# Supplementary material for: Modulation of Aβ1–42 Aggregation by a SARS-CoV‑2 Protein Fragment
Source: J Chem Inf Model. 2025 Oct 1;65(20):11342–56. doi: 10.1021/acs.jcim.5c01811 (PMC12570137; doi:10.1021/acs.jcim.5c01811)
Supplement: Supplementary file 2 [file ci5c01811_si_002.zip]

Archive with 147 entries (133 files):
- AB-coordinates/
- __MACOSX/._AB-coordinates
- AB-coordinates/MONOMER/
- __MACOSX/AB-coordinates/._MONOMER
- AB-coordinates/FIBRIL/
- __MACOSX/AB-coordinates/._FIBRIL
- AB-coordinates/.DS_Store
- __MACOSX/AB-coordinates/._.DS_Store
- AB-coordinates/README.txt
- __MACOSX/AB-coordinates/._README.txt
- AB-coordinates/MONOMER/.DS_Store
- __MACOSX/AB-coordinates/MONOMER/._.DS_Store
- AB-coordinates/MONOMER/INITIAL/
- AB-coordinates/MONOMER/CENTROIDS/
- __MACOSX/AB-coordinates/MONOMER/._CENTROIDS
- AB-coordinates/MONOMER/FINAL/
- AB-coordinates/FIBRIL/.DS_Store
- __MACOSX/AB-coordinates/FIBRIL/._.DS_Store
- AB-coordinates/FIBRIL/5KK3/
- AB-coordinates/FIBRIL/7Q4B/
- AB-coordinates/MONOMER/INITIAL/RF2_initial.pdb
- __MACOSX/AB-coordinates/MONOMER/INITIAL/._RF2_initial.pdb
- AB-coordinates/MONOMER/INITIAL/.DS_Store
- __MACOSX/AB-coordinates/MONOMER/INITIAL/._.DS_Store
- AB-coordinates/MONOMER/INITIAL/RC3_initial.pdb
- __MACOSX/AB-coordinates/MONOMER/INITIAL/._RC3_initial.pdb
- AB-coordinates/MONOMER/INITIAL/RF1_initial.pdb
- __MACOSX/AB-coordinates/MONOMER/INITIAL/._RF1_initial.pdb
- AB-coordinates/MONOMER/INITIAL/RC1_initial.pdb
- __MACOSX/AB-coordinates/MONOMER/INITIAL/._RC1_initial.pdb
- AB-coordinates/MONOMER/INITIAL/RF3_initial.pdb
- __MACOSX/AB-coordinates/MONOMER/INITIAL/._RF3_initial.pdb
- AB-coordinates/MONOMER/INITIAL/RC2_initial.pdb
- __MACOSX/AB-coordinates/MONOMER/INITIAL/._RC2_initial.pdb
- AB-coordinates/MONOMER/CENTROIDS/FI10/
- AB-coordinates/MONOMER/CENTROIDS/.DS_Store
- __MACOSX/AB-coordinates/MONOMER/CENTROIDS/._.DS_Store
- AB-coordinates/MONOMER/CENTROIDS/CONTROL/
- AB-coordinates/MONOMER/FINAL/RC3_final.pdb
- __MACOSX/AB-coordinates/MONOMER/FINAL/._RC3_final.pdb
- AB-coordinates/MONOMER/FINAL/RF3_final.pdb
- __MACOSX/AB-coordinates/MONOMER/FINAL/._RF3_final.pdb
- AB-coordinates/MONOMER/FINAL/RC2_final.pdb
- __MACOSX/AB-coordinates/MONOMER/FINAL/._RC2_final.pdb
- AB-coordinates/MONOMER/FINAL/RF2_final.pdb
- __MACOSX/AB-coordinates/MONOMER/FINAL/._RF2_final.pdb
- AB-coordinates/MONOMER/FINAL/RC1_final.pdb
- __MACOSX/AB-coordinates/MONOMER/FINAL/._RC1_final.pdb
- AB-coordinates/MONOMER/FINAL/RF1_final.pdb
- __MACOSX/AB-coordinates/MONOMER/FINAL/._RF1_final.pdb
- AB-coordinates/FIBRIL/5KK3/FI10/
- AB-coordinates/FIBRIL/5KK3/.DS_Store
- __MACOSX/AB-coordinates/FIBRIL/5KK3/._.DS_Store
- AB-coordinates/FIBRIL/5KK3/CONTROL/
- AB-coordinates/FIBRIL/7Q4B/FI10/
- AB-coordinates/FIBRIL/7Q4B/.DS_Store
- __MACOSX/AB-coordinates/FIBRIL/7Q4B/._.DS_Store
- AB-coordinates/FIBRIL/7Q4B/CONTROL/
- AB-coordinates/MONOMER/CENTROIDS/FI10/RF2_C1.pdb
- __MACOSX/AB-coordinates/MONOMER/CENTROIDS/FI10/._RF2_C1.pdb
- AB-coordinates/MONOMER/CENTROIDS/FI10/RF2_C3.pdb
- __MACOSX/AB-coordinates/MONOMER/CENTROIDS/FI10/._RF2_C3.pdb
- AB-coordinates/MONOMER/CENTROIDS/FI10/RF2_C2.pdb
- __MACOSX/AB-coordinates/MONOMER/CENTROIDS/FI10/._RF2_C2.pdb
- AB-coordinates/MONOMER/CENTROIDS/FI10/RF1_C1.pdb
- __MACOSX/AB-coordinates/MONOMER/CENTROIDS/FI10/._RF1_C1.pdb
- AB-coordinates/MONOMER/CENTROIDS/FI10/RF3_C4.pdb
- __MACOSX/AB-coordinates/MONOMER/CENTROIDS/FI10/._RF3_C4.pdb
- AB-coordinates/MONOMER/CENTROIDS/FI10/RF3_C5.pdb
- __MACOSX/AB-coordinates/MONOMER/CENTROIDS/FI10/._RF3_C5.pdb
- AB-coordinates/MONOMER/CENTROIDS/FI10/RF1_C2.pdb
- __MACOSX/AB-coordinates/MONOMER/CENTROIDS/FI10/._RF1_C2.pdb
- AB-coordinates/MONOMER/CENTROIDS/FI10/RF1_C3.pdb
- __MACOSX/AB-coordinates/MONOMER/CENTROIDS/FI10/._RF1_C3.pdb
- AB-coordinates/MONOMER/CENTROIDS/FI10/RF3_C2.pdb
- __MACOSX/AB-coordinates/MONOMER/CENTROIDS/FI10/._RF3_C2.pdb
- AB-coordinates/MONOMER/CENTROIDS/FI10/RF3_C3.pdb
- __MACOSX/AB-coordinates/MONOMER/CENTROIDS/FI10/._RF3_C3.pdb
- AB-coordinates/MONOMER/CENTROIDS/FI10/RF1_C6.pdb
- __MACOSX/AB-coordinates/MONOMER/CENTROIDS/FI10/._RF1_C6.pdb
- AB-coordinates/MONOMER/CENTROIDS/FI10/RF1_C4.pdb
- __MACOSX/AB-coordinates/MONOMER/CENTROIDS/FI10/._RF1_C4.pdb
- AB-coordinates/MONOMER/CENTROIDS/FI10/RF3_C1.pdb
- __MACOSX/AB-coordinates/MONOMER/CENTROIDS/FI10/._RF3_C1.pdb
- AB-coordinates/MONOMER/CENTROIDS/FI10/RF1_C5.pdb
- __MACOSX/AB-coordinates/MONOMER/CENTROIDS/FI10/._RF1_C5.pdb
- AB-coordinates/MONOMER/CENTROIDS/CONTROL/RC3_C1.pdb
- __MACOSX/AB-coordinates/MONOMER/CENTROIDS/CONTROL/._RC3_C1.pdb
- AB-coordinates/MONOMER/CENTROIDS/CONTROL/RC3_C2.pdb
- __MACOSX/AB-coordinates/MONOMER/CENTROIDS/CONTROL/._RC3_C2.pdb
- AB-coordinates/MONOMER/CENTROIDS/CONTROL/RC1_C2.pdb
- __MACOSX/AB-coordinates/MONOMER/CENTROIDS/CONTROL/._RC1_C2.pdb
- AB-coordinates/MONOMER/CENTROIDS/CONTROL/RC1_C1.pdb
- __MACOSX/AB-coordinates/MONOMER/CENTROIDS/CONTROL/._RC1_C1.pdb
- AB-coordinates/MONOMER/CENTROIDS/CONTROL/RC2_C2.pdb
- __MACOSX/AB-coordinates/MONOMER/CENTROIDS/CONTROL/._RC2_C2.pdb
- AB-coordinates/MONOMER/CENTROIDS/CONTROL/RC2_C3.pdb
- __MACOSX/AB-coordinates/MONOMER/CENTROIDS/CONTROL/._RC2_C3.pdb
- AB-coordinates/MONOMER/CENTROIDS/CONTROL/RC2_C1.pdb
- __MACOSX/AB-coordinates/MONOMER/CENTROIDS/CONTROL/._RC2_C1.pdb
- AB-coordinates/MONOMER/CENTROIDS/CONTROL/RC2_C4.pdb
- __MACOSX/AB-coordinates/MONOMER/CENTROIDS/CONTROL/._RC2_C4.pdb
- AB-coordinates/FIBRIL/5KK3/FI10/SFF1_initial.pdb
- __MACOSX/AB-coordinates/FIBRIL/5KK3/FI10/._SFF1_initial.pdb
- AB-coordinates/FIBRIL/5KK3/FI10/SFF2_final.pdb
- __MACOSX/AB-coordinates/FIBRIL/5KK3/FI10/._SFF2_final.pdb
- AB-coordinates/FIBRIL/5KK3/FI10/SFF2_initial.pdb
- AB-coordinates/FIBRIL/5KK3/FI10/SFF3_final.pdb
- AB-coordinates/FIBRIL/5KK3/FI10/SFF3_initial.pdb
- __MACOSX/AB-coordinates/FIBRIL/5KK3/FI10/._SFF3_initial.pdb
- AB-coordinates/FIBRIL/5KK3/FI10/SFF1_final.pdb
- __MACOSX/AB-coordinates/FIBRIL/5KK3/FI10/._SFF1_final.pdb
- AB-coordinates/FIBRIL/5KK3/CONTROL/SFC3_initial.pdb
- __MACOSX/AB-coordinates/FIBRIL/5KK3/CONTROL/._SFC3_initial.pdb
- AB-coordinates/FIBRIL/5KK3/CONTROL/SFC2_final.pdb
- __MACOSX/AB-coordinates/FIBRIL/5KK3/CONTROL/._SFC2_final.pdb
- AB-coordinates/FIBRIL/5KK3/CONTROL/SFC3_final.pdb
- __MACOSX/AB-coordinates/FIBRIL/5KK3/CONTROL/._SFC3_final.pdb
- AB-coordinates/FIBRIL/5KK3/CONTROL/SFC2_initial.pdb
- __MACOSX/AB-coordinates/FIBRIL/5KK3/CONTROL/._SFC2_initial.pdb
- AB-coordinates/FIBRIL/5KK3/CONTROL/SFC1_initial.pdb
- __MACOSX/AB-coordinates/FIBRIL/5KK3/CONTROL/._SFC1_initial.pdb
- AB-coordinates/FIBRIL/5KK3/CONTROL/SFC1_final.pdb
- __MACOSX/AB-coordinates/FIBRIL/5KK3/CONTROL/._SFC1_final.pdb
- AB-coordinates/FIBRIL/7Q4B/FI10/PFF2_initial.pdb
- __MACOSX/AB-coordinates/FIBRIL/7Q4B/FI10/._PFF2_initial.pdb
- AB-coordinates/FIBRIL/7Q4B/FI10/PFF1_final.pdb
- __MACOSX/AB-coordinates/FIBRIL/7Q4B/FI10/._PFF1_final.pdb
- AB-coordinates/FIBRIL/7Q4B/FI10/PFF1_initial.pdb
- __MACOSX/AB-coordinates/FIBRIL/7Q4B/FI10/._PFF1_initial.pdb
- AB-coordinates/FIBRIL/7Q4B/FI10/PFF3_initial.pdb
- __MACOSX/AB-coordinates/FIBRIL/7Q4B/FI10/._PFF3_initial.pdb
- AB-coordinates/FIBRIL/7Q4B/FI10/PFF3_final.pdb
- __MACOSX/AB-coordinates/FIBRIL/7Q4B/FI10/._PFF3_final.pdb
- AB-coordinates/FIBRIL/7Q4B/FI10/PFF2_final.pdb
- __MACOSX/AB-coordinates/FIBRIL/7Q4B/FI10/._PFF2_final.pdb
- AB-coordinates/FIBRIL/7Q4B/CONTROL/PFC1_final.pdb
- __MACOSX/AB-coordinates/FIBRIL/7Q4B/CONTROL/._PFC1_final.pdb
- AB-coordinates/FIBRIL/7Q4B/CONTROL/PFC3_initial.pdb
- __MACOSX/AB-coordinates/FIBRIL/7Q4B/CONTROL/._PFC3_initial.pdb
- AB-coordinates/FIBRIL/7Q4B/CONTROL/PFC1_initial.pdb
- __MACOSX/AB-coordinates/FIBRIL/7Q4B/CONTROL/._PFC1_initial.pdb
- AB-coordinates/FIBRIL/7Q4B/CONTROL/PFC3_final.pdb
- AB-coordinates/FIBRIL/7Q4B/CONTROL/PFC2_final.pdb
- __MACOSX/AB-coordinates/FIBRIL/7Q4B/CONTROL/._PFC2_final.pdb
- AB-coordinates/FIBRIL/7Q4B/CONTROL/PFC2_initial.pdb
- __MACOSX/AB-coordinates/FIBRIL/7Q4B/CONTROL/._PFC2_initial.pdb
