# Supplementary material for: Modulation of Aβ1–42 Aggregation by a SARS-CoV‑2 Protein Fragment
Source: J Chem Inf Model. 2025 Oct 1;65(20):11342–56. doi: 10.1021/acs.jcim.5c01811 (PMC12570137; doi:10.1021/acs.jcim.5c01811)
Supplement: Supplementary file 2 [file ci5c01811_si_002.zip › AB-coordinates/README.txt]

This directory contains (besides this README.txt file) two folders (MONOMER and FIBRIL) that contain txt-files with the atomic coordinates (in PDB format) of AB(1-42) structures discussed in the article.

MONOMER;
This folder contains three sub-directories collecting AB(1-42) monomer configuration:

1) INITIAL:  
Atomic coordinates (in PDB format) of the start-configurations of all six monomer simulations:
RC1_initial : Initial structure of AB(1-42) replica 1 control simulation
RC2_initial : Initial structure of AB(1-42) replica 2 control simulation
RC3_initial : Initial structure of AB(1-42) replica 3 control simulation
RF1_initial : Initial structure of AB(1-42) replica 1 with FI10 simulation
RF2_initial : Initial structure of AB(1-42) replica 2 with FI10 simulation
RF3_initial : Initial structure of AB(1-42) replica 3 with FI10 simulation

2) FINAL: 
Atomic coordinates (in PDB format) of the final configurations of all six monomer simulations:
RC1_final   : Final structure of AB(1-42) replica 1 control simulation
RC2_final   : Final structure of AB(1-42) replica 2 control simulation
RC3_final   : Final structure of AB(1-42) replica 3 control simulation
RF1_final   : Final structure of AB(1-42) replica 1 with FI10 simulation
RF2_final   : Final structure of AB(1-42) replica 2 with FI10 simulation
RF3_final   : Final structure of AB(1-42) replica 3 with FI10 simulation

3) CENTROIDS:
This folder contains two sub-directories with cluster centroids

a) CONTROL:
Atomic coordinates (in PDB format) of the centroids of the clusters identified in the control  simulations of the monomer, and discussed in the article:
RC1_C1 : Centroid structure of cluster 1 of replica 1 control simulation
RC1_C2 : Centroid structure of cluster 2 of replica 1 control simulation
RC2_C1 : Centroid structure of cluster 1 of replica 2 control simulation
RC2_C2 : Centroid structure of cluster 2 of replica 2 control simulation
RC2_C3 : Centroid structure of cluster 3 of replica 2 control simulation
RC2_C4 : Centroid structure of cluster 4 of replica 2 control simulation
RC3_C1 : Centroid structure of cluster 1 of replica 3 control simulation
RC3_C2 : Centroid structure of cluster 2 of replica 3 control simulation

b) FI10:
Atomic coordinates (in PDB format) of the centroids of the clusters identified in the   simulations of the monomer interacting with FI10, and discussed in the article:
RF1_C1 : Centroid structure of cluster 1 of replica 1 with FI10 simulation
RF1_C2 : Centroid structure of cluster 2 of replica 1 with FI10 simulation
RF1_C3 : Centroid structure of cluster 3 of replica 1 with FI10 simulation
RF1_C4 : Centroid structure of cluster 4 of replica 1 with FI10 simulation
RF1_C5 : Centroid structure of cluster 5 of replica 1 with FI10 simulation
RF1_C6 : Centroid structure of cluster 6 of replica 1 with FI10 simulation
RF2_C1 : Centroid structure of cluster 1 of replica 2 with FI10 simulation
RF2_C2 : Centroid structure of cluster 2 of replica 2 with FI10 simulation
RF2_C3 : Centroid structure of cluster 3 of replica 2 with FI10 simulation
RF3_C1 : Centroid structure of cluster 1 of replica 3 with FI10 simulation
RF3_C2 : Centroid structure of cluster 2 of replica 3 with FI10 simulation
RF3_C3 : Centroid structure of cluster 3 of replica 3 with FI10 simulation
RF3_C4 : Centroid structure of cluster 4 of replica 3 with FI10 simulation
RF3_C5 : Centroid structure of cluster 5 of replica 3 with FI10 simulation


FIBRIL:
This folder contains two sub-directories collecting AB(1-42) fibril conformations:

1) 5KK3:
Atomic coordinates (in PDB-format) of the start and final configurations of the simulations of the synthetic  fibril model with PDB-ID 5KK3:

a) CONTROL:
SFC1_initial : Initial structure of synthetic fibril control simulation replica 1
SFC1_final   : Final structure of synthetic fibril control simulation replica 1
SFC2_initial : Initial structure of synthetic fibril control simulation replica 2
SFC2_final   : Final structure of synthetic fibril control simulation replica 2
SFC3_initial : Initial structure of synthetic fibril control simulation replica 3
SFC3_final   : Final structure of synthetic fibril control simulation replica 3

b) FI10:
SFF1_initial : Initial structure of synthetic fibril with FI10 replica 1
SFF1_final   : Final structure of synthetic fibril with FI10 replica 1
SFF2_initial : Initial structure of synthetic fibril with FI10 replica 2
SFF2_final   : Final structure of synthetic fibril with FI10 replica2
SFF3_initial : Initial structure of synthetic fibril with FI10 replica 3
SFF3_final   : Final structure of synthetic fibril with FI10 replica 3

2) 7Q4B:
Atomic coordinates (in PDB-format) of the start and final configurations of the simulations of the patient-derived  fibril model with PDB-ID 7Q4B:

a) CONTROL:
PFC1_initial : Initial structure of patient derived fibril control simulation replica 1
PFC1_final   : Final structure of patient derived fibril control simulation replica 1
PFC2_initial : Initial structure of patient derived fibril control simulation replica 2
PFC2_final   : Final structure of patient derived fibril control simulation replica 2
PFC3_initial : Initial structure of patient derived fibril control simulation replica 3
PFC3_final   : Final structure of patient derived fibril control simulation replica 3

b) FI10:
PFF1_initial : Initial structure of patient derived fibril with FI10 replica 1
PFF1_final   : Final structure of patient derived fibril with FI10 replica 1
PFF2_initial : Initial structure of patient derived fibril with FI10 replica2
PFF2_final   : Final structure of patient derived fibril with FI10 replica 2
PFF3_initial : Initial structure of patient derived fibril with FI10 replica 3
PFF3_final   : Final structure of patient derived fibril with FI10 replica 3
