# Supplementary material for: Modulation of Aβ1–42 Aggregation by a SARS-CoV‑2 Protein Fragment
Source: J Chem Inf Model. 2025 Oct 1;65(20):11342–56. doi: 10.1021/acs.jcim.5c01811 (PMC12570137; doi:10.1021/acs.jcim.5c01811)
Supplement: Supplementary file 2 [file ci5c01811_si_002.zip › AB-coordinates/MONOMER/INITIAL/RF2_initial.pdb]

REMARK    GENERATED BY TRJCONV
TITLE     Protein in water
REMARK    THIS IS A SIMULATION BOX
CRYST1   69.700   69.700   69.700  90.00  90.00  90.00 P 1           1
MODEL        1
ATOM      1  CH3 ACE A   0      33.990  41.070  34.240  1.00  0.00           C
ATOM      2 HH31 ACE A   0      33.520  41.130  33.360  1.00  0.00           H
ATOM      3 HH32 ACE A   0      34.120  40.110  34.480  1.00  0.00           H
ATOM      4 HH33 ACE A   0      33.430  41.520  34.940  1.00  0.00           H
ATOM      5  C   ACE A   0      35.320  41.760  34.140  1.00  0.00           C
ATOM      6  O   ACE A   0      36.080  41.810  35.110  1.00  0.00           O
ATOM      7  N   ASP A   1      35.620  42.300  32.960  1.00  0.00           N
ATOM      8  HN  ASP A   1      34.970  42.220  32.210  1.00  0.00           H
ATOM      9  CA  ASP A   1      36.880  43.010  32.730  1.00  0.00           C
ATOM     10  HA  ASP A   1      37.610  42.390  33.040  1.00  0.00           H
ATOM     11  CB  ASP A   1      37.060  43.330  31.240  1.00  0.00           C
ATOM     12  HB1 ASP A   1      37.070  42.470  30.730  1.00  0.00           H
ATOM     13  HB2 ASP A   1      37.930  43.800  31.120  1.00  0.00           H
ATOM     14  CG  ASP A   1      35.950  44.210  30.690  1.00  0.00           C
ATOM     15  OD1 ASP A   1      36.270  45.180  29.970  1.00  0.00           O
ATOM     16  OD2 ASP A   1      34.770  43.930  30.980  1.00  0.00           O
ATOM     17  C   ASP A   1      36.920  44.290  33.550  1.00  0.00           C
ATOM     18  O   ASP A   1      37.950  44.660  34.120  1.00  0.00           O
ATOM     19  N   ALA A   2      35.760  44.940  33.640  1.00  0.00           N
ATOM     20  HN  ALA A   2      34.960  44.570  33.160  1.00  0.00           H
ATOM     21  CA  ALA A   2      35.620  46.180  34.400  1.00  0.00           C
ATOM     22  HA  ALA A   2      36.320  46.800  34.050  1.00  0.00           H
ATOM     23  CB  ALA A   2      34.230  46.770  34.170  1.00  0.00           C
ATOM     24  HB1 ALA A   2      34.090  46.920  33.190  1.00  0.00           H
ATOM     25  HB2 ALA A   2      33.540  46.140  34.510  1.00  0.00           H
ATOM     26  HB3 ALA A   2      34.160  47.640  34.660  1.00  0.00           H
ATOM     27  C   ALA A   2      35.850  45.940  35.890  1.00  0.00           C
ATOM     28  O   ALA A   2      36.170  46.860  36.630  1.00  0.00           O
ATOM     29  N   GLU A   3      35.680  44.690  36.320  1.00  0.00           N
ATOM     30  HN  GLU A   3      35.420  43.990  35.660  1.00  0.00           H
ATOM     31  CA  GLU A   3      35.880  44.330  37.710  1.00  0.00           C
ATOM     32  HA  GLU A   3      35.730  45.160  38.250  1.00  0.00           H
ATOM     33  CB  GLU A   3      34.870  43.250  38.110  1.00  0.00           C
ATOM     34  HB1 GLU A   3      35.280  42.350  37.940  1.00  0.00           H
ATOM     35  HB2 GLU A   3      34.060  43.350  37.540  1.00  0.00           H
ATOM     36  CG  GLU A   3      34.430  43.290  39.560  1.00  0.00           C
ATOM     37  HG1 GLU A   3      33.860  44.090  39.700  1.00  0.00           H
ATOM     38  HG2 GLU A   3      35.240  43.360  40.140  1.00  0.00           H
ATOM     39  CD  GLU A   3      33.650  42.050  39.970  1.00  0.00           C
ATOM     40  OE1 GLU A   3      34.030  41.400  40.960  1.00  0.00           O
ATOM     41  OE2 GLU A   3      32.670  41.720  39.280  1.00  0.00           O
ATOM     42  C   GLU A   3      37.300  43.820  37.920  1.00  0.00           C
ATOM     43  O   GLU A   3      37.640  43.270  38.970  1.00  0.00           O
ATOM     44  N   PHE A   4      38.130  44.010  36.890  1.00  0.00           N
ATOM     45  HN  PHE A   4      37.780  44.460  36.070  1.00  0.00           H
ATOM     46  CA  PHE A   4      39.530  43.580  36.910  1.00  0.00           C
ATOM     47  HA  PHE A   4      39.890  43.860  36.020  1.00  0.00           H
ATOM     48  CB  PHE A   4      40.330  44.280  38.020  1.00  0.00           C
ATOM     49  HB1 PHE A   4      41.280  43.980  37.970  1.00  0.00           H
ATOM     50  HB2 PHE A   4      39.950  44.010  38.910  1.00  0.00           H
ATOM     51  CG  PHE A   4      40.320  45.780  37.940  1.00  0.00           C
ATOM     52  CD1 PHE A   4      39.640  46.530  38.890  1.00  0.00           C
ATOM     53  HD1 PHE A   4      39.170  46.060  39.640  1.00  0.00           H
ATOM     54  CE1 PHE A   4      39.620  47.910  38.820  1.00  0.00           C
ATOM     55  HE1 PHE A   4      39.130  48.440  39.510  1.00  0.00           H
ATOM     56  CZ  PHE A   4      40.280  48.550  37.790  1.00  0.00           C
ATOM     57  HZ  PHE A   4      40.270  49.550  37.740  1.00  0.00           H
ATOM     58  CD2 PHE A   4      40.970  46.440  36.910  1.00  0.00           C
ATOM     59  HD2 PHE A   4      41.460  45.910  36.220  1.00  0.00           H
ATOM     60  CE2 PHE A   4      40.960  47.820  36.840  1.00  0.00           C
ATOM     61  HE2 PHE A   4      41.430  48.290  36.090  1.00  0.00           H
ATOM     62  C   PHE A   4      39.650  42.060  37.020  1.00  0.00           C
ATOM     63  O   PHE A   4      40.660  41.540  37.500  1.00  0.00           O
ATOM     64  N   ARG A   5      38.620  41.360  36.560  1.00  0.00           N
ATOM     65  HN  ARG A   5      37.840  41.840  36.170  1.00  0.00           H
ATOM     66  CA  ARG A   5      38.610  39.910  36.610  1.00  0.00           C
ATOM     67  HA  ARG A   5      39.290  39.660  37.300  1.00  0.00           H
ATOM     68  CB  ARG A   5      37.220  39.400  37.010  1.00  0.00           C
ATOM     69  HB1 ARG A   5      37.270  38.400  37.120  1.00  0.00           H
ATOM     70  HB2 ARG A   5      36.570  39.620  36.290  1.00  0.00           H
ATOM     71  CG  ARG A   5      36.690  39.980  38.310  1.00  0.00           C
ATOM     72  HG1 ARG A   5      35.780  40.350  38.150  1.00  0.00           H
ATOM     73  HG2 ARG A   5      37.300  40.720  38.600  1.00  0.00           H
ATOM     74  CD  ARG A   5      36.610  38.940  39.410  1.00  0.00           C
ATOM     75  HD1 ARG A   5      37.500  38.850  39.860  1.00  0.00           H
ATOM     76  HD2 ARG A   5      36.350  38.050  39.020  1.00  0.00           H
ATOM     77  NE  ARG A   5      35.620  39.310  40.410  1.00  0.00           N
ATOM     78  HE  ARG A   5      35.210  40.220  40.340  1.00  0.00           H
ATOM     79  CZ  ARG A   5      35.200  38.530  41.400  1.00  0.00           C
ATOM     80  NH1 ARG A   5      35.690  37.300  41.570  1.00  0.00           N
ATOM     81 HH11 ARG A   5      36.380  36.950  40.940  1.00  0.00           H
ATOM     82 HH12 ARG A   5      35.370  36.730  42.320  1.00  0.00           H
ATOM     83  NH2 ARG A   5      34.270  38.990  42.220  1.00  0.00           N
ATOM     84 HH21 ARG A   5      33.890  39.910  42.090  1.00  0.00           H
ATOM     85 HH22 ARG A   5      33.940  38.430  42.980  1.00  0.00           H
ATOM     86  C   ARG A   5      39.000  39.320  35.260  1.00  0.00           C
ATOM     87  O   ARG A   5      40.180  39.250  34.930  1.00  0.00           O
ATOM     88  N   HIS A   6      38.000  38.940  34.470  1.00  0.00           N
ATOM     89  HN  HIS A   6      37.060  39.060  34.800  1.00  0.00           H
ATOM     90  CA  HIS A   6      38.210  38.360  33.150  1.00  0.00           C
ATOM     91  HA  HIS A   6      38.760  39.010  32.630  1.00  0.00           H
ATOM     92  CB  HIS A   6      38.940  37.020  33.270  1.00  0.00           C
ATOM     93  HB1 HIS A   6      38.260  36.280  33.270  1.00  0.00           H
ATOM     94  HB2 HIS A   6      39.450  37.000  34.130  1.00  0.00           H
ATOM     95  ND1 HIS A   6      40.850  37.670  31.790  1.00  0.00           N
ATOM     96  CG  HIS A   6      39.910  36.740  32.160  1.00  0.00           C
ATOM     97  CE1 HIS A   6      41.530  37.120  30.800  1.00  0.00           C
ATOM     98  HE1 HIS A   6      42.290  37.570  30.320  1.00  0.00           H
ATOM     99  NE2 HIS A   6      41.080  35.890  30.530  1.00  0.00           N
ATOM    100  HE2 HIS A   6      41.440  35.270  29.830  1.00  0.00           H
ATOM    101  CD2 HIS A   6      40.050  35.630  31.390  1.00  0.00           C
ATOM    102  HD2 HIS A   6      39.500  34.800  31.440  1.00  0.00           H
ATOM    103  C   HIS A   6      36.850  38.150  32.500  1.00  0.00           C
ATOM    104  O   HIS A   6      35.840  38.670  32.990  1.00  0.00           O
ATOM    105  N   ASP A   7      36.830  37.400  31.410  1.00  0.00           N
ATOM    106  HN  ASP A   7      37.680  37.020  31.070  1.00  0.00           H
ATOM    107  CA  ASP A   7      35.590  37.120  30.680  1.00  0.00           C
ATOM    108  HA  ASP A   7      35.200  38.010  30.470  1.00  0.00           H
ATOM    109  CB  ASP A   7      35.900  36.350  29.400  1.00  0.00           C
ATOM    110  HB1 ASP A   7      35.080  36.330  28.830  1.00  0.00           H
ATOM    111  HB2 ASP A   7      36.160  35.410  29.640  1.00  0.00           H
ATOM    112  CG  ASP A   7      37.020  36.970  28.600  1.00  0.00           C
ATOM    113  OD1 ASP A   7      38.200  36.660  28.900  1.00  0.00           O
ATOM    114  OD2 ASP A   7      36.730  37.770  27.690  1.00  0.00           O
ATOM    115  C   ASP A   7      34.620  36.330  31.550  1.00  0.00           C
ATOM    116  O   ASP A   7      34.990  35.800  32.610  1.00  0.00           O
ATOM    117  N   SER A   8      33.370  36.250  31.110  1.00  0.00           N
ATOM    118  HN  SER A   8      33.140  36.700  30.240  1.00  0.00           H
ATOM    119  CA  SER A   8      32.310  35.540  31.830  1.00  0.00           C
ATOM    120  HA  SER A   8      31.470  35.810  31.360  1.00  0.00           H
ATOM    121  CB  SER A   8      32.500  34.030  31.740  1.00  0.00           C
ATOM    122  HB1 SER A   8      31.900  33.560  32.390  1.00  0.00           H
ATOM    123  HB2 SER A   8      33.450  33.780  31.920  1.00  0.00           H
ATOM    124  OG  SER A   8      32.190  33.560  30.440  1.00  0.00           O
ATOM    125  HG1 SER A   8      32.320  32.570  30.410  1.00  0.00           H
ATOM    126  C   SER A   8      32.200  36.000  33.290  1.00  0.00           C
ATOM    127  O   SER A   8      31.970  35.190  34.180  1.00  0.00           O
ATOM    128  N   GLY A   9      32.350  37.300  33.520  1.00  0.00           N
ATOM    129  HN  GLY A   9      32.530  37.920  32.760  1.00  0.00           H
ATOM    130  CA  GLY A   9      32.270  37.830  34.870  1.00  0.00           C
ATOM    131  HA1 GLY A   9      33.000  37.420  35.410  1.00  0.00           H
ATOM    132  HA2 GLY A   9      32.410  38.820  34.820  1.00  0.00           H
ATOM    133  C   GLY A   9      30.930  37.550  35.530  1.00  0.00           C
ATOM    134  O   GLY A   9      30.870  37.190  36.700  1.00  0.00           O
ATOM    135  N   TYR A  10      29.860  37.680  34.760  1.00  0.00           N
ATOM    136  HN  TYR A  10      29.980  37.950  33.810  1.00  0.00           H
ATOM    137  CA  TYR A  10      28.510  37.440  35.260  1.00  0.00           C
ATOM    138  HA  TYR A  10      28.560  37.540  36.250  1.00  0.00           H
ATOM    139  CB  TYR A  10      27.540  38.460  34.650  1.00  0.00           C
ATOM    140  HB1 TYR A  10      27.750  39.360  35.040  1.00  0.00           H
ATOM    141  HB2 TYR A  10      26.610  38.200  34.890  1.00  0.00           H
ATOM    142  CG  TYR A  10      27.630  38.570  33.140  1.00  0.00           C
ATOM    143  CD1 TYR A  10      26.880  37.730  32.320  1.00  0.00           C
ATOM    144  HD1 TYR A  10      26.270  37.060  32.740  1.00  0.00           H
ATOM    145  CE1 TYR A  10      26.970  37.810  30.950  1.00  0.00           C
ATOM    146  HE1 TYR A  10      26.430  37.190  30.370  1.00  0.00           H
ATOM    147  CZ  TYR A  10      27.810  38.740  30.370  1.00  0.00           C
ATOM    148  OH  TYR A  10      27.910  38.810  29.000  1.00  0.00           O
ATOM    149  HH  TYR A  10      28.560  39.530  28.750  1.00  0.00           H
ATOM    150  CD2 TYR A  10      28.470  39.490  32.530  1.00  0.00           C
ATOM    151  HD2 TYR A  10      29.020  40.110  33.100  1.00  0.00           H
ATOM    152  CE2 TYR A  10      28.560  39.580  31.160  1.00  0.00           C
ATOM    153  HE2 TYR A  10      29.170  40.250  30.740  1.00  0.00           H
ATOM    154  C   TYR A  10      28.060  36.020  34.910  1.00  0.00           C
ATOM    155  O   TYR A  10      26.860  35.750  34.820  1.00  0.00           O
ATOM    156  N   GLU A  11      29.020  35.130  34.730  1.00  0.00           N
ATOM    157  HN  GLU A  11      29.970  35.410  34.850  1.00  0.00           H
ATOM    158  CA  GLU A  11      28.710  33.760  34.370  1.00  0.00           C
ATOM    159  HA  GLU A  11      27.740  33.630  34.570  1.00  0.00           H
ATOM    160  CB  GLU A  11      29.000  33.550  32.890  1.00  0.00           C
ATOM    161  HB1 GLU A  11      29.970  33.730  32.730  1.00  0.00           H
ATOM    162  HB2 GLU A  11      28.450  34.190  32.360  1.00  0.00           H
ATOM    163  CG  GLU A  11      28.700  32.150  32.390  1.00  0.00           C
ATOM    164  HG1 GLU A  11      27.750  31.930  32.590  1.00  0.00           H
ATOM    165  HG2 GLU A  11      29.300  31.500  32.860  1.00  0.00           H
ATOM    166  CD  GLU A  11      28.920  32.030  30.900  1.00  0.00           C
ATOM    167  OE1 GLU A  11      27.920  32.060  30.150  1.00  0.00           O
ATOM    168  OE2 GLU A  11      30.080  31.890  30.480  1.00  0.00           O
ATOM    169  C   GLU A  11      29.520  32.770  35.220  1.00  0.00           C
ATOM    170  O   GLU A  11      28.990  31.790  35.730  1.00  0.00           O
ATOM    171  N   VAL A  12      30.810  33.040  35.340  1.00  0.00           N
ATOM    172  HN  VAL A  12      31.190  33.850  34.890  1.00  0.00           H
ATOM    173  CA  VAL A  12      31.690  32.200  36.120  1.00  0.00           C
ATOM    174  HA  VAL A  12      31.350  31.270  35.970  1.00  0.00           H
ATOM    175  CB  VAL A  12      33.160  32.310  35.650  1.00  0.00           C
ATOM    176  HB  VAL A  12      33.400  33.280  35.580  1.00  0.00           H
ATOM    177  CG1 VAL A  12      34.120  31.660  36.630  1.00  0.00           C
ATOM    178 HG11 VAL A  12      35.060  31.750  36.300  1.00  0.00           H
ATOM    179 HG12 VAL A  12      34.040  32.120  37.520  1.00  0.00           H
ATOM    180 HG13 VAL A  12      33.890  30.690  36.730  1.00  0.00           H
ATOM    181  CG2 VAL A  12      33.310  31.680  34.270  1.00  0.00           C
ATOM    182 HG21 VAL A  12      34.260  31.750  33.970  1.00  0.00           H
ATOM    183 HG22 VAL A  12      33.060  30.710  34.320  1.00  0.00           H
ATOM    184 HG23 VAL A  12      32.720  32.150  33.620  1.00  0.00           H
ATOM    185  C   VAL A  12      31.590  32.550  37.600  1.00  0.00           C
ATOM    186  O   VAL A  12      31.720  33.720  37.980  1.00  0.00           O
ATOM    187  N   HIS A  13      31.330  31.550  38.430  1.00  0.00           N
ATOM    188  HN  HIS A  13      31.220  30.630  38.050  1.00  0.00           H
ATOM    189  CA  HIS A  13      31.200  31.730  39.870  1.00  0.00           C
ATOM    190  HA  HIS A  13      30.530  32.470  39.990  1.00  0.00           H
ATOM    191  CB  HIS A  13      30.690  30.450  40.520  1.00  0.00           C
ATOM    192  HB1 HIS A  13      31.430  29.780  40.530  1.00  0.00           H
ATOM    193  HB2 HIS A  13      29.920  30.100  39.980  1.00  0.00           H
ATOM    194  ND1 HIS A  13      28.980  31.160  42.220  1.00  0.00           N
ATOM    195  CG  HIS A  13      30.210  30.610  41.930  1.00  0.00           C
ATOM    196  CE1 HIS A  13      28.870  31.130  43.540  1.00  0.00           C
ATOM    197  HE1 HIS A  13      28.080  31.470  44.040  1.00  0.00           H
ATOM    198  NE2 HIS A  13      29.950  30.590  44.100  1.00  0.00           N
ATOM    199  HE2 HIS A  13      30.110  30.460  45.080  1.00  0.00           H
ATOM    200  CD2 HIS A  13      30.820  30.250  43.090  1.00  0.00           C
ATOM    201  HD2 HIS A  13      31.720  29.830  43.190  1.00  0.00           H
ATOM    202  C   HIS A  13      32.530  32.160  40.480  1.00  0.00           C
ATOM    203  O   HIS A  13      33.370  31.330  40.810  1.00  0.00           O
ATOM    204  N   HIS A  14      32.710  33.480  40.590  1.00  0.00           N
ATOM    205  HN  HIS A  14      31.980  34.090  40.290  1.00  0.00           H
ATOM    206  CA  HIS A  14      33.920  34.070  41.150  1.00  0.00           C
ATOM    207  HA  HIS A  14      33.680  35.050  41.210  1.00  0.00           H
ATOM    208  CB  HIS A  14      34.230  33.580  42.570  1.00  0.00           C
ATOM    209  HB1 HIS A  14      35.180  33.830  42.800  1.00  0.00           H
ATOM    210  HB2 HIS A  14      34.140  32.590  42.600  1.00  0.00           H
ATOM    211  ND1 HIS A  14      33.500  35.450  44.080  1.00  0.00           N
ATOM    212  CG  HIS A  14      33.340  34.160  43.630  1.00  0.00           C
ATOM    213  CE1 HIS A  14      32.560  35.630  44.990  1.00  0.00           C
ATOM    214  HE1 HIS A  14      32.420  36.480  45.500  1.00  0.00           H
ATOM    215  NE2 HIS A  14      31.820  34.530  45.150  1.00  0.00           N
ATOM    216  HE2 HIS A  14      31.050  34.420  45.780  1.00  0.00           H
ATOM    217  CD2 HIS A  14      32.310  33.580  44.290  1.00  0.00           C
ATOM    218  HD2 HIS A  14      31.970  32.650  44.170  1.00  0.00           H
ATOM    219  C   HIS A  14      35.120  33.930  40.220  1.00  0.00           C
ATOM    220  O   HIS A  14      35.960  33.040  40.390  1.00  0.00           O
ATOM    221  N   GLN A  15      35.180  34.800  39.230  1.00  0.00           N
ATOM    222  HN  GLN A  15      34.460  35.480  39.140  1.00  0.00           H
ATOM    223  CA  GLN A  15      36.270  34.800  38.260  1.00  0.00           C
ATOM    224  HA  GLN A  15      36.380  33.860  37.950  1.00  0.00           H
ATOM    225  CB  GLN A  15      35.920  35.720  37.080  1.00  0.00           C
ATOM    226  HB1 GLN A  15      35.850  36.660  37.430  1.00  0.00           H
ATOM    227  HB2 GLN A  15      35.030  35.430  36.720  1.00  0.00           H
ATOM    228  CG  GLN A  15      36.920  35.720  35.940  1.00  0.00           C
ATOM    229  HG1 GLN A  15      37.810  36.010  36.290  1.00  0.00           H
ATOM    230  HG2 GLN A  15      36.600  36.360  35.240  1.00  0.00           H
ATOM    231  CD  GLN A  15      37.080  34.350  35.300  1.00  0.00           C
ATOM    232  OE1 GLN A  15      37.920  33.560  35.720  1.00  0.00           O
ATOM    233  NE2 GLN A  15      36.300  34.080  34.270  1.00  0.00           N
ATOM    234 HE21 GLN A  15      35.640  34.770  33.950  1.00  0.00           H
ATOM    235 HE22 GLN A  15      36.360  33.200  33.810  1.00  0.00           H
ATOM    236  C   GLN A  15      37.570  35.270  38.940  1.00  0.00           C
ATOM    237  O   GLN A  15      37.530  35.910  39.990  1.00  0.00           O
ATOM    238  N   LYS A  16      38.700  34.940  38.330  1.00  0.00           N
ATOM    239  HN  LYS A  16      38.660  34.410  37.480  1.00  0.00           H
ATOM    240  CA  LYS A  16      40.010  35.310  38.870  1.00  0.00           C
ATOM    241  HA  LYS A  16      39.970  35.080  39.840  1.00  0.00           H
ATOM    242  CB  LYS A  16      41.110  34.520  38.170  1.00  0.00           C
ATOM    243  HB1 LYS A  16      42.000  34.880  38.470  1.00  0.00           H
ATOM    244  HB2 LYS A  16      41.020  34.650  37.190  1.00  0.00           H
ATOM    245  CG  LYS A  16      41.090  33.020  38.460  1.00  0.00           C
ATOM    246  HG1 LYS A  16      41.610  32.550  37.750  1.00  0.00           H
ATOM    247  HG2 LYS A  16      40.140  32.710  38.450  1.00  0.00           H
ATOM    248  CD  LYS A  16      41.710  32.710  39.810  1.00  0.00           C
ATOM    249  HD1 LYS A  16      42.580  33.190  39.890  1.00  0.00           H
ATOM    250  HD2 LYS A  16      41.090  33.020  40.530  1.00  0.00           H
ATOM    251  CE  LYS A  16      41.940  31.220  39.980  1.00  0.00           C
ATOM    252  HE1 LYS A  16      41.070  30.740  39.920  1.00  0.00           H
ATOM    253  HE2 LYS A  16      42.350  31.050  40.880  1.00  0.00           H
ATOM    254  NZ  LYS A  16      42.860  30.670  38.940  1.00  0.00           N
ATOM    255  HZ1 LYS A  16      42.990  29.690  39.090  1.00  0.00           H
ATOM    256  HZ2 LYS A  16      42.460  30.830  38.030  1.00  0.00           H
ATOM    257  HZ3 LYS A  16      43.740  31.140  39.000  1.00  0.00           H
ATOM    258  C   LYS A  16      40.260  36.810  38.720  1.00  0.00           C
ATOM    259  O   LYS A  16      39.360  37.560  38.350  1.00  0.00           O
ATOM    260  N   LEU A  17      41.490  37.240  38.990  1.00  0.00           N
ATOM    261  HN  LEU A  17      42.180  36.580  39.260  1.00  0.00           H
ATOM    262  CA  LEU A  17      41.840  38.650  38.890  1.00  0.00           C
ATOM    263  HA  LEU A  17      41.050  39.100  38.490  1.00  0.00           H
ATOM    264  CB  LEU A  17      42.130  39.220  40.290  1.00  0.00           C
ATOM    265  HB1 LEU A  17      42.490  40.140  40.170  1.00  0.00           H
ATOM    266  HB2 LEU A  17      42.820  38.640  40.720  1.00  0.00           H
ATOM    267  CG  LEU A  17      40.930  39.310  41.240  1.00  0.00           C
ATOM    268  HG  LEU A  17      40.470  38.420  41.270  1.00  0.00           H
ATOM    269  CD1 LEU A  17      41.390  39.660  42.650  1.00  0.00           C
ATOM    270 HD11 LEU A  17      40.600  39.710  43.250  1.00  0.00           H
ATOM    271 HD12 LEU A  17      42.010  38.950  42.980  1.00  0.00           H
ATOM    272 HD13 LEU A  17      41.860  40.540  42.640  1.00  0.00           H
ATOM    273  CD2 LEU A  17      39.930  40.340  40.740  1.00  0.00           C
ATOM    274 HD21 LEU A  17      39.150  40.390  41.370  1.00  0.00           H
ATOM    275 HD22 LEU A  17      40.370  41.240  40.690  1.00  0.00           H
ATOM    276 HD23 LEU A  17      39.600  40.080  39.830  1.00  0.00           H
ATOM    277  C   LEU A  17      43.050  38.850  37.990  1.00  0.00           C
ATOM    278  O   LEU A  17      43.920  37.980  37.900  1.00  0.00           O
ATOM    279  N   VAL A  18      43.100  40.000  37.320  1.00  0.00           N
ATOM    280  HN  VAL A  18      42.360  40.660  37.430  1.00  0.00           H
ATOM    281  CA  VAL A  18      44.200  40.320  36.420  1.00  0.00           C
ATOM    282  HA  VAL A  18      44.280  39.490  35.870  1.00  0.00           H
ATOM    283  CB  VAL A  18      43.900  41.540  35.530  1.00  0.00           C
ATOM    284  HB  VAL A  18      44.720  41.760  35.000  1.00  0.00           H
ATOM    285  CG1 VAL A  18      42.780  41.220  34.540  1.00  0.00           C
ATOM    286 HG11 VAL A  18      42.610  42.020  33.970  1.00  0.00           H
ATOM    287 HG12 VAL A  18      43.060  40.460  33.960  1.00  0.00           H
ATOM    288 HG13 VAL A  18      41.960  40.970  35.040  1.00  0.00           H
ATOM    289  CG2 VAL A  18      43.550  42.760  36.360  1.00  0.00           C
ATOM    290 HG21 VAL A  18      43.350  43.530  35.760  1.00  0.00           H
ATOM    291 HG22 VAL A  18      42.740  42.560  36.920  1.00  0.00           H
ATOM    292 HG23 VAL A  18      44.310  42.990  36.960  1.00  0.00           H
ATOM    293  C   VAL A  18      45.500  40.560  37.190  1.00  0.00           C
ATOM    294  O   VAL A  18      45.480  40.980  38.350  1.00  0.00           O
ATOM    295  N   PHE A  19      46.620  40.280  36.530  1.00  0.00           N
ATOM    296  HN  PHE A  19      46.550  39.930  35.590  1.00  0.00           H
ATOM    297  CA  PHE A  19      47.950  40.460  37.110  1.00  0.00           C
ATOM    298  HA  PHE A  19      48.570  40.140  36.380  1.00  0.00           H
ATOM    299  CB  PHE A  19      48.240  41.930  37.420  1.00  0.00           C
ATOM    300  HB1 PHE A  19      49.090  41.990  37.940  1.00  0.00           H
ATOM    301  HB2 PHE A  19      47.490  42.300  37.960  1.00  0.00           H
ATOM    302  CG  PHE A  19      48.380  42.800  36.200  1.00  0.00           C
ATOM    303  CD1 PHE A  19      49.560  42.800  35.470  1.00  0.00           C
ATOM    304  HD1 PHE A  19      50.320  42.210  35.750  1.00  0.00           H
ATOM    305  CE1 PHE A  19      49.700  43.590  34.340  1.00  0.00           C
ATOM    306  HE1 PHE A  19      50.560  43.580  33.830  1.00  0.00           H
ATOM    307  CZ  PHE A  19      48.660  44.400  33.940  1.00  0.00           C
ATOM    308  HZ  PHE A  19      48.760  44.980  33.130  1.00  0.00           H
ATOM    309  CD2 PHE A  19      47.350  43.620  35.780  1.00  0.00           C
ATOM    310  HD2 PHE A  19      46.490  43.630  36.300  1.00  0.00           H
ATOM    311  CE2 PHE A  19      47.480  44.410  34.660  1.00  0.00           C
ATOM    312  HE2 PHE A  19      46.720  45.000  34.370  1.00  0.00           H
ATOM    313  C   PHE A  19      48.170  39.580  38.340  1.00  0.00           C
ATOM    314  O   PHE A  19      49.000  39.910  39.190  1.00  0.00           O
ATOM    315  N   PHE A  20      47.450  38.470  38.430  1.00  0.00           N
ATOM    316  HN  PHE A  20      46.800  38.240  37.700  1.00  0.00           H
ATOM    317  CA  PHE A  20      47.570  37.560  39.570  1.00  0.00           C
ATOM    318  HA  PHE A  20      48.560  37.410  39.670  1.00  0.00           H
ATOM    319  CB  PHE A  20      47.000  38.220  40.840  1.00  0.00           C
ATOM    320  HB1 PHE A  20      46.020  38.050  40.870  1.00  0.00           H
ATOM    321  HB2 PHE A  20      47.160  39.210  40.790  1.00  0.00           H
ATOM    322  CG  PHE A  20      47.610  37.710  42.120  1.00  0.00           C
ATOM    323  CD1 PHE A  20      48.960  37.850  42.350  1.00  0.00           C
ATOM    324  HD1 PHE A  20      49.540  38.290  41.670  1.00  0.00           H
ATOM    325  CE1 PHE A  20      49.530  37.380  43.530  1.00  0.00           C
ATOM    326  HE1 PHE A  20      50.510  37.480  43.690  1.00  0.00           H
ATOM    327  CZ  PHE A  20      48.730  36.770  44.480  1.00  0.00           C
ATOM    328  HZ  PHE A  20      49.130  36.430  45.330  1.00  0.00           H
ATOM    329  CD2 PHE A  20      46.820  37.100  43.080  1.00  0.00           C
ATOM    330  HD2 PHE A  20      45.840  37.000  42.920  1.00  0.00           H
ATOM    331  CE2 PHE A  20      47.370  36.630  44.250  1.00  0.00           C
ATOM    332  HE2 PHE A  20      46.800  36.190  44.940  1.00  0.00           H
ATOM    333  C   PHE A  20      46.880  36.220  39.330  1.00  0.00           C
ATOM    334  O   PHE A  20      46.520  35.520  40.270  1.00  0.00           O
ATOM    335  N   ALA A  21      46.710  35.850  38.060  1.00  0.00           N
ATOM    336  HN  ALA A  21      47.040  36.440  37.330  1.00  0.00           H
ATOM    337  CA  ALA A  21      46.050  34.600  37.740  1.00  0.00           C
ATOM    338  HA  ALA A  21      46.170  34.040  38.560  1.00  0.00           H
ATOM    339  CB  ALA A  21      44.580  34.820  37.460  1.00  0.00           C
ATOM    340  HB1 ALA A  21      44.160  35.290  38.240  1.00  0.00           H
ATOM    341  HB2 ALA A  21      44.470  35.380  36.640  1.00  0.00           H
ATOM    342  HB3 ALA A  21      44.130  33.940  37.330  1.00  0.00           H
ATOM    343  C   ALA A  21      46.720  33.880  36.570  1.00  0.00           C
ATOM    344  O   ALA A  21      46.750  34.390  35.450  1.00  0.00           O
ATOM    345  N   GLU A  22      47.230  32.690  36.850  1.00  0.00           N
ATOM    346  HN  GLU A  22      47.170  32.350  37.780  1.00  0.00           H
ATOM    347  CA  GLU A  22      47.890  31.870  35.840  1.00  0.00           C
ATOM    348  HA  GLU A  22      47.880  32.390  34.980  1.00  0.00           H
ATOM    349  CB  GLU A  22      49.340  31.580  36.250  1.00  0.00           C
ATOM    350  HB1 GLU A  22      49.710  30.910  35.610  1.00  0.00           H
ATOM    351  HB2 GLU A  22      49.340  31.200  37.170  1.00  0.00           H
ATOM    352  CG  GLU A  22      50.250  32.800  36.240  1.00  0.00           C
ATOM    353  HG1 GLU A  22      51.050  32.600  36.810  1.00  0.00           H
ATOM    354  HG2 GLU A  22      49.750  33.570  36.630  1.00  0.00           H
ATOM    355  CD  GLU A  22      50.720  33.170  34.850  1.00  0.00           C
ATOM    356  OE1 GLU A  22      51.820  32.750  34.460  1.00  0.00           O
ATOM    357  OE2 GLU A  22      49.980  33.880  34.130  1.00  0.00           O
ATOM    358  C   GLU A  22      47.110  30.570  35.700  1.00  0.00           C
ATOM    359  O   GLU A  22      47.550  29.510  36.150  1.00  0.00           O
ATOM    360  N   ASP A  23      45.930  30.670  35.110  1.00  0.00           N
ATOM    361  HN  ASP A  23      45.640  31.570  34.780  1.00  0.00           H
ATOM    362  CA  ASP A  23      45.050  29.520  34.930  1.00  0.00           C
ATOM    363  HA  ASP A  23      45.140  28.990  35.770  1.00  0.00           H
ATOM    364  CB  ASP A  23      43.600  29.990  34.730  1.00  0.00           C
ATOM    365  HB1 ASP A  23      43.040  29.210  34.460  1.00  0.00           H
ATOM    366  HB2 ASP A  23      43.580  30.680  34.000  1.00  0.00           H
ATOM    367  CG  ASP A  23      43.000  30.610  35.980  1.00  0.00           C
ATOM    368  OD1 ASP A  23      42.020  30.060  36.510  1.00  0.00           O
ATOM    369  OD2 ASP A  23      43.520  31.650  36.450  1.00  0.00           O
ATOM    370  C   ASP A  23      45.480  28.650  33.750  1.00  0.00           C
ATOM    371  O   ASP A  23      45.070  27.490  33.650  1.00  0.00           O
ATOM    372  N   VAL A  24      46.300  29.220  32.860  1.00  0.00           N
ATOM    373  HN  VAL A  24      46.590  30.160  33.000  1.00  0.00           H
ATOM    374  CA  VAL A  24      46.780  28.490  31.690  1.00  0.00           C
ATOM    375  HA  VAL A  24      45.940  28.230  31.210  1.00  0.00           H
ATOM    376  CB  VAL A  24      47.650  29.380  30.770  1.00  0.00           C
ATOM    377  HB  VAL A  24      48.450  29.690  31.280  1.00  0.00           H
ATOM    378  CG1 VAL A  24      48.130  28.590  29.560  1.00  0.00           C
ATOM    379 HG11 VAL A  24      48.690  29.180  28.980  1.00  0.00           H
ATOM    380 HG12 VAL A  24      48.680  27.810  29.870  1.00  0.00           H
ATOM    381 HG13 VAL A  24      47.350  28.260  29.040  1.00  0.00           H
ATOM    382  CG2 VAL A  24      46.870  30.600  30.320  1.00  0.00           C
ATOM    383 HG21 VAL A  24      47.450  31.170  29.730  1.00  0.00           H
ATOM    384 HG22 VAL A  24      46.060  30.320  29.820  1.00  0.00           H
ATOM    385 HG23 VAL A  24      46.600  31.140  31.120  1.00  0.00           H
ATOM    386  C   VAL A  24      47.560  27.240  32.090  1.00  0.00           C
ATOM    387  O   VAL A  24      48.700  27.330  32.560  1.00  0.00           O
ATOM    388  N   GLY A  25      46.950  26.090  31.900  1.00  0.00           N
ATOM    389  HN  GLY A  25      46.020  26.080  31.510  1.00  0.00           H
ATOM    390  CA  GLY A  25      47.590  24.840  32.250  1.00  0.00           C
ATOM    391  HA1 GLY A  25      47.770  24.340  31.400  1.00  0.00           H
ATOM    392  HA2 GLY A  25      48.450  25.050  32.700  1.00  0.00           H
ATOM    393  C   GLY A  25      46.710  24.000  33.160  1.00  0.00           C
ATOM    394  O   GLY A  25      46.920  22.800  33.300  1.00  0.00           O
ATOM    395  N   SER A  26      45.740  24.650  33.780  1.00  0.00           N
ATOM    396  HN  SER A  26      45.630  25.630  33.630  1.00  0.00           H
ATOM    397  CA  SER A  26      44.830  23.960  34.680  1.00  0.00           C
ATOM    398  HA  SER A  26      45.160  23.020  34.720  1.00  0.00           H
ATOM    399  CB  SER A  26      44.870  24.600  36.070  1.00  0.00           C
ATOM    400  HB1 SER A  26      44.480  23.980  36.750  1.00  0.00           H
ATOM    401  HB2 SER A  26      44.380  25.470  36.070  1.00  0.00           H
ATOM    402  OG  SER A  26      46.210  24.860  36.460  1.00  0.00           O
ATOM    403  HG1 SER A  26      46.220  25.280  37.370  1.00  0.00           H
ATOM    404  C   SER A  26      43.400  23.960  34.130  1.00  0.00           C
ATOM    405  O   SER A  26      42.980  23.010  33.470  1.00  0.00           O
ATOM    406  N   ASN A  27      42.670  25.050  34.370  1.00  0.00           N
ATOM    407  HN  ASN A  27      43.090  25.800  34.890  1.00  0.00           H
ATOM    408  CA  ASN A  27      41.290  25.180  33.920  1.00  0.00           C
ATOM    409  HA  ASN A  27      41.320  25.130  32.920  1.00  0.00           H
ATOM    410  CB  ASN A  27      40.430  24.050  34.490  1.00  0.00           C
ATOM    411  HB1 ASN A  27      39.860  24.420  35.230  1.00  0.00           H
ATOM    412  HB2 ASN A  27      41.030  23.340  34.850  1.00  0.00           H
ATOM    413  CG  ASN A  27      39.520  23.440  33.450  1.00  0.00           C
ATOM    414  OD1 ASN A  27      38.410  23.920  33.220  1.00  0.00           O
ATOM    415  ND2 ASN A  27      39.990  22.390  32.800  1.00  0.00           N
ATOM    416 HD21 ASN A  27      40.900  22.040  33.010  1.00  0.00           H
ATOM    417 HD22 ASN A  27      39.440  21.940  32.100  1.00  0.00           H
ATOM    418  C   ASN A  27      40.730  26.530  34.370  1.00  0.00           C
ATOM    419  O   ASN A  27      41.490  27.420  34.750  1.00  0.00           O
ATOM    420  N   LYS A  28      39.410  26.670  34.340  1.00  0.00           N
ATOM    421  HN  LYS A  28      38.840  25.910  34.020  1.00  0.00           H
ATOM    422  CA  LYS A  28      38.760  27.910  34.760  1.00  0.00           C
ATOM    423  HA  LYS A  28      39.510  28.470  35.110  1.00  0.00           H
ATOM    424  CB  LYS A  28      38.110  28.630  33.570  1.00  0.00           C
ATOM    425  HB1 LYS A  28      37.520  29.350  33.930  1.00  0.00           H
ATOM    426  HB2 LYS A  28      37.570  27.960  33.060  1.00  0.00           H
ATOM    427  CG  LYS A  28      39.100  29.270  32.600  1.00  0.00           C
ATOM    428  HG1 LYS A  28      38.600  29.880  31.980  1.00  0.00           H
ATOM    429  HG2 LYS A  28      39.550  28.550  32.070  1.00  0.00           H
ATOM    430  CD  LYS A  28      40.170  30.080  33.320  1.00  0.00           C
ATOM    431  HD1 LYS A  28      40.730  29.460  33.880  1.00  0.00           H
ATOM    432  HD2 LYS A  28      40.750  30.530  32.640  1.00  0.00           H
ATOM    433  CE  LYS A  28      39.580  31.150  34.230  1.00  0.00           C
ATOM    434  HE1 LYS A  28      40.290  31.510  34.830  1.00  0.00           H
ATOM    435  HE2 LYS A  28      38.850  30.740  34.790  1.00  0.00           H
ATOM    436  NZ  LYS A  28      39.000  32.280  33.460  1.00  0.00           N
ATOM    437  HZ1 LYS A  28      38.620  32.950  34.100  1.00  0.00           H
ATOM    438  HZ2 LYS A  28      39.710  32.710  32.910  1.00  0.00           H
ATOM    439  HZ3 LYS A  28      38.270  31.940  32.870  1.00  0.00           H
ATOM    440  C   LYS A  28      37.750  27.660  35.870  1.00  0.00           C
ATOM    441  O   LYS A  28      37.810  26.640  36.560  1.00  0.00           O
ATOM    442  N   GLY A  29      36.810  28.590  36.040  1.00  0.00           N
ATOM    443  HN  GLY A  29      36.800  29.390  35.440  1.00  0.00           H
ATOM    444  CA  GLY A  29      35.810  28.450  37.080  1.00  0.00           C
ATOM    445  HA1 GLY A  29      36.210  27.920  37.820  1.00  0.00           H
ATOM    446  HA2 GLY A  29      35.590  29.370  37.410  1.00  0.00           H
ATOM    447  C   GLY A  29      34.540  27.770  36.600  1.00  0.00           C
ATOM    448  O   GLY A  29      34.430  27.400  35.430  1.00  0.00           O
ATOM    449  N   ALA A  30      33.580  27.620  37.500  1.00  0.00           N
ATOM    450  HN  ALA A  30      33.730  27.960  38.430  1.00  0.00           H
ATOM    451  CA  ALA A  30      32.320  26.970  37.170  1.00  0.00           C
ATOM    452  HA  ALA A  30      32.530  26.330  36.440  1.00  0.00           H
ATOM    453  CB  ALA A  30      31.780  26.230  38.390  1.00  0.00           C
ATOM    454  HB1 ALA A  30      32.460  25.570  38.710  1.00  0.00           H
ATOM    455  HB2 ALA A  30      31.580  26.880  39.120  1.00  0.00           H
ATOM    456  HB3 ALA A  30      30.940  25.750  38.140  1.00  0.00           H
ATOM    457  C   ALA A  30      31.290  27.980  36.670  1.00  0.00           C
ATOM    458  O   ALA A  30      31.370  29.170  36.990  1.00  0.00           O
ATOM    459  N   ILE A  31      30.340  27.500  35.900  1.00  0.00           N
ATOM    460  HN  ILE A  31      30.330  26.520  35.680  1.00  0.00           H
ATOM    461  CA  ILE A  31      29.290  28.350  35.340  1.00  0.00           C
ATOM    462  HA  ILE A  31      29.690  29.260  35.290  1.00  0.00           H
ATOM    463  CB  ILE A  31      28.860  27.860  33.930  1.00  0.00           C
ATOM    464  HB  ILE A  31      28.440  26.950  34.020  1.00  0.00           H
ATOM    465  CG2 ILE A  31      27.820  28.780  33.310  1.00  0.00           C
ATOM    466 HG21 ILE A  31      27.570  28.440  32.410  1.00  0.00           H
ATOM    467 HG22 ILE A  31      27.010  28.810  33.900  1.00  0.00           H
ATOM    468 HG23 ILE A  31      28.200  29.700  33.230  1.00  0.00           H
ATOM    469  CG1 ILE A  31      30.080  27.740  33.000  1.00  0.00           C
ATOM    470 HG11 ILE A  31      30.810  28.320  33.360  1.00  0.00           H
ATOM    471 HG12 ILE A  31      29.820  28.060  32.090  1.00  0.00           H
ATOM    472  CD  ILE A  31      30.620  26.330  32.860  1.00  0.00           C
ATOM    473  HD1 ILE A  31      31.400  26.330  32.250  1.00  0.00           H
ATOM    474  HD2 ILE A  31      30.890  25.990  33.760  1.00  0.00           H
ATOM    475  HD3 ILE A  31      29.900  25.740  32.490  1.00  0.00           H
ATOM    476  C   ILE A  31      28.070  28.350  36.260  1.00  0.00           C
ATOM    477  O   ILE A  31      27.770  27.330  36.890  1.00  0.00           O
ATOM    478  N   ILE A  32      27.400  29.490  36.360  1.00  0.00           N
ATOM    479  HN  ILE A  32      27.720  30.280  35.840  1.00  0.00           H
ATOM    480  CA  ILE A  32      26.210  29.650  37.200  1.00  0.00           C
ATOM    481  HA  ILE A  32      26.580  29.580  38.130  1.00  0.00           H
ATOM    482  CB  ILE A  32      25.530  31.010  36.980  1.00  0.00           C
ATOM    483  HB  ILE A  32      24.640  31.010  37.440  1.00  0.00           H
ATOM    484  CG2 ILE A  32      26.360  32.130  37.610  1.00  0.00           C
ATOM    485 HG21 ILE A  32      25.900  33.010  37.460  1.00  0.00           H
ATOM    486 HG22 ILE A  32      26.450  31.960  38.590  1.00  0.00           H
ATOM    487 HG23 ILE A  32      27.260  32.150  37.180  1.00  0.00           H
ATOM    488  CG1 ILE A  32      25.280  31.280  35.490  1.00  0.00           C
ATOM    489 HG11 ILE A  32      24.840  30.470  35.090  1.00  0.00           H
ATOM    490 HG12 ILE A  32      26.170  31.420  35.040  1.00  0.00           H
ATOM    491  CD  ILE A  32      24.410  32.480  35.220  1.00  0.00           C
ATOM    492  HD1 ILE A  32      24.300  32.590  34.230  1.00  0.00           H
ATOM    493  HD2 ILE A  32      23.520  32.350  35.640  1.00  0.00           H
ATOM    494  HD3 ILE A  32      24.850  33.300  35.590  1.00  0.00           H
ATOM    495  C   ILE A  32      25.190  28.530  36.970  1.00  0.00           C
ATOM    496  O   ILE A  32      24.930  28.130  35.830  1.00  0.00           O
ATOM    497  N   GLY A  33      24.620  28.030  38.060  1.00  0.00           N
ATOM    498  HN  GLY A  33      24.850  28.420  38.950  1.00  0.00           H
ATOM    499  CA  GLY A  33      23.650  26.950  37.980  1.00  0.00           C
ATOM    500  HA1 GLY A  33      23.970  26.320  37.260  1.00  0.00           H
ATOM    501  HA2 GLY A  33      23.660  26.480  38.860  1.00  0.00           H
ATOM    502  C   GLY A  33      22.250  27.410  37.650  1.00  0.00           C
ATOM    503  O   GLY A  33      21.970  28.610  37.580  1.00  0.00           O
ATOM    504  N   LEU A  34      21.360  26.440  37.480  1.00  0.00           N
ATOM    505  HN  LEU A  34      21.650  25.490  37.590  1.00  0.00           H
ATOM    506  CA  LEU A  34      19.960  26.700  37.140  1.00  0.00           C
ATOM    507  HA  LEU A  34      19.990  27.190  36.280  1.00  0.00           H
ATOM    508  CB  LEU A  34      19.210  25.370  37.000  1.00  0.00           C
ATOM    509  HB1 LEU A  34      19.320  24.860  37.850  1.00  0.00           H
ATOM    510  HB2 LEU A  34      19.630  24.860  36.250  1.00  0.00           H
ATOM    511  CG  LEU A  34      17.700  25.440  36.710  1.00  0.00           C
ATOM    512  HG  LEU A  34      17.300  26.140  37.300  1.00  0.00           H
ATOM    513  CD1 LEU A  34      17.450  25.870  35.270  1.00  0.00           C
ATOM    514 HD11 LEU A  34      16.470  25.910  35.100  1.00  0.00           H
ATOM    515 HD12 LEU A  34      17.860  26.770  35.110  1.00  0.00           H
ATOM    516 HD13 LEU A  34      17.860  25.200  34.650  1.00  0.00           H
ATOM    517  CD2 LEU A  34      17.030  24.110  37.000  1.00  0.00           C
ATOM    518 HD21 LEU A  34      16.050  24.180  36.800  1.00  0.00           H
ATOM    519 HD22 LEU A  34      17.440  23.400  36.430  1.00  0.00           H
ATOM    520 HD23 LEU A  34      17.160  23.880  37.960  1.00  0.00           H
ATOM    521  C   LEU A  34      19.250  27.580  38.170  1.00  0.00           C
ATOM    522  O   LEU A  34      18.500  28.490  37.810  1.00  0.00           O
ATOM    523  N   MET A  35      19.500  27.330  39.450  1.00  0.00           N
ATOM    524  HN  MET A  35      20.130  26.590  39.690  1.00  0.00           H
ATOM    525  CA  MET A  35      18.870  28.090  40.530  1.00  0.00           C
ATOM    526  HA  MET A  35      17.920  28.150  40.240  1.00  0.00           H
ATOM    527  CB  MET A  35      18.980  27.360  41.870  1.00  0.00           C
ATOM    528  HB1 MET A  35      18.490  26.490  41.790  1.00  0.00           H
ATOM    529  HB2 MET A  35      18.560  27.930  42.570  1.00  0.00           H
ATOM    530  CG  MET A  35      20.410  27.050  42.310  1.00  0.00           C
ATOM    531  HG1 MET A  35      20.340  26.910  43.300  1.00  0.00           H
ATOM    532  HG2 MET A  35      20.920  27.890  42.130  1.00  0.00           H
ATOM    533  SD  MET A  35      21.110  25.620  41.450  1.00  0.00           S
ATOM    534  CE  MET A  35      20.030  24.310  42.030  1.00  0.00           C
ATOM    535  HE1 MET A  35      20.310  23.440  41.630  1.00  0.00           H
ATOM    536  HE2 MET A  35      20.080  24.250  43.030  1.00  0.00           H
ATOM    537  HE3 MET A  35      19.080  24.520  41.770  1.00  0.00           H
ATOM    538  C   MET A  35      19.420  29.510  40.650  1.00  0.00           C
ATOM    539  O   MET A  35      18.860  30.340  41.370  1.00  0.00           O
ATOM    540  N   VAL A  36      20.530  29.790  39.980  1.00  0.00           N
ATOM    541  HN  VAL A  36      20.960  29.080  39.430  1.00  0.00           H
ATOM    542  CA  VAL A  36      21.130  31.120  40.020  1.00  0.00           C
ATOM    543  HA  VAL A  36      21.030  31.420  40.970  1.00  0.00           H
ATOM    544  CB  VAL A  36      22.630  31.090  39.640  1.00  0.00           C
ATOM    545  HB  VAL A  36      22.710  30.780  38.700  1.00  0.00           H
ATOM    546  CG1 VAL A  36      23.240  32.480  39.730  1.00  0.00           C
ATOM    547 HG11 VAL A  36      24.200  32.440  39.480  1.00  0.00           H
ATOM    548 HG12 VAL A  36      22.760  33.100  39.100  1.00  0.00           H
ATOM    549 HG13 VAL A  36      23.150  32.830  40.660  1.00  0.00           H
ATOM    550  CG2 VAL A  36      23.380  30.120  40.530  1.00  0.00           C
ATOM    551 HG21 VAL A  36      24.350  30.110  40.270  1.00  0.00           H
ATOM    552 HG22 VAL A  36      23.300  30.410  41.490  1.00  0.00           H
ATOM    553 HG23 VAL A  36      23.000  29.200  40.430  1.00  0.00           H
ATOM    554  C   VAL A  36      20.370  32.060  39.090  1.00  0.00           C
ATOM    555  O   VAL A  36      20.290  33.270  39.320  1.00  0.00           O
ATOM    556  N   GLY A  37      19.810  31.480  38.040  1.00  0.00           N
ATOM    557  HN  GLY A  37      19.900  30.490  37.910  1.00  0.00           H
ATOM    558  CA  GLY A  37      19.070  32.250  37.070  1.00  0.00           C
ATOM    559  HA1 GLY A  37      18.480  31.620  36.560  1.00  0.00           H
ATOM    560  HA2 GLY A  37      18.500  32.900  37.570  1.00  0.00           H
ATOM    561  C   GLY A  37      19.980  32.980  36.120  1.00  0.00           C
ATOM    562  O   GLY A  37      21.060  32.500  35.790  1.00  0.00           O
ATOM    563  N   GLY A  38      19.540  34.140  35.660  1.00  0.00           N
ATOM    564  HN  GLY A  38      18.640  34.480  35.950  1.00  0.00           H
ATOM    565  CA  GLY A  38      20.340  34.920  34.750  1.00  0.00           C
ATOM    566  HA1 GLY A  38      21.200  34.440  34.600  1.00  0.00           H
ATOM    567  HA2 GLY A  38      19.840  34.980  33.880  1.00  0.00           H
ATOM    568  C   GLY A  38      20.600  36.300  35.290  1.00  0.00           C
ATOM    569  O   GLY A  38      19.680  36.970  35.760  1.00  0.00           O
ATOM    570  N   VAL A  39      21.860  36.730  35.230  1.00  0.00           N
ATOM    571  HN  VAL A  39      22.560  36.120  34.850  1.00  0.00           H
ATOM    572  CA  VAL A  39      22.240  38.050  35.710  1.00  0.00           C
ATOM    573  HA  VAL A  39      21.710  38.170  36.550  1.00  0.00           H
ATOM    574  CB  VAL A  39      23.760  38.120  36.000  1.00  0.00           C
ATOM    575  HB  VAL A  39      24.260  38.080  35.140  1.00  0.00           H
ATOM    576  CG1 VAL A  39      24.110  39.440  36.680  1.00  0.00           C
ATOM    577 HG11 VAL A  39      25.090  39.470  36.860  1.00  0.00           H
ATOM    578 HG12 VAL A  39      23.860  40.200  36.080  1.00  0.00           H
ATOM    579 HG13 VAL A  39      23.610  39.520  37.540  1.00  0.00           H
ATOM    580  CG2 VAL A  39      24.200  36.950  36.860  1.00  0.00           C
ATOM    581 HG21 VAL A  39      25.180  37.020  37.040  1.00  0.00           H
ATOM    582 HG22 VAL A  39      23.700  36.960  37.730  1.00  0.00           H
ATOM    583 HG23 VAL A  39      24.010  36.090  36.380  1.00  0.00           H
ATOM    584  C   VAL A  39      21.870  39.110  34.670  1.00  0.00           C
ATOM    585  O   VAL A  39      22.540  39.250  33.640  1.00  0.00           O
ATOM    586  N   VAL A  40      20.790  39.840  34.940  1.00  0.00           N
ATOM    587  HN  VAL A  40      20.280  39.660  35.780  1.00  0.00           H
ATOM    588  CA  VAL A  40      20.330  40.890  34.040  1.00  0.00           C
ATOM    589  HA  VAL A  40      20.320  40.460  33.140  1.00  0.00           H
ATOM    590  CB  VAL A  40      18.930  41.390  34.440  1.00  0.00           C
ATOM    591  HB  VAL A  40      18.980  41.820  35.350  1.00  0.00           H
ATOM    592  CG1 VAL A  40      18.420  42.450  33.470  1.00  0.00           C
ATOM    593 HG11 VAL A  40      17.520  42.760  33.750  1.00  0.00           H
ATOM    594 HG12 VAL A  40      19.050  43.220  33.460  1.00  0.00           H
ATOM    595 HG13 VAL A  40      18.370  42.050  32.550  1.00  0.00           H
ATOM    596  CG2 VAL A  40      17.940  40.240  34.540  1.00  0.00           C
ATOM    597 HG21 VAL A  40      17.040  40.580  34.800  1.00  0.00           H
ATOM    598 HG22 VAL A  40      17.880  39.780  33.650  1.00  0.00           H
ATOM    599 HG23 VAL A  40      18.260  39.590  35.230  1.00  0.00           H
ATOM    600  C   VAL A  40      21.300  42.070  34.050  1.00  0.00           C
ATOM    601  O   VAL A  40      21.490  42.720  35.080  1.00  0.00           O
ATOM    602  N   ILE A  41      21.920  42.340  32.910  1.00  0.00           N
ATOM    603  HN  ILE A  41      21.730  41.780  32.110  1.00  0.00           H
ATOM    604  CA  ILE A  41      22.870  43.450  32.790  1.00  0.00           C
ATOM    605  HA  ILE A  41      22.960  43.820  33.720  1.00  0.00           H
ATOM    606  CB  ILE A  41      24.250  42.970  32.280  1.00  0.00           C
ATOM    607  HB  ILE A  41      24.120  42.550  31.380  1.00  0.00           H
ATOM    608  CG2 ILE A  41      25.210  44.140  32.110  1.00  0.00           C
ATOM    609 HG21 ILE A  41      26.090  43.800  31.770  1.00  0.00           H
ATOM    610 HG22 ILE A  41      24.830  44.790  31.440  1.00  0.00           H
ATOM    611 HG23 ILE A  41      25.340  44.590  32.990  1.00  0.00           H
ATOM    612  CG1 ILE A  41      24.850  41.910  33.210  1.00  0.00           C
ATOM    613 HG11 ILE A  41      25.710  41.580  32.810  1.00  0.00           H
ATOM    614 HG12 ILE A  41      24.210  41.150  33.290  1.00  0.00           H
ATOM    615  CD  ILE A  41      25.150  42.420  34.610  1.00  0.00           C
ATOM    616  HD1 ILE A  41      25.540  41.680  35.160  1.00  0.00           H
ATOM    617  HD2 ILE A  41      25.810  43.170  34.560  1.00  0.00           H
ATOM    618  HD3 ILE A  41      24.310  42.740  35.040  1.00  0.00           H
ATOM    619  C   ILE A  41      22.300  44.490  31.840  1.00  0.00           C
ATOM    620  O   ILE A  41      21.890  44.170  30.720  1.00  0.00           O
ATOM    621  N   ALA A  42      22.270  45.740  32.280  1.00  0.00           N
ATOM    622  HN  ALA A  42      22.610  45.940  33.200  1.00  0.00           H
ATOM    623  CA  ALA A  42      21.730  46.820  31.470  1.00  0.00           C
ATOM    624  HA  ALA A  42      20.950  46.440  30.990  1.00  0.00           H
ATOM    625  CB  ALA A  42      21.260  47.970  32.350  1.00  0.00           C
ATOM    626  HB1 ALA A  42      20.590  47.640  33.000  1.00  0.00           H
ATOM    627  HB2 ALA A  42      22.040  48.360  32.840  1.00  0.00           H
ATOM    628  HB3 ALA A  42      20.850  48.680  31.780  1.00  0.00           H
ATOM    629  C   ALA A  42      22.770  47.280  30.450  1.00  0.00           C
ATOM    630  O   ALA A  42      23.650  48.080  30.760  1.00  0.00           O
ATOM    631  N   NME A  43      22.680  46.740  29.250  1.00  0.00           N
ATOM    632  HN  NME A  43      21.950  46.070  29.090  1.00  0.00           H
ATOM    633  CH3 NME A  43      23.550  47.040  28.170  1.00  0.00           C
ATOM    634 HH31 NME A  43      24.230  47.720  28.460  1.00  0.00           H
ATOM    635 HH32 NME A  43      24.020  46.210  27.870  1.00  0.00           H
ATOM    636 HH33 NME A  43      23.030  47.410  27.400  1.00  0.00           H
ATOM    637  N   PHE B 194      21.850  36.250  28.760  1.00  0.00           N
ATOM    638  H1  PHE B 194      21.090  36.880  28.590  1.00  0.00           H
ATOM    639  H2  PHE B 194      22.350  36.100  27.910  1.00  0.00           H
ATOM    640  H3  PHE B 194      21.490  35.390  29.100  1.00  0.00           H
ATOM    641  CA  PHE B 194      22.760  36.850  29.770  1.00  0.00           C
ATOM    642  HA  PHE B 194      23.110  37.690  29.370  1.00  0.00           H
ATOM    643  CB  PHE B 194      21.990  37.170  31.060  1.00  0.00           C
ATOM    644  HB1 PHE B 194      22.650  37.390  31.780  1.00  0.00           H
ATOM    645  HB2 PHE B 194      21.460  36.370  31.330  1.00  0.00           H
ATOM    646  CG  PHE B 194      21.050  38.330  30.930  1.00  0.00           C
ATOM    647  CD1 PHE B 194      21.510  39.570  30.510  1.00  0.00           C
ATOM    648  HD1 PHE B 194      22.480  39.690  30.300  1.00  0.00           H
ATOM    649  CE1 PHE B 194      20.650  40.650  30.390  1.00  0.00           C
ATOM    650  HE1 PHE B 194      21.000  41.530  30.090  1.00  0.00           H
ATOM    651  CZ  PHE B 194      19.310  40.490  30.680  1.00  0.00           C
ATOM    652  HZ  PHE B 194      18.690  41.270  30.590  1.00  0.00           H
ATOM    653  CD2 PHE B 194      19.700  38.190  31.220  1.00  0.00           C
ATOM    654  HD2 PHE B 194      19.350  37.310  31.520  1.00  0.00           H
ATOM    655  CE2 PHE B 194      18.840  39.260  31.100  1.00  0.00           C
ATOM    656  HE2 PHE B 194      17.870  39.150  31.310  1.00  0.00           H
ATOM    657  C   PHE B 194      23.930  35.910  30.070  1.00  0.00           C
ATOM    658  O   PHE B 194      24.270  35.670  31.220  1.00  0.00           O
ATOM    659  N   LYS B 195      24.540  35.390  29.010  1.00  0.00           N
ATOM    660  HN  LYS B 195      24.210  35.620  28.090  1.00  0.00           H
ATOM    661  CA  LYS B 195      25.680  34.500  29.150  1.00  0.00           C
ATOM    662  HA  LYS B 195      25.820  34.380  30.140  1.00  0.00           H
ATOM    663  CB  LYS B 195      25.390  33.130  28.520  1.00  0.00           C
ATOM    664  HB1 LYS B 195      26.240  32.770  28.140  1.00  0.00           H
ATOM    665  HB2 LYS B 195      24.720  33.250  27.790  1.00  0.00           H
ATOM    666  CG  LYS B 195      24.840  32.110  29.510  1.00  0.00           C
ATOM    667  HG1 LYS B 195      23.890  32.340  29.720  1.00  0.00           H
ATOM    668  HG2 LYS B 195      25.380  32.130  30.340  1.00  0.00           H
ATOM    669  CD  LYS B 195      24.880  30.700  28.930  1.00  0.00           C
ATOM    670  HD1 LYS B 195      23.970  30.470  28.560  1.00  0.00           H
ATOM    671  HD2 LYS B 195      25.550  30.670  28.190  1.00  0.00           H
ATOM    672  CE  LYS B 195      25.260  29.680  29.990  1.00  0.00           C
ATOM    673  HE1 LYS B 195      25.110  28.760  29.630  1.00  0.00           H
ATOM    674  HE2 LYS B 195      24.680  29.810  30.800  1.00  0.00           H
ATOM    675  NZ  LYS B 195      26.680  29.800  30.400  1.00  0.00           N
ATOM    676  HZ1 LYS B 195      26.890  29.120  31.100  1.00  0.00           H
ATOM    677  HZ2 LYS B 195      27.270  29.660  29.610  1.00  0.00           H
ATOM    678  HZ3 LYS B 195      26.840  30.720  30.780  1.00  0.00           H
ATOM    679  C   LYS B 195      26.920  35.130  28.540  1.00  0.00           C
ATOM    680  O   LYS B 195      26.850  36.230  27.980  1.00  0.00           O
ATOM    681  N   ASN B 196      28.050  34.430  28.630  1.00  0.00           N
ATOM    682  HN  ASN B 196      28.030  33.540  29.080  1.00  0.00           H
ATOM    683  CA  ASN B 196      29.310  34.930  28.090  1.00  0.00           C
ATOM    684  HA  ASN B 196      29.090  35.500  27.290  1.00  0.00           H
ATOM    685  CB  ASN B 196      30.020  35.780  29.150  1.00  0.00           C
ATOM    686  HB1 ASN B 196      30.540  35.170  29.750  1.00  0.00           H
ATOM    687  HB2 ASN B 196      29.330  36.270  29.680  1.00  0.00           H
ATOM    688  CG  ASN B 196      30.980  36.810  28.580  1.00  0.00           C
ATOM    689  OD1 ASN B 196      32.170  36.550  28.440  1.00  0.00           O
ATOM    690  ND2 ASN B 196      30.470  37.990  28.250  1.00  0.00           N
ATOM    691 HD21 ASN B 196      29.500  38.170  28.390  1.00  0.00           H
ATOM    692 HD22 ASN B 196      31.070  38.700  27.870  1.00  0.00           H
ATOM    693  C   ASN B 196      30.180  33.740  27.650  1.00  0.00           C
ATOM    694  O   ASN B 196      29.640  32.670  27.360  1.00  0.00           O
ATOM    695  N   ILE B 197      31.490  33.930  27.610  1.00  0.00           N
ATOM    696  HN  ILE B 197      31.870  34.820  27.850  1.00  0.00           H
ATOM    697  CA  ILE B 197      32.390  32.850  27.210  1.00  0.00           C
ATOM    698  HA  ILE B 197      31.970  32.040  27.600  1.00  0.00           H
ATOM    699  CB  ILE B 197      32.490  32.720  25.670  1.00  0.00           C
ATOM    700  HB  ILE B 197      31.600  32.420  25.310  1.00  0.00           H
ATOM    701  CG2 ILE B 197      32.800  34.070  25.010  1.00  0.00           C
ATOM    702 HG21 ILE B 197      32.850  33.950  24.020  1.00  0.00           H
ATOM    703 HG22 ILE B 197      32.070  34.720  25.230  1.00  0.00           H
ATOM    704 HG23 ILE B 197      33.670  34.410  25.360  1.00  0.00           H
ATOM    705  CG1 ILE B 197      33.530  31.670  25.270  1.00  0.00           C
ATOM    706 HG11 ILE B 197      33.350  30.830  25.790  1.00  0.00           H
ATOM    707 HG12 ILE B 197      34.440  32.010  25.500  1.00  0.00           H
ATOM    708  CD  ILE B 197      33.520  31.310  23.800  1.00  0.00           C
ATOM    709  HD1 ILE B 197      34.220  30.620  23.610  1.00  0.00           H
ATOM    710  HD2 ILE B 197      32.620  30.950  23.550  1.00  0.00           H
ATOM    711  HD3 ILE B 197      33.710  32.130  23.260  1.00  0.00           H
ATOM    712  C   ILE B 197      33.790  33.030  27.810  1.00  0.00           C
ATOM    713  O   ILE B 197      34.430  34.060  27.600  1.00  0.00           O
ATOM    714  N   ASP B 198      34.240  32.030  28.560  1.00  0.00           N
ATOM    715  HN  ASP B 198      33.660  31.230  28.710  1.00  0.00           H
ATOM    716  CA  ASP B 198      35.560  32.080  29.180  1.00  0.00           C
ATOM    717  HA  ASP B 198      35.790  33.050  29.290  1.00  0.00           H
ATOM    718  CB  ASP B 198      35.530  31.380  30.550  1.00  0.00           C
ATOM    719  HB1 ASP B 198      35.640  30.390  30.400  1.00  0.00           H
ATOM    720  HB2 ASP B 198      34.640  31.550  30.970  1.00  0.00           H
ATOM    721  CG  ASP B 198      36.610  31.830  31.530  1.00  0.00           C
ATOM    722  OD1 ASP B 198      37.780  32.030  31.120  1.00  0.00           O
ATOM    723  OD2 ASP B 198      36.320  31.950  32.740  1.00  0.00           O
ATOM    724  C   ASP B 198      36.570  31.390  28.260  1.00  0.00           C
ATOM    725  O   ASP B 198      36.210  30.840  27.220  1.00  0.00           O
ATOM    726  N   GLY B 199      37.830  31.400  28.670  1.00  0.00           N
ATOM    727  HN  GLY B 199      38.060  31.850  29.530  1.00  0.00           H
ATOM    728  CA  GLY B 199      38.880  30.770  27.890  1.00  0.00           C
ATOM    729  HA1 GLY B 199      38.500  29.960  27.450  1.00  0.00           H
ATOM    730  HA2 GLY B 199      39.180  31.430  27.200  1.00  0.00           H
ATOM    731  C   GLY B 199      40.040  30.380  28.780  1.00  0.00           C
ATOM    732  O   GLY B 199      40.180  29.220  29.150  1.00  0.00           O
ATOM    733  N   TYR B 200      40.860  31.360  29.140  1.00  0.00           N
ATOM    734  HN  TYR B 200      40.680  32.290  28.810  1.00  0.00           H
ATOM    735  CA  TYR B 200      42.010  31.130  29.990  1.00  0.00           C
ATOM    736  HA  TYR B 200      41.670  30.570  30.750  1.00  0.00           H
ATOM    737  CB  TYR B 200      43.110  30.380  29.240  1.00  0.00           C
ATOM    738  HB1 TYR B 200      43.970  30.890  29.320  1.00  0.00           H
ATOM    739  HB2 TYR B 200      42.850  30.320  28.270  1.00  0.00           H
ATOM    740  CG  TYR B 200      43.360  28.970  29.740  1.00  0.00           C
ATOM    741  CD1 TYR B 200      44.140  28.080  29.020  1.00  0.00           C
ATOM    742  HD1 TYR B 200      44.540  28.370  28.150  1.00  0.00           H
ATOM    743  CE1 TYR B 200      44.380  26.800  29.480  1.00  0.00           C
ATOM    744  HE1 TYR B 200      44.950  26.170  28.950  1.00  0.00           H
ATOM    745  CZ  TYR B 200      43.820  26.390  30.680  1.00  0.00           C
ATOM    746  OH  TYR B 200      44.060  25.120  31.140  1.00  0.00           O
ATOM    747  HH  TYR B 200      43.580  24.990  32.010  1.00  0.00           H
ATOM    748  CD2 TYR B 200      42.810  28.540  30.950  1.00  0.00           C
ATOM    749  HD2 TYR B 200      42.240  29.160  31.480  1.00  0.00           H
ATOM    750  CE2 TYR B 200      43.040  27.260  31.410  1.00  0.00           C
ATOM    751  HE2 TYR B 200      42.640  26.960  32.280  1.00  0.00           H
ATOM    752  C   TYR B 200      42.560  32.450  30.530  1.00  0.00           C
ATOM    753  O   TYR B 200      42.420  33.480  29.880  1.00  0.00           O
ATOM    754  N   PHE B 201      43.180  32.400  31.700  1.00  0.00           N
ATOM    755  HN  PHE B 201      43.250  31.520  32.170  1.00  0.00           H
ATOM    756  CA  PHE B 201      43.750  33.590  32.310  1.00  0.00           C
ATOM    757  HA  PHE B 201      43.460  34.360  31.750  1.00  0.00           H
ATOM    758  CB  PHE B 201      43.220  33.750  33.750  1.00  0.00           C
ATOM    759  HB1 PHE B 201      43.880  33.320  34.370  1.00  0.00           H
ATOM    760  HB2 PHE B 201      42.340  33.280  33.820  1.00  0.00           H
ATOM    761  CG  PHE B 201      43.030  35.180  34.190  1.00  0.00           C
ATOM    762  CD1 PHE B 201      43.940  36.160  33.840  1.00  0.00           C
ATOM    763  HD1 PHE B 201      44.740  35.930  33.280  1.00  0.00           H
ATOM    764  CE1 PHE B 201      43.760  37.470  34.250  1.00  0.00           C
ATOM    765  HE1 PHE B 201      44.420  38.170  33.990  1.00  0.00           H
ATOM    766  CZ  PHE B 201      42.660  37.800  35.010  1.00  0.00           C
ATOM    767  HZ  PHE B 201      42.530  38.750  35.310  1.00  0.00           H
ATOM    768  CD2 PHE B 201      41.930  35.530  34.960  1.00  0.00           C
ATOM    769  HD2 PHE B 201      41.270  34.830  35.220  1.00  0.00           H
ATOM    770  CE2 PHE B 201      41.750  36.830  35.370  1.00  0.00           C
ATOM    771  HE2 PHE B 201      40.950  37.070  35.920  1.00  0.00           H
ATOM    772  C   PHE B 201      45.270  33.480  32.320  1.00  0.00           C
ATOM    773  O   PHE B 201      45.820  32.460  32.740  1.00  0.00           O
ATOM    774  N   LYS B 202      45.930  34.520  31.840  1.00  0.00           N
ATOM    775  HN  LYS B 202      45.410  35.310  31.510  1.00  0.00           H
ATOM    776  CA  LYS B 202      47.380  34.550  31.780  1.00  0.00           C
ATOM    777  HA  LYS B 202      47.710  33.930  32.500  1.00  0.00           H
ATOM    778  CB  LYS B 202      47.860  34.080  30.400  1.00  0.00           C
ATOM    779  HB1 LYS B 202      47.440  34.670  29.710  1.00  0.00           H
ATOM    780  HB2 LYS B 202      47.560  33.140  30.270  1.00  0.00           H
ATOM    781  CG  LYS B 202      49.370  34.130  30.210  1.00  0.00           C
ATOM    782  HG1 LYS B 202      49.720  35.000  30.550  1.00  0.00           H
ATOM    783  HG2 LYS B 202      49.570  34.060  29.230  1.00  0.00           H
ATOM    784  CD  LYS B 202      50.060  33.000  30.940  1.00  0.00           C
ATOM    785  HD1 LYS B 202      49.660  32.910  31.850  1.00  0.00           H
ATOM    786  HD2 LYS B 202      49.930  32.150  30.430  1.00  0.00           H
ATOM    787  CE  LYS B 202      51.560  33.270  31.090  1.00  0.00           C
ATOM    788  HE1 LYS B 202      51.910  33.640  30.230  1.00  0.00           H
ATOM    789  HE2 LYS B 202      52.030  32.410  31.290  1.00  0.00           H
ATOM    790  NZ  LYS B 202      51.840  34.230  32.180  1.00  0.00           N
ATOM    791  HZ1 LYS B 202      52.830  34.380  32.240  1.00  0.00           H
ATOM    792  HZ2 LYS B 202      51.390  35.100  31.990  1.00  0.00           H
ATOM    793  HZ3 LYS B 202      51.500  33.860  33.050  1.00  0.00           H
ATOM    794  C   LYS B 202      47.880  35.960  32.050  1.00  0.00           C
ATOM    795  O   LYS B 202      47.300  36.930  31.560  1.00  0.00           O
ATOM    796  N   ILE B 203      48.940  36.070  32.840  1.00  0.00           N
ATOM    797  HN  ILE B 203      49.340  35.250  33.230  1.00  0.00           H
ATOM    798  CA  ILE B 203      49.520  37.370  33.170  1.00  0.00           C
ATOM    799  HA  ILE B 203      48.770  38.020  33.040  1.00  0.00           H
ATOM    800  CB  ILE B 203      50.020  37.420  34.630  1.00  0.00           C
ATOM    801  HB  ILE B 203      50.820  36.820  34.710  1.00  0.00           H
ATOM    802  CG2 ILE B 203      50.460  38.820  35.010  1.00  0.00           C
ATOM    803 HG21 ILE B 203      50.790  38.830  35.950  1.00  0.00           H
ATOM    804 HG22 ILE B 203      51.200  39.110  34.400  1.00  0.00           H
ATOM    805 HG23 ILE B 203      49.690  39.450  34.920  1.00  0.00           H
ATOM    806  CG1 ILE B 203      48.940  36.910  35.590  1.00  0.00           C
ATOM    807 HG11 ILE B 203      49.230  37.120  36.530  1.00  0.00           H
ATOM    808 HG12 ILE B 203      48.860  35.920  35.490  1.00  0.00           H
ATOM    809  CD  ILE B 203      47.580  37.520  35.370  1.00  0.00           C
ATOM    810  HD1 ILE B 203      46.930  37.140  36.030  1.00  0.00           H
ATOM    811  HD2 ILE B 203      47.630  38.510  35.480  1.00  0.00           H
ATOM    812  HD3 ILE B 203      47.260  37.310  34.440  1.00  0.00           H
ATOM    813  C   ILE B 203      50.670  37.680  32.210  1.00  0.00           C
ATOM    814  OT1 ILE B 203      50.950  36.750  31.260  1.00  0.00           O
ATOM    815  OT2 ILE B 203      51.310  38.860  32.390  1.00  0.00           O
TER
ENDMDL
