# Supplementary material for: Modulation of Aβ1–42 Aggregation by a SARS-CoV‑2 Protein Fragment
Source: J Chem Inf Model. 2025 Oct 1;65(20):11342–56. doi: 10.1021/acs.jcim.5c01811 (PMC12570137; doi:10.1021/acs.jcim.5c01811)
Supplement: Supplementary file 2 [file ci5c01811_si_002.zip › AB-coordinates/MONOMER/INITIAL/RC3_initial.pdb]

REMARK    GENERATED BY TRJCONV
TITLE     Protein in water t= 1000000.00000
REMARK    THIS IS A SIMULATION BOX
CRYST1   65.927   65.927   65.927  90.00  90.00  90.00 P 1           1
MODEL        1
ATOM      1  CH3 ACE     0      21.750  30.000  43.720  1.00  0.00           C
ATOM      2 HH31 ACE     0      22.580  29.530  44.290  1.00  0.00           H
ATOM      3 HH32 ACE     0      21.700  31.100  43.820  1.00  0.00           H
ATOM      4 HH33 ACE     0      20.770  29.630  44.080  1.00  0.00           H
ATOM      5  C   ACE     0      21.860  29.590  42.260  1.00  0.00           C
ATOM      6  O   ACE     0      22.400  28.570  41.870  1.00  0.00           O
ATOM      7  N   ASP     1      21.460  30.540  41.420  1.00  0.00           N
ATOM      8  HN  ASP     1      21.350  31.360  41.980  1.00  0.00           H
ATOM      9  CA  ASP     1      21.290  30.570  39.970  1.00  0.00           C
ATOM     10  HA  ASP     1      21.100  29.530  39.720  1.00  0.00           H
ATOM     11  CB  ASP     1      20.190  31.600  39.600  1.00  0.00           C
ATOM     12  HB1 ASP     1      19.220  31.180  39.950  1.00  0.00           H
ATOM     13  HB2 ASP     1      20.350  32.590  40.070  1.00  0.00           H
ATOM     14  CG  ASP     1      19.920  31.840  38.110  1.00  0.00           C
ATOM     15  OD1 ASP     1      20.070  32.970  37.640  1.00  0.00           O
ATOM     16  OD2 ASP     1      19.550  30.860  37.420  1.00  0.00           O
ATOM     17  C   ASP     1      22.560  30.870  39.290  1.00  0.00           C
ATOM     18  O   ASP     1      23.330  31.690  39.830  1.00  0.00           O
ATOM     19  N   ALA     2      22.820  30.230  38.140  1.00  0.00           N
ATOM     20  HN  ALA     2      22.120  29.820  37.560  1.00  0.00           H
ATOM     21  CA  ALA     2      24.160  29.990  37.760  1.00  0.00           C
ATOM     22  HA  ALA     2      24.810  29.900  38.610  1.00  0.00           H
ATOM     23  CB  ALA     2      24.200  28.670  36.940  1.00  0.00           C
ATOM     24  HB1 ALA     2      23.600  28.710  36.010  1.00  0.00           H
ATOM     25  HB2 ALA     2      25.240  28.640  36.550  1.00  0.00           H
ATOM     26  HB3 ALA     2      24.110  27.680  37.450  1.00  0.00           H
ATOM     27  C   ALA     2      24.580  31.240  36.870  1.00  0.00           C
ATOM     28  O   ALA     2      24.050  31.670  35.800  1.00  0.00           O
ATOM     29  N   GLU     3      25.670  31.880  37.320  1.00  0.00           N
ATOM     30  HN  GLU     3      26.190  31.530  38.090  1.00  0.00           H
ATOM     31  CA  GLU     3      26.270  33.020  36.730  1.00  0.00           C
ATOM     32  HA  GLU     3      25.640  33.310  35.900  1.00  0.00           H
ATOM     33  CB  GLU     3      26.400  34.120  37.810  1.00  0.00           C
ATOM     34  HB1 GLU     3      25.360  34.420  38.040  1.00  0.00           H
ATOM     35  HB2 GLU     3      26.910  33.540  38.620  1.00  0.00           H
ATOM     36  CG  GLU     3      27.240  35.370  37.380  1.00  0.00           C
ATOM     37  HG1 GLU     3      28.120  35.050  36.760  1.00  0.00           H
ATOM     38  HG2 GLU     3      26.610  36.030  36.750  1.00  0.00           H
ATOM     39  CD  GLU     3      27.810  36.360  38.410  1.00  0.00           C
ATOM     40  OE1 GLU     3      28.990  36.550  38.620  1.00  0.00           O
ATOM     41  OE2 GLU     3      26.970  37.140  38.970  1.00  0.00           O
ATOM     42  C   GLU     3      27.560  32.620  36.050  1.00  0.00           C
ATOM     43  O   GLU     3      28.500  32.110  36.620  1.00  0.00           O
ATOM     44  N   PHE     4      27.580  32.860  34.730  1.00  0.00           N
ATOM     45  HN  PHE     4      26.880  33.420  34.280  1.00  0.00           H
ATOM     46  CA  PHE     4      28.480  32.290  33.730  1.00  0.00           C
ATOM     47  HA  PHE     4      28.800  31.350  34.150  1.00  0.00           H
ATOM     48  CB  PHE     4      27.790  32.220  32.340  1.00  0.00           C
ATOM     49  HB1 PHE     4      27.710  33.240  31.910  1.00  0.00           H
ATOM     50  HB2 PHE     4      28.260  31.580  31.560  1.00  0.00           H
ATOM     51  CG  PHE     4      26.330  31.720  32.550  1.00  0.00           C
ATOM     52  CD1 PHE     4      25.210  32.420  31.970  1.00  0.00           C
ATOM     53  HD1 PHE     4      25.340  33.350  31.450  1.00  0.00           H
ATOM     54  CE1 PHE     4      23.970  31.790  31.970  1.00  0.00           C
ATOM     55  HE1 PHE     4      23.110  32.260  31.510  1.00  0.00           H
ATOM     56  CZ  PHE     4      23.800  30.590  32.570  1.00  0.00           C
ATOM     57  HZ  PHE     4      22.800  30.190  32.600  1.00  0.00           H
ATOM     58  CD2 PHE     4      26.160  30.440  33.140  1.00  0.00           C
ATOM     59  HD2 PHE     4      27.060  29.980  33.510  1.00  0.00           H
ATOM     60  CE2 PHE     4      24.840  29.950  33.360  1.00  0.00           C
ATOM     61  HE2 PHE     4      24.580  29.070  33.920  1.00  0.00           H
ATOM     62  C   PHE     4      29.740  33.040  33.560  1.00  0.00           C
ATOM     63  O   PHE     4      30.700  32.460  33.130  1.00  0.00           O
ATOM     64  N   ARG     5      29.690  34.320  33.770  1.00  0.00           N
ATOM     65  HN  ARG     5      28.750  34.630  33.910  1.00  0.00           H
ATOM     66  CA  ARG     5      30.740  35.300  33.600  1.00  0.00           C
ATOM     67  HA  ARG     5      31.020  35.050  32.590  1.00  0.00           H
ATOM     68  CB  ARG     5      30.220  36.720  33.420  1.00  0.00           C
ATOM     69  HB1 ARG     5      29.640  36.930  34.340  1.00  0.00           H
ATOM     70  HB2 ARG     5      31.200  37.250  33.340  1.00  0.00           H
ATOM     71  CG  ARG     5      29.480  36.970  32.090  1.00  0.00           C
ATOM     72  HG1 ARG     5      28.670  36.220  32.130  1.00  0.00           H
ATOM     73  HG2 ARG     5      29.230  38.050  32.080  1.00  0.00           H
ATOM     74  CD  ARG     5      30.320  36.800  30.850  1.00  0.00           C
ATOM     75  HD1 ARG     5      31.060  37.630  30.820  1.00  0.00           H
ATOM     76  HD2 ARG     5      30.740  35.770  30.810  1.00  0.00           H
ATOM     77  NE  ARG     5      29.420  36.850  29.680  1.00  0.00           N
ATOM     78  HE  ARG     5      28.430  36.720  29.770  1.00  0.00           H
ATOM     79  CZ  ARG     5      29.840  37.420  28.500  1.00  0.00           C
ATOM     80  NH1 ARG     5      31.110  37.660  28.260  1.00  0.00           N
ATOM     81 HH11 ARG     5      31.460  38.180  27.470  1.00  0.00           H
ATOM     82 HH12 ARG     5      31.750  37.520  29.020  1.00  0.00           H
ATOM     83  NH2 ARG     5      29.010  37.520  27.520  1.00  0.00           N
ATOM     84 HH21 ARG     5      28.100  37.130  27.520  1.00  0.00           H
ATOM     85 HH22 ARG     5      29.420  37.620  26.610  1.00  0.00           H
ATOM     86  C   ARG     5      32.000  35.100  34.430  1.00  0.00           C
ATOM     87  O   ARG     5      31.890  34.820  35.640  1.00  0.00           O
ATOM     88  N   HIS     6      33.230  35.250  33.870  1.00  0.00           N
ATOM     89  HN  HIS     6      33.370  35.440  32.900  1.00  0.00           H
ATOM     90  CA  HIS     6      34.460  35.280  34.680  1.00  0.00           C
ATOM     91  HA  HIS     6      34.430  34.660  35.570  1.00  0.00           H
ATOM     92  CB  HIS     6      35.760  34.800  33.930  1.00  0.00           C
ATOM     93  HB1 HIS     6      35.480  33.950  33.270  1.00  0.00           H
ATOM     94  HB2 HIS     6      36.300  35.510  33.270  1.00  0.00           H
ATOM     95  ND1 HIS     6      37.140  34.880  36.010  1.00  0.00           N
ATOM     96  CG  HIS     6      36.780  34.230  34.850  1.00  0.00           C
ATOM     97  CE1 HIS     6      37.720  33.970  36.740  1.00  0.00           C
ATOM     98  HE1 HIS     6      38.050  34.080  37.780  1.00  0.00           H
ATOM     99  NE2 HIS     6      37.770  32.760  36.100  1.00  0.00           N
ATOM    100  HE2 HIS     6      38.010  31.860  36.480  1.00  0.00           H
ATOM    101  CD2 HIS     6      37.170  32.930  34.930  1.00  0.00           C
ATOM    102  HD2 HIS     6      36.990  32.020  34.360  1.00  0.00           H
ATOM    103  C   HIS     6      34.690  36.810  35.020  1.00  0.00           C
ATOM    104  O   HIS     6      34.530  37.690  34.190  1.00  0.00           O
ATOM    105  N   ASP     7      35.040  37.060  36.270  1.00  0.00           N
ATOM    106  HN  ASP     7      35.250  36.330  36.910  1.00  0.00           H
ATOM    107  CA  ASP     7      35.390  38.380  36.840  1.00  0.00           C
ATOM    108  HA  ASP     7      34.620  39.130  36.750  1.00  0.00           H
ATOM    109  CB  ASP     7      35.600  38.160  38.380  1.00  0.00           C
ATOM    110  HB1 ASP     7      36.420  37.430  38.550  1.00  0.00           H
ATOM    111  HB2 ASP     7      35.760  39.200  38.740  1.00  0.00           H
ATOM    112  CG  ASP     7      34.290  37.490  38.940  1.00  0.00           C
ATOM    113  OD1 ASP     7      33.220  37.520  38.280  1.00  0.00           O
ATOM    114  OD2 ASP     7      34.340  37.000  40.130  1.00  0.00           O
ATOM    115  C   ASP     7      36.640  38.960  36.300  1.00  0.00           C
ATOM    116  O   ASP     7      36.730  40.080  35.840  1.00  0.00           O
ATOM    117  N   SER     8      37.650  38.120  36.200  1.00  0.00           N
ATOM    118  HN  SER     8      37.570  37.200  36.580  1.00  0.00           H
ATOM    119  CA  SER     8      39.000  38.370  35.700  1.00  0.00           C
ATOM    120  HA  SER     8      39.160  39.370  36.090  1.00  0.00           H
ATOM    121  CB  SER     8      40.060  37.460  36.310  1.00  0.00           C
ATOM    122  HB1 SER     8      41.080  37.830  36.080  1.00  0.00           H
ATOM    123  HB2 SER     8      39.930  37.490  37.420  1.00  0.00           H
ATOM    124  OG  SER     8      39.860  36.160  35.850  1.00  0.00           O
ATOM    125  HG1 SER     8      38.940  35.890  35.950  1.00  0.00           H
ATOM    126  C   SER     8      39.080  38.570  34.210  1.00  0.00           C
ATOM    127  O   SER     8      38.330  38.000  33.350  1.00  0.00           O
ATOM    128  N   GLY     9      39.980  39.500  33.770  1.00  0.00           N
ATOM    129  HN  GLY     9      40.310  40.170  34.420  1.00  0.00           H
ATOM    130  CA  GLY     9      40.310  39.820  32.400  1.00  0.00           C
ATOM    131  HA1 GLY     9      41.020  40.630  32.320  1.00  0.00           H
ATOM    132  HA2 GLY     9      40.760  38.960  31.940  1.00  0.00           H
ATOM    133  C   GLY     9      39.130  40.280  31.530  1.00  0.00           C
ATOM    134  O   GLY     9      38.130  40.880  31.990  1.00  0.00           O
ATOM    135  N   TYR    10      39.420  40.090  30.230  1.00  0.00           N
ATOM    136  HN  TYR    10      40.310  39.760  29.940  1.00  0.00           H
ATOM    137  CA  TYR    10      38.380  40.360  29.180  1.00  0.00           C
ATOM    138  HA  TYR    10      37.520  39.790  29.510  1.00  0.00           H
ATOM    139  CB  TYR    10      37.870  41.810  29.150  1.00  0.00           C
ATOM    140  HB1 TYR    10      37.250  41.900  28.240  1.00  0.00           H
ATOM    141  HB2 TYR    10      37.100  41.870  29.950  1.00  0.00           H
ATOM    142  CG  TYR    10      38.820  42.920  29.230  1.00  0.00           C
ATOM    143  CD1 TYR    10      40.080  42.850  28.690  1.00  0.00           C
ATOM    144  HD1 TYR    10      40.520  41.940  28.320  1.00  0.00           H
ATOM    145  CE1 TYR    10      40.910  44.050  28.670  1.00  0.00           C
ATOM    146  HE1 TYR    10      41.920  44.010  28.290  1.00  0.00           H
ATOM    147  CZ  TYR    10      40.510  45.220  29.230  1.00  0.00           C
ATOM    148  OH  TYR    10      41.310  46.360  29.390  1.00  0.00           O
ATOM    149  HH  TYR    10      40.730  47.010  29.770  1.00  0.00           H
ATOM    150  CD2 TYR    10      38.370  44.160  29.750  1.00  0.00           C
ATOM    151  HD2 TYR    10      37.360  44.350  30.080  1.00  0.00           H
ATOM    152  CE2 TYR    10      39.260  45.270  29.810  1.00  0.00           C
ATOM    153  HE2 TYR    10      38.860  46.170  30.250  1.00  0.00           H
ATOM    154  C   TYR    10      38.750  39.760  27.840  1.00  0.00           C
ATOM    155  O   TYR    10      38.810  40.490  26.870  1.00  0.00           O
ATOM    156  N   GLU    11      38.980  38.420  27.790  1.00  0.00           N
ATOM    157  HN  GLU    11      38.860  37.930  28.650  1.00  0.00           H
ATOM    158  CA  GLU    11      39.110  37.610  26.550  1.00  0.00           C
ATOM    159  HA  GLU    11      40.140  37.790  26.260  1.00  0.00           H
ATOM    160  CB  GLU    11      38.940  36.120  26.900  1.00  0.00           C
ATOM    161  HB1 GLU    11      37.920  35.870  27.270  1.00  0.00           H
ATOM    162  HB2 GLU    11      39.150  35.400  26.080  1.00  0.00           H
ATOM    163  CG  GLU    11      39.880  35.650  28.090  1.00  0.00           C
ATOM    164  HG1 GLU    11      39.830  36.310  28.980  1.00  0.00           H
ATOM    165  HG2 GLU    11      39.570  34.630  28.380  1.00  0.00           H
ATOM    166  CD  GLU    11      41.290  35.660  27.580  1.00  0.00           C
ATOM    167  OE1 GLU    11      41.620  35.000  26.550  1.00  0.00           O
ATOM    168  OE2 GLU    11      42.020  36.440  28.160  1.00  0.00           O
ATOM    169  C   GLU    11      38.240  37.980  25.360  1.00  0.00           C
ATOM    170  O   GLU    11      37.100  38.430  25.560  1.00  0.00           O
ATOM    171  N   VAL    12      38.780  37.860  24.110  1.00  0.00           N
ATOM    172  HN  VAL    12      39.550  37.250  23.970  1.00  0.00           H
ATOM    173  CA  VAL    12      38.030  38.370  22.960  1.00  0.00           C
ATOM    174  HA  VAL    12      37.750  39.400  23.160  1.00  0.00           H
ATOM    175  CB  VAL    12      38.920  38.560  21.770  1.00  0.00           C
ATOM    176  HB  VAL    12      39.200  37.560  21.350  1.00  0.00           H
ATOM    177  CG1 VAL    12      38.220  39.340  20.660  1.00  0.00           C
ATOM    178 HG11 VAL    12      38.130  40.390  21.000  1.00  0.00           H
ATOM    179 HG12 VAL    12      38.930  39.440  19.820  1.00  0.00           H
ATOM    180 HG13 VAL    12      37.240  38.910  20.360  1.00  0.00           H
ATOM    181  CG2 VAL    12      40.350  39.250  22.180  1.00  0.00           C
ATOM    182 HG21 VAL    12      40.220  40.310  22.460  1.00  0.00           H
ATOM    183 HG22 VAL    12      40.910  38.640  22.930  1.00  0.00           H
ATOM    184 HG23 VAL    12      41.000  39.330  21.290  1.00  0.00           H
ATOM    185  C   VAL    12      36.800  37.560  22.640  1.00  0.00           C
ATOM    186  O   VAL    12      36.900  36.330  22.580  1.00  0.00           O
ATOM    187  N   HIS    13      35.700  38.310  22.310  1.00  0.00           N
ATOM    188  HN  HIS    13      35.790  39.290  22.490  1.00  0.00           H
ATOM    189  CA  HIS    13      34.420  37.840  21.900  1.00  0.00           C
ATOM    190  HA  HIS    13      33.770  38.650  22.170  1.00  0.00           H
ATOM    191  CB  HIS    13      34.210  37.750  20.350  1.00  0.00           C
ATOM    192  HB1 HIS    13      34.930  37.040  19.890  1.00  0.00           H
ATOM    193  HB2 HIS    13      33.160  37.510  20.040  1.00  0.00           H
ATOM    194  ND1 HIS    13      33.550  40.180  20.250  1.00  0.00           N
ATOM    195  CG  HIS    13      34.310  39.090  19.770  1.00  0.00           C
ATOM    196  CE1 HIS    13      33.720  41.110  19.310  1.00  0.00           C
ATOM    197  HE1 HIS    13      33.170  42.050  19.250  1.00  0.00           H
ATOM    198  NE2 HIS    13      34.480  40.670  18.310  1.00  0.00           N
ATOM    199  HE2 HIS    13      34.520  41.010  17.380  1.00  0.00           H
ATOM    200  CD2 HIS    13      34.850  39.380  18.590  1.00  0.00           C
ATOM    201  HD2 HIS    13      35.260  38.690  17.860  1.00  0.00           H
ATOM    202  C   HIS    13      33.890  36.650  22.450  1.00  0.00           C
ATOM    203  O   HIS    13      33.720  35.660  21.710  1.00  0.00           O
ATOM    204  N   HIS    14      33.460  36.700  23.750  1.00  0.00           N
ATOM    205  HN  HIS    14      33.790  37.390  24.380  1.00  0.00           H
ATOM    206  CA  HIS    14      32.520  35.700  24.350  1.00  0.00           C
ATOM    207  HA  HIS    14      32.190  36.090  25.300  1.00  0.00           H
ATOM    208  CB  HIS    14      31.180  35.580  23.560  1.00  0.00           C
ATOM    209  HB1 HIS    14      31.410  35.350  22.500  1.00  0.00           H
ATOM    210  HB2 HIS    14      30.630  34.700  23.960  1.00  0.00           H
ATOM    211  ND1 HIS    14      29.350  36.970  24.460  1.00  0.00           N
ATOM    212  CG  HIS    14      30.320  36.790  23.440  1.00  0.00           C
ATOM    213  CE1 HIS    14      28.570  38.010  24.040  1.00  0.00           C
ATOM    214  HE1 HIS    14      27.800  38.480  24.640  1.00  0.00           H
ATOM    215  NE2 HIS    14      28.970  38.480  22.860  1.00  0.00           N
ATOM    216  HE2 HIS    14      28.340  38.970  22.250  1.00  0.00           H
ATOM    217  CD2 HIS    14      30.100  37.740  22.490  1.00  0.00           C
ATOM    218  HD2 HIS    14      30.600  37.970  21.550  1.00  0.00           H
ATOM    219  C   HIS    14      33.170  34.360  24.570  1.00  0.00           C
ATOM    220  O   HIS    14      32.470  33.340  24.590  1.00  0.00           O
ATOM    221  N   GLN    15      34.530  34.380  24.710  1.00  0.00           N
ATOM    222  HN  GLN    15      34.960  35.280  24.770  1.00  0.00           H
ATOM    223  CA  GLN    15      35.440  33.270  24.770  1.00  0.00           C
ATOM    224  HA  GLN    15      35.320  32.770  23.830  1.00  0.00           H
ATOM    225  CB  GLN    15      36.960  33.690  25.120  1.00  0.00           C
ATOM    226  HB1 GLN    15      37.300  34.520  24.460  1.00  0.00           H
ATOM    227  HB2 GLN    15      36.880  34.090  26.150  1.00  0.00           H
ATOM    228  CG  GLN    15      38.050  32.580  25.120  1.00  0.00           C
ATOM    229  HG1 GLN    15      38.960  32.920  25.670  1.00  0.00           H
ATOM    230  HG2 GLN    15      37.730  31.740  25.760  1.00  0.00           H
ATOM    231  CD  GLN    15      38.390  32.020  23.720  1.00  0.00           C
ATOM    232  OE1 GLN    15      37.550  31.340  23.150  1.00  0.00           O
ATOM    233  NE2 GLN    15      39.540  32.400  23.160  1.00  0.00           N
ATOM    234 HE21 GLN    15      39.840  32.060  22.260  1.00  0.00           H
ATOM    235 HE22 GLN    15      40.170  33.050  23.570  1.00  0.00           H
ATOM    236  C   GLN    15      34.990  32.170  25.790  1.00  0.00           C
ATOM    237  O   GLN    15      34.880  32.450  26.940  1.00  0.00           O
ATOM    238  N   LYS    16      34.740  30.940  25.330  1.00  0.00           N
ATOM    239  HN  LYS    16      34.880  30.790  24.350  1.00  0.00           H
ATOM    240  CA  LYS    16      34.460  29.760  26.170  1.00  0.00           C
ATOM    241  HA  LYS    16      33.900  30.060  27.040  1.00  0.00           H
ATOM    242  CB  LYS    16      33.440  28.780  25.450  1.00  0.00           C
ATOM    243  HB1 LYS    16      33.700  28.720  24.370  1.00  0.00           H
ATOM    244  HB2 LYS    16      33.420  27.730  25.820  1.00  0.00           H
ATOM    245  CG  LYS    16      31.920  29.130  25.470  1.00  0.00           C
ATOM    246  HG1 LYS    16      31.420  28.380  24.820  1.00  0.00           H
ATOM    247  HG2 LYS    16      31.510  28.930  26.480  1.00  0.00           H
ATOM    248  CD  LYS    16      31.560  30.540  25.030  1.00  0.00           C
ATOM    249  HD1 LYS    16      32.230  31.270  25.530  1.00  0.00           H
ATOM    250  HD2 LYS    16      31.740  30.640  23.940  1.00  0.00           H
ATOM    251  CE  LYS    16      30.050  30.940  25.280  1.00  0.00           C
ATOM    252  HE1 LYS    16      29.770  30.690  26.330  1.00  0.00           H
ATOM    253  HE2 LYS    16      30.080  32.050  25.260  1.00  0.00           H
ATOM    254  NZ  LYS    16      29.130  30.440  24.250  1.00  0.00           N
ATOM    255  HZ1 LYS    16      29.510  30.260  23.310  1.00  0.00           H
ATOM    256  HZ2 LYS    16      28.740  29.580  24.690  1.00  0.00           H
ATOM    257  HZ3 LYS    16      28.450  31.220  24.170  1.00  0.00           H
ATOM    258  C   LYS    16      35.660  29.040  26.630  1.00  0.00           C
ATOM    259  O   LYS    16      36.640  28.810  25.940  1.00  0.00           O
ATOM    260  N   LEU    17      35.730  28.600  27.930  1.00  0.00           N
ATOM    261  HN  LEU    17      34.960  28.730  28.560  1.00  0.00           H
ATOM    262  CA  LEU    17      36.960  28.180  28.610  1.00  0.00           C
ATOM    263  HA  LEU    17      37.850  28.080  28.010  1.00  0.00           H
ATOM    264  CB  LEU    17      37.120  29.040  29.900  1.00  0.00           C
ATOM    265  HB1 LEU    17      36.190  28.980  30.520  1.00  0.00           H
ATOM    266  HB2 LEU    17      38.020  28.790  30.500  1.00  0.00           H
ATOM    267  CG  LEU    17      37.320  30.550  29.550  1.00  0.00           C
ATOM    268  HG  LEU    17      36.310  30.900  29.260  1.00  0.00           H
ATOM    269  CD1 LEU    17      37.770  31.310  30.800  1.00  0.00           C
ATOM    270 HD11 LEU    17      38.650  30.740  31.170  1.00  0.00           H
ATOM    271 HD12 LEU    17      38.210  32.300  30.560  1.00  0.00           H
ATOM    272 HD13 LEU    17      36.930  31.240  31.530  1.00  0.00           H
ATOM    273  CD2 LEU    17      38.410  30.660  28.450  1.00  0.00           C
ATOM    274 HD21 LEU    17      39.400  30.200  28.650  1.00  0.00           H
ATOM    275 HD22 LEU    17      38.060  30.180  27.510  1.00  0.00           H
ATOM    276 HD23 LEU    17      38.490  31.760  28.330  1.00  0.00           H
ATOM    277  C   LEU    17      36.670  26.760  29.110  1.00  0.00           C
ATOM    278  O   LEU    17      35.650  26.540  29.710  1.00  0.00           O
ATOM    279  N   VAL    18      37.540  25.730  28.820  1.00  0.00           N
ATOM    280  HN  VAL    18      38.280  25.920  28.180  1.00  0.00           H
ATOM    281  CA  VAL    18      37.280  24.390  29.130  1.00  0.00           C
ATOM    282  HA  VAL    18      36.240  24.110  29.240  1.00  0.00           H
ATOM    283  CB  VAL    18      37.890  23.520  28.050  1.00  0.00           C
ATOM    284  HB  VAL    18      37.880  22.430  28.280  1.00  0.00           H
ATOM    285  CG1 VAL    18      37.040  23.640  26.740  1.00  0.00           C
ATOM    286 HG11 VAL    18      35.950  23.490  26.910  1.00  0.00           H
ATOM    287 HG12 VAL    18      37.190  24.650  26.290  1.00  0.00           H
ATOM    288 HG13 VAL    18      37.350  22.910  25.970  1.00  0.00           H
ATOM    289  CG2 VAL    18      39.400  23.930  27.850  1.00  0.00           C
ATOM    290 HG21 VAL    18      39.430  24.810  27.170  1.00  0.00           H
ATOM    291 HG22 VAL    18      39.910  24.100  28.820  1.00  0.00           H
ATOM    292 HG23 VAL    18      39.940  23.060  27.420  1.00  0.00           H
ATOM    293  C   VAL    18      37.910  24.000  30.470  1.00  0.00           C
ATOM    294  O   VAL    18      37.680  22.910  31.020  1.00  0.00           O
ATOM    295  N   PHE    19      38.740  24.800  31.150  1.00  0.00           N
ATOM    296  HN  PHE    19      38.990  25.680  30.760  1.00  0.00           H
ATOM    297  CA  PHE    19      39.310  24.600  32.430  1.00  0.00           C
ATOM    298  HA  PHE    19      39.070  23.630  32.840  1.00  0.00           H
ATOM    299  CB  PHE    19      40.910  24.650  32.360  1.00  0.00           C
ATOM    300  HB1 PHE    19      41.240  23.840  31.680  1.00  0.00           H
ATOM    301  HB2 PHE    19      41.220  25.630  31.920  1.00  0.00           H
ATOM    302  CG  PHE    19      41.590  24.510  33.670  1.00  0.00           C
ATOM    303  CD1 PHE    19      42.010  25.640  34.340  1.00  0.00           C
ATOM    304  HD1 PHE    19      41.930  26.560  33.790  1.00  0.00           H
ATOM    305  CE1 PHE    19      42.690  25.530  35.570  1.00  0.00           C
ATOM    306  HE1 PHE    19      42.920  26.420  36.140  1.00  0.00           H
ATOM    307  CZ  PHE    19      42.700  24.330  36.270  1.00  0.00           C
ATOM    308  HZ  PHE    19      43.120  24.270  37.260  1.00  0.00           H
ATOM    309  CD2 PHE    19      41.610  23.260  34.370  1.00  0.00           C
ATOM    310  HD2 PHE    19      41.290  22.380  33.830  1.00  0.00           H
ATOM    311  CE2 PHE    19      42.250  23.160  35.610  1.00  0.00           C
ATOM    312  HE2 PHE    19      42.300  22.260  36.190  1.00  0.00           H
ATOM    313  C   PHE    19      38.750  25.710  33.330  1.00  0.00           C
ATOM    314  O   PHE    19      38.860  26.920  33.040  1.00  0.00           O
ATOM    315  N   PHE    20      38.140  25.290  34.440  1.00  0.00           N
ATOM    316  HN  PHE    20      37.970  24.320  34.600  1.00  0.00           H
ATOM    317  CA  PHE    20      37.440  26.210  35.330  1.00  0.00           C
ATOM    318  HA  PHE    20      37.030  27.040  34.770  1.00  0.00           H
ATOM    319  CB  PHE    20      36.110  25.540  35.880  1.00  0.00           C
ATOM    320  HB1 PHE    20      36.410  24.700  36.540  1.00  0.00           H
ATOM    321  HB2 PHE    20      35.500  26.160  36.560  1.00  0.00           H
ATOM    322  CG  PHE    20      35.200  25.030  34.850  1.00  0.00           C
ATOM    323  CD1 PHE    20      34.470  23.830  35.090  1.00  0.00           C
ATOM    324  HD1 PHE    20      34.440  23.320  36.040  1.00  0.00           H
ATOM    325  CE1 PHE    20      33.490  23.440  34.160  1.00  0.00           C
ATOM    326  HE1 PHE    20      32.820  22.630  34.420  1.00  0.00           H
ATOM    327  CZ  PHE    20      33.250  24.210  32.990  1.00  0.00           C
ATOM    328  HZ  PHE    20      32.430  23.960  32.330  1.00  0.00           H
ATOM    329  CD2 PHE    20      35.060  25.630  33.610  1.00  0.00           C
ATOM    330  HD2 PHE    20      35.560  26.560  33.380  1.00  0.00           H
ATOM    331  CE2 PHE    20      34.140  25.220  32.630  1.00  0.00           C
ATOM    332  HE2 PHE    20      34.010  25.860  31.770  1.00  0.00           H
ATOM    333  C   PHE    20      38.220  26.690  36.530  1.00  0.00           C
ATOM    334  O   PHE    20      37.640  27.520  37.240  1.00  0.00           O
ATOM    335  N   ALA    21      39.420  26.180  36.780  1.00  0.00           N
ATOM    336  HN  ALA    21      39.870  25.570  36.130  1.00  0.00           H
ATOM    337  CA  ALA    21      40.250  26.560  37.940  1.00  0.00           C
ATOM    338  HA  ALA    21      40.980  25.770  37.860  1.00  0.00           H
ATOM    339  CB  ALA    21      40.940  27.950  37.870  1.00  0.00           C
ATOM    340  HB1 ALA    21      41.740  27.990  38.640  1.00  0.00           H
ATOM    341  HB2 ALA    21      41.340  28.110  36.850  1.00  0.00           H
ATOM    342  HB3 ALA    21      40.270  28.800  38.120  1.00  0.00           H
ATOM    343  C   ALA    21      39.690  26.350  39.340  1.00  0.00           C
ATOM    344  O   ALA    21      38.690  25.730  39.510  1.00  0.00           O
ATOM    345  N   GLU    22      40.390  26.850  40.370  1.00  0.00           N
ATOM    346  HN  GLU    22      40.970  27.640  40.190  1.00  0.00           H
ATOM    347  CA  GLU    22      40.290  26.290  41.680  1.00  0.00           C
ATOM    348  HA  GLU    22      39.710  25.380  41.660  1.00  0.00           H
ATOM    349  CB  GLU    22      41.720  26.030  42.200  1.00  0.00           C
ATOM    350  HB1 GLU    22      42.270  26.990  42.220  1.00  0.00           H
ATOM    351  HB2 GLU    22      41.650  25.600  43.220  1.00  0.00           H
ATOM    352  CG  GLU    22      42.650  25.060  41.330  1.00  0.00           C
ATOM    353  HG1 GLU    22      42.120  24.080  41.200  1.00  0.00           H
ATOM    354  HG2 GLU    22      42.760  25.470  40.300  1.00  0.00           H
ATOM    355  CD  GLU    22      44.010  24.890  41.940  1.00  0.00           C
ATOM    356  OE1 GLU    22      44.120  25.170  43.240  1.00  0.00           O
ATOM    357  OE2 GLU    22      45.010  24.510  41.260  1.00  0.00           O
ATOM    358  C   GLU    22      39.550  27.270  42.570  1.00  0.00           C
ATOM    359  O   GLU    22      39.750  28.480  42.570  1.00  0.00           O
ATOM    360  N   ASP    23      38.610  26.780  43.420  1.00  0.00           N
ATOM    361  HN  ASP    23      38.290  25.840  43.350  1.00  0.00           H
ATOM    362  CA  ASP    23      37.830  27.630  44.300  1.00  0.00           C
ATOM    363  HA  ASP    23      37.050  26.960  44.620  1.00  0.00           H
ATOM    364  CB  ASP    23      38.570  28.200  45.560  1.00  0.00           C
ATOM    365  HB1 ASP    23      39.380  28.920  45.330  1.00  0.00           H
ATOM    366  HB2 ASP    23      37.970  28.810  46.270  1.00  0.00           H
ATOM    367  CG  ASP    23      39.150  27.130  46.470  1.00  0.00           C
ATOM    368  OD1 ASP    23      39.840  27.510  47.440  1.00  0.00           O
ATOM    369  OD2 ASP    23      38.770  25.920  46.370  1.00  0.00           O
ATOM    370  C   ASP    23      36.950  28.760  43.730  1.00  0.00           C
ATOM    371  O   ASP    23      36.880  29.870  44.270  1.00  0.00           O
ATOM    372  N   VAL    24      36.170  28.550  42.660  1.00  0.00           N
ATOM    373  HN  VAL    24      36.240  27.710  42.130  1.00  0.00           H
ATOM    374  CA  VAL    24      35.350  29.540  42.010  1.00  0.00           C
ATOM    375  HA  VAL    24      35.540  30.570  42.270  1.00  0.00           H
ATOM    376  CB  VAL    24      35.430  29.520  40.480  1.00  0.00           C
ATOM    377  HB  VAL    24      35.150  30.540  40.130  1.00  0.00           H
ATOM    378  CG1 VAL    24      36.890  29.260  40.010  1.00  0.00           C
ATOM    379 HG11 VAL    24      37.660  29.970  40.380  1.00  0.00           H
ATOM    380 HG12 VAL    24      37.310  28.260  40.220  1.00  0.00           H
ATOM    381 HG13 VAL    24      36.890  29.350  38.910  1.00  0.00           H
ATOM    382  CG2 VAL    24      34.450  28.400  40.030  1.00  0.00           C
ATOM    383 HG21 VAL    24      33.450  28.630  40.470  1.00  0.00           H
ATOM    384 HG22 VAL    24      34.440  28.280  38.930  1.00  0.00           H
ATOM    385 HG23 VAL    24      34.760  27.410  40.440  1.00  0.00           H
ATOM    386  C   VAL    24      34.000  29.280  42.640  1.00  0.00           C
ATOM    387  O   VAL    24      33.660  28.230  43.170  1.00  0.00           O
ATOM    388  N   GLY    25      33.250  30.380  42.710  1.00  0.00           N
ATOM    389  HN  GLY    25      33.620  31.210  42.310  1.00  0.00           H
ATOM    390  CA  GLY    25      32.050  30.640  43.620  1.00  0.00           C
ATOM    391  HA1 GLY    25      32.430  30.590  44.630  1.00  0.00           H
ATOM    392  HA2 GLY    25      31.740  31.660  43.440  1.00  0.00           H
ATOM    393  C   GLY    25      30.920  29.750  43.560  1.00  0.00           C
ATOM    394  O   GLY    25      30.770  28.940  42.680  1.00  0.00           O
ATOM    395  N   SER    26      30.000  29.880  44.580  1.00  0.00           N
ATOM    396  HN  SER    26      30.210  30.510  45.330  1.00  0.00           H
ATOM    397  CA  SER    26      28.860  29.010  44.750  1.00  0.00           C
ATOM    398  HA  SER    26      29.140  27.970  44.700  1.00  0.00           H
ATOM    399  CB  SER    26      28.020  29.320  46.110  1.00  0.00           C
ATOM    400  HB1 SER    26      27.270  28.520  46.210  1.00  0.00           H
ATOM    401  HB2 SER    26      28.830  29.170  46.860  1.00  0.00           H
ATOM    402  OG  SER    26      27.330  30.560  46.110  1.00  0.00           O
ATOM    403  HG1 SER    26      26.500  30.410  45.650  1.00  0.00           H
ATOM    404  C   SER    26      28.010  29.240  43.560  1.00  0.00           C
ATOM    405  O   SER    26      27.470  28.290  43.030  1.00  0.00           O
ATOM    406  N   ASN    27      27.810  30.530  43.060  1.00  0.00           N
ATOM    407  HN  ASN    27      28.250  31.330  43.450  1.00  0.00           H
ATOM    408  CA  ASN    27      26.750  30.670  42.050  1.00  0.00           C
ATOM    409  HA  ASN    27      26.170  29.790  41.820  1.00  0.00           H
ATOM    410  CB  ASN    27      25.770  31.750  42.420  1.00  0.00           C
ATOM    411  HB1 ASN    27      26.230  32.760  42.560  1.00  0.00           H
ATOM    412  HB2 ASN    27      25.030  31.860  41.600  1.00  0.00           H
ATOM    413  CG  ASN    27      24.970  31.570  43.700  1.00  0.00           C
ATOM    414  OD1 ASN    27      25.100  30.670  44.530  1.00  0.00           O
ATOM    415  ND2 ASN    27      24.030  32.520  43.920  1.00  0.00           N
ATOM    416 HD21 ASN    27      23.990  33.300  43.290  1.00  0.00           H
ATOM    417 HD22 ASN    27      23.570  32.510  44.800  1.00  0.00           H
ATOM    418  C   ASN    27      27.410  30.910  40.740  1.00  0.00           C
ATOM    419  O   ASN    27      26.750  31.150  39.770  1.00  0.00           O
ATOM    420  N   LYS    28      28.760  30.890  40.630  1.00  0.00           N
ATOM    421  HN  LYS    28      29.370  30.710  41.400  1.00  0.00           H
ATOM    422  CA  LYS    28      29.430  30.720  39.360  1.00  0.00           C
ATOM    423  HA  LYS    28      29.170  31.600  38.780  1.00  0.00           H
ATOM    424  CB  LYS    28      30.950  30.780  39.590  1.00  0.00           C
ATOM    425  HB1 LYS    28      31.170  30.130  40.460  1.00  0.00           H
ATOM    426  HB2 LYS    28      31.480  30.400  38.690  1.00  0.00           H
ATOM    427  CG  LYS    28      31.470  32.180  39.950  1.00  0.00           C
ATOM    428  HG1 LYS    28      31.160  32.300  41.020  1.00  0.00           H
ATOM    429  HG2 LYS    28      32.570  32.240  39.790  1.00  0.00           H
ATOM    430  CD  LYS    28      30.980  33.280  38.990  1.00  0.00           C
ATOM    431  HD1 LYS    28      31.120  32.850  37.980  1.00  0.00           H
ATOM    432  HD2 LYS    28      29.900  33.560  39.050  1.00  0.00           H
ATOM    433  CE  LYS    28      31.820  34.560  39.190  1.00  0.00           C
ATOM    434  HE1 LYS    28      31.820  34.970  40.220  1.00  0.00           H
ATOM    435  HE2 LYS    28      32.900  34.360  39.010  1.00  0.00           H
ATOM    436  NZ  LYS    28      31.520  35.640  38.240  1.00  0.00           N
ATOM    437  HZ1 LYS    28      31.600  35.280  37.260  1.00  0.00           H
ATOM    438  HZ2 LYS    28      30.580  36.070  38.240  1.00  0.00           H
ATOM    439  HZ3 LYS    28      32.150  36.450  38.420  1.00  0.00           H
ATOM    440  C   LYS    28      28.960  29.480  38.640  1.00  0.00           C
ATOM    441  O   LYS    28      28.610  28.490  39.270  1.00  0.00           O
ATOM    442  N   GLY    29      28.890  29.470  37.300  1.00  0.00           N
ATOM    443  HN  GLY    29      29.310  30.250  36.850  1.00  0.00           H
ATOM    444  CA  GLY    29      28.290  28.400  36.380  1.00  0.00           C
ATOM    445  HA1 GLY    29      27.390  27.990  36.800  1.00  0.00           H
ATOM    446  HA2 GLY    29      28.110  28.820  35.400  1.00  0.00           H
ATOM    447  C   GLY    29      29.100  27.150  36.220  1.00  0.00           C
ATOM    448  O   GLY    29      28.580  26.050  35.810  1.00  0.00           O
ATOM    449  N   ALA    30      30.400  27.230  36.460  1.00  0.00           N
ATOM    450  HN  ALA    30      30.680  28.140  36.750  1.00  0.00           H
ATOM    451  CA  ALA    30      31.400  26.150  36.420  1.00  0.00           C
ATOM    452  HA  ALA    30      31.670  26.070  35.370  1.00  0.00           H
ATOM    453  CB  ALA    30      32.650  26.590  37.200  1.00  0.00           C
ATOM    454  HB1 ALA    30      33.350  25.750  37.370  1.00  0.00           H
ATOM    455  HB2 ALA    30      33.140  27.440  36.670  1.00  0.00           H
ATOM    456  HB3 ALA    30      32.320  26.890  38.220  1.00  0.00           H
ATOM    457  C   ALA    30      30.980  24.760  36.980  1.00  0.00           C
ATOM    458  O   ALA    30      31.250  23.730  36.380  1.00  0.00           O
ATOM    459  N   ILE    31      30.250  24.800  38.110  1.00  0.00           N
ATOM    460  HN  ILE    31      30.220  25.740  38.450  1.00  0.00           H
ATOM    461  CA  ILE    31      29.650  23.620  38.770  1.00  0.00           C
ATOM    462  HA  ILE    31      30.480  22.940  38.840  1.00  0.00           H
ATOM    463  CB  ILE    31      29.000  24.140  40.130  1.00  0.00           C
ATOM    464  HB  ILE    31      29.900  24.530  40.660  1.00  0.00           H
ATOM    465  CG2 ILE    31      28.090  25.310  39.990  1.00  0.00           C
ATOM    466 HG21 ILE    31      27.920  25.800  40.980  1.00  0.00           H
ATOM    467 HG22 ILE    31      28.530  26.110  39.360  1.00  0.00           H
ATOM    468 HG23 ILE    31      27.110  25.170  39.490  1.00  0.00           H
ATOM    469  CG1 ILE    31      28.490  23.060  41.070  1.00  0.00           C
ATOM    470 HG11 ILE    31      28.060  23.530  41.980  1.00  0.00           H
ATOM    471 HG12 ILE    31      27.540  22.710  40.600  1.00  0.00           H
ATOM    472  CD  ILE    31      29.450  21.800  41.330  1.00  0.00           C
ATOM    473  HD1 ILE    31      29.880  21.280  40.450  1.00  0.00           H
ATOM    474  HD2 ILE    31      30.310  22.300  41.830  1.00  0.00           H
ATOM    475  HD3 ILE    31      28.950  21.130  42.060  1.00  0.00           H
ATOM    476  C   ILE    31      28.690  22.860  37.960  1.00  0.00           C
ATOM    477  O   ILE    31      28.780  21.630  37.810  1.00  0.00           O
ATOM    478  N   ILE    32      27.840  23.450  37.160  1.00  0.00           N
ATOM    479  HN  ILE    32      27.910  24.440  37.100  1.00  0.00           H
ATOM    480  CA  ILE    32      27.000  22.810  36.200  1.00  0.00           C
ATOM    481  HA  ILE    32      26.970  21.740  36.330  1.00  0.00           H
ATOM    482  CB  ILE    32      25.620  23.470  36.280  1.00  0.00           C
ATOM    483  HB  ILE    32      24.870  22.950  35.650  1.00  0.00           H
ATOM    484  CG2 ILE    32      25.040  23.030  37.670  1.00  0.00           C
ATOM    485 HG21 ILE    32      23.940  23.170  37.740  1.00  0.00           H
ATOM    486 HG22 ILE    32      25.230  21.950  37.820  1.00  0.00           H
ATOM    487 HG23 ILE    32      25.490  23.590  38.510  1.00  0.00           H
ATOM    488  CG1 ILE    32      25.550  25.020  36.180  1.00  0.00           C
ATOM    489 HG11 ILE    32      25.810  25.420  37.180  1.00  0.00           H
ATOM    490 HG12 ILE    32      26.190  25.510  35.410  1.00  0.00           H
ATOM    491  CD  ILE    32      24.040  25.300  35.940  1.00  0.00           C
ATOM    492  HD1 ILE    32      23.930  26.190  35.290  1.00  0.00           H
ATOM    493  HD2 ILE    32      23.500  24.440  35.460  1.00  0.00           H
ATOM    494  HD3 ILE    32      23.530  25.400  36.920  1.00  0.00           H
ATOM    495  C   ILE    32      27.500  22.880  34.740  1.00  0.00           C
ATOM    496  O   ILE    32      26.810  22.700  33.730  1.00  0.00           O
ATOM    497  N   GLY    33      28.820  23.230  34.560  1.00  0.00           N
ATOM    498  HN  GLY    33      29.430  23.440  35.320  1.00  0.00           H
ATOM    499  CA  GLY    33      29.490  23.100  33.250  1.00  0.00           C
ATOM    500  HA1 GLY    33      30.510  22.760  33.400  1.00  0.00           H
ATOM    501  HA2 GLY    33      28.970  22.300  32.730  1.00  0.00           H
ATOM    502  C   GLY    33      29.510  24.320  32.420  1.00  0.00           C
ATOM    503  O   GLY    33      29.930  24.270  31.230  1.00  0.00           O
ATOM    504  N   LEU    34      29.200  25.540  32.940  1.00  0.00           N
ATOM    505  HN  LEU    34      28.910  25.610  33.890  1.00  0.00           H
ATOM    506  CA  LEU    34      29.090  26.760  32.090  1.00  0.00           C
ATOM    507  HA  LEU    34      29.400  26.500  31.090  1.00  0.00           H
ATOM    508  CB  LEU    34      27.630  27.290  32.080  1.00  0.00           C
ATOM    509  HB1 LEU    34      27.320  27.440  33.140  1.00  0.00           H
ATOM    510  HB2 LEU    34      27.500  28.230  31.510  1.00  0.00           H
ATOM    511  CG  LEU    34      26.600  26.270  31.570  1.00  0.00           C
ATOM    512  HG  LEU    34      26.800  25.300  32.080  1.00  0.00           H
ATOM    513  CD1 LEU    34      25.120  26.730  31.810  1.00  0.00           C
ATOM    514 HD11 LEU    34      24.550  25.890  31.370  1.00  0.00           H
ATOM    515 HD12 LEU    34      24.810  26.780  32.890  1.00  0.00           H
ATOM    516 HD13 LEU    34      24.880  27.790  31.590  1.00  0.00           H
ATOM    517  CD2 LEU    34      26.870  25.870  30.030  1.00  0.00           C
ATOM    518 HD21 LEU    34      26.510  24.830  29.870  1.00  0.00           H
ATOM    519 HD22 LEU    34      26.490  26.570  29.260  1.00  0.00           H
ATOM    520 HD23 LEU    34      27.950  25.700  29.810  1.00  0.00           H
ATOM    521  C   LEU    34      30.020  27.870  32.510  1.00  0.00           C
ATOM    522  O   LEU    34      30.030  28.440  33.570  1.00  0.00           O
ATOM    523  N   MET    35      30.940  28.260  31.590  1.00  0.00           N
ATOM    524  HN  MET    35      30.940  27.830  30.690  1.00  0.00           H
ATOM    525  CA  MET    35      31.940  29.270  31.850  1.00  0.00           C
ATOM    526  HA  MET    35      31.540  29.990  32.550  1.00  0.00           H
ATOM    527  CB  MET    35      33.170  28.680  32.500  1.00  0.00           C
ATOM    528  HB1 MET    35      32.930  28.110  33.420  1.00  0.00           H
ATOM    529  HB2 MET    35      33.430  28.010  31.650  1.00  0.00           H
ATOM    530  CG  MET    35      34.450  29.580  32.770  1.00  0.00           C
ATOM    531  HG1 MET    35      35.220  28.870  33.150  1.00  0.00           H
ATOM    532  HG2 MET    35      34.850  29.960  31.810  1.00  0.00           H
ATOM    533  SD  MET    35      34.290  30.820  33.980  1.00  0.00           S
ATOM    534  CE  MET    35      35.110  30.000  35.380  1.00  0.00           C
ATOM    535  HE1 MET    35      34.620  29.060  35.720  1.00  0.00           H
ATOM    536  HE2 MET    35      36.150  29.780  35.050  1.00  0.00           H
ATOM    537  HE3 MET    35      35.080  30.680  36.260  1.00  0.00           H
ATOM    538  C   MET    35      32.280  30.110  30.660  1.00  0.00           C
ATOM    539  O   MET    35      32.600  29.610  29.570  1.00  0.00           O
ATOM    540  N   VAL    36      32.270  31.430  30.760  1.00  0.00           N
ATOM    541  HN  VAL    36      31.970  31.940  31.560  1.00  0.00           H
ATOM    542  CA  VAL    36      32.550  32.330  29.600  1.00  0.00           C
ATOM    543  HA  VAL    36      33.460  31.840  29.290  1.00  0.00           H
ATOM    544  CB  VAL    36      31.410  32.490  28.650  1.00  0.00           C
ATOM    545  HB  VAL    36      31.420  31.530  28.090  1.00  0.00           H
ATOM    546  CG1 VAL    36      30.210  32.760  29.510  1.00  0.00           C
ATOM    547 HG11 VAL    36      29.370  32.640  28.790  1.00  0.00           H
ATOM    548 HG12 VAL    36      29.960  32.090  30.360  1.00  0.00           H
ATOM    549 HG13 VAL    36      30.080  33.790  29.890  1.00  0.00           H
ATOM    550  CG2 VAL    36      31.630  33.590  27.630  1.00  0.00           C
ATOM    551 HG21 VAL    36      31.660  34.570  28.140  1.00  0.00           H
ATOM    552 HG22 VAL    36      32.620  33.590  27.130  1.00  0.00           H
ATOM    553 HG23 VAL    36      30.780  33.670  26.910  1.00  0.00           H
ATOM    554  C   VAL    36      33.230  33.630  30.170  1.00  0.00           C
ATOM    555  O   VAL    36      32.960  34.130  31.280  1.00  0.00           O
ATOM    556  N   GLY    37      34.150  34.180  29.340  1.00  0.00           N
ATOM    557  HN  GLY    37      34.380  33.730  28.480  1.00  0.00           H
ATOM    558  CA  GLY    37      35.060  35.320  29.560  1.00  0.00           C
ATOM    559  HA1 GLY    37      35.600  35.110  30.470  1.00  0.00           H
ATOM    560  HA2 GLY    37      35.750  35.460  28.750  1.00  0.00           H
ATOM    561  C   GLY    37      34.370  36.570  29.970  1.00  0.00           C
ATOM    562  O   GLY    37      33.200  36.790  29.730  1.00  0.00           O
ATOM    563  N   GLY    38      35.110  37.440  30.620  1.00  0.00           N
ATOM    564  HN  GLY    38      36.050  37.150  30.770  1.00  0.00           H
ATOM    565  CA  GLY    38      34.760  38.820  30.850  1.00  0.00           C
ATOM    566  HA1 GLY    38      33.980  38.930  31.590  1.00  0.00           H
ATOM    567  HA2 GLY    38      35.620  39.410  31.140  1.00  0.00           H
ATOM    568  C   GLY    38      34.420  39.680  29.550  1.00  0.00           C
ATOM    569  O   GLY    38      34.760  39.360  28.460  1.00  0.00           O
ATOM    570  N   VAL    39      33.780  40.840  29.870  1.00  0.00           N
ATOM    571  HN  VAL    39      33.350  40.920  30.760  1.00  0.00           H
ATOM    572  CA  VAL    39      33.370  41.860  28.880  1.00  0.00           C
ATOM    573  HA  VAL    39      34.120  41.930  28.110  1.00  0.00           H
ATOM    574  CB  VAL    39      32.040  41.440  28.290  1.00  0.00           C
ATOM    575  HB  VAL    39      32.130  40.500  27.700  1.00  0.00           H
ATOM    576  CG1 VAL    39      30.810  41.160  29.200  1.00  0.00           C
ATOM    577 HG11 VAL    39      29.860  40.950  28.650  1.00  0.00           H
ATOM    578 HG12 VAL    39      31.020  40.370  29.950  1.00  0.00           H
ATOM    579 HG13 VAL    39      30.710  41.970  29.950  1.00  0.00           H
ATOM    580  CG2 VAL    39      31.710  42.490  27.200  1.00  0.00           C
ATOM    581 HG21 VAL    39      31.300  43.360  27.730  1.00  0.00           H
ATOM    582 HG22 VAL    39      32.620  42.720  26.600  1.00  0.00           H
ATOM    583 HG23 VAL    39      30.900  42.150  26.510  1.00  0.00           H
ATOM    584  C   VAL    39      33.300  43.230  29.500  1.00  0.00           C
ATOM    585  O   VAL    39      33.000  43.300  30.710  1.00  0.00           O
ATOM    586  N   VAL    40      33.470  44.330  28.790  1.00  0.00           N
ATOM    587  HN  VAL    40      33.810  44.290  27.850  1.00  0.00           H
ATOM    588  CA  VAL    40      33.230  45.680  29.280  1.00  0.00           C
ATOM    589  HA  VAL    40      32.670  45.530  30.190  1.00  0.00           H
ATOM    590  CB  VAL    40      34.540  46.470  29.510  1.00  0.00           C
ATOM    591  HB  VAL    40      34.380  47.570  29.440  1.00  0.00           H
ATOM    592  CG1 VAL    40      34.970  46.090  30.890  1.00  0.00           C
ATOM    593 HG11 VAL    40      36.020  46.450  30.930  1.00  0.00           H
ATOM    594 HG12 VAL    40      34.300  46.540  31.650  1.00  0.00           H
ATOM    595 HG13 VAL    40      34.940  45.010  31.140  1.00  0.00           H
ATOM    596  CG2 VAL    40      35.520  46.080  28.430  1.00  0.00           C
ATOM    597 HG21 VAL    40      36.490  46.520  28.720  1.00  0.00           H
ATOM    598 HG22 VAL    40      35.780  45.000  28.460  1.00  0.00           H
ATOM    599 HG23 VAL    40      35.390  46.400  27.380  1.00  0.00           H
ATOM    600  C   VAL    40      32.190  46.270  28.320  1.00  0.00           C
ATOM    601  O   VAL    40      32.400  46.490  27.130  1.00  0.00           O
ATOM    602  N   ILE    41      30.940  46.520  28.930  1.00  0.00           N
ATOM    603  HN  ILE    41      30.740  46.170  29.840  1.00  0.00           H
ATOM    604  CA  ILE    41      29.960  47.440  28.300  1.00  0.00           C
ATOM    605  HA  ILE    41      29.900  47.330  27.220  1.00  0.00           H
ATOM    606  CB  ILE    41      28.480  47.130  28.680  1.00  0.00           C
ATOM    607  HB  ILE    41      28.560  47.080  29.790  1.00  0.00           H
ATOM    608  CG2 ILE    41      27.490  48.190  28.300  1.00  0.00           C
ATOM    609 HG21 ILE    41      27.440  49.110  28.920  1.00  0.00           H
ATOM    610 HG22 ILE    41      27.640  48.630  27.290  1.00  0.00           H
ATOM    611 HG23 ILE    41      26.450  47.840  28.390  1.00  0.00           H
ATOM    612  CG1 ILE    41      28.190  45.680  28.260  1.00  0.00           C
ATOM    613 HG11 ILE    41      28.840  44.940  28.770  1.00  0.00           H
ATOM    614 HG12 ILE    41      27.190  45.500  28.710  1.00  0.00           H
ATOM    615  CD  ILE    41      28.180  45.390  26.740  1.00  0.00           C
ATOM    616  HD1 ILE    41      29.190  45.460  26.280  1.00  0.00           H
ATOM    617  HD2 ILE    41      27.730  44.380  26.650  1.00  0.00           H
ATOM    618  HD3 ILE    41      27.540  46.110  26.190  1.00  0.00           H
ATOM    619  C   ILE    41      30.410  48.860  28.550  1.00  0.00           C
ATOM    620  O   ILE    41      30.150  49.730  27.720  1.00  0.00           O
ATOM    621  N   ALA    42      31.210  49.120  29.640  1.00  0.00           N
ATOM    622  HN  ALA    42      31.080  48.490  30.400  1.00  0.00           H
ATOM    623  CA  ALA    42      31.950  50.320  29.740  1.00  0.00           C
ATOM    624  HA  ALA    42      31.200  51.100  29.760  1.00  0.00           H
ATOM    625  CB  ALA    42      32.920  50.190  30.970  1.00  0.00           C
ATOM    626  HB1 ALA    42      32.300  49.830  31.810  1.00  0.00           H
ATOM    627  HB2 ALA    42      33.750  49.480  30.770  1.00  0.00           H
ATOM    628  HB3 ALA    42      33.430  51.150  31.150  1.00  0.00           H
ATOM    629  C   ALA    42      32.740  50.660  28.580  1.00  0.00           C
ATOM    630  O   ALA    42      33.300  49.830  27.840  1.00  0.00           O
ATOM    631  N   NME    43      32.850  51.960  28.290  1.00  0.00           N
ATOM    632  HN  NME    43      32.420  52.680  28.840  1.00  0.00           H
ATOM    633  CH3 NME    43      33.630  52.450  27.200  1.00  0.00           C
ATOM    634 HH31 NME    43      34.680  52.150  27.380  1.00  0.00           H
ATOM    635 HH32 NME    43      33.290  52.210  26.170  1.00  0.00           H
ATOM    636 HH33 NME    43      33.550  53.560  27.300  1.00  0.00           H
TER
ENDMDL
