# Supplementary material for: Modulation of Aβ1–42 Aggregation by a SARS-CoV‑2 Protein Fragment
Source: J Chem Inf Model. 2025 Oct 1;65(20):11342–56. doi: 10.1021/acs.jcim.5c01811 (PMC12570137; doi:10.1021/acs.jcim.5c01811)
Supplement: Supplementary file 2 [file ci5c01811_si_002.zip › AB-coordinates/MONOMER/INITIAL/RF1_initial.pdb]

REMARK    GENERATED BY TRJCONV
TITLE     Protein in water
REMARK    THIS IS A SIMULATION BOX
CRYST1   68.826   68.826   68.826  90.00  90.00  90.00 P 1           1
MODEL        1
ATOM      1  CH3 ACE A   0      29.760  39.020  38.520  1.00  0.00           C
ATOM      2 HH31 ACE A   0      30.220  38.790  37.660  1.00  0.00           H
ATOM      3 HH32 ACE A   0      29.370  38.190  38.920  1.00  0.00           H
ATOM      4 HH33 ACE A   0      29.030  39.680  38.340  1.00  0.00           H
ATOM      5  C   ACE A   0      30.750  39.620  39.480  1.00  0.00           C
ATOM      6  O   ACE A   0      30.400  39.980  40.610  1.00  0.00           O
ATOM      7  N   ASP A   1      32.000  39.720  39.040  1.00  0.00           N
ATOM      8  HN  ASP A   1      32.220  39.410  38.120  1.00  0.00           H
ATOM      9  CA  ASP A   1      33.060  40.280  39.870  1.00  0.00           C
ATOM     10  HA  ASP A   1      32.580  40.700  40.640  1.00  0.00           H
ATOM     11  CB  ASP A   1      34.010  39.190  40.370  1.00  0.00           C
ATOM     12  HB1 ASP A   1      34.950  39.500  40.250  1.00  0.00           H
ATOM     13  HB2 ASP A   1      33.860  38.360  39.830  1.00  0.00           H
ATOM     14  CG  ASP A   1      33.800  38.860  41.830  1.00  0.00           C
ATOM     15  OD1 ASP A   1      34.220  37.760  42.260  1.00  0.00           O
ATOM     16  OD2 ASP A   1      33.200  39.680  42.550  1.00  0.00           O
ATOM     17  C   ASP A   1      33.840  41.350  39.120  1.00  0.00           C
ATOM     18  O   ASP A   1      33.860  41.360  37.890  1.00  0.00           O
ATOM     19  N   ALA A   2      34.460  42.250  39.860  1.00  0.00           N
ATOM     20  HN  ALA A   2      34.380  42.210  40.860  1.00  0.00           H
ATOM     21  CA  ALA A   2      35.250  43.320  39.260  1.00  0.00           C
ATOM     22  HA  ALA A   2      35.150  43.240  38.270  1.00  0.00           H
ATOM     23  CB  ALA A   2      34.730  44.680  39.710  1.00  0.00           C
ATOM     24  HB1 ALA A   2      33.770  44.780  39.440  1.00  0.00           H
ATOM     25  HB2 ALA A   2      34.810  44.760  40.700  1.00  0.00           H
ATOM     26  HB3 ALA A   2      35.270  45.400  39.270  1.00  0.00           H
ATOM     27  C   ALA A   2      36.710  43.150  39.660  1.00  0.00           C
ATOM     28  O   ALA A   2      37.550  44.020  39.430  1.00  0.00           O
ATOM     29  N   GLU A   3      37.010  42.000  40.250  1.00  0.00           N
ATOM     30  HN  GLU A   3      36.280  41.330  40.390  1.00  0.00           H
ATOM     31  CA  GLU A   3      38.350  41.670  40.700  1.00  0.00           C
ATOM     32  HA  GLU A   3      38.920  42.470  40.520  1.00  0.00           H
ATOM     33  CB  GLU A   3      38.310  41.330  42.190  1.00  0.00           C
ATOM     34  HB1 GLU A   3      37.630  40.620  42.340  1.00  0.00           H
ATOM     35  HB2 GLU A   3      38.050  42.160  42.690  1.00  0.00           H
ATOM     36  CG  GLU A   3      39.630  40.840  42.780  1.00  0.00           C
ATOM     37  HG1 GLU A   3      40.080  41.600  43.250  1.00  0.00           H
ATOM     38  HG2 GLU A   3      40.210  40.520  42.030  1.00  0.00           H
ATOM     39  CD  GLU A   3      39.430  39.700  43.760  1.00  0.00           C
ATOM     40  OE1 GLU A   3      40.210  38.730  43.720  1.00  0.00           O
ATOM     41  OE2 GLU A   3      38.470  39.760  44.560  1.00  0.00           O
ATOM     42  C   GLU A   3      38.870  40.480  39.910  1.00  0.00           C
ATOM     43  O   GLU A   3      38.120  39.550  39.600  1.00  0.00           O
ATOM     44  N   PHE A   4      40.150  40.520  39.550  1.00  0.00           N
ATOM     45  HN  PHE A   4      40.700  41.320  39.790  1.00  0.00           H
ATOM     46  CA  PHE A   4      40.750  39.420  38.830  1.00  0.00           C
ATOM     47  HA  PHE A   4      40.130  39.210  38.080  1.00  0.00           H
ATOM     48  CB  PHE A   4      42.110  39.820  38.250  1.00  0.00           C
ATOM     49  HB1 PHE A   4      42.690  39.010  38.180  1.00  0.00           H
ATOM     50  HB2 PHE A   4      42.540  40.480  38.870  1.00  0.00           H
ATOM     51  CG  PHE A   4      42.030  40.460  36.890  1.00  0.00           C
ATOM     52  CD1 PHE A   4      41.620  39.720  35.800  1.00  0.00           C
ATOM     53  HD1 PHE A   4      41.370  38.760  35.910  1.00  0.00           H
ATOM     54  CE1 PHE A   4      41.540  40.300  34.540  1.00  0.00           C
ATOM     55  HE1 PHE A   4      41.240  39.750  33.760  1.00  0.00           H
ATOM     56  CZ  PHE A   4      41.870  41.630  34.380  1.00  0.00           C
ATOM     57  HZ  PHE A   4      41.820  42.050  33.470  1.00  0.00           H
ATOM     58  CD2 PHE A   4      42.360  41.790  36.720  1.00  0.00           C
ATOM     59  HD2 PHE A   4      42.660  42.340  37.500  1.00  0.00           H
ATOM     60  CE2 PHE A   4      42.280  42.370  35.470  1.00  0.00           C
ATOM     61  HE2 PHE A   4      42.530  43.340  35.350  1.00  0.00           H
ATOM     62  C   PHE A   4      40.900  38.220  39.750  1.00  0.00           C
ATOM     63  O   PHE A   4      41.780  38.210  40.610  1.00  0.00           O
ATOM     64  N   ARG A   5      40.010  37.250  39.580  1.00  0.00           N
ATOM     65  HN  ARG A   5      39.320  37.360  38.870  1.00  0.00           H
ATOM     66  CA  ARG A   5      40.000  36.040  40.400  1.00  0.00           C
ATOM     67  HA  ARG A   5      39.680  36.350  41.290  1.00  0.00           H
ATOM     68  CB  ARG A   5      39.030  35.000  39.810  1.00  0.00           C
ATOM     69  HB1 ARG A   5      39.180  34.130  40.270  1.00  0.00           H
ATOM     70  HB2 ARG A   5      39.230  34.900  38.830  1.00  0.00           H
ATOM     71  CG  ARG A   5      37.550  35.360  39.950  1.00  0.00           C
ATOM     72  HG1 ARG A   5      37.030  34.830  39.280  1.00  0.00           H
ATOM     73  HG2 ARG A   5      37.430  36.330  39.770  1.00  0.00           H
ATOM     74  CD  ARG A   5      37.020  35.050  41.350  1.00  0.00           C
ATOM     75  HD1 ARG A   5      37.750  34.660  41.900  1.00  0.00           H
ATOM     76  HD2 ARG A   5      36.260  34.400  41.280  1.00  0.00           H
ATOM     77  NE  ARG A   5      36.540  36.250  42.020  1.00  0.00           N
ATOM     78  HE  ARG A   5      35.590  36.530  41.860  1.00  0.00           H
ATOM     79  CZ  ARG A   5      37.280  37.000  42.840  1.00  0.00           C
ATOM     80  NH1 ARG A   5      38.540  36.670  43.090  1.00  0.00           N
ATOM     81 HH11 ARG A   5      38.940  35.850  42.670  1.00  0.00           H
ATOM     82 HH12 ARG A   5      39.090  37.230  43.700  1.00  0.00           H
ATOM     83  NH2 ARG A   5      36.750  38.070  43.410  1.00  0.00           N
ATOM     84 HH21 ARG A   5      35.800  38.310  43.220  1.00  0.00           H
ATOM     85 HH22 ARG A   5      37.300  38.640  44.020  1.00  0.00           H
ATOM     86  C   ARG A   5      41.390  35.430  40.570  1.00  0.00           C
ATOM     87  O   ARG A   5      41.940  34.840  39.640  1.00  0.00           O
ATOM     88  N   HIS A   6      41.950  35.620  41.750  1.00  0.00           N
ATOM     89  HN  HIS A   6      41.460  36.140  42.440  1.00  0.00           H
ATOM     90  CA  HIS A   6      43.270  35.080  42.070  1.00  0.00           C
ATOM     91  HA  HIS A   6      43.570  34.550  41.280  1.00  0.00           H
ATOM     92  CB  HIS A   6      44.260  36.220  42.330  1.00  0.00           C
ATOM     93  HB1 HIS A   6      44.160  36.530  43.270  1.00  0.00           H
ATOM     94  HB2 HIS A   6      44.050  36.980  41.710  1.00  0.00           H
ATOM     95  ND1 HIS A   6      46.280  35.880  40.870  1.00  0.00           N
ATOM     96  CG  HIS A   6      45.690  35.850  42.120  1.00  0.00           C
ATOM     97  CE1 HIS A   6      47.520  35.490  41.040  1.00  0.00           C
ATOM     98  HE1 HIS A   6      48.200  35.420  40.310  1.00  0.00           H
ATOM     99  NE2 HIS A   6      47.770  35.210  42.330  1.00  0.00           N
ATOM    100  HE2 HIS A   6      48.640  34.890  42.710  1.00  0.00           H
ATOM    101  CD2 HIS A   6      46.620  35.430  43.030  1.00  0.00           C
ATOM    102  HD2 HIS A   6      46.480  35.310  44.010  1.00  0.00           H
ATOM    103  C   HIS A   6      43.150  34.180  43.300  1.00  0.00           C
ATOM    104  O   HIS A   6      44.150  33.790  43.900  1.00  0.00           O
ATOM    105  N   ASP A   7      41.910  33.860  43.630  1.00  0.00           N
ATOM    106  HN  ASP A   7      41.160  34.200  43.060  1.00  0.00           H
ATOM    107  CA  ASP A   7      41.580  33.020  44.770  1.00  0.00           C
ATOM    108  HA  ASP A   7      41.940  33.490  45.580  1.00  0.00           H
ATOM    109  CB  ASP A   7      40.060  32.850  44.840  1.00  0.00           C
ATOM    110  HB1 ASP A   7      39.660  33.660  45.270  1.00  0.00           H
ATOM    111  HB2 ASP A   7      39.840  32.040  45.390  1.00  0.00           H
ATOM    112  CG  ASP A   7      39.450  32.680  43.470  1.00  0.00           C
ATOM    113  OD1 ASP A   7      39.290  33.700  42.760  1.00  0.00           O
ATOM    114  OD2 ASP A   7      39.160  31.530  43.080  1.00  0.00           O
ATOM    115  C   ASP A   7      42.230  31.650  44.660  1.00  0.00           C
ATOM    116  O   ASP A   7      42.770  31.120  45.630  1.00  0.00           O
ATOM    117  N   SER A   8      42.190  31.090  43.460  1.00  0.00           N
ATOM    118  HN  SER A   8      41.740  31.580  42.710  1.00  0.00           H
ATOM    119  CA  SER A   8      42.770  29.790  43.190  1.00  0.00           C
ATOM    120  HA  SER A   8      42.980  29.380  44.080  1.00  0.00           H
ATOM    121  CB  SER A   8      41.770  28.930  42.430  1.00  0.00           C
ATOM    122  HB1 SER A   8      42.070  27.970  42.400  1.00  0.00           H
ATOM    123  HB2 SER A   8      41.650  29.270  41.490  1.00  0.00           H
ATOM    124  OG  SER A   8      40.500  28.950  43.060  1.00  0.00           O
ATOM    125  HG1 SER A   8      39.860  28.390  42.550  1.00  0.00           H
ATOM    126  C   SER A   8      44.050  29.960  42.380  1.00  0.00           C
ATOM    127  O   SER A   8      44.520  29.040  41.710  1.00  0.00           O
ATOM    128  N   GLY A   9      44.610  31.160  42.460  1.00  0.00           N
ATOM    129  HN  GLY A   9      44.190  31.870  43.030  1.00  0.00           H
ATOM    130  CA  GLY A   9      45.830  31.470  41.740  1.00  0.00           C
ATOM    131  HA1 GLY A   9      46.260  32.250  42.190  1.00  0.00           H
ATOM    132  HA2 GLY A   9      46.430  30.680  41.790  1.00  0.00           H
ATOM    133  C   GLY A   9      45.540  31.800  40.290  1.00  0.00           C
ATOM    134  O   GLY A   9      44.780  32.730  40.000  1.00  0.00           O
ATOM    135  N   TYR A  10      46.140  31.050  39.390  1.00  0.00           N
ATOM    136  HN  TYR A  10      46.750  30.310  39.700  1.00  0.00           H
ATOM    137  CA  TYR A  10      45.950  31.260  37.970  1.00  0.00           C
ATOM    138  HA  TYR A  10      45.210  31.940  37.910  1.00  0.00           H
ATOM    139  CB  TYR A  10      47.230  31.810  37.330  1.00  0.00           C
ATOM    140  HB1 TYR A  10      47.960  31.140  37.470  1.00  0.00           H
ATOM    141  HB2 TYR A  10      47.470  32.670  37.780  1.00  0.00           H
ATOM    142  CG  TYR A  10      47.100  32.060  35.850  1.00  0.00           C
ATOM    143  CD1 TYR A  10      46.160  32.960  35.360  1.00  0.00           C
ATOM    144  HD1 TYR A  10      45.560  33.440  35.990  1.00  0.00           H
ATOM    145  CE1 TYR A  10      46.040  33.190  34.000  1.00  0.00           C
ATOM    146  HE1 TYR A  10      45.360  33.840  33.660  1.00  0.00           H
ATOM    147  CZ  TYR A  10      46.870  32.530  33.120  1.00  0.00           C
ATOM    148  OH  TYR A  10      46.760  32.770  31.770  1.00  0.00           O
ATOM    149  HH  TYR A  10      47.420  32.210  31.280  1.00  0.00           H
ATOM    150  CD2 TYR A  10      47.920  31.400  34.940  1.00  0.00           C
ATOM    151  HD2 TYR A  10      48.600  30.750  35.270  1.00  0.00           H
ATOM    152  CE2 TYR A  10      47.810  31.630  33.580  1.00  0.00           C
ATOM    153  HE2 TYR A  10      48.410  31.160  32.940  1.00  0.00           H
ATOM    154  C   TYR A  10      45.520  29.980  37.290  1.00  0.00           C
ATOM    155  O   TYR A  10      46.280  29.010  37.240  1.00  0.00           O
ATOM    156  N   GLU A  11      44.300  29.980  36.770  1.00  0.00           N
ATOM    157  HN  GLU A  11      43.730  30.790  36.870  1.00  0.00           H
ATOM    158  CA  GLU A  11      43.770  28.820  36.070  1.00  0.00           C
ATOM    159  HA  GLU A  11      43.960  28.030  36.650  1.00  0.00           H
ATOM    160  CB  GLU A  11      42.260  28.970  35.870  1.00  0.00           C
ATOM    161  HB1 GLU A  11      42.040  28.760  34.920  1.00  0.00           H
ATOM    162  HB2 GLU A  11      42.000  29.920  36.070  1.00  0.00           H
ATOM    163  CG  GLU A  11      41.410  28.060  36.750  1.00  0.00           C
ATOM    164  HG1 GLU A  11      40.710  28.610  37.210  1.00  0.00           H
ATOM    165  HG2 GLU A  11      42.000  27.640  37.440  1.00  0.00           H
ATOM    166  CD  GLU A  11      40.730  26.970  35.960  1.00  0.00           C
ATOM    167  OE1 GLU A  11      41.380  25.940  35.670  1.00  0.00           O
ATOM    168  OE2 GLU A  11      39.550  27.130  35.610  1.00  0.00           O
ATOM    169  C   GLU A  11      44.460  28.670  34.720  1.00  0.00           C
ATOM    170  O   GLU A  11      44.180  29.410  33.780  1.00  0.00           O
ATOM    171  N   VAL A  12      45.390  27.730  34.650  1.00  0.00           N
ATOM    172  HN  VAL A  12      45.590  27.180  35.450  1.00  0.00           H
ATOM    173  CA  VAL A  12      46.110  27.470  33.410  1.00  0.00           C
ATOM    174  HA  VAL A  12      46.540  28.350  33.190  1.00  0.00           H
ATOM    175  CB  VAL A  12      47.210  26.390  33.580  1.00  0.00           C
ATOM    176  HB  VAL A  12      47.580  26.160  32.690  1.00  0.00           H
ATOM    177  CG1 VAL A  12      48.340  26.920  34.450  1.00  0.00           C
ATOM    178 HG11 VAL A  12      49.040  26.210  34.550  1.00  0.00           H
ATOM    179 HG12 VAL A  12      48.750  27.720  34.020  1.00  0.00           H
ATOM    180 HG13 VAL A  12      47.990  27.170  35.350  1.00  0.00           H
ATOM    181  CG2 VAL A  12      46.630  25.120  34.180  1.00  0.00           C
ATOM    182 HG21 VAL A  12      47.350  24.440  34.280  1.00  0.00           H
ATOM    183 HG22 VAL A  12      46.230  25.320  35.080  1.00  0.00           H
ATOM    184 HG23 VAL A  12      45.920  24.760  33.580  1.00  0.00           H
ATOM    185  C   VAL A  12      45.150  27.060  32.310  1.00  0.00           C
ATOM    186  O   VAL A  12      44.170  26.360  32.570  1.00  0.00           O
ATOM    187  N   HIS A  13      45.410  27.520  31.090  1.00  0.00           N
ATOM    188  HN  HIS A  13      46.220  28.100  30.960  1.00  0.00           H
ATOM    189  CA  HIS A  13      44.560  27.230  29.930  1.00  0.00           C
ATOM    190  HA  HIS A  13      45.080  27.570  29.150  1.00  0.00           H
ATOM    191  CB  HIS A  13      44.340  25.710  29.740  1.00  0.00           C
ATOM    192  HB1 HIS A  13      43.870  25.570  28.870  1.00  0.00           H
ATOM    193  HB2 HIS A  13      43.770  25.370  30.490  1.00  0.00           H
ATOM    194  ND1 HIS A  13      46.650  25.220  28.870  1.00  0.00           N
ATOM    195  CG  HIS A  13      45.610  24.900  29.720  1.00  0.00           C
ATOM    196  CE1 HIS A  13      47.590  24.330  29.120  1.00  0.00           C
ATOM    197  HE1 HIS A  13      48.480  24.300  28.650  1.00  0.00           H
ATOM    198  NE2 HIS A  13      47.210  23.460  30.070  1.00  0.00           N
ATOM    199  HE2 HIS A  13      47.750  22.700  30.430  1.00  0.00           H
ATOM    200  CD2 HIS A  13      45.950  23.820  30.460  1.00  0.00           C
ATOM    201  HD2 HIS A  13      45.390  23.370  31.160  1.00  0.00           H
ATOM    202  C   HIS A  13      43.220  27.970  30.020  1.00  0.00           C
ATOM    203  O   HIS A  13      42.310  27.730  29.230  1.00  0.00           O
ATOM    204  N   HIS A  14      43.130  28.890  30.980  1.00  0.00           N
ATOM    205  HN  HIS A  14      43.920  29.030  31.580  1.00  0.00           H
ATOM    206  CA  HIS A  14      41.930  29.700  31.200  1.00  0.00           C
ATOM    207  HA  HIS A  14      42.230  30.320  31.920  1.00  0.00           H
ATOM    208  CB  HIS A  14      41.550  30.540  29.980  1.00  0.00           C
ATOM    209  HB1 HIS A  14      40.550  30.660  29.960  1.00  0.00           H
ATOM    210  HB2 HIS A  14      41.840  30.070  29.150  1.00  0.00           H
ATOM    211  ND1 HIS A  14      42.970  32.390  28.970  1.00  0.00           N
ATOM    212  CG  HIS A  14      42.180  31.900  29.980  1.00  0.00           C
ATOM    213  CE1 HIS A  14      43.360  33.630  29.310  1.00  0.00           C
ATOM    214  HE1 HIS A  14      43.940  34.210  28.740  1.00  0.00           H
ATOM    215  NE2 HIS A  14      42.880  33.970  30.490  1.00  0.00           N
ATOM    216  HE2 HIS A  14      43.020  34.830  30.970  1.00  0.00           H
ATOM    217  CD2 HIS A  14      42.130  32.880  30.920  1.00  0.00           C
ATOM    218  HD2 HIS A  14      41.630  32.830  31.790  1.00  0.00           H
ATOM    219  C   HIS A  14      40.750  28.900  31.760  1.00  0.00           C
ATOM    220  O   HIS A  14      40.830  28.410  32.880  1.00  0.00           O
ATOM    221  N   GLN A  15      39.680  28.770  31.000  1.00  0.00           N
ATOM    222  HN  GLN A  15      39.670  29.170  30.080  1.00  0.00           H
ATOM    223  CA  GLN A  15      38.510  28.040  31.470  1.00  0.00           C
ATOM    224  HA  GLN A  15      38.570  28.140  32.470  1.00  0.00           H
ATOM    225  CB  GLN A  15      37.200  28.680  30.990  1.00  0.00           C
ATOM    226  HB1 GLN A  15      36.640  27.980  30.560  1.00  0.00           H
ATOM    227  HB2 GLN A  15      37.420  29.390  30.320  1.00  0.00           H
ATOM    228  CG  GLN A  15      36.400  29.320  32.120  1.00  0.00           C
ATOM    229  HG1 GLN A  15      35.460  29.450  31.810  1.00  0.00           H
ATOM    230  HG2 GLN A  15      36.800  30.200  32.350  1.00  0.00           H
ATOM    231  CD  GLN A  15      36.380  28.450  33.370  1.00  0.00           C
ATOM    232  OE1 GLN A  15      35.530  27.580  33.520  1.00  0.00           O
ATOM    233  NE2 GLN A  15      37.340  28.670  34.250  1.00  0.00           N
ATOM    234 HE21 GLN A  15      38.020  29.380  34.080  1.00  0.00           H
ATOM    235 HE22 GLN A  15      37.380  28.140  35.090  1.00  0.00           H
ATOM    236  C   GLN A  15      38.560  26.560  31.140  1.00  0.00           C
ATOM    237  O   GLN A  15      39.410  26.120  30.360  1.00  0.00           O
ATOM    238  N   LYS A  16      37.660  25.790  31.750  1.00  0.00           N
ATOM    239  HN  LYS A  16      37.000  26.220  32.360  1.00  0.00           H
ATOM    240  CA  LYS A  16      37.610  24.350  31.550  1.00  0.00           C
ATOM    241  HA  LYS A  16      38.260  24.180  30.810  1.00  0.00           H
ATOM    242  CB  LYS A  16      38.020  23.610  32.830  1.00  0.00           C
ATOM    243  HB1 LYS A  16      38.030  22.630  32.640  1.00  0.00           H
ATOM    244  HB2 LYS A  16      37.350  23.810  33.540  1.00  0.00           H
ATOM    245  CG  LYS A  16      39.390  23.990  33.360  1.00  0.00           C
ATOM    246  HG1 LYS A  16      39.570  23.470  34.190  1.00  0.00           H
ATOM    247  HG2 LYS A  16      39.390  24.970  33.570  1.00  0.00           H
ATOM    248  CD  LYS A  16      40.490  23.700  32.350  1.00  0.00           C
ATOM    249  HD1 LYS A  16      40.620  22.710  32.280  1.00  0.00           H
ATOM    250  HD2 LYS A  16      40.220  24.070  31.460  1.00  0.00           H
ATOM    251  CE  LYS A  16      41.790  24.350  32.770  1.00  0.00           C
ATOM    252  HE1 LYS A  16      42.460  24.270  32.030  1.00  0.00           H
ATOM    253  HE2 LYS A  16      42.140  23.880  33.580  1.00  0.00           H
ATOM    254  NZ  LYS A  16      41.610  25.790  33.100  1.00  0.00           N
ATOM    255  HZ1 LYS A  16      42.490  26.180  33.370  1.00  0.00           H
ATOM    256  HZ2 LYS A  16      41.270  26.270  32.300  1.00  0.00           H
ATOM    257  HZ3 LYS A  16      40.960  25.880  33.850  1.00  0.00           H
ATOM    258  C   LYS A  16      36.220  23.880  31.100  1.00  0.00           C
ATOM    259  O   LYS A  16      36.070  23.330  30.010  1.00  0.00           O
ATOM    260  N   LEU A  17      35.240  24.090  31.960  1.00  0.00           N
ATOM    261  HN  LEU A  17      35.440  24.560  32.820  1.00  0.00           H
ATOM    262  CA  LEU A  17      33.870  23.660  31.690  1.00  0.00           C
ATOM    263  HA  LEU A  17      33.960  22.920  31.030  1.00  0.00           H
ATOM    264  CB  LEU A  17      33.200  23.200  32.990  1.00  0.00           C
ATOM    265  HB1 LEU A  17      32.250  22.990  32.780  1.00  0.00           H
ATOM    266  HB2 LEU A  17      33.240  23.960  33.640  1.00  0.00           H
ATOM    267  CG  LEU A  17      33.830  21.980  33.660  1.00  0.00           C
ATOM    268  HG  LEU A  17      34.820  22.100  33.680  1.00  0.00           H
ATOM    269  CD1 LEU A  17      33.330  21.850  35.090  1.00  0.00           C
ATOM    270 HD11 LEU A  17      33.750  21.050  35.520  1.00  0.00           H
ATOM    271 HD12 LEU A  17      33.580  22.670  35.610  1.00  0.00           H
ATOM    272 HD13 LEU A  17      32.340  21.750  35.090  1.00  0.00           H
ATOM    273  CD2 LEU A  17      33.510  20.720  32.860  1.00  0.00           C
ATOM    274 HD21 LEU A  17      33.930  19.930  33.310  1.00  0.00           H
ATOM    275 HD22 LEU A  17      32.520  20.600  32.810  1.00  0.00           H
ATOM    276 HD23 LEU A  17      33.890  20.810  31.940  1.00  0.00           H
ATOM    277  C   LEU A  17      33.020  24.760  31.060  1.00  0.00           C
ATOM    278  O   LEU A  17      33.420  25.930  31.030  1.00  0.00           O
ATOM    279  N   VAL A  18      31.850  24.370  30.570  1.00  0.00           N
ATOM    280  HN  VAL A  18      31.600  23.410  30.630  1.00  0.00           H
ATOM    281  CA  VAL A  18      30.930  25.310  29.960  1.00  0.00           C
ATOM    282  HA  VAL A  18      31.240  26.210  30.260  1.00  0.00           H
ATOM    283  CB  VAL A  18      30.980  25.220  28.410  1.00  0.00           C
ATOM    284  HB  VAL A  18      31.890  25.520  28.110  1.00  0.00           H
ATOM    285  CG1 VAL A  18      30.780  23.790  27.920  1.00  0.00           C
ATOM    286 HG11 VAL A  18      30.820  23.770  26.920  1.00  0.00           H
ATOM    287 HG12 VAL A  18      31.510  23.210  28.290  1.00  0.00           H
ATOM    288 HG13 VAL A  18      29.890  23.460  28.230  1.00  0.00           H
ATOM    289  CG2 VAL A  18      29.970  26.170  27.770  1.00  0.00           C
ATOM    290 HG21 VAL A  18      30.020  26.090  26.770  1.00  0.00           H
ATOM    291 HG22 VAL A  18      29.050  25.920  28.070  1.00  0.00           H
ATOM    292 HG23 VAL A  18      30.170  27.110  28.040  1.00  0.00           H
ATOM    293  C   VAL A  18      29.510  25.050  30.460  1.00  0.00           C
ATOM    294  O   VAL A  18      29.030  23.920  30.460  1.00  0.00           O
ATOM    295  N   PHE A  19      28.850  26.110  30.910  1.00  0.00           N
ATOM    296  HN  PHE A  19      29.290  27.000  30.920  1.00  0.00           H
ATOM    297  CA  PHE A  19      27.490  26.000  31.410  1.00  0.00           C
ATOM    298  HA  PHE A  19      27.200  25.060  31.230  1.00  0.00           H
ATOM    299  CB  PHE A  19      27.440  26.280  32.920  1.00  0.00           C
ATOM    300  HB1 PHE A  19      26.480  26.290  33.210  1.00  0.00           H
ATOM    301  HB2 PHE A  19      27.850  27.170  33.090  1.00  0.00           H
ATOM    302  CG  PHE A  19      28.160  25.260  33.770  1.00  0.00           C
ATOM    303  CD1 PHE A  19      27.490  24.150  34.250  1.00  0.00           C
ATOM    304  HD1 PHE A  19      26.520  24.020  34.030  1.00  0.00           H
ATOM    305  CE1 PHE A  19      28.140  23.230  35.040  1.00  0.00           C
ATOM    306  HE1 PHE A  19      27.640  22.430  35.390  1.00  0.00           H
ATOM    307  CZ  PHE A  19      29.470  23.400  35.360  1.00  0.00           C
ATOM    308  HZ  PHE A  19      29.940  22.730  35.930  1.00  0.00           H
ATOM    309  CD2 PHE A  19      29.490  25.430  34.090  1.00  0.00           C
ATOM    310  HD2 PHE A  19      29.990  26.230  33.750  1.00  0.00           H
ATOM    311  CE2 PHE A  19      30.150  24.500  34.880  1.00  0.00           C
ATOM    312  HE2 PHE A  19      31.120  24.630  35.110  1.00  0.00           H
ATOM    313  C   PHE A  19      26.590  26.980  30.670  1.00  0.00           C
ATOM    314  O   PHE A  19      27.050  27.720  29.810  1.00  0.00           O
ATOM    315  N   PHE A  20      25.310  26.980  31.020  1.00  0.00           N
ATOM    316  HN  PHE A  20      25.000  26.350  31.730  1.00  0.00           H
ATOM    317  CA  PHE A  20      24.350  27.870  30.380  1.00  0.00           C
ATOM    318  HA  PHE A  20      24.630  27.890  29.420  1.00  0.00           H
ATOM    319  CB  PHE A  20      22.930  27.320  30.520  1.00  0.00           C
ATOM    320  HB1 PHE A  20      22.280  28.020  30.230  1.00  0.00           H
ATOM    321  HB2 PHE A  20      22.770  27.080  31.480  1.00  0.00           H
ATOM    322  CG  PHE A  20      22.670  26.090  29.700  1.00  0.00           C
ATOM    323  CD1 PHE A  20      22.450  26.190  28.330  1.00  0.00           C
ATOM    324  HD1 PHE A  20      22.460  27.080  27.900  1.00  0.00           H
ATOM    325  CE1 PHE A  20      22.200  25.060  27.570  1.00  0.00           C
ATOM    326  HE1 PHE A  20      22.040  25.150  26.590  1.00  0.00           H
ATOM    327  CZ  PHE A  20      22.180  23.820  28.170  1.00  0.00           C
ATOM    328  HZ  PHE A  20      22.010  23.000  27.620  1.00  0.00           H
ATOM    329  CD2 PHE A  20      22.650  24.830  30.290  1.00  0.00           C
ATOM    330  HD2 PHE A  20      22.810  24.740  31.270  1.00  0.00           H
ATOM    331  CE2 PHE A  20      22.400  23.700  29.530  1.00  0.00           C
ATOM    332  HE2 PHE A  20      22.390  22.800  29.970  1.00  0.00           H
ATOM    333  C   PHE A  20      24.430  29.270  30.970  1.00  0.00           C
ATOM    334  O   PHE A  20      24.270  29.460  32.180  1.00  0.00           O
ATOM    335  N   ALA A  21      24.700  30.240  30.110  1.00  0.00           N
ATOM    336  HN  ALA A  21      24.840  30.010  29.150  1.00  0.00           H
ATOM    337  CA  ALA A  21      24.780  31.630  30.530  1.00  0.00           C
ATOM    338  HA  ALA A  21      25.170  31.620  31.450  1.00  0.00           H
ATOM    339  CB  ALA A  21      25.710  32.410  29.600  1.00  0.00           C
ATOM    340  HB1 ALA A  21      26.610  31.980  29.600  1.00  0.00           H
ATOM    341  HB2 ALA A  21      25.340  32.400  28.670  1.00  0.00           H
ATOM    342  HB3 ALA A  21      25.780  33.350  29.920  1.00  0.00           H
ATOM    343  C   ALA A  21      23.390  32.250  30.550  1.00  0.00           C
ATOM    344  O   ALA A  21      22.460  31.730  29.940  1.00  0.00           O
ATOM    345  N   GLU A  22      23.260  33.370  31.230  1.00  0.00           N
ATOM    346  HN  GLU A  22      24.060  33.760  31.690  1.00  0.00           H
ATOM    347  CA  GLU A  22      21.990  34.050  31.350  1.00  0.00           C
ATOM    348  HA  GLU A  22      21.410  33.740  30.600  1.00  0.00           H
ATOM    349  CB  GLU A  22      21.360  33.680  32.700  1.00  0.00           C
ATOM    350  HB1 GLU A  22      21.660  34.360  33.380  1.00  0.00           H
ATOM    351  HB2 GLU A  22      21.690  32.780  32.960  1.00  0.00           H
ATOM    352  CG  GLU A  22      19.840  33.650  32.720  1.00  0.00           C
ATOM    353  HG1 GLU A  22      19.540  32.690  32.780  1.00  0.00           H
ATOM    354  HG2 GLU A  22      19.500  34.050  31.870  1.00  0.00           H
ATOM    355  CD  GLU A  22      19.280  34.420  33.890  1.00  0.00           C
ATOM    356  OE1 GLU A  22      18.930  33.790  34.920  1.00  0.00           O
ATOM    357  OE2 GLU A  22      19.210  35.650  33.810  1.00  0.00           O
ATOM    358  C   GLU A  22      22.190  35.560  31.250  1.00  0.00           C
ATOM    359  O   GLU A  22      23.160  36.030  30.660  1.00  0.00           O
ATOM    360  N   ASP A  23      21.270  36.330  31.830  1.00  0.00           N
ATOM    361  HN  ASP A  23      20.500  35.890  32.300  1.00  0.00           H
ATOM    362  CA  ASP A  23      21.340  37.780  31.810  1.00  0.00           C
ATOM    363  HA  ASP A  23      22.070  38.030  31.180  1.00  0.00           H
ATOM    364  CB  ASP A  23      20.010  38.360  31.310  1.00  0.00           C
ATOM    365  HB1 ASP A  23      19.330  38.270  32.040  1.00  0.00           H
ATOM    366  HB2 ASP A  23      19.710  37.840  30.510  1.00  0.00           H
ATOM    367  CG  ASP A  23      20.100  39.820  30.920  1.00  0.00           C
ATOM    368  OD1 ASP A  23      20.700  40.120  29.870  1.00  0.00           O
ATOM    369  OD2 ASP A  23      19.580  40.660  31.680  1.00  0.00           O
ATOM    370  C   ASP A  23      21.680  38.290  33.220  1.00  0.00           C
ATOM    371  O   ASP A  23      22.580  37.750  33.870  1.00  0.00           O
ATOM    372  N   VAL A  24      20.970  39.320  33.670  1.00  0.00           N
ATOM    373  HN  VAL A  24      20.260  39.720  33.090  1.00  0.00           H
ATOM    374  CA  VAL A  24      21.200  39.880  35.000  1.00  0.00           C
ATOM    375  HA  VAL A  24      22.170  40.100  35.010  1.00  0.00           H
ATOM    376  CB  VAL A  24      20.340  41.150  35.240  1.00  0.00           C
ATOM    377  HB  VAL A  24      19.380  40.920  35.110  1.00  0.00           H
ATOM    378  CG1 VAL A  24      20.520  41.670  36.660  1.00  0.00           C
ATOM    379 HG11 VAL A  24      19.960  42.490  36.780  1.00  0.00           H
ATOM    380 HG12 VAL A  24      20.230  40.970  37.310  1.00  0.00           H
ATOM    381 HG13 VAL A  24      21.480  41.900  36.810  1.00  0.00           H
ATOM    382  CG2 VAL A  24      20.710  42.230  34.230  1.00  0.00           C
ATOM    383 HG21 VAL A  24      20.140  43.040  34.390  1.00  0.00           H
ATOM    384 HG22 VAL A  24      21.670  42.470  34.330  1.00  0.00           H
ATOM    385 HG23 VAL A  24      20.540  41.890  33.300  1.00  0.00           H
ATOM    386  C   VAL A  24      20.890  38.850  36.090  1.00  0.00           C
ATOM    387  O   VAL A  24      19.740  38.430  36.260  1.00  0.00           O
ATOM    388  N   GLY A  25      21.910  38.430  36.820  1.00  0.00           N
ATOM    389  HN  GLY A  25      22.830  38.790  36.630  1.00  0.00           H
ATOM    390  CA  GLY A  25      21.720  37.460  37.870  1.00  0.00           C
ATOM    391  HA1 GLY A  25      20.830  37.030  37.730  1.00  0.00           H
ATOM    392  HA2 GLY A  25      22.440  36.770  37.800  1.00  0.00           H
ATOM    393  C   GLY A  25      21.760  38.100  39.240  1.00  0.00           C
ATOM    394  O   GLY A  25      21.740  39.330  39.360  1.00  0.00           O
ATOM    395  N   SER A  26      21.830  37.280  40.280  1.00  0.00           N
ATOM    396  HN  SER A  26      21.860  36.290  40.120  1.00  0.00           H
ATOM    397  CA  SER A  26      21.880  37.780  41.650  1.00  0.00           C
ATOM    398  HA  SER A  26      21.970  38.780  41.560  1.00  0.00           H
ATOM    399  CB  SER A  26      20.590  37.420  42.390  1.00  0.00           C
ATOM    400  HB1 SER A  26      20.570  36.440  42.600  1.00  0.00           H
ATOM    401  HB2 SER A  26      19.790  37.650  41.850  1.00  0.00           H
ATOM    402  OG  SER A  26      20.480  38.110  43.620  1.00  0.00           O
ATOM    403  HG1 SER A  26      19.630  37.850  44.080  1.00  0.00           H
ATOM    404  C   SER A  26      23.100  37.250  42.400  1.00  0.00           C
ATOM    405  O   SER A  26      23.290  37.540  43.580  1.00  0.00           O
ATOM    406  N   ASN A  27      23.930  36.460  41.710  1.00  0.00           N
ATOM    407  HN  ASN A  27      23.730  36.270  40.750  1.00  0.00           H
ATOM    408  CA  ASN A  27      25.110  35.890  42.330  1.00  0.00           C
ATOM    409  HA  ASN A  27      25.130  36.270  43.260  1.00  0.00           H
ATOM    410  CB  ASN A  27      25.020  34.360  42.380  1.00  0.00           C
ATOM    411  HB1 ASN A  27      25.710  34.010  43.010  1.00  0.00           H
ATOM    412  HB2 ASN A  27      25.180  33.990  41.460  1.00  0.00           H
ATOM    413  CG  ASN A  27      23.660  33.860  42.850  1.00  0.00           C
ATOM    414  OD1 ASN A  27      22.750  33.650  42.040  1.00  0.00           O
ATOM    415  ND2 ASN A  27      23.510  33.660  44.150  1.00  0.00           N
ATOM    416 HD21 ASN A  27      24.270  33.840  44.770  1.00  0.00           H
ATOM    417 HD22 ASN A  27      22.640  33.330  44.510  1.00  0.00           H
ATOM    418  C   ASN A  27      26.370  36.310  41.590  1.00  0.00           C
ATOM    419  O   ASN A  27      27.060  37.260  41.980  1.00  0.00           O
ATOM    420  N   LYS A  28      26.670  35.600  40.510  1.00  0.00           N
ATOM    421  HN  LYS A  28      26.070  34.840  40.250  1.00  0.00           H
ATOM    422  CA  LYS A  28      27.840  35.870  39.690  1.00  0.00           C
ATOM    423  HA  LYS A  28      28.090  36.830  39.850  1.00  0.00           H
ATOM    424  CB  LYS A  28      29.020  34.960  40.090  1.00  0.00           C
ATOM    425  HB1 LYS A  28      29.730  35.050  39.400  1.00  0.00           H
ATOM    426  HB2 LYS A  28      28.690  34.020  40.120  1.00  0.00           H
ATOM    427  CG  LYS A  28      29.640  35.290  41.440  1.00  0.00           C
ATOM    428  HG1 LYS A  28      30.350  34.610  41.650  1.00  0.00           H
ATOM    429  HG2 LYS A  28      28.930  35.250  42.150  1.00  0.00           H
ATOM    430  CD  LYS A  28      30.270  36.670  41.450  1.00  0.00           C
ATOM    431  HD1 LYS A  28      31.140  36.640  40.950  1.00  0.00           H
ATOM    432  HD2 LYS A  28      29.650  37.320  40.990  1.00  0.00           H
ATOM    433  CE  LYS A  28      30.530  37.160  42.870  1.00  0.00           C
ATOM    434  HE1 LYS A  28      31.310  36.660  43.250  1.00  0.00           H
ATOM    435  HE2 LYS A  28      29.720  36.990  43.430  1.00  0.00           H
ATOM    436  NZ  LYS A  28      30.840  38.610  42.910  1.00  0.00           N
ATOM    437  HZ1 LYS A  28      31.010  38.890  43.860  1.00  0.00           H
ATOM    438  HZ2 LYS A  28      31.650  38.800  42.360  1.00  0.00           H
ATOM    439  HZ3 LYS A  28      30.070  39.130  42.540  1.00  0.00           H
ATOM    440  C   LYS A  28      27.480  35.640  38.230  1.00  0.00           C
ATOM    441  O   LYS A  28      26.310  35.450  37.910  1.00  0.00           O
ATOM    442  N   GLY A  29      28.480  35.640  37.350  1.00  0.00           N
ATOM    443  HN  GLY A  29      29.410  35.800  37.660  1.00  0.00           H
ATOM    444  CA  GLY A  29      28.220  35.430  35.940  1.00  0.00           C
ATOM    445  HA1 GLY A  29      28.630  34.550  35.690  1.00  0.00           H
ATOM    446  HA2 GLY A  29      27.230  35.370  35.820  1.00  0.00           H
ATOM    447  C   GLY A  29      28.770  36.520  35.060  1.00  0.00           C
ATOM    448  O   GLY A  29      28.110  36.990  34.140  1.00  0.00           O
ATOM    449  N   ALA A  30      30.000  36.940  35.350  1.00  0.00           N
ATOM    450  HN  ALA A  30      30.490  36.520  36.110  1.00  0.00           H
ATOM    451  CA  ALA A  30      30.650  37.990  34.580  1.00  0.00           C
ATOM    452  HA  ALA A  30      30.310  37.890  33.650  1.00  0.00           H
ATOM    453  CB  ALA A  30      30.280  39.360  35.110  1.00  0.00           C
ATOM    454  HB1 ALA A  30      29.280  39.470  35.090  1.00  0.00           H
ATOM    455  HB2 ALA A  30      30.610  39.460  36.050  1.00  0.00           H
ATOM    456  HB3 ALA A  30      30.700  40.070  34.530  1.00  0.00           H
ATOM    457  C   ALA A  30      32.160  37.790  34.590  1.00  0.00           C
ATOM    458  O   ALA A  30      32.870  38.390  35.390  1.00  0.00           O
ATOM    459  N   ILE A  31      32.630  36.930  33.700  1.00  0.00           N
ATOM    460  HN  ILE A  31      31.990  36.470  33.080  1.00  0.00           H
ATOM    461  CA  ILE A  31      34.050  36.650  33.590  1.00  0.00           C
ATOM    462  HA  ILE A  31      34.340  36.470  34.530  1.00  0.00           H
ATOM    463  CB  ILE A  31      34.310  35.410  32.700  1.00  0.00           C
ATOM    464  HB  ILE A  31      34.170  35.670  31.740  1.00  0.00           H
ATOM    465  CG2 ILE A  31      35.740  34.930  32.860  1.00  0.00           C
ATOM    466 HG21 ILE A  31      35.890  34.130  32.280  1.00  0.00           H
ATOM    467 HG22 ILE A  31      36.370  35.660  32.590  1.00  0.00           H
ATOM    468 HG23 ILE A  31      35.910  34.680  33.810  1.00  0.00           H
ATOM    469  CG1 ILE A  31      33.320  34.290  33.040  1.00  0.00           C
ATOM    470 HG11 ILE A  31      32.390  34.650  32.990  1.00  0.00           H
ATOM    471 HG12 ILE A  31      33.510  33.970  33.970  1.00  0.00           H
ATOM    472  CD  ILE A  31      33.410  33.090  32.120  1.00  0.00           C
ATOM    473  HD1 ILE A  31      32.740  32.400  32.400  1.00  0.00           H
ATOM    474  HD2 ILE A  31      33.210  33.380  31.180  1.00  0.00           H
ATOM    475  HD3 ILE A  31      34.330  32.700  32.160  1.00  0.00           H
ATOM    476  C   ILE A  31      34.790  37.840  33.010  1.00  0.00           C
ATOM    477  O   ILE A  31      34.530  38.260  31.880  1.00  0.00           O
ATOM    478  N   ILE A  32      35.700  38.410  33.800  1.00  0.00           N
ATOM    479  HN  ILE A  32      35.850  38.040  34.710  1.00  0.00           H
ATOM    480  CA  ILE A  32      36.490  39.550  33.360  1.00  0.00           C
ATOM    481  HA  ILE A  32      35.850  40.090  32.810  1.00  0.00           H
ATOM    482  CB  ILE A  32      37.010  40.380  34.550  1.00  0.00           C
ATOM    483  HB  ILE A  32      37.580  39.790  35.120  1.00  0.00           H
ATOM    484  CG2 ILE A  32      37.890  41.530  34.070  1.00  0.00           C
ATOM    485 HG21 ILE A  32      38.220  42.050  34.850  1.00  0.00           H
ATOM    486 HG22 ILE A  32      38.670  41.170  33.560  1.00  0.00           H
ATOM    487 HG23 ILE A  32      37.350  42.130  33.470  1.00  0.00           H
ATOM    488  CG1 ILE A  32      35.850  40.900  35.400  1.00  0.00           C
ATOM    489 HG11 ILE A  32      36.220  41.430  36.160  1.00  0.00           H
ATOM    490 HG12 ILE A  32      35.340  40.120  35.750  1.00  0.00           H
ATOM    491  CD  ILE A  32      34.880  41.790  34.640  1.00  0.00           C
ATOM    492  HD1 ILE A  32      34.160  42.090  35.260  1.00  0.00           H
ATOM    493  HD2 ILE A  32      35.370  42.590  34.280  1.00  0.00           H
ATOM    494  HD3 ILE A  32      34.480  41.280  33.880  1.00  0.00           H
ATOM    495  C   ILE A  32      37.650  39.080  32.500  1.00  0.00           C
ATOM    496  O   ILE A  32      38.580  38.440  32.990  1.00  0.00           O
ATOM    497  N   GLY A  33      37.590  39.400  31.220  1.00  0.00           N
ATOM    498  HN  GLY A  33      36.810  39.910  30.870  1.00  0.00           H
ATOM    499  CA  GLY A  33      38.640  39.000  30.300  1.00  0.00           C
ATOM    500  HA1 GLY A  33      39.240  38.360  30.780  1.00  0.00           H
ATOM    501  HA2 GLY A  33      38.210  38.540  29.530  1.00  0.00           H
ATOM    502  C   GLY A  33      39.450  40.180  29.820  1.00  0.00           C
ATOM    503  O   GLY A  33      39.650  41.140  30.560  1.00  0.00           O
ATOM    504  N   LEU A  34      39.910  40.100  28.580  1.00  0.00           N
ATOM    505  HN  LEU A  34      39.720  39.270  28.040  1.00  0.00           H
ATOM    506  CA  LEU A  34      40.700  41.160  27.970  1.00  0.00           C
ATOM    507  HA  LEU A  34      41.520  41.250  28.530  1.00  0.00           H
ATOM    508  CB  LEU A  34      41.070  40.800  26.530  1.00  0.00           C
ATOM    509  HB1 LEU A  34      41.610  41.550  26.150  1.00  0.00           H
ATOM    510  HB2 LEU A  34      40.220  40.700  26.010  1.00  0.00           H
ATOM    511  CG  LEU A  34      41.880  39.510  26.340  1.00  0.00           C
ATOM    512  HG  LEU A  34      41.390  38.760  26.780  1.00  0.00           H
ATOM    513  CD1 LEU A  34      42.030  39.180  24.870  1.00  0.00           C
ATOM    514 HD11 LEU A  34      42.560  38.340  24.770  1.00  0.00           H
ATOM    515 HD12 LEU A  34      41.130  39.050  24.460  1.00  0.00           H
ATOM    516 HD13 LEU A  34      42.500  39.930  24.400  1.00  0.00           H
ATOM    517  CD2 LEU A  34      43.250  39.630  27.010  1.00  0.00           C
ATOM    518 HD21 LEU A  34      43.760  38.790  26.880  1.00  0.00           H
ATOM    519 HD22 LEU A  34      43.750  40.390  26.600  1.00  0.00           H
ATOM    520 HD23 LEU A  34      43.120  39.800  27.990  1.00  0.00           H
ATOM    521  C   LEU A  34      39.920  42.480  27.990  1.00  0.00           C
ATOM    522  O   LEU A  34      38.710  42.500  27.730  1.00  0.00           O
ATOM    523  N   MET A  35      40.620  43.570  28.270  1.00  0.00           N
ATOM    524  HN  MET A  35      41.610  43.480  28.420  1.00  0.00           H
ATOM    525  CA  MET A  35      40.010  44.900  28.350  1.00  0.00           C
ATOM    526  HA  MET A  35      39.320  44.810  29.060  1.00  0.00           H
ATOM    527  CB  MET A  35      41.050  45.960  28.740  1.00  0.00           C
ATOM    528  HB1 MET A  35      41.590  45.600  29.510  1.00  0.00           H
ATOM    529  HB2 MET A  35      40.560  46.780  29.040  1.00  0.00           H
ATOM    530  CG  MET A  35      42.010  46.360  27.630  1.00  0.00           C
ATOM    531  HG1 MET A  35      42.510  47.150  28.000  1.00  0.00           H
ATOM    532  HG2 MET A  35      41.430  46.660  26.880  1.00  0.00           H
ATOM    533  SD  MET A  35      43.130  45.020  27.150  1.00  0.00           S
ATOM    534  CE  MET A  35      44.200  45.890  26.000  1.00  0.00           C
ATOM    535  HE1 MET A  35      44.890  45.250  25.650  1.00  0.00           H
ATOM    536  HE2 MET A  35      43.660  46.250  25.250  1.00  0.00           H
ATOM    537  HE3 MET A  35      44.660  46.640  26.480  1.00  0.00           H
ATOM    538  C   MET A  35      39.300  45.300  27.050  1.00  0.00           C
ATOM    539  O   MET A  35      38.500  46.230  27.050  1.00  0.00           O
ATOM    540  N   VAL A  36      39.630  44.610  25.970  1.00  0.00           N
ATOM    541  HN  VAL A  36      40.310  43.890  26.040  1.00  0.00           H
ATOM    542  CA  VAL A  36      39.010  44.880  24.680  1.00  0.00           C
ATOM    543  HA  VAL A  36      39.220  45.840  24.490  1.00  0.00           H
ATOM    544  CB  VAL A  36      39.600  43.970  23.570  1.00  0.00           C
ATOM    545  HB  VAL A  36      39.250  43.040  23.700  1.00  0.00           H
ATOM    546  CG1 VAL A  36      39.160  44.440  22.190  1.00  0.00           C
ATOM    547 HG11 VAL A  36      39.550  43.830  21.490  1.00  0.00           H
ATOM    548 HG12 VAL A  36      38.160  44.410  22.130  1.00  0.00           H
ATOM    549 HG13 VAL A  36      39.480  45.370  22.040  1.00  0.00           H
ATOM    550  CG2 VAL A  36      41.110  43.910  23.670  1.00  0.00           C
ATOM    551 HG21 VAL A  36      41.470  43.320  22.940  1.00  0.00           H
ATOM    552 HG22 VAL A  36      41.490  44.830  23.550  1.00  0.00           H
ATOM    553 HG23 VAL A  36      41.380  43.550  24.560  1.00  0.00           H
ATOM    554  C   VAL A  36      37.500  44.660  24.750  1.00  0.00           C
ATOM    555  O   VAL A  36      36.720  45.380  24.130  1.00  0.00           O
ATOM    556  N   GLY A  37      37.090  43.650  25.510  1.00  0.00           N
ATOM    557  HN  GLY A  37      37.760  43.090  25.990  1.00  0.00           H
ATOM    558  CA  GLY A  37      35.670  43.340  25.640  1.00  0.00           C
ATOM    559  HA1 GLY A  37      35.170  43.940  25.020  1.00  0.00           H
ATOM    560  HA2 GLY A  37      35.540  42.390  25.370  1.00  0.00           H
ATOM    561  C   GLY A  37      35.170  43.550  27.060  1.00  0.00           C
ATOM    562  O   GLY A  37      33.980  43.780  27.280  1.00  0.00           O
ATOM    563  N   GLY A  38      36.080  43.450  28.030  1.00  0.00           N
ATOM    564  HN  GLY A  38      37.030  43.240  27.800  1.00  0.00           H
ATOM    565  CA  GLY A  38      35.700  43.630  29.410  1.00  0.00           C
ATOM    566  HA1 GLY A  38      36.520  43.890  29.920  1.00  0.00           H
ATOM    567  HA2 GLY A  38      35.030  44.370  29.450  1.00  0.00           H
ATOM    568  C   GLY A  38      35.110  42.370  30.030  1.00  0.00           C
ATOM    569  O   GLY A  38      35.820  41.560  30.620  1.00  0.00           O
ATOM    570  N   VAL A  39      33.800  42.200  29.860  1.00  0.00           N
ATOM    571  HN  VAL A  39      33.280  42.880  29.350  1.00  0.00           H
ATOM    572  CA  VAL A  39      33.110  41.040  30.420  1.00  0.00           C
ATOM    573  HA  VAL A  39      33.790  40.630  31.020  1.00  0.00           H
ATOM    574  CB  VAL A  39      31.850  41.450  31.230  1.00  0.00           C
ATOM    575  HB  VAL A  39      32.150  41.920  32.060  1.00  0.00           H
ATOM    576  CG1 VAL A  39      30.980  42.420  30.450  1.00  0.00           C
ATOM    577 HG11 VAL A  39      30.180  42.660  31.000  1.00  0.00           H
ATOM    578 HG12 VAL A  39      31.500  43.250  30.240  1.00  0.00           H
ATOM    579 HG13 VAL A  39      30.680  41.990  29.600  1.00  0.00           H
ATOM    580  CG2 VAL A  39      31.060  40.230  31.660  1.00  0.00           C
ATOM    581 HG21 VAL A  39      30.260  40.520  32.180  1.00  0.00           H
ATOM    582 HG22 VAL A  39      30.760  39.720  30.850  1.00  0.00           H
ATOM    583 HG23 VAL A  39      31.630  39.640  32.230  1.00  0.00           H
ATOM    584  C   VAL A  39      32.740  40.050  29.320  1.00  0.00           C
ATOM    585  O   VAL A  39      32.060  40.390  28.360  1.00  0.00           O
ATOM    586  N   VAL A  40      33.220  38.820  29.460  1.00  0.00           N
ATOM    587  HN  VAL A  40      33.790  38.610  30.260  1.00  0.00           H
ATOM    588  CA  VAL A  40      32.930  37.770  28.490  1.00  0.00           C
ATOM    589  HA  VAL A  40      32.480  38.260  27.750  1.00  0.00           H
ATOM    590  CB  VAL A  40      34.210  37.090  27.950  1.00  0.00           C
ATOM    591  HB  VAL A  40      33.960  36.200  27.560  1.00  0.00           H
ATOM    592  CG1 VAL A  40      34.830  37.940  26.850  1.00  0.00           C
ATOM    593 HG11 VAL A  40      35.650  37.490  26.500  1.00  0.00           H
ATOM    594 HG12 VAL A  40      34.170  38.050  26.100  1.00  0.00           H
ATOM    595 HG13 VAL A  40      35.070  38.840  27.210  1.00  0.00           H
ATOM    596  CG2 VAL A  40      35.220  36.850  29.060  1.00  0.00           C
ATOM    597 HG21 VAL A  40      36.040  36.410  28.680  1.00  0.00           H
ATOM    598 HG22 VAL A  40      35.480  37.720  29.480  1.00  0.00           H
ATOM    599 HG23 VAL A  40      34.820  36.260  29.760  1.00  0.00           H
ATOM    600  C   VAL A  40      31.980  36.740  29.100  1.00  0.00           C
ATOM    601  O   VAL A  40      32.410  35.810  29.780  1.00  0.00           O
ATOM    602  N   ILE A  41      30.690  36.940  28.880  1.00  0.00           N
ATOM    603  HN  ILE A  41      30.410  37.740  28.340  1.00  0.00           H
ATOM    604  CA  ILE A  41      29.670  36.040  29.400  1.00  0.00           C
ATOM    605  HA  ILE A  41      29.950  35.880  30.340  1.00  0.00           H
ATOM    606  CB  ILE A  41      28.260  36.670  29.350  1.00  0.00           C
ATOM    607  HB  ILE A  41      27.970  36.750  28.400  1.00  0.00           H
ATOM    608  CG2 ILE A  41      27.260  35.780  30.070  1.00  0.00           C
ATOM    609 HG21 ILE A  41      26.350  36.200  30.030  1.00  0.00           H
ATOM    610 HG22 ILE A  41      27.230  34.880  29.630  1.00  0.00           H
ATOM    611 HG23 ILE A  41      27.540  35.670  31.020  1.00  0.00           H
ATOM    612  CG1 ILE A  41      28.290  38.060  29.980  1.00  0.00           C
ATOM    613 HG11 ILE A  41      29.010  38.600  29.540  1.00  0.00           H
ATOM    614 HG12 ILE A  41      28.480  37.970  30.950  1.00  0.00           H
ATOM    615  CD  ILE A  41      26.990  38.830  29.830  1.00  0.00           C
ATOM    616  HD1 ILE A  41      27.080  39.720  30.260  1.00  0.00           H
ATOM    617  HD2 ILE A  41      26.780  38.940  28.860  1.00  0.00           H
ATOM    618  HD3 ILE A  41      26.250  38.320  30.270  1.00  0.00           H
ATOM    619  C   ILE A  41      29.670  34.720  28.620  1.00  0.00           C
ATOM    620  O   ILE A  41      29.110  34.620  27.530  1.00  0.00           O
ATOM    621  N   ALA A  42      30.320  33.720  29.200  1.00  0.00           N
ATOM    622  HN  ALA A  42      30.770  33.880  30.080  1.00  0.00           H
ATOM    623  CA  ALA A  42      30.420  32.410  28.590  1.00  0.00           C
ATOM    624  HA  ALA A  42      29.550  32.250  28.110  1.00  0.00           H
ATOM    625  CB  ALA A  42      31.570  32.360  27.600  1.00  0.00           C
ATOM    626  HB1 ALA A  42      31.440  33.060  26.890  1.00  0.00           H
ATOM    627  HB2 ALA A  42      32.430  32.550  28.080  1.00  0.00           H
ATOM    628  HB3 ALA A  42      31.620  31.460  27.180  1.00  0.00           H
ATOM    629  C   ALA A  42      30.610  31.360  29.670  1.00  0.00           C
ATOM    630  O   ALA A  42      30.650  31.690  30.860  1.00  0.00           O
ATOM    631  N   NME A  43      30.730  30.100  29.270  1.00  0.00           N
ATOM    632  HN  NME A  43      30.690  29.920  28.290  1.00  0.00           H
ATOM    633  CH3 NME A  43      30.920  29.000  30.160  1.00  0.00           C
ATOM    634 HH31 NME A  43      30.950  29.330  31.100  1.00  0.00           H
ATOM    635 HH32 NME A  43      30.170  28.350  30.050  1.00  0.00           H
ATOM    636 HH33 NME A  43      31.790  28.540  29.940  1.00  0.00           H
ATOM    637  N   PHE B 194      18.370  36.000  36.330  1.00  0.00           N
ATOM    638  H1  PHE B 194      17.480  36.360  36.050  1.00  0.00           H
ATOM    639  H2  PHE B 194      19.030  36.750  36.380  1.00  0.00           H
ATOM    640  H3  PHE B 194      18.680  35.320  35.670  1.00  0.00           H
ATOM    641  CA  PHE B 194      18.240  35.360  37.670  1.00  0.00           C
ATOM    642  HA  PHE B 194      17.960  36.090  38.290  1.00  0.00           H
ATOM    643  CB  PHE B 194      17.180  34.260  37.640  1.00  0.00           C
ATOM    644  HB1 PHE B 194      17.150  33.820  38.540  1.00  0.00           H
ATOM    645  HB2 PHE B 194      17.430  33.590  36.950  1.00  0.00           H
ATOM    646  CG  PHE B 194      15.800  34.760  37.330  1.00  0.00           C
ATOM    647  CD1 PHE B 194      15.000  35.310  38.330  1.00  0.00           C
ATOM    648  HD1 PHE B 194      15.360  35.370  39.260  1.00  0.00           H
ATOM    649  CE1 PHE B 194      13.730  35.770  38.050  1.00  0.00           C
ATOM    650  HE1 PHE B 194      13.170  36.160  38.780  1.00  0.00           H
ATOM    651  CZ  PHE B 194      13.240  35.680  36.760  1.00  0.00           C
ATOM    652  HZ  PHE B 194      12.320  36.020  36.560  1.00  0.00           H
ATOM    653  CD2 PHE B 194      15.290  34.680  36.050  1.00  0.00           C
ATOM    654  HD2 PHE B 194      15.850  34.290  35.320  1.00  0.00           H
ATOM    655  CE2 PHE B 194      14.020  35.140  35.760  1.00  0.00           C
ATOM    656  HE2 PHE B 194      13.660  35.080  34.830  1.00  0.00           H
ATOM    657  C   PHE B 194      19.580  34.790  38.140  1.00  0.00           C
ATOM    658  O   PHE B 194      20.080  35.170  39.200  1.00  0.00           O
ATOM    659  N   LYS B 195      20.160  33.900  37.350  1.00  0.00           N
ATOM    660  HN  LYS B 195      19.720  33.650  36.490  1.00  0.00           H
ATOM    661  CA  LYS B 195      21.430  33.290  37.700  1.00  0.00           C
ATOM    662  HA  LYS B 195      21.900  33.930  38.300  1.00  0.00           H
ATOM    663  CB  LYS B 195      21.170  31.950  38.420  1.00  0.00           C
ATOM    664  HB1 LYS B 195      20.650  31.360  37.810  1.00  0.00           H
ATOM    665  HB2 LYS B 195      20.640  32.140  39.250  1.00  0.00           H
ATOM    666  CG  LYS B 195      22.430  31.200  38.840  1.00  0.00           C
ATOM    667  HG1 LYS B 195      22.700  31.490  39.760  1.00  0.00           H
ATOM    668  HG2 LYS B 195      23.170  31.420  38.190  1.00  0.00           H
ATOM    669  CD  LYS B 195      22.200  29.700  38.830  1.00  0.00           C
ATOM    670  HD1 LYS B 195      22.980  29.250  39.250  1.00  0.00           H
ATOM    671  HD2 LYS B 195      21.370  29.500  39.360  1.00  0.00           H
ATOM    672  CE  LYS B 195      22.020  29.170  37.420  1.00  0.00           C
ATOM    673  HE1 LYS B 195      22.850  29.350  36.890  1.00  0.00           H
ATOM    674  HE2 LYS B 195      21.250  29.640  36.980  1.00  0.00           H
ATOM    675  NZ  LYS B 195      21.750  27.710  37.400  1.00  0.00           N
ATOM    676  HZ1 LYS B 195      21.640  27.400  36.450  1.00  0.00           H
ATOM    677  HZ2 LYS B 195      22.520  27.220  37.820  1.00  0.00           H
ATOM    678  HZ3 LYS B 195      20.910  27.520  37.910  1.00  0.00           H
ATOM    679  C   LYS B 195      22.250  33.050  36.450  1.00  0.00           C
ATOM    680  O   LYS B 195      21.790  32.410  35.510  1.00  0.00           O
ATOM    681  N   ASN B 196      23.490  33.520  36.450  1.00  0.00           N
ATOM    682  HN  ASN B 196      23.820  34.000  37.260  1.00  0.00           H
ATOM    683  CA  ASN B 196      24.370  33.370  35.310  1.00  0.00           C
ATOM    684  HA  ASN B 196      23.820  32.980  34.570  1.00  0.00           H
ATOM    685  CB  ASN B 196      24.930  34.740  34.900  1.00  0.00           C
ATOM    686  HB1 ASN B 196      25.790  34.890  35.370  1.00  0.00           H
ATOM    687  HB2 ASN B 196      24.270  35.450  35.180  1.00  0.00           H
ATOM    688  CG  ASN B 196      25.170  34.880  33.410  1.00  0.00           C
ATOM    689  OD1 ASN B 196      25.560  33.930  32.730  1.00  0.00           O
ATOM    690  ND2 ASN B 196      24.920  36.070  32.880  1.00  0.00           N
ATOM    691 HD21 ASN B 196      24.600  36.820  33.460  1.00  0.00           H
ATOM    692 HD22 ASN B 196      25.060  36.220  31.900  1.00  0.00           H
ATOM    693  C   ASN B 196      25.510  32.420  35.660  1.00  0.00           C
ATOM    694  O   ASN B 196      25.560  31.890  36.770  1.00  0.00           O
ATOM    695  N   ILE B 197      26.420  32.200  34.720  1.00  0.00           N
ATOM    696  HN  ILE B 197      26.320  32.640  33.830  1.00  0.00           H
ATOM    697  CA  ILE B 197      27.550  31.320  34.950  1.00  0.00           C
ATOM    698  HA  ILE B 197      27.410  30.990  35.880  1.00  0.00           H
ATOM    699  CB  ILE B 197      27.570  30.110  33.980  1.00  0.00           C
ATOM    700  HB  ILE B 197      26.720  29.590  34.110  1.00  0.00           H
ATOM    701  CG2 ILE B 197      27.600  30.550  32.530  1.00  0.00           C
ATOM    702 HG21 ILE B 197      27.610  29.740  31.930  1.00  0.00           H
ATOM    703 HG22 ILE B 197      26.790  31.100  32.330  1.00  0.00           H
ATOM    704 HG23 ILE B 197      28.420  31.100  32.360  1.00  0.00           H
ATOM    705  CG1 ILE B 197      28.750  29.170  34.300  1.00  0.00           C
ATOM    706 HG11 ILE B 197      29.590  29.710  34.290  1.00  0.00           H
ATOM    707 HG12 ILE B 197      28.790  28.470  33.590  1.00  0.00           H
ATOM    708  CD  ILE B 197      28.640  28.480  35.640  1.00  0.00           C
ATOM    709  HD1 ILE B 197      29.430  27.890  35.770  1.00  0.00           H
ATOM    710  HD2 ILE B 197      28.600  29.160  36.370  1.00  0.00           H
ATOM    711  HD3 ILE B 197      27.800  27.920  35.660  1.00  0.00           H
ATOM    712  C   ILE B 197      28.860  32.100  34.860  1.00  0.00           C
ATOM    713  O   ILE B 197      29.070  32.890  33.940  1.00  0.00           O
ATOM    714  N   ASP B 198      29.720  31.920  35.860  1.00  0.00           N
ATOM    715  HN  ASP B 198      29.470  31.290  36.600  1.00  0.00           H
ATOM    716  CA  ASP B 198      31.000  32.600  35.900  1.00  0.00           C
ATOM    717  HA  ASP B 198      30.960  33.310  35.190  1.00  0.00           H
ATOM    718  CB  ASP B 198      31.230  33.250  37.260  1.00  0.00           C
ATOM    719  HB1 ASP B 198      31.810  32.650  37.810  1.00  0.00           H
ATOM    720  HB2 ASP B 198      30.340  33.360  37.720  1.00  0.00           H
ATOM    721  CG  ASP B 198      31.890  34.610  37.150  1.00  0.00           C
ATOM    722  OD1 ASP B 198      33.070  34.660  36.770  1.00  0.00           O
ATOM    723  OD2 ASP B 198      31.210  35.620  37.440  1.00  0.00           O
ATOM    724  C   ASP B 198      32.110  31.620  35.580  1.00  0.00           C
ATOM    725  O   ASP B 198      31.840  30.450  35.290  1.00  0.00           O
ATOM    726  N   GLY B 199      33.360  32.060  35.650  1.00  0.00           N
ATOM    727  HN  GLY B 199      33.540  33.010  35.910  1.00  0.00           H
ATOM    728  CA  GLY B 199      34.460  31.170  35.350  1.00  0.00           C
ATOM    729  HA1 GLY B 199      34.210  30.260  35.690  1.00  0.00           H
ATOM    730  HA2 GLY B 199      34.550  31.140  34.350  1.00  0.00           H
ATOM    731  C   GLY B 199      35.770  31.600  35.960  1.00  0.00           C
ATOM    732  O   GLY B 199      35.900  31.710  37.180  1.00  0.00           O
ATOM    733  N   TYR B 200      36.760  31.860  35.110  1.00  0.00           N
ATOM    734  HN  TYR B 200      36.580  31.770  34.130  1.00  0.00           H
ATOM    735  CA  TYR B 200      38.080  32.250  35.560  1.00  0.00           C
ATOM    736  HA  TYR B 200      37.930  32.930  36.280  1.00  0.00           H
ATOM    737  CB  TYR B 200      38.830  31.030  36.100  1.00  0.00           C
ATOM    738  HB1 TYR B 200      39.450  30.690  35.390  1.00  0.00           H
ATOM    739  HB2 TYR B 200      38.170  30.320  36.330  1.00  0.00           H
ATOM    740  CG  TYR B 200      39.660  31.300  37.340  1.00  0.00           C
ATOM    741  CD1 TYR B 200      39.160  31.020  38.610  1.00  0.00           C
ATOM    742  HD1 TYR B 200      38.250  30.640  38.700  1.00  0.00           H
ATOM    743  CE1 TYR B 200      39.920  31.260  39.740  1.00  0.00           C
ATOM    744  HE1 TYR B 200      39.550  31.050  40.650  1.00  0.00           H
ATOM    745  CZ  TYR B 200      41.190  31.780  39.620  1.00  0.00           C
ATOM    746  OH  TYR B 200      41.950  32.020  40.740  1.00  0.00           O
ATOM    747  HH  TYR B 200      42.830  32.400  40.470  1.00  0.00           H
ATOM    748  CD2 TYR B 200      40.940  31.830  37.240  1.00  0.00           C
ATOM    749  HD2 TYR B 200      41.320  32.030  36.340  1.00  0.00           H
ATOM    750  CE2 TYR B 200      41.700  32.060  38.370  1.00  0.00           C
ATOM    751  HE2 TYR B 200      42.630  32.440  38.280  1.00  0.00           H
ATOM    752  C   TYR B 200      38.870  32.860  34.410  1.00  0.00           C
ATOM    753  O   TYR B 200      38.950  32.290  33.320  1.00  0.00           O
ATOM    754  N   PHE B 201      39.420  34.040  34.660  1.00  0.00           N
ATOM    755  HN  PHE B 201      39.290  34.450  35.560  1.00  0.00           H
ATOM    756  CA  PHE B 201      40.220  34.750  33.670  1.00  0.00           C
ATOM    757  HA  PHE B 201      40.750  34.080  33.160  1.00  0.00           H
ATOM    758  CB  PHE B 201      39.310  35.530  32.710  1.00  0.00           C
ATOM    759  HB1 PHE B 201      39.000  36.360  33.180  1.00  0.00           H
ATOM    760  HB2 PHE B 201      38.530  34.960  32.480  1.00  0.00           H
ATOM    761  CG  PHE B 201      39.960  35.960  31.420  1.00  0.00           C
ATOM    762  CD1 PHE B 201      41.000  36.880  31.410  1.00  0.00           C
ATOM    763  HD1 PHE B 201      41.340  37.250  32.270  1.00  0.00           H
ATOM    764  CE1 PHE B 201      41.580  37.270  30.220  1.00  0.00           C
ATOM    765  HE1 PHE B 201      42.340  37.940  30.220  1.00  0.00           H
ATOM    766  CZ  PHE B 201      41.130  36.760  29.020  1.00  0.00           C
ATOM    767  HZ  PHE B 201      41.540  37.050  28.160  1.00  0.00           H
ATOM    768  CD2 PHE B 201      39.510  35.450  30.210  1.00  0.00           C
ATOM    769  HD2 PHE B 201      38.760  34.790  30.200  1.00  0.00           H
ATOM    770  CE2 PHE B 201      40.090  35.850  29.020  1.00  0.00           C
ATOM    771  HE2 PHE B 201      39.760  35.470  28.150  1.00  0.00           H
ATOM    772  C   PHE B 201      41.130  35.710  34.420  1.00  0.00           C
ATOM    773  O   PHE B 201      40.680  36.400  35.340  1.00  0.00           O
ATOM    774  N   LYS B 202      42.410  35.730  34.070  1.00  0.00           N
ATOM    775  HN  LYS B 202      42.720  35.140  33.320  1.00  0.00           H
ATOM    776  CA  LYS B 202      43.360  36.600  34.730  1.00  0.00           C
ATOM    777  HA  LYS B 202      42.820  37.380  35.040  1.00  0.00           H
ATOM    778  CB  LYS B 202      44.000  35.870  35.930  1.00  0.00           C
ATOM    779  HB1 LYS B 202      44.200  34.930  35.650  1.00  0.00           H
ATOM    780  HB2 LYS B 202      43.340  35.870  36.680  1.00  0.00           H
ATOM    781  CG  LYS B 202      45.290  36.500  36.450  1.00  0.00           C
ATOM    782  HG1 LYS B 202      45.930  36.600  35.680  1.00  0.00           H
ATOM    783  HG2 LYS B 202      45.690  35.890  37.130  1.00  0.00           H
ATOM    784  CD  LYS B 202      45.050  37.860  37.080  1.00  0.00           C
ATOM    785  HD1 LYS B 202      44.650  38.470  36.400  1.00  0.00           H
ATOM    786  HD2 LYS B 202      44.410  37.760  37.850  1.00  0.00           H
ATOM    787  CE  LYS B 202      46.350  38.470  37.600  1.00  0.00           C
ATOM    788  HE1 LYS B 202      46.780  37.830  38.240  1.00  0.00           H
ATOM    789  HE2 LYS B 202      46.150  39.330  38.060  1.00  0.00           H
ATOM    790  NZ  LYS B 202      47.310  38.750  36.500  1.00  0.00           N
ATOM    791  HZ1 LYS B 202      48.150  39.150  36.880  1.00  0.00           H
ATOM    792  HZ2 LYS B 202      47.540  37.900  36.020  1.00  0.00           H
ATOM    793  HZ3 LYS B 202      46.900  39.400  35.850  1.00  0.00           H
ATOM    794  C   LYS B 202      44.430  37.090  33.780  1.00  0.00           C
ATOM    795  O   LYS B 202      45.150  36.300  33.170  1.00  0.00           O
ATOM    796  N   ILE B 203      44.520  38.410  33.650  1.00  0.00           N
ATOM    797  HN  ILE B 203      43.880  38.990  34.150  1.00  0.00           H
ATOM    798  CA  ILE B 203      45.520  39.030  32.810  1.00  0.00           C
ATOM    799  HA  ILE B 203      45.790  38.330  32.140  1.00  0.00           H
ATOM    800  CB  ILE B 203      44.960  40.260  32.070  1.00  0.00           C
ATOM    801  HB  ILE B 203      44.700  40.950  32.740  1.00  0.00           H
ATOM    802  CG2 ILE B 203      46.030  40.870  31.160  1.00  0.00           C
ATOM    803 HG21 ILE B 203      45.650  41.670  30.700  1.00  0.00           H
ATOM    804 HG22 ILE B 203      46.810  41.150  31.720  1.00  0.00           H
ATOM    805 HG23 ILE B 203      46.320  40.190  30.490  1.00  0.00           H
ATOM    806  CG1 ILE B 203      43.720  39.890  31.260  1.00  0.00           C
ATOM    807 HG11 ILE B 203      43.070  39.430  31.860  1.00  0.00           H
ATOM    808 HG12 ILE B 203      43.990  39.270  30.520  1.00  0.00           H
ATOM    809  CD  ILE B 203      43.020  41.080  30.630  1.00  0.00           C
ATOM    810  HD1 ILE B 203      42.220  40.760  30.120  1.00  0.00           H
ATOM    811  HD2 ILE B 203      42.720  41.710  31.350  1.00  0.00           H
ATOM    812  HD3 ILE B 203      43.640  41.550  30.010  1.00  0.00           H
ATOM    813  C   ILE B 203      46.670  39.450  33.700  1.00  0.00           C
ATOM    814  OT1 ILE B 203      46.550  39.190  35.030  1.00  0.00           O
ATOM    815  OT2 ILE B 203      47.730  40.060  33.100  1.00  0.00           O
TER
ENDMDL
