# Supplementary material for: Modulation of Aβ1–42 Aggregation by a SARS-CoV‑2 Protein Fragment
Source: J Chem Inf Model. 2025 Oct 1;65(20):11342–56. doi: 10.1021/acs.jcim.5c01811 (PMC12570137; doi:10.1021/acs.jcim.5c01811)
Supplement: Supplementary file 2 [file ci5c01811_si_002.zip › AB-coordinates/MONOMER/INITIAL/RC1_initial.pdb]

REMARK    GENERATED BY TRJCONV
TITLE     Protein in water t= 1000000.00000
REMARK    THIS IS A SIMULATION BOX
CRYST1   69.494   69.494   69.494  90.00  90.00  90.00 P 1           1
MODEL        1
ATOM      1  CH3 ACE     0      38.080  24.910  38.780  1.00  0.00           C
ATOM      2 HH31 ACE     0      37.240  24.200  38.910  1.00  0.00           H
ATOM      3 HH32 ACE     0      37.670  25.780  38.230  1.00  0.00           H
ATOM      4 HH33 ACE     0      38.820  24.480  38.080  1.00  0.00           H
ATOM      5  C   ACE     0      38.560  25.320  40.120  1.00  0.00           C
ATOM      6  O   ACE     0      38.760  24.530  41.040  1.00  0.00           O
ATOM      7  N   ASP     1      38.750  26.600  40.250  1.00  0.00           N
ATOM      8  HN  ASP     1      38.620  27.200  39.460  1.00  0.00           H
ATOM      9  CA  ASP     1      39.460  27.240  41.340  1.00  0.00           C
ATOM     10  HA  ASP     1      39.820  26.500  42.040  1.00  0.00           H
ATOM     11  CB  ASP     1      40.610  28.090  40.740  1.00  0.00           C
ATOM     12  HB1 ASP     1      40.320  28.850  39.990  1.00  0.00           H
ATOM     13  HB2 ASP     1      41.000  28.680  41.600  1.00  0.00           H
ATOM     14  CG  ASP     1      41.730  27.190  40.240  1.00  0.00           C
ATOM     15  OD1 ASP     1      42.250  27.480  39.130  1.00  0.00           O
ATOM     16  OD2 ASP     1      42.070  26.220  40.900  1.00  0.00           O
ATOM     17  C   ASP     1      38.620  28.210  42.190  1.00  0.00           C
ATOM     18  O   ASP     1      37.870  29.110  41.740  1.00  0.00           O
ATOM     19  N   ALA     2      38.760  28.090  43.490  1.00  0.00           N
ATOM     20  HN  ALA     2      39.340  27.440  43.980  1.00  0.00           H
ATOM     21  CA  ALA     2      38.040  28.900  44.480  1.00  0.00           C
ATOM     22  HA  ALA     2      37.170  29.250  43.940  1.00  0.00           H
ATOM     23  CB  ALA     2      37.730  28.000  45.650  1.00  0.00           C
ATOM     24  HB1 ALA     2      38.600  27.730  46.290  1.00  0.00           H
ATOM     25  HB2 ALA     2      37.050  28.490  46.380  1.00  0.00           H
ATOM     26  HB3 ALA     2      37.390  27.010  45.290  1.00  0.00           H
ATOM     27  C   ALA     2      38.750  30.170  44.820  1.00  0.00           C
ATOM     28  O   ALA     2      38.190  31.050  45.400  1.00  0.00           O
ATOM     29  N   GLU     3      40.020  30.300  44.360  1.00  0.00           N
ATOM     30  HN  GLU     3      40.460  29.470  44.040  1.00  0.00           H
ATOM     31  CA  GLU     3      40.770  31.500  44.560  1.00  0.00           C
ATOM     32  HA  GLU     3      40.830  31.740  45.610  1.00  0.00           H
ATOM     33  CB  GLU     3      42.180  31.270  44.100  1.00  0.00           C
ATOM     34  HB1 GLU     3      42.220  30.930  43.040  1.00  0.00           H
ATOM     35  HB2 GLU     3      42.680  32.240  44.280  1.00  0.00           H
ATOM     36  CG  GLU     3      42.780  30.130  44.870  1.00  0.00           C
ATOM     37  HG1 GLU     3      42.220  29.950  45.820  1.00  0.00           H
ATOM     38  HG2 GLU     3      42.710  29.210  44.250  1.00  0.00           H
ATOM     39  CD  GLU     3      44.260  30.380  45.220  1.00  0.00           C
ATOM     40  OE1 GLU     3      45.080  30.230  44.300  1.00  0.00           O
ATOM     41  OE2 GLU     3      44.570  30.530  46.430  1.00  0.00           O
ATOM     42  C   GLU     3      40.060  32.710  43.790  1.00  0.00           C
ATOM     43  O   GLU     3      39.770  32.600  42.600  1.00  0.00           O
ATOM     44  N   PHE     4      39.800  33.880  44.470  1.00  0.00           N
ATOM     45  HN  PHE     4      39.960  33.920  45.450  1.00  0.00           H
ATOM     46  CA  PHE     4      39.260  35.020  43.700  1.00  0.00           C
ATOM     47  HA  PHE     4      38.780  34.650  42.800  1.00  0.00           H
ATOM     48  CB  PHE     4      38.180  35.710  44.540  1.00  0.00           C
ATOM     49  HB1 PHE     4      37.300  35.050  44.740  1.00  0.00           H
ATOM     50  HB2 PHE     4      38.680  35.890  45.510  1.00  0.00           H
ATOM     51  CG  PHE     4      37.590  37.010  43.930  1.00  0.00           C
ATOM     52  CD1 PHE     4      37.630  38.140  44.780  1.00  0.00           C
ATOM     53  HD1 PHE     4      38.220  37.980  45.660  1.00  0.00           H
ATOM     54  CE1 PHE     4      37.330  39.440  44.360  1.00  0.00           C
ATOM     55  HE1 PHE     4      37.580  40.280  44.980  1.00  0.00           H
ATOM     56  CZ  PHE     4      36.840  39.590  43.060  1.00  0.00           C
ATOM     57  HZ  PHE     4      36.480  40.580  42.850  1.00  0.00           H
ATOM     58  CD2 PHE     4      37.000  37.240  42.670  1.00  0.00           C
ATOM     59  HD2 PHE     4      36.700  36.380  42.080  1.00  0.00           H
ATOM     60  CE2 PHE     4      36.580  38.480  42.200  1.00  0.00           C
ATOM     61  HE2 PHE     4      36.130  38.500  41.220  1.00  0.00           H
ATOM     62  C   PHE     4      40.280  36.000  43.260  1.00  0.00           C
ATOM     63  O   PHE     4      40.810  36.650  44.120  1.00  0.00           O
ATOM     64  N   ARG     5      40.530  36.110  41.950  1.00  0.00           N
ATOM     65  HN  ARG     5      39.960  35.650  41.270  1.00  0.00           H
ATOM     66  CA  ARG     5      41.430  36.950  41.270  1.00  0.00           C
ATOM     67  HA  ARG     5      42.220  37.170  41.970  1.00  0.00           H
ATOM     68  CB  ARG     5      42.080  36.200  40.060  1.00  0.00           C
ATOM     69  HB1 ARG     5      41.280  35.750  39.440  1.00  0.00           H
ATOM     70  HB2 ARG     5      42.630  36.870  39.360  1.00  0.00           H
ATOM     71  CG  ARG     5      43.040  35.040  40.480  1.00  0.00           C
ATOM     72  HG1 ARG     5      42.470  34.510  41.270  1.00  0.00           H
ATOM     73  HG2 ARG     5      43.200  34.250  39.710  1.00  0.00           H
ATOM     74  CD  ARG     5      44.420  35.420  40.990  1.00  0.00           C
ATOM     75  HD1 ARG     5      44.290  36.030  41.910  1.00  0.00           H
ATOM     76  HD2 ARG     5      45.110  34.610  41.310  1.00  0.00           H
ATOM     77  NE  ARG     5      45.200  36.210  39.880  1.00  0.00           N
ATOM     78  HE  ARG     5      45.260  37.210  39.960  1.00  0.00           H
ATOM     79  CZ  ARG     5      46.000  35.700  38.990  1.00  0.00           C
ATOM     80  NH1 ARG     5      46.060  34.440  38.570  1.00  0.00           N
ATOM     81 HH11 ARG     5      46.670  34.220  37.810  1.00  0.00           H
ATOM     82 HH12 ARG     5      45.810  33.770  39.270  1.00  0.00           H
ATOM     83  NH2 ARG     5      46.730  36.570  38.340  1.00  0.00           N
ATOM     84 HH21 ARG     5      46.840  37.430  38.830  1.00  0.00           H
ATOM     85 HH22 ARG     5      47.220  36.270  37.510  1.00  0.00           H
ATOM     86  C   ARG     5      40.790  38.270  40.900  1.00  0.00           C
ATOM     87  O   ARG     5      39.780  38.370  40.240  1.00  0.00           O
ATOM     88  N   HIS     6      41.280  39.390  41.490  1.00  0.00           N
ATOM     89  HN  HIS     6      42.000  39.300  42.170  1.00  0.00           H
ATOM     90  CA  HIS     6      40.730  40.680  41.280  1.00  0.00           C
ATOM     91  HA  HIS     6      39.820  40.720  40.700  1.00  0.00           H
ATOM     92  CB  HIS     6      40.340  41.230  42.640  1.00  0.00           C
ATOM     93  HB1 HIS     6      39.630  40.580  43.190  1.00  0.00           H
ATOM     94  HB2 HIS     6      41.250  41.340  43.270  1.00  0.00           H
ATOM     95  ND1 HIS     6      38.390  42.700  41.990  1.00  0.00           N
ATOM     96  CG  HIS     6      39.640  42.640  42.580  1.00  0.00           C
ATOM     97  CE1 HIS     6      38.070  44.000  42.000  1.00  0.00           C
ATOM     98  HE1 HIS     6      37.240  44.490  41.500  1.00  0.00           H
ATOM     99  NE2 HIS     6      39.020  44.700  42.630  1.00  0.00           N
ATOM    100  HE2 HIS     6      38.940  45.660  42.910  1.00  0.00           H
ATOM    101  CD2 HIS     6      40.060  43.890  42.990  1.00  0.00           C
ATOM    102  HD2 HIS     6      41.060  44.060  43.390  1.00  0.00           H
ATOM    103  C   HIS     6      41.820  41.600  40.760  1.00  0.00           C
ATOM    104  O   HIS     6      41.690  42.840  40.750  1.00  0.00           O
ATOM    105  N   ASP     7      43.000  41.090  40.450  1.00  0.00           N
ATOM    106  HN  ASP     7      43.030  40.100  40.620  1.00  0.00           H
ATOM    107  CA  ASP     7      44.140  41.740  39.770  1.00  0.00           C
ATOM    108  HA  ASP     7      44.320  42.740  40.120  1.00  0.00           H
ATOM    109  CB  ASP     7      45.420  40.980  40.130  1.00  0.00           C
ATOM    110  HB1 ASP     7      46.380  41.470  39.860  1.00  0.00           H
ATOM    111  HB2 ASP     7      45.390  40.890  41.240  1.00  0.00           H
ATOM    112  CG  ASP     7      45.490  39.580  39.660  1.00  0.00           C
ATOM    113  OD1 ASP     7      46.450  38.850  40.060  1.00  0.00           O
ATOM    114  OD2 ASP     7      44.670  39.150  38.790  1.00  0.00           O
ATOM    115  C   ASP     7      43.830  42.010  38.260  1.00  0.00           C
ATOM    116  O   ASP     7      44.580  42.780  37.670  1.00  0.00           O
ATOM    117  N   SER     8      42.790  41.460  37.650  1.00  0.00           N
ATOM    118  HN  SER     8      42.370  40.720  38.160  1.00  0.00           H
ATOM    119  CA  SER     8      42.090  41.840  36.450  1.00  0.00           C
ATOM    120  HA  SER     8      42.830  42.390  35.890  1.00  0.00           H
ATOM    121  CB  SER     8      41.490  40.680  35.610  1.00  0.00           C
ATOM    122  HB1 SER     8      40.780  41.080  34.860  1.00  0.00           H
ATOM    123  HB2 SER     8      42.290  40.150  35.050  1.00  0.00           H
ATOM    124  OG  SER     8      40.880  39.730  36.490  1.00  0.00           O
ATOM    125  HG1 SER     8      40.020  40.080  36.740  1.00  0.00           H
ATOM    126  C   SER     8      41.070  42.890  36.730  1.00  0.00           C
ATOM    127  O   SER     8      40.630  43.580  35.870  1.00  0.00           O
ATOM    128  N   GLY     9      40.830  43.260  37.980  1.00  0.00           N
ATOM    129  HN  GLY     9      41.270  42.810  38.750  1.00  0.00           H
ATOM    130  CA  GLY     9      39.860  44.330  38.340  1.00  0.00           C
ATOM    131  HA1 GLY     9      39.830  44.360  39.420  1.00  0.00           H
ATOM    132  HA2 GLY     9      40.090  45.250  37.810  1.00  0.00           H
ATOM    133  C   GLY     9      38.420  44.090  37.990  1.00  0.00           C
ATOM    134  O   GLY     9      38.060  43.130  37.250  1.00  0.00           O
ATOM    135  N   TYR    10      37.550  45.020  38.410  1.00  0.00           N
ATOM    136  HN  TYR    10      38.030  45.730  38.910  1.00  0.00           H
ATOM    137  CA  TYR    10      36.070  45.110  38.250  1.00  0.00           C
ATOM    138  HA  TYR    10      35.710  44.300  37.630  1.00  0.00           H
ATOM    139  CB  TYR    10      35.370  45.030  39.610  1.00  0.00           C
ATOM    140  HB1 TYR    10      35.560  44.050  40.100  1.00  0.00           H
ATOM    141  HB2 TYR    10      35.760  45.790  40.310  1.00  0.00           H
ATOM    142  CG  TYR    10      33.900  45.170  39.580  1.00  0.00           C
ATOM    143  CD1 TYR    10      33.090  44.000  39.580  1.00  0.00           C
ATOM    144  HD1 TYR    10      33.560  43.030  39.520  1.00  0.00           H
ATOM    145  CE1 TYR    10      31.750  44.170  39.770  1.00  0.00           C
ATOM    146  HE1 TYR    10      31.160  43.270  39.790  1.00  0.00           H
ATOM    147  CZ  TYR    10      31.170  45.380  39.940  1.00  0.00           C
ATOM    148  OH  TYR    10      29.740  45.510  40.160  1.00  0.00           O
ATOM    149  HH  TYR    10      29.370  44.700  40.520  1.00  0.00           H
ATOM    150  CD2 TYR    10      33.320  46.410  39.780  1.00  0.00           C
ATOM    151  HD2 TYR    10      33.890  47.320  39.700  1.00  0.00           H
ATOM    152  CE2 TYR    10      31.960  46.560  39.950  1.00  0.00           C
ATOM    153  HE2 TYR    10      31.470  47.520  39.910  1.00  0.00           H
ATOM    154  C   TYR    10      35.690  46.380  37.550  1.00  0.00           C
ATOM    155  O   TYR    10      36.210  47.500  37.770  1.00  0.00           O
ATOM    156  N   GLU    11      34.730  46.250  36.560  1.00  0.00           N
ATOM    157  HN  GLU    11      34.220  45.420  36.380  1.00  0.00           H
ATOM    158  CA  GLU    11      34.220  47.440  35.770  1.00  0.00           C
ATOM    159  HA  GLU    11      34.940  48.230  35.870  1.00  0.00           H
ATOM    160  CB  GLU    11      33.900  47.050  34.320  1.00  0.00           C
ATOM    161  HB1 GLU    11      33.200  46.190  34.320  1.00  0.00           H
ATOM    162  HB2 GLU    11      33.370  47.840  33.750  1.00  0.00           H
ATOM    163  CG  GLU    11      35.140  46.630  33.540  1.00  0.00           C
ATOM    164  HG1 GLU    11      35.590  47.560  33.130  1.00  0.00           H
ATOM    165  HG2 GLU    11      35.880  46.010  34.100  1.00  0.00           H
ATOM    166  CD  GLU    11      34.730  45.870  32.320  1.00  0.00           C
ATOM    167  OE1 GLU    11      34.150  46.510  31.380  1.00  0.00           O
ATOM    168  OE2 GLU    11      35.030  44.650  32.280  1.00  0.00           O
ATOM    169  C   GLU    11      32.940  47.830  36.500  1.00  0.00           C
ATOM    170  O   GLU    11      31.920  47.120  36.480  1.00  0.00           O
ATOM    171  N   VAL    12      32.970  49.060  37.130  1.00  0.00           N
ATOM    172  HN  VAL    12      33.780  49.630  37.240  1.00  0.00           H
ATOM    173  CA  VAL    12      31.720  49.670  37.550  1.00  0.00           C
ATOM    174  HA  VAL    12      31.230  48.980  38.220  1.00  0.00           H
ATOM    175  CB  VAL    12      31.920  50.880  38.450  1.00  0.00           C
ATOM    176  HB  VAL    12      30.950  51.350  38.720  1.00  0.00           H
ATOM    177  CG1 VAL    12      32.550  50.410  39.800  1.00  0.00           C
ATOM    178 HG11 VAL    12      33.590  50.040  39.650  1.00  0.00           H
ATOM    179 HG12 VAL    12      32.590  51.270  40.500  1.00  0.00           H
ATOM    180 HG13 VAL    12      31.860  49.640  40.200  1.00  0.00           H
ATOM    181  CG2 VAL    12      32.700  52.040  37.710  1.00  0.00           C
ATOM    182 HG21 VAL    12      32.230  52.330  36.750  1.00  0.00           H
ATOM    183 HG22 VAL    12      32.880  52.910  38.370  1.00  0.00           H
ATOM    184 HG23 VAL    12      33.740  51.720  37.510  1.00  0.00           H
ATOM    185  C   VAL    12      30.720  49.970  36.440  1.00  0.00           C
ATOM    186  O   VAL    12      31.030  50.430  35.330  1.00  0.00           O
ATOM    187  N   HIS    13      29.400  49.650  36.630  1.00  0.00           N
ATOM    188  HN  HIS    13      29.060  49.520  37.560  1.00  0.00           H
ATOM    189  CA  HIS    13      28.370  49.660  35.600  1.00  0.00           C
ATOM    190  HA  HIS    13      27.360  49.590  35.980  1.00  0.00           H
ATOM    191  CB  HIS    13      28.300  50.910  34.800  1.00  0.00           C
ATOM    192  HB1 HIS    13      29.100  51.010  34.030  1.00  0.00           H
ATOM    193  HB2 HIS    13      27.340  50.860  34.250  1.00  0.00           H
ATOM    194  ND1 HIS    13      27.360  52.580  36.440  1.00  0.00           N
ATOM    195  CG  HIS    13      28.330  52.100  35.650  1.00  0.00           C
ATOM    196  CE1 HIS    13      27.880  53.790  36.900  1.00  0.00           C
ATOM    197  HE1 HIS    13      27.190  54.410  37.470  1.00  0.00           H
ATOM    198  NE2 HIS    13      29.120  54.070  36.440  1.00  0.00           N
ATOM    199  HE2 HIS    13      29.640  54.920  36.480  1.00  0.00           H
ATOM    200  CD2 HIS    13      29.420  52.980  35.660  1.00  0.00           C
ATOM    201  HD2 HIS    13      30.320  53.080  35.060  1.00  0.00           H
ATOM    202  C   HIS    13      28.530  48.410  34.640  1.00  0.00           C
ATOM    203  O   HIS    13      27.990  48.420  33.540  1.00  0.00           O
ATOM    204  N   HIS    14      29.200  47.300  35.110  1.00  0.00           N
ATOM    205  HN  HIS    14      29.700  47.320  35.970  1.00  0.00           H
ATOM    206  CA  HIS    14      29.140  46.030  34.420  1.00  0.00           C
ATOM    207  HA  HIS    14      29.730  45.450  35.110  1.00  0.00           H
ATOM    208  CB  HIS    14      27.790  45.300  34.390  1.00  0.00           C
ATOM    209  HB1 HIS    14      27.350  45.110  35.390  1.00  0.00           H
ATOM    210  HB2 HIS    14      27.200  46.030  33.800  1.00  0.00           H
ATOM    211  ND1 HIS    14      28.650  42.990  34.030  1.00  0.00           N
ATOM    212  CG  HIS    14      27.760  43.940  33.670  1.00  0.00           C
ATOM    213  CE1 HIS    14      28.280  41.890  33.380  1.00  0.00           C
ATOM    214  HE1 HIS    14      28.700  40.880  33.410  1.00  0.00           H
ATOM    215  NE2 HIS    14      27.160  42.040  32.640  1.00  0.00           N
ATOM    216  HE2 HIS    14      26.810  41.430  31.930  1.00  0.00           H
ATOM    217  CD2 HIS    14      26.810  43.370  32.780  1.00  0.00           C
ATOM    218  HD2 HIS    14      25.950  43.870  32.360  1.00  0.00           H
ATOM    219  C   HIS    14      30.050  46.050  33.170  1.00  0.00           C
ATOM    220  O   HIS    14      30.490  47.030  32.610  1.00  0.00           O
ATOM    221  N   GLN    15      30.520  44.800  32.730  1.00  0.00           N
ATOM    222  HN  GLN    15      29.940  44.120  33.180  1.00  0.00           H
ATOM    223  CA  GLN    15      31.240  44.410  31.510  1.00  0.00           C
ATOM    224  HA  GLN    15      32.240  44.820  31.510  1.00  0.00           H
ATOM    225  CB  GLN    15      31.360  42.800  31.410  1.00  0.00           C
ATOM    226  HB1 GLN    15      30.330  42.420  31.200  1.00  0.00           H
ATOM    227  HB2 GLN    15      32.020  42.510  30.570  1.00  0.00           H
ATOM    228  CG  GLN    15      31.780  42.170  32.700  1.00  0.00           C
ATOM    229  HG1 GLN    15      32.820  42.380  33.050  1.00  0.00           H
ATOM    230  HG2 GLN    15      31.080  42.360  33.540  1.00  0.00           H
ATOM    231  CD  GLN    15      31.760  40.690  32.490  1.00  0.00           C
ATOM    232  OE1 GLN    15      30.750  40.050  32.770  1.00  0.00           O
ATOM    233  NE2 GLN    15      32.750  40.140  31.820  1.00  0.00           N
ATOM    234 HE21 GLN    15      32.770  39.160  31.610  1.00  0.00           H
ATOM    235 HE22 GLN    15      33.460  40.740  31.450  1.00  0.00           H
ATOM    236  C   GLN    15      30.680  44.960  30.180  1.00  0.00           C
ATOM    237  O   GLN    15      29.430  45.170  30.030  1.00  0.00           O
ATOM    238  N   LYS    16      31.520  45.020  29.090  1.00  0.00           N
ATOM    239  HN  LYS    16      32.470  44.780  29.280  1.00  0.00           H
ATOM    240  CA  LYS    16      31.230  45.690  27.870  1.00  0.00           C
ATOM    241  HA  LYS    16      30.390  46.360  27.990  1.00  0.00           H
ATOM    242  CB  LYS    16      32.450  46.610  27.480  1.00  0.00           C
ATOM    243  HB1 LYS    16      33.300  46.020  27.070  1.00  0.00           H
ATOM    244  HB2 LYS    16      32.170  47.210  26.590  1.00  0.00           H
ATOM    245  CG  LYS    16      32.980  47.710  28.500  1.00  0.00           C
ATOM    246  HG1 LYS    16      33.480  47.030  29.230  1.00  0.00           H
ATOM    247  HG2 LYS    16      33.750  48.410  28.120  1.00  0.00           H
ATOM    248  CD  LYS    16      31.820  48.610  29.080  1.00  0.00           C
ATOM    249  HD1 LYS    16      31.360  49.240  28.290  1.00  0.00           H
ATOM    250  HD2 LYS    16      31.040  47.950  29.530  1.00  0.00           H
ATOM    251  CE  LYS    16      32.290  49.600  30.130  1.00  0.00           C
ATOM    252  HE1 LYS    16      33.260  50.070  29.890  1.00  0.00           H
ATOM    253  HE2 LYS    16      31.550  50.400  30.350  1.00  0.00           H
ATOM    254  NZ  LYS    16      32.470  48.830  31.360  1.00  0.00           N
ATOM    255  HZ1 LYS    16      32.670  49.500  32.130  1.00  0.00           H
ATOM    256  HZ2 LYS    16      31.630  48.270  31.600  1.00  0.00           H
ATOM    257  HZ3 LYS    16      33.160  48.050  31.250  1.00  0.00           H
ATOM    258  C   LYS    16      30.790  44.860  26.590  1.00  0.00           C
ATOM    259  O   LYS    16      29.670  44.770  26.150  1.00  0.00           O
ATOM    260  N   LEU    17      31.830  44.220  25.990  1.00  0.00           N
ATOM    261  HN  LEU    17      32.740  44.060  26.360  1.00  0.00           H
ATOM    262  CA  LEU    17      31.740  43.760  24.630  1.00  0.00           C
ATOM    263  HA  LEU    17      30.940  44.250  24.080  1.00  0.00           H
ATOM    264  CB  LEU    17      32.850  44.160  23.620  1.00  0.00           C
ATOM    265  HB1 LEU    17      33.680  43.510  23.970  1.00  0.00           H
ATOM    266  HB2 LEU    17      32.720  43.890  22.550  1.00  0.00           H
ATOM    267  CG  LEU    17      33.340  45.690  23.800  1.00  0.00           C
ATOM    268  HG  LEU    17      33.710  45.910  24.830  1.00  0.00           H
ATOM    269  CD1 LEU    17      34.480  46.000  22.890  1.00  0.00           C
ATOM    270 HD11 LEU    17      34.870  47.020  23.140  1.00  0.00           H
ATOM    271 HD12 LEU    17      35.330  45.310  23.070  1.00  0.00           H
ATOM    272 HD13 LEU    17      34.330  46.040  21.790  1.00  0.00           H
ATOM    273  CD2 LEU    17      32.090  46.560  23.540  1.00  0.00           C
ATOM    274 HD21 LEU    17      31.270  46.450  24.280  1.00  0.00           H
ATOM    275 HD22 LEU    17      32.390  47.620  23.450  1.00  0.00           H
ATOM    276 HD23 LEU    17      31.640  46.240  22.580  1.00  0.00           H
ATOM    277  C   LEU    17      31.430  42.230  24.530  1.00  0.00           C
ATOM    278  O   LEU    17      31.900  41.430  25.340  1.00  0.00           O
ATOM    279  N   VAL    18      30.430  41.850  23.670  1.00  0.00           N
ATOM    280  HN  VAL    18      30.180  42.420  22.890  1.00  0.00           H
ATOM    281  CA  VAL    18      29.730  40.640  23.810  1.00  0.00           C
ATOM    282  HA  VAL    18      29.870  40.260  24.810  1.00  0.00           H
ATOM    283  CB  VAL    18      28.210  40.810  23.900  1.00  0.00           C
ATOM    284  HB  VAL    18      27.970  41.440  24.780  1.00  0.00           H
ATOM    285  CG1 VAL    18      27.720  41.570  22.650  1.00  0.00           C
ATOM    286 HG11 VAL    18      26.690  41.930  22.850  1.00  0.00           H
ATOM    287 HG12 VAL    18      28.380  42.370  22.270  1.00  0.00           H
ATOM    288 HG13 VAL    18      27.580  40.890  21.780  1.00  0.00           H
ATOM    289  CG2 VAL    18      27.490  39.500  24.150  1.00  0.00           C
ATOM    290 HG21 VAL    18      26.490  39.570  24.620  1.00  0.00           H
ATOM    291 HG22 VAL    18      27.400  38.910  23.220  1.00  0.00           H
ATOM    292 HG23 VAL    18      28.130  38.880  24.820  1.00  0.00           H
ATOM    293  C   VAL    18      30.210  39.610  22.730  1.00  0.00           C
ATOM    294  O   VAL    18      30.280  39.930  21.540  1.00  0.00           O
ATOM    295  N   PHE    19      30.540  38.400  23.190  1.00  0.00           N
ATOM    296  HN  PHE    19      30.370  38.300  24.170  1.00  0.00           H
ATOM    297  CA  PHE    19      31.110  37.430  22.290  1.00  0.00           C
ATOM    298  HA  PHE    19      30.700  37.560  21.290  1.00  0.00           H
ATOM    299  CB  PHE    19      32.670  37.320  22.360  1.00  0.00           C
ATOM    300  HB1 PHE    19      33.010  37.030  23.370  1.00  0.00           H
ATOM    301  HB2 PHE    19      33.090  36.610  21.610  1.00  0.00           H
ATOM    302  CG  PHE    19      33.310  38.630  22.110  1.00  0.00           C
ATOM    303  CD1 PHE    19      33.430  39.240  20.840  1.00  0.00           C
ATOM    304  HD1 PHE    19      32.910  38.780  20.010  1.00  0.00           H
ATOM    305  CE1 PHE    19      34.040  40.470  20.650  1.00  0.00           C
ATOM    306  HE1 PHE    19      34.060  40.920  19.670  1.00  0.00           H
ATOM    307  CZ  PHE    19      34.590  41.120  21.740  1.00  0.00           C
ATOM    308  HZ  PHE    19      35.050  42.090  21.640  1.00  0.00           H
ATOM    309  CD2 PHE    19      33.860  39.380  23.220  1.00  0.00           C
ATOM    310  HD2 PHE    19      33.640  39.110  24.240  1.00  0.00           H
ATOM    311  CE2 PHE    19      34.500  40.640  23.080  1.00  0.00           C
ATOM    312  HE2 PHE    19      34.910  41.190  23.910  1.00  0.00           H
ATOM    313  C   PHE    19      30.580  36.120  22.920  1.00  0.00           C
ATOM    314  O   PHE    19      30.040  36.110  23.990  1.00  0.00           O
ATOM    315  N   PHE    20      30.790  34.980  22.210  1.00  0.00           N
ATOM    316  HN  PHE    20      31.190  35.010  21.300  1.00  0.00           H
ATOM    317  CA  PHE    20      30.240  33.690  22.580  1.00  0.00           C
ATOM    318  HA  PHE    20      29.260  33.930  22.970  1.00  0.00           H
ATOM    319  CB  PHE    20      30.290  32.590  21.500  1.00  0.00           C
ATOM    320  HB1 PHE    20      31.320  32.290  21.200  1.00  0.00           H
ATOM    321  HB2 PHE    20      29.680  31.760  21.920  1.00  0.00           H
ATOM    322  CG  PHE    20      29.630  33.110  20.250  1.00  0.00           C
ATOM    323  CD1 PHE    20      28.250  33.020  20.130  1.00  0.00           C
ATOM    324  HD1 PHE    20      27.680  32.630  20.960  1.00  0.00           H
ATOM    325  CE1 PHE    20      27.630  33.530  18.970  1.00  0.00           C
ATOM    326  HE1 PHE    20      26.570  33.550  18.780  1.00  0.00           H
ATOM    327  CZ  PHE    20      28.450  34.120  17.990  1.00  0.00           C
ATOM    328  HZ  PHE    20      27.950  34.650  17.190  1.00  0.00           H
ATOM    329  CD2 PHE    20      30.460  33.620  19.260  1.00  0.00           C
ATOM    330  HD2 PHE    20      31.510  33.770  19.430  1.00  0.00           H
ATOM    331  CE2 PHE    20      29.850  34.210  18.150  1.00  0.00           C
ATOM    332  HE2 PHE    20      30.450  34.720  17.410  1.00  0.00           H
ATOM    333  C   PHE    20      31.050  33.150  23.820  1.00  0.00           C
ATOM    334  O   PHE    20      32.220  33.180  23.820  1.00  0.00           O
ATOM    335  N   ALA    21      30.330  32.580  24.790  1.00  0.00           N
ATOM    336  HN  ALA    21      29.340  32.550  24.750  1.00  0.00           H
ATOM    337  CA  ALA    21      30.850  31.970  25.960  1.00  0.00           C
ATOM    338  HA  ALA    21      31.640  32.570  26.390  1.00  0.00           H
ATOM    339  CB  ALA    21      29.760  31.730  26.980  1.00  0.00           C
ATOM    340  HB1 ALA    21      30.120  31.510  28.010  1.00  0.00           H
ATOM    341  HB2 ALA    21      29.100  32.620  27.030  1.00  0.00           H
ATOM    342  HB3 ALA    21      29.120  30.870  26.660  1.00  0.00           H
ATOM    343  C   ALA    21      31.580  30.690  25.590  1.00  0.00           C
ATOM    344  O   ALA    21      31.140  29.820  24.860  1.00  0.00           O
ATOM    345  N   GLU    22      32.800  30.500  26.110  1.00  0.00           N
ATOM    346  HN  GLU    22      33.070  30.940  26.970  1.00  0.00           H
ATOM    347  CA  GLU    22      33.820  29.610  25.620  1.00  0.00           C
ATOM    348  HA  GLU    22      33.720  29.580  24.550  1.00  0.00           H
ATOM    349  CB  GLU    22      35.250  30.110  25.940  1.00  0.00           C
ATOM    350  HB1 GLU    22      35.210  30.680  26.890  1.00  0.00           H
ATOM    351  HB2 GLU    22      35.950  29.270  26.140  1.00  0.00           H
ATOM    352  CG  GLU    22      35.870  30.980  24.860  1.00  0.00           C
ATOM    353  HG1 GLU    22      35.830  30.380  23.930  1.00  0.00           H
ATOM    354  HG2 GLU    22      35.210  31.840  24.590  1.00  0.00           H
ATOM    355  CD  GLU    22      37.240  31.500  25.190  1.00  0.00           C
ATOM    356  OE1 GLU    22      37.350  32.120  26.290  1.00  0.00           O
ATOM    357  OE2 GLU    22      38.140  31.300  24.380  1.00  0.00           O
ATOM    358  C   GLU    22      33.520  28.220  26.160  1.00  0.00           C
ATOM    359  O   GLU    22      33.020  28.060  27.300  1.00  0.00           O
ATOM    360  N   ASP    23      33.820  27.130  25.400  1.00  0.00           N
ATOM    361  HN  ASP    23      34.290  27.280  24.540  1.00  0.00           H
ATOM    362  CA  ASP    23      33.910  25.780  25.820  1.00  0.00           C
ATOM    363  HA  ASP    23      33.000  25.410  26.290  1.00  0.00           H
ATOM    364  CB  ASP    23      34.080  24.870  24.630  1.00  0.00           C
ATOM    365  HB1 ASP    23      35.110  24.990  24.230  1.00  0.00           H
ATOM    366  HB2 ASP    23      33.880  23.830  24.960  1.00  0.00           H
ATOM    367  CG  ASP    23      33.080  25.150  23.510  1.00  0.00           C
ATOM    368  OD1 ASP    23      33.500  25.210  22.360  1.00  0.00           O
ATOM    369  OD2 ASP    23      31.890  25.260  23.710  1.00  0.00           O
ATOM    370  C   ASP    23      35.060  25.440  26.740  1.00  0.00           C
ATOM    371  O   ASP    23      35.970  26.250  26.820  1.00  0.00           O
ATOM    372  N   VAL    24      35.060  24.230  27.430  1.00  0.00           N
ATOM    373  HN  VAL    24      34.350  23.600  27.120  1.00  0.00           H
ATOM    374  CA  VAL    24      36.090  23.670  28.240  1.00  0.00           C
ATOM    375  HA  VAL    24      36.050  24.250  29.150  1.00  0.00           H
ATOM    376  CB  VAL    24      35.740  22.280  28.700  1.00  0.00           C
ATOM    377  HB  VAL    24      35.690  21.610  27.820  1.00  0.00           H
ATOM    378  CG1 VAL    24      36.810  21.740  29.540  1.00  0.00           C
ATOM    379 HG11 VAL    24      37.760  21.470  29.020  1.00  0.00           H
ATOM    380 HG12 VAL    24      37.210  22.320  30.400  1.00  0.00           H
ATOM    381 HG13 VAL    24      36.560  20.750  29.990  1.00  0.00           H
ATOM    382  CG2 VAL    24      34.460  22.420  29.420  1.00  0.00           C
ATOM    383 HG21 VAL    24      33.620  22.770  28.780  1.00  0.00           H
ATOM    384 HG22 VAL    24      34.100  21.390  29.660  1.00  0.00           H
ATOM    385 HG23 VAL    24      34.550  23.100  30.290  1.00  0.00           H
ATOM    386  C   VAL    24      37.480  23.680  27.550  1.00  0.00           C
ATOM    387  O   VAL    24      37.650  22.970  26.570  1.00  0.00           O
ATOM    388  N   GLY    25      38.510  24.290  28.190  1.00  0.00           N
ATOM    389  HN  GLY    25      38.370  24.960  28.910  1.00  0.00           H
ATOM    390  CA  GLY    25      39.870  24.140  27.750  1.00  0.00           C
ATOM    391  HA1 GLY    25      39.930  23.760  26.740  1.00  0.00           H
ATOM    392  HA2 GLY    25      40.400  25.080  27.870  1.00  0.00           H
ATOM    393  C   GLY    25      40.630  23.100  28.570  1.00  0.00           C
ATOM    394  O   GLY    25      40.170  22.070  29.030  1.00  0.00           O
ATOM    395  N   SER    26      41.880  23.400  28.780  1.00  0.00           N
ATOM    396  HN  SER    26      42.160  24.250  28.350  1.00  0.00           H
ATOM    397  CA  SER    26      42.860  22.430  29.310  1.00  0.00           C
ATOM    398  HA  SER    26      42.380  21.660  29.910  1.00  0.00           H
ATOM    399  CB  SER    26      43.520  21.770  28.070  1.00  0.00           C
ATOM    400  HB1 SER    26      42.730  21.310  27.450  1.00  0.00           H
ATOM    401  HB2 SER    26      44.070  22.540  27.490  1.00  0.00           H
ATOM    402  OG  SER    26      44.530  20.800  28.350  1.00  0.00           O
ATOM    403  HG1 SER    26      44.120  19.940  28.250  1.00  0.00           H
ATOM    404  C   SER    26      43.820  23.060  30.190  1.00  0.00           C
ATOM    405  O   SER    26      44.540  22.430  30.920  1.00  0.00           O
ATOM    406  N   ASN    27      43.970  24.390  30.090  1.00  0.00           N
ATOM    407  HN  ASN    27      43.590  24.990  29.390  1.00  0.00           H
ATOM    408  CA  ASN    27      44.870  25.170  31.000  1.00  0.00           C
ATOM    409  HA  ASN    27      45.450  24.610  31.720  1.00  0.00           H
ATOM    410  CB  ASN    27      45.850  25.860  30.030  1.00  0.00           C
ATOM    411  HB1 ASN    27      45.260  26.520  29.360  1.00  0.00           H
ATOM    412  HB2 ASN    27      46.560  26.450  30.650  1.00  0.00           H
ATOM    413  CG  ASN    27      46.610  24.890  29.050  1.00  0.00           C
ATOM    414  OD1 ASN    27      46.410  25.040  27.820  1.00  0.00           O
ATOM    415  ND2 ASN    27      47.630  24.180  29.550  1.00  0.00           N
ATOM    416 HD21 ASN    27      47.820  24.260  30.530  1.00  0.00           H
ATOM    417 HD22 ASN    27      48.150  23.590  28.930  1.00  0.00           H
ATOM    418  C   ASN    27      44.000  26.170  31.750  1.00  0.00           C
ATOM    419  O   ASN    27      42.880  26.460  31.290  1.00  0.00           O
ATOM    420  N   LYS    28      44.500  26.740  32.890  1.00  0.00           N
ATOM    421  HN  LYS    28      45.370  26.440  33.270  1.00  0.00           H
ATOM    422  CA  LYS    28      43.810  27.670  33.750  1.00  0.00           C
ATOM    423  HA  LYS    28      43.240  27.110  34.480  1.00  0.00           H
ATOM    424  CB  LYS    28      44.830  28.490  34.540  1.00  0.00           C
ATOM    425  HB1 LYS    28      45.520  28.950  33.800  1.00  0.00           H
ATOM    426  HB2 LYS    28      44.310  29.300  35.100  1.00  0.00           H
ATOM    427  CG  LYS    28      45.680  27.690  35.590  1.00  0.00           C
ATOM    428  HG1 LYS    28      46.280  26.940  35.030  1.00  0.00           H
ATOM    429  HG2 LYS    28      46.460  28.330  36.050  1.00  0.00           H
ATOM    430  CD  LYS    28      44.820  26.980  36.630  1.00  0.00           C
ATOM    431  HD1 LYS    28      44.060  27.740  36.920  1.00  0.00           H
ATOM    432  HD2 LYS    28      44.260  26.110  36.220  1.00  0.00           H
ATOM    433  CE  LYS    28      45.520  26.700  37.900  1.00  0.00           C
ATOM    434  HE1 LYS    28      46.470  26.130  37.810  1.00  0.00           H
ATOM    435  HE2 LYS    28      45.820  27.640  38.410  1.00  0.00           H
ATOM    436  NZ  LYS    28      44.610  26.040  38.800  1.00  0.00           N
ATOM    437  HZ1 LYS    28      45.010  25.870  39.750  1.00  0.00           H
ATOM    438  HZ2 LYS    28      43.750  26.590  38.980  1.00  0.00           H
ATOM    439  HZ3 LYS    28      44.420  25.080  38.450  1.00  0.00           H
ATOM    440  C   LYS    28      42.700  28.600  33.270  1.00  0.00           C
ATOM    441  O   LYS    28      42.660  29.280  32.230  1.00  0.00           O
ATOM    442  N   GLY    29      41.650  28.680  34.130  1.00  0.00           N
ATOM    443  HN  GLY    29      41.570  28.060  34.910  1.00  0.00           H
ATOM    444  CA  GLY    29      40.600  29.670  33.790  1.00  0.00           C
ATOM    445  HA1 GLY    29      40.730  30.600  34.330  1.00  0.00           H
ATOM    446  HA2 GLY    29      40.620  29.930  32.740  1.00  0.00           H
ATOM    447  C   GLY    29      39.200  29.180  34.010  1.00  0.00           C
ATOM    448  O   GLY    29      38.210  29.860  33.660  1.00  0.00           O
ATOM    449  N   ALA    30      39.030  28.080  34.700  1.00  0.00           N
ATOM    450  HN  ALA    30      39.840  27.550  34.940  1.00  0.00           H
ATOM    451  CA  ALA    30      37.800  27.480  35.340  1.00  0.00           C
ATOM    452  HA  ALA    30      36.980  27.940  34.820  1.00  0.00           H
ATOM    453  CB  ALA    30      37.830  25.970  35.250  1.00  0.00           C
ATOM    454  HB1 ALA    30      38.090  25.570  34.240  1.00  0.00           H
ATOM    455  HB2 ALA    30      38.610  25.590  35.940  1.00  0.00           H
ATOM    456  HB3 ALA    30      36.850  25.590  35.610  1.00  0.00           H
ATOM    457  C   ALA    30      37.680  27.910  36.720  1.00  0.00           C
ATOM    458  O   ALA    30      38.610  27.850  37.490  1.00  0.00           O
ATOM    459  N   ILE    31      36.540  28.420  37.110  1.00  0.00           N
ATOM    460  HN  ILE    31      35.770  28.380  36.480  1.00  0.00           H
ATOM    461  CA  ILE    31      36.400  29.160  38.320  1.00  0.00           C
ATOM    462  HA  ILE    31      37.030  28.910  39.160  1.00  0.00           H
ATOM    463  CB  ILE    31      36.640  30.620  38.230  1.00  0.00           C
ATOM    464  HB  ILE    31      36.130  31.170  39.050  1.00  0.00           H
ATOM    465  CG2 ILE    31      38.180  30.980  38.380  1.00  0.00           C
ATOM    466 HG21 ILE    31      38.760  30.750  37.470  1.00  0.00           H
ATOM    467 HG22 ILE    31      38.240  32.080  38.500  1.00  0.00           H
ATOM    468 HG23 ILE    31      38.610  30.590  39.330  1.00  0.00           H
ATOM    469  CG1 ILE    31      35.940  31.250  36.980  1.00  0.00           C
ATOM    470 HG11 ILE    31      36.370  30.950  36.000  1.00  0.00           H
ATOM    471 HG12 ILE    31      34.860  30.990  37.030  1.00  0.00           H
ATOM    472  CD  ILE    31      35.910  32.800  37.000  1.00  0.00           C
ATOM    473  HD1 ILE    31      35.770  33.220  38.020  1.00  0.00           H
ATOM    474  HD2 ILE    31      36.880  33.150  36.580  1.00  0.00           H
ATOM    475  HD3 ILE    31      35.120  33.190  36.340  1.00  0.00           H
ATOM    476  C   ILE    31      35.080  28.910  39.010  1.00  0.00           C
ATOM    477  O   ILE    31      34.090  28.640  38.360  1.00  0.00           O
ATOM    478  N   ILE    32      35.050  28.980  40.300  1.00  0.00           N
ATOM    479  HN  ILE    32      35.880  29.230  40.780  1.00  0.00           H
ATOM    480  CA  ILE    32      33.750  28.900  40.980  1.00  0.00           C
ATOM    481  HA  ILE    32      33.170  28.090  40.580  1.00  0.00           H
ATOM    482  CB  ILE    32      33.870  28.430  42.480  1.00  0.00           C
ATOM    483  HB  ILE    32      34.340  29.310  42.960  1.00  0.00           H
ATOM    484  CG2 ILE    32      32.500  28.020  43.150  1.00  0.00           C
ATOM    485 HG21 ILE    32      31.940  27.240  42.590  1.00  0.00           H
ATOM    486 HG22 ILE    32      32.710  27.660  44.180  1.00  0.00           H
ATOM    487 HG23 ILE    32      31.900  28.950  43.120  1.00  0.00           H
ATOM    488  CG1 ILE    32      34.960  27.360  42.730  1.00  0.00           C
ATOM    489 HG11 ILE    32      35.990  27.580  42.390  1.00  0.00           H
ATOM    490 HG12 ILE    32      34.950  27.050  43.790  1.00  0.00           H
ATOM    491  CD  ILE    32      34.670  26.010  42.020  1.00  0.00           C
ATOM    492  HD1 ILE    32      34.930  25.970  40.940  1.00  0.00           H
ATOM    493  HD2 ILE    32      35.450  25.300  42.380  1.00  0.00           H
ATOM    494  HD3 ILE    32      33.660  25.630  42.270  1.00  0.00           H
ATOM    495  C   ILE    32      33.100  30.270  40.950  1.00  0.00           C
ATOM    496  O   ILE    32      33.830  31.260  41.280  1.00  0.00           O
ATOM    497  N   GLY    33      31.760  30.390  40.610  1.00  0.00           N
ATOM    498  HN  GLY    33      31.250  29.670  40.150  1.00  0.00           H
ATOM    499  CA  GLY    33      31.020  31.610  40.750  1.00  0.00           C
ATOM    500  HA1 GLY    33      31.660  32.430  41.030  1.00  0.00           H
ATOM    501  HA2 GLY    33      30.530  31.720  39.790  1.00  0.00           H
ATOM    502  C   GLY    33      30.030  31.440  41.870  1.00  0.00           C
ATOM    503  O   GLY    33      30.250  31.190  43.020  1.00  0.00           O
ATOM    504  N   LEU    34      28.780  31.830  41.470  1.00  0.00           N
ATOM    505  HN  LEU    34      28.650  32.190  40.550  1.00  0.00           H
ATOM    506  CA  LEU    34      27.500  31.560  42.090  1.00  0.00           C
ATOM    507  HA  LEU    34      27.460  31.950  43.090  1.00  0.00           H
ATOM    508  CB  LEU    34      26.410  32.330  41.350  1.00  0.00           C
ATOM    509  HB1 LEU    34      26.520  31.900  40.340  1.00  0.00           H
ATOM    510  HB2 LEU    34      25.370  32.050  41.650  1.00  0.00           H
ATOM    511  CG  LEU    34      26.530  33.900  41.330  1.00  0.00           C
ATOM    512  HG  LEU    34      27.560  34.250  41.110  1.00  0.00           H
ATOM    513  CD1 LEU    34      25.630  34.380  40.150  1.00  0.00           C
ATOM    514 HD11 LEU    34      24.540  34.220  40.300  1.00  0.00           H
ATOM    515 HD12 LEU    34      25.900  35.430  39.900  1.00  0.00           H
ATOM    516 HD13 LEU    34      25.840  33.790  39.240  1.00  0.00           H
ATOM    517  CD2 LEU    34      26.020  34.500  42.610  1.00  0.00           C
ATOM    518 HD21 LEU    34      26.180  35.600  42.510  1.00  0.00           H
ATOM    519 HD22 LEU    34      24.920  34.410  42.760  1.00  0.00           H
ATOM    520 HD23 LEU    34      26.590  34.190  43.510  1.00  0.00           H
ATOM    521  C   LEU    34      27.100  30.080  42.250  1.00  0.00           C
ATOM    522  O   LEU    34      27.580  29.240  41.490  1.00  0.00           O
ATOM    523  N   MET    35      26.310  29.690  43.290  1.00  0.00           N
ATOM    524  HN  MET    35      25.960  30.370  43.930  1.00  0.00           H
ATOM    525  CA  MET    35      26.170  28.270  43.660  1.00  0.00           C
ATOM    526  HA  MET    35      27.120  27.750  43.650  1.00  0.00           H
ATOM    527  CB  MET    35      25.570  28.240  45.130  1.00  0.00           C
ATOM    528  HB1 MET    35      25.670  27.150  45.290  1.00  0.00           H
ATOM    529  HB2 MET    35      26.290  28.740  45.810  1.00  0.00           H
ATOM    530  CG  MET    35      24.160  28.520  45.540  1.00  0.00           C
ATOM    531  HG1 MET    35      23.460  27.820  45.040  1.00  0.00           H
ATOM    532  HG2 MET    35      24.010  28.170  46.580  1.00  0.00           H
ATOM    533  SD  MET    35      23.550  30.230  45.380  1.00  0.00           S
ATOM    534  CE  MET    35      22.000  29.590  46.190  1.00  0.00           C
ATOM    535  HE1 MET    35      21.210  30.370  46.190  1.00  0.00           H
ATOM    536  HE2 MET    35      21.510  28.800  45.570  1.00  0.00           H
ATOM    537  HE3 MET    35      22.270  29.310  47.230  1.00  0.00           H
ATOM    538  C   MET    35      25.350  27.410  42.760  1.00  0.00           C
ATOM    539  O   MET    35      25.650  26.270  42.660  1.00  0.00           O
ATOM    540  N   VAL    36      24.460  27.980  42.010  1.00  0.00           N
ATOM    541  HN  VAL    36      24.310  28.940  42.230  1.00  0.00           H
ATOM    542  CA  VAL    36      23.550  27.280  41.140  1.00  0.00           C
ATOM    543  HA  VAL    36      23.110  26.620  41.860  1.00  0.00           H
ATOM    544  CB  VAL    36      22.340  28.100  40.580  1.00  0.00           C
ATOM    545  HB  VAL    36      22.750  28.830  39.850  1.00  0.00           H
ATOM    546  CG1 VAL    36      21.400  27.280  39.670  1.00  0.00           C
ATOM    547 HG11 VAL    36      20.600  27.970  39.350  1.00  0.00           H
ATOM    548 HG12 VAL    36      21.990  26.840  38.830  1.00  0.00           H
ATOM    549 HG13 VAL    36      20.910  26.520  40.320  1.00  0.00           H
ATOM    550  CG2 VAL    36      21.560  28.940  41.550  1.00  0.00           C
ATOM    551 HG21 VAL    36      21.090  28.330  42.350  1.00  0.00           H
ATOM    552 HG22 VAL    36      22.280  29.530  42.160  1.00  0.00           H
ATOM    553 HG23 VAL    36      20.880  29.600  40.980  1.00  0.00           H
ATOM    554  C   VAL    36      24.240  26.380  40.050  1.00  0.00           C
ATOM    555  O   VAL    36      24.030  25.180  39.900  1.00  0.00           O
ATOM    556  N   GLY    37      25.250  26.940  39.340  1.00  0.00           N
ATOM    557  HN  GLY    37      25.660  27.810  39.590  1.00  0.00           H
ATOM    558  CA  GLY    37      26.070  26.130  38.400  1.00  0.00           C
ATOM    559  HA1 GLY    37      25.480  25.390  37.880  1.00  0.00           H
ATOM    560  HA2 GLY    37      26.380  26.880  37.680  1.00  0.00           H
ATOM    561  C   GLY    37      27.330  25.540  38.930  1.00  0.00           C
ATOM    562  O   GLY    37      27.970  24.660  38.370  1.00  0.00           O
ATOM    563  N   GLY    38      27.760  25.960  40.150  1.00  0.00           N
ATOM    564  HN  GLY    38      27.180  26.580  40.670  1.00  0.00           H
ATOM    565  CA  GLY    38      29.120  25.650  40.590  1.00  0.00           C
ATOM    566  HA1 GLY    38      29.170  26.170  41.530  1.00  0.00           H
ATOM    567  HA2 GLY    38      29.390  24.600  40.590  1.00  0.00           H
ATOM    568  C   GLY    38      30.250  26.350  39.700  1.00  0.00           C
ATOM    569  O   GLY    38      30.350  27.540  39.550  1.00  0.00           O
ATOM    570  N   VAL    39      31.110  25.550  39.080  1.00  0.00           N
ATOM    571  HN  VAL    39      31.060  24.570  39.240  1.00  0.00           H
ATOM    572  CA  VAL    39      32.200  26.000  38.130  1.00  0.00           C
ATOM    573  HA  VAL    39      32.880  26.700  38.600  1.00  0.00           H
ATOM    574  CB  VAL    39      33.190  24.840  37.940  1.00  0.00           C
ATOM    575  HB  VAL    39      33.840  24.730  38.840  1.00  0.00           H
ATOM    576  CG1 VAL    39      32.560  23.520  37.670  1.00  0.00           C
ATOM    577 HG11 VAL    39      31.890  23.510  36.780  1.00  0.00           H
ATOM    578 HG12 VAL    39      33.240  22.660  37.460  1.00  0.00           H
ATOM    579 HG13 VAL    39      31.940  23.110  38.500  1.00  0.00           H
ATOM    580  CG2 VAL    39      34.130  25.060  36.750  1.00  0.00           C
ATOM    581 HG21 VAL    39      35.160  24.690  36.930  1.00  0.00           H
ATOM    582 HG22 VAL    39      33.710  24.520  35.870  1.00  0.00           H
ATOM    583 HG23 VAL    39      34.310  26.150  36.580  1.00  0.00           H
ATOM    584  C   VAL    39      31.680  26.560  36.780  1.00  0.00           C
ATOM    585  O   VAL    39      30.920  25.910  36.100  1.00  0.00           O
ATOM    586  N   VAL    40      32.070  27.800  36.450  1.00  0.00           N
ATOM    587  HN  VAL    40      32.800  28.110  37.060  1.00  0.00           H
ATOM    588  CA  VAL    40      31.900  28.470  35.150  1.00  0.00           C
ATOM    589  HA  VAL    40      31.440  27.730  34.520  1.00  0.00           H
ATOM    590  CB  VAL    40      30.980  29.700  35.110  1.00  0.00           C
ATOM    591  HB  VAL    40      30.950  30.220  34.130  1.00  0.00           H
ATOM    592  CG1 VAL    40      29.490  29.320  35.350  1.00  0.00           C
ATOM    593 HG11 VAL    40      29.470  28.780  36.320  1.00  0.00           H
ATOM    594 HG12 VAL    40      28.910  30.260  35.450  1.00  0.00           H
ATOM    595 HG13 VAL    40      29.190  28.730  34.450  1.00  0.00           H
ATOM    596  CG2 VAL    40      31.520  30.750  36.080  1.00  0.00           C
ATOM    597 HG21 VAL    40      32.380  31.250  35.590  1.00  0.00           H
ATOM    598 HG22 VAL    40      30.830  31.580  36.350  1.00  0.00           H
ATOM    599 HG23 VAL    40      31.850  30.290  37.030  1.00  0.00           H
ATOM    600  C   VAL    40      33.240  28.780  34.540  1.00  0.00           C
ATOM    601  O   VAL    40      34.260  29.020  35.260  1.00  0.00           O
ATOM    602  N   ILE    41      33.290  28.770  33.180  1.00  0.00           N
ATOM    603  HN  ILE    41      32.480  28.530  32.660  1.00  0.00           H
ATOM    604  CA  ILE    41      34.480  29.050  32.400  1.00  0.00           C
ATOM    605  HA  ILE    41      35.420  28.820  32.900  1.00  0.00           H
ATOM    606  CB  ILE    41      34.440  28.220  31.100  1.00  0.00           C
ATOM    607  HB  ILE    41      33.540  28.570  30.550  1.00  0.00           H
ATOM    608  CG2 ILE    41      35.680  28.450  30.300  1.00  0.00           C
ATOM    609 HG21 ILE    41      35.560  27.890  29.350  1.00  0.00           H
ATOM    610 HG22 ILE    41      35.680  29.530  30.030  1.00  0.00           H
ATOM    611 HG23 ILE    41      36.580  28.200  30.910  1.00  0.00           H
ATOM    612  CG1 ILE    41      34.290  26.710  31.340  1.00  0.00           C
ATOM    613 HG11 ILE    41      33.320  26.550  31.850  1.00  0.00           H
ATOM    614 HG12 ILE    41      34.250  26.030  30.470  1.00  0.00           H
ATOM    615  CD  ILE    41      35.320  26.140  32.400  1.00  0.00           C
ATOM    616  HD1 ILE    41      36.350  26.130  32.000  1.00  0.00           H
ATOM    617  HD2 ILE    41      35.380  26.700  33.360  1.00  0.00           H
ATOM    618  HD3 ILE    41      35.020  25.110  32.670  1.00  0.00           H
ATOM    619  C   ILE    41      34.440  30.580  32.130  1.00  0.00           C
ATOM    620  O   ILE    41      33.500  31.130  31.510  1.00  0.00           O
ATOM    621  N   ALA    42      35.500  31.300  32.560  1.00  0.00           N
ATOM    622  HN  ALA    42      36.200  31.010  33.210  1.00  0.00           H
ATOM    623  CA  ALA    42      35.750  32.730  32.290  1.00  0.00           C
ATOM    624  HA  ALA    42      34.880  33.130  32.790  1.00  0.00           H
ATOM    625  CB  ALA    42      36.940  33.320  33.000  1.00  0.00           C
ATOM    626  HB1 ALA    42      37.900  32.920  32.620  1.00  0.00           H
ATOM    627  HB2 ALA    42      36.900  34.430  32.900  1.00  0.00           H
ATOM    628  HB3 ALA    42      36.870  33.100  34.090  1.00  0.00           H
ATOM    629  C   ALA    42      35.710  33.230  30.860  1.00  0.00           C
ATOM    630  O   ALA    42      35.880  32.510  29.940  1.00  0.00           O
ATOM    631  N   NME    43      35.470  34.530  30.670  1.00  0.00           N
ATOM    632  HN  NME    43      35.410  35.170  31.430  1.00  0.00           H
ATOM    633  CH3 NME    43      35.420  35.220  29.350  1.00  0.00           C
ATOM    634 HH31 NME    43      35.280  36.320  29.450  1.00  0.00           H
ATOM    635 HH32 NME    43      36.370  35.040  28.800  1.00  0.00           H
ATOM    636 HH33 NME    43      34.580  34.760  28.790  1.00  0.00           H
TER
ENDMDL
