# Supplementary material for: Modulation of Aβ1–42 Aggregation by a SARS-CoV‑2 Protein Fragment
Source: J Chem Inf Model. 2025 Oct 1;65(20):11342–56. doi: 10.1021/acs.jcim.5c01811 (PMC12570137; doi:10.1021/acs.jcim.5c01811)
Supplement: Supplementary file 2 [file ci5c01811_si_002.zip › AB-coordinates/MONOMER/INITIAL/RF3_initial.pdb]

REMARK    GENERATED BY TRJCONV
TITLE     Protein in water
REMARK    THIS IS A SIMULATION BOX
CRYST1   68.831   68.831   68.831  90.00  90.00  90.00 P 1           1
MODEL        1
ATOM      1  CH3 ACE A   0      20.390  45.550  35.230  1.00  0.00           C
ATOM      2 HH31 ACE A   0      21.020  45.630  36.010  1.00  0.00           H
ATOM      3 HH32 ACE A   0      19.930  46.430  35.090  1.00  0.00           H
ATOM      4 HH33 ACE A   0      19.710  44.850  35.430  1.00  0.00           H
ATOM      5  C   ACE A   0      21.170  45.180  33.990  1.00  0.00           C
ATOM      6  O   ACE A   0      20.590  45.030  32.910  1.00  0.00           O
ATOM      7  N   ASP A   1      22.480  45.030  34.140  1.00  0.00           N
ATOM      8  HN  ASP A   1      22.880  45.170  35.050  1.00  0.00           H
ATOM      9  CA  ASP A   1      23.340  44.670  33.030  1.00  0.00           C
ATOM     10  HA  ASP A   1      22.780  44.750  32.200  1.00  0.00           H
ATOM     11  CB  ASP A   1      24.540  45.630  32.950  1.00  0.00           C
ATOM     12  HB1 ASP A   1      25.250  45.310  33.570  1.00  0.00           H
ATOM     13  HB2 ASP A   1      24.240  46.540  33.220  1.00  0.00           H
ATOM     14  CG  ASP A   1      25.130  45.730  31.550  1.00  0.00           C
ATOM     15  OD1 ASP A   1      25.960  46.640  31.320  1.00  0.00           O
ATOM     16  OD2 ASP A   1      24.780  44.900  30.680  1.00  0.00           O
ATOM     17  C   ASP A   1      23.830  43.240  33.190  1.00  0.00           C
ATOM     18  O   ASP A   1      23.600  42.610  34.220  1.00  0.00           O
ATOM     19  N   ALA A   2      24.510  42.730  32.180  1.00  0.00           N
ATOM     20  HN  ALA A   2      24.680  43.300  31.370  1.00  0.00           H
ATOM     21  CA  ALA A   2      25.020  41.370  32.210  1.00  0.00           C
ATOM     22  HA  ALA A   2      24.670  40.980  33.060  1.00  0.00           H
ATOM     23  CB  ALA A   2      24.490  40.580  31.020  1.00  0.00           C
ATOM     24  HB1 ALA A   2      23.490  40.600  31.010  1.00  0.00           H
ATOM     25  HB2 ALA A   2      24.840  40.990  30.170  1.00  0.00           H
ATOM     26  HB3 ALA A   2      24.810  39.630  31.080  1.00  0.00           H
ATOM     27  C   ALA A   2      26.540  41.350  32.240  1.00  0.00           C
ATOM     28  O   ALA A   2      27.190  41.680  31.240  1.00  0.00           O
ATOM     29  N   GLU A   3      27.110  40.950  33.370  1.00  0.00           N
ATOM     30  HN  GLU A   3      26.530  40.700  34.140  1.00  0.00           H
ATOM     31  CA  GLU A   3      28.550  40.890  33.510  1.00  0.00           C
ATOM     32  HA  GLU A   3      28.920  41.550  32.850  1.00  0.00           H
ATOM     33  CB  GLU A   3      28.980  41.280  34.920  1.00  0.00           C
ATOM     34  HB1 GLU A   3      28.550  40.650  35.570  1.00  0.00           H
ATOM     35  HB2 GLU A   3      28.650  42.210  35.100  1.00  0.00           H
ATOM     36  CG  GLU A   3      30.480  41.250  35.140  1.00  0.00           C
ATOM     37  HG1 GLU A   3      30.900  41.950  34.570  1.00  0.00           H
ATOM     38  HG2 GLU A   3      30.820  40.350  34.870  1.00  0.00           H
ATOM     39  CD  GLU A   3      30.870  41.500  36.580  1.00  0.00           C
ATOM     40  OE1 GLU A   3      30.160  41.010  37.480  1.00  0.00           O
ATOM     41  OE2 GLU A   3      31.890  42.180  36.800  1.00  0.00           O
ATOM     42  C   GLU A   3      29.030  39.480  33.180  1.00  0.00           C
ATOM     43  O   GLU A   3      28.720  38.520  33.880  1.00  0.00           O
ATOM     44  N   PHE A   4      29.780  39.370  32.100  1.00  0.00           N
ATOM     45  HN  PHE A   4      30.010  40.190  31.580  1.00  0.00           H
ATOM     46  CA  PHE A   4      30.290  38.080  31.650  1.00  0.00           C
ATOM     47  HA  PHE A   4      29.580  37.430  31.920  1.00  0.00           H
ATOM     48  CB  PHE A   4      30.490  38.090  30.130  1.00  0.00           C
ATOM     49  HB1 PHE A   4      30.210  37.200  29.760  1.00  0.00           H
ATOM     50  HB2 PHE A   4      31.450  38.240  29.930  1.00  0.00           H
ATOM     51  CG  PHE A   4      29.690  39.140  29.410  1.00  0.00           C
ATOM     52  CD1 PHE A   4      30.310  40.310  28.980  1.00  0.00           C
ATOM     53  HD1 PHE A   4      31.280  40.450  29.150  1.00  0.00           H
ATOM     54  CE1 PHE A   4      29.580  41.290  28.320  1.00  0.00           C
ATOM     55  HE1 PHE A   4      30.040  42.130  28.020  1.00  0.00           H
ATOM     56  CZ  PHE A   4      28.240  41.100  28.080  1.00  0.00           C
ATOM     57  HZ  PHE A   4      27.710  41.800  27.600  1.00  0.00           H
ATOM     58  CD2 PHE A   4      28.340  38.970  29.160  1.00  0.00           C
ATOM     59  HD2 PHE A   4      27.890  38.130  29.460  1.00  0.00           H
ATOM     60  CE2 PHE A   4      27.620  39.940  28.500  1.00  0.00           C
ATOM     61  HE2 PHE A   4      26.640  39.800  28.320  1.00  0.00           H
ATOM     62  C   PHE A   4      31.590  37.700  32.330  1.00  0.00           C
ATOM     63  O   PHE A   4      32.020  36.560  32.250  1.00  0.00           O
ATOM     64  N   ARG A   5      32.210  38.650  33.010  1.00  0.00           N
ATOM     65  HN  ARG A   5      31.810  39.560  33.070  1.00  0.00           H
ATOM     66  CA  ARG A   5      33.480  38.390  33.680  1.00  0.00           C
ATOM     67  HA  ARG A   5      33.900  37.670  33.140  1.00  0.00           H
ATOM     68  CB  ARG A   5      34.360  39.650  33.680  1.00  0.00           C
ATOM     69  HB1 ARG A   5      35.030  39.570  34.420  1.00  0.00           H
ATOM     70  HB2 ARG A   5      33.770  40.440  33.850  1.00  0.00           H
ATOM     71  CG  ARG A   5      35.120  39.900  32.390  1.00  0.00           C
ATOM     72  HG1 ARG A   5      35.370  40.870  32.340  1.00  0.00           H
ATOM     73  HG2 ARG A   5      34.530  39.670  31.620  1.00  0.00           H
ATOM     74  CD  ARG A   5      36.390  39.070  32.310  1.00  0.00           C
ATOM     75  HD1 ARG A   5      36.160  38.120  32.100  1.00  0.00           H
ATOM     76  HD2 ARG A   5      36.870  39.100  33.190  1.00  0.00           H
ATOM     77  NE  ARG A   5      37.310  39.560  31.280  1.00  0.00           N
ATOM     78  HE  ARG A   5      36.990  40.290  30.680  1.00  0.00           H
ATOM     79  CZ  ARG A   5      38.550  39.090  31.080  1.00  0.00           C
ATOM     80  NH1 ARG A   5      39.030  38.110  31.840  1.00  0.00           N
ATOM     81 HH11 ARG A   5      38.470  37.720  32.560  1.00  0.00           H
ATOM     82 HH12 ARG A   5      39.960  37.770  31.680  1.00  0.00           H
ATOM     83  NH2 ARG A   5      39.300  39.610  30.120  1.00  0.00           N
ATOM     84 HH21 ARG A   5      38.950  40.340  29.540  1.00  0.00           H
ATOM     85 HH22 ARG A   5      40.230  39.260  29.970  1.00  0.00           H
ATOM     86  C   ARG A   5      33.290  37.900  35.110  1.00  0.00           C
ATOM     87  O   ARG A   5      32.310  38.250  35.780  1.00  0.00           O
ATOM     88  N   HIS A   6      34.210  37.060  35.560  1.00  0.00           N
ATOM     89  HN  HIS A   6      34.950  36.780  34.950  1.00  0.00           H
ATOM     90  CA  HIS A   6      34.180  36.550  36.920  1.00  0.00           C
ATOM     91  HA  HIS A   6      33.210  36.450  37.150  1.00  0.00           H
ATOM     92  CB  HIS A   6      34.870  35.180  37.000  1.00  0.00           C
ATOM     93  HB1 HIS A   6      35.140  35.020  37.950  1.00  0.00           H
ATOM     94  HB2 HIS A   6      35.680  35.190  36.420  1.00  0.00           H
ATOM     95  ND1 HIS A   6      32.930  33.620  37.320  1.00  0.00           N
ATOM     96  CG  HIS A   6      34.010  34.030  36.570  1.00  0.00           C
ATOM     97  CE1 HIS A   6      32.400  32.600  36.670  1.00  0.00           C
ATOM     98  HE1 HIS A   6      31.600  32.090  36.980  1.00  0.00           H
ATOM     99  NE2 HIS A   6      33.090  32.340  35.550  1.00  0.00           N
ATOM    100  HE2 HIS A   6      32.890  31.610  34.890  1.00  0.00           H
ATOM    101  CD2 HIS A   6      34.110  33.240  35.470  1.00  0.00           C
ATOM    102  HD2 HIS A   6      34.800  33.300  34.750  1.00  0.00           H
ATOM    103  C   HIS A   6      34.870  37.540  37.840  1.00  0.00           C
ATOM    104  O   HIS A   6      36.020  37.900  37.620  1.00  0.00           O
ATOM    105  N   ASP A   7      34.150  37.980  38.850  1.00  0.00           N
ATOM    106  HN  ASP A   7      33.210  37.650  38.970  1.00  0.00           H
ATOM    107  CA  ASP A   7      34.670  38.950  39.810  1.00  0.00           C
ATOM    108  HA  ASP A   7      35.130  39.650  39.270  1.00  0.00           H
ATOM    109  CB  ASP A   7      33.530  39.560  40.630  1.00  0.00           C
ATOM    110  HB1 ASP A   7      33.010  40.190  40.040  1.00  0.00           H
ATOM    111  HB2 ASP A   7      33.910  40.060  41.400  1.00  0.00           H
ATOM    112  CG  ASP A   7      32.570  38.510  41.160  1.00  0.00           C
ATOM    113  OD1 ASP A   7      31.670  38.080  40.390  1.00  0.00           O
ATOM    114  OD2 ASP A   7      32.740  38.080  42.320  1.00  0.00           O
ATOM    115  C   ASP A   7      35.680  38.290  40.750  1.00  0.00           C
ATOM    116  O   ASP A   7      36.700  38.890  41.100  1.00  0.00           O
ATOM    117  N   SER A   8      35.400  37.060  41.140  1.00  0.00           N
ATOM    118  HN  SER A   8      34.560  36.620  40.800  1.00  0.00           H
ATOM    119  CA  SER A   8      36.270  36.330  42.030  1.00  0.00           C
ATOM    120  HA  SER A   8      36.950  36.990  42.340  1.00  0.00           H
ATOM    121  CB  SER A   8      35.460  35.790  43.220  1.00  0.00           C
ATOM    122  HB1 SER A   8      36.070  35.410  43.910  1.00  0.00           H
ATOM    123  HB2 SER A   8      34.820  35.090  42.920  1.00  0.00           H
ATOM    124  OG  SER A   8      34.710  36.830  43.830  1.00  0.00           O
ATOM    125  HG1 SER A   8      34.190  36.450  44.600  1.00  0.00           H
ATOM    126  C   SER A   8      36.980  35.190  41.300  1.00  0.00           C
ATOM    127  O   SER A   8      36.480  34.060  41.270  1.00  0.00           O
ATOM    128  N   GLY A   9      38.120  35.500  40.700  1.00  0.00           N
ATOM    129  HN  GLY A   9      38.460  36.440  40.730  1.00  0.00           H
ATOM    130  CA  GLY A   9      38.870  34.480  39.990  1.00  0.00           C
ATOM    131  HA1 GLY A   9      39.440  34.000  40.660  1.00  0.00           H
ATOM    132  HA2 GLY A   9      38.220  33.840  39.580  1.00  0.00           H
ATOM    133  C   GLY A   9      39.760  35.060  38.900  1.00  0.00           C
ATOM    134  O   GLY A   9      39.510  36.170  38.410  1.00  0.00           O
ATOM    135  N   TYR A  10      40.790  34.320  38.530  1.00  0.00           N
ATOM    136  HN  TYR A  10      40.940  33.440  38.980  1.00  0.00           H
ATOM    137  CA  TYR A  10      41.710  34.740  37.480  1.00  0.00           C
ATOM    138  HA  TYR A  10      41.180  35.380  36.920  1.00  0.00           H
ATOM    139  CB  TYR A  10      42.930  35.480  38.070  1.00  0.00           C
ATOM    140  HB1 TYR A  10      42.660  36.430  38.260  1.00  0.00           H
ATOM    141  HB2 TYR A  10      43.660  35.480  37.390  1.00  0.00           H
ATOM    142  CG  TYR A  10      43.490  34.900  39.360  1.00  0.00           C
ATOM    143  CD1 TYR A  10      44.410  33.860  39.330  1.00  0.00           C
ATOM    144  HD1 TYR A  10      44.700  33.480  38.450  1.00  0.00           H
ATOM    145  CE1 TYR A  10      44.920  33.330  40.500  1.00  0.00           C
ATOM    146  HE1 TYR A  10      45.590  32.580  40.460  1.00  0.00           H
ATOM    147  CZ  TYR A  10      44.530  33.840  41.710  1.00  0.00           C
ATOM    148  OH  TYR A  10      45.050  33.320  42.870  1.00  0.00           O
ATOM    149  HH  TYR A  10      44.660  33.800  43.660  1.00  0.00           H
ATOM    150  CD2 TYR A  10      43.100  35.400  40.590  1.00  0.00           C
ATOM    151  HD2 TYR A  10      42.450  36.150  40.640  1.00  0.00           H
ATOM    152  CE2 TYR A  10      43.620  34.880  41.770  1.00  0.00           C
ATOM    153  HE2 TYR A  10      43.330  35.250  42.650  1.00  0.00           H
ATOM    154  C   TYR A  10      42.150  33.550  36.620  1.00  0.00           C
ATOM    155  O   TYR A  10      43.240  33.020  36.770  1.00  0.00           O
ATOM    156  N   GLU A  11      41.280  33.150  35.700  1.00  0.00           N
ATOM    157  HN  GLU A  11      40.410  33.640  35.610  1.00  0.00           H
ATOM    158  CA  GLU A  11      41.550  32.010  34.820  1.00  0.00           C
ATOM    159  HA  GLU A  11      41.860  31.300  35.450  1.00  0.00           H
ATOM    160  CB  GLU A  11      40.280  31.550  34.100  1.00  0.00           C
ATOM    161  HB1 GLU A  11      40.420  31.660  33.120  1.00  0.00           H
ATOM    162  HB2 GLU A  11      39.520  32.140  34.400  1.00  0.00           H
ATOM    163  CG  GLU A  11      39.890  30.100  34.380  1.00  0.00           C
ATOM    164  HG1 GLU A  11      39.030  29.900  33.920  1.00  0.00           H
ATOM    165  HG2 GLU A  11      39.770  29.990  35.370  1.00  0.00           H
ATOM    166  CD  GLU A  11      40.940  29.110  33.910  1.00  0.00           C
ATOM    167  OE1 GLU A  11      42.060  29.120  34.460  1.00  0.00           O
ATOM    168  OE2 GLU A  11      40.660  28.340  32.970  1.00  0.00           O
ATOM    169  C   GLU A  11      42.680  32.290  33.820  1.00  0.00           C
ATOM    170  O   GLU A  11      43.010  33.440  33.530  1.00  0.00           O
ATOM    171  N   VAL A  12      43.250  31.200  33.300  1.00  0.00           N
ATOM    172  HN  VAL A  12      42.910  30.300  33.580  1.00  0.00           H
ATOM    173  CA  VAL A  12      44.360  31.260  32.350  1.00  0.00           C
ATOM    174  HA  VAL A  12      45.080  31.690  32.890  1.00  0.00           H
ATOM    175  CB  VAL A  12      44.770  29.840  31.870  1.00  0.00           C
ATOM    176  HB  VAL A  12      44.070  29.500  31.250  1.00  0.00           H
ATOM    177  CG1 VAL A  12      46.090  29.900  31.100  1.00  0.00           C
ATOM    178 HG11 VAL A  12      46.340  28.980  30.790  1.00  0.00           H
ATOM    179 HG12 VAL A  12      45.980  30.500  30.300  1.00  0.00           H
ATOM    180 HG13 VAL A  12      46.810  30.260  31.690  1.00  0.00           H
ATOM    181  CG2 VAL A  12      44.880  28.870  33.030  1.00  0.00           C
ATOM    182 HG21 VAL A  12      45.140  27.970  32.690  1.00  0.00           H
ATOM    183 HG22 VAL A  12      45.560  29.200  33.680  1.00  0.00           H
ATOM    184 HG23 VAL A  12      43.990  28.800  33.490  1.00  0.00           H
ATOM    185  C   VAL A  12      44.050  32.110  31.120  1.00  0.00           C
ATOM    186  O   VAL A  12      43.130  31.800  30.360  1.00  0.00           O
ATOM    187  N   HIS A  13      44.820  33.180  30.960  1.00  0.00           N
ATOM    188  HN  HIS A  13      45.530  33.360  31.650  1.00  0.00           H
ATOM    189  CA  HIS A  13      44.700  34.120  29.840  1.00  0.00           C
ATOM    190  HA  HIS A  13      45.050  34.970  30.240  1.00  0.00           H
ATOM    191  CB  HIS A  13      45.590  33.710  28.660  1.00  0.00           C
ATOM    192  HB1 HIS A  13      45.240  34.150  27.830  1.00  0.00           H
ATOM    193  HB2 HIS A  13      45.550  32.720  28.550  1.00  0.00           H
ATOM    194  ND1 HIS A  13      47.440  35.400  28.680  1.00  0.00           N
ATOM    195  CG  HIS A  13      47.030  34.100  28.830  1.00  0.00           C
ATOM    196  CE1 HIS A  13      48.740  35.400  28.910  1.00  0.00           C
ATOM    197  HE1 HIS A  13      49.320  36.210  28.870  1.00  0.00           H
ATOM    198  NE2 HIS A  13      49.180  34.160  29.180  1.00  0.00           N
ATOM    199  HE2 HIS A  13      50.120  33.900  29.390  1.00  0.00           H
ATOM    200  CD2 HIS A  13      48.100  33.320  29.130  1.00  0.00           C
ATOM    201  HD2 HIS A  13      48.100  32.340  29.290  1.00  0.00           H
ATOM    202  C   HIS A  13      43.270  34.400  29.400  1.00  0.00           C
ATOM    203  O   HIS A  13      42.910  34.180  28.240  1.00  0.00           O
ATOM    204  N   HIS A  14      42.470  34.900  30.340  1.00  0.00           N
ATOM    205  HN  HIS A  14      42.830  35.050  31.260  1.00  0.00           H
ATOM    206  CA  HIS A  14      41.070  35.250  30.060  1.00  0.00           C
ATOM    207  HA  HIS A  14      40.690  35.480  30.960  1.00  0.00           H
ATOM    208  CB  HIS A  14      40.960  36.470  29.130  1.00  0.00           C
ATOM    209  HB1 HIS A  14      40.090  36.930  29.300  1.00  0.00           H
ATOM    210  HB2 HIS A  14      41.000  36.160  28.180  1.00  0.00           H
ATOM    211  ND1 HIS A  14      41.940  38.530  30.200  1.00  0.00           N
ATOM    212  CG  HIS A  14      42.050  37.500  29.300  1.00  0.00           C
ATOM    213  CE1 HIS A  14      43.060  39.230  30.100  1.00  0.00           C
ATOM    214  HE1 HIS A  14      43.270  40.040  30.640  1.00  0.00           H
ATOM    215  NE2 HIS A  14      43.880  38.700  29.180  1.00  0.00           N
ATOM    216  HE2 HIS A  14      44.780  39.040  28.930  1.00  0.00           H
ATOM    217  CD2 HIS A  14      43.250  37.600  28.660  1.00  0.00           C
ATOM    218  HD2 HIS A  14      43.600  36.990  27.950  1.00  0.00           H
ATOM    219  C   HIS A  14      40.310  34.060  29.470  1.00  0.00           C
ATOM    220  O   HIS A  14      39.810  34.130  28.340  1.00  0.00           O
ATOM    221  N   GLN A  15      40.240  32.980  30.230  1.00  0.00           N
ATOM    222  HN  GLN A  15      40.680  32.990  31.130  1.00  0.00           H
ATOM    223  CA  GLN A  15      39.560  31.770  29.790  1.00  0.00           C
ATOM    224  HA  GLN A  15      40.010  31.510  28.940  1.00  0.00           H
ATOM    225  CB  GLN A  15      39.720  30.680  30.850  1.00  0.00           C
ATOM    226  HB1 GLN A  15      39.330  31.020  31.710  1.00  0.00           H
ATOM    227  HB2 GLN A  15      40.700  30.510  30.980  1.00  0.00           H
ATOM    228  CG  GLN A  15      39.050  29.360  30.510  1.00  0.00           C
ATOM    229  HG1 GLN A  15      38.180  29.550  30.060  1.00  0.00           H
ATOM    230  HG2 GLN A  15      38.880  28.860  31.360  1.00  0.00           H
ATOM    231  CD  GLN A  15      39.900  28.510  29.600  1.00  0.00           C
ATOM    232  OE1 GLN A  15      39.790  28.590  28.380  1.00  0.00           O
ATOM    233  NE2 GLN A  15      40.760  27.700  30.200  1.00  0.00           N
ATOM    234 HE21 GLN A  15      40.820  27.680  31.200  1.00  0.00           H
ATOM    235 HE22 GLN A  15      41.350  27.110  29.650  1.00  0.00           H
ATOM    236  C   GLN A  15      38.080  32.010  29.530  1.00  0.00           C
ATOM    237  O   GLN A  15      37.440  32.800  30.210  1.00  0.00           O
ATOM    238  N   LYS A  16      37.540  31.300  28.550  1.00  0.00           N
ATOM    239  HN  LYS A  16      38.130  30.670  28.030  1.00  0.00           H
ATOM    240  CA  LYS A  16      36.140  31.410  28.190  1.00  0.00           C
ATOM    241  HA  LYS A  16      35.800  32.250  28.610  1.00  0.00           H
ATOM    242  CB  LYS A  16      35.980  31.500  26.660  1.00  0.00           C
ATOM    243  HB1 LYS A  16      35.100  31.080  26.420  1.00  0.00           H
ATOM    244  HB2 LYS A  16      36.720  30.990  26.240  1.00  0.00           H
ATOM    245  CG  LYS A  16      35.990  32.910  26.100  1.00  0.00           C
ATOM    246  HG1 LYS A  16      35.290  33.450  26.560  1.00  0.00           H
ATOM    247  HG2 LYS A  16      35.790  32.870  25.120  1.00  0.00           H
ATOM    248  CD  LYS A  16      37.340  33.600  26.290  1.00  0.00           C
ATOM    249  HD1 LYS A  16      37.270  34.540  25.970  1.00  0.00           H
ATOM    250  HD2 LYS A  16      37.570  33.590  27.260  1.00  0.00           H
ATOM    251  CE  LYS A  16      38.450  32.890  25.520  1.00  0.00           C
ATOM    252  HE1 LYS A  16      38.260  32.940  24.540  1.00  0.00           H
ATOM    253  HE2 LYS A  16      38.490  31.940  25.800  1.00  0.00           H
ATOM    254  NZ  LYS A  16      39.780  33.510  25.770  1.00  0.00           N
ATOM    255  HZ1 LYS A  16      40.480  33.030  25.250  1.00  0.00           H
ATOM    256  HZ2 LYS A  16      39.760  34.470  25.480  1.00  0.00           H
ATOM    257  HZ3 LYS A  16      40.000  33.460  26.740  1.00  0.00           H
ATOM    258  C   LYS A  16      35.390  30.190  28.720  1.00  0.00           C
ATOM    259  O   LYS A  16      35.790  29.060  28.460  1.00  0.00           O
ATOM    260  N   LEU A  17      34.320  30.420  29.470  1.00  0.00           N
ATOM    261  HN  LEU A  17      34.030  31.370  29.630  1.00  0.00           H
ATOM    262  CA  LEU A  17      33.570  29.330  30.050  1.00  0.00           C
ATOM    263  HA  LEU A  17      34.090  28.510  29.790  1.00  0.00           H
ATOM    264  CB  LEU A  17      33.480  29.470  31.570  1.00  0.00           C
ATOM    265  HB1 LEU A  17      32.850  28.770  31.900  1.00  0.00           H
ATOM    266  HB2 LEU A  17      33.120  30.380  31.770  1.00  0.00           H
ATOM    267  CG  LEU A  17      34.790  29.310  32.340  1.00  0.00           C
ATOM    268  HG  LEU A  17      35.430  30.030  32.050  1.00  0.00           H
ATOM    269  CD1 LEU A  17      34.540  29.460  33.830  1.00  0.00           C
ATOM    270 HD11 LEU A  17      35.400  29.350  34.330  1.00  0.00           H
ATOM    271 HD12 LEU A  17      34.160  30.360  34.020  1.00  0.00           H
ATOM    272 HD13 LEU A  17      33.900  28.760  34.130  1.00  0.00           H
ATOM    273  CD2 LEU A  17      35.440  27.960  32.040  1.00  0.00           C
ATOM    274 HD21 LEU A  17      36.290  27.880  32.560  1.00  0.00           H
ATOM    275 HD22 LEU A  17      34.820  27.230  32.310  1.00  0.00           H
ATOM    276 HD23 LEU A  17      35.630  27.900  31.060  1.00  0.00           H
ATOM    277  C   LEU A  17      32.170  29.220  29.460  1.00  0.00           C
ATOM    278  O   LEU A  17      31.320  30.080  29.670  1.00  0.00           O
ATOM    279  N   VAL A  18      31.950  28.140  28.710  1.00  0.00           N
ATOM    280  HN  VAL A  18      32.690  27.490  28.560  1.00  0.00           H
ATOM    281  CA  VAL A  18      30.650  27.900  28.100  1.00  0.00           C
ATOM    282  HA  VAL A  18      30.300  28.810  27.880  1.00  0.00           H
ATOM    283  CB  VAL A  18      30.760  27.060  26.820  1.00  0.00           C
ATOM    284  HB  VAL A  18      29.840  26.830  26.490  1.00  0.00           H
ATOM    285  CG1 VAL A  18      31.460  27.840  25.720  1.00  0.00           C
ATOM    286 HG11 VAL A  18      31.520  27.280  24.890  1.00  0.00           H
ATOM    287 HG12 VAL A  18      30.940  28.670  25.520  1.00  0.00           H
ATOM    288 HG13 VAL A  18      32.380  28.090  26.030  1.00  0.00           H
ATOM    289  CG2 VAL A  18      31.490  25.750  27.080  1.00  0.00           C
ATOM    290 HG21 VAL A  18      31.540  25.220  26.240  1.00  0.00           H
ATOM    291 HG22 VAL A  18      32.410  25.940  27.420  1.00  0.00           H
ATOM    292 HG23 VAL A  18      30.980  25.220  27.770  1.00  0.00           H
ATOM    293  C   VAL A  18      29.730  27.200  29.100  1.00  0.00           C
ATOM    294  O   VAL A  18      28.530  27.060  28.880  1.00  0.00           O
ATOM    295  N   PHE A  19      30.320  26.760  30.210  1.00  0.00           N
ATOM    296  HN  PHE A  19      31.300  26.910  30.330  1.00  0.00           H
ATOM    297  CA  PHE A  19      29.580  26.080  31.260  1.00  0.00           C
ATOM    298  HA  PHE A  19      28.710  25.800  30.850  1.00  0.00           H
ATOM    299  CB  PHE A  19      30.350  24.850  31.740  1.00  0.00           C
ATOM    300  HB1 PHE A  19      31.150  25.160  32.250  1.00  0.00           H
ATOM    301  HB2 PHE A  19      30.650  24.320  30.950  1.00  0.00           H
ATOM    302  CG  PHE A  19      29.560  23.940  32.630  1.00  0.00           C
ATOM    303  CD1 PHE A  19      30.010  23.620  33.900  1.00  0.00           C
ATOM    304  HD1 PHE A  19      30.880  24.000  34.230  1.00  0.00           H
ATOM    305  CE1 PHE A  19      29.290  22.780  34.720  1.00  0.00           C
ATOM    306  HE1 PHE A  19      29.620  22.560  35.640  1.00  0.00           H
ATOM    307  CZ  PHE A  19      28.090  22.250  34.280  1.00  0.00           C
ATOM    308  HZ  PHE A  19      27.560  21.640  34.870  1.00  0.00           H
ATOM    309  CD2 PHE A  19      28.360  23.400  32.200  1.00  0.00           C
ATOM    310  HD2 PHE A  19      28.020  23.620  31.290  1.00  0.00           H
ATOM    311  CE2 PHE A  19      27.620  22.560  33.020  1.00  0.00           C
ATOM    312  HE2 PHE A  19      26.760  22.170  32.690  1.00  0.00           H
ATOM    313  C   PHE A  19      29.320  27.040  32.410  1.00  0.00           C
ATOM    314  O   PHE A  19      30.240  27.390  33.150  1.00  0.00           O
ATOM    315  N   PHE A  20      28.080  27.480  32.530  1.00  0.00           N
ATOM    316  HN  PHE A  20      27.390  27.160  31.880  1.00  0.00           H
ATOM    317  CA  PHE A  20      27.680  28.420  33.580  1.00  0.00           C
ATOM    318  HA  PHE A  20      28.420  29.090  33.630  1.00  0.00           H
ATOM    319  CB  PHE A  20      26.370  29.100  33.200  1.00  0.00           C
ATOM    320  HB1 PHE A  20      26.330  30.000  33.630  1.00  0.00           H
ATOM    321  HB2 PHE A  20      25.600  28.540  33.540  1.00  0.00           H
ATOM    322  CG  PHE A  20      26.200  29.270  31.720  1.00  0.00           C
ATOM    323  CD1 PHE A  20      25.270  28.510  31.030  1.00  0.00           C
ATOM    324  HD1 PHE A  20      24.710  27.850  31.520  1.00  0.00           H
ATOM    325  CE1 PHE A  20      25.130  28.650  29.660  1.00  0.00           C
ATOM    326  HE1 PHE A  20      24.460  28.100  29.170  1.00  0.00           H
ATOM    327  CZ  PHE A  20      25.910  29.560  28.980  1.00  0.00           C
ATOM    328  HZ  PHE A  20      25.810  29.670  27.990  1.00  0.00           H
ATOM    329  CD2 PHE A  20      26.970  30.180  31.030  1.00  0.00           C
ATOM    330  HD2 PHE A  20      27.640  30.740  31.520  1.00  0.00           H
ATOM    331  CE2 PHE A  20      26.830  30.330  29.660  1.00  0.00           C
ATOM    332  HE2 PHE A  20      27.400  30.990  29.170  1.00  0.00           H
ATOM    333  C   PHE A  20      27.550  27.720  34.920  1.00  0.00           C
ATOM    334  O   PHE A  20      27.650  28.350  35.970  1.00  0.00           O
ATOM    335  N   ALA A  21      27.330  26.410  34.870  1.00  0.00           N
ATOM    336  HN  ALA A  21      27.250  25.970  33.970  1.00  0.00           H
ATOM    337  CA  ALA A  21      27.180  25.580  36.060  1.00  0.00           C
ATOM    338  HA  ALA A  21      27.070  24.650  35.710  1.00  0.00           H
ATOM    339  CB  ALA A  21      28.440  25.640  36.930  1.00  0.00           C
ATOM    340  HB1 ALA A  21      29.240  25.400  36.370  1.00  0.00           H
ATOM    341  HB2 ALA A  21      28.550  26.570  37.290  1.00  0.00           H
ATOM    342  HB3 ALA A  21      28.360  25.000  37.690  1.00  0.00           H
ATOM    343  C   ALA A  21      25.930  25.940  36.870  1.00  0.00           C
ATOM    344  O   ALA A  21      25.040  26.630  36.370  1.00  0.00           O
ATOM    345  N   GLU A  22      25.860  25.420  38.090  1.00  0.00           N
ATOM    346  HN  GLU A  22      26.600  24.840  38.410  1.00  0.00           H
ATOM    347  CA  GLU A  22      24.720  25.670  38.970  1.00  0.00           C
ATOM    348  HA  GLU A  22      23.920  25.510  38.390  1.00  0.00           H
ATOM    349  CB  GLU A  22      24.730  24.710  40.180  1.00  0.00           C
ATOM    350  HB1 GLU A  22      23.780  24.460  40.380  1.00  0.00           H
ATOM    351  HB2 GLU A  22      25.120  25.200  40.960  1.00  0.00           H
ATOM    352  CG  GLU A  22      25.520  23.420  40.000  1.00  0.00           C
ATOM    353  HG1 GLU A  22      25.280  23.020  39.120  1.00  0.00           H
ATOM    354  HG2 GLU A  22      25.280  22.790  40.730  1.00  0.00           H
ATOM    355  CD  GLU A  22      27.020  23.650  40.020  1.00  0.00           C
ATOM    356  OE1 GLU A  22      27.550  24.070  41.070  1.00  0.00           O
ATOM    357  OE2 GLU A  22      27.670  23.460  38.980  1.00  0.00           O
ATOM    358  C   GLU A  22      24.740  27.110  39.480  1.00  0.00           C
ATOM    359  O   GLU A  22      25.790  27.740  39.540  1.00  0.00           O
ATOM    360  N   ASP A  23      23.550  27.600  39.840  1.00  0.00           N
ATOM    361  HN  ASP A  23      22.740  27.020  39.750  1.00  0.00           H
ATOM    362  CA  ASP A  23      23.380  28.960  40.360  1.00  0.00           C
ATOM    363  HA  ASP A  23      22.390  29.030  40.490  1.00  0.00           H
ATOM    364  CB  ASP A  23      24.070  29.150  41.720  1.00  0.00           C
ATOM    365  HB1 ASP A  23      25.040  28.930  41.630  1.00  0.00           H
ATOM    366  HB2 ASP A  23      23.650  28.530  42.390  1.00  0.00           H
ATOM    367  CG  ASP A  23      23.950  30.570  42.240  1.00  0.00           C
ATOM    368  OD1 ASP A  23      24.970  31.140  42.670  1.00  0.00           O
ATOM    369  OD2 ASP A  23      22.840  31.140  42.170  1.00  0.00           O
ATOM    370  C   ASP A  23      23.790  30.050  39.370  1.00  0.00           C
ATOM    371  O   ASP A  23      24.900  30.580  39.400  1.00  0.00           O
ATOM    372  N   VAL A  24      22.860  30.390  38.480  1.00  0.00           N
ATOM    373  HN  VAL A  24      21.970  29.940  38.510  1.00  0.00           H
ATOM    374  CA  VAL A  24      23.110  31.420  37.480  1.00  0.00           C
ATOM    375  HA  VAL A  24      24.060  31.270  37.210  1.00  0.00           H
ATOM    376  CB  VAL A  24      22.180  31.270  36.250  1.00  0.00           C
ATOM    377  HB  VAL A  24      22.310  32.050  35.650  1.00  0.00           H
ATOM    378  CG1 VAL A  24      22.530  30.010  35.470  1.00  0.00           C
ATOM    379 HG11 VAL A  24      21.920  29.930  34.680  1.00  0.00           H
ATOM    380 HG12 VAL A  24      23.480  30.070  35.160  1.00  0.00           H
ATOM    381 HG13 VAL A  24      22.420  29.210  36.060  1.00  0.00           H
ATOM    382  CG2 VAL A  24      20.720  31.250  36.670  1.00  0.00           C
ATOM    383 HG21 VAL A  24      20.140  31.150  35.870  1.00  0.00           H
ATOM    384 HG22 VAL A  24      20.560  30.480  37.300  1.00  0.00           H
ATOM    385 HG23 VAL A  24      20.500  32.110  37.140  1.00  0.00           H
ATOM    386  C   VAL A  24      22.940  32.810  38.080  1.00  0.00           C
ATOM    387  O   VAL A  24      22.410  32.970  39.180  1.00  0.00           O
ATOM    388  N   GLY A  25      23.400  33.820  37.370  1.00  0.00           N
ATOM    389  HN  GLY A  25      23.840  33.650  36.480  1.00  0.00           H
ATOM    390  CA  GLY A  25      23.290  35.180  37.860  1.00  0.00           C
ATOM    391  HA1 GLY A  25      22.810  35.150  38.730  1.00  0.00           H
ATOM    392  HA2 GLY A  25      24.220  35.530  38.000  1.00  0.00           H
ATOM    393  C   GLY A  25      22.550  36.070  36.890  1.00  0.00           C
ATOM    394  O   GLY A  25      22.830  36.050  35.690  1.00  0.00           O
ATOM    395  N   SER A  26      21.610  36.850  37.410  1.00  0.00           N
ATOM    396  HN  SER A  26      21.440  36.810  38.390  1.00  0.00           H
ATOM    397  CA  SER A  26      20.810  37.760  36.580  1.00  0.00           C
ATOM    398  HA  SER A  26      20.480  37.220  35.810  1.00  0.00           H
ATOM    399  CB  SER A  26      19.650  38.290  37.410  1.00  0.00           C
ATOM    400  HB1 SER A  26      18.790  37.870  37.130  1.00  0.00           H
ATOM    401  HB2 SER A  26      19.580  39.290  37.320  1.00  0.00           H
ATOM    402  OG  SER A  26      19.850  38.000  38.790  1.00  0.00           O
ATOM    403  HG1 SER A  26      19.080  38.360  39.320  1.00  0.00           H
ATOM    404  C   SER A  26      21.670  38.900  36.060  1.00  0.00           C
ATOM    405  O   SER A  26      21.570  39.290  34.900  1.00  0.00           O
ATOM    406  N   ASN A  27      22.530  39.430  36.930  1.00  0.00           N
ATOM    407  HN  ASN A  27      22.570  39.070  37.860  1.00  0.00           H
ATOM    408  CA  ASN A  27      23.410  40.530  36.560  1.00  0.00           C
ATOM    409  HA  ASN A  27      22.910  41.060  35.870  1.00  0.00           H
ATOM    410  CB  ASN A  27      23.730  41.420  37.780  1.00  0.00           C
ATOM    411  HB1 ASN A  27      24.310  42.180  37.480  1.00  0.00           H
ATOM    412  HB2 ASN A  27      24.220  40.870  38.450  1.00  0.00           H
ATOM    413  CG  ASN A  27      22.500  42.000  38.440  1.00  0.00           C
ATOM    414  OD1 ASN A  27      21.450  42.150  37.830  1.00  0.00           O
ATOM    415  ND2 ASN A  27      22.630  42.350  39.710  1.00  0.00           N
ATOM    416 HD21 ASN A  27      23.500  42.230  40.180  1.00  0.00           H
ATOM    417 HD22 ASN A  27      21.850  42.750  40.210  1.00  0.00           H
ATOM    418  C   ASN A  27      24.710  39.990  35.980  1.00  0.00           C
ATOM    419  O   ASN A  27      25.730  40.680  35.940  1.00  0.00           O
ATOM    420  N   LYS A  28      24.670  38.750  35.520  1.00  0.00           N
ATOM    421  HN  LYS A  28      23.810  38.240  35.590  1.00  0.00           H
ATOM    422  CA  LYS A  28      25.830  38.100  34.940  1.00  0.00           C
ATOM    423  HA  LYS A  28      26.540  38.810  34.900  1.00  0.00           H
ATOM    424  CB  LYS A  28      26.300  36.930  35.810  1.00  0.00           C
ATOM    425  HB1 LYS A  28      26.960  36.400  35.280  1.00  0.00           H
ATOM    426  HB2 LYS A  28      25.500  36.360  36.010  1.00  0.00           H
ATOM    427  CG  LYS A  28      26.950  37.320  37.130  1.00  0.00           C
ATOM    428  HG1 LYS A  28      26.990  36.510  37.720  1.00  0.00           H
ATOM    429  HG2 LYS A  28      26.390  38.020  37.570  1.00  0.00           H
ATOM    430  CD  LYS A  28      28.360  37.860  36.930  1.00  0.00           C
ATOM    431  HD1 LYS A  28      28.850  37.270  36.290  1.00  0.00           H
ATOM    432  HD2 LYS A  28      28.300  38.790  36.560  1.00  0.00           H
ATOM    433  CE  LYS A  28      29.120  37.900  38.250  1.00  0.00           C
ATOM    434  HE1 LYS A  28      29.240  36.970  38.590  1.00  0.00           H
ATOM    435  HE2 LYS A  28      28.600  38.440  38.910  1.00  0.00           H
ATOM    436  NZ  LYS A  28      30.470  38.510  38.110  1.00  0.00           N
ATOM    437  HZ1 LYS A  28      30.930  38.510  39.000  1.00  0.00           H
ATOM    438  HZ2 LYS A  28      31.020  37.980  37.460  1.00  0.00           H
ATOM    439  HZ3 LYS A  28      30.380  39.450  37.780  1.00  0.00           H
ATOM    440  C   LYS A  28      25.490  37.620  33.540  1.00  0.00           C
ATOM    441  O   LYS A  28      24.330  37.380  33.220  1.00  0.00           O
ATOM    442  N   GLY A  29      26.510  37.450  32.710  1.00  0.00           N
ATOM    443  HN  GLY A  29      27.440  37.640  33.030  1.00  0.00           H
ATOM    444  CA  GLY A  29      26.300  37.000  31.350  1.00  0.00           C
ATOM    445  HA1 GLY A  29      25.630  37.610  30.930  1.00  0.00           H
ATOM    446  HA2 GLY A  29      27.180  37.080  30.870  1.00  0.00           H
ATOM    447  C   GLY A  29      25.810  35.570  31.280  1.00  0.00           C
ATOM    448  O   GLY A  29      25.360  35.110  30.230  1.00  0.00           O
ATOM    449  N   ALA A  30      25.910  34.860  32.400  1.00  0.00           N
ATOM    450  HN  ALA A  30      26.300  35.290  33.210  1.00  0.00           H
ATOM    451  CA  ALA A  30      25.460  33.470  32.490  1.00  0.00           C
ATOM    452  HA  ALA A  30      26.080  32.960  31.890  1.00  0.00           H
ATOM    453  CB  ALA A  30      25.590  32.960  33.910  1.00  0.00           C
ATOM    454  HB1 ALA A  30      26.530  33.080  34.230  1.00  0.00           H
ATOM    455  HB2 ALA A  30      24.970  33.480  34.510  1.00  0.00           H
ATOM    456  HB3 ALA A  30      25.350  31.990  33.950  1.00  0.00           H
ATOM    457  C   ALA A  30      24.030  33.290  31.990  1.00  0.00           C
ATOM    458  O   ALA A  30      23.700  32.280  31.380  1.00  0.00           O
ATOM    459  N   ILE A  31      23.190  34.300  32.240  1.00  0.00           N
ATOM    460  HN  ILE A  31      23.530  35.110  32.720  1.00  0.00           H
ATOM    461  CA  ILE A  31      21.790  34.240  31.830  1.00  0.00           C
ATOM    462  HA  ILE A  31      21.520  33.330  32.120  1.00  0.00           H
ATOM    463  CB  ILE A  31      20.940  35.310  32.560  1.00  0.00           C
ATOM    464  HB  ILE A  31      21.180  35.290  33.540  1.00  0.00           H
ATOM    465  CG2 ILE A  31      21.250  36.710  32.070  1.00  0.00           C
ATOM    466 HG21 ILE A  31      20.680  37.370  32.560  1.00  0.00           H
ATOM    467 HG22 ILE A  31      22.210  36.920  32.230  1.00  0.00           H
ATOM    468 HG23 ILE A  31      21.050  36.770  31.090  1.00  0.00           H
ATOM    469  CG1 ILE A  31      19.440  34.990  32.450  1.00  0.00           C
ATOM    470 HG11 ILE A  31      19.220  34.860  31.480  1.00  0.00           H
ATOM    471 HG12 ILE A  31      18.920  35.760  32.810  1.00  0.00           H
ATOM    472  CD  ILE A  31      19.020  33.740  33.200  1.00  0.00           C
ATOM    473  HD1 ILE A  31      18.040  33.600  33.070  1.00  0.00           H
ATOM    474  HD2 ILE A  31      19.520  32.950  32.840  1.00  0.00           H
ATOM    475  HD3 ILE A  31      19.220  33.850  34.170  1.00  0.00           H
ATOM    476  C   ILE A  31      21.610  34.340  30.310  1.00  0.00           C
ATOM    477  O   ILE A  31      20.640  33.820  29.770  1.00  0.00           O
ATOM    478  N   ILE A  32      22.540  35.000  29.630  1.00  0.00           N
ATOM    479  HN  ILE A  32      23.320  35.400  30.110  1.00  0.00           H
ATOM    480  CA  ILE A  32      22.440  35.140  28.180  1.00  0.00           C
ATOM    481  HA  ILE A  32      21.490  34.870  28.000  1.00  0.00           H
ATOM    482  CB  ILE A  32      22.650  36.590  27.690  1.00  0.00           C
ATOM    483  HB  ILE A  32      22.680  36.590  26.690  1.00  0.00           H
ATOM    484  CG2 ILE A  32      21.490  37.470  28.120  1.00  0.00           C
ATOM    485 HG21 ILE A  32      21.640  38.400  27.790  1.00  0.00           H
ATOM    486 HG22 ILE A  32      20.640  37.120  27.720  1.00  0.00           H
ATOM    487 HG23 ILE A  32      21.420  37.470  29.110  1.00  0.00           H
ATOM    488  CG1 ILE A  32      23.980  37.150  28.190  1.00  0.00           C
ATOM    489 HG11 ILE A  32      24.720  36.530  27.920  1.00  0.00           H
ATOM    490 HG12 ILE A  32      23.950  37.220  29.190  1.00  0.00           H
ATOM    491  CD  ILE A  32      24.310  38.520  27.630  1.00  0.00           C
ATOM    492  HD1 ILE A  32      25.190  38.830  28.000  1.00  0.00           H
ATOM    493  HD2 ILE A  32      24.360  38.470  26.640  1.00  0.00           H
ATOM    494  HD3 ILE A  32      23.590  39.170  27.900  1.00  0.00           H
ATOM    495  C   ILE A  32      23.380  34.180  27.440  1.00  0.00           C
ATOM    496  O   ILE A  32      23.380  34.130  26.210  1.00  0.00           O
ATOM    497  N   GLY A  33      24.160  33.430  28.190  1.00  0.00           N
ATOM    498  HN  GLY A  33      24.130  33.520  29.190  1.00  0.00           H
ATOM    499  CA  GLY A  33      25.080  32.480  27.590  1.00  0.00           C
ATOM    500  HA1 GLY A  33      25.140  31.700  28.210  1.00  0.00           H
ATOM    501  HA2 GLY A  33      24.670  32.180  26.720  1.00  0.00           H
ATOM    502  C   GLY A  33      26.470  33.030  27.330  1.00  0.00           C
ATOM    503  O   GLY A  33      27.140  32.600  26.390  1.00  0.00           O
ATOM    504  N   LEU A  34      26.910  33.970  28.150  1.00  0.00           N
ATOM    505  HN  LEU A  34      26.320  34.290  28.890  1.00  0.00           H
ATOM    506  CA  LEU A  34      28.230  34.560  27.990  1.00  0.00           C
ATOM    507  HA  LEU A  34      28.710  33.960  27.340  1.00  0.00           H
ATOM    508  CB  LEU A  34      28.130  35.970  27.410  1.00  0.00           C
ATOM    509  HB1 LEU A  34      29.030  36.400  27.510  1.00  0.00           H
ATOM    510  HB2 LEU A  34      27.460  36.470  27.950  1.00  0.00           H
ATOM    511  CG  LEU A  34      27.730  36.080  25.940  1.00  0.00           C
ATOM    512  HG  LEU A  34      26.900  35.540  25.790  1.00  0.00           H
ATOM    513  CD1 LEU A  34      27.420  37.520  25.580  1.00  0.00           C
ATOM    514 HD11 LEU A  34      27.160  37.580  24.620  1.00  0.00           H
ATOM    515 HD12 LEU A  34      26.670  37.860  26.150  1.00  0.00           H
ATOM    516 HD13 LEU A  34      28.240  38.080  25.730  1.00  0.00           H
ATOM    517  CD2 LEU A  34      28.820  35.520  25.040  1.00  0.00           C
ATOM    518 HD21 LEU A  34      28.530  35.600  24.080  1.00  0.00           H
ATOM    519 HD22 LEU A  34      29.660  36.040  25.180  1.00  0.00           H
ATOM    520 HD23 LEU A  34      28.980  34.560  25.260  1.00  0.00           H
ATOM    521  C   LEU A  34      28.990  34.580  29.310  1.00  0.00           C
ATOM    522  O   LEU A  34      28.590  35.260  30.250  1.00  0.00           O
ATOM    523  N   MET A  35      30.080  33.830  29.390  1.00  0.00           N
ATOM    524  HN  MET A  35      30.360  33.290  28.590  1.00  0.00           H
ATOM    525  CA  MET A  35      30.870  33.770  30.610  1.00  0.00           C
ATOM    526  HA  MET A  35      30.690  34.640  31.070  1.00  0.00           H
ATOM    527  CB  MET A  35      30.420  32.600  31.490  1.00  0.00           C
ATOM    528  HB1 MET A  35      30.620  31.750  31.010  1.00  0.00           H
ATOM    529  HB2 MET A  35      29.440  32.680  31.640  1.00  0.00           H
ATOM    530  CG  MET A  35      31.100  32.560  32.850  1.00  0.00           C
ATOM    531  HG1 MET A  35      32.070  32.420  32.640  1.00  0.00           H
ATOM    532  HG2 MET A  35      30.740  31.740  33.290  1.00  0.00           H
ATOM    533  SD  MET A  35      30.810  34.050  33.820  1.00  0.00           S
ATOM    534  CE  MET A  35      29.120  33.790  34.340  1.00  0.00           C
ATOM    535  HE1 MET A  35      28.820  34.560  34.900  1.00  0.00           H
ATOM    536  HE2 MET A  35      28.530  33.710  33.530  1.00  0.00           H
ATOM    537  HE3 MET A  35      29.060  32.940  34.870  1.00  0.00           H
ATOM    538  C   MET A  35      32.360  33.670  30.300  1.00  0.00           C
ATOM    539  O   MET A  35      32.800  32.860  29.490  1.00  0.00           O
ATOM    540  N   VAL A  36      33.140  34.510  30.970  1.00  0.00           N
ATOM    541  HN  VAL A  36      32.710  35.150  31.600  1.00  0.00           H
ATOM    542  CA  VAL A  36      34.580  34.540  30.800  1.00  0.00           C
ATOM    543  HA  VAL A  36      34.820  33.650  30.420  1.00  0.00           H
ATOM    544  CB  VAL A  36      35.020  35.650  29.810  1.00  0.00           C
ATOM    545  HB  VAL A  36      34.700  35.400  28.900  1.00  0.00           H
ATOM    546  CG1 VAL A  36      34.390  36.990  30.150  1.00  0.00           C
ATOM    547 HG11 VAL A  36      34.700  37.680  29.490  1.00  0.00           H
ATOM    548 HG12 VAL A  36      33.400  36.920  30.110  1.00  0.00           H
ATOM    549 HG13 VAL A  36      34.670  37.270  31.070  1.00  0.00           H
ATOM    550  CG2 VAL A  36      36.540  35.770  29.730  1.00  0.00           C
ATOM    551 HG21 VAL A  36      36.780  36.500  29.080  1.00  0.00           H
ATOM    552 HG22 VAL A  36      36.900  35.990  30.630  1.00  0.00           H
ATOM    553 HG23 VAL A  36      36.920  34.900  29.420  1.00  0.00           H
ATOM    554  C   VAL A  36      35.250  34.720  32.170  1.00  0.00           C
ATOM    555  O   VAL A  36      34.760  35.470  33.010  1.00  0.00           O
ATOM    556  N   GLY A  37      36.350  34.000  32.380  1.00  0.00           N
ATOM    557  HN  GLY A  37      36.690  33.410  31.650  1.00  0.00           H
ATOM    558  CA  GLY A  37      37.070  34.060  33.650  1.00  0.00           C
ATOM    559  HA1 GLY A  37      36.460  33.690  34.350  1.00  0.00           H
ATOM    560  HA2 GLY A  37      37.870  33.470  33.560  1.00  0.00           H
ATOM    561  C   GLY A  37      37.500  35.460  34.030  1.00  0.00           C
ATOM    562  O   GLY A  37      37.530  36.370  33.190  1.00  0.00           O
ATOM    563  N   GLY A  38      37.850  35.640  35.300  1.00  0.00           N
ATOM    564  HN  GLY A  38      37.810  34.870  35.930  1.00  0.00           H
ATOM    565  CA  GLY A  38      38.270  36.940  35.780  1.00  0.00           C
ATOM    566  HA1 GLY A  38      37.580  37.610  35.500  1.00  0.00           H
ATOM    567  HA2 GLY A  38      38.310  36.900  36.780  1.00  0.00           H
ATOM    568  C   GLY A  38      39.630  37.360  35.240  1.00  0.00           C
ATOM    569  O   GLY A  38      40.260  36.610  34.490  1.00  0.00           O
ATOM    570  N   VAL A  39      40.070  38.550  35.620  1.00  0.00           N
ATOM    571  HN  VAL A  39      39.500  39.100  36.240  1.00  0.00           H
ATOM    572  CA  VAL A  39      41.340  39.080  35.170  1.00  0.00           C
ATOM    573  HA  VAL A  39      41.910  38.260  35.060  1.00  0.00           H
ATOM    574  CB  VAL A  39      41.200  39.840  33.830  1.00  0.00           C
ATOM    575  HB  VAL A  39      40.900  39.200  33.130  1.00  0.00           H
ATOM    576  CG1 VAL A  39      40.150  40.940  33.930  1.00  0.00           C
ATOM    577 HG11 VAL A  39      40.090  41.410  33.050  1.00  0.00           H
ATOM    578 HG12 VAL A  39      39.270  40.530  34.160  1.00  0.00           H
ATOM    579 HG13 VAL A  39      40.420  41.590  34.640  1.00  0.00           H
ATOM    580  CG2 VAL A  39      42.540  40.410  33.380  1.00  0.00           C
ATOM    581 HG21 VAL A  39      42.420  40.900  32.510  1.00  0.00           H
ATOM    582 HG22 VAL A  39      42.890  41.040  34.070  1.00  0.00           H
ATOM    583 HG23 VAL A  39      43.200  39.670  33.250  1.00  0.00           H
ATOM    584  C   VAL A  39      41.960  39.990  36.230  1.00  0.00           C
ATOM    585  O   VAL A  39      41.270  40.800  36.850  1.00  0.00           O
ATOM    586  N   VAL A  40      43.260  39.840  36.440  1.00  0.00           N
ATOM    587  HN  VAL A  40      43.760  39.140  35.930  1.00  0.00           H
ATOM    588  CA  VAL A  40      43.970  40.660  37.410  1.00  0.00           C
ATOM    589  HA  VAL A  40      43.240  41.070  37.960  1.00  0.00           H
ATOM    590  CB  VAL A  40      44.890  39.830  38.340  1.00  0.00           C
ATOM    591  HB  VAL A  40      45.560  40.440  38.760  1.00  0.00           H
ATOM    592  CG1 VAL A  40      44.080  39.170  39.440  1.00  0.00           C
ATOM    593 HG11 VAL A  40      44.690  38.640  40.030  1.00  0.00           H
ATOM    594 HG12 VAL A  40      43.620  39.880  39.980  1.00  0.00           H
ATOM    595 HG13 VAL A  40      43.390  38.570  39.040  1.00  0.00           H
ATOM    596  CG2 VAL A  40      45.660  38.780  37.550  1.00  0.00           C
ATOM    597 HG21 VAL A  40      46.250  38.250  38.170  1.00  0.00           H
ATOM    598 HG22 VAL A  40      45.020  38.160  37.100  1.00  0.00           H
ATOM    599 HG23 VAL A  40      46.230  39.230  36.850  1.00  0.00           H
ATOM    600  C   VAL A  40      44.770  41.750  36.700  1.00  0.00           C
ATOM    601  O   VAL A  40      45.750  41.460  36.010  1.00  0.00           O
ATOM    602  N   ILE A  41      44.340  42.990  36.850  1.00  0.00           N
ATOM    603  HN  ILE A  41      43.530  43.160  37.410  1.00  0.00           H
ATOM    604  CA  ILE A  41      45.010  44.110  36.210  1.00  0.00           C
ATOM    605  HA  ILE A  41      45.530  43.690  35.470  1.00  0.00           H
ATOM    606  CB  ILE A  41      44.010  45.150  35.660  1.00  0.00           C
ATOM    607  HB  ILE A  41      43.830  45.850  36.360  1.00  0.00           H
ATOM    608  CG2 ILE A  41      44.580  45.850  34.430  1.00  0.00           C
ATOM    609 HG21 ILE A  41      43.920  46.510  34.080  1.00  0.00           H
ATOM    610 HG22 ILE A  41      45.430  46.310  34.680  1.00  0.00           H
ATOM    611 HG23 ILE A  41      44.770  45.170  33.720  1.00  0.00           H
ATOM    612  CG1 ILE A  41      42.670  44.480  35.310  1.00  0.00           C
ATOM    613 HG11 ILE A  41      42.350  43.970  36.110  1.00  0.00           H
ATOM    614 HG12 ILE A  41      42.810  43.850  34.550  1.00  0.00           H
ATOM    615  CD  ILE A  41      41.580  45.450  34.920  1.00  0.00           C
ATOM    616  HD1 ILE A  41      40.740  44.950  34.710  1.00  0.00           H
ATOM    617  HD2 ILE A  41      41.410  46.090  35.670  1.00  0.00           H
ATOM    618  HD3 ILE A  41      41.870  45.970  34.110  1.00  0.00           H
ATOM    619  C   ILE A  41      45.960  44.810  37.180  1.00  0.00           C
ATOM    620  O   ILE A  41      46.840  45.570  36.780  1.00  0.00           O
ATOM    621  N   ALA A  42      45.780  44.550  38.470  1.00  0.00           N
ATOM    622  HN  ALA A  42      45.050  43.930  38.750  1.00  0.00           H
ATOM    623  CA  ALA A  42      46.610  45.170  39.500  1.00  0.00           C
ATOM    624  HA  ALA A  42      47.050  45.950  39.050  1.00  0.00           H
ATOM    625  CB  ALA A  42      45.760  45.650  40.660  1.00  0.00           C
ATOM    626  HB1 ALA A  42      45.070  46.290  40.320  1.00  0.00           H
ATOM    627  HB2 ALA A  42      45.320  44.870  41.100  1.00  0.00           H
ATOM    628  HB3 ALA A  42      46.350  46.120  41.330  1.00  0.00           H
ATOM    629  C   ALA A  42      47.680  44.190  39.980  1.00  0.00           C
ATOM    630  O   ALA A  42      47.370  43.150  40.550  1.00  0.00           O
ATOM    631  N   NME A  43      48.940  44.540  39.730  1.00  0.00           N
ATOM    632  HN  NME A  43      49.110  45.400  39.250  1.00  0.00           H
ATOM    633  CH3 NME A  43      50.080  43.750  40.110  1.00  0.00           C
ATOM    634 HH31 NME A  43      49.770  42.920  40.580  1.00  0.00           H
ATOM    635 HH32 NME A  43      50.600  43.500  39.290  1.00  0.00           H
ATOM    636 HH33 NME A  43      50.660  44.280  40.720  1.00  0.00           H
ATOM    637  N   PHE B 194      24.660  32.980  40.830  1.00  0.00           N
ATOM    638  H1  PHE B 194      23.790  33.450  40.650  1.00  0.00           H
ATOM    639  H2  PHE B 194      24.770  32.230  40.180  1.00  0.00           H
ATOM    640  H3  PHE B 194      24.640  32.610  41.760  1.00  0.00           H
ATOM    641  CA  PHE B 194      25.780  33.930  40.700  1.00  0.00           C
ATOM    642  HA  PHE B 194      25.760  34.250  39.750  1.00  0.00           H
ATOM    643  CB  PHE B 194      25.590  35.120  41.650  1.00  0.00           C
ATOM    644  HB1 PHE B 194      26.470  35.570  41.770  1.00  0.00           H
ATOM    645  HB2 PHE B 194      25.260  34.780  42.530  1.00  0.00           H
ATOM    646  CG  PHE B 194      24.610  36.150  41.150  1.00  0.00           C
ATOM    647  CD1 PHE B 194      23.260  36.040  41.460  1.00  0.00           C
ATOM    648  HD1 PHE B 194      22.940  35.280  42.010  1.00  0.00           H
ATOM    649  CE1 PHE B 194      22.360  36.990  41.000  1.00  0.00           C
ATOM    650  HE1 PHE B 194      21.390  36.900  41.220  1.00  0.00           H
ATOM    651  CZ  PHE B 194      22.810  38.060  40.240  1.00  0.00           C
ATOM    652  HZ  PHE B 194      22.160  38.740  39.910  1.00  0.00           H
ATOM    653  CD2 PHE B 194      25.040  37.220  40.390  1.00  0.00           C
ATOM    654  HD2 PHE B 194      26.010  37.310  40.170  1.00  0.00           H
ATOM    655  CE2 PHE B 194      24.150  38.170  39.940  1.00  0.00           C
ATOM    656  HE2 PHE B 194      24.470  38.940  39.380  1.00  0.00           H
ATOM    657  C   PHE B 194      27.110  33.240  40.970  1.00  0.00           C
ATOM    658  O   PHE B 194      28.010  33.830  41.560  1.00  0.00           O
ATOM    659  N   LYS B 195      27.210  31.990  40.530  1.00  0.00           N
ATOM    660  HN  LYS B 195      26.440  31.580  40.050  1.00  0.00           H
ATOM    661  CA  LYS B 195      28.420  31.200  40.730  1.00  0.00           C
ATOM    662  HA  LYS B 195      28.550  31.170  41.720  1.00  0.00           H
ATOM    663  CB  LYS B 195      28.220  29.800  40.150  1.00  0.00           C
ATOM    664  HB1 LYS B 195      28.350  29.840  39.160  1.00  0.00           H
ATOM    665  HB2 LYS B 195      27.290  29.500  40.360  1.00  0.00           H
ATOM    666  CG  LYS B 195      29.170  28.750  40.700  1.00  0.00           C
ATOM    667  HG1 LYS B 195      29.030  28.660  41.680  1.00  0.00           H
ATOM    668  HG2 LYS B 195      30.110  29.040  40.520  1.00  0.00           H
ATOM    669  CD  LYS B 195      28.940  27.400  40.040  1.00  0.00           C
ATOM    670  HD1 LYS B 195      27.990  27.130  40.180  1.00  0.00           H
ATOM    671  HD2 LYS B 195      29.110  27.490  39.060  1.00  0.00           H
ATOM    672  CE  LYS B 195      29.850  26.340  40.610  1.00  0.00           C
ATOM    673  HE1 LYS B 195      29.640  26.210  41.580  1.00  0.00           H
ATOM    674  HE2 LYS B 195      30.800  26.620  40.510  1.00  0.00           H
ATOM    675  NZ  LYS B 195      29.670  25.040  39.920  1.00  0.00           N
ATOM    676  HZ1 LYS B 195      30.290  24.360  40.320  1.00  0.00           H
ATOM    677  HZ2 LYS B 195      28.730  24.730  40.020  1.00  0.00           H
ATOM    678  HZ3 LYS B 195      29.880  25.150  38.940  1.00  0.00           H
ATOM    679  C   LYS B 195      29.640  31.860  40.090  1.00  0.00           C
ATOM    680  O   LYS B 195      29.550  32.480  39.030  1.00  0.00           O
ATOM    681  N   ASN B 196      30.780  31.720  40.760  1.00  0.00           N
ATOM    682  HN  ASN B 196      30.770  31.220  41.630  1.00  0.00           H
ATOM    683  CA  ASN B 196      32.040  32.280  40.290  1.00  0.00           C
ATOM    684  HA  ASN B 196      31.850  32.710  39.400  1.00  0.00           H
ATOM    685  CB  ASN B 196      32.560  33.320  41.280  1.00  0.00           C
ATOM    686  HB1 ASN B 196      33.500  33.080  41.530  1.00  0.00           H
ATOM    687  HB2 ASN B 196      31.990  33.300  42.100  1.00  0.00           H
ATOM    688  CG  ASN B 196      32.560  34.740  40.730  1.00  0.00           C
ATOM    689  OD1 ASN B 196      33.520  35.170  40.100  1.00  0.00           O
ATOM    690  ND2 ASN B 196      31.490  35.470  40.970  1.00  0.00           N
ATOM    691 HD21 ASN B 196      30.730  35.080  41.490  1.00  0.00           H
ATOM    692 HD22 ASN B 196      31.430  36.400  40.630  1.00  0.00           H
ATOM    693  C   ASN B 196      33.050  31.160  40.140  1.00  0.00           C
ATOM    694  O   ASN B 196      32.780  30.020  40.560  1.00  0.00           O
ATOM    695  N   ILE B 197      34.210  31.450  39.570  1.00  0.00           N
ATOM    696  HN  ILE B 197      34.380  32.380  39.260  1.00  0.00           H
ATOM    697  CA  ILE B 197      35.240  30.440  39.390  1.00  0.00           C
ATOM    698  HA  ILE B 197      35.220  29.930  40.250  1.00  0.00           H
ATOM    699  CB  ILE B 197      34.920  29.500  38.200  1.00  0.00           C
ATOM    700  HB  ILE B 197      33.930  29.360  38.150  1.00  0.00           H
ATOM    701  CG2 ILE B 197      35.350  30.120  36.880  1.00  0.00           C
ATOM    702 HG21 ILE B 197      35.130  29.500  36.130  1.00  0.00           H
ATOM    703 HG22 ILE B 197      34.870  30.990  36.750  1.00  0.00           H
ATOM    704 HG23 ILE B 197      36.340  30.290  36.900  1.00  0.00           H
ATOM    705  CG1 ILE B 197      35.580  28.130  38.390  1.00  0.00           C
ATOM    706 HG11 ILE B 197      35.310  27.770  39.290  1.00  0.00           H
ATOM    707 HG12 ILE B 197      36.570  28.250  38.370  1.00  0.00           H
ATOM    708  CD  ILE B 197      35.200  27.110  37.340  1.00  0.00           C
ATOM    709  HD1 ILE B 197      35.670  26.250  37.530  1.00  0.00           H
ATOM    710  HD2 ILE B 197      34.210  26.970  37.360  1.00  0.00           H
ATOM    711  HD3 ILE B 197      35.470  27.450  36.440  1.00  0.00           H
ATOM    712  C   ILE B 197      36.620  31.070  39.210  1.00  0.00           C
ATOM    713  O   ILE B 197      36.740  32.190  38.690  1.00  0.00           O
ATOM    714  N   ASP B 198      37.640  30.350  39.630  1.00  0.00           N
ATOM    715  HN  ASP B 198      37.470  29.460  40.050  1.00  0.00           H
ATOM    716  CA  ASP B 198      39.010  30.820  39.510  1.00  0.00           C
ATOM    717  HA  ASP B 198      38.960  31.750  39.140  1.00  0.00           H
ATOM    718  CB  ASP B 198      39.700  30.840  40.880  1.00  0.00           C
ATOM    719  HB1 ASP B 198      40.150  29.960  41.030  1.00  0.00           H
ATOM    720  HB2 ASP B 198      39.010  30.990  41.590  1.00  0.00           H
ATOM    721  CG  ASP B 198      40.750  31.930  40.990  1.00  0.00           C
ATOM    722  OD1 ASP B 198      41.460  32.200  39.990  1.00  0.00           O
ATOM    723  OD2 ASP B 198      40.870  32.540  42.070  1.00  0.00           O
ATOM    724  C   ASP B 198      39.770  29.910  38.550  1.00  0.00           C
ATOM    725  O   ASP B 198      39.190  28.990  37.990  1.00  0.00           O
ATOM    726  N   GLY B 199      41.060  30.170  38.390  1.00  0.00           N
ATOM    727  HN  GLY B 199      41.470  30.930  38.880  1.00  0.00           H
ATOM    728  CA  GLY B 199      41.870  29.370  37.500  1.00  0.00           C
ATOM    729  HA1 GLY B 199      41.600  28.410  37.610  1.00  0.00           H
ATOM    730  HA2 GLY B 199      41.680  29.660  36.560  1.00  0.00           H
ATOM    731  C   GLY B 199      43.340  29.520  37.800  1.00  0.00           C
ATOM    732  O   GLY B 199      43.800  29.160  38.890  1.00  0.00           O
ATOM    733  N   TYR B 200      44.090  30.070  36.850  1.00  0.00           N
ATOM    734  HN  TYR B 200      43.660  30.350  35.990  1.00  0.00           H
ATOM    735  CA  TYR B 200      45.520  30.260  37.020  1.00  0.00           C
ATOM    736  HA  TYR B 200      45.600  30.710  37.910  1.00  0.00           H
ATOM    737  CB  TYR B 200      46.250  28.910  37.030  1.00  0.00           C
ATOM    738  HB1 TYR B 200      46.140  28.490  36.130  1.00  0.00           H
ATOM    739  HB2 TYR B 200      45.830  28.330  37.720  1.00  0.00           H
ATOM    740  CG  TYR B 200      47.730  29.000  37.320  1.00  0.00           C
ATOM    741  CD1 TYR B 200      48.660  28.500  36.420  1.00  0.00           C
ATOM    742  HD1 TYR B 200      48.350  28.080  35.570  1.00  0.00           H
ATOM    743  CE1 TYR B 200      50.020  28.570  36.680  1.00  0.00           C
ATOM    744  HE1 TYR B 200      50.680  28.210  36.030  1.00  0.00           H
ATOM    745  CZ  TYR B 200      50.460  29.150  37.860  1.00  0.00           C
ATOM    746  OH  TYR B 200      51.810  29.220  38.120  1.00  0.00           O
ATOM    747  HH  TYR B 200      51.950  29.670  39.010  1.00  0.00           H
ATOM    748  CD2 TYR B 200      48.190  29.570  38.500  1.00  0.00           C
ATOM    749  HD2 TYR B 200      47.540  29.930  39.160  1.00  0.00           H
ATOM    750  CE2 TYR B 200      49.550  29.650  38.770  1.00  0.00           C
ATOM    751  HE2 TYR B 200      49.870  30.070  39.620  1.00  0.00           H
ATOM    752  C   TYR B 200      46.100  31.180  35.950  1.00  0.00           C
ATOM    753  O   TYR B 200      46.560  30.720  34.900  1.00  0.00           O
ATOM    754  N   PHE B 201      46.070  32.480  36.200  1.00  0.00           N
ATOM    755  HN  PHE B 201      45.640  32.800  37.050  1.00  0.00           H
ATOM    756  CA  PHE B 201      46.620  33.460  35.270  1.00  0.00           C
ATOM    757  HA  PHE B 201      46.220  33.260  34.380  1.00  0.00           H
ATOM    758  CB  PHE B 201      46.260  34.890  35.710  1.00  0.00           C
ATOM    759  HB1 PHE B 201      47.110  35.410  35.820  1.00  0.00           H
ATOM    760  HB2 PHE B 201      45.770  34.840  36.580  1.00  0.00           H
ATOM    761  CG  PHE B 201      45.390  35.640  34.740  1.00  0.00           C
ATOM    762  CD1 PHE B 201      45.630  35.580  33.370  1.00  0.00           C
ATOM    763  HD1 PHE B 201      46.380  35.030  33.030  1.00  0.00           H
ATOM    764  CE1 PHE B 201      44.820  36.280  32.490  1.00  0.00           C
ATOM    765  HE1 PHE B 201      45.000  36.230  31.500  1.00  0.00           H
ATOM    766  CZ  PHE B 201      43.780  37.050  32.960  1.00  0.00           C
ATOM    767  HZ  PHE B 201      43.200  37.550  32.320  1.00  0.00           H
ATOM    768  CD2 PHE B 201      44.340  36.410  35.190  1.00  0.00           C
ATOM    769  HD2 PHE B 201      44.160  36.470  36.180  1.00  0.00           H
ATOM    770  CE2 PHE B 201      43.540  37.110  34.310  1.00  0.00           C
ATOM    771  HE2 PHE B 201      42.780  37.670  34.660  1.00  0.00           H
ATOM    772  C   PHE B 201      48.140  33.300  35.240  1.00  0.00           C
ATOM    773  O   PHE B 201      48.840  33.700  36.170  1.00  0.00           O
ATOM    774  N   LYS B 202      48.640  32.700  34.170  1.00  0.00           N
ATOM    775  HN  LYS B 202      48.030  32.400  33.440  1.00  0.00           H
ATOM    776  CA  LYS B 202      50.070  32.470  34.030  1.00  0.00           C
ATOM    777  HA  LYS B 202      50.500  32.970  34.780  1.00  0.00           H
ATOM    778  CB  LYS B 202      50.370  30.970  34.120  1.00  0.00           C
ATOM    779  HB1 LYS B 202      49.600  30.470  33.730  1.00  0.00           H
ATOM    780  HB2 LYS B 202      50.460  30.730  35.090  1.00  0.00           H
ATOM    781  CG  LYS B 202      51.630  30.500  33.410  1.00  0.00           C
ATOM    782  HG1 LYS B 202      51.650  30.890  32.490  1.00  0.00           H
ATOM    783  HG2 LYS B 202      51.620  29.500  33.340  1.00  0.00           H
ATOM    784  CD  LYS B 202      52.900  30.920  34.140  1.00  0.00           C
ATOM    785  HD1 LYS B 202      52.960  31.920  34.150  1.00  0.00           H
ATOM    786  HD2 LYS B 202      52.860  30.580  35.080  1.00  0.00           H
ATOM    787  CE  LYS B 202      54.150  30.350  33.470  1.00  0.00           C
ATOM    788  HE1 LYS B 202      54.050  29.360  33.380  1.00  0.00           H
ATOM    789  HE2 LYS B 202      54.950  30.560  34.030  1.00  0.00           H
ATOM    790  NZ  LYS B 202      54.360  30.920  32.110  1.00  0.00           N
ATOM    791  HZ1 LYS B 202      55.190  30.520  31.710  1.00  0.00           H
ATOM    792  HZ2 LYS B 202      53.580  30.710  31.530  1.00  0.00           H
ATOM    793  HZ3 LYS B 202      54.470  31.910  32.180  1.00  0.00           H
ATOM    794  C   LYS B 202      50.590  33.030  32.710  1.00  0.00           C
ATOM    795  O   LYS B 202      50.050  32.740  31.650  1.00  0.00           O
ATOM    796  N   ILE B 203      51.620  33.850  32.810  1.00  0.00           N
ATOM    797  HN  ILE B 203      51.990  34.080  33.710  1.00  0.00           H
ATOM    798  CA  ILE B 203      52.240  34.440  31.630  1.00  0.00           C
ATOM    799  HA  ILE B 203      51.520  34.490  30.940  1.00  0.00           H
ATOM    800  CB  ILE B 203      52.800  35.850  31.930  1.00  0.00           C
ATOM    801  HB  ILE B 203      53.590  35.760  32.530  1.00  0.00           H
ATOM    802  CG2 ILE B 203      53.270  36.520  30.640  1.00  0.00           C
ATOM    803 HG21 ILE B 203      53.630  37.430  30.850  1.00  0.00           H
ATOM    804 HG22 ILE B 203      54.000  35.960  30.230  1.00  0.00           H
ATOM    805 HG23 ILE B 203      52.510  36.600  30.000  1.00  0.00           H
ATOM    806  CG1 ILE B 203      51.740  36.720  32.630  1.00  0.00           C
ATOM    807 HG11 ILE B 203      52.140  37.620  32.810  1.00  0.00           H
ATOM    808 HG12 ILE B 203      51.510  36.280  33.500  1.00  0.00           H
ATOM    809  CD  ILE B 203      50.460  36.920  31.850  1.00  0.00           C
ATOM    810  HD1 ILE B 203      49.840  37.490  32.370  1.00  0.00           H
ATOM    811  HD2 ILE B 203      50.670  37.360  30.980  1.00  0.00           H
ATOM    812  HD3 ILE B 203      50.040  36.030  31.670  1.00  0.00           H
ATOM    813  C   ILE B 203      53.380  33.530  31.200  1.00  0.00           C
ATOM    814  OT1 ILE B 203      53.590  32.410  31.940  1.00  0.00           O
ATOM    815  OT2 ILE B 203      54.090  33.910  30.100  1.00  0.00           O
TER
ENDMDL
