# Supplementary material for: Modulation of Aβ1–42 Aggregation by a SARS-CoV‑2 Protein Fragment
Source: J Chem Inf Model. 2025 Oct 1;65(20):11342–56. doi: 10.1021/acs.jcim.5c01811 (PMC12570137; doi:10.1021/acs.jcim.5c01811)
Supplement: Supplementary file 2 [file ci5c01811_si_002.zip › AB-coordinates/MONOMER/INITIAL/RC2_initial.pdb]

REMARK    GENERATED BY TRJCONV
TITLE     Protein in water t= 1000000.00000
REMARK    THIS IS A SIMULATION BOX
CRYST1   67.010   67.010   67.010  90.00  90.00  90.00 P 1           1
MODEL        1
ATOM      1  CH3 ACE     0      32.410  26.410  36.750  1.00  0.00           C
ATOM      2 HH31 ACE     0      31.620  27.090  37.150  1.00  0.00           H
ATOM      3 HH32 ACE     0      32.590  25.590  37.480  1.00  0.00           H
ATOM      4 HH33 ACE     0      33.390  26.900  36.540  1.00  0.00           H
ATOM      5  C   ACE     0      31.900  25.820  35.500  1.00  0.00           C
ATOM      6  O   ACE     0      30.870  26.310  35.030  1.00  0.00           O
ATOM      7  N   ASP     1      32.490  24.810  34.890  1.00  0.00           N
ATOM      8  HN  ASP     1      33.360  24.410  35.170  1.00  0.00           H
ATOM      9  CA  ASP     1      32.020  24.140  33.740  1.00  0.00           C
ATOM     10  HA  ASP     1      31.730  24.900  33.040  1.00  0.00           H
ATOM     11  CB  ASP     1      33.230  23.420  33.030  1.00  0.00           C
ATOM     12  HB1 ASP     1      32.830  23.200  32.020  1.00  0.00           H
ATOM     13  HB2 ASP     1      34.000  24.210  32.900  1.00  0.00           H
ATOM     14  CG  ASP     1      33.700  22.170  33.650  1.00  0.00           C
ATOM     15  OD1 ASP     1      34.120  21.240  32.910  1.00  0.00           O
ATOM     16  OD2 ASP     1      33.820  22.110  34.890  1.00  0.00           O
ATOM     17  C   ASP     1      30.830  23.250  34.090  1.00  0.00           C
ATOM     18  O   ASP     1      30.020  22.880  33.260  1.00  0.00           O
ATOM     19  N   ALA     2      30.610  23.020  35.460  1.00  0.00           N
ATOM     20  HN  ALA     2      31.280  23.360  36.110  1.00  0.00           H
ATOM     21  CA  ALA     2      29.310  22.610  36.010  1.00  0.00           C
ATOM     22  HA  ALA     2      28.980  21.690  35.560  1.00  0.00           H
ATOM     23  CB  ALA     2      29.590  22.330  37.490  1.00  0.00           C
ATOM     24  HB1 ALA     2      28.650  22.040  37.990  1.00  0.00           H
ATOM     25  HB2 ALA     2      30.290  21.460  37.510  1.00  0.00           H
ATOM     26  HB3 ALA     2      30.100  23.160  38.010  1.00  0.00           H
ATOM     27  C   ALA     2      28.190  23.580  35.830  1.00  0.00           C
ATOM     28  O   ALA     2      27.010  23.230  35.760  1.00  0.00           O
ATOM     29  N   GLU     3      28.490  24.910  35.780  1.00  0.00           N
ATOM     30  HN  GLU     3      29.400  25.290  35.890  1.00  0.00           H
ATOM     31  CA  GLU     3      27.490  25.900  35.450  1.00  0.00           C
ATOM     32  HA  GLU     3      26.530  25.440  35.620  1.00  0.00           H
ATOM     33  CB  GLU     3      27.620  27.140  36.400  1.00  0.00           C
ATOM     34  HB1 GLU     3      27.380  26.770  37.420  1.00  0.00           H
ATOM     35  HB2 GLU     3      28.680  27.460  36.350  1.00  0.00           H
ATOM     36  CG  GLU     3      26.750  28.400  36.220  1.00  0.00           C
ATOM     37  HG1 GLU     3      26.910  28.830  35.210  1.00  0.00           H
ATOM     38  HG2 GLU     3      25.720  28.070  36.490  1.00  0.00           H
ATOM     39  CD  GLU     3      27.080  29.410  37.330  1.00  0.00           C
ATOM     40  OE1 GLU     3      27.720  30.430  36.980  1.00  0.00           O
ATOM     41  OE2 GLU     3      26.710  29.170  38.510  1.00  0.00           O
ATOM     42  C   GLU     3      27.490  26.260  33.920  1.00  0.00           C
ATOM     43  O   GLU     3      26.790  27.100  33.450  1.00  0.00           O
ATOM     44  N   PHE     4      28.470  25.680  33.190  1.00  0.00           N
ATOM     45  HN  PHE     4      29.120  25.110  33.670  1.00  0.00           H
ATOM     46  CA  PHE     4      28.520  25.700  31.770  1.00  0.00           C
ATOM     47  HA  PHE     4      29.160  24.870  31.500  1.00  0.00           H
ATOM     48  CB  PHE     4      27.170  25.370  30.950  1.00  0.00           C
ATOM     49  HB1 PHE     4      26.480  26.240  30.850  1.00  0.00           H
ATOM     50  HB2 PHE     4      27.440  25.080  29.910  1.00  0.00           H
ATOM     51  CG  PHE     4      26.320  24.250  31.470  1.00  0.00           C
ATOM     52  CD1 PHE     4      25.190  24.610  32.140  1.00  0.00           C
ATOM     53  HD1 PHE     4      24.820  25.600  32.370  1.00  0.00           H
ATOM     54  CE1 PHE     4      24.400  23.510  32.560  1.00  0.00           C
ATOM     55  HE1 PHE     4      23.570  23.870  33.150  1.00  0.00           H
ATOM     56  CZ  PHE     4      24.680  22.170  32.310  1.00  0.00           C
ATOM     57  HZ  PHE     4      23.950  21.500  32.730  1.00  0.00           H
ATOM     58  CD2 PHE     4      26.690  22.890  31.220  1.00  0.00           C
ATOM     59  HD2 PHE     4      27.550  22.590  30.650  1.00  0.00           H
ATOM     60  CE2 PHE     4      25.820  21.910  31.580  1.00  0.00           C
ATOM     61  HE2 PHE     4      26.100  20.890  31.370  1.00  0.00           H
ATOM     62  C   PHE     4      29.250  26.920  31.210  1.00  0.00           C
ATOM     63  O   PHE     4      29.110  27.370  30.030  1.00  0.00           O
ATOM     64  N   ARG     5      29.990  27.550  32.060  1.00  0.00           N
ATOM     65  HN  ARG     5      30.160  27.150  32.960  1.00  0.00           H
ATOM     66  CA  ARG     5      30.880  28.600  31.750  1.00  0.00           C
ATOM     67  HA  ARG     5      30.320  29.360  31.240  1.00  0.00           H
ATOM     68  CB  ARG     5      31.520  29.050  33.120  1.00  0.00           C
ATOM     69  HB1 ARG     5      31.920  28.150  33.640  1.00  0.00           H
ATOM     70  HB2 ARG     5      32.350  29.770  32.990  1.00  0.00           H
ATOM     71  CG  ARG     5      30.620  29.770  34.150  1.00  0.00           C
ATOM     72  HG1 ARG     5      29.760  29.100  34.380  1.00  0.00           H
ATOM     73  HG2 ARG     5      31.270  29.900  35.040  1.00  0.00           H
ATOM     74  CD  ARG     5      29.960  31.020  33.640  1.00  0.00           C
ATOM     75  HD1 ARG     5      30.680  31.850  33.480  1.00  0.00           H
ATOM     76  HD2 ARG     5      29.440  30.880  32.670  1.00  0.00           H
ATOM     77  NE  ARG     5      29.030  31.450  34.750  1.00  0.00           N
ATOM     78  HE  ARG     5      28.940  30.880  35.560  1.00  0.00           H
ATOM     79  CZ  ARG     5      27.980  32.260  34.520  1.00  0.00           C
ATOM     80  NH1 ARG     5      27.870  32.950  33.410  1.00  0.00           N
ATOM     81 HH11 ARG     5      26.950  33.290  33.190  1.00  0.00           H
ATOM     82 HH12 ARG     5      28.670  32.990  32.820  1.00  0.00           H
ATOM     83  NH2 ARG     5      26.920  32.380  35.320  1.00  0.00           N
ATOM     84 HH21 ARG     5      26.840  31.750  36.100  1.00  0.00           H
ATOM     85 HH22 ARG     5      26.110  32.860  34.970  1.00  0.00           H
ATOM     86  C   ARG     5      32.030  28.230  30.820  1.00  0.00           C
ATOM     87  O   ARG     5      32.690  27.160  30.920  1.00  0.00           O
ATOM     88  N   HIS     6      32.370  29.150  29.910  1.00  0.00           N
ATOM     89  HN  HIS     6      31.730  29.880  29.670  1.00  0.00           H
ATOM     90  CA  HIS     6      33.610  29.110  29.120  1.00  0.00           C
ATOM     91  HA  HIS     6      33.640  28.110  28.720  1.00  0.00           H
ATOM     92  CB  HIS     6      33.540  30.220  27.970  1.00  0.00           C
ATOM     93  HB1 HIS     6      32.850  30.000  27.130  1.00  0.00           H
ATOM     94  HB2 HIS     6      33.140  31.180  28.360  1.00  0.00           H
ATOM     95  ND1 HIS     6      35.390  29.350  26.570  1.00  0.00           N
ATOM     96  CG  HIS     6      34.800  30.460  27.140  1.00  0.00           C
ATOM     97  CE1 HIS     6      36.400  29.840  25.830  1.00  0.00           C
ATOM     98  HE1 HIS     6      37.090  29.310  25.170  1.00  0.00           H
ATOM     99  NE2 HIS     6      36.440  31.210  25.920  1.00  0.00           N
ATOM    100  HE2 HIS     6      37.250  31.710  25.630  1.00  0.00           H
ATOM    101  CD2 HIS     6      35.430  31.570  26.800  1.00  0.00           C
ATOM    102  HD2 HIS     6      35.250  32.600  27.070  1.00  0.00           H
ATOM    103  C   HIS     6      34.840  29.160  30.060  1.00  0.00           C
ATOM    104  O   HIS     6      34.770  29.160  31.320  1.00  0.00           O
ATOM    105  N   ASP     7      36.020  29.010  29.490  1.00  0.00           N
ATOM    106  HN  ASP     7      36.050  29.040  28.490  1.00  0.00           H
ATOM    107  CA  ASP     7      37.250  28.920  30.240  1.00  0.00           C
ATOM    108  HA  ASP     7      36.990  28.180  30.990  1.00  0.00           H
ATOM    109  CB  ASP     7      38.440  28.530  29.350  1.00  0.00           C
ATOM    110  HB1 ASP     7      38.530  29.320  28.570  1.00  0.00           H
ATOM    111  HB2 ASP     7      39.370  28.500  29.950  1.00  0.00           H
ATOM    112  CG  ASP     7      38.270  27.260  28.580  1.00  0.00           C
ATOM    113  OD1 ASP     7      37.310  26.440  28.830  1.00  0.00           O
ATOM    114  OD2 ASP     7      39.160  26.960  27.760  1.00  0.00           O
ATOM    115  C   ASP     7      37.590  30.140  31.120  1.00  0.00           C
ATOM    116  O   ASP     7      37.420  31.290  30.730  1.00  0.00           O
ATOM    117  N   SER     8      38.030  29.850  32.400  1.00  0.00           N
ATOM    118  HN  SER     8      38.230  28.900  32.630  1.00  0.00           H
ATOM    119  CA  SER     8      38.430  30.820  33.380  1.00  0.00           C
ATOM    120  HA  SER     8      38.870  30.290  34.210  1.00  0.00           H
ATOM    121  CB  SER     8      39.640  31.580  32.850  1.00  0.00           C
ATOM    122  HB1 SER     8      39.250  32.210  32.020  1.00  0.00           H
ATOM    123  HB2 SER     8      40.060  32.210  33.660  1.00  0.00           H
ATOM    124  OG  SER     8      40.630  30.690  32.380  1.00  0.00           O
ATOM    125  HG1 SER     8      41.200  31.160  31.770  1.00  0.00           H
ATOM    126  C   SER     8      37.260  31.550  33.980  1.00  0.00           C
ATOM    127  O   SER     8      37.330  32.740  34.220  1.00  0.00           O
ATOM    128  N   GLY     9      36.180  30.810  34.160  1.00  0.00           N
ATOM    129  HN  GLY     9      36.160  29.850  33.880  1.00  0.00           H
ATOM    130  CA  GLY     9      35.160  31.180  35.060  1.00  0.00           C
ATOM    131  HA1 GLY     9      34.630  32.040  34.670  1.00  0.00           H
ATOM    132  HA2 GLY     9      34.540  30.320  35.250  1.00  0.00           H
ATOM    133  C   GLY     9      35.620  31.680  36.480  1.00  0.00           C
ATOM    134  O   GLY     9      35.020  32.580  37.090  1.00  0.00           O
ATOM    135  N   TYR    10      36.720  31.140  37.040  1.00  0.00           N
ATOM    136  HN  TYR    10      37.170  30.390  36.570  1.00  0.00           H
ATOM    137  CA  TYR    10      37.310  31.540  38.310  1.00  0.00           C
ATOM    138  HA  TYR    10      36.470  31.780  38.940  1.00  0.00           H
ATOM    139  CB  TYR    10      38.020  30.340  39.030  1.00  0.00           C
ATOM    140  HB1 TYR    10      38.650  30.640  39.890  1.00  0.00           H
ATOM    141  HB2 TYR    10      37.170  29.690  39.320  1.00  0.00           H
ATOM    142  CG  TYR    10      38.880  29.450  38.080  1.00  0.00           C
ATOM    143  CD1 TYR    10      39.760  30.080  37.130  1.00  0.00           C
ATOM    144  HD1 TYR    10      39.860  31.150  37.060  1.00  0.00           H
ATOM    145  CE1 TYR    10      40.530  29.350  36.210  1.00  0.00           C
ATOM    146  HE1 TYR    10      41.220  29.940  35.620  1.00  0.00           H
ATOM    147  CZ  TYR    10      40.400  28.020  36.080  1.00  0.00           C
ATOM    148  OH  TYR    10      41.260  27.290  35.200  1.00  0.00           O
ATOM    149  HH  TYR    10      40.920  26.390  35.120  1.00  0.00           H
ATOM    150  CD2 TYR    10      38.780  28.050  37.900  1.00  0.00           C
ATOM    151  HD2 TYR    10      38.110  27.460  38.490  1.00  0.00           H
ATOM    152  CE2 TYR    10      39.470  27.370  36.890  1.00  0.00           C
ATOM    153  HE2 TYR    10      39.280  26.310  36.820  1.00  0.00           H
ATOM    154  C   TYR    10      38.240  32.790  38.230  1.00  0.00           C
ATOM    155  O   TYR    10      38.970  33.180  39.110  1.00  0.00           O
ATOM    156  N   GLU    11      38.200  33.530  37.140  1.00  0.00           N
ATOM    157  HN  GLU    11      37.530  33.340  36.420  1.00  0.00           H
ATOM    158  CA  GLU    11      39.000  34.710  37.100  1.00  0.00           C
ATOM    159  HA  GLU    11      39.360  35.090  38.050  1.00  0.00           H
ATOM    160  CB  GLU    11      40.200  34.430  36.110  1.00  0.00           C
ATOM    161  HB1 GLU    11      41.020  33.960  36.690  1.00  0.00           H
ATOM    162  HB2 GLU    11      40.010  33.720  35.280  1.00  0.00           H
ATOM    163  CG  GLU    11      40.770  35.680  35.320  1.00  0.00           C
ATOM    164  HG1 GLU    11      40.040  36.080  34.590  1.00  0.00           H
ATOM    165  HG2 GLU    11      41.100  36.440  36.060  1.00  0.00           H
ATOM    166  CD  GLU    11      42.070  35.290  34.570  1.00  0.00           C
ATOM    167  OE1 GLU    11      43.250  35.360  35.020  1.00  0.00           O
ATOM    168  OE2 GLU    11      41.820  34.850  33.390  1.00  0.00           O
ATOM    169  C   GLU    11      38.190  35.840  36.510  1.00  0.00           C
ATOM    170  O   GLU    11      38.370  37.020  36.860  1.00  0.00           O
ATOM    171  N   VAL    12      37.220  35.560  35.670  1.00  0.00           N
ATOM    172  HN  VAL    12      36.960  34.600  35.560  1.00  0.00           H
ATOM    173  CA  VAL    12      36.360  36.550  35.080  1.00  0.00           C
ATOM    174  HA  VAL    12      36.670  37.570  35.280  1.00  0.00           H
ATOM    175  CB  VAL    12      36.130  36.240  33.580  1.00  0.00           C
ATOM    176  HB  VAL    12      35.820  35.170  33.540  1.00  0.00           H
ATOM    177  CG1 VAL    12      35.120  37.080  32.830  1.00  0.00           C
ATOM    178 HG11 VAL    12      34.080  36.700  32.840  1.00  0.00           H
ATOM    179 HG12 VAL    12      35.060  38.110  33.260  1.00  0.00           H
ATOM    180 HG13 VAL    12      35.530  37.240  31.820  1.00  0.00           H
ATOM    181  CG2 VAL    12      37.510  36.340  32.840  1.00  0.00           C
ATOM    182 HG21 VAL    12      37.820  37.400  32.770  1.00  0.00           H
ATOM    183 HG22 VAL    12      38.310  35.660  33.210  1.00  0.00           H
ATOM    184 HG23 VAL    12      37.440  35.950  31.800  1.00  0.00           H
ATOM    185  C   VAL    12      35.060  36.470  35.780  1.00  0.00           C
ATOM    186  O   VAL    12      34.500  35.380  35.990  1.00  0.00           O
ATOM    187  N   HIS    13      34.580  37.590  36.190  1.00  0.00           N
ATOM    188  HN  HIS    13      34.940  38.500  36.010  1.00  0.00           H
ATOM    189  CA  HIS    13      33.220  37.830  36.850  1.00  0.00           C
ATOM    190  HA  HIS    13      33.120  37.160  37.690  1.00  0.00           H
ATOM    191  CB  HIS    13      33.170  39.310  37.310  1.00  0.00           C
ATOM    192  HB1 HIS    13      34.140  39.650  37.750  1.00  0.00           H
ATOM    193  HB2 HIS    13      32.940  39.990  36.470  1.00  0.00           H
ATOM    194  ND1 HIS    13      32.160  39.020  39.470  1.00  0.00           N
ATOM    195  CG  HIS    13      32.080  39.600  38.240  1.00  0.00           C
ATOM    196  CE1 HIS    13      31.230  39.500  40.230  1.00  0.00           C
ATOM    197  HE1 HIS    13      31.150  39.030  41.210  1.00  0.00           H
ATOM    198  NE2 HIS    13      30.560  40.480  39.570  1.00  0.00           N
ATOM    199  HE2 HIS    13      29.720  40.970  39.810  1.00  0.00           H
ATOM    200  CD2 HIS    13      31.110  40.550  38.300  1.00  0.00           C
ATOM    201  HD2 HIS    13      30.830  41.320  37.590  1.00  0.00           H
ATOM    202  C   HIS    13      32.050  37.530  35.940  1.00  0.00           C
ATOM    203  O   HIS    13      31.650  38.380  35.190  1.00  0.00           O
ATOM    204  N   HIS    14      31.670  36.270  35.910  1.00  0.00           N
ATOM    205  HN  HIS    14      32.250  35.600  36.360  1.00  0.00           H
ATOM    206  CA  HIS    14      30.580  35.820  35.110  1.00  0.00           C
ATOM    207  HA  HIS    14      30.510  34.790  35.410  1.00  0.00           H
ATOM    208  CB  HIS    14      29.210  36.390  35.410  1.00  0.00           C
ATOM    209  HB1 HIS    14      29.280  37.480  35.210  1.00  0.00           H
ATOM    210  HB2 HIS    14      28.440  36.040  34.680  1.00  0.00           H
ATOM    211  ND1 HIS    14      28.130  34.960  37.140  1.00  0.00           N
ATOM    212  CG  HIS    14      28.730  36.140  36.800  1.00  0.00           C
ATOM    213  CE1 HIS    14      27.680  35.210  38.400  1.00  0.00           C
ATOM    214  HE1 HIS    14      27.080  34.480  38.950  1.00  0.00           H
ATOM    215  NE2 HIS    14      27.960  36.460  38.760  1.00  0.00           N
ATOM    216  HE2 HIS    14      27.740  36.920  39.630  1.00  0.00           H
ATOM    217  CD2 HIS    14      28.640  37.050  37.740  1.00  0.00           C
ATOM    218  HD2 HIS    14      28.940  38.100  37.720  1.00  0.00           H
ATOM    219  C   HIS    14      30.950  35.820  33.610  1.00  0.00           C
ATOM    220  O   HIS    14      30.350  36.520  32.760  1.00  0.00           O
ATOM    221  N   GLN    15      31.920  35.000  33.340  1.00  0.00           N
ATOM    222  HN  GLN    15      32.410  34.610  34.110  1.00  0.00           H
ATOM    223  CA  GLN    15      32.260  34.440  32.020  1.00  0.00           C
ATOM    224  HA  GLN    15      32.690  35.240  31.430  1.00  0.00           H
ATOM    225  CB  GLN    15      33.330  33.330  32.250  1.00  0.00           C
ATOM    226  HB1 GLN    15      34.170  33.840  32.770  1.00  0.00           H
ATOM    227  HB2 GLN    15      32.970  32.510  32.910  1.00  0.00           H
ATOM    228  CG  GLN    15      33.980  32.640  30.990  1.00  0.00           C
ATOM    229  HG1 GLN    15      34.770  32.040  31.500  1.00  0.00           H
ATOM    230  HG2 GLN    15      33.350  31.940  30.390  1.00  0.00           H
ATOM    231  CD  GLN    15      34.620  33.650  30.110  1.00  0.00           C
ATOM    232  OE1 GLN    15      34.040  34.490  29.430  1.00  0.00           O
ATOM    233  NE2 GLN    15      35.940  33.700  30.170  1.00  0.00           N
ATOM    234 HE21 GLN    15      36.330  34.600  29.960  1.00  0.00           H
ATOM    235 HE22 GLN    15      36.360  33.010  30.760  1.00  0.00           H
ATOM    236  C   GLN    15      31.140  33.900  31.200  1.00  0.00           C
ATOM    237  O   GLN    15      30.110  33.410  31.710  1.00  0.00           O
ATOM    238  N   LYS    16      31.230  33.980  29.840  1.00  0.00           N
ATOM    239  HN  LYS    16      32.030  34.360  29.390  1.00  0.00           H
ATOM    240  CA  LYS    16      30.150  33.620  28.950  1.00  0.00           C
ATOM    241  HA  LYS    16      29.310  34.230  29.240  1.00  0.00           H
ATOM    242  CB  LYS    16      30.410  34.030  27.570  1.00  0.00           C
ATOM    243  HB1 LYS    16      31.460  33.690  27.420  1.00  0.00           H
ATOM    244  HB2 LYS    16      29.790  33.580  26.760  1.00  0.00           H
ATOM    245  CG  LYS    16      30.610  35.550  27.320  1.00  0.00           C
ATOM    246  HG1 LYS    16      31.300  36.090  28.010  1.00  0.00           H
ATOM    247  HG2 LYS    16      31.060  35.790  26.330  1.00  0.00           H
ATOM    248  CD  LYS    16      29.270  36.330  27.280  1.00  0.00           C
ATOM    249  HD1 LYS    16      28.510  35.670  26.810  1.00  0.00           H
ATOM    250  HD2 LYS    16      28.930  36.370  28.340  1.00  0.00           H
ATOM    251  CE  LYS    16      29.370  37.670  26.610  1.00  0.00           C
ATOM    252  HE1 LYS    16      30.180  38.230  27.130  1.00  0.00           H
ATOM    253  HE2 LYS    16      29.630  37.590  25.530  1.00  0.00           H
ATOM    254  NZ  LYS    16      28.210  38.560  26.810  1.00  0.00           N
ATOM    255  HZ1 LYS    16      28.130  38.840  27.810  1.00  0.00           H
ATOM    256  HZ2 LYS    16      28.300  39.420  26.220  1.00  0.00           H
ATOM    257  HZ3 LYS    16      27.420  37.920  26.590  1.00  0.00           H
ATOM    258  C   LYS    16      29.780  32.170  29.040  1.00  0.00           C
ATOM    259  O   LYS    16      30.710  31.340  29.260  1.00  0.00           O
ATOM    260  N   LEU    17      28.600  31.660  28.820  1.00  0.00           N
ATOM    261  HN  LEU    17      27.840  32.270  28.610  1.00  0.00           H
ATOM    262  CA  LEU    17      28.320  30.250  28.670  1.00  0.00           C
ATOM    263  HA  LEU    17      28.870  29.700  29.430  1.00  0.00           H
ATOM    264  CB  LEU    17      26.790  30.050  28.710  1.00  0.00           C
ATOM    265  HB1 LEU    17      26.320  30.600  27.870  1.00  0.00           H
ATOM    266  HB2 LEU    17      26.560  28.970  28.600  1.00  0.00           H
ATOM    267  CG  LEU    17      26.030  30.500  29.970  1.00  0.00           C
ATOM    268  HG  LEU    17      26.310  31.530  30.240  1.00  0.00           H
ATOM    269  CD1 LEU    17      24.470  30.480  29.690  1.00  0.00           C
ATOM    270 HD11 LEU    17      24.000  30.480  30.700  1.00  0.00           H
ATOM    271 HD12 LEU    17      24.120  31.170  28.890  1.00  0.00           H
ATOM    272 HD13 LEU    17      24.170  29.510  29.230  1.00  0.00           H
ATOM    273  CD2 LEU    17      26.470  29.590  31.200  1.00  0.00           C
ATOM    274 HD21 LEU    17      25.880  29.730  32.130  1.00  0.00           H
ATOM    275 HD22 LEU    17      26.330  28.530  30.920  1.00  0.00           H
ATOM    276 HD23 LEU    17      27.510  29.730  31.550  1.00  0.00           H
ATOM    277  C   LEU    17      28.950  29.690  27.360  1.00  0.00           C
ATOM    278  O   LEU    17      29.300  30.380  26.400  1.00  0.00           O
ATOM    279  N   VAL    18      29.220  28.360  27.320  1.00  0.00           N
ATOM    280  HN  VAL    18      29.020  27.930  28.200  1.00  0.00           H
ATOM    281  CA  VAL    18      29.490  27.660  26.070  1.00  0.00           C
ATOM    282  HA  VAL    18      30.010  28.400  25.490  1.00  0.00           H
ATOM    283  CB  VAL    18      30.380  26.460  26.300  1.00  0.00           C
ATOM    284  HB  VAL    18      30.410  25.940  25.310  1.00  0.00           H
ATOM    285  CG1 VAL    18      31.780  27.010  26.630  1.00  0.00           C
ATOM    286 HG11 VAL    18      31.800  27.730  27.480  1.00  0.00           H
ATOM    287 HG12 VAL    18      32.510  26.180  26.770  1.00  0.00           H
ATOM    288 HG13 VAL    18      32.200  27.630  25.810  1.00  0.00           H
ATOM    289  CG2 VAL    18      29.810  25.460  27.290  1.00  0.00           C
ATOM    290 HG21 VAL    18      30.450  24.550  27.320  1.00  0.00           H
ATOM    291 HG22 VAL    18      29.660  25.910  28.290  1.00  0.00           H
ATOM    292 HG23 VAL    18      28.820  25.220  26.860  1.00  0.00           H
ATOM    293  C   VAL    18      28.160  27.380  25.380  1.00  0.00           C
ATOM    294  O   VAL    18      27.130  27.120  25.970  1.00  0.00           O
ATOM    295  N   PHE    19      28.090  27.660  24.000  1.00  0.00           N
ATOM    296  HN  PHE    19      28.890  28.050  23.540  1.00  0.00           H
ATOM    297  CA  PHE    19      27.020  27.090  23.190  1.00  0.00           C
ATOM    298  HA  PHE    19      27.480  27.340  22.240  1.00  0.00           H
ATOM    299  CB  PHE    19      26.810  25.590  23.190  1.00  0.00           C
ATOM    300  HB1 PHE    19      26.470  25.330  24.220  1.00  0.00           H
ATOM    301  HB2 PHE    19      25.990  25.280  22.510  1.00  0.00           H
ATOM    302  CG  PHE    19      28.080  24.810  22.850  1.00  0.00           C
ATOM    303  CD1 PHE    19      28.860  25.280  21.820  1.00  0.00           C
ATOM    304  HD1 PHE    19      28.560  26.120  21.210  1.00  0.00           H
ATOM    305  CE1 PHE    19      29.990  24.580  21.410  1.00  0.00           C
ATOM    306  HE1 PHE    19      30.510  24.840  20.500  1.00  0.00           H
ATOM    307  CZ  PHE    19      30.330  23.320  21.980  1.00  0.00           C
ATOM    308  HZ  PHE    19      31.080  22.590  21.740  1.00  0.00           H
ATOM    309  CD2 PHE    19      28.370  23.600  23.390  1.00  0.00           C
ATOM    310  HD2 PHE    19      27.630  23.270  24.110  1.00  0.00           H
ATOM    311  CE2 PHE    19      29.430  22.790  22.980  1.00  0.00           C
ATOM    312  HE2 PHE    19      29.430  21.800  23.420  1.00  0.00           H
ATOM    313  C   PHE    19      25.720  27.860  23.220  1.00  0.00           C
ATOM    314  O   PHE    19      24.640  27.300  23.000  1.00  0.00           O
ATOM    315  N   PHE    20      25.790  29.160  23.560  1.00  0.00           N
ATOM    316  HN  PHE    20      26.680  29.550  23.760  1.00  0.00           H
ATOM    317  CA  PHE    20      24.600  29.930  23.680  1.00  0.00           C
ATOM    318  HA  PHE    20      23.840  29.670  22.960  1.00  0.00           H
ATOM    319  CB  PHE    20      23.980  29.720  25.070  1.00  0.00           C
ATOM    320  HB1 PHE    20      23.930  28.630  25.270  1.00  0.00           H
ATOM    321  HB2 PHE    20      24.610  30.090  25.900  1.00  0.00           H
ATOM    322  CG  PHE    20      22.500  30.230  25.140  1.00  0.00           C
ATOM    323  CD1 PHE    20      21.570  29.870  24.160  1.00  0.00           C
ATOM    324  HD1 PHE    20      21.780  29.190  23.350  1.00  0.00           H
ATOM    325  CE1 PHE    20      20.210  30.280  24.200  1.00  0.00           C
ATOM    326  HE1 PHE    20      19.570  30.030  23.370  1.00  0.00           H
ATOM    327  CZ  PHE    20      19.810  31.000  25.260  1.00  0.00           C
ATOM    328  HZ  PHE    20      18.790  31.340  25.310  1.00  0.00           H
ATOM    329  CD2 PHE    20      22.080  31.040  26.220  1.00  0.00           C
ATOM    330  HD2 PHE    20      22.790  31.430  26.940  1.00  0.00           H
ATOM    331  CE2 PHE    20      20.720  31.440  26.270  1.00  0.00           C
ATOM    332  HE2 PHE    20      20.480  32.120  27.070  1.00  0.00           H
ATOM    333  C   PHE    20      24.950  31.430  23.530  1.00  0.00           C
ATOM    334  O   PHE    20      24.050  32.310  23.600  1.00  0.00           O
ATOM    335  N   ALA    21      26.220  31.750  23.280  1.00  0.00           N
ATOM    336  HN  ALA    21      26.800  31.130  22.760  1.00  0.00           H
ATOM    337  CA  ALA    21      26.750  33.150  23.250  1.00  0.00           C
ATOM    338  HA  ALA    21      26.240  33.790  23.940  1.00  0.00           H
ATOM    339  CB  ALA    21      28.200  33.170  23.740  1.00  0.00           C
ATOM    340  HB1 ALA    21      28.750  32.530  23.020  1.00  0.00           H
ATOM    341  HB2 ALA    21      28.760  34.140  23.760  1.00  0.00           H
ATOM    342  HB3 ALA    21      28.170  32.590  24.690  1.00  0.00           H
ATOM    343  C   ALA    21      26.730  33.860  21.870  1.00  0.00           C
ATOM    344  O   ALA    21      26.540  33.250  20.840  1.00  0.00           O
ATOM    345  N   GLU    22      26.960  35.230  21.810  1.00  0.00           N
ATOM    346  HN  GLU    22      27.180  35.680  22.680  1.00  0.00           H
ATOM    347  CA  GLU    22      27.140  36.020  20.600  1.00  0.00           C
ATOM    348  HA  GLU    22      27.540  35.440  19.780  1.00  0.00           H
ATOM    349  CB  GLU    22      25.830  36.690  20.210  1.00  0.00           C
ATOM    350  HB1 GLU    22      25.490  37.210  21.140  1.00  0.00           H
ATOM    351  HB2 GLU    22      26.060  37.460  19.440  1.00  0.00           H
ATOM    352  CG  GLU    22      24.830  35.700  19.660  1.00  0.00           C
ATOM    353  HG1 GLU    22      25.340  35.300  18.760  1.00  0.00           H
ATOM    354  HG2 GLU    22      24.600  35.000  20.490  1.00  0.00           H
ATOM    355  CD  GLU    22      23.480  36.250  19.080  1.00  0.00           C
ATOM    356  OE1 GLU    22      22.400  35.910  19.630  1.00  0.00           O
ATOM    357  OE2 GLU    22      23.520  36.960  18.070  1.00  0.00           O
ATOM    358  C   GLU    22      28.250  37.090  20.880  1.00  0.00           C
ATOM    359  O   GLU    22      28.050  38.300  20.670  1.00  0.00           O
ATOM    360  N   ASP    23      29.410  36.590  21.400  1.00  0.00           N
ATOM    361  HN  ASP    23      29.690  35.630  21.370  1.00  0.00           H
ATOM    362  CA  ASP    23      30.430  37.350  22.060  1.00  0.00           C
ATOM    363  HA  ASP    23      29.850  38.080  22.620  1.00  0.00           H
ATOM    364  CB  ASP    23      31.080  36.440  23.150  1.00  0.00           C
ATOM    365  HB1 ASP    23      31.790  37.110  23.690  1.00  0.00           H
ATOM    366  HB2 ASP    23      30.230  36.170  23.820  1.00  0.00           H
ATOM    367  CG  ASP    23      31.610  35.100  22.660  1.00  0.00           C
ATOM    368  OD1 ASP    23      30.970  34.390  21.860  1.00  0.00           O
ATOM    369  OD2 ASP    23      32.700  34.690  23.120  1.00  0.00           O
ATOM    370  C   ASP    23      31.460  38.130  21.250  1.00  0.00           C
ATOM    371  O   ASP    23      32.100  39.100  21.750  1.00  0.00           O
ATOM    372  N   VAL    24      31.580  37.640  20.000  1.00  0.00           N
ATOM    373  HN  VAL    24      31.330  36.690  19.850  1.00  0.00           H
ATOM    374  CA  VAL    24      32.350  38.330  19.020  1.00  0.00           C
ATOM    375  HA  VAL    24      33.130  38.730  19.650  1.00  0.00           H
ATOM    376  CB  VAL    24      32.860  37.370  17.910  1.00  0.00           C
ATOM    377  HB  VAL    24      32.020  36.830  17.420  1.00  0.00           H
ATOM    378  CG1 VAL    24      33.620  38.190  16.840  1.00  0.00           C
ATOM    379 HG11 VAL    24      32.960  38.880  16.280  1.00  0.00           H
ATOM    380 HG12 VAL    24      34.410  38.870  17.230  1.00  0.00           H
ATOM    381 HG13 VAL    24      34.070  37.520  16.080  1.00  0.00           H
ATOM    382  CG2 VAL    24      33.760  36.250  18.440  1.00  0.00           C
ATOM    383 HG21 VAL    24      33.940  35.520  17.620  1.00  0.00           H
ATOM    384 HG22 VAL    24      34.770  36.620  18.740  1.00  0.00           H
ATOM    385 HG23 VAL    24      33.440  35.650  19.320  1.00  0.00           H
ATOM    386  C   VAL    24      31.740  39.580  18.510  1.00  0.00           C
ATOM    387  O   VAL    24      30.660  39.660  17.930  1.00  0.00           O
ATOM    388  N   GLY    25      32.380  40.730  18.800  1.00  0.00           N
ATOM    389  HN  GLY    25      33.270  40.670  19.250  1.00  0.00           H
ATOM    390  CA  GLY    25      31.910  42.150  18.650  1.00  0.00           C
ATOM    391  HA1 GLY    25      32.740  42.740  18.280  1.00  0.00           H
ATOM    392  HA2 GLY    25      30.950  42.210  18.170  1.00  0.00           H
ATOM    393  C   GLY    25      31.690  42.730  20.030  1.00  0.00           C
ATOM    394  O   GLY    25      31.560  43.940  20.150  1.00  0.00           O
ATOM    395  N   SER    26      31.620  41.980  21.160  1.00  0.00           N
ATOM    396  HN  SER    26      31.780  41.010  20.960  1.00  0.00           H
ATOM    397  CA  SER    26      31.360  42.440  22.510  1.00  0.00           C
ATOM    398  HA  SER    26      31.030  43.460  22.490  1.00  0.00           H
ATOM    399  CB  SER    26      30.370  41.500  23.310  1.00  0.00           C
ATOM    400  HB1 SER    26      30.780  40.460  23.320  1.00  0.00           H
ATOM    401  HB2 SER    26      30.360  41.930  24.330  1.00  0.00           H
ATOM    402  OG  SER    26      29.090  41.420  22.760  1.00  0.00           O
ATOM    403  HG1 SER    26      29.200  41.240  21.820  1.00  0.00           H
ATOM    404  C   SER    26      32.660  42.640  23.250  1.00  0.00           C
ATOM    405  O   SER    26      33.680  42.010  22.970  1.00  0.00           O
ATOM    406  N   ASN    27      32.760  43.560  24.180  1.00  0.00           N
ATOM    407  HN  ASN    27      32.040  44.230  24.330  1.00  0.00           H
ATOM    408  CA  ASN    27      33.830  43.860  25.090  1.00  0.00           C
ATOM    409  HA  ASN    27      34.630  44.290  24.520  1.00  0.00           H
ATOM    410  CB  ASN    27      33.630  44.890  26.220  1.00  0.00           C
ATOM    411  HB1 ASN    27      32.890  44.570  26.980  1.00  0.00           H
ATOM    412  HB2 ASN    27      34.600  45.130  26.710  1.00  0.00           H
ATOM    413  CG  ASN    27      33.040  46.170  25.630  1.00  0.00           C
ATOM    414  OD1 ASN    27      33.000  46.530  24.430  1.00  0.00           O
ATOM    415  ND2 ASN    27      32.460  46.990  26.550  1.00  0.00           N
ATOM    416 HD21 ASN    27      32.530  46.770  27.520  1.00  0.00           H
ATOM    417 HD22 ASN    27      32.260  47.960  26.380  1.00  0.00           H
ATOM    418  C   ASN    27      34.420  42.600  25.640  1.00  0.00           C
ATOM    419  O   ASN    27      33.720  41.560  25.880  1.00  0.00           O
ATOM    420  N   LYS    28      35.710  42.650  26.010  1.00  0.00           N
ATOM    421  HN  LYS    28      36.380  43.380  25.870  1.00  0.00           H
ATOM    422  CA  LYS    28      36.200  41.490  26.810  1.00  0.00           C
ATOM    423  HA  LYS    28      35.930  40.570  26.300  1.00  0.00           H
ATOM    424  CB  LYS    28      37.710  41.400  26.870  1.00  0.00           C
ATOM    425  HB1 LYS    28      38.120  42.400  27.130  1.00  0.00           H
ATOM    426  HB2 LYS    28      38.110  40.710  27.650  1.00  0.00           H
ATOM    427  CG  LYS    28      38.350  41.070  25.430  1.00  0.00           C
ATOM    428  HG1 LYS    28      38.020  41.780  24.650  1.00  0.00           H
ATOM    429  HG2 LYS    28      39.450  41.030  25.600  1.00  0.00           H
ATOM    430  CD  LYS    28      37.970  39.680  24.910  1.00  0.00           C
ATOM    431  HD1 LYS    28      36.870  39.570  24.760  1.00  0.00           H
ATOM    432  HD2 LYS    28      38.480  39.600  23.930  1.00  0.00           H
ATOM    433  CE  LYS    28      38.500  38.520  25.760  1.00  0.00           C
ATOM    434  HE1 LYS    28      39.600  38.680  25.750  1.00  0.00           H
ATOM    435  HE2 LYS    28      38.260  38.640  26.840  1.00  0.00           H
ATOM    436  NZ  LYS    28      37.990  37.290  25.330  1.00  0.00           N
ATOM    437  HZ1 LYS    28      38.190  37.110  24.330  1.00  0.00           H
ATOM    438  HZ2 LYS    28      38.450  36.480  25.810  1.00  0.00           H
ATOM    439  HZ3 LYS    28      36.960  37.260  25.460  1.00  0.00           H
ATOM    440  C   LYS    28      35.670  41.370  28.260  1.00  0.00           C
ATOM    441  O   LYS    28      35.120  42.290  28.850  1.00  0.00           O
ATOM    442  N   GLY    29      35.580  40.100  28.770  1.00  0.00           N
ATOM    443  HN  GLY    29      35.980  39.360  28.240  1.00  0.00           H
ATOM    444  CA  GLY    29      35.200  39.740  30.160  1.00  0.00           C
ATOM    445  HA1 GLY    29      34.130  39.860  30.210  1.00  0.00           H
ATOM    446  HA2 GLY    29      35.580  38.730  30.190  1.00  0.00           H
ATOM    447  C   GLY    29      35.890  40.570  31.210  1.00  0.00           C
ATOM    448  O   GLY    29      37.060  40.930  31.110  1.00  0.00           O
ATOM    449  N   ALA    30      35.170  40.810  32.310  1.00  0.00           N
ATOM    450  HN  ALA    30      34.270  40.390  32.390  1.00  0.00           H
ATOM    451  CA  ALA    30      35.590  41.700  33.370  1.00  0.00           C
ATOM    452  HA  ALA    30      36.430  42.300  33.050  1.00  0.00           H
ATOM    453  CB  ALA    30      34.420  42.650  33.710  1.00  0.00           C
ATOM    454  HB1 ALA    30      33.550  42.090  34.100  1.00  0.00           H
ATOM    455  HB2 ALA    30      34.710  43.300  34.570  1.00  0.00           H
ATOM    456  HB3 ALA    30      34.250  43.330  32.840  1.00  0.00           H
ATOM    457  C   ALA    30      36.080  40.810  34.520  1.00  0.00           C
ATOM    458  O   ALA    30      35.340  39.890  35.060  1.00  0.00           O
ATOM    459  N   ILE    31      37.350  40.970  34.930  1.00  0.00           N
ATOM    460  HN  ILE    31      37.940  41.570  34.400  1.00  0.00           H
ATOM    461  CA  ILE    31      38.070  40.200  35.950  1.00  0.00           C
ATOM    462  HA  ILE    31      38.020  39.150  35.730  1.00  0.00           H
ATOM    463  CB  ILE    31      39.500  40.640  35.970  1.00  0.00           C
ATOM    464  HB  ILE    31      39.580  41.720  36.220  1.00  0.00           H
ATOM    465  CG2 ILE    31      40.310  39.960  37.090  1.00  0.00           C
ATOM    466 HG21 ILE    31      41.340  40.350  37.210  1.00  0.00           H
ATOM    467 HG22 ILE    31      39.750  40.080  38.050  1.00  0.00           H
ATOM    468 HG23 ILE    31      40.540  38.910  36.820  1.00  0.00           H
ATOM    469  CG1 ILE    31      40.140  40.310  34.540  1.00  0.00           C
ATOM    470 HG11 ILE    31      39.660  40.970  33.790  1.00  0.00           H
ATOM    471 HG12 ILE    31      41.240  40.470  34.550  1.00  0.00           H
ATOM    472  CD  ILE    31      39.920  38.890  34.050  1.00  0.00           C
ATOM    473  HD1 ILE    31      39.270  38.760  33.160  1.00  0.00           H
ATOM    474  HD2 ILE    31      40.930  38.530  33.760  1.00  0.00           H
ATOM    475  HD3 ILE    31      39.590  38.160  34.810  1.00  0.00           H
ATOM    476  C   ILE    31      37.360  40.480  37.330  1.00  0.00           C
ATOM    477  O   ILE    31      36.830  41.530  37.660  1.00  0.00           O
ATOM    478  N   ILE    32      37.300  39.430  38.160  1.00  0.00           N
ATOM    479  HN  ILE    32      37.560  38.600  37.670  1.00  0.00           H
ATOM    480  CA  ILE    32      36.690  39.440  39.440  1.00  0.00           C
ATOM    481  HA  ILE    32      35.640  39.690  39.430  1.00  0.00           H
ATOM    482  CB  ILE    32      36.710  38.040  40.170  1.00  0.00           C
ATOM    483  HB  ILE    32      36.270  38.200  41.180  1.00  0.00           H
ATOM    484  CG2 ILE    32      35.690  37.090  39.520  1.00  0.00           C
ATOM    485 HG21 ILE    32      35.570  36.200  40.190  1.00  0.00           H
ATOM    486 HG22 ILE    32      34.730  37.640  39.520  1.00  0.00           H
ATOM    487 HG23 ILE    32      36.000  36.800  38.490  1.00  0.00           H
ATOM    488  CG1 ILE    32      38.100  37.430  40.390  1.00  0.00           C
ATOM    489 HG11 ILE    32      38.670  37.480  39.440  1.00  0.00           H
ATOM    490 HG12 ILE    32      38.610  38.170  41.050  1.00  0.00           H
ATOM    491  CD  ILE    32      38.280  36.070  41.000  1.00  0.00           C
ATOM    492  HD1 ILE    32      37.680  35.390  40.370  1.00  0.00           H
ATOM    493  HD2 ILE    32      39.380  35.900  41.010  1.00  0.00           H
ATOM    494  HD3 ILE    32      37.910  35.900  42.040  1.00  0.00           H
ATOM    495  C   ILE    32      37.250  40.530  40.360  1.00  0.00           C
ATOM    496  O   ILE    32      38.490  40.800  40.510  1.00  0.00           O
ATOM    497  N   GLY    33      36.280  41.300  40.930  1.00  0.00           N
ATOM    498  HN  GLY    33      35.370  41.290  40.530  1.00  0.00           H
ATOM    499  CA  GLY    33      36.480  42.410  41.850  1.00  0.00           C
ATOM    500  HA1 GLY    33      37.350  42.920  41.470  1.00  0.00           H
ATOM    501  HA2 GLY    33      35.520  42.900  41.780  1.00  0.00           H
ATOM    502  C   GLY    33      36.820  42.000  43.300  1.00  0.00           C
ATOM    503  O   GLY    33      36.950  40.850  43.600  1.00  0.00           O
ATOM    504  N   LEU    34      37.000  42.990  44.240  1.00  0.00           N
ATOM    505  HN  LEU    34      36.880  43.930  43.930  1.00  0.00           H
ATOM    506  CA  LEU    34      37.550  42.840  45.560  1.00  0.00           C
ATOM    507  HA  LEU    34      38.520  42.380  45.460  1.00  0.00           H
ATOM    508  CB  LEU    34      37.680  44.220  46.210  1.00  0.00           C
ATOM    509  HB1 LEU    34      38.290  44.930  45.610  1.00  0.00           H
ATOM    510  HB2 LEU    34      36.670  44.660  46.030  1.00  0.00           H
ATOM    511  CG  LEU    34      38.150  44.280  47.680  1.00  0.00           C
ATOM    512  HG  LEU    34      37.470  43.660  48.300  1.00  0.00           H
ATOM    513  CD1 LEU    34      39.600  43.840  47.840  1.00  0.00           C
ATOM    514 HD11 LEU    34      40.240  44.330  47.070  1.00  0.00           H
ATOM    515 HD12 LEU    34      40.070  44.010  48.830  1.00  0.00           H
ATOM    516 HD13 LEU    34      39.610  42.810  47.430  1.00  0.00           H
ATOM    517  CD2 LEU    34      38.020  45.700  48.230  1.00  0.00           C
ATOM    518 HD21 LEU    34      38.130  45.750  49.330  1.00  0.00           H
ATOM    519 HD22 LEU    34      38.780  46.420  47.830  1.00  0.00           H
ATOM    520 HD23 LEU    34      36.990  46.070  48.060  1.00  0.00           H
ATOM    521  C   LEU    34      36.780  41.970  46.500  1.00  0.00           C
ATOM    522  O   LEU    34      37.290  41.070  47.160  1.00  0.00           O
ATOM    523  N   MET    35      35.510  42.260  46.560  1.00  0.00           N
ATOM    524  HN  MET    35      35.180  42.900  45.880  1.00  0.00           H
ATOM    525  CA  MET    35      34.630  41.670  47.510  1.00  0.00           C
ATOM    526  HA  MET    35      35.220  41.450  48.380  1.00  0.00           H
ATOM    527  CB  MET    35      33.470  42.620  47.940  1.00  0.00           C
ATOM    528  HB1 MET    35      32.690  41.960  48.400  1.00  0.00           H
ATOM    529  HB2 MET    35      33.840  43.230  48.790  1.00  0.00           H
ATOM    530  CG  MET    35      32.980  43.520  46.860  1.00  0.00           C
ATOM    531  HG1 MET    35      32.880  42.940  45.920  1.00  0.00           H
ATOM    532  HG2 MET    35      31.940  43.850  47.080  1.00  0.00           H
ATOM    533  SD  MET    35      33.910  45.080  46.530  1.00  0.00           S
ATOM    534  CE  MET    35      33.660  45.810  48.220  1.00  0.00           C
ATOM    535  HE1 MET    35      34.080  46.840  48.160  1.00  0.00           H
ATOM    536  HE2 MET    35      32.580  45.910  48.470  1.00  0.00           H
ATOM    537  HE3 MET    35      34.120  45.250  49.060  1.00  0.00           H
ATOM    538  C   MET    35      34.150  40.340  47.040  1.00  0.00           C
ATOM    539  O   MET    35      33.430  39.590  47.720  1.00  0.00           O
ATOM    540  N   VAL    36      34.440  39.950  45.780  1.00  0.00           N
ATOM    541  HN  VAL    36      34.700  40.680  45.160  1.00  0.00           H
ATOM    542  CA  VAL    36      34.290  38.600  45.330  1.00  0.00           C
ATOM    543  HA  VAL    36      33.270  38.310  45.510  1.00  0.00           H
ATOM    544  CB  VAL    36      34.400  38.490  43.820  1.00  0.00           C
ATOM    545  HB  VAL    36      35.380  38.890  43.490  1.00  0.00           H
ATOM    546  CG1 VAL    36      34.280  36.990  43.380  1.00  0.00           C
ATOM    547 HG11 VAL    36      35.030  36.340  43.880  1.00  0.00           H
ATOM    548 HG12 VAL    36      33.340  36.500  43.710  1.00  0.00           H
ATOM    549 HG13 VAL    36      34.360  36.870  42.280  1.00  0.00           H
ATOM    550  CG2 VAL    36      33.200  39.220  43.140  1.00  0.00           C
ATOM    551 HG21 VAL    36      33.270  39.350  42.040  1.00  0.00           H
ATOM    552 HG22 VAL    36      32.240  38.840  43.550  1.00  0.00           H
ATOM    553 HG23 VAL    36      33.140  40.300  43.410  1.00  0.00           H
ATOM    554  C   VAL    36      35.410  37.650  46.060  1.00  0.00           C
ATOM    555  O   VAL    36      35.130  36.490  46.350  1.00  0.00           O
ATOM    556  N   GLY    37      36.660  38.180  46.290  1.00  0.00           N
ATOM    557  HN  GLY    37      36.920  39.070  45.940  1.00  0.00           H
ATOM    558  CA  GLY    37      37.680  37.400  46.910  1.00  0.00           C
ATOM    559  HA1 GLY    37      38.390  38.160  47.220  1.00  0.00           H
ATOM    560  HA2 GLY    37      37.270  36.880  47.770  1.00  0.00           H
ATOM    561  C   GLY    37      38.340  36.490  45.940  1.00  0.00           C
ATOM    562  O   GLY    37      38.150  36.650  44.750  1.00  0.00           O
ATOM    563  N   GLY    38      39.290  35.700  46.350  1.00  0.00           N
ATOM    564  HN  GLY    38      39.430  35.800  47.330  1.00  0.00           H
ATOM    565  CA  GLY    38      39.970  34.700  45.570  1.00  0.00           C
ATOM    566  HA1 GLY    38      40.100  35.050  44.560  1.00  0.00           H
ATOM    567  HA2 GLY    38      40.850  34.340  46.090  1.00  0.00           H
ATOM    568  C   GLY    38      39.170  33.440  45.520  1.00  0.00           C
ATOM    569  O   GLY    38      38.470  33.050  46.450  1.00  0.00           O
ATOM    570  N   VAL    39      39.220  32.730  44.400  1.00  0.00           N
ATOM    571  HN  VAL    39      39.860  33.060  43.700  1.00  0.00           H
ATOM    572  CA  VAL    39      38.510  31.470  44.240  1.00  0.00           C
ATOM    573  HA  VAL    39      37.580  31.500  44.790  1.00  0.00           H
ATOM    574  CB  VAL    39      38.040  31.340  42.800  1.00  0.00           C
ATOM    575  HB  VAL    39      38.930  31.520  42.170  1.00  0.00           H
ATOM    576  CG1 VAL    39      37.340  30.030  42.510  1.00  0.00           C
ATOM    577 HG11 VAL    39      38.110  29.240  42.370  1.00  0.00           H
ATOM    578 HG12 VAL    39      36.600  29.860  43.330  1.00  0.00           H
ATOM    579 HG13 VAL    39      36.710  30.100  41.600  1.00  0.00           H
ATOM    580  CG2 VAL    39      37.070  32.500  42.440  1.00  0.00           C
ATOM    581 HG21 VAL    39      37.510  33.520  42.380  1.00  0.00           H
ATOM    582 HG22 VAL    39      36.550  32.360  41.470  1.00  0.00           H
ATOM    583 HG23 VAL    39      36.280  32.430  43.220  1.00  0.00           H
ATOM    584  C   VAL    39      39.240  30.160  44.660  1.00  0.00           C
ATOM    585  O   VAL    39      40.400  29.910  44.320  1.00  0.00           O
ATOM    586  N   VAL    40      38.590  29.340  45.510  1.00  0.00           N
ATOM    587  HN  VAL    40      37.690  29.580  45.870  1.00  0.00           H
ATOM    588  CA  VAL    40      39.270  28.250  46.230  1.00  0.00           C
ATOM    589  HA  VAL    40      40.330  28.450  46.320  1.00  0.00           H
ATOM    590  CB  VAL    40      38.610  28.000  47.550  1.00  0.00           C
ATOM    591  HB  VAL    40      37.540  27.770  47.390  1.00  0.00           H
ATOM    592  CG1 VAL    40      39.300  26.840  48.310  1.00  0.00           C
ATOM    593 HG11 VAL    40      39.140  25.890  47.760  1.00  0.00           H
ATOM    594 HG12 VAL    40      40.380  27.080  48.390  1.00  0.00           H
ATOM    595 HG13 VAL    40      38.850  26.750  49.320  1.00  0.00           H
ATOM    596  CG2 VAL    40      38.770  29.250  48.390  1.00  0.00           C
ATOM    597 HG21 VAL    40      38.140  30.110  48.090  1.00  0.00           H
ATOM    598 HG22 VAL    40      38.390  29.080  49.420  1.00  0.00           H
ATOM    599 HG23 VAL    40      39.800  29.670  48.420  1.00  0.00           H
ATOM    600  C   VAL    40      39.200  26.920  45.390  1.00  0.00           C
ATOM    601  O   VAL    40      38.040  26.380  45.290  1.00  0.00           O
ATOM    602  N   ILE    41      40.360  26.460  44.850  1.00  0.00           N
ATOM    603  HN  ILE    41      41.100  27.130  44.910  1.00  0.00           H
ATOM    604  CA  ILE    41      40.410  25.260  43.930  1.00  0.00           C
ATOM    605  HA  ILE    41      39.400  24.860  43.880  1.00  0.00           H
ATOM    606  CB  ILE    41      40.880  25.680  42.530  1.00  0.00           C
ATOM    607  HB  ILE    41      41.780  26.280  42.780  1.00  0.00           H
ATOM    608  CG2 ILE    41      41.330  24.470  41.680  1.00  0.00           C
ATOM    609 HG21 ILE    41      41.540  24.790  40.640  1.00  0.00           H
ATOM    610 HG22 ILE    41      42.330  24.180  42.060  1.00  0.00           H
ATOM    611 HG23 ILE    41      40.530  23.710  41.690  1.00  0.00           H
ATOM    612  CG1 ILE    41      39.810  26.590  41.810  1.00  0.00           C
ATOM    613 HG11 ILE    41      39.620  27.500  42.400  1.00  0.00           H
ATOM    614 HG12 ILE    41      40.340  26.890  40.880  1.00  0.00           H
ATOM    615  CD  ILE    41      38.590  25.840  41.380  1.00  0.00           C
ATOM    616  HD1 ILE    41      38.900  24.930  40.820  1.00  0.00           H
ATOM    617  HD2 ILE    41      37.850  25.570  42.170  1.00  0.00           H
ATOM    618  HD3 ILE    41      38.080  26.430  40.590  1.00  0.00           H
ATOM    619  C   ILE    41      41.270  24.130  44.570  1.00  0.00           C
ATOM    620  O   ILE    41      42.300  24.370  45.210  1.00  0.00           O
ATOM    621  N   ALA    42      40.770  22.890  44.440  1.00  0.00           N
ATOM    622  HN  ALA    42      40.000  22.620  43.870  1.00  0.00           H
ATOM    623  CA  ALA    42      41.610  21.750  44.830  1.00  0.00           C
ATOM    624  HA  ALA    42      42.390  21.900  45.560  1.00  0.00           H
ATOM    625  CB  ALA    42      40.580  20.610  45.190  1.00  0.00           C
ATOM    626  HB1 ALA    42      41.110  19.810  45.750  1.00  0.00           H
ATOM    627  HB2 ALA    42      39.850  21.110  45.870  1.00  0.00           H
ATOM    628  HB3 ALA    42      40.070  20.160  44.310  1.00  0.00           H
ATOM    629  C   ALA    42      42.420  21.370  43.570  1.00  0.00           C
ATOM    630  O   ALA    42      41.930  20.750  42.590  1.00  0.00           O
ATOM    631  N   NME    43      43.760  21.590  43.570  1.00  0.00           N
ATOM    632  HN  NME    43      44.330  22.020  44.270  1.00  0.00           H
ATOM    633  CH3 NME    43      44.560  21.120  42.440  1.00  0.00           C
ATOM    634 HH31 NME    43      44.200  21.670  41.540  1.00  0.00           H
ATOM    635 HH32 NME    43      45.560  21.590  42.500  1.00  0.00           H
ATOM    636 HH33 NME    43      44.630  20.020  42.280  1.00  0.00           H
TER
ENDMDL
