# Supplementary material for: Modulation of Aβ1–42 Aggregation by a SARS-CoV‑2 Protein Fragment
Source: J Chem Inf Model. 2025 Oct 1;65(20):11342–56. doi: 10.1021/acs.jcim.5c01811 (PMC12570137; doi:10.1021/acs.jcim.5c01811)
Supplement: Supplementary file 2 [file ci5c01811_si_002.zip › AB-coordinates/MONOMER/FINAL/RC3_final.pdb]

REMARK    GENERATED BY TRJCONV
TITLE     Protein in water t= 3000000.00000 step= 1500000000
REMARK    THIS IS A SIMULATION BOX
CRYST1   65.157   65.157   65.157  90.00  90.00  90.00 P 1           1
MODEL        1
ATOM      1  CH3 ACE     0      41.190  22.940  16.780  1.00  0.00           C
ATOM      2 HH31 ACE     0      41.810  22.200  16.230  1.00  0.00           H
ATOM      3 HH32 ACE     0      40.290  23.240  16.210  1.00  0.00           H
ATOM      4 HH33 ACE     0      41.770  23.840  17.090  1.00  0.00           H
ATOM      5  C   ACE     0      40.650  22.270  17.970  1.00  0.00           C
ATOM      6  O   ACE     0      39.640  21.570  17.880  1.00  0.00           O
ATOM      7  N   ASP     1      41.420  22.450  19.100  1.00  0.00           N
ATOM      8  HN  ASP     1      42.300  22.910  19.020  1.00  0.00           H
ATOM      9  CA  ASP     1      41.160  21.660  20.250  1.00  0.00           C
ATOM     10  HA  ASP     1      40.670  20.740  19.990  1.00  0.00           H
ATOM     11  CB  ASP     1      42.560  21.250  20.830  1.00  0.00           C
ATOM     12  HB1 ASP     1      42.960  20.600  20.030  1.00  0.00           H
ATOM     13  HB2 ASP     1      43.330  21.990  21.150  1.00  0.00           H
ATOM     14  CG  ASP     1      42.400  20.270  21.960  1.00  0.00           C
ATOM     15  OD1 ASP     1      43.380  20.120  22.680  1.00  0.00           O
ATOM     16  OD2 ASP     1      41.300  19.680  22.100  1.00  0.00           O
ATOM     17  C   ASP     1      40.220  22.490  21.110  1.00  0.00           C
ATOM     18  O   ASP     1      40.080  23.700  20.920  1.00  0.00           O
ATOM     19  N   ALA     2      39.500  21.920  22.080  1.00  0.00           N
ATOM     20  HN  ALA     2      39.670  20.940  22.160  1.00  0.00           H
ATOM     21  CA  ALA     2      38.500  22.530  22.860  1.00  0.00           C
ATOM     22  HA  ALA     2      37.820  23.170  22.320  1.00  0.00           H
ATOM     23  CB  ALA     2      37.640  21.480  23.570  1.00  0.00           C
ATOM     24  HB1 ALA     2      37.180  20.790  22.820  1.00  0.00           H
ATOM     25  HB2 ALA     2      38.190  20.810  24.270  1.00  0.00           H
ATOM     26  HB3 ALA     2      36.810  21.910  24.160  1.00  0.00           H
ATOM     27  C   ALA     2      39.170  23.310  23.910  1.00  0.00           C
ATOM     28  O   ALA     2      40.040  22.750  24.530  1.00  0.00           O
ATOM     29  N   GLU     3      38.860  24.670  23.950  1.00  0.00           N
ATOM     30  HN  GLU     3      38.210  25.130  23.340  1.00  0.00           H
ATOM     31  CA  GLU     3      39.320  25.660  24.930  1.00  0.00           C
ATOM     32  HA  GLU     3      40.260  25.990  24.510  1.00  0.00           H
ATOM     33  CB  GLU     3      38.330  26.930  25.000  1.00  0.00           C
ATOM     34  HB1 GLU     3      37.300  26.560  24.800  1.00  0.00           H
ATOM     35  HB2 GLU     3      38.310  27.410  26.000  1.00  0.00           H
ATOM     36  CG  GLU     3      38.730  28.050  24.030  1.00  0.00           C
ATOM     37  HG1 GLU     3      37.960  28.850  23.950  1.00  0.00           H
ATOM     38  HG2 GLU     3      39.690  28.530  24.340  1.00  0.00           H
ATOM     39  CD  GLU     3      38.790  27.530  22.580  1.00  0.00           C
ATOM     40  OE1 GLU     3      37.710  27.170  22.110  1.00  0.00           O
ATOM     41  OE2 GLU     3      39.860  27.590  21.960  1.00  0.00           O
ATOM     42  C   GLU     3      39.670  25.140  26.350  1.00  0.00           C
ATOM     43  O   GLU     3      38.930  24.400  27.040  1.00  0.00           O
ATOM     44  N   PHE     4      40.890  25.500  26.910  1.00  0.00           N
ATOM     45  HN  PHE     4      41.450  26.170  26.420  1.00  0.00           H
ATOM     46  CA  PHE     4      41.410  24.980  28.210  1.00  0.00           C
ATOM     47  HA  PHE     4      41.400  23.910  28.130  1.00  0.00           H
ATOM     48  CB  PHE     4      42.940  25.250  28.460  1.00  0.00           C
ATOM     49  HB1 PHE     4      43.520  24.890  27.580  1.00  0.00           H
ATOM     50  HB2 PHE     4      43.010  26.350  28.520  1.00  0.00           H
ATOM     51  CG  PHE     4      43.500  24.670  29.800  1.00  0.00           C
ATOM     52  CD1 PHE     4      43.700  23.290  30.070  1.00  0.00           C
ATOM     53  HD1 PHE     4      43.510  22.510  29.340  1.00  0.00           H
ATOM     54  CE1 PHE     4      44.130  22.890  31.350  1.00  0.00           C
ATOM     55  HE1 PHE     4      44.470  21.880  31.530  1.00  0.00           H
ATOM     56  CZ  PHE     4      44.350  23.840  32.390  1.00  0.00           C
ATOM     57  HZ  PHE     4      44.660  23.610  33.400  1.00  0.00           H
ATOM     58  CD2 PHE     4      43.690  25.610  30.860  1.00  0.00           C
ATOM     59  HD2 PHE     4      43.610  26.660  30.600  1.00  0.00           H
ATOM     60  CE2 PHE     4      44.090  25.200  32.140  1.00  0.00           C
ATOM     61  HE2 PHE     4      44.290  25.960  32.890  1.00  0.00           H
ATOM     62  C   PHE     4      40.600  25.250  29.450  1.00  0.00           C
ATOM     63  O   PHE     4      40.160  26.420  29.680  1.00  0.00           O
ATOM     64  N   ARG     5      40.300  24.160  30.240  1.00  0.00           N
ATOM     65  HN  ARG     5      40.530  23.220  29.990  1.00  0.00           H
ATOM     66  CA  ARG     5      39.480  24.330  31.430  1.00  0.00           C
ATOM     67  HA  ARG     5      38.850  25.160  31.190  1.00  0.00           H
ATOM     68  CB  ARG     5      38.550  23.060  31.790  1.00  0.00           C
ATOM     69  HB1 ARG     5      39.150  22.150  31.600  1.00  0.00           H
ATOM     70  HB2 ARG     5      38.380  22.910  32.870  1.00  0.00           H
ATOM     71  CG  ARG     5      37.190  23.030  31.150  1.00  0.00           C
ATOM     72  HG1 ARG     5      36.620  22.150  31.490  1.00  0.00           H
ATOM     73  HG2 ARG     5      36.740  23.960  31.560  1.00  0.00           H
ATOM     74  CD  ARG     5      37.180  23.030  29.590  1.00  0.00           C
ATOM     75  HD1 ARG     5      37.900  23.760  29.180  1.00  0.00           H
ATOM     76  HD2 ARG     5      37.540  22.010  29.320  1.00  0.00           H
ATOM     77  NE  ARG     5      35.790  23.310  29.190  1.00  0.00           N
ATOM     78  HE  ARG     5      35.030  22.980  29.740  1.00  0.00           H
ATOM     79  CZ  ARG     5      35.410  23.580  27.980  1.00  0.00           C
ATOM     80  NH1 ARG     5      36.220  23.830  27.080  1.00  0.00           N
ATOM     81 HH11 ARG     5      35.790  24.000  26.190  1.00  0.00           H
ATOM     82 HH12 ARG     5      37.210  23.890  27.230  1.00  0.00           H
ATOM     83  NH2 ARG     5      34.090  23.490  27.800  1.00  0.00           N
ATOM     84 HH21 ARG     5      33.430  23.200  28.500  1.00  0.00           H
ATOM     85 HH22 ARG     5      33.710  23.670  26.890  1.00  0.00           H
ATOM     86  C   ARG     5      40.300  24.610  32.680  1.00  0.00           C
ATOM     87  O   ARG     5      41.010  23.790  33.190  1.00  0.00           O
ATOM     88  N   HIS     6      40.130  25.890  33.250  1.00  0.00           N
ATOM     89  HN  HIS     6      39.590  26.500  32.680  1.00  0.00           H
ATOM     90  CA  HIS     6      40.800  26.370  34.450  1.00  0.00           C
ATOM     91  HA  HIS     6      41.770  25.900  34.510  1.00  0.00           H
ATOM     92  CB  HIS     6      41.030  27.860  34.190  1.00  0.00           C
ATOM     93  HB1 HIS     6      41.580  27.870  33.230  1.00  0.00           H
ATOM     94  HB2 HIS     6      40.050  28.390  34.120  1.00  0.00           H
ATOM     95  ND1 HIS     6      41.310  29.250  36.280  1.00  0.00           N
ATOM     96  CG  HIS     6      41.860  28.590  35.210  1.00  0.00           C
ATOM     97  CE1 HIS     6      42.370  29.690  37.020  1.00  0.00           C
ATOM     98  HE1 HIS     6      42.340  30.360  37.870  1.00  0.00           H
ATOM     99  NE2 HIS     6      43.520  29.290  36.460  1.00  0.00           N
ATOM    100  HE2 HIS     6      44.440  29.500  36.780  1.00  0.00           H
ATOM    101  CD2 HIS     6      43.220  28.590  35.280  1.00  0.00           C
ATOM    102  HD2 HIS     6      43.880  27.950  34.720  1.00  0.00           H
ATOM    103  C   HIS     6      39.970  26.160  35.710  1.00  0.00           C
ATOM    104  O   HIS     6      38.760  26.000  35.670  1.00  0.00           O
ATOM    105  N   ASP     7      40.720  26.060  36.810  1.00  0.00           N
ATOM    106  HN  ASP     7      41.700  26.010  36.620  1.00  0.00           H
ATOM    107  CA  ASP     7      40.310  25.860  38.170  1.00  0.00           C
ATOM    108  HA  ASP     7      39.890  24.870  38.190  1.00  0.00           H
ATOM    109  CB  ASP     7      41.600  25.940  39.080  1.00  0.00           C
ATOM    110  HB1 ASP     7      42.050  26.950  38.990  1.00  0.00           H
ATOM    111  HB2 ASP     7      41.280  25.670  40.110  1.00  0.00           H
ATOM    112  CG  ASP     7      42.680  24.970  38.710  1.00  0.00           C
ATOM    113  OD1 ASP     7      42.560  23.730  38.410  1.00  0.00           O
ATOM    114  OD2 ASP     7      43.780  25.410  39.080  1.00  0.00           O
ATOM    115  C   ASP     7      39.360  26.830  38.630  1.00  0.00           C
ATOM    116  O   ASP     7      38.400  26.490  39.290  1.00  0.00           O
ATOM    117  N   SER     8      39.480  28.140  38.290  1.00  0.00           N
ATOM    118  HN  SER     8      40.290  28.460  37.800  1.00  0.00           H
ATOM    119  CA  SER     8      38.660  29.120  38.750  1.00  0.00           C
ATOM    120  HA  SER     8      37.960  28.800  39.510  1.00  0.00           H
ATOM    121  CB  SER     8      39.440  30.200  39.390  1.00  0.00           C
ATOM    122  HB1 SER     8      40.160  29.620  40.010  1.00  0.00           H
ATOM    123  HB2 SER     8      40.040  30.800  38.680  1.00  0.00           H
ATOM    124  OG  SER     8      38.630  31.150  40.040  1.00  0.00           O
ATOM    125  HG1 SER     8      39.210  31.840  40.370  1.00  0.00           H
ATOM    126  C   SER     8      37.840  29.540  37.580  1.00  0.00           C
ATOM    127  O   SER     8      37.080  30.570  37.650  1.00  0.00           O
ATOM    128  N   GLY     9      37.910  28.860  36.400  1.00  0.00           N
ATOM    129  HN  GLY     9      38.470  28.040  36.310  1.00  0.00           H
ATOM    130  CA  GLY     9      37.090  29.200  35.230  1.00  0.00           C
ATOM    131  HA1 GLY     9      37.490  30.170  34.950  1.00  0.00           H
ATOM    132  HA2 GLY     9      37.160  28.460  34.450  1.00  0.00           H
ATOM    133  C   GLY     9      35.570  29.330  35.470  1.00  0.00           C
ATOM    134  O   GLY     9      34.980  28.750  36.380  1.00  0.00           O
ATOM    135  N   TYR    10      34.880  30.020  34.560  1.00  0.00           N
ATOM    136  HN  TYR    10      35.440  30.310  33.780  1.00  0.00           H
ATOM    137  CA  TYR    10      33.480  30.350  34.520  1.00  0.00           C
ATOM    138  HA  TYR    10      33.170  30.300  35.560  1.00  0.00           H
ATOM    139  CB  TYR    10      33.170  31.660  33.810  1.00  0.00           C
ATOM    140  HB1 TYR    10      33.500  31.650  32.750  1.00  0.00           H
ATOM    141  HB2 TYR    10      32.090  31.930  33.830  1.00  0.00           H
ATOM    142  CG  TYR    10      33.910  32.850  34.400  1.00  0.00           C
ATOM    143  CD1 TYR    10      35.230  33.020  33.920  1.00  0.00           C
ATOM    144  HD1 TYR    10      35.690  32.320  33.230  1.00  0.00           H
ATOM    145  CE1 TYR    10      36.030  34.090  34.330  1.00  0.00           C
ATOM    146  HE1 TYR    10      37.070  34.180  34.050  1.00  0.00           H
ATOM    147  CZ  TYR    10      35.460  34.960  35.320  1.00  0.00           C
ATOM    148  OH  TYR    10      36.290  35.960  35.860  1.00  0.00           O
ATOM    149  HH  TYR    10      37.200  35.660  35.770  1.00  0.00           H
ATOM    150  CD2 TYR    10      33.430  33.820  35.290  1.00  0.00           C
ATOM    151  HD2 TYR    10      32.390  33.810  35.590  1.00  0.00           H
ATOM    152  CE2 TYR    10      34.180  34.820  35.780  1.00  0.00           C
ATOM    153  HE2 TYR    10      33.810  35.540  36.490  1.00  0.00           H
ATOM    154  C   TYR    10      32.780  29.240  33.800  1.00  0.00           C
ATOM    155  O   TYR    10      33.320  28.340  33.120  1.00  0.00           O
ATOM    156  N   GLU    11      31.400  29.260  33.870  1.00  0.00           N
ATOM    157  HN  GLU    11      31.070  29.980  34.470  1.00  0.00           H
ATOM    158  CA  GLU    11      30.460  28.430  33.170  1.00  0.00           C
ATOM    159  HA  GLU    11      29.510  28.940  33.190  1.00  0.00           H
ATOM    160  CB  GLU    11      30.730  28.290  31.630  1.00  0.00           C
ATOM    161  HB1 GLU    11      31.550  27.560  31.460  1.00  0.00           H
ATOM    162  HB2 GLU    11      29.830  27.860  31.140  1.00  0.00           H
ATOM    163  CG  GLU    11      30.900  29.670  30.980  1.00  0.00           C
ATOM    164  HG1 GLU    11      30.070  30.410  31.070  1.00  0.00           H
ATOM    165  HG2 GLU    11      31.810  30.150  31.400  1.00  0.00           H
ATOM    166  CD  GLU    11      31.100  29.480  29.450  1.00  0.00           C
ATOM    167  OE1 GLU    11      32.240  29.710  28.930  1.00  0.00           O
ATOM    168  OE2 GLU    11      30.070  29.070  28.880  1.00  0.00           O
ATOM    169  C   GLU    11      30.180  27.150  33.840  1.00  0.00           C
ATOM    170  O   GLU    11      29.630  26.260  33.210  1.00  0.00           O
ATOM    171  N   VAL    12      30.600  26.930  35.070  1.00  0.00           N
ATOM    172  HN  VAL    12      31.010  27.580  35.700  1.00  0.00           H
ATOM    173  CA  VAL    12      30.490  25.550  35.620  1.00  0.00           C
ATOM    174  HA  VAL    12      30.830  24.840  34.890  1.00  0.00           H
ATOM    175  CB  VAL    12      31.540  25.230  36.680  1.00  0.00           C
ATOM    176  HB  VAL    12      31.610  26.050  37.420  1.00  0.00           H
ATOM    177  CG1 VAL    12      31.320  23.900  37.400  1.00  0.00           C
ATOM    178 HG11 VAL    12      30.350  23.830  37.940  1.00  0.00           H
ATOM    179 HG12 VAL    12      31.370  23.020  36.720  1.00  0.00           H
ATOM    180 HG13 VAL    12      32.110  23.710  38.150  1.00  0.00           H
ATOM    181  CG2 VAL    12      32.900  25.080  35.960  1.00  0.00           C
ATOM    182 HG21 VAL    12      33.700  25.070  36.730  1.00  0.00           H
ATOM    183 HG22 VAL    12      32.790  24.140  35.380  1.00  0.00           H
ATOM    184 HG23 VAL    12      33.080  25.860  35.190  1.00  0.00           H
ATOM    185  C   VAL    12      29.100  25.190  36.070  1.00  0.00           C
ATOM    186  O   VAL    12      28.480  26.050  36.780  1.00  0.00           O
ATOM    187  N   HIS    13      28.520  24.020  35.690  1.00  0.00           N
ATOM    188  HN  HIS    13      29.010  23.360  35.120  1.00  0.00           H
ATOM    189  CA  HIS    13      27.160  23.550  36.040  1.00  0.00           C
ATOM    190  HA  HIS    13      26.440  24.260  35.670  1.00  0.00           H
ATOM    191  CB  HIS    13      26.730  22.250  35.320  1.00  0.00           C
ATOM    192  HB1 HIS    13      27.360  21.370  35.570  1.00  0.00           H
ATOM    193  HB2 HIS    13      25.650  21.990  35.360  1.00  0.00           H
ATOM    194  ND1 HIS    13      26.230  23.540  33.160  1.00  0.00           N
ATOM    195  CG  HIS    13      26.840  22.470  33.840  1.00  0.00           C
ATOM    196  CE1 HIS    13      26.530  23.310  31.860  1.00  0.00           C
ATOM    197  HE1 HIS    13      26.070  23.900  31.060  1.00  0.00           H
ATOM    198  NE2 HIS    13      27.200  22.160  31.690  1.00  0.00           N
ATOM    199  HE2 HIS    13      27.210  21.620  30.840  1.00  0.00           H
ATOM    200  CD2 HIS    13      27.290  21.570  32.930  1.00  0.00           C
ATOM    201  HD2 HIS    13      27.750  20.600  33.090  1.00  0.00           H
ATOM    202  C   HIS    13      26.990  23.380  37.560  1.00  0.00           C
ATOM    203  O   HIS    13      27.850  22.910  38.230  1.00  0.00           O
ATOM    204  N   HIS    14      25.860  23.780  38.130  1.00  0.00           N
ATOM    205  HN  HIS    14      25.150  24.160  37.540  1.00  0.00           H
ATOM    206  CA  HIS    14      25.340  23.610  39.450  1.00  0.00           C
ATOM    207  HA  HIS    14      24.320  23.980  39.450  1.00  0.00           H
ATOM    208  CB  HIS    14      25.420  22.110  40.020  1.00  0.00           C
ATOM    209  HB1 HIS    14      26.490  21.860  40.190  1.00  0.00           H
ATOM    210  HB2 HIS    14      24.810  22.100  40.950  1.00  0.00           H
ATOM    211  ND1 HIS    14      23.330  21.300  38.880  1.00  0.00           N
ATOM    212  CG  HIS    14      24.750  21.140  39.120  1.00  0.00           C
ATOM    213  CE1 HIS    14      22.980  20.280  38.140  1.00  0.00           C
ATOM    214  HE1 HIS    14      22.000  20.140  37.690  1.00  0.00           H
ATOM    215  NE2 HIS    14      24.090  19.470  37.940  1.00  0.00           N
ATOM    216  HE2 HIS    14      24.050  18.610  37.430  1.00  0.00           H
ATOM    217  CD2 HIS    14      25.170  20.030  38.590  1.00  0.00           C
ATOM    218  HD2 HIS    14      26.160  19.600  38.420  1.00  0.00           H
ATOM    219  C   HIS    14      26.060  24.520  40.400  1.00  0.00           C
ATOM    220  O   HIS    14      25.930  24.400  41.610  1.00  0.00           O
ATOM    221  N   GLN    15      26.810  25.440  39.860  1.00  0.00           N
ATOM    222  HN  GLN    15      26.750  25.520  38.860  1.00  0.00           H
ATOM    223  CA  GLN    15      27.470  26.520  40.620  1.00  0.00           C
ATOM    224  HA  GLN    15      27.340  26.350  41.670  1.00  0.00           H
ATOM    225  CB  GLN    15      28.970  26.620  40.170  1.00  0.00           C
ATOM    226  HB1 GLN    15      28.930  26.880  39.090  1.00  0.00           H
ATOM    227  HB2 GLN    15      29.490  27.470  40.650  1.00  0.00           H
ATOM    228  CG  GLN    15      29.860  25.340  40.310  1.00  0.00           C
ATOM    229  HG1 GLN    15      29.520  24.480  39.690  1.00  0.00           H
ATOM    230  HG2 GLN    15      30.860  25.670  39.970  1.00  0.00           H
ATOM    231  CD  GLN    15      29.960  24.760  41.800  1.00  0.00           C
ATOM    232  OE1 GLN    15      29.380  23.670  41.970  1.00  0.00           O
ATOM    233  NE2 GLN    15      30.520  25.410  42.760  1.00  0.00           N
ATOM    234 HE21 GLN    15      30.490  26.400  42.620  1.00  0.00           H
ATOM    235 HE22 GLN    15      30.420  25.020  43.670  1.00  0.00           H
ATOM    236  C   GLN    15      26.810  27.810  40.130  1.00  0.00           C
ATOM    237  O   GLN    15      26.380  27.890  38.990  1.00  0.00           O
ATOM    238  N   LYS    16      26.660  28.870  40.990  1.00  0.00           N
ATOM    239  HN  LYS    16      26.990  28.910  41.930  1.00  0.00           H
ATOM    240  CA  LYS    16      25.730  29.960  40.740  1.00  0.00           C
ATOM    241  HA  LYS    16      24.830  29.490  40.370  1.00  0.00           H
ATOM    242  CB  LYS    16      25.120  30.600  42.010  1.00  0.00           C
ATOM    243  HB1 LYS    16      25.930  31.090  42.590  1.00  0.00           H
ATOM    244  HB2 LYS    16      24.320  31.360  41.840  1.00  0.00           H
ATOM    245  CG  LYS    16      24.440  29.570  42.920  1.00  0.00           C
ATOM    246  HG1 LYS    16      23.850  28.870  42.290  1.00  0.00           H
ATOM    247  HG2 LYS    16      25.230  28.920  43.360  1.00  0.00           H
ATOM    248  CD  LYS    16      23.550  30.070  44.040  1.00  0.00           C
ATOM    249  HD1 LYS    16      23.210  29.240  44.690  1.00  0.00           H
ATOM    250  HD2 LYS    16      24.100  30.810  44.670  1.00  0.00           H
ATOM    251  CE  LYS    16      22.260  30.860  43.580  1.00  0.00           C
ATOM    252  HE1 LYS    16      22.520  31.760  42.990  1.00  0.00           H
ATOM    253  HE2 LYS    16      21.610  30.200  42.970  1.00  0.00           H
ATOM    254  NZ  LYS    16      21.350  31.290  44.690  1.00  0.00           N
ATOM    255  HZ1 LYS    16      21.180  32.260  44.350  1.00  0.00           H
ATOM    256  HZ2 LYS    16      20.500  30.700  44.720  1.00  0.00           H
ATOM    257  HZ3 LYS    16      21.910  31.390  45.560  1.00  0.00           H
ATOM    258  C   LYS    16      26.270  31.000  39.770  1.00  0.00           C
ATOM    259  O   LYS    16      27.460  31.240  39.580  1.00  0.00           O
ATOM    260  N   LEU    17      25.330  31.640  38.990  1.00  0.00           N
ATOM    261  HN  LEU    17      24.410  31.260  38.950  1.00  0.00           H
ATOM    262  CA  LEU    17      25.570  32.530  37.970  1.00  0.00           C
ATOM    263  HA  LEU    17      25.980  31.930  37.170  1.00  0.00           H
ATOM    264  CB  LEU    17      24.210  32.980  37.370  1.00  0.00           C
ATOM    265  HB1 LEU    17      23.550  33.320  38.200  1.00  0.00           H
ATOM    266  HB2 LEU    17      24.380  33.760  36.590  1.00  0.00           H
ATOM    267  CG  LEU    17      23.280  31.950  36.740  1.00  0.00           C
ATOM    268  HG  LEU    17      23.450  31.130  37.460  1.00  0.00           H
ATOM    269  CD1 LEU    17      21.820  32.450  36.760  1.00  0.00           C
ATOM    270 HD11 LEU    17      21.450  32.560  37.800  1.00  0.00           H
ATOM    271 HD12 LEU    17      21.560  33.400  36.240  1.00  0.00           H
ATOM    272 HD13 LEU    17      21.190  31.640  36.340  1.00  0.00           H
ATOM    273  CD2 LEU    17      23.680  31.390  35.280  1.00  0.00           C
ATOM    274 HD21 LEU    17      23.070  30.490  35.100  1.00  0.00           H
ATOM    275 HD22 LEU    17      23.510  32.170  34.510  1.00  0.00           H
ATOM    276 HD23 LEU    17      24.770  31.150  35.330  1.00  0.00           H
ATOM    277  C   LEU    17      26.400  33.870  38.310  1.00  0.00           C
ATOM    278  O   LEU    17      26.420  34.270  39.490  1.00  0.00           O
ATOM    279  N   VAL    18      27.000  34.460  37.270  1.00  0.00           N
ATOM    280  HN  VAL    18      27.020  34.000  36.380  1.00  0.00           H
ATOM    281  CA  VAL    18      27.800  35.730  37.480  1.00  0.00           C
ATOM    282  HA  VAL    18      28.020  35.910  38.520  1.00  0.00           H
ATOM    283  CB  VAL    18      29.110  35.600  36.680  1.00  0.00           C
ATOM    284  HB  VAL    18      28.960  35.490  35.590  1.00  0.00           H
ATOM    285  CG1 VAL    18      30.010  36.840  36.990  1.00  0.00           C
ATOM    286 HG11 VAL    18      29.680  37.870  36.740  1.00  0.00           H
ATOM    287 HG12 VAL    18      30.240  36.820  38.080  1.00  0.00           H
ATOM    288 HG13 VAL    18      31.010  36.710  36.530  1.00  0.00           H
ATOM    289  CG2 VAL    18      29.860  34.330  37.340  1.00  0.00           C
ATOM    290 HG21 VAL    18      29.360  33.370  37.080  1.00  0.00           H
ATOM    291 HG22 VAL    18      30.900  34.370  36.950  1.00  0.00           H
ATOM    292 HG23 VAL    18      29.960  34.350  38.450  1.00  0.00           H
ATOM    293  C   VAL    18      27.160  36.980  36.860  1.00  0.00           C
ATOM    294  O   VAL    18      27.090  37.150  35.650  1.00  0.00           O
ATOM    295  N   PHE    19      26.810  37.930  37.780  1.00  0.00           N
ATOM    296  HN  PHE    19      26.960  37.710  38.740  1.00  0.00           H
ATOM    297  CA  PHE    19      26.090  39.210  37.480  1.00  0.00           C
ATOM    298  HA  PHE    19      25.940  39.370  36.430  1.00  0.00           H
ATOM    299  CB  PHE    19      24.900  39.400  38.420  1.00  0.00           C
ATOM    300  HB1 PHE    19      25.150  39.630  39.480  1.00  0.00           H
ATOM    301  HB2 PHE    19      24.250  40.220  38.050  1.00  0.00           H
ATOM    302  CG  PHE    19      23.970  38.190  38.360  1.00  0.00           C
ATOM    303  CD1 PHE    19      23.980  37.070  39.250  1.00  0.00           C
ATOM    304  HD1 PHE    19      24.620  37.180  40.110  1.00  0.00           H
ATOM    305  CE1 PHE    19      23.190  35.920  39.060  1.00  0.00           C
ATOM    306  HE1 PHE    19      23.080  35.170  39.820  1.00  0.00           H
ATOM    307  CZ  PHE    19      22.310  35.890  37.980  1.00  0.00           C
ATOM    308  HZ  PHE    19      21.840  34.950  37.750  1.00  0.00           H
ATOM    309  CD2 PHE    19      23.120  38.120  37.250  1.00  0.00           C
ATOM    310  HD2 PHE    19      23.220  38.900  36.500  1.00  0.00           H
ATOM    311  CE2 PHE    19      22.300  36.970  37.070  1.00  0.00           C
ATOM    312  HE2 PHE    19      21.600  36.930  36.240  1.00  0.00           H
ATOM    313  C   PHE    19      26.950  40.380  37.940  1.00  0.00           C
ATOM    314  O   PHE    19      26.690  41.550  37.640  1.00  0.00           O
ATOM    315  N   PHE    20      28.110  40.070  38.650  1.00  0.00           N
ATOM    316  HN  PHE    20      28.270  39.160  39.020  1.00  0.00           H
ATOM    317  CA  PHE    20      28.980  40.950  39.370  1.00  0.00           C
ATOM    318  HA  PHE    20      28.960  41.940  38.930  1.00  0.00           H
ATOM    319  CB  PHE    20      28.780  41.020  40.940  1.00  0.00           C
ATOM    320  HB1 PHE    20      28.850  40.030  41.440  1.00  0.00           H
ATOM    321  HB2 PHE    20      29.530  41.640  41.480  1.00  0.00           H
ATOM    322  CG  PHE    20      27.490  41.720  41.270  1.00  0.00           C
ATOM    323  CD1 PHE    20      26.450  40.780  41.470  1.00  0.00           C
ATOM    324  HD1 PHE    20      26.660  39.720  41.440  1.00  0.00           H
ATOM    325  CE1 PHE    20      25.210  41.200  41.670  1.00  0.00           C
ATOM    326  HE1 PHE    20      24.440  40.440  41.700  1.00  0.00           H
ATOM    327  CZ  PHE    20      24.890  42.550  41.700  1.00  0.00           C
ATOM    328  HZ  PHE    20      23.900  42.820  42.020  1.00  0.00           H
ATOM    329  CD2 PHE    20      27.290  43.110  41.410  1.00  0.00           C
ATOM    330  HD2 PHE    20      28.110  43.770  41.170  1.00  0.00           H
ATOM    331  CE2 PHE    20      25.950  43.510  41.640  1.00  0.00           C
ATOM    332  HE2 PHE    20      25.820  44.580  41.740  1.00  0.00           H
ATOM    333  C   PHE    20      30.430  40.600  39.260  1.00  0.00           C
ATOM    334  O   PHE    20      30.790  39.460  38.850  1.00  0.00           O
ATOM    335  N   ALA    21      31.350  41.550  39.690  1.00  0.00           N
ATOM    336  HN  ALA    21      31.110  42.380  40.170  1.00  0.00           H
ATOM    337  CA  ALA    21      32.770  41.380  39.530  1.00  0.00           C
ATOM    338  HA  ALA    21      32.950  40.730  38.690  1.00  0.00           H
ATOM    339  CB  ALA    21      33.280  42.780  39.060  1.00  0.00           C
ATOM    340  HB1 ALA    21      34.360  42.750  38.790  1.00  0.00           H
ATOM    341  HB2 ALA    21      32.660  43.090  38.190  1.00  0.00           H
ATOM    342  HB3 ALA    21      33.140  43.620  39.780  1.00  0.00           H
ATOM    343  C   ALA    21      33.570  40.900  40.650  1.00  0.00           C
ATOM    344  O   ALA    21      34.790  41.070  40.630  1.00  0.00           O
ATOM    345  N   GLU    22      32.970  40.180  41.660  1.00  0.00           N
ATOM    346  HN  GLU    22      32.000  39.930  41.590  1.00  0.00           H
ATOM    347  CA  GLU    22      33.500  39.660  42.910  1.00  0.00           C
ATOM    348  HA  GLU    22      34.470  40.090  43.080  1.00  0.00           H
ATOM    349  CB  GLU    22      32.580  40.290  43.960  1.00  0.00           C
ATOM    350  HB1 GLU    22      31.480  40.150  43.850  1.00  0.00           H
ATOM    351  HB2 GLU    22      32.970  40.010  44.960  1.00  0.00           H
ATOM    352  CG  GLU    22      32.870  41.850  44.170  1.00  0.00           C
ATOM    353  HG1 GLU    22      33.950  42.090  44.320  1.00  0.00           H
ATOM    354  HG2 GLU    22      32.810  42.320  43.160  1.00  0.00           H
ATOM    355  CD  GLU    22      31.890  42.600  45.100  1.00  0.00           C
ATOM    356  OE1 GLU    22      31.730  43.840  45.000  1.00  0.00           O
ATOM    357  OE2 GLU    22      31.280  41.980  46.100  1.00  0.00           O
ATOM    358  C   GLU    22      33.680  38.140  42.910  1.00  0.00           C
ATOM    359  O   GLU    22      32.740  37.450  42.470  1.00  0.00           O
ATOM    360  N   ASP    23      34.830  37.660  43.390  1.00  0.00           N
ATOM    361  HN  ASP    23      35.580  38.250  43.680  1.00  0.00           H
ATOM    362  CA  ASP    23      35.020  36.220  43.430  1.00  0.00           C
ATOM    363  HA  ASP    23      34.030  35.770  43.370  1.00  0.00           H
ATOM    364  CB  ASP    23      35.890  36.050  42.140  1.00  0.00           C
ATOM    365  HB1 ASP    23      35.320  36.320  41.230  1.00  0.00           H
ATOM    366  HB2 ASP    23      36.810  36.670  42.170  1.00  0.00           H
ATOM    367  CG  ASP    23      36.290  34.600  41.930  1.00  0.00           C
ATOM    368  OD1 ASP    23      37.250  34.440  41.090  1.00  0.00           O
ATOM    369  OD2 ASP    23      35.680  33.650  42.410  1.00  0.00           O
ATOM    370  C   ASP    23      35.630  35.790  44.720  1.00  0.00           C
ATOM    371  O   ASP    23      36.300  36.620  45.330  1.00  0.00           O
ATOM    372  N   VAL    24      35.580  34.460  45.110  1.00  0.00           N
ATOM    373  HN  VAL    24      35.080  33.810  44.550  1.00  0.00           H
ATOM    374  CA  VAL    24      36.260  33.840  46.300  1.00  0.00           C
ATOM    375  HA  VAL    24      36.560  34.600  47.010  1.00  0.00           H
ATOM    376  CB  VAL    24      35.300  32.850  46.880  1.00  0.00           C
ATOM    377  HB  VAL    24      34.260  33.250  46.870  1.00  0.00           H
ATOM    378  CG1 VAL    24      35.170  31.470  46.100  1.00  0.00           C
ATOM    379 HG11 VAL    24      34.900  31.580  45.030  1.00  0.00           H
ATOM    380 HG12 VAL    24      36.130  30.920  46.100  1.00  0.00           H
ATOM    381 HG13 VAL    24      34.590  30.720  46.680  1.00  0.00           H
ATOM    382  CG2 VAL    24      35.580  32.660  48.330  1.00  0.00           C
ATOM    383 HG21 VAL    24      36.530  32.090  48.430  1.00  0.00           H
ATOM    384 HG22 VAL    24      35.960  33.500  48.940  1.00  0.00           H
ATOM    385 HG23 VAL    24      34.800  32.100  48.890  1.00  0.00           H
ATOM    386  C   VAL    24      37.550  33.120  45.820  1.00  0.00           C
ATOM    387  O   VAL    24      38.390  32.760  46.630  1.00  0.00           O
ATOM    388  N   GLY    25      37.710  32.920  44.510  1.00  0.00           N
ATOM    389  HN  GLY    25      36.950  33.190  43.920  1.00  0.00           H
ATOM    390  CA  GLY    25      38.770  32.350  43.700  1.00  0.00           C
ATOM    391  HA1 GLY    25      38.700  32.880  42.760  1.00  0.00           H
ATOM    392  HA2 GLY    25      39.680  32.630  44.200  1.00  0.00           H
ATOM    393  C   GLY    25      38.610  30.890  43.590  1.00  0.00           C
ATOM    394  O   GLY    25      39.510  30.150  43.980  1.00  0.00           O
ATOM    395  N   SER    26      37.410  30.510  43.040  1.00  0.00           N
ATOM    396  HN  SER    26      36.670  31.170  42.910  1.00  0.00           H
ATOM    397  CA  SER    26      36.970  29.160  42.690  1.00  0.00           C
ATOM    398  HA  SER    26      37.810  28.520  42.460  1.00  0.00           H
ATOM    399  CB  SER    26      36.260  28.560  43.910  1.00  0.00           C
ATOM    400  HB1 SER    26      37.000  28.520  44.730  1.00  0.00           H
ATOM    401  HB2 SER    26      35.470  29.190  44.370  1.00  0.00           H
ATOM    402  OG  SER    26      35.540  27.370  43.690  1.00  0.00           O
ATOM    403  HG1 SER    26      36.180  26.690  43.490  1.00  0.00           H
ATOM    404  C   SER    26      36.000  29.250  41.590  1.00  0.00           C
ATOM    405  O   SER    26      35.480  30.360  41.310  1.00  0.00           O
ATOM    406  N   ASN    27      35.800  28.150  40.840  1.00  0.00           N
ATOM    407  HN  ASN    27      36.170  27.260  41.110  1.00  0.00           H
ATOM    408  CA  ASN    27      34.930  28.110  39.680  1.00  0.00           C
ATOM    409  HA  ASN    27      35.280  28.850  38.980  1.00  0.00           H
ATOM    410  CB  ASN    27      34.870  26.740  39.060  1.00  0.00           C
ATOM    411  HB1 ASN    27      34.130  26.700  38.230  1.00  0.00           H
ATOM    412  HB2 ASN    27      35.890  26.530  38.660  1.00  0.00           H
ATOM    413  CG  ASN    27      34.770  25.590  40.070  1.00  0.00           C
ATOM    414  OD1 ASN    27      35.380  24.540  39.800  1.00  0.00           O
ATOM    415  ND2 ASN    27      34.080  25.790  41.190  1.00  0.00           N
ATOM    416 HD21 ASN    27      33.790  26.710  41.440  1.00  0.00           H
ATOM    417 HD22 ASN    27      34.080  25.110  41.920  1.00  0.00           H
ATOM    418  C   ASN    27      33.470  28.560  39.840  1.00  0.00           C
ATOM    419  O   ASN    27      32.830  28.170  40.850  1.00  0.00           O
ATOM    420  N   LYS    28      32.910  29.280  38.930  1.00  0.00           N
ATOM    421  HN  LYS    28      33.310  29.430  38.030  1.00  0.00           H
ATOM    422  CA  LYS    28      31.630  29.890  39.030  1.00  0.00           C
ATOM    423  HA  LYS    28      31.130  29.440  39.870  1.00  0.00           H
ATOM    424  CB  LYS    28      31.710  31.390  39.360  1.00  0.00           C
ATOM    425  HB1 LYS    28      30.710  31.870  39.380  1.00  0.00           H
ATOM    426  HB2 LYS    28      31.910  31.450  40.450  1.00  0.00           H
ATOM    427  CG  LYS    28      32.710  32.340  38.630  1.00  0.00           C
ATOM    428  HG1 LYS    28      32.770  32.050  37.560  1.00  0.00           H
ATOM    429  HG2 LYS    28      32.430  33.400  38.800  1.00  0.00           H
ATOM    430  CD  LYS    28      34.120  32.130  39.230  1.00  0.00           C
ATOM    431  HD1 LYS    28      34.050  32.290  40.330  1.00  0.00           H
ATOM    432  HD2 LYS    28      34.410  31.060  39.110  1.00  0.00           H
ATOM    433  CE  LYS    28      35.150  32.960  38.540  1.00  0.00           C
ATOM    434  HE1 LYS    28      35.260  32.500  37.530  1.00  0.00           H
ATOM    435  HE2 LYS    28      34.790  33.990  38.320  1.00  0.00           H
ATOM    436  NZ  LYS    28      36.460  32.900  39.140  1.00  0.00           N
ATOM    437  HZ1 LYS    28      37.250  33.150  38.520  1.00  0.00           H
ATOM    438  HZ2 LYS    28      36.610  33.500  39.980  1.00  0.00           H
ATOM    439  HZ3 LYS    28      36.740  31.940  39.440  1.00  0.00           H
ATOM    440  C   LYS    28      30.800  29.630  37.840  1.00  0.00           C
ATOM    441  O   LYS    28      31.230  29.110  36.800  1.00  0.00           O
ATOM    442  N   GLY    29      29.530  30.020  37.980  1.00  0.00           N
ATOM    443  HN  GLY    29      29.270  30.450  38.840  1.00  0.00           H
ATOM    444  CA  GLY    29      28.520  29.880  36.890  1.00  0.00           C
ATOM    445  HA1 GLY    29      28.400  28.820  36.730  1.00  0.00           H
ATOM    446  HA2 GLY    29      27.540  30.180  37.210  1.00  0.00           H
ATOM    447  C   GLY    29      28.680  30.540  35.530  1.00  0.00           C
ATOM    448  O   GLY    29      29.710  31.160  35.170  1.00  0.00           O
ATOM    449  N   ALA    30      27.610  30.430  34.780  1.00  0.00           N
ATOM    450  HN  ALA    30      26.860  29.860  35.090  1.00  0.00           H
ATOM    451  CA  ALA    30      27.400  31.100  33.510  1.00  0.00           C
ATOM    452  HA  ALA    30      28.300  30.990  32.920  1.00  0.00           H
ATOM    453  CB  ALA    30      26.250  30.360  32.750  1.00  0.00           C
ATOM    454  HB1 ALA    30      25.990  30.840  31.780  1.00  0.00           H
ATOM    455  HB2 ALA    30      26.650  29.360  32.470  1.00  0.00           H
ATOM    456  HB3 ALA    30      25.240  30.450  33.210  1.00  0.00           H
ATOM    457  C   ALA    30      27.260  32.640  33.700  1.00  0.00           C
ATOM    458  O   ALA    30      26.830  33.100  34.760  1.00  0.00           O
ATOM    459  N   ILE    31      27.740  33.420  32.720  1.00  0.00           N
ATOM    460  HN  ILE    31      27.870  32.980  31.840  1.00  0.00           H
ATOM    461  CA  ILE    31      27.920  34.860  32.830  1.00  0.00           C
ATOM    462  HA  ILE    31      27.900  35.120  33.880  1.00  0.00           H
ATOM    463  CB  ILE    31      29.290  35.380  32.230  1.00  0.00           C
ATOM    464  HB  ILE    31      29.300  35.080  31.170  1.00  0.00           H
ATOM    465  CG2 ILE    31      29.420  36.890  32.260  1.00  0.00           C
ATOM    466 HG21 ILE    31      30.390  37.210  31.820  1.00  0.00           H
ATOM    467 HG22 ILE    31      28.720  37.370  31.530  1.00  0.00           H
ATOM    468 HG23 ILE    31      29.410  37.300  33.290  1.00  0.00           H
ATOM    469  CG1 ILE    31      30.570  34.680  32.760  1.00  0.00           C
ATOM    470 HG11 ILE    31      30.630  35.010  33.820  1.00  0.00           H
ATOM    471 HG12 ILE    31      30.430  33.590  32.630  1.00  0.00           H
ATOM    472  CD  ILE    31      31.810  35.040  32.070  1.00  0.00           C
ATOM    473  HD1 ILE    31      32.650  34.390  32.420  1.00  0.00           H
ATOM    474  HD2 ILE    31      31.610  34.890  30.990  1.00  0.00           H
ATOM    475  HD3 ILE    31      32.170  36.070  32.280  1.00  0.00           H
ATOM    476  C   ILE    31      26.760  35.630  32.190  1.00  0.00           C
ATOM    477  O   ILE    31      26.390  35.460  31.030  1.00  0.00           O
ATOM    478  N   ILE    32      26.100  36.480  32.990  1.00  0.00           N
ATOM    479  HN  ILE    32      26.500  36.550  33.900  1.00  0.00           H
ATOM    480  CA  ILE    32      24.960  37.340  32.660  1.00  0.00           C
ATOM    481  HA  ILE    32      24.730  37.100  31.630  1.00  0.00           H
ATOM    482  CB  ILE    32      23.810  37.040  33.650  1.00  0.00           C
ATOM    483  HB  ILE    32      24.160  37.460  34.620  1.00  0.00           H
ATOM    484  CG2 ILE    32      22.620  37.830  33.260  1.00  0.00           C
ATOM    485 HG21 ILE    32      22.760  38.930  33.210  1.00  0.00           H
ATOM    486 HG22 ILE    32      22.320  37.440  32.260  1.00  0.00           H
ATOM    487 HG23 ILE    32      21.840  37.650  34.030  1.00  0.00           H
ATOM    488  CG1 ILE    32      23.470  35.530  33.840  1.00  0.00           C
ATOM    489 HG11 ILE    32      24.270  35.030  34.420  1.00  0.00           H
ATOM    490 HG12 ILE    32      22.570  35.530  34.500  1.00  0.00           H
ATOM    491  CD  ILE    32      23.070  34.810  32.600  1.00  0.00           C
ATOM    492  HD1 ILE    32      22.160  35.250  32.140  1.00  0.00           H
ATOM    493  HD2 ILE    32      23.780  34.910  31.750  1.00  0.00           H
ATOM    494  HD3 ILE    32      22.890  33.750  32.850  1.00  0.00           H
ATOM    495  C   ILE    32      25.340  38.830  32.760  1.00  0.00           C
ATOM    496  O   ILE    32      24.860  39.680  32.010  1.00  0.00           O
ATOM    497  N   GLY    33      26.250  39.100  33.660  1.00  0.00           N
ATOM    498  HN  GLY    33      26.590  38.330  34.190  1.00  0.00           H
ATOM    499  CA  GLY    33      26.810  40.430  33.950  1.00  0.00           C
ATOM    500  HA1 GLY    33      25.950  41.040  34.180  1.00  0.00           H
ATOM    501  HA2 GLY    33      27.420  40.200  34.820  1.00  0.00           H
ATOM    502  C   GLY    33      27.650  40.920  32.870  1.00  0.00           C
ATOM    503  O   GLY    33      28.030  40.160  31.950  1.00  0.00           O
ATOM    504  N   LEU    34      27.940  42.230  32.960  1.00  0.00           N
ATOM    505  HN  LEU    34      27.680  42.780  33.750  1.00  0.00           H
ATOM    506  CA  LEU    34      28.700  42.830  31.820  1.00  0.00           C
ATOM    507  HA  LEU    34      28.700  42.220  30.940  1.00  0.00           H
ATOM    508  CB  LEU    34      28.090  44.210  31.420  1.00  0.00           C
ATOM    509  HB1 LEU    34      28.330  45.000  32.160  1.00  0.00           H
ATOM    510  HB2 LEU    34      28.590  44.460  30.450  1.00  0.00           H
ATOM    511  CG  LEU    34      26.520  44.290  31.150  1.00  0.00           C
ATOM    512  HG  LEU    34      26.020  44.120  32.130  1.00  0.00           H
ATOM    513  CD1 LEU    34      26.120  45.720  30.680  1.00  0.00           C
ATOM    514 HD11 LEU    34      26.450  45.800  29.620  1.00  0.00           H
ATOM    515 HD12 LEU    34      25.020  45.880  30.750  1.00  0.00           H
ATOM    516 HD13 LEU    34      26.600  46.550  31.250  1.00  0.00           H
ATOM    517  CD2 LEU    34      26.150  43.280  30.120  1.00  0.00           C
ATOM    518 HD21 LEU    34      26.270  42.220  30.390  1.00  0.00           H
ATOM    519 HD22 LEU    34      25.090  43.500  29.880  1.00  0.00           H
ATOM    520 HD23 LEU    34      26.790  43.510  29.230  1.00  0.00           H
ATOM    521  C   LEU    34      30.140  42.870  32.280  1.00  0.00           C
ATOM    522  O   LEU    34      30.970  43.430  31.560  1.00  0.00           O
ATOM    523  N   MET    35      30.500  42.240  33.480  1.00  0.00           N
ATOM    524  HN  MET    35      29.720  41.940  34.030  1.00  0.00           H
ATOM    525  CA  MET    35      31.800  42.060  34.100  1.00  0.00           C
ATOM    526  HA  MET    35      31.890  43.060  34.510  1.00  0.00           H
ATOM    527  CB  MET    35      31.780  41.120  35.360  1.00  0.00           C
ATOM    528  HB1 MET    35      32.800  40.900  35.760  1.00  0.00           H
ATOM    529  HB2 MET    35      31.250  41.630  36.180  1.00  0.00           H
ATOM    530  CG  MET    35      31.260  39.640  35.150  1.00  0.00           C
ATOM    531  HG1 MET    35      31.220  39.190  36.170  1.00  0.00           H
ATOM    532  HG2 MET    35      30.180  39.690  34.880  1.00  0.00           H
ATOM    533  SD  MET    35      32.150  38.450  34.180  1.00  0.00           S
ATOM    534  CE  MET    35      33.850  38.430  34.790  1.00  0.00           C
ATOM    535  HE1 MET    35      34.230  39.470  34.780  1.00  0.00           H
ATOM    536  HE2 MET    35      33.840  38.000  35.820  1.00  0.00           H
ATOM    537  HE3 MET    35      34.590  37.880  34.180  1.00  0.00           H
ATOM    538  C   MET    35      33.140  41.930  33.340  1.00  0.00           C
ATOM    539  O   MET    35      33.260  41.280  32.290  1.00  0.00           O
ATOM    540  N   VAL    36      34.190  42.560  33.850  1.00  0.00           N
ATOM    541  HN  VAL    36      34.170  43.010  34.740  1.00  0.00           H
ATOM    542  CA  VAL    36      35.410  42.720  33.090  1.00  0.00           C
ATOM    543  HA  VAL    36      35.200  42.640  32.030  1.00  0.00           H
ATOM    544  CB  VAL    36      36.050  44.130  33.100  1.00  0.00           C
ATOM    545  HB  VAL    36      36.310  44.270  34.170  1.00  0.00           H
ATOM    546  CG1 VAL    36      37.410  44.090  32.300  1.00  0.00           C
ATOM    547 HG11 VAL    36      38.180  43.290  32.360  1.00  0.00           H
ATOM    548 HG12 VAL    36      37.140  44.300  31.250  1.00  0.00           H
ATOM    549 HG13 VAL    36      37.990  45.010  32.510  1.00  0.00           H
ATOM    550  CG2 VAL    36      34.990  45.120  32.520  1.00  0.00           C
ATOM    551 HG21 VAL    36      35.440  46.080  32.180  1.00  0.00           H
ATOM    552 HG22 VAL    36      34.460  44.580  31.710  1.00  0.00           H
ATOM    553 HG23 VAL    36      34.300  45.420  33.330  1.00  0.00           H
ATOM    554  C   VAL    36      36.380  41.520  33.420  1.00  0.00           C
ATOM    555  O   VAL    36      36.530  41.160  34.550  1.00  0.00           O
ATOM    556  N   GLY    37      36.960  40.840  32.430  1.00  0.00           N
ATOM    557  HN  GLY    37      36.820  41.200  31.510  1.00  0.00           H
ATOM    558  CA  GLY    37      37.840  39.720  32.770  1.00  0.00           C
ATOM    559  HA1 GLY    37      38.640  39.970  33.450  1.00  0.00           H
ATOM    560  HA2 GLY    37      37.150  38.940  33.080  1.00  0.00           H
ATOM    561  C   GLY    37      38.520  39.160  31.520  1.00  0.00           C
ATOM    562  O   GLY    37      38.540  37.970  31.320  1.00  0.00           O
ATOM    563  N   GLY    38      38.900  40.140  30.630  1.00  0.00           N
ATOM    564  HN  GLY    38      38.850  41.110  30.860  1.00  0.00           H
ATOM    565  CA  GLY    38      39.330  39.960  29.250  1.00  0.00           C
ATOM    566  HA1 GLY    38      39.820  40.870  28.930  1.00  0.00           H
ATOM    567  HA2 GLY    38      39.930  39.070  29.120  1.00  0.00           H
ATOM    568  C   GLY    38      38.230  39.720  28.250  1.00  0.00           C
ATOM    569  O   GLY    38      37.020  39.960  28.540  1.00  0.00           O
ATOM    570  N   VAL    39      38.640  39.350  27.030  1.00  0.00           N
ATOM    571  HN  VAL    39      39.560  38.960  26.940  1.00  0.00           H
ATOM    572  CA  VAL    39      37.820  39.680  25.810  1.00  0.00           C
ATOM    573  HA  VAL    39      37.050  40.380  26.070  1.00  0.00           H
ATOM    574  CB  VAL    39      38.590  40.370  24.620  1.00  0.00           C
ATOM    575  HB  VAL    39      37.940  40.610  23.750  1.00  0.00           H
ATOM    576  CG1 VAL    39      39.060  41.720  25.260  1.00  0.00           C
ATOM    577 HG11 VAL    39      39.570  42.410  24.550  1.00  0.00           H
ATOM    578 HG12 VAL    39      38.220  42.330  25.650  1.00  0.00           H
ATOM    579 HG13 VAL    39      39.780  41.400  26.050  1.00  0.00           H
ATOM    580  CG2 VAL    39      39.820  39.580  24.110  1.00  0.00           C
ATOM    581 HG21 VAL    39      40.660  39.610  24.840  1.00  0.00           H
ATOM    582 HG22 VAL    39      39.440  38.580  23.780  1.00  0.00           H
ATOM    583 HG23 VAL    39      40.090  40.150  23.200  1.00  0.00           H
ATOM    584  C   VAL    39      37.070  38.430  25.250  1.00  0.00           C
ATOM    585  O   VAL    39      36.170  38.530  24.420  1.00  0.00           O
ATOM    586  N   VAL    40      37.490  37.230  25.700  1.00  0.00           N
ATOM    587  HN  VAL    40      38.210  37.180  26.390  1.00  0.00           H
ATOM    588  CA  VAL    40      37.010  35.960  25.320  1.00  0.00           C
ATOM    589  HA  VAL    40      36.770  35.930  24.270  1.00  0.00           H
ATOM    590  CB  VAL    40      37.940  34.710  25.510  1.00  0.00           C
ATOM    591  HB  VAL    40      37.400  33.760  25.340  1.00  0.00           H
ATOM    592  CG1 VAL    40      39.050  34.850  24.450  1.00  0.00           C
ATOM    593 HG11 VAL    40      39.720  35.700  24.710  1.00  0.00           H
ATOM    594 HG12 VAL    40      39.650  33.930  24.530  1.00  0.00           H
ATOM    595 HG13 VAL    40      38.580  35.010  23.450  1.00  0.00           H
ATOM    596  CG2 VAL    40      38.390  34.680  27.050  1.00  0.00           C
ATOM    597 HG21 VAL    40      39.180  35.430  27.230  1.00  0.00           H
ATOM    598 HG22 VAL    40      37.600  34.910  27.800  1.00  0.00           H
ATOM    599 HG23 VAL    40      38.740  33.670  27.370  1.00  0.00           H
ATOM    600  C   VAL    40      35.740  35.610  25.960  1.00  0.00           C
ATOM    601  O   VAL    40      35.120  34.670  25.470  1.00  0.00           O
ATOM    602  N   ILE    41      35.360  36.300  27.010  1.00  0.00           N
ATOM    603  HN  ILE    41      35.900  37.100  27.250  1.00  0.00           H
ATOM    604  CA  ILE    41      34.080  36.210  27.680  1.00  0.00           C
ATOM    605  HA  ILE    41      33.630  35.260  27.440  1.00  0.00           H
ATOM    606  CB  ILE    41      34.260  36.260  29.190  1.00  0.00           C
ATOM    607  HB  ILE    41      33.260  36.560  29.560  1.00  0.00           H
ATOM    608  CG2 ILE    41      34.660  34.840  29.840  1.00  0.00           C
ATOM    609 HG21 ILE    41      34.770  35.100  30.920  1.00  0.00           H
ATOM    610 HG22 ILE    41      33.850  34.090  29.760  1.00  0.00           H
ATOM    611 HG23 ILE    41      35.650  34.510  29.460  1.00  0.00           H
ATOM    612  CG1 ILE    41      35.250  37.450  29.500  1.00  0.00           C
ATOM    613 HG11 ILE    41      36.320  37.170  29.550  1.00  0.00           H
ATOM    614 HG12 ILE    41      35.030  38.270  28.790  1.00  0.00           H
ATOM    615  CD  ILE    41      34.990  37.990  30.920  1.00  0.00           C
ATOM    616  HD1 ILE    41      35.400  39.010  31.050  1.00  0.00           H
ATOM    617  HD2 ILE    41      33.910  38.060  31.170  1.00  0.00           H
ATOM    618  HD3 ILE    41      35.480  37.340  31.680  1.00  0.00           H
ATOM    619  C   ILE    41      33.220  37.300  27.100  1.00  0.00           C
ATOM    620  O   ILE    41      33.660  38.240  26.450  1.00  0.00           O
ATOM    621  N   ALA    42      31.930  37.290  27.410  1.00  0.00           N
ATOM    622  HN  ALA    42      31.560  36.510  27.900  1.00  0.00           H
ATOM    623  CA  ALA    42      31.010  38.240  26.940  1.00  0.00           C
ATOM    624  HA  ALA    42      31.460  38.790  26.120  1.00  0.00           H
ATOM    625  CB  ALA    42      29.770  37.450  26.350  1.00  0.00           C
ATOM    626  HB1 ALA    42      28.970  38.140  25.990  1.00  0.00           H
ATOM    627  HB2 ALA    42      30.090  36.630  25.680  1.00  0.00           H
ATOM    628  HB3 ALA    42      29.280  36.950  27.220  1.00  0.00           H
ATOM    629  C   ALA    42      30.590  39.170  28.060  1.00  0.00           C
ATOM    630  O   ALA    42      30.580  38.830  29.260  1.00  0.00           O
ATOM    631  N   NME    43      30.160  40.430  27.760  1.00  0.00           N
ATOM    632  HN  NME    43      30.160  40.740  26.810  1.00  0.00           H
ATOM    633  CH3 NME    43      29.670  41.500  28.650  1.00  0.00           C
ATOM    634 HH31 NME    43      29.700  42.440  28.070  1.00  0.00           H
ATOM    635 HH32 NME    43      28.600  41.390  28.910  1.00  0.00           H
ATOM    636 HH33 NME    43      30.300  41.610  29.560  1.00  0.00           H
TER
ENDMDL
