# Supplementary material for: Modulation of Aβ1–42 Aggregation by a SARS-CoV‑2 Protein Fragment
Source: J Chem Inf Model. 2025 Oct 1;65(20):11342–56. doi: 10.1021/acs.jcim.5c01811 (PMC12570137; doi:10.1021/acs.jcim.5c01811)
Supplement: Supplementary file 2 [file ci5c01811_si_002.zip › AB-coordinates/MONOMER/FINAL/RF3_final.pdb]

REMARK    GENERATED BY TRJCONV
TITLE     Protein in water t= 3000000.00000 step= 1500000000
REMARK    THIS IS A SIMULATION BOX
CRYST1   68.000   68.000   68.000  90.00  90.00  90.00 P 1           1
MODEL        1
ATOM      1  CH3 ACE A   0      24.150  45.440  29.710  1.00  0.00           C
ATOM      2 HH31 ACE A   0      24.640  46.420  29.530  1.00  0.00           H
ATOM      3 HH32 ACE A   0      24.090  44.780  28.820  1.00  0.00           H
ATOM      4 HH33 ACE A   0      23.150  45.650  30.160  1.00  0.00           H
ATOM      5  C   ACE A   0      25.010  44.820  30.680  1.00  0.00           C
ATOM      6  O   ACE A   0      25.640  45.550  31.460  1.00  0.00           O
ATOM      7  N   ASP A   1      25.020  43.490  30.740  1.00  0.00           N
ATOM      8  HN  ASP A   1      24.380  43.060  30.120  1.00  0.00           H
ATOM      9  CA  ASP A   1      25.920  42.610  31.530  1.00  0.00           C
ATOM     10  HA  ASP A   1      25.810  42.920  32.550  1.00  0.00           H
ATOM     11  CB  ASP A   1      25.540  41.170  31.560  1.00  0.00           C
ATOM     12  HB1 ASP A   1      26.190  40.590  32.260  1.00  0.00           H
ATOM     13  HB2 ASP A   1      25.680  40.720  30.560  1.00  0.00           H
ATOM     14  CG  ASP A   1      24.070  40.880  31.900  1.00  0.00           C
ATOM     15  OD1 ASP A   1      23.570  39.770  31.590  1.00  0.00           O
ATOM     16  OD2 ASP A   1      23.420  41.710  32.500  1.00  0.00           O
ATOM     17  C   ASP A   1      27.420  42.770  31.160  1.00  0.00           C
ATOM     18  O   ASP A   1      27.900  42.880  30.060  1.00  0.00           O
ATOM     19  N   ALA A   2      28.270  42.750  32.190  1.00  0.00           N
ATOM     20  HN  ALA A   2      27.940  42.370  33.050  1.00  0.00           H
ATOM     21  CA  ALA A   2      29.660  42.680  31.970  1.00  0.00           C
ATOM     22  HA  ALA A   2      30.080  43.450  31.340  1.00  0.00           H
ATOM     23  CB  ALA A   2      30.370  42.960  33.250  1.00  0.00           C
ATOM     24  HB1 ALA A   2      30.100  43.960  33.660  1.00  0.00           H
ATOM     25  HB2 ALA A   2      30.080  42.190  33.990  1.00  0.00           H
ATOM     26  HB3 ALA A   2      31.460  43.030  33.130  1.00  0.00           H
ATOM     27  C   ALA A   2      30.020  41.280  31.330  1.00  0.00           C
ATOM     28  O   ALA A   2      29.590  40.170  31.710  1.00  0.00           O
ATOM     29  N   GLU A   3      30.910  41.380  30.320  1.00  0.00           N
ATOM     30  HN  GLU A   3      31.290  42.250  30.030  1.00  0.00           H
ATOM     31  CA  GLU A   3      31.250  40.290  29.460  1.00  0.00           C
ATOM     32  HA  GLU A   3      30.630  39.430  29.650  1.00  0.00           H
ATOM     33  CB  GLU A   3      31.070  40.710  27.960  1.00  0.00           C
ATOM     34  HB1 GLU A   3      31.460  39.930  27.280  1.00  0.00           H
ATOM     35  HB2 GLU A   3      31.650  41.650  27.870  1.00  0.00           H
ATOM     36  CG  GLU A   3      29.560  40.940  27.720  1.00  0.00           C
ATOM     37  HG1 GLU A   3      29.160  41.830  28.260  1.00  0.00           H
ATOM     38  HG2 GLU A   3      28.900  40.090  28.010  1.00  0.00           H
ATOM     39  CD  GLU A   3      29.340  41.000  26.260  1.00  0.00           C
ATOM     40  OE1 GLU A   3      30.130  41.770  25.570  1.00  0.00           O
ATOM     41  OE2 GLU A   3      28.410  40.360  25.640  1.00  0.00           O
ATOM     42  C   GLU A   3      32.720  39.880  29.660  1.00  0.00           C
ATOM     43  O   GLU A   3      33.550  40.800  29.800  1.00  0.00           O
ATOM     44  N   PHE A   4      33.100  38.620  29.620  1.00  0.00           N
ATOM     45  HN  PHE A   4      32.440  37.900  29.420  1.00  0.00           H
ATOM     46  CA  PHE A   4      34.510  38.310  29.420  1.00  0.00           C
ATOM     47  HA  PHE A   4      35.080  38.760  30.220  1.00  0.00           H
ATOM     48  CB  PHE A   4      34.640  36.820  29.880  1.00  0.00           C
ATOM     49  HB1 PHE A   4      33.870  36.280  29.290  1.00  0.00           H
ATOM     50  HB2 PHE A   4      34.270  36.800  30.920  1.00  0.00           H
ATOM     51  CG  PHE A   4      36.000  36.170  29.700  1.00  0.00           C
ATOM     52  CD1 PHE A   4      36.490  35.650  28.480  1.00  0.00           C
ATOM     53  HD1 PHE A   4      35.840  35.640  27.610  1.00  0.00           H
ATOM     54  CE1 PHE A   4      37.700  35.030  28.360  1.00  0.00           C
ATOM     55  HE1 PHE A   4      38.000  34.540  27.440  1.00  0.00           H
ATOM     56  CZ  PHE A   4      38.540  34.970  29.490  1.00  0.00           C
ATOM     57  HZ  PHE A   4      39.530  34.580  29.340  1.00  0.00           H
ATOM     58  CD2 PHE A   4      36.880  36.310  30.730  1.00  0.00           C
ATOM     59  HD2 PHE A   4      36.650  36.770  31.670  1.00  0.00           H
ATOM     60  CE2 PHE A   4      38.180  35.730  30.650  1.00  0.00           C
ATOM     61  HE2 PHE A   4      38.820  35.940  31.500  1.00  0.00           H
ATOM     62  C   PHE A   4      35.010  38.690  28.080  1.00  0.00           C
ATOM     63  O   PHE A   4      34.320  38.470  27.110  1.00  0.00           O
ATOM     64  N   ARG A   5      36.270  39.190  27.990  1.00  0.00           N
ATOM     65  HN  ARG A   5      36.800  39.220  28.830  1.00  0.00           H
ATOM     66  CA  ARG A   5      36.990  39.580  26.760  1.00  0.00           C
ATOM     67  HA  ARG A   5      36.650  40.590  26.590  1.00  0.00           H
ATOM     68  CB  ARG A   5      38.530  39.600  26.950  1.00  0.00           C
ATOM     69  HB1 ARG A   5      38.790  40.540  27.490  1.00  0.00           H
ATOM     70  HB2 ARG A   5      38.990  39.720  25.940  1.00  0.00           H
ATOM     71  CG  ARG A   5      38.890  38.370  27.700  1.00  0.00           C
ATOM     72  HG1 ARG A   5      38.160  37.550  27.490  1.00  0.00           H
ATOM     73  HG2 ARG A   5      38.920  38.530  28.790  1.00  0.00           H
ATOM     74  CD  ARG A   5      40.190  37.720  27.080  1.00  0.00           C
ATOM     75  HD1 ARG A   5      40.040  37.320  26.050  1.00  0.00           H
ATOM     76  HD2 ARG A   5      40.470  36.870  27.730  1.00  0.00           H
ATOM     77  NE  ARG A   5      41.260  38.780  27.100  1.00  0.00           N
ATOM     78  HE  ARG A   5      41.040  39.730  27.350  1.00  0.00           H
ATOM     79  CZ  ARG A   5      42.520  38.650  26.640  1.00  0.00           C
ATOM     80  NH1 ARG A   5      43.110  37.500  26.350  1.00  0.00           N
ATOM     81 HH11 ARG A   5      44.040  37.560  25.980  1.00  0.00           H
ATOM     82 HH12 ARG A   5      42.630  36.630  26.270  1.00  0.00           H
ATOM     83  NH2 ARG A   5      43.350  39.660  26.580  1.00  0.00           N
ATOM     84 HH21 ARG A   5      42.950  40.580  26.620  1.00  0.00           H
ATOM     85 HH22 ARG A   5      44.220  39.420  26.150  1.00  0.00           H
ATOM     86  C   ARG A   5      36.760  38.860  25.450  1.00  0.00           C
ATOM     87  O   ARG A   5      36.570  37.690  25.260  1.00  0.00           O
ATOM     88  N   HIS A   6      36.680  39.720  24.450  1.00  0.00           N
ATOM     89  HN  HIS A   6      36.690  40.690  24.660  1.00  0.00           H
ATOM     90  CA  HIS A   6      36.400  39.370  23.090  1.00  0.00           C
ATOM     91  HA  HIS A   6      35.760  38.500  23.080  1.00  0.00           H
ATOM     92  CB  HIS A   6      35.500  40.440  22.480  1.00  0.00           C
ATOM     93  HB1 HIS A   6      34.810  39.980  21.730  1.00  0.00           H
ATOM     94  HB2 HIS A   6      35.980  41.290  21.960  1.00  0.00           H
ATOM     95  ND1 HIS A   6      34.660  42.340  23.830  1.00  0.00           N
ATOM     96  CG  HIS A   6      34.430  40.970  23.390  1.00  0.00           C
ATOM     97  CE1 HIS A   6      33.590  42.630  24.480  1.00  0.00           C
ATOM     98  HE1 HIS A   6      33.350  43.490  25.110  1.00  0.00           H
ATOM     99  NE2 HIS A   6      32.730  41.560  24.540  1.00  0.00           N
ATOM    100  HE2 HIS A   6      31.850  41.630  25.010  1.00  0.00           H
ATOM    101  CD2 HIS A   6      33.190  40.510  23.790  1.00  0.00           C
ATOM    102  HD2 HIS A   6      32.790  39.530  23.570  1.00  0.00           H
ATOM    103  C   HIS A   6      37.730  39.060  22.420  1.00  0.00           C
ATOM    104  O   HIS A   6      37.770  38.270  21.460  1.00  0.00           O
ATOM    105  N   ASP A   7      38.810  39.680  22.920  1.00  0.00           N
ATOM    106  HN  ASP A   7      38.750  40.490  23.490  1.00  0.00           H
ATOM    107  CA  ASP A   7      40.130  39.270  22.730  1.00  0.00           C
ATOM    108  HA  ASP A   7      40.320  39.440  21.680  1.00  0.00           H
ATOM    109  CB  ASP A   7      41.120  40.080  23.530  1.00  0.00           C
ATOM    110  HB1 ASP A   7      42.190  39.790  23.540  1.00  0.00           H
ATOM    111  HB2 ASP A   7      40.810  40.120  24.600  1.00  0.00           H
ATOM    112  CG  ASP A   7      41.140  41.540  23.050  1.00  0.00           C
ATOM    113  OD1 ASP A   7      40.660  41.900  21.950  1.00  0.00           O
ATOM    114  OD2 ASP A   7      41.610  42.440  23.830  1.00  0.00           O
ATOM    115  C   ASP A   7      40.450  37.790  23.030  1.00  0.00           C
ATOM    116  O   ASP A   7      39.870  37.110  23.840  1.00  0.00           O
ATOM    117  N   SER A   8      41.450  37.240  22.400  1.00  0.00           N
ATOM    118  HN  SER A   8      42.160  37.610  21.800  1.00  0.00           H
ATOM    119  CA  SER A   8      41.470  35.770  22.530  1.00  0.00           C
ATOM    120  HA  SER A   8      40.530  35.310  22.790  1.00  0.00           H
ATOM    121  CB  SER A   8      41.820  35.030  21.220  1.00  0.00           C
ATOM    122  HB1 SER A   8      40.970  35.100  20.510  1.00  0.00           H
ATOM    123  HB2 SER A   8      41.790  33.920  21.320  1.00  0.00           H
ATOM    124  OG  SER A   8      42.950  35.570  20.580  1.00  0.00           O
ATOM    125  HG1 SER A   8      42.520  36.040  19.860  1.00  0.00           H
ATOM    126  C   SER A   8      42.390  35.170  23.630  1.00  0.00           C
ATOM    127  O   SER A   8      43.330  35.790  24.040  1.00  0.00           O
ATOM    128  N   GLY A   9      42.090  33.940  24.170  1.00  0.00           N
ATOM    129  HN  GLY A   9      41.400  33.410  23.690  1.00  0.00           H
ATOM    130  CA  GLY A   9      42.770  33.320  25.390  1.00  0.00           C
ATOM    131  HA1 GLY A   9      42.210  32.420  25.560  1.00  0.00           H
ATOM    132  HA2 GLY A   9      43.810  33.070  25.230  1.00  0.00           H
ATOM    133  C   GLY A   9      42.640  34.030  26.730  1.00  0.00           C
ATOM    134  O   GLY A   9      42.070  35.150  26.750  1.00  0.00           O
ATOM    135  N   TYR A  10      43.010  33.450  27.850  1.00  0.00           N
ATOM    136  HN  TYR A  10      43.420  32.540  27.790  1.00  0.00           H
ATOM    137  CA  TYR A  10      42.930  34.130  29.110  1.00  0.00           C
ATOM    138  HA  TYR A  10      42.050  34.750  29.210  1.00  0.00           H
ATOM    139  CB  TYR A  10      42.510  33.080  30.180  1.00  0.00           C
ATOM    140  HB1 TYR A  10      43.170  32.190  30.050  1.00  0.00           H
ATOM    141  HB2 TYR A  10      41.510  32.670  29.920  1.00  0.00           H
ATOM    142  CG  TYR A  10      42.570  33.600  31.610  1.00  0.00           C
ATOM    143  CD1 TYR A  10      43.450  33.080  32.570  1.00  0.00           C
ATOM    144  HD1 TYR A  10      44.190  32.370  32.260  1.00  0.00           H
ATOM    145  CE1 TYR A  10      43.230  33.350  33.940  1.00  0.00           C
ATOM    146  HE1 TYR A  10      43.920  32.870  34.610  1.00  0.00           H
ATOM    147  CZ  TYR A  10      42.220  34.210  34.300  1.00  0.00           C
ATOM    148  OH  TYR A  10      42.100  34.510  35.670  1.00  0.00           O
ATOM    149  HH  TYR A  10      42.810  34.060  36.140  1.00  0.00           H
ATOM    150  CD2 TYR A  10      41.640  34.630  31.990  1.00  0.00           C
ATOM    151  HD2 TYR A  10      40.900  35.070  31.340  1.00  0.00           H
ATOM    152  CE2 TYR A  10      41.470  34.870  33.330  1.00  0.00           C
ATOM    153  HE2 TYR A  10      40.680  35.550  33.600  1.00  0.00           H
ATOM    154  C   TYR A  10      44.280  34.820  29.470  1.00  0.00           C
ATOM    155  O   TYR A  10      45.240  34.020  29.360  1.00  0.00           O
ATOM    156  N   GLU A  11      44.360  36.080  29.830  1.00  0.00           N
ATOM    157  HN  GLU A  11      43.490  36.580  29.850  1.00  0.00           H
ATOM    158  CA  GLU A  11      45.580  36.810  30.030  1.00  0.00           C
ATOM    159  HA  GLU A  11      46.470  36.220  29.900  1.00  0.00           H
ATOM    160  CB  GLU A  11      45.730  37.990  28.990  1.00  0.00           C
ATOM    161  HB1 GLU A  11      46.420  38.770  29.400  1.00  0.00           H
ATOM    162  HB2 GLU A  11      44.760  38.510  28.930  1.00  0.00           H
ATOM    163  CG  GLU A  11      46.300  37.530  27.690  1.00  0.00           C
ATOM    164  HG1 GLU A  11      45.620  36.680  27.440  1.00  0.00           H
ATOM    165  HG2 GLU A  11      47.340  37.170  27.740  1.00  0.00           H
ATOM    166  CD  GLU A  11      46.220  38.610  26.520  1.00  0.00           C
ATOM    167  OE1 GLU A  11      46.770  39.780  26.640  1.00  0.00           O
ATOM    168  OE2 GLU A  11      45.500  38.300  25.540  1.00  0.00           O
ATOM    169  C   GLU A  11      45.530  37.360  31.490  1.00  0.00           C
ATOM    170  O   GLU A  11      44.510  37.880  31.910  1.00  0.00           O
ATOM    171  N   VAL A  12      46.560  36.980  32.280  1.00  0.00           N
ATOM    172  HN  VAL A  12      47.380  36.460  32.030  1.00  0.00           H
ATOM    173  CA  VAL A  12      46.480  37.220  33.700  1.00  0.00           C
ATOM    174  HA  VAL A  12      45.450  37.060  33.940  1.00  0.00           H
ATOM    175  CB  VAL A  12      47.170  36.100  34.500  1.00  0.00           C
ATOM    176  HB  VAL A  12      48.280  36.180  34.410  1.00  0.00           H
ATOM    177  CG1 VAL A  12      46.900  36.260  36.080  1.00  0.00           C
ATOM    178 HG11 VAL A  12      47.630  35.560  36.550  1.00  0.00           H
ATOM    179 HG12 VAL A  12      47.160  37.230  36.550  1.00  0.00           H
ATOM    180 HG13 VAL A  12      45.880  35.950  36.390  1.00  0.00           H
ATOM    181  CG2 VAL A  12      46.690  34.730  34.060  1.00  0.00           C
ATOM    182 HG21 VAL A  12      46.570  34.740  32.960  1.00  0.00           H
ATOM    183 HG22 VAL A  12      47.450  33.960  34.330  1.00  0.00           H
ATOM    184 HG23 VAL A  12      45.790  34.480  34.660  1.00  0.00           H
ATOM    185  C   VAL A  12      46.910  38.710  34.010  1.00  0.00           C
ATOM    186  O   VAL A  12      48.120  39.070  33.990  1.00  0.00           O
ATOM    187  N   HIS A  13      45.920  39.610  34.210  1.00  0.00           N
ATOM    188  HN  HIS A  13      45.000  39.220  34.300  1.00  0.00           H
ATOM    189  CA  HIS A  13      46.030  40.990  34.510  1.00  0.00           C
ATOM    190  HA  HIS A  13      46.670  41.320  33.710  1.00  0.00           H
ATOM    191  CB  HIS A  13      44.680  41.830  34.360  1.00  0.00           C
ATOM    192  HB1 HIS A  13      44.090  41.360  35.170  1.00  0.00           H
ATOM    193  HB2 HIS A  13      44.110  41.620  33.420  1.00  0.00           H
ATOM    194  ND1 HIS A  13      45.610  44.080  34.000  1.00  0.00           N
ATOM    195  CG  HIS A  13      44.690  43.320  34.570  1.00  0.00           C
ATOM    196  CE1 HIS A  13      45.430  45.280  34.510  1.00  0.00           C
ATOM    197  HE1 HIS A  13      46.080  46.140  34.330  1.00  0.00           H
ATOM    198  NE2 HIS A  13      44.410  45.310  35.300  1.00  0.00           N
ATOM    199  HE2 HIS A  13      43.930  46.090  35.700  1.00  0.00           H
ATOM    200  CD2 HIS A  13      43.930  44.030  35.430  1.00  0.00           C
ATOM    201  HD2 HIS A  13      43.110  43.740  36.070  1.00  0.00           H
ATOM    202  C   HIS A  13      46.670  41.240  35.840  1.00  0.00           C
ATOM    203  O   HIS A  13      46.710  40.440  36.730  1.00  0.00           O
ATOM    204  N   HIS A  14      47.290  42.440  36.000  1.00  0.00           N
ATOM    205  HN  HIS A  14      47.530  42.950  35.180  1.00  0.00           H
ATOM    206  CA  HIS A  14      47.930  42.940  37.230  1.00  0.00           C
ATOM    207  HA  HIS A  14      48.760  42.350  37.580  1.00  0.00           H
ATOM    208  CB  HIS A  14      48.710  44.270  37.100  1.00  0.00           C
ATOM    209  HB1 HIS A  14      48.900  44.730  38.100  1.00  0.00           H
ATOM    210  HB2 HIS A  14      48.120  44.990  36.480  1.00  0.00           H
ATOM    211  ND1 HIS A  14      50.970  43.360  37.100  1.00  0.00           N
ATOM    212  CG  HIS A  14      50.130  44.230  36.500  1.00  0.00           C
ATOM    213  CE1 HIS A  14      52.160  43.620  36.560  1.00  0.00           C
ATOM    214  HE1 HIS A  14      53.130  43.230  36.840  1.00  0.00           H
ATOM    215  NE2 HIS A  14      52.070  44.610  35.650  1.00  0.00           N
ATOM    216  HE2 HIS A  14      52.820  45.000  35.120  1.00  0.00           H
ATOM    217  CD2 HIS A  14      50.730  45.010  35.610  1.00  0.00           C
ATOM    218  HD2 HIS A  14      50.390  45.890  35.070  1.00  0.00           H
ATOM    219  C   HIS A  14      46.900  42.980  38.340  1.00  0.00           C
ATOM    220  O   HIS A  14      47.170  42.440  39.410  1.00  0.00           O
ATOM    221  N   GLN A  15      45.670  43.400  38.070  1.00  0.00           N
ATOM    222  HN  GLN A  15      45.290  43.540  37.160  1.00  0.00           H
ATOM    223  CA  GLN A  15      44.660  43.410  39.100  1.00  0.00           C
ATOM    224  HA  GLN A  15      45.150  43.230  40.050  1.00  0.00           H
ATOM    225  CB  GLN A  15      43.780  44.700  39.170  1.00  0.00           C
ATOM    226  HB1 GLN A  15      42.920  44.510  39.840  1.00  0.00           H
ATOM    227  HB2 GLN A  15      43.420  45.000  38.160  1.00  0.00           H
ATOM    228  CG  GLN A  15      44.590  45.890  39.830  1.00  0.00           C
ATOM    229  HG1 GLN A  15      44.980  45.450  40.780  1.00  0.00           H
ATOM    230  HG2 GLN A  15      43.870  46.730  39.920  1.00  0.00           H
ATOM    231  CD  GLN A  15      45.780  46.350  39.010  1.00  0.00           C
ATOM    232  OE1 GLN A  15      46.960  46.170  39.350  1.00  0.00           O
ATOM    233  NE2 GLN A  15      45.470  46.950  37.820  1.00  0.00           N
ATOM    234 HE21 GLN A  15      46.260  47.280  37.300  1.00  0.00           H
ATOM    235 HE22 GLN A  15      44.570  47.360  37.900  1.00  0.00           H
ATOM    236  C   GLN A  15      43.770  42.220  39.140  1.00  0.00           C
ATOM    237  O   GLN A  15      43.150  41.840  38.130  1.00  0.00           O
ATOM    238  N   LYS A  16      43.660  41.570  40.310  1.00  0.00           N
ATOM    239  HN  LYS A  16      44.150  41.950  41.090  1.00  0.00           H
ATOM    240  CA  LYS A  16      42.790  40.490  40.750  1.00  0.00           C
ATOM    241  HA  LYS A  16      42.880  39.610  40.130  1.00  0.00           H
ATOM    242  CB  LYS A  16      43.210  40.080  42.140  1.00  0.00           C
ATOM    243  HB1 LYS A  16      42.430  39.500  42.670  1.00  0.00           H
ATOM    244  HB2 LYS A  16      43.190  41.030  42.720  1.00  0.00           H
ATOM    245  CG  LYS A  16      44.550  39.290  42.280  1.00  0.00           C
ATOM    246  HG1 LYS A  16      44.670  38.940  43.330  1.00  0.00           H
ATOM    247  HG2 LYS A  16      45.490  39.800  41.960  1.00  0.00           H
ATOM    248  CD  LYS A  16      44.410  38.040  41.330  1.00  0.00           C
ATOM    249  HD1 LYS A  16      43.360  37.690  41.400  1.00  0.00           H
ATOM    250  HD2 LYS A  16      44.540  38.410  40.290  1.00  0.00           H
ATOM    251  CE  LYS A  16      45.390  36.990  41.630  1.00  0.00           C
ATOM    252  HE1 LYS A  16      45.170  36.240  40.840  1.00  0.00           H
ATOM    253  HE2 LYS A  16      45.360  36.580  42.660  1.00  0.00           H
ATOM    254  NZ  LYS A  16      46.770  37.470  41.310  1.00  0.00           N
ATOM    255  HZ1 LYS A  16      47.390  36.640  41.170  1.00  0.00           H
ATOM    256  HZ2 LYS A  16      46.920  38.080  40.480  1.00  0.00           H
ATOM    257  HZ3 LYS A  16      47.150  37.990  42.130  1.00  0.00           H
ATOM    258  C   LYS A  16      41.290  40.860  40.730  1.00  0.00           C
ATOM    259  O   LYS A  16      40.950  42.040  40.780  1.00  0.00           O
ATOM    260  N   LEU A  17      40.430  39.870  40.560  1.00  0.00           N
ATOM    261  HN  LEU A  17      40.740  38.920  40.450  1.00  0.00           H
ATOM    262  CA  LEU A  17      38.950  40.100  40.700  1.00  0.00           C
ATOM    263  HA  LEU A  17      38.810  40.970  41.320  1.00  0.00           H
ATOM    264  CB  LEU A  17      38.450  40.190  39.230  1.00  0.00           C
ATOM    265  HB1 LEU A  17      38.700  39.300  38.600  1.00  0.00           H
ATOM    266  HB2 LEU A  17      39.100  41.020  38.900  1.00  0.00           H
ATOM    267  CG  LEU A  17      36.940  40.700  39.040  1.00  0.00           C
ATOM    268  HG  LEU A  17      36.280  39.820  39.170  1.00  0.00           H
ATOM    269  CD1 LEU A  17      36.440  41.710  40.140  1.00  0.00           C
ATOM    270 HD11 LEU A  17      36.950  42.690  40.210  1.00  0.00           H
ATOM    271 HD12 LEU A  17      35.360  41.930  40.030  1.00  0.00           H
ATOM    272 HD13 LEU A  17      36.560  41.280  41.160  1.00  0.00           H
ATOM    273  CD2 LEU A  17      36.690  41.260  37.640  1.00  0.00           C
ATOM    274 HD21 LEU A  17      35.750  41.860  37.600  1.00  0.00           H
ATOM    275 HD22 LEU A  17      37.540  41.920  37.370  1.00  0.00           H
ATOM    276 HD23 LEU A  17      36.540  40.530  36.820  1.00  0.00           H
ATOM    277  C   LEU A  17      38.390  38.850  41.250  1.00  0.00           C
ATOM    278  O   LEU A  17      38.700  37.750  40.840  1.00  0.00           O
ATOM    279  N   VAL A  18      37.480  39.000  42.220  1.00  0.00           N
ATOM    280  HN  VAL A  18      37.410  39.860  42.720  1.00  0.00           H
ATOM    281  CA  VAL A  18      36.740  37.910  42.690  1.00  0.00           C
ATOM    282  HA  VAL A  18      37.450  37.180  43.060  1.00  0.00           H
ATOM    283  CB  VAL A  18      35.920  38.470  43.930  1.00  0.00           C
ATOM    284  HB  VAL A  18      36.670  39.050  44.510  1.00  0.00           H
ATOM    285  CG1 VAL A  18      34.780  39.400  43.580  1.00  0.00           C
ATOM    286 HG11 VAL A  18      35.140  40.220  42.920  1.00  0.00           H
ATOM    287 HG12 VAL A  18      33.920  38.870  43.140  1.00  0.00           H
ATOM    288 HG13 VAL A  18      34.360  39.890  44.490  1.00  0.00           H
ATOM    289  CG2 VAL A  18      35.470  37.270  44.780  1.00  0.00           C
ATOM    290 HG21 VAL A  18      34.790  36.600  44.210  1.00  0.00           H
ATOM    291 HG22 VAL A  18      36.310  36.650  45.170  1.00  0.00           H
ATOM    292 HG23 VAL A  18      34.960  37.580  45.720  1.00  0.00           H
ATOM    293  C   VAL A  18      35.790  37.290  41.640  1.00  0.00           C
ATOM    294  O   VAL A  18      35.140  38.020  40.880  1.00  0.00           O
ATOM    295  N   PHE A  19      35.680  35.960  41.630  1.00  0.00           N
ATOM    296  HN  PHE A  19      36.210  35.320  42.170  1.00  0.00           H
ATOM    297  CA  PHE A  19      34.890  35.300  40.650  1.00  0.00           C
ATOM    298  HA  PHE A  19      34.600  35.970  39.850  1.00  0.00           H
ATOM    299  CB  PHE A  19      35.760  34.210  39.880  1.00  0.00           C
ATOM    300  HB1 PHE A  19      35.960  33.370  40.580  1.00  0.00           H
ATOM    301  HB2 PHE A  19      36.710  34.680  39.540  1.00  0.00           H
ATOM    302  CG  PHE A  19      35.340  33.540  38.570  1.00  0.00           C
ATOM    303  CD1 PHE A  19      36.260  32.680  37.930  1.00  0.00           C
ATOM    304  HD1 PHE A  19      37.240  32.380  38.280  1.00  0.00           H
ATOM    305  CE1 PHE A  19      35.770  32.080  36.800  1.00  0.00           C
ATOM    306  HE1 PHE A  19      36.530  31.510  36.290  1.00  0.00           H
ATOM    307  CZ  PHE A  19      34.500  32.150  36.320  1.00  0.00           C
ATOM    308  HZ  PHE A  19      34.220  31.660  35.400  1.00  0.00           H
ATOM    309  CD2 PHE A  19      34.010  33.690  38.110  1.00  0.00           C
ATOM    310  HD2 PHE A  19      33.270  34.280  38.620  1.00  0.00           H
ATOM    311  CE2 PHE A  19      33.570  32.970  37.000  1.00  0.00           C
ATOM    312  HE2 PHE A  19      32.580  33.250  36.650  1.00  0.00           H
ATOM    313  C   PHE A  19      33.680  34.670  41.300  1.00  0.00           C
ATOM    314  O   PHE A  19      33.790  33.770  42.090  1.00  0.00           O
ATOM    315  N   PHE A  20      32.450  35.140  41.030  1.00  0.00           N
ATOM    316  HN  PHE A  20      32.400  35.990  40.520  1.00  0.00           H
ATOM    317  CA  PHE A  20      31.200  34.490  41.330  1.00  0.00           C
ATOM    318  HA  PHE A  20      31.370  33.580  41.890  1.00  0.00           H
ATOM    319  CB  PHE A  20      30.210  35.380  42.090  1.00  0.00           C
ATOM    320  HB1 PHE A  20      29.210  34.910  42.200  1.00  0.00           H
ATOM    321  HB2 PHE A  20      30.080  36.320  41.510  1.00  0.00           H
ATOM    322  CG  PHE A  20      30.710  35.710  43.460  1.00  0.00           C
ATOM    323  CD1 PHE A  20      30.200  34.940  44.580  1.00  0.00           C
ATOM    324  HD1 PHE A  20      29.480  34.180  44.330  1.00  0.00           H
ATOM    325  CE1 PHE A  20      30.560  35.230  45.880  1.00  0.00           C
ATOM    326  HE1 PHE A  20      30.150  34.700  46.720  1.00  0.00           H
ATOM    327  CZ  PHE A  20      31.660  36.150  46.080  1.00  0.00           C
ATOM    328  HZ  PHE A  20      32.070  36.450  47.030  1.00  0.00           H
ATOM    329  CD2 PHE A  20      31.620  36.680  43.760  1.00  0.00           C
ATOM    330  HD2 PHE A  20      31.890  37.250  42.880  1.00  0.00           H
ATOM    331  CE2 PHE A  20      32.120  36.930  45.000  1.00  0.00           C
ATOM    332  HE2 PHE A  20      32.880  37.700  45.080  1.00  0.00           H
ATOM    333  C   PHE A  20      30.480  33.960  40.050  1.00  0.00           C
ATOM    334  O   PHE A  20      30.720  34.560  38.990  1.00  0.00           O
ATOM    335  N   ALA A  21      29.550  32.880  40.080  1.00  0.00           N
ATOM    336  HN  ALA A  21      29.540  32.390  40.950  1.00  0.00           H
ATOM    337  CA  ALA A  21      28.570  32.600  39.030  1.00  0.00           C
ATOM    338  HA  ALA A  21      29.080  32.780  38.090  1.00  0.00           H
ATOM    339  CB  ALA A  21      28.040  31.210  39.390  1.00  0.00           C
ATOM    340  HB1 ALA A  21      28.850  30.510  39.070  1.00  0.00           H
ATOM    341  HB2 ALA A  21      28.010  31.030  40.490  1.00  0.00           H
ATOM    342  HB3 ALA A  21      27.100  30.920  38.890  1.00  0.00           H
ATOM    343  C   ALA A  21      27.420  33.660  38.950  1.00  0.00           C
ATOM    344  O   ALA A  21      27.410  34.580  39.770  1.00  0.00           O
ATOM    345  N   GLU A  22      26.490  33.560  38.010  1.00  0.00           N
ATOM    346  HN  GLU A  22      26.400  32.760  37.420  1.00  0.00           H
ATOM    347  CA  GLU A  22      25.430  34.530  37.850  1.00  0.00           C
ATOM    348  HA  GLU A  22      25.760  35.550  37.960  1.00  0.00           H
ATOM    349  CB  GLU A  22      24.880  34.510  36.430  1.00  0.00           C
ATOM    350  HB1 GLU A  22      23.920  35.070  36.340  1.00  0.00           H
ATOM    351  HB2 GLU A  22      24.470  33.480  36.330  1.00  0.00           H
ATOM    352  CG  GLU A  22      25.920  35.060  35.430  1.00  0.00           C
ATOM    353  HG1 GLU A  22      25.470  34.760  34.460  1.00  0.00           H
ATOM    354  HG2 GLU A  22      26.890  34.530  35.560  1.00  0.00           H
ATOM    355  CD  GLU A  22      26.070  36.510  35.290  1.00  0.00           C
ATOM    356  OE1 GLU A  22      25.610  37.010  34.300  1.00  0.00           O
ATOM    357  OE2 GLU A  22      26.660  37.180  36.160  1.00  0.00           O
ATOM    358  C   GLU A  22      24.360  34.400  38.870  1.00  0.00           C
ATOM    359  O   GLU A  22      24.180  33.340  39.420  1.00  0.00           O
ATOM    360  N   ASP A  23      23.760  35.510  39.250  1.00  0.00           N
ATOM    361  HN  ASP A  23      23.900  36.420  38.860  1.00  0.00           H
ATOM    362  CA  ASP A  23      22.670  35.460  40.160  1.00  0.00           C
ATOM    363  HA  ASP A  23      22.970  34.930  41.050  1.00  0.00           H
ATOM    364  CB  ASP A  23      22.190  36.900  40.590  1.00  0.00           C
ATOM    365  HB1 ASP A  23      21.270  36.880  41.200  1.00  0.00           H
ATOM    366  HB2 ASP A  23      21.920  37.380  39.630  1.00  0.00           H
ATOM    367  CG  ASP A  23      23.330  37.590  41.270  1.00  0.00           C
ATOM    368  OD1 ASP A  23      24.220  36.860  41.810  1.00  0.00           O
ATOM    369  OD2 ASP A  23      23.310  38.860  41.380  1.00  0.00           O
ATOM    370  C   ASP A  23      21.450  34.620  39.670  1.00  0.00           C
ATOM    371  O   ASP A  23      21.270  34.480  38.410  1.00  0.00           O
ATOM    372  N   VAL A  24      20.700  34.060  40.570  1.00  0.00           N
ATOM    373  HN  VAL A  24      20.920  34.080  41.550  1.00  0.00           H
ATOM    374  CA  VAL A  24      19.650  33.190  40.220  1.00  0.00           C
ATOM    375  HA  VAL A  24      19.330  33.280  39.190  1.00  0.00           H
ATOM    376  CB  VAL A  24      19.870  31.710  40.430  1.00  0.00           C
ATOM    377  HB  VAL A  24      19.930  31.510  41.520  1.00  0.00           H
ATOM    378  CG1 VAL A  24      18.750  30.860  39.750  1.00  0.00           C
ATOM    379 HG11 VAL A  24      18.820  29.760  39.910  1.00  0.00           H
ATOM    380 HG12 VAL A  24      17.710  31.180  40.000  1.00  0.00           H
ATOM    381 HG13 VAL A  24      18.920  30.970  38.660  1.00  0.00           H
ATOM    382  CG2 VAL A  24      21.270  31.340  39.930  1.00  0.00           C
ATOM    383 HG21 VAL A  24      21.400  31.770  38.920  1.00  0.00           H
ATOM    384 HG22 VAL A  24      22.060  31.840  40.560  1.00  0.00           H
ATOM    385 HG23 VAL A  24      21.300  30.230  39.950  1.00  0.00           H
ATOM    386  C   VAL A  24      18.470  33.730  41.010  1.00  0.00           C
ATOM    387  O   VAL A  24      18.440  33.810  42.250  1.00  0.00           O
ATOM    388  N   GLY A  25      17.370  34.000  40.370  1.00  0.00           N
ATOM    389  HN  GLY A  25      17.160  33.700  39.440  1.00  0.00           H
ATOM    390  CA  GLY A  25      16.320  34.950  40.960  1.00  0.00           C
ATOM    391  HA1 GLY A  25      15.810  35.300  40.080  1.00  0.00           H
ATOM    392  HA2 GLY A  25      15.740  34.430  41.710  1.00  0.00           H
ATOM    393  C   GLY A  25      16.890  36.200  41.630  1.00  0.00           C
ATOM    394  O   GLY A  25      17.840  36.720  41.070  1.00  0.00           O
ATOM    395  N   SER A  26      16.340  36.690  42.770  1.00  0.00           N
ATOM    396  HN  SER A  26      15.670  36.180  43.300  1.00  0.00           H
ATOM    397  CA  SER A  26      16.910  37.780  43.550  1.00  0.00           C
ATOM    398  HA  SER A  26      17.320  38.580  42.950  1.00  0.00           H
ATOM    399  CB  SER A  26      15.720  38.510  44.220  1.00  0.00           C
ATOM    400  HB1 SER A  26      15.350  37.930  45.100  1.00  0.00           H
ATOM    401  HB2 SER A  26      14.870  38.580  43.510  1.00  0.00           H
ATOM    402  OG  SER A  26      16.050  39.810  44.590  1.00  0.00           O
ATOM    403  HG1 SER A  26      16.230  40.390  43.840  1.00  0.00           H
ATOM    404  C   SER A  26      17.870  37.340  44.610  1.00  0.00           C
ATOM    405  O   SER A  26      17.880  38.000  45.670  1.00  0.00           O
ATOM    406  N   ASN A  27      18.560  36.180  44.400  1.00  0.00           N
ATOM    407  HN  ASN A  27      18.710  35.850  43.470  1.00  0.00           H
ATOM    408  CA  ASN A  27      19.420  35.460  45.390  1.00  0.00           C
ATOM    409  HA  ASN A  27      19.490  36.000  46.320  1.00  0.00           H
ATOM    410  CB  ASN A  27      18.990  33.950  45.590  1.00  0.00           C
ATOM    411  HB1 ASN A  27      19.400  33.620  46.570  1.00  0.00           H
ATOM    412  HB2 ASN A  27      19.490  33.400  44.780  1.00  0.00           H
ATOM    413  CG  ASN A  27      17.500  33.730  45.590  1.00  0.00           C
ATOM    414  OD1 ASN A  27      16.830  33.910  46.640  1.00  0.00           O
ATOM    415  ND2 ASN A  27      17.040  33.110  44.470  1.00  0.00           N
ATOM    416 HD21 ASN A  27      16.050  33.210  44.360  1.00  0.00           H
ATOM    417 HD22 ASN A  27      17.690  33.150  43.710  1.00  0.00           H
ATOM    418  C   ASN A  27      20.830  35.470  44.740  1.00  0.00           C
ATOM    419  O   ASN A  27      20.940  35.350  43.520  1.00  0.00           O
ATOM    420  N   LYS A  28      21.920  35.760  45.550  1.00  0.00           N
ATOM    421  HN  LYS A  28      21.900  35.880  46.540  1.00  0.00           H
ATOM    422  CA  LYS A  28      23.280  35.920  45.010  1.00  0.00           C
ATOM    423  HA  LYS A  28      23.220  36.490  44.100  1.00  0.00           H
ATOM    424  CB  LYS A  28      24.200  36.740  45.960  1.00  0.00           C
ATOM    425  HB1 LYS A  28      25.260  36.840  45.640  1.00  0.00           H
ATOM    426  HB2 LYS A  28      24.290  36.160  46.900  1.00  0.00           H
ATOM    427  CG  LYS A  28      23.770  38.220  46.160  1.00  0.00           C
ATOM    428  HG1 LYS A  28      24.480  38.790  46.800  1.00  0.00           H
ATOM    429  HG2 LYS A  28      22.770  38.140  46.650  1.00  0.00           H
ATOM    430  CD  LYS A  28      23.660  39.110  44.880  1.00  0.00           C
ATOM    431  HD1 LYS A  28      22.880  38.730  44.180  1.00  0.00           H
ATOM    432  HD2 LYS A  28      23.280  40.090  45.220  1.00  0.00           H
ATOM    433  CE  LYS A  28      25.000  39.240  44.100  1.00  0.00           C
ATOM    434  HE1 LYS A  28      25.300  38.210  43.830  1.00  0.00           H
ATOM    435  HE2 LYS A  28      25.730  39.640  44.840  1.00  0.00           H
ATOM    436  NZ  LYS A  28      24.950  40.160  42.880  1.00  0.00           N
ATOM    437  HZ1 LYS A  28      24.800  41.150  43.170  1.00  0.00           H
ATOM    438  HZ2 LYS A  28      25.870  40.020  42.440  1.00  0.00           H
ATOM    439  HZ3 LYS A  28      24.210  39.890  42.210  1.00  0.00           H
ATOM    440  C   LYS A  28      24.020  34.680  44.510  1.00  0.00           C
ATOM    441  O   LYS A  28      23.990  33.620  45.180  1.00  0.00           O
ATOM    442  N   GLY A  29      24.560  34.720  43.310  1.00  0.00           N
ATOM    443  HN  GLY A  29      24.490  35.540  42.740  1.00  0.00           H
ATOM    444  CA  GLY A  29      25.450  33.670  42.720  1.00  0.00           C
ATOM    445  HA1 GLY A  29      24.820  32.860  42.400  1.00  0.00           H
ATOM    446  HA2 GLY A  29      26.010  34.150  41.940  1.00  0.00           H
ATOM    447  C   GLY A  29      26.420  33.070  43.690  1.00  0.00           C
ATOM    448  O   GLY A  29      26.950  33.840  44.520  1.00  0.00           O
ATOM    449  N   ALA A  30      26.790  31.750  43.580  1.00  0.00           N
ATOM    450  HN  ALA A  30      26.260  31.090  43.060  1.00  0.00           H
ATOM    451  CA  ALA A  30      27.750  31.190  44.480  1.00  0.00           C
ATOM    452  HA  ALA A  30      27.560  31.520  45.500  1.00  0.00           H
ATOM    453  CB  ALA A  30      27.580  29.640  44.500  1.00  0.00           C
ATOM    454  HB1 ALA A  30      26.550  29.320  44.750  1.00  0.00           H
ATOM    455  HB2 ALA A  30      27.830  29.280  43.470  1.00  0.00           H
ATOM    456  HB3 ALA A  30      28.240  29.160  45.250  1.00  0.00           H
ATOM    457  C   ALA A  30      29.130  31.520  44.060  1.00  0.00           C
ATOM    458  O   ALA A  30      29.410  31.960  42.910  1.00  0.00           O
ATOM    459  N   ILE A  31      30.020  31.470  45.020  1.00  0.00           N
ATOM    460  HN  ILE A  31      29.710  31.210  45.930  1.00  0.00           H
ATOM    461  CA  ILE A  31      31.370  31.770  44.770  1.00  0.00           C
ATOM    462  HA  ILE A  31      31.460  32.690  44.210  1.00  0.00           H
ATOM    463  CB  ILE A  31      32.050  31.900  46.160  1.00  0.00           C
ATOM    464  HB  ILE A  31      31.310  32.410  46.810  1.00  0.00           H
ATOM    465  CG2 ILE A  31      32.380  30.490  46.760  1.00  0.00           C
ATOM    466 HG21 ILE A  31      32.740  30.540  47.810  1.00  0.00           H
ATOM    467 HG22 ILE A  31      31.500  29.820  46.870  1.00  0.00           H
ATOM    468 HG23 ILE A  31      33.170  29.950  46.210  1.00  0.00           H
ATOM    469  CG1 ILE A  31      33.370  32.710  46.150  1.00  0.00           C
ATOM    470 HG11 ILE A  31      33.100  33.700  45.720  1.00  0.00           H
ATOM    471 HG12 ILE A  31      34.140  32.200  45.540  1.00  0.00           H
ATOM    472  CD  ILE A  31      33.900  33.150  47.520  1.00  0.00           C
ATOM    473  HD1 ILE A  31      34.390  32.370  48.140  1.00  0.00           H
ATOM    474  HD2 ILE A  31      34.700  33.910  47.380  1.00  0.00           H
ATOM    475  HD3 ILE A  31      33.040  33.590  48.060  1.00  0.00           H
ATOM    476  C   ILE A  31      32.020  30.580  43.900  1.00  0.00           C
ATOM    477  O   ILE A  31      31.690  29.420  44.010  1.00  0.00           O
ATOM    478  N   ILE A  32      32.830  30.920  42.900  1.00  0.00           N
ATOM    479  HN  ILE A  32      33.000  31.860  42.630  1.00  0.00           H
ATOM    480  CA  ILE A  32      33.480  30.050  41.980  1.00  0.00           C
ATOM    481  HA  ILE A  32      33.230  29.020  42.180  1.00  0.00           H
ATOM    482  CB  ILE A  32      33.270  30.470  40.510  1.00  0.00           C
ATOM    483  HB  ILE A  32      33.580  31.530  40.420  1.00  0.00           H
ATOM    484  CG2 ILE A  32      34.130  29.650  39.540  1.00  0.00           C
ATOM    485 HG21 ILE A  32      34.070  28.570  39.760  1.00  0.00           H
ATOM    486 HG22 ILE A  32      33.800  29.710  38.480  1.00  0.00           H
ATOM    487 HG23 ILE A  32      35.220  29.800  39.660  1.00  0.00           H
ATOM    488  CG1 ILE A  32      31.810  30.200  40.090  1.00  0.00           C
ATOM    489 HG11 ILE A  32      31.780  30.620  39.070  1.00  0.00           H
ATOM    490 HG12 ILE A  32      31.160  30.780  40.780  1.00  0.00           H
ATOM    491  CD  ILE A  32      31.290  28.740  40.170  1.00  0.00           C
ATOM    492  HD1 ILE A  32      31.810  28.080  39.440  1.00  0.00           H
ATOM    493  HD2 ILE A  32      31.510  28.250  41.140  1.00  0.00           H
ATOM    494  HD3 ILE A  32      30.210  28.660  39.950  1.00  0.00           H
ATOM    495  C   ILE A  32      34.960  30.130  42.450  1.00  0.00           C
ATOM    496  O   ILE A  32      35.500  29.080  42.740  1.00  0.00           O
ATOM    497  N   GLY A  33      35.650  31.290  42.390  1.00  0.00           N
ATOM    498  HN  GLY A  33      35.220  32.140  42.100  1.00  0.00           H
ATOM    499  CA  GLY A  33      36.980  31.360  42.980  1.00  0.00           C
ATOM    500  HA1 GLY A  33      36.780  31.300  44.040  1.00  0.00           H
ATOM    501  HA2 GLY A  33      37.620  30.570  42.600  1.00  0.00           H
ATOM    502  C   GLY A  33      37.560  32.780  42.750  1.00  0.00           C
ATOM    503  O   GLY A  33      36.950  33.790  42.980  1.00  0.00           O
ATOM    504  N   LEU A  34      38.780  32.890  42.250  1.00  0.00           N
ATOM    505  HN  LEU A  34      39.200  32.030  41.990  1.00  0.00           H
ATOM    506  CA  LEU A  34      39.480  34.130  42.080  1.00  0.00           C
ATOM    507  HA  LEU A  34      38.830  34.980  42.250  1.00  0.00           H
ATOM    508  CB  LEU A  34      40.700  34.280  43.090  1.00  0.00           C
ATOM    509  HB1 LEU A  34      41.300  33.350  42.970  1.00  0.00           H
ATOM    510  HB2 LEU A  34      40.120  34.280  44.040  1.00  0.00           H
ATOM    511  CG  LEU A  34      41.760  35.510  42.950  1.00  0.00           C
ATOM    512  HG  LEU A  34      42.220  35.590  41.950  1.00  0.00           H
ATOM    513  CD1 LEU A  34      40.960  36.720  43.350  1.00  0.00           C
ATOM    514 HD11 LEU A  34      40.180  37.020  42.620  1.00  0.00           H
ATOM    515 HD12 LEU A  34      40.440  36.530  44.310  1.00  0.00           H
ATOM    516 HD13 LEU A  34      41.620  37.610  43.490  1.00  0.00           H
ATOM    517  CD2 LEU A  34      43.000  35.230  43.840  1.00  0.00           C
ATOM    518 HD21 LEU A  34      42.570  34.730  44.730  1.00  0.00           H
ATOM    519 HD22 LEU A  34      43.790  34.560  43.440  1.00  0.00           H
ATOM    520 HD23 LEU A  34      43.410  36.200  44.180  1.00  0.00           H
ATOM    521  C   LEU A  34      39.930  34.210  40.560  1.00  0.00           C
ATOM    522  O   LEU A  34      40.360  33.260  39.870  1.00  0.00           O
ATOM    523  N   MET A  35      39.900  35.450  39.950  1.00  0.00           N
ATOM    524  HN  MET A  35      39.650  36.260  40.480  1.00  0.00           H
ATOM    525  CA  MET A  35      40.220  35.660  38.550  1.00  0.00           C
ATOM    526  HA  MET A  35      40.950  34.900  38.300  1.00  0.00           H
ATOM    527  CB  MET A  35      39.120  35.550  37.480  1.00  0.00           C
ATOM    528  HB1 MET A  35      38.770  34.500  37.490  1.00  0.00           H
ATOM    529  HB2 MET A  35      39.560  35.620  36.460  1.00  0.00           H
ATOM    530  CG  MET A  35      37.970  36.550  37.600  1.00  0.00           C
ATOM    531  HG1 MET A  35      38.410  37.570  37.620  1.00  0.00           H
ATOM    532  HG2 MET A  35      37.480  36.440  38.590  1.00  0.00           H
ATOM    533  SD  MET A  35      36.620  36.300  36.440  1.00  0.00           S
ATOM    534  CE  MET A  35      37.470  36.970  35.010  1.00  0.00           C
ATOM    535  HE1 MET A  35      37.430  38.080  35.060  1.00  0.00           H
ATOM    536  HE2 MET A  35      38.490  36.540  35.090  1.00  0.00           H
ATOM    537  HE3 MET A  35      36.970  36.730  34.050  1.00  0.00           H
ATOM    538  C   MET A  35      41.070  36.940  38.410  1.00  0.00           C
ATOM    539  O   MET A  35      41.740  37.360  39.330  1.00  0.00           O
ATOM    540  N   VAL A  36      41.060  37.550  37.260  1.00  0.00           N
ATOM    541  HN  VAL A  36      40.350  37.260  36.620  1.00  0.00           H
ATOM    542  CA  VAL A  36      41.670  38.800  36.910  1.00  0.00           C
ATOM    543  HA  VAL A  36      41.990  39.220  37.850  1.00  0.00           H
ATOM    544  CB  VAL A  36      42.930  38.700  36.060  1.00  0.00           C
ATOM    545  HB  VAL A  36      43.290  39.710  35.770  1.00  0.00           H
ATOM    546  CG1 VAL A  36      44.080  38.040  36.890  1.00  0.00           C
ATOM    547 HG11 VAL A  36      43.940  36.940  36.910  1.00  0.00           H
ATOM    548 HG12 VAL A  36      45.040  38.140  36.340  1.00  0.00           H
ATOM    549 HG13 VAL A  36      44.040  38.370  37.950  1.00  0.00           H
ATOM    550  CG2 VAL A  36      42.600  37.910  34.710  1.00  0.00           C
ATOM    551 HG21 VAL A  36      42.070  36.960  34.950  1.00  0.00           H
ATOM    552 HG22 VAL A  36      41.980  38.480  33.990  1.00  0.00           H
ATOM    553 HG23 VAL A  36      43.600  37.750  34.230  1.00  0.00           H
ATOM    554  C   VAL A  36      40.710  39.760  36.240  1.00  0.00           C
ATOM    555  O   VAL A  36      39.760  39.370  35.560  1.00  0.00           O
ATOM    556  N   GLY A  37      41.010  41.070  36.570  1.00  0.00           N
ATOM    557  HN  GLY A  37      41.850  41.200  37.090  1.00  0.00           H
ATOM    558  CA  GLY A  37      40.360  42.270  36.190  1.00  0.00           C
ATOM    559  HA1 GLY A  37      39.320  41.990  36.040  1.00  0.00           H
ATOM    560  HA2 GLY A  37      40.680  43.010  36.900  1.00  0.00           H
ATOM    561  C   GLY A  37      40.790  42.840  34.850  1.00  0.00           C
ATOM    562  O   GLY A  37      41.250  42.110  34.000  1.00  0.00           O
ATOM    563  N   GLY A  38      40.720  44.220  34.770  1.00  0.00           N
ATOM    564  HN  GLY A  38      40.310  44.790  35.480  1.00  0.00           H
ATOM    565  CA  GLY A  38      41.250  45.030  33.690  1.00  0.00           C
ATOM    566  HA1 GLY A  38      41.170  46.070  33.950  1.00  0.00           H
ATOM    567  HA2 GLY A  38      42.240  44.610  33.580  1.00  0.00           H
ATOM    568  C   GLY A  38      40.600  44.900  32.350  1.00  0.00           C
ATOM    569  O   GLY A  38      39.490  45.390  32.230  1.00  0.00           O
ATOM    570  N   VAL A  39      41.260  44.230  31.370  1.00  0.00           N
ATOM    571  HN  VAL A  39      42.200  44.040  31.610  1.00  0.00           H
ATOM    572  CA  VAL A  39      40.800  44.080  29.970  1.00  0.00           C
ATOM    573  HA  VAL A  39      39.880  44.610  29.800  1.00  0.00           H
ATOM    574  CB  VAL A  39      41.780  44.570  28.900  1.00  0.00           C
ATOM    575  HB  VAL A  39      41.290  44.330  27.930  1.00  0.00           H
ATOM    576  CG1 VAL A  39      41.840  46.020  28.920  1.00  0.00           C
ATOM    577 HG11 VAL A  39      40.840  46.500  28.940  1.00  0.00           H
ATOM    578 HG12 VAL A  39      42.510  46.380  29.730  1.00  0.00           H
ATOM    579 HG13 VAL A  39      42.340  46.480  28.050  1.00  0.00           H
ATOM    580  CG2 VAL A  39      43.040  43.700  28.960  1.00  0.00           C
ATOM    581 HG21 VAL A  39      43.510  43.820  29.960  1.00  0.00           H
ATOM    582 HG22 VAL A  39      42.940  42.600  28.870  1.00  0.00           H
ATOM    583 HG23 VAL A  39      43.900  43.940  28.300  1.00  0.00           H
ATOM    584  C   VAL A  39      40.310  42.700  29.690  1.00  0.00           C
ATOM    585  O   VAL A  39      39.950  42.370  28.590  1.00  0.00           O
ATOM    586  N   VAL A  40      40.180  41.990  30.810  1.00  0.00           N
ATOM    587  HN  VAL A  40      40.640  42.240  31.660  1.00  0.00           H
ATOM    588  CA  VAL A  40      39.770  40.670  30.660  1.00  0.00           C
ATOM    589  HA  VAL A  40      40.040  40.210  29.710  1.00  0.00           H
ATOM    590  CB  VAL A  40      40.440  39.830  31.710  1.00  0.00           C
ATOM    591  HB  VAL A  40      40.240  40.320  32.690  1.00  0.00           H
ATOM    592  CG1 VAL A  40      39.960  38.420  31.710  1.00  0.00           C
ATOM    593 HG11 VAL A  40      40.570  37.890  32.470  1.00  0.00           H
ATOM    594 HG12 VAL A  40      38.920  38.380  32.110  1.00  0.00           H
ATOM    595 HG13 VAL A  40      40.070  37.790  30.800  1.00  0.00           H
ATOM    596  CG2 VAL A  40      41.980  39.700  31.310  1.00  0.00           C
ATOM    597 HG21 VAL A  40      42.550  39.190  32.110  1.00  0.00           H
ATOM    598 HG22 VAL A  40      42.080  39.300  30.270  1.00  0.00           H
ATOM    599 HG23 VAL A  40      42.380  40.740  31.300  1.00  0.00           H
ATOM    600  C   VAL A  40      38.300  40.640  30.910  1.00  0.00           C
ATOM    601  O   VAL A  40      37.540  39.760  30.560  1.00  0.00           O
ATOM    602  N   ILE A  41      37.780  41.700  31.470  1.00  0.00           N
ATOM    603  HN  ILE A  41      38.330  42.510  31.680  1.00  0.00           H
ATOM    604  CA  ILE A  41      36.330  41.890  31.550  1.00  0.00           C
ATOM    605  HA  ILE A  41      35.790  41.060  31.120  1.00  0.00           H
ATOM    606  CB  ILE A  41      35.700  41.970  32.920  1.00  0.00           C
ATOM    607  HB  ILE A  41      36.120  42.820  33.500  1.00  0.00           H
ATOM    608  CG2 ILE A  41      34.190  42.300  32.910  1.00  0.00           C
ATOM    609 HG21 ILE A  41      34.040  43.260  32.370  1.00  0.00           H
ATOM    610 HG22 ILE A  41      33.490  41.550  32.480  1.00  0.00           H
ATOM    611 HG23 ILE A  41      33.970  42.470  33.980  1.00  0.00           H
ATOM    612  CG1 ILE A  41      35.930  40.670  33.750  1.00  0.00           C
ATOM    613 HG11 ILE A  41      35.540  40.750  34.780  1.00  0.00           H
ATOM    614 HG12 ILE A  41      37.020  40.510  33.900  1.00  0.00           H
ATOM    615  CD  ILE A  41      35.310  39.370  33.110  1.00  0.00           C
ATOM    616  HD1 ILE A  41      34.240  39.440  32.840  1.00  0.00           H
ATOM    617  HD2 ILE A  41      35.960  39.010  32.280  1.00  0.00           H
ATOM    618  HD3 ILE A  41      35.270  38.530  33.850  1.00  0.00           H
ATOM    619  C   ILE A  41      36.070  43.130  30.640  1.00  0.00           C
ATOM    620  O   ILE A  41      36.430  44.240  31.030  1.00  0.00           O
ATOM    621  N   ALA A  42      35.330  43.000  29.560  1.00  0.00           N
ATOM    622  HN  ALA A  42      34.880  42.120  29.430  1.00  0.00           H
ATOM    623  CA  ALA A  42      34.820  44.060  28.790  1.00  0.00           C
ATOM    624  HA  ALA A  42      35.540  44.860  28.710  1.00  0.00           H
ATOM    625  CB  ALA A  42      34.540  43.310  27.460  1.00  0.00           C
ATOM    626  HB1 ALA A  42      34.060  42.340  27.690  1.00  0.00           H
ATOM    627  HB2 ALA A  42      33.890  43.900  26.780  1.00  0.00           H
ATOM    628  HB3 ALA A  42      35.470  42.930  26.990  1.00  0.00           H
ATOM    629  C   ALA A  42      33.540  44.540  29.360  1.00  0.00           C
ATOM    630  O   ALA A  42      32.520  43.790  29.450  1.00  0.00           O
ATOM    631  N   NME A  43      33.530  45.810  29.800  1.00  0.00           N
ATOM    632  HN  NME A  43      34.360  46.330  29.630  1.00  0.00           H
ATOM    633  CH3 NME A  43      32.380  46.300  30.510  1.00  0.00           C
ATOM    634 HH31 NME A  43      31.530  46.560  29.850  1.00  0.00           H
ATOM    635 HH32 NME A  43      31.970  45.730  31.370  1.00  0.00           H
ATOM    636 HH33 NME A  43      32.710  47.240  31.000  1.00  0.00           H
ATOM    637  N   PHE B 194      29.190  37.210  35.300  1.00  0.00           N
ATOM    638  H1  PHE B 194      29.650  36.320  35.550  1.00  0.00           H
ATOM    639  H2  PHE B 194      29.620  37.830  36.020  1.00  0.00           H
ATOM    640  H3  PHE B 194      28.160  37.170  35.490  1.00  0.00           H
ATOM    641  CA  PHE B 194      29.690  37.560  33.920  1.00  0.00           C
ATOM    642  HA  PHE B 194      29.380  38.580  33.780  1.00  0.00           H
ATOM    643  CB  PHE B 194      31.190  37.450  33.780  1.00  0.00           C
ATOM    644  HB1 PHE B 194      31.600  37.490  32.740  1.00  0.00           H
ATOM    645  HB2 PHE B 194      31.490  36.400  34.000  1.00  0.00           H
ATOM    646  CG  PHE B 194      31.890  38.350  34.880  1.00  0.00           C
ATOM    647  CD1 PHE B 194      31.600  39.680  34.870  1.00  0.00           C
ATOM    648  HD1 PHE B 194      30.920  40.110  34.160  1.00  0.00           H
ATOM    649  CE1 PHE B 194      32.230  40.490  35.840  1.00  0.00           C
ATOM    650  HE1 PHE B 194      32.020  41.530  35.660  1.00  0.00           H
ATOM    651  CZ  PHE B 194      33.110  40.020  36.740  1.00  0.00           C
ATOM    652  HZ  PHE B 194      33.590  40.620  37.510  1.00  0.00           H
ATOM    653  CD2 PHE B 194      32.770  37.830  35.860  1.00  0.00           C
ATOM    654  HD2 PHE B 194      33.050  36.790  35.790  1.00  0.00           H
ATOM    655  CE2 PHE B 194      33.430  38.630  36.790  1.00  0.00           C
ATOM    656  HE2 PHE B 194      34.160  38.220  37.460  1.00  0.00           H
ATOM    657  C   PHE B 194      29.100  36.800  32.760  1.00  0.00           C
ATOM    658  O   PHE B 194      28.640  35.630  32.970  1.00  0.00           O
ATOM    659  N   LYS B 195      29.030  37.350  31.530  1.00  0.00           N
ATOM    660  HN  LYS B 195      29.290  38.300  31.390  1.00  0.00           H
ATOM    661  CA  LYS B 195      28.690  36.600  30.360  1.00  0.00           C
ATOM    662  HA  LYS B 195      28.270  35.670  30.730  1.00  0.00           H
ATOM    663  CB  LYS B 195      27.560  37.270  29.570  1.00  0.00           C
ATOM    664  HB1 LYS B 195      27.300  36.740  28.630  1.00  0.00           H
ATOM    665  HB2 LYS B 195      27.760  38.320  29.260  1.00  0.00           H
ATOM    666  CG  LYS B 195      26.350  37.520  30.490  1.00  0.00           C
ATOM    667  HG1 LYS B 195      25.580  38.110  29.940  1.00  0.00           H
ATOM    668  HG2 LYS B 195      26.730  38.110  31.350  1.00  0.00           H
ATOM    669  CD  LYS B 195      25.670  36.210  31.010  1.00  0.00           C
ATOM    670  HD1 LYS B 195      25.810  35.460  30.190  1.00  0.00           H
ATOM    671  HD2 LYS B 195      26.240  35.840  31.890  1.00  0.00           H
ATOM    672  CE  LYS B 195      24.210  36.270  31.530  1.00  0.00           C
ATOM    673  HE1 LYS B 195      24.100  35.370  32.180  1.00  0.00           H
ATOM    674  HE2 LYS B 195      23.500  36.250  30.670  1.00  0.00           H
ATOM    675  NZ  LYS B 195      24.010  37.430  32.380  1.00  0.00           N
ATOM    676  HZ1 LYS B 195      24.050  38.370  31.960  1.00  0.00           H
ATOM    677  HZ2 LYS B 195      23.100  37.260  32.860  1.00  0.00           H
ATOM    678  HZ3 LYS B 195      24.730  37.440  33.130  1.00  0.00           H
ATOM    679  C   LYS B 195      29.890  36.210  29.500  1.00  0.00           C
ATOM    680  O   LYS B 195      30.990  36.750  29.730  1.00  0.00           O
ATOM    681  N   ASN B 196      29.730  35.200  28.580  1.00  0.00           N
ATOM    682  HN  ASN B 196      28.860  34.720  28.550  1.00  0.00           H
ATOM    683  CA  ASN B 196      30.720  34.680  27.680  1.00  0.00           C
ATOM    684  HA  ASN B 196      30.230  33.970  27.020  1.00  0.00           H
ATOM    685  CB  ASN B 196      31.320  35.730  26.610  1.00  0.00           C
ATOM    686  HB1 ASN B 196      31.690  35.130  25.760  1.00  0.00           H
ATOM    687  HB2 ASN B 196      32.120  36.320  27.110  1.00  0.00           H
ATOM    688  CG  ASN B 196      30.270  36.680  26.050  1.00  0.00           C
ATOM    689  OD1 ASN B 196      29.030  36.430  26.190  1.00  0.00           O
ATOM    690  ND2 ASN B 196      30.740  37.830  25.550  1.00  0.00           N
ATOM    691 HD21 ASN B 196      30.150  38.450  25.040  1.00  0.00           H
ATOM    692 HD22 ASN B 196      31.730  37.970  25.600  1.00  0.00           H
ATOM    693  C   ASN B 196      31.850  33.910  28.360  1.00  0.00           C
ATOM    694  O   ASN B 196      32.900  33.760  27.710  1.00  0.00           O
ATOM    695  N   ILE B 197      31.640  33.340  29.550  1.00  0.00           N
ATOM    696  HN  ILE B 197      30.670  33.340  29.770  1.00  0.00           H
ATOM    697  CA  ILE B 197      32.670  32.870  30.520  1.00  0.00           C
ATOM    698  HA  ILE B 197      33.680  32.980  30.150  1.00  0.00           H
ATOM    699  CB  ILE B 197      32.580  33.650  31.900  1.00  0.00           C
ATOM    700  HB  ILE B 197      32.320  34.700  31.620  1.00  0.00           H
ATOM    701  CG2 ILE B 197      31.430  33.090  32.810  1.00  0.00           C
ATOM    702 HG21 ILE B 197      30.500  32.880  32.230  1.00  0.00           H
ATOM    703 HG22 ILE B 197      31.830  32.200  33.320  1.00  0.00           H
ATOM    704 HG23 ILE B 197      31.160  33.830  33.600  1.00  0.00           H
ATOM    705  CG1 ILE B 197      33.980  33.610  32.640  1.00  0.00           C
ATOM    706 HG11 ILE B 197      34.750  33.650  31.840  1.00  0.00           H
ATOM    707 HG12 ILE B 197      34.180  32.650  33.170  1.00  0.00           H
ATOM    708  CD  ILE B 197      34.150  34.740  33.620  1.00  0.00           C
ATOM    709  HD1 ILE B 197      34.150  35.690  33.030  1.00  0.00           H
ATOM    710  HD2 ILE B 197      33.320  34.670  34.360  1.00  0.00           H
ATOM    711  HD3 ILE B 197      35.130  34.640  34.130  1.00  0.00           H
ATOM    712  C   ILE B 197      32.620  31.310  30.820  1.00  0.00           C
ATOM    713  O   ILE B 197      33.440  30.760  31.580  1.00  0.00           O
ATOM    714  N   ASP B 198      31.660  30.610  30.170  1.00  0.00           N
ATOM    715  HN  ASP B 198      31.000  31.090  29.600  1.00  0.00           H
ATOM    716  CA  ASP B 198      31.550  29.120  30.260  1.00  0.00           C
ATOM    717  HA  ASP B 198      31.320  28.960  31.300  1.00  0.00           H
ATOM    718  CB  ASP B 198      30.450  28.490  29.380  1.00  0.00           C
ATOM    719  HB1 ASP B 198      30.530  27.410  29.130  1.00  0.00           H
ATOM    720  HB2 ASP B 198      30.720  28.960  28.410  1.00  0.00           H
ATOM    721  CG  ASP B 198      28.980  28.820  29.800  1.00  0.00           C
ATOM    722  OD1 ASP B 198      28.770  29.870  30.430  1.00  0.00           O
ATOM    723  OD2 ASP B 198      28.140  28.070  29.320  1.00  0.00           O
ATOM    724  C   ASP B 198      32.890  28.320  30.030  1.00  0.00           C
ATOM    725  O   ASP B 198      33.760  28.770  29.270  1.00  0.00           O
ATOM    726  N   GLY B 199      32.980  27.090  30.580  1.00  0.00           N
ATOM    727  HN  GLY B 199      32.150  26.700  30.970  1.00  0.00           H
ATOM    728  CA  GLY B 199      34.120  26.240  30.510  1.00  0.00           C
ATOM    729  HA1 GLY B 199      34.040  25.240  30.900  1.00  0.00           H
ATOM    730  HA2 GLY B 199      34.490  26.280  29.490  1.00  0.00           H
ATOM    731  C   GLY B 199      35.320  26.800  31.230  1.00  0.00           C
ATOM    732  O   GLY B 199      35.220  27.740  32.020  1.00  0.00           O
ATOM    733  N   TYR B 200      36.460  26.090  31.080  1.00  0.00           N
ATOM    734  HN  TYR B 200      36.540  25.290  30.500  1.00  0.00           H
ATOM    735  CA  TYR B 200      37.630  26.550  31.800  1.00  0.00           C
ATOM    736  HA  TYR B 200      37.370  27.060  32.710  1.00  0.00           H
ATOM    737  CB  TYR B 200      38.650  25.460  32.200  1.00  0.00           C
ATOM    738  HB1 TYR B 200      39.450  25.760  32.910  1.00  0.00           H
ATOM    739  HB2 TYR B 200      39.130  24.960  31.330  1.00  0.00           H
ATOM    740  CG  TYR B 200      37.960  24.370  33.000  1.00  0.00           C
ATOM    741  CD1 TYR B 200      38.080  23.010  32.680  1.00  0.00           C
ATOM    742  HD1 TYR B 200      38.720  22.610  31.910  1.00  0.00           H
ATOM    743  CE1 TYR B 200      37.570  22.000  33.550  1.00  0.00           C
ATOM    744  HE1 TYR B 200      37.780  20.950  33.390  1.00  0.00           H
ATOM    745  CZ  TYR B 200      36.840  22.430  34.650  1.00  0.00           C
ATOM    746  OH  TYR B 200      36.340  21.500  35.610  1.00  0.00           O
ATOM    747  HH  TYR B 200      36.380  20.640  35.190  1.00  0.00           H
ATOM    748  CD2 TYR B 200      37.310  24.720  34.200  1.00  0.00           C
ATOM    749  HD2 TYR B 200      37.310  25.760  34.500  1.00  0.00           H
ATOM    750  CE2 TYR B 200      36.670  23.740  34.990  1.00  0.00           C
ATOM    751  HE2 TYR B 200      36.150  23.950  35.920  1.00  0.00           H
ATOM    752  C   TYR B 200      38.410  27.610  30.930  1.00  0.00           C
ATOM    753  O   TYR B 200      38.350  27.640  29.670  1.00  0.00           O
ATOM    754  N   PHE B 201      39.180  28.460  31.570  1.00  0.00           N
ATOM    755  HN  PHE B 201      39.320  28.260  32.540  1.00  0.00           H
ATOM    756  CA  PHE B 201      39.980  29.480  30.870  1.00  0.00           C
ATOM    757  HA  PHE B 201      39.270  30.020  30.260  1.00  0.00           H
ATOM    758  CB  PHE B 201      40.790  30.270  31.970  1.00  0.00           C
ATOM    759  HB1 PHE B 201      41.460  31.040  31.550  1.00  0.00           H
ATOM    760  HB2 PHE B 201      41.420  29.560  32.550  1.00  0.00           H
ATOM    761  CG  PHE B 201      39.860  31.170  32.850  1.00  0.00           C
ATOM    762  CD1 PHE B 201      38.870  32.020  32.220  1.00  0.00           C
ATOM    763  HD1 PHE B 201      38.800  31.900  31.150  1.00  0.00           H
ATOM    764  CE1 PHE B 201      38.040  32.790  32.950  1.00  0.00           C
ATOM    765  HE1 PHE B 201      37.260  33.320  32.420  1.00  0.00           H
ATOM    766  CZ  PHE B 201      38.290  32.960  34.330  1.00  0.00           C
ATOM    767  HZ  PHE B 201      37.590  33.510  34.930  1.00  0.00           H
ATOM    768  CD2 PHE B 201      40.070  31.390  34.180  1.00  0.00           C
ATOM    769  HD2 PHE B 201      40.850  30.910  34.750  1.00  0.00           H
ATOM    770  CE2 PHE B 201      39.230  32.160  34.930  1.00  0.00           C
ATOM    771  HE2 PHE B 201      39.380  32.190  36.000  1.00  0.00           H
ATOM    772  C   PHE B 201      41.000  28.990  29.770  1.00  0.00           C
ATOM    773  O   PHE B 201      41.670  27.990  29.870  1.00  0.00           O
ATOM    774  N   LYS B 202      41.110  29.760  28.660  1.00  0.00           N
ATOM    775  HN  LYS B 202      40.770  30.690  28.650  1.00  0.00           H
ATOM    776  CA  LYS B 202      41.940  29.390  27.520  1.00  0.00           C
ATOM    777  HA  LYS B 202      42.140  28.330  27.410  1.00  0.00           H
ATOM    778  CB  LYS B 202      41.290  29.650  26.140  1.00  0.00           C
ATOM    779  HB1 LYS B 202      42.080  29.650  25.370  1.00  0.00           H
ATOM    780  HB2 LYS B 202      40.950  30.690  26.340  1.00  0.00           H
ATOM    781  CG  LYS B 202      40.020  28.830  25.710  1.00  0.00           C
ATOM    782  HG1 LYS B 202      39.540  29.320  24.830  1.00  0.00           H
ATOM    783  HG2 LYS B 202      39.370  28.920  26.600  1.00  0.00           H
ATOM    784  CD  LYS B 202      40.250  27.340  25.360  1.00  0.00           C
ATOM    785  HD1 LYS B 202      40.560  26.860  26.310  1.00  0.00           H
ATOM    786  HD2 LYS B 202      39.260  26.970  25.010  1.00  0.00           H
ATOM    787  CE  LYS B 202      41.300  27.200  24.220  1.00  0.00           C
ATOM    788  HE1 LYS B 202      42.310  27.360  24.650  1.00  0.00           H
ATOM    789  HE2 LYS B 202      41.040  27.970  23.460  1.00  0.00           H
ATOM    790  NZ  LYS B 202      41.310  25.820  23.550  1.00  0.00           N
ATOM    791  HZ1 LYS B 202      41.890  25.110  24.050  1.00  0.00           H
ATOM    792  HZ2 LYS B 202      40.310  25.550  23.610  1.00  0.00           H
ATOM    793  HZ3 LYS B 202      41.640  26.050  22.590  1.00  0.00           H
ATOM    794  C   LYS B 202      43.350  29.880  27.540  1.00  0.00           C
ATOM    795  O   LYS B 202      43.740  30.750  26.770  1.00  0.00           O
ATOM    796  N   ILE B 203      44.100  29.300  28.460  1.00  0.00           N
ATOM    797  HN  ILE B 203      43.630  28.540  28.910  1.00  0.00           H
ATOM    798  CA  ILE B 203      45.360  29.790  28.830  1.00  0.00           C
ATOM    799  HA  ILE B 203      45.390  30.860  28.750  1.00  0.00           H
ATOM    800  CB  ILE B 203      45.750  29.470  30.270  1.00  0.00           C
ATOM    801  HB  ILE B 203      46.160  28.440  30.360  1.00  0.00           H
ATOM    802  CG2 ILE B 203      46.880  30.410  30.840  1.00  0.00           C
ATOM    803 HG21 ILE B 203      47.210  30.130  31.860  1.00  0.00           H
ATOM    804 HG22 ILE B 203      47.780  30.340  30.200  1.00  0.00           H
ATOM    805 HG23 ILE B 203      46.580  31.480  30.730  1.00  0.00           H
ATOM    806  CG1 ILE B 203      44.500  29.500  31.180  1.00  0.00           C
ATOM    807 HG11 ILE B 203      43.870  28.680  30.790  1.00  0.00           H
ATOM    808 HG12 ILE B 203      43.850  30.400  31.080  1.00  0.00           H
ATOM    809  CD  ILE B 203      44.710  29.360  32.670  1.00  0.00           C
ATOM    810  HD1 ILE B 203      45.410  28.540  32.930  1.00  0.00           H
ATOM    811  HD2 ILE B 203      45.090  30.330  33.060  1.00  0.00           H
ATOM    812  HD3 ILE B 203      43.800  29.280  33.290  1.00  0.00           H
ATOM    813  C   ILE B 203      46.520  29.520  27.810  1.00  0.00           C
ATOM    814  OT1 ILE B 203      47.420  30.410  27.820  1.00  0.00           O
ATOM    815  OT2 ILE B 203      46.540  28.540  27.090  1.00  0.00           O
TER
ENDMDL
