# Supplementary material for: Modulation of Aβ1–42 Aggregation by a SARS-CoV‑2 Protein Fragment
Source: J Chem Inf Model. 2025 Oct 1;65(20):11342–56. doi: 10.1021/acs.jcim.5c01811 (PMC12570137; doi:10.1021/acs.jcim.5c01811)
Supplement: Supplementary file 2 [file ci5c01811_si_002.zip › AB-coordinates/MONOMER/FINAL/RC2_final.pdb]

REMARK    GENERATED BY TRJCONV
TITLE     Protein in water t= 3000000.00000 step= 1500000000
REMARK    THIS IS A SIMULATION BOX
CRYST1   66.448   66.448   66.448  90.00  90.00  90.00 P 1           1
MODEL        1
ATOM      1  CH3 ACE     0      32.020  49.920  31.650  1.00  0.00           C
ATOM      2 HH31 ACE     0      31.520  48.930  31.710  1.00  0.00           H
ATOM      3 HH32 ACE     0      32.760  49.970  32.480  1.00  0.00           H
ATOM      4 HH33 ACE     0      31.270  50.730  31.770  1.00  0.00           H
ATOM      5  C   ACE     0      32.760  50.110  30.340  1.00  0.00           C
ATOM      6  O   ACE     0      32.830  51.190  29.810  1.00  0.00           O
ATOM      7  N   ASP     1      33.430  49.070  29.880  1.00  0.00           N
ATOM      8  HN  ASP     1      33.480  48.270  30.480  1.00  0.00           H
ATOM      9  CA  ASP     1      34.400  49.110  28.810  1.00  0.00           C
ATOM     10  HA  ASP     1      34.850  50.100  28.750  1.00  0.00           H
ATOM     11  CB  ASP     1      35.520  48.150  29.060  1.00  0.00           C
ATOM     12  HB1 ASP     1      35.100  47.130  29.210  1.00  0.00           H
ATOM     13  HB2 ASP     1      36.180  48.170  28.160  1.00  0.00           H
ATOM     14  CG  ASP     1      36.420  48.470  30.230  1.00  0.00           C
ATOM     15  OD1 ASP     1      37.270  47.600  30.550  1.00  0.00           O
ATOM     16  OD2 ASP     1      36.200  49.530  30.860  1.00  0.00           O
ATOM     17  C   ASP     1      33.750  48.720  27.540  1.00  0.00           C
ATOM     18  O   ASP     1      32.870  47.880  27.600  1.00  0.00           O
ATOM     19  N   ALA     2      34.130  49.340  26.370  1.00  0.00           N
ATOM     20  HN  ALA     2      34.870  50.010  26.460  1.00  0.00           H
ATOM     21  CA  ALA     2      33.590  48.930  25.100  1.00  0.00           C
ATOM     22  HA  ALA     2      32.580  49.330  25.080  1.00  0.00           H
ATOM     23  CB  ALA     2      34.360  49.610  24.000  1.00  0.00           C
ATOM     24  HB1 ALA     2      33.840  49.660  23.010  1.00  0.00           H
ATOM     25  HB2 ALA     2      34.610  50.690  24.160  1.00  0.00           H
ATOM     26  HB3 ALA     2      35.270  49.000  23.830  1.00  0.00           H
ATOM     27  C   ALA     2      33.580  47.320  24.870  1.00  0.00           C
ATOM     28  O   ALA     2      32.650  46.720  24.340  1.00  0.00           O
ATOM     29  N   GLU     3      34.700  46.670  25.330  1.00  0.00           N
ATOM     30  HN  GLU     3      35.400  47.270  25.700  1.00  0.00           H
ATOM     31  CA  GLU     3      34.800  45.250  25.190  1.00  0.00           C
ATOM     32  HA  GLU     3      33.810  44.820  25.110  1.00  0.00           H
ATOM     33  CB  GLU     3      35.620  44.820  23.950  1.00  0.00           C
ATOM     34  HB1 GLU     3      36.700  45.070  23.830  1.00  0.00           H
ATOM     35  HB2 GLU     3      35.550  43.710  23.850  1.00  0.00           H
ATOM     36  CG  GLU     3      35.030  45.420  22.540  1.00  0.00           C
ATOM     37  HG1 GLU     3      33.920  45.320  22.550  1.00  0.00           H
ATOM     38  HG2 GLU     3      35.280  46.500  22.470  1.00  0.00           H
ATOM     39  CD  GLU     3      35.500  44.640  21.340  1.00  0.00           C
ATOM     40  OE1 GLU     3      36.510  45.050  20.720  1.00  0.00           O
ATOM     41  OE2 GLU     3      34.890  43.620  21.030  1.00  0.00           O
ATOM     42  C   GLU     3      35.530  44.790  26.410  1.00  0.00           C
ATOM     43  O   GLU     3      36.070  45.550  27.170  1.00  0.00           O
ATOM     44  N   PHE     4      35.520  43.440  26.520  1.00  0.00           N
ATOM     45  HN  PHE     4      34.750  42.970  26.100  1.00  0.00           H
ATOM     46  CA  PHE     4      36.240  42.660  27.540  1.00  0.00           C
ATOM     47  HA  PHE     4      37.100  43.260  27.820  1.00  0.00           H
ATOM     48  CB  PHE     4      35.280  42.430  28.790  1.00  0.00           C
ATOM     49  HB1 PHE     4      35.250  43.360  29.390  1.00  0.00           H
ATOM     50  HB2 PHE     4      34.270  42.140  28.420  1.00  0.00           H
ATOM     51  CG  PHE     4      35.780  41.440  29.780  1.00  0.00           C
ATOM     52  CD1 PHE     4      35.170  40.160  29.960  1.00  0.00           C
ATOM     53  HD1 PHE     4      34.450  39.780  29.250  1.00  0.00           H
ATOM     54  CE1 PHE     4      35.550  39.350  30.970  1.00  0.00           C
ATOM     55  HE1 PHE     4      35.090  38.370  30.960  1.00  0.00           H
ATOM     56  CZ  PHE     4      36.650  39.650  31.800  1.00  0.00           C
ATOM     57  HZ  PHE     4      36.980  39.010  32.600  1.00  0.00           H
ATOM     58  CD2 PHE     4      36.760  41.830  30.750  1.00  0.00           C
ATOM     59  HD2 PHE     4      37.210  42.810  30.690  1.00  0.00           H
ATOM     60  CE2 PHE     4      37.270  40.910  31.650  1.00  0.00           C
ATOM     61  HE2 PHE     4      38.070  41.200  32.310  1.00  0.00           H
ATOM     62  C   PHE     4      36.680  41.440  26.710  1.00  0.00           C
ATOM     63  O   PHE     4      35.980  40.980  25.810  1.00  0.00           O
ATOM     64  N   ARG     5      37.910  40.950  26.970  1.00  0.00           N
ATOM     65  HN  ARG     5      38.430  41.510  27.610  1.00  0.00           H
ATOM     66  CA  ARG     5      38.610  39.810  26.380  1.00  0.00           C
ATOM     67  HA  ARG     5      38.720  40.010  25.330  1.00  0.00           H
ATOM     68  CB  ARG     5      40.030  39.820  26.960  1.00  0.00           C
ATOM     69  HB1 ARG     5      40.020  40.060  28.050  1.00  0.00           H
ATOM     70  HB2 ARG     5      40.510  38.820  26.900  1.00  0.00           H
ATOM     71  CG  ARG     5      40.950  40.780  26.070  1.00  0.00           C
ATOM     72  HG1 ARG     5      41.050  40.440  25.020  1.00  0.00           H
ATOM     73  HG2 ARG     5      40.350  41.710  25.990  1.00  0.00           H
ATOM     74  CD  ARG     5      42.340  41.020  26.610  1.00  0.00           C
ATOM     75  HD1 ARG     5      42.430  41.270  27.690  1.00  0.00           H
ATOM     76  HD2 ARG     5      42.960  40.120  26.390  1.00  0.00           H
ATOM     77  NE  ARG     5      42.920  42.130  25.640  1.00  0.00           N
ATOM     78  HE  ARG     5      42.220  42.630  25.130  1.00  0.00           H
ATOM     79  CZ  ARG     5      44.130  42.560  25.600  1.00  0.00           C
ATOM     80  NH1 ARG     5      45.190  41.980  26.190  1.00  0.00           N
ATOM     81 HH11 ARG     5      46.050  42.460  26.380  1.00  0.00           H
ATOM     82 HH12 ARG     5      45.120  41.000  26.390  1.00  0.00           H
ATOM     83  NH2 ARG     5      44.330  43.770  25.100  1.00  0.00           N
ATOM     84 HH21 ARG     5      43.560  44.340  24.810  1.00  0.00           H
ATOM     85 HH22 ARG     5      45.260  44.120  25.140  1.00  0.00           H
ATOM     86  C   ARG     5      38.010  38.380  26.500  1.00  0.00           C
ATOM     87  O   ARG     5      37.310  38.030  27.370  1.00  0.00           O
ATOM     88  N   HIS     6      38.390  37.490  25.520  1.00  0.00           N
ATOM     89  HN  HIS     6      39.030  37.680  24.780  1.00  0.00           H
ATOM     90  CA  HIS     6      37.840  36.130  25.480  1.00  0.00           C
ATOM     91  HA  HIS     6      38.290  35.690  24.600  1.00  0.00           H
ATOM     92  CB  HIS     6      38.210  35.250  26.650  1.00  0.00           C
ATOM     93  HB1 HIS     6      37.920  35.680  27.640  1.00  0.00           H
ATOM     94  HB2 HIS     6      37.610  34.310  26.750  1.00  0.00           H
ATOM     95  ND1 HIS     6      40.270  33.750  26.240  1.00  0.00           N
ATOM     96  CG  HIS     6      39.660  34.830  26.870  1.00  0.00           C
ATOM     97  CE1 HIS     6      41.470  33.660  26.750  1.00  0.00           C
ATOM     98  HE1 HIS     6      42.170  32.830  26.680  1.00  0.00           H
ATOM     99  NE2 HIS     6      41.600  34.560  27.790  1.00  0.00           N
ATOM    100  HE2 HIS     6      42.440  34.630  28.320  1.00  0.00           H
ATOM    101  CD2 HIS     6      40.500  35.270  27.840  1.00  0.00           C
ATOM    102  HD2 HIS     6      40.200  36.020  28.570  1.00  0.00           H
ATOM    103  C   HIS     6      36.310  36.140  25.130  1.00  0.00           C
ATOM    104  O   HIS     6      35.410  36.170  26.030  1.00  0.00           O
ATOM    105  N   ASP     7      36.000  36.130  23.830  1.00  0.00           N
ATOM    106  HN  ASP     7      36.660  36.220  23.080  1.00  0.00           H
ATOM    107  CA  ASP     7      34.660  35.770  23.390  1.00  0.00           C
ATOM    108  HA  ASP     7      33.940  36.500  23.730  1.00  0.00           H
ATOM    109  CB  ASP     7      34.830  35.950  21.880  1.00  0.00           C
ATOM    110  HB1 ASP     7      35.170  36.990  21.740  1.00  0.00           H
ATOM    111  HB2 ASP     7      35.560  35.180  21.540  1.00  0.00           H
ATOM    112  CG  ASP     7      33.600  35.820  21.030  1.00  0.00           C
ATOM    113  OD1 ASP     7      32.440  36.120  21.470  1.00  0.00           O
ATOM    114  OD2 ASP     7      33.770  35.650  19.800  1.00  0.00           O
ATOM    115  C   ASP     7      34.170  34.370  23.750  1.00  0.00           C
ATOM    116  O   ASP     7      34.990  33.460  23.870  1.00  0.00           O
ATOM    117  N   SER     8      32.840  34.230  23.930  1.00  0.00           N
ATOM    118  HN  SER     8      32.360  35.100  23.900  1.00  0.00           H
ATOM    119  CA  SER     8      32.140  33.060  24.350  1.00  0.00           C
ATOM    120  HA  SER     8      31.120  33.410  24.270  1.00  0.00           H
ATOM    121  CB  SER     8      32.280  31.880  23.350  1.00  0.00           C
ATOM    122  HB1 SER     8      33.120  32.070  22.660  1.00  0.00           H
ATOM    123  HB2 SER     8      32.460  30.860  23.760  1.00  0.00           H
ATOM    124  OG  SER     8      31.180  31.850  22.480  1.00  0.00           O
ATOM    125  HG1 SER     8      31.300  32.530  21.810  1.00  0.00           H
ATOM    126  C   SER     8      32.480  32.680  25.730  1.00  0.00           C
ATOM    127  O   SER     8      33.610  32.650  26.200  1.00  0.00           O
ATOM    128  N   GLY     9      31.480  32.270  26.520  1.00  0.00           N
ATOM    129  HN  GLY     9      30.530  32.290  26.200  1.00  0.00           H
ATOM    130  CA  GLY     9      31.810  31.970  27.910  1.00  0.00           C
ATOM    131  HA1 GLY     9      32.370  32.770  28.380  1.00  0.00           H
ATOM    132  HA2 GLY     9      30.860  31.850  28.420  1.00  0.00           H
ATOM    133  C   GLY     9      32.600  30.640  28.190  1.00  0.00           C
ATOM    134  O   GLY     9      32.700  29.780  27.320  1.00  0.00           O
ATOM    135  N   TYR    10      33.160  30.500  29.390  1.00  0.00           N
ATOM    136  HN  TYR    10      33.050  31.200  30.090  1.00  0.00           H
ATOM    137  CA  TYR    10      33.880  29.320  29.800  1.00  0.00           C
ATOM    138  HA  TYR    10      34.120  28.790  28.890  1.00  0.00           H
ATOM    139  CB  TYR    10      35.190  29.610  30.540  1.00  0.00           C
ATOM    140  HB1 TYR    10      35.700  28.670  30.860  1.00  0.00           H
ATOM    141  HB2 TYR    10      35.910  30.220  29.960  1.00  0.00           H
ATOM    142  CG  TYR    10      34.890  30.330  31.810  1.00  0.00           C
ATOM    143  CD1 TYR    10      34.720  31.740  31.830  1.00  0.00           C
ATOM    144  HD1 TYR    10      34.820  32.350  30.950  1.00  0.00           H
ATOM    145  CE1 TYR    10      34.560  32.360  33.090  1.00  0.00           C
ATOM    146  HE1 TYR    10      34.450  33.430  33.200  1.00  0.00           H
ATOM    147  CZ  TYR    10      34.660  31.640  34.310  1.00  0.00           C
ATOM    148  OH  TYR    10      34.560  32.270  35.580  1.00  0.00           O
ATOM    149  HH  TYR    10      34.480  33.210  35.400  1.00  0.00           H
ATOM    150  CD2 TYR    10      34.970  29.590  33.040  1.00  0.00           C
ATOM    151  HD2 TYR    10      35.120  28.530  33.120  1.00  0.00           H
ATOM    152  CE2 TYR    10      34.800  30.250  34.290  1.00  0.00           C
ATOM    153  HE2 TYR    10      34.650  29.770  35.240  1.00  0.00           H
ATOM    154  C   TYR    10      33.020  28.240  30.510  1.00  0.00           C
ATOM    155  O   TYR    10      31.920  28.530  30.940  1.00  0.00           O
ATOM    156  N   GLU    11      33.540  26.990  30.710  1.00  0.00           N
ATOM    157  HN  GLU    11      34.420  26.750  30.320  1.00  0.00           H
ATOM    158  CA  GLU    11      32.780  25.990  31.360  1.00  0.00           C
ATOM    159  HA  GLU    11      31.760  26.310  31.500  1.00  0.00           H
ATOM    160  CB  GLU    11      32.610  24.750  30.440  1.00  0.00           C
ATOM    161  HB1 GLU    11      31.900  24.030  30.910  1.00  0.00           H
ATOM    162  HB2 GLU    11      32.110  25.060  29.500  1.00  0.00           H
ATOM    163  CG  GLU    11      33.780  23.870  30.010  1.00  0.00           C
ATOM    164  HG1 GLU    11      34.420  23.510  30.850  1.00  0.00           H
ATOM    165  HG2 GLU    11      33.420  22.940  29.540  1.00  0.00           H
ATOM    166  CD  GLU    11      34.580  24.560  28.940  1.00  0.00           C
ATOM    167  OE1 GLU    11      34.400  24.250  27.750  1.00  0.00           O
ATOM    168  OE2 GLU    11      35.340  25.480  29.240  1.00  0.00           O
ATOM    169  C   GLU    11      33.390  25.680  32.670  1.00  0.00           C
ATOM    170  O   GLU    11      34.640  25.740  32.780  1.00  0.00           O
ATOM    171  N   VAL    12      32.640  25.440  33.810  1.00  0.00           N
ATOM    172  HN  VAL    12      31.660  25.260  33.820  1.00  0.00           H
ATOM    173  CA  VAL    12      33.220  25.290  35.090  1.00  0.00           C
ATOM    174  HA  VAL    12      34.180  25.760  35.020  1.00  0.00           H
ATOM    175  CB  VAL    12      32.360  26.070  36.160  1.00  0.00           C
ATOM    176  HB  VAL    12      31.320  25.680  36.180  1.00  0.00           H
ATOM    177  CG1 VAL    12      32.860  25.830  37.620  1.00  0.00           C
ATOM    178 HG11 VAL    12      33.960  25.890  37.740  1.00  0.00           H
ATOM    179 HG12 VAL    12      32.450  26.530  38.380  1.00  0.00           H
ATOM    180 HG13 VAL    12      32.680  24.800  37.990  1.00  0.00           H
ATOM    181  CG2 VAL    12      32.420  27.580  35.860  1.00  0.00           C
ATOM    182 HG21 VAL    12      32.030  27.930  34.880  1.00  0.00           H
ATOM    183 HG22 VAL    12      31.950  28.180  36.670  1.00  0.00           H
ATOM    184 HG23 VAL    12      33.460  27.980  35.960  1.00  0.00           H
ATOM    185  C   VAL    12      33.410  23.800  35.450  1.00  0.00           C
ATOM    186  O   VAL    12      32.420  23.080  35.440  1.00  0.00           O
ATOM    187  N   HIS    13      34.660  23.320  35.640  1.00  0.00           N
ATOM    188  HN  HIS    13      35.410  23.980  35.610  1.00  0.00           H
ATOM    189  CA  HIS    13      34.950  21.910  35.630  1.00  0.00           C
ATOM    190  HA  HIS    13      34.250  21.420  34.960  1.00  0.00           H
ATOM    191  CB  HIS    13      36.340  21.560  35.060  1.00  0.00           C
ATOM    192  HB1 HIS    13      36.500  21.870  34.000  1.00  0.00           H
ATOM    193  HB2 HIS    13      37.120  21.980  35.730  1.00  0.00           H
ATOM    194  ND1 HIS    13      35.920  19.180  34.620  1.00  0.00           N
ATOM    195  CG  HIS    13      36.780  20.130  35.180  1.00  0.00           C
ATOM    196  CE1 HIS    13      36.510  18.070  34.870  1.00  0.00           C
ATOM    197  HE1 HIS    13      36.010  17.110  34.840  1.00  0.00           H
ATOM    198  NE2 HIS    13      37.720  18.180  35.420  1.00  0.00           N
ATOM    199  HE2 HIS    13      38.270  17.440  35.820  1.00  0.00           H
ATOM    200  CD2 HIS    13      37.890  19.520  35.700  1.00  0.00           C
ATOM    201  HD2 HIS    13      38.730  19.900  36.260  1.00  0.00           H
ATOM    202  C   HIS    13      34.810  21.330  37.010  1.00  0.00           C
ATOM    203  O   HIS    13      34.760  22.060  38.000  1.00  0.00           O
ATOM    204  N   HIS    14      34.510  20.020  37.090  1.00  0.00           N
ATOM    205  HN  HIS    14      34.490  19.410  36.310  1.00  0.00           H
ATOM    206  CA  HIS    14      34.150  19.470  38.400  1.00  0.00           C
ATOM    207  HA  HIS    14      33.260  19.980  38.730  1.00  0.00           H
ATOM    208  CB  HIS    14      33.770  18.010  38.230  1.00  0.00           C
ATOM    209  HB1 HIS    14      34.450  17.620  37.440  1.00  0.00           H
ATOM    210  HB2 HIS    14      33.870  17.360  39.130  1.00  0.00           H
ATOM    211  ND1 HIS    14      31.960  18.130  36.440  1.00  0.00           N
ATOM    212  CG  HIS    14      32.400  17.780  37.690  1.00  0.00           C
ATOM    213  CE1 HIS    14      30.720  17.640  36.460  1.00  0.00           C
ATOM    214  HE1 HIS    14      30.100  17.550  35.570  1.00  0.00           H
ATOM    215  NE2 HIS    14      30.330  17.070  37.640  1.00  0.00           N
ATOM    216  HE2 HIS    14      29.360  16.850  37.780  1.00  0.00           H
ATOM    217  CD2 HIS    14      31.420  17.210  38.440  1.00  0.00           C
ATOM    218  HD2 HIS    14      31.510  16.840  39.460  1.00  0.00           H
ATOM    219  C   HIS    14      35.150  19.410  39.510  1.00  0.00           C
ATOM    220  O   HIS    14      36.380  19.150  39.240  1.00  0.00           O
ATOM    221  N   GLN    15      34.810  19.840  40.760  1.00  0.00           N
ATOM    222  HN  GLN    15      33.880  20.100  40.990  1.00  0.00           H
ATOM    223  CA  GLN    15      35.650  20.010  41.910  1.00  0.00           C
ATOM    224  HA  GLN    15      34.980  20.200  42.730  1.00  0.00           H
ATOM    225  CB  GLN    15      36.490  18.720  42.290  1.00  0.00           C
ATOM    226  HB1 GLN    15      37.220  18.530  41.470  1.00  0.00           H
ATOM    227  HB2 GLN    15      37.200  18.910  43.130  1.00  0.00           H
ATOM    228  CG  GLN    15      35.700  17.540  42.580  1.00  0.00           C
ATOM    229  HG1 GLN    15      34.920  17.400  41.800  1.00  0.00           H
ATOM    230  HG2 GLN    15      36.270  16.610  42.790  1.00  0.00           H
ATOM    231  CD  GLN    15      34.950  17.670  43.910  1.00  0.00           C
ATOM    232  OE1 GLN    15      35.090  18.750  44.590  1.00  0.00           O
ATOM    233  NE2 GLN    15      34.030  16.700  44.180  1.00  0.00           N
ATOM    234 HE21 GLN    15      34.100  15.840  43.690  1.00  0.00           H
ATOM    235 HE22 GLN    15      33.410  16.840  44.950  1.00  0.00           H
ATOM    236  C   GLN    15      36.550  21.210  41.810  1.00  0.00           C
ATOM    237  O   GLN    15      37.490  21.440  42.660  1.00  0.00           O
ATOM    238  N   LYS    16      36.310  22.040  40.810  1.00  0.00           N
ATOM    239  HN  LYS    16      35.570  21.760  40.210  1.00  0.00           H
ATOM    240  CA  LYS    16      37.000  23.340  40.580  1.00  0.00           C
ATOM    241  HA  LYS    16      37.670  23.540  41.400  1.00  0.00           H
ATOM    242  CB  LYS    16      37.910  23.510  39.280  1.00  0.00           C
ATOM    243  HB1 LYS    16      37.390  23.480  38.300  1.00  0.00           H
ATOM    244  HB2 LYS    16      38.270  24.550  39.230  1.00  0.00           H
ATOM    245  CG  LYS    16      39.100  22.560  39.270  1.00  0.00           C
ATOM    246  HG1 LYS    16      38.710  21.520  39.400  1.00  0.00           H
ATOM    247  HG2 LYS    16      39.630  22.490  38.290  1.00  0.00           H
ATOM    248  CD  LYS    16      40.340  22.780  40.190  1.00  0.00           C
ATOM    249  HD1 LYS    16      40.790  23.760  39.900  1.00  0.00           H
ATOM    250  HD2 LYS    16      40.080  22.810  41.270  1.00  0.00           H
ATOM    251  CE  LYS    16      41.400  21.670  40.010  1.00  0.00           C
ATOM    252  HE1 LYS    16      41.490  21.420  38.930  1.00  0.00           H
ATOM    253  HE2 LYS    16      42.370  22.030  40.420  1.00  0.00           H
ATOM    254  NZ  LYS    16      41.060  20.400  40.740  1.00  0.00           N
ATOM    255  HZ1 LYS    16      41.800  19.730  40.440  1.00  0.00           H
ATOM    256  HZ2 LYS    16      41.050  20.510  41.780  1.00  0.00           H
ATOM    257  HZ3 LYS    16      40.170  19.970  40.410  1.00  0.00           H
ATOM    258  C   LYS    16      35.970  24.500  40.720  1.00  0.00           C
ATOM    259  O   LYS    16      34.810  24.470  40.290  1.00  0.00           O
ATOM    260  N   LEU    17      36.290  25.560  41.460  1.00  0.00           N
ATOM    261  HN  LEU    17      37.230  25.630  41.780  1.00  0.00           H
ATOM    262  CA  LEU    17      35.350  26.570  41.850  1.00  0.00           C
ATOM    263  HA  LEU    17      34.330  26.250  41.710  1.00  0.00           H
ATOM    264  CB  LEU    17      35.540  27.070  43.290  1.00  0.00           C
ATOM    265  HB1 LEU    17      36.270  27.900  43.410  1.00  0.00           H
ATOM    266  HB2 LEU    17      34.560  27.520  43.590  1.00  0.00           H
ATOM    267  CG  LEU    17      35.810  26.000  44.350  1.00  0.00           C
ATOM    268  HG  LEU    17      36.720  25.390  44.150  1.00  0.00           H
ATOM    269  CD1 LEU    17      35.960  26.680  45.690  1.00  0.00           C
ATOM    270 HD11 LEU    17      36.370  25.990  46.450  1.00  0.00           H
ATOM    271 HD12 LEU    17      36.740  27.460  45.610  1.00  0.00           H
ATOM    272 HD13 LEU    17      35.040  27.160  46.090  1.00  0.00           H
ATOM    273  CD2 LEU    17      34.670  24.970  44.370  1.00  0.00           C
ATOM    274 HD21 LEU    17      34.860  24.240  45.180  1.00  0.00           H
ATOM    275 HD22 LEU    17      33.710  25.470  44.630  1.00  0.00           H
ATOM    276 HD23 LEU    17      34.570  24.370  43.440  1.00  0.00           H
ATOM    277  C   LEU    17      35.420  27.730  40.900  1.00  0.00           C
ATOM    278  O   LEU    17      36.500  28.040  40.400  1.00  0.00           O
ATOM    279  N   VAL    18      34.290  28.480  40.770  1.00  0.00           N
ATOM    280  HN  VAL    18      33.430  28.100  41.110  1.00  0.00           H
ATOM    281  CA  VAL    18      34.160  29.760  40.220  1.00  0.00           C
ATOM    282  HA  VAL    18      35.110  30.040  39.790  1.00  0.00           H
ATOM    283  CB  VAL    18      33.250  29.560  39.010  1.00  0.00           C
ATOM    284  HB  VAL    18      33.630  28.820  38.280  1.00  0.00           H
ATOM    285  CG1 VAL    18      31.820  29.200  39.410  1.00  0.00           C
ATOM    286 HG11 VAL    18      31.530  29.710  40.350  1.00  0.00           H
ATOM    287 HG12 VAL    18      31.110  29.440  38.580  1.00  0.00           H
ATOM    288 HG13 VAL    18      31.640  28.120  39.560  1.00  0.00           H
ATOM    289  CG2 VAL    18      33.060  30.890  38.280  1.00  0.00           C
ATOM    290 HG21 VAL    18      32.870  31.760  38.940  1.00  0.00           H
ATOM    291 HG22 VAL    18      34.010  31.090  37.730  1.00  0.00           H
ATOM    292 HG23 VAL    18      32.350  30.720  37.440  1.00  0.00           H
ATOM    293  C   VAL    18      33.730  30.780  41.270  1.00  0.00           C
ATOM    294  O   VAL    18      32.810  30.440  42.070  1.00  0.00           O
ATOM    295  N   PHE    19      34.290  31.990  41.240  1.00  0.00           N
ATOM    296  HN  PHE    19      34.910  32.220  40.500  1.00  0.00           H
ATOM    297  CA  PHE    19      33.900  33.070  42.060  1.00  0.00           C
ATOM    298  HA  PHE    19      32.990  32.840  42.600  1.00  0.00           H
ATOM    299  CB  PHE    19      35.030  33.420  43.150  1.00  0.00           C
ATOM    300  HB1 PHE    19      35.960  33.860  42.730  1.00  0.00           H
ATOM    301  HB2 PHE    19      34.600  34.220  43.790  1.00  0.00           H
ATOM    302  CG  PHE    19      35.300  32.260  44.030  1.00  0.00           C
ATOM    303  CD1 PHE    19      36.640  31.940  44.270  1.00  0.00           C
ATOM    304  HD1 PHE    19      37.490  32.460  43.860  1.00  0.00           H
ATOM    305  CE1 PHE    19      36.950  30.960  45.250  1.00  0.00           C
ATOM    306  HE1 PHE    19      37.970  30.750  45.560  1.00  0.00           H
ATOM    307  CZ  PHE    19      35.950  30.260  45.920  1.00  0.00           C
ATOM    308  HZ  PHE    19      36.310  29.550  46.650  1.00  0.00           H
ATOM    309  CD2 PHE    19      34.300  31.670  44.790  1.00  0.00           C
ATOM    310  HD2 PHE    19      33.270  31.950  44.600  1.00  0.00           H
ATOM    311  CE2 PHE    19      34.630  30.570  45.640  1.00  0.00           C
ATOM    312  HE2 PHE    19      33.860  29.970  46.090  1.00  0.00           H
ATOM    313  C   PHE    19      33.690  34.380  41.330  1.00  0.00           C
ATOM    314  O   PHE    19      34.410  34.710  40.460  1.00  0.00           O
ATOM    315  N   PHE    20      32.760  35.160  41.870  1.00  0.00           N
ATOM    316  HN  PHE    20      32.260  34.840  42.670  1.00  0.00           H
ATOM    317  CA  PHE    20      32.560  36.510  41.360  1.00  0.00           C
ATOM    318  HA  PHE    20      31.690  36.670  41.980  1.00  0.00           H
ATOM    319  CB  PHE    20      33.740  37.560  41.660  1.00  0.00           C
ATOM    320  HB1 PHE    20      34.560  37.310  40.960  1.00  0.00           H
ATOM    321  HB2 PHE    20      33.290  38.570  41.620  1.00  0.00           H
ATOM    322  CG  PHE    20      34.370  37.300  43.070  1.00  0.00           C
ATOM    323  CD1 PHE    20      35.710  37.020  43.350  1.00  0.00           C
ATOM    324  HD1 PHE    20      36.400  37.050  42.520  1.00  0.00           H
ATOM    325  CE1 PHE    20      36.170  36.680  44.600  1.00  0.00           C
ATOM    326  HE1 PHE    20      37.250  36.660  44.710  1.00  0.00           H
ATOM    327  CZ  PHE    20      35.340  36.650  45.640  1.00  0.00           C
ATOM    328  HZ  PHE    20      35.710  36.490  46.640  1.00  0.00           H
ATOM    329  CD2 PHE    20      33.470  37.240  44.160  1.00  0.00           C
ATOM    330  HD2 PHE    20      32.440  37.450  43.920  1.00  0.00           H
ATOM    331  CE2 PHE    20      33.930  36.980  45.440  1.00  0.00           C
ATOM    332  HE2 PHE    20      33.270  36.960  46.290  1.00  0.00           H
ATOM    333  C   PHE    20      32.100  36.640  39.900  1.00  0.00           C
ATOM    334  O   PHE    20      32.420  37.670  39.180  1.00  0.00           O
ATOM    335  N   ALA    21      31.450  35.590  39.290  1.00  0.00           N
ATOM    336  HN  ALA    21      31.070  34.760  39.690  1.00  0.00           H
ATOM    337  CA  ALA    21      31.220  35.360  37.840  1.00  0.00           C
ATOM    338  HA  ALA    21      31.780  36.120  37.320  1.00  0.00           H
ATOM    339  CB  ALA    21      31.800  34.000  37.360  1.00  0.00           C
ATOM    340  HB1 ALA    21      31.910  34.080  36.250  1.00  0.00           H
ATOM    341  HB2 ALA    21      32.850  33.760  37.630  1.00  0.00           H
ATOM    342  HB3 ALA    21      31.190  33.090  37.570  1.00  0.00           H
ATOM    343  C   ALA    21      29.800  35.590  37.500  1.00  0.00           C
ATOM    344  O   ALA    21      28.870  35.620  38.340  1.00  0.00           O
ATOM    345  N   GLU    22      29.620  35.810  36.210  1.00  0.00           N
ATOM    346  HN  GLU    22      30.390  35.710  35.590  1.00  0.00           H
ATOM    347  CA  GLU    22      28.360  36.130  35.530  1.00  0.00           C
ATOM    348  HA  GLU    22      27.620  36.330  36.290  1.00  0.00           H
ATOM    349  CB  GLU    22      28.580  37.300  34.590  1.00  0.00           C
ATOM    350  HB1 GLU    22      29.530  37.090  34.050  1.00  0.00           H
ATOM    351  HB2 GLU    22      27.740  37.420  33.870  1.00  0.00           H
ATOM    352  CG  GLU    22      28.700  38.740  35.210  1.00  0.00           C
ATOM    353  HG1 GLU    22      27.700  38.920  35.650  1.00  0.00           H
ATOM    354  HG2 GLU    22      29.490  38.750  35.990  1.00  0.00           H
ATOM    355  CD  GLU    22      29.080  39.780  34.200  1.00  0.00           C
ATOM    356  OE1 GLU    22      28.150  40.400  33.600  1.00  0.00           O
ATOM    357  OE2 GLU    22      30.290  40.020  34.020  1.00  0.00           O
ATOM    358  C   GLU    22      27.710  34.880  34.940  1.00  0.00           C
ATOM    359  O   GLU    22      28.350  34.150  34.210  1.00  0.00           O
ATOM    360  N   ASP    23      26.460  34.520  35.410  1.00  0.00           N
ATOM    361  HN  ASP    23      25.870  35.150  35.910  1.00  0.00           H
ATOM    362  CA  ASP    23      25.870  33.340  34.970  1.00  0.00           C
ATOM    363  HA  ASP    23      26.490  32.460  35.010  1.00  0.00           H
ATOM    364  CB  ASP    23      24.790  33.030  36.020  1.00  0.00           C
ATOM    365  HB1 ASP    23      25.340  32.590  36.880  1.00  0.00           H
ATOM    366  HB2 ASP    23      24.240  33.930  36.370  1.00  0.00           H
ATOM    367  CG  ASP    23      23.810  31.950  35.690  1.00  0.00           C
ATOM    368  OD1 ASP    23      24.150  31.000  34.970  1.00  0.00           O
ATOM    369  OD2 ASP    23      22.720  31.860  36.330  1.00  0.00           O
ATOM    370  C   ASP    23      25.260  33.430  33.530  1.00  0.00           C
ATOM    371  O   ASP    23      24.260  34.140  33.340  1.00  0.00           O
ATOM    372  N   VAL    24      25.780  32.650  32.600  1.00  0.00           N
ATOM    373  HN  VAL    24      26.570  32.090  32.840  1.00  0.00           H
ATOM    374  CA  VAL    24      25.470  32.620  31.210  1.00  0.00           C
ATOM    375  HA  VAL    24      24.630  33.270  31.020  1.00  0.00           H
ATOM    376  CB  VAL    24      26.640  33.040  30.290  1.00  0.00           C
ATOM    377  HB  VAL    24      27.490  32.440  30.680  1.00  0.00           H
ATOM    378  CG1 VAL    24      26.420  32.690  28.810  1.00  0.00           C
ATOM    379 HG11 VAL    24      25.350  32.880  28.600  1.00  0.00           H
ATOM    380 HG12 VAL    24      27.010  33.400  28.190  1.00  0.00           H
ATOM    381 HG13 VAL    24      26.740  31.630  28.670  1.00  0.00           H
ATOM    382  CG2 VAL    24      26.700  34.620  30.600  1.00  0.00           C
ATOM    383 HG21 VAL    24      27.430  35.120  29.920  1.00  0.00           H
ATOM    384 HG22 VAL    24      25.710  35.050  30.350  1.00  0.00           H
ATOM    385 HG23 VAL    24      27.030  34.840  31.640  1.00  0.00           H
ATOM    386  C   VAL    24      24.940  31.280  30.770  1.00  0.00           C
ATOM    387  O   VAL    24      25.520  30.200  30.990  1.00  0.00           O
ATOM    388  N   GLY    25      23.780  31.260  30.020  1.00  0.00           N
ATOM    389  HN  GLY    25      23.150  32.030  29.930  1.00  0.00           H
ATOM    390  CA  GLY    25      23.140  30.040  29.410  1.00  0.00           C
ATOM    391  HA1 GLY    25      22.800  29.300  30.110  1.00  0.00           H
ATOM    392  HA2 GLY    25      22.210  30.340  28.940  1.00  0.00           H
ATOM    393  C   GLY    25      23.900  29.200  28.450  1.00  0.00           C
ATOM    394  O   GLY    25      24.720  29.680  27.670  1.00  0.00           O
ATOM    395  N   SER    26      23.590  27.880  28.500  1.00  0.00           N
ATOM    396  HN  SER    26      23.040  27.570  29.270  1.00  0.00           H
ATOM    397  CA  SER    26      23.670  26.970  27.350  1.00  0.00           C
ATOM    398  HA  SER    26      23.040  26.120  27.580  1.00  0.00           H
ATOM    399  CB  SER    26      23.180  27.720  26.040  1.00  0.00           C
ATOM    400  HB1 SER    26      22.270  28.310  26.250  1.00  0.00           H
ATOM    401  HB2 SER    26      23.960  28.440  25.700  1.00  0.00           H
ATOM    402  OG  SER    26      22.930  26.750  25.030  1.00  0.00           O
ATOM    403  HG1 SER    26      23.720  26.840  24.490  1.00  0.00           H
ATOM    404  C   SER    26      25.080  26.380  27.110  1.00  0.00           C
ATOM    405  O   SER    26      25.980  27.080  26.730  1.00  0.00           O
ATOM    406  N   ASN    27      25.140  25.060  27.220  1.00  0.00           N
ATOM    407  HN  ASN    27      24.330  24.530  27.430  1.00  0.00           H
ATOM    408  CA  ASN    27      26.370  24.360  26.940  1.00  0.00           C
ATOM    409  HA  ASN    27      26.710  24.910  26.070  1.00  0.00           H
ATOM    410  CB  ASN    27      27.200  24.180  28.200  1.00  0.00           C
ATOM    411  HB1 ASN    27      27.220  25.070  28.870  1.00  0.00           H
ATOM    412  HB2 ASN    27      26.790  23.410  28.890  1.00  0.00           H
ATOM    413  CG  ASN    27      28.640  23.800  27.870  1.00  0.00           C
ATOM    414  OD1 ASN    27      28.930  23.510  26.710  1.00  0.00           O
ATOM    415  ND2 ASN    27      29.510  23.820  28.860  1.00  0.00           N
ATOM    416 HD21 ASN    27      30.450  23.640  28.560  1.00  0.00           H
ATOM    417 HD22 ASN    27      29.170  23.960  29.790  1.00  0.00           H
ATOM    418  C   ASN    27      25.930  22.930  26.430  1.00  0.00           C
ATOM    419  O   ASN    27      25.090  22.370  27.110  1.00  0.00           O
ATOM    420  N   LYS    28      26.510  22.390  25.270  1.00  0.00           N
ATOM    421  HN  LYS    28      27.250  22.850  24.780  1.00  0.00           H
ATOM    422  CA  LYS    28      25.950  21.170  24.700  1.00  0.00           C
ATOM    423  HA  LYS    28      24.980  20.980  25.120  1.00  0.00           H
ATOM    424  CB  LYS    28      25.840  21.360  23.140  1.00  0.00           C
ATOM    425  HB1 LYS    28      26.890  21.420  22.770  1.00  0.00           H
ATOM    426  HB2 LYS    28      25.340  20.450  22.750  1.00  0.00           H
ATOM    427  CG  LYS    28      24.950  22.540  22.690  1.00  0.00           C
ATOM    428  HG1 LYS    28      25.420  23.460  23.100  1.00  0.00           H
ATOM    429  HG2 LYS    28      24.920  22.710  21.600  1.00  0.00           H
ATOM    430  CD  LYS    28      23.460  22.330  23.140  1.00  0.00           C
ATOM    431  HD1 LYS    28      23.100  21.390  22.670  1.00  0.00           H
ATOM    432  HD2 LYS    28      23.340  22.230  24.240  1.00  0.00           H
ATOM    433  CE  LYS    28      22.500  23.400  22.600  1.00  0.00           C
ATOM    434  HE1 LYS    28      22.860  24.430  22.810  1.00  0.00           H
ATOM    435  HE2 LYS    28      22.380  23.210  21.510  1.00  0.00           H
ATOM    436  NZ  LYS    28      21.090  23.170  23.140  1.00  0.00           N
ATOM    437  HZ1 LYS    28      20.680  22.310  22.740  1.00  0.00           H
ATOM    438  HZ2 LYS    28      21.210  23.140  24.170  1.00  0.00           H
ATOM    439  HZ3 LYS    28      20.400  23.940  23.010  1.00  0.00           H
ATOM    440  C   LYS    28      26.680  19.930  25.020  1.00  0.00           C
ATOM    441  O   LYS    28      26.320  18.840  24.540  1.00  0.00           O
ATOM    442  N   GLY    29      27.670  20.020  25.890  1.00  0.00           N
ATOM    443  HN  GLY    29      27.940  20.950  26.150  1.00  0.00           H
ATOM    444  CA  GLY    29      28.610  18.940  26.330  1.00  0.00           C
ATOM    445  HA1 GLY    29      28.660  18.220  25.530  1.00  0.00           H
ATOM    446  HA2 GLY    29      29.430  19.590  26.590  1.00  0.00           H
ATOM    447  C   GLY    29      28.110  18.250  27.590  1.00  0.00           C
ATOM    448  O   GLY    29      26.920  18.150  27.870  1.00  0.00           O
ATOM    449  N   ALA    30      29.020  17.800  28.490  1.00  0.00           N
ATOM    450  HN  ALA    30      30.000  17.880  28.320  1.00  0.00           H
ATOM    451  CA  ALA    30      28.640  17.040  29.720  1.00  0.00           C
ATOM    452  HA  ALA    30      27.690  16.570  29.520  1.00  0.00           H
ATOM    453  CB  ALA    30      29.720  16.080  30.250  1.00  0.00           C
ATOM    454  HB1 ALA    30      29.430  15.710  31.260  1.00  0.00           H
ATOM    455  HB2 ALA    30      29.870  15.260  29.520  1.00  0.00           H
ATOM    456  HB3 ALA    30      30.660  16.650  30.380  1.00  0.00           H
ATOM    457  C   ALA    30      28.250  18.020  30.880  1.00  0.00           C
ATOM    458  O   ALA    30      27.470  17.760  31.770  1.00  0.00           O
ATOM    459  N   ILE    31      28.710  19.290  30.860  1.00  0.00           N
ATOM    460  HN  ILE    31      29.180  19.560  30.030  1.00  0.00           H
ATOM    461  CA  ILE    31      28.600  20.350  31.940  1.00  0.00           C
ATOM    462  HA  ILE    31      28.460  19.810  32.870  1.00  0.00           H
ATOM    463  CB  ILE    31      29.890  21.160  31.930  1.00  0.00           C
ATOM    464  HB  ILE    31      29.960  21.650  30.930  1.00  0.00           H
ATOM    465  CG2 ILE    31      30.000  22.270  32.990  1.00  0.00           C
ATOM    466 HG21 ILE    31      29.320  23.130  32.850  1.00  0.00           H
ATOM    467 HG22 ILE    31      29.780  21.840  33.990  1.00  0.00           H
ATOM    468 HG23 ILE    31      31.040  22.670  33.040  1.00  0.00           H
ATOM    469  CG1 ILE    31      31.160  20.250  32.130  1.00  0.00           C
ATOM    470 HG11 ILE    31      31.390  19.720  31.190  1.00  0.00           H
ATOM    471 HG12 ILE    31      32.070  20.810  32.430  1.00  0.00           H
ATOM    472  CD  ILE    31      30.950  19.160  33.170  1.00  0.00           C
ATOM    473  HD1 ILE    31      30.760  19.540  34.200  1.00  0.00           H
ATOM    474  HD2 ILE    31      30.120  18.450  32.950  1.00  0.00           H
ATOM    475  HD3 ILE    31      31.910  18.610  33.250  1.00  0.00           H
ATOM    476  C   ILE    31      27.470  21.320  31.780  1.00  0.00           C
ATOM    477  O   ILE    31      26.850  21.510  30.700  1.00  0.00           O
ATOM    478  N   ILE    32      26.920  21.930  32.840  1.00  0.00           N
ATOM    479  HN  ILE    32      27.260  21.730  33.760  1.00  0.00           H
ATOM    480  CA  ILE    32      25.600  22.610  32.650  1.00  0.00           C
ATOM    481  HA  ILE    32      25.010  22.360  31.780  1.00  0.00           H
ATOM    482  CB  ILE    32      24.580  22.270  33.740  1.00  0.00           C
ATOM    483  HB  ILE    32      24.950  22.690  34.700  1.00  0.00           H
ATOM    484  CG2 ILE    32      23.260  22.930  33.440  1.00  0.00           C
ATOM    485 HG21 ILE    32      23.370  24.030  33.380  1.00  0.00           H
ATOM    486 HG22 ILE    32      22.830  22.540  32.490  1.00  0.00           H
ATOM    487 HG23 ILE    32      22.500  22.740  34.230  1.00  0.00           H
ATOM    488  CG1 ILE    32      24.490  20.780  34.080  1.00  0.00           C
ATOM    489 HG11 ILE    32      25.520  20.380  34.240  1.00  0.00           H
ATOM    490 HG12 ILE    32      23.920  20.620  35.020  1.00  0.00           H
ATOM    491  CD  ILE    32      23.890  19.880  32.950  1.00  0.00           C
ATOM    492  HD1 ILE    32      22.830  20.150  32.820  1.00  0.00           H
ATOM    493  HD2 ILE    32      24.450  20.200  32.050  1.00  0.00           H
ATOM    494  HD3 ILE    32      23.850  18.780  33.120  1.00  0.00           H
ATOM    495  C   ILE    32      25.870  24.070  32.560  1.00  0.00           C
ATOM    496  O   ILE    32      26.450  24.570  33.510  1.00  0.00           O
ATOM    497  N   GLY    33      25.450  24.830  31.460  1.00  0.00           N
ATOM    498  HN  GLY    33      24.850  24.550  30.720  1.00  0.00           H
ATOM    499  CA  GLY    33      25.720  26.160  31.160  1.00  0.00           C
ATOM    500  HA1 GLY    33      25.250  26.550  30.270  1.00  0.00           H
ATOM    501  HA2 GLY    33      25.180  26.690  31.940  1.00  0.00           H
ATOM    502  C   GLY    33      27.160  26.640  31.070  1.00  0.00           C
ATOM    503  O   GLY    33      28.090  25.790  31.220  1.00  0.00           O
ATOM    504  N   LEU    34      27.290  27.950  30.830  1.00  0.00           N
ATOM    505  HN  LEU    34      26.460  28.510  30.820  1.00  0.00           H
ATOM    506  CA  LEU    34      28.560  28.660  30.830  1.00  0.00           C
ATOM    507  HA  LEU    34      29.310  27.910  30.990  1.00  0.00           H
ATOM    508  CB  LEU    34      28.980  29.360  29.420  1.00  0.00           C
ATOM    509  HB1 LEU    34      28.240  30.180  29.260  1.00  0.00           H
ATOM    510  HB2 LEU    34      29.920  29.960  29.400  1.00  0.00           H
ATOM    511  CG  LEU    34      28.900  28.440  28.110  1.00  0.00           C
ATOM    512  HG  LEU    34      27.910  27.960  27.970  1.00  0.00           H
ATOM    513  CD1 LEU    34      29.090  29.170  26.800  1.00  0.00           C
ATOM    514 HD11 LEU    34      28.300  29.940  26.620  1.00  0.00           H
ATOM    515 HD12 LEU    34      30.120  29.580  26.760  1.00  0.00           H
ATOM    516 HD13 LEU    34      28.930  28.500  25.930  1.00  0.00           H
ATOM    517  CD2 LEU    34      29.850  27.250  28.220  1.00  0.00           C
ATOM    518 HD21 LEU    34      29.820  26.630  27.300  1.00  0.00           H
ATOM    519 HD22 LEU    34      30.880  27.640  28.150  1.00  0.00           H
ATOM    520 HD23 LEU    34      29.640  26.580  29.080  1.00  0.00           H
ATOM    521  C   LEU    34      28.730  29.760  31.890  1.00  0.00           C
ATOM    522  O   LEU    34      27.830  30.290  32.540  1.00  0.00           O
ATOM    523  N   MET    35      30.000  30.150  32.090  1.00  0.00           N
ATOM    524  HN  MET    35      30.770  29.720  31.620  1.00  0.00           H
ATOM    525  CA  MET    35      30.280  31.210  32.970  1.00  0.00           C
ATOM    526  HA  MET    35      29.380  31.760  33.210  1.00  0.00           H
ATOM    527  CB  MET    35      30.950  30.850  34.300  1.00  0.00           C
ATOM    528  HB1 MET    35      31.720  30.090  34.060  1.00  0.00           H
ATOM    529  HB2 MET    35      31.480  31.680  34.810  1.00  0.00           H
ATOM    530  CG  MET    35      29.910  30.360  35.340  1.00  0.00           C
ATOM    531  HG1 MET    35      29.290  29.550  34.900  1.00  0.00           H
ATOM    532  HG2 MET    35      30.530  29.850  36.110  1.00  0.00           H
ATOM    533  SD  MET    35      28.860  31.690  35.940  1.00  0.00           S
ATOM    534  CE  MET    35      28.050  30.690  37.290  1.00  0.00           C
ATOM    535  HE1 MET    35      27.300  29.960  36.930  1.00  0.00           H
ATOM    536  HE2 MET    35      28.860  30.260  37.920  1.00  0.00           H
ATOM    537  HE3 MET    35      27.500  31.350  38.000  1.00  0.00           H
ATOM    538  C   MET    35      31.060  32.310  32.260  1.00  0.00           C
ATOM    539  O   MET    35      31.550  32.020  31.110  1.00  0.00           O
ATOM    540  N   VAL    36      30.980  33.590  32.690  1.00  0.00           N
ATOM    541  HN  VAL    36      30.300  33.760  33.390  1.00  0.00           H
ATOM    542  CA  VAL    36      31.670  34.720  32.060  1.00  0.00           C
ATOM    543  HA  VAL    36      32.480  34.340  31.460  1.00  0.00           H
ATOM    544  CB  VAL    36      30.730  35.470  31.030  1.00  0.00           C
ATOM    545  HB  VAL    36      29.770  35.580  31.570  1.00  0.00           H
ATOM    546  CG1 VAL    36      31.250  36.950  30.960  1.00  0.00           C
ATOM    547 HG11 VAL    36      30.650  37.390  30.140  1.00  0.00           H
ATOM    548 HG12 VAL    36      30.980  37.530  31.870  1.00  0.00           H
ATOM    549 HG13 VAL    36      32.340  36.880  30.720  1.00  0.00           H
ATOM    550  CG2 VAL    36      30.550  34.820  29.630  1.00  0.00           C
ATOM    551 HG21 VAL    36      30.370  33.730  29.710  1.00  0.00           H
ATOM    552 HG22 VAL    36      29.720  35.250  29.030  1.00  0.00           H
ATOM    553 HG23 VAL    36      31.480  35.070  29.060  1.00  0.00           H
ATOM    554  C   VAL    36      32.320  35.560  33.190  1.00  0.00           C
ATOM    555  O   VAL    36      31.700  35.780  34.210  1.00  0.00           O
ATOM    556  N   GLY    37      33.580  36.100  32.860  1.00  0.00           N
ATOM    557  HN  GLY    37      33.950  35.910  31.950  1.00  0.00           H
ATOM    558  CA  GLY    37      34.360  36.800  33.820  1.00  0.00           C
ATOM    559  HA1 GLY    37      35.330  36.680  33.350  1.00  0.00           H
ATOM    560  HA2 GLY    37      33.940  37.770  34.030  1.00  0.00           H
ATOM    561  C   GLY    37      34.420  36.230  35.170  1.00  0.00           C
ATOM    562  O   GLY    37      34.420  35.040  35.310  1.00  0.00           O
ATOM    563  N   GLY    38      34.700  37.070  36.170  1.00  0.00           N
ATOM    564  HN  GLY    38      34.560  38.050  36.080  1.00  0.00           H
ATOM    565  CA  GLY    38      35.110  36.700  37.510  1.00  0.00           C
ATOM    566  HA1 GLY    38      35.260  37.600  38.100  1.00  0.00           H
ATOM    567  HA2 GLY    38      34.310  36.160  37.990  1.00  0.00           H
ATOM    568  C   GLY    38      36.360  35.870  37.560  1.00  0.00           C
ATOM    569  O   GLY    38      37.210  35.850  36.710  1.00  0.00           O
ATOM    570  N   VAL    39      36.440  35.140  38.660  1.00  0.00           N
ATOM    571  HN  VAL    39      35.680  34.980  39.270  1.00  0.00           H
ATOM    572  CA  VAL    39      37.670  34.450  39.050  1.00  0.00           C
ATOM    573  HA  VAL    39      38.550  34.680  38.470  1.00  0.00           H
ATOM    574  CB  VAL    39      38.170  34.760  40.570  1.00  0.00           C
ATOM    575  HB  VAL    39      37.280  34.810  41.240  1.00  0.00           H
ATOM    576  CG1 VAL    39      39.290  33.860  41.100  1.00  0.00           C
ATOM    577 HG11 VAL    39      40.190  33.820  40.460  1.00  0.00           H
ATOM    578 HG12 VAL    39      39.740  34.290  42.020  1.00  0.00           H
ATOM    579 HG13 VAL    39      38.910  32.830  41.270  1.00  0.00           H
ATOM    580  CG2 VAL    39      38.720  36.240  40.600  1.00  0.00           C
ATOM    581 HG21 VAL    39      39.520  36.320  39.840  1.00  0.00           H
ATOM    582 HG22 VAL    39      37.890  36.920  40.290  1.00  0.00           H
ATOM    583 HG23 VAL    39      39.070  36.500  41.620  1.00  0.00           H
ATOM    584  C   VAL    39      37.260  33.000  38.890  1.00  0.00           C
ATOM    585  O   VAL    39      36.160  32.600  39.310  1.00  0.00           O
ATOM    586  N   VAL    40      38.190  32.180  38.310  1.00  0.00           N
ATOM    587  HN  VAL    40      39.120  32.420  38.040  1.00  0.00           H
ATOM    588  CA  VAL    40      37.950  30.760  38.190  1.00  0.00           C
ATOM    589  HA  VAL    40      37.160  30.420  38.840  1.00  0.00           H
ATOM    590  CB  VAL    40      37.340  30.310  36.870  1.00  0.00           C
ATOM    591  HB  VAL    40      36.440  30.940  36.860  1.00  0.00           H
ATOM    592  CG1 VAL    40      38.250  30.640  35.630  1.00  0.00           C
ATOM    593 HG11 VAL    40      39.060  29.890  35.530  1.00  0.00           H
ATOM    594 HG12 VAL    40      37.600  30.790  34.740  1.00  0.00           H
ATOM    595 HG13 VAL    40      38.770  31.590  35.880  1.00  0.00           H
ATOM    596  CG2 VAL    40      36.990  28.850  36.920  1.00  0.00           C
ATOM    597 HG21 VAL    40      36.370  28.540  37.780  1.00  0.00           H
ATOM    598 HG22 VAL    40      36.340  28.670  36.040  1.00  0.00           H
ATOM    599 HG23 VAL    40      37.900  28.210  36.950  1.00  0.00           H
ATOM    600  C   VAL    40      39.220  30.060  38.610  1.00  0.00           C
ATOM    601  O   VAL    40      40.340  30.550  38.430  1.00  0.00           O
ATOM    602  N   ILE    41      39.030  29.010  39.420  1.00  0.00           N
ATOM    603  HN  ILE    41      38.130  28.820  39.810  1.00  0.00           H
ATOM    604  CA  ILE    41      40.180  28.160  39.930  1.00  0.00           C
ATOM    605  HA  ILE    41      40.970  28.870  40.150  1.00  0.00           H
ATOM    606  CB  ILE    41      39.780  27.430  41.180  1.00  0.00           C
ATOM    607  HB  ILE    41      38.800  26.920  41.070  1.00  0.00           H
ATOM    608  CG2 ILE    41      40.840  26.330  41.710  1.00  0.00           C
ATOM    609 HG21 ILE    41      41.410  26.860  42.500  1.00  0.00           H
ATOM    610 HG22 ILE    41      40.400  25.430  42.190  1.00  0.00           H
ATOM    611 HG23 ILE    41      41.540  26.000  40.910  1.00  0.00           H
ATOM    612  CG1 ILE    41      39.310  28.480  42.310  1.00  0.00           C
ATOM    613 HG11 ILE    41      38.320  28.870  41.990  1.00  0.00           H
ATOM    614 HG12 ILE    41      39.140  27.850  43.210  1.00  0.00           H
ATOM    615  CD  ILE    41      40.190  29.690  42.600  1.00  0.00           C
ATOM    616  HD1 ILE    41      41.160  29.440  43.090  1.00  0.00           H
ATOM    617  HD2 ILE    41      40.390  30.150  41.610  1.00  0.00           H
ATOM    618  HD3 ILE    41      39.620  30.440  43.200  1.00  0.00           H
ATOM    619  C   ILE    41      40.660  27.290  38.770  1.00  0.00           C
ATOM    620  O   ILE    41      39.850  26.460  38.300  1.00  0.00           O
ATOM    621  N   ALA    42      41.940  27.300  38.430  1.00  0.00           N
ATOM    622  HN  ALA    42      42.540  27.950  38.880  1.00  0.00           H
ATOM    623  CA  ALA    42      42.590  26.550  37.360  1.00  0.00           C
ATOM    624  HA  ALA    42      43.640  26.780  37.310  1.00  0.00           H
ATOM    625  CB  ALA    42      42.600  25.030  37.670  1.00  0.00           C
ATOM    626  HB1 ALA    42      41.610  24.610  37.370  1.00  0.00           H
ATOM    627  HB2 ALA    42      43.320  24.410  37.090  1.00  0.00           H
ATOM    628  HB3 ALA    42      42.900  24.960  38.740  1.00  0.00           H
ATOM    629  C   ALA    42      42.060  26.920  35.970  1.00  0.00           C
ATOM    630  O   ALA    42      42.200  26.130  35.040  1.00  0.00           O
ATOM    631  N   NME    43      41.460  28.120  35.750  1.00  0.00           N
ATOM    632  HN  NME    43      41.400  28.780  36.500  1.00  0.00           H
ATOM    633  CH3 NME    43      41.020  28.460  34.420  1.00  0.00           C
ATOM    634 HH31 NME    43      40.750  29.510  34.200  1.00  0.00           H
ATOM    635 HH32 NME    43      41.680  28.130  33.590  1.00  0.00           H
ATOM    636 HH33 NME    43      40.050  27.930  34.330  1.00  0.00           H
TER
ENDMDL
