# Supplementary material for: Modulation of Aβ1–42 Aggregation by a SARS-CoV‑2 Protein Fragment
Source: J Chem Inf Model. 2025 Oct 1;65(20):11342–56. doi: 10.1021/acs.jcim.5c01811 (PMC12570137; doi:10.1021/acs.jcim.5c01811)
Supplement: Supplementary file 2 [file ci5c01811_si_002.zip › AB-coordinates/MONOMER/FINAL/RF2_final.pdb]

REMARK    GENERATED BY TRJCONV
TITLE     Protein in water t= 3000000.00000 step= 1500000000
REMARK    THIS IS A SIMULATION BOX
CRYST1   68.917   68.917   68.917  90.00  90.00  90.00 P 1           1
MODEL        1
ATOM      1  CH3 ACE A   0      62.170  38.420  23.820  1.00  0.00           C
ATOM      2 HH31 ACE A   0      62.200  37.420  23.330  1.00  0.00           H
ATOM      3 HH32 ACE A   0      62.690  39.150  23.170  1.00  0.00           H
ATOM      4 HH33 ACE A   0      62.620  38.570  24.830  1.00  0.00           H
ATOM      5  C   ACE A   0      60.720  38.820  23.980  1.00  0.00           C
ATOM      6  O   ACE A   0      60.380  39.830  24.540  1.00  0.00           O
ATOM      7  N   ASP A   1      59.880  37.990  23.340  1.00  0.00           N
ATOM      8  HN  ASP A   1      60.270  37.190  22.900  1.00  0.00           H
ATOM      9  CA  ASP A   1      58.440  38.260  23.350  1.00  0.00           C
ATOM     10  HA  ASP A   1      58.260  39.280  23.030  1.00  0.00           H
ATOM     11  CB  ASP A   1      57.670  37.320  22.440  1.00  0.00           C
ATOM     12  HB1 ASP A   1      56.580  37.390  22.670  1.00  0.00           H
ATOM     13  HB2 ASP A   1      57.940  36.310  22.820  1.00  0.00           H
ATOM     14  CG  ASP A   1      57.860  37.440  20.960  1.00  0.00           C
ATOM     15  OD1 ASP A   1      58.000  38.550  20.350  1.00  0.00           O
ATOM     16  OD2 ASP A   1      58.010  36.420  20.250  1.00  0.00           O
ATOM     17  C   ASP A   1      57.920  38.240  24.800  1.00  0.00           C
ATOM     18  O   ASP A   1      58.290  37.350  25.600  1.00  0.00           O
ATOM     19  N   ALA A   2      56.930  39.110  25.130  1.00  0.00           N
ATOM     20  HN  ALA A   2      56.550  39.690  24.420  1.00  0.00           H
ATOM     21  CA  ALA A   2      56.360  39.130  26.420  1.00  0.00           C
ATOM     22  HA  ALA A   2      57.140  39.210  27.150  1.00  0.00           H
ATOM     23  CB  ALA A   2      55.520  40.430  26.550  1.00  0.00           C
ATOM     24  HB1 ALA A   2      54.810  40.570  25.700  1.00  0.00           H
ATOM     25  HB2 ALA A   2      54.830  40.420  27.420  1.00  0.00           H
ATOM     26  HB3 ALA A   2      56.180  41.330  26.520  1.00  0.00           H
ATOM     27  C   ALA A   2      55.530  37.960  26.740  1.00  0.00           C
ATOM     28  O   ALA A   2      54.670  37.500  25.940  1.00  0.00           O
ATOM     29  N   GLU A   3      55.660  37.490  28.010  1.00  0.00           N
ATOM     30  HN  GLU A   3      56.330  37.700  28.720  1.00  0.00           H
ATOM     31  CA  GLU A   3      55.000  36.300  28.520  1.00  0.00           C
ATOM     32  HA  GLU A   3      54.910  35.580  27.710  1.00  0.00           H
ATOM     33  CB  GLU A   3      55.830  35.790  29.770  1.00  0.00           C
ATOM     34  HB1 GLU A   3      55.360  35.150  30.560  1.00  0.00           H
ATOM     35  HB2 GLU A   3      55.980  36.690  30.410  1.00  0.00           H
ATOM     36  CG  GLU A   3      57.150  35.170  29.400  1.00  0.00           C
ATOM     37  HG1 GLU A   3      57.730  35.890  28.780  1.00  0.00           H
ATOM     38  HG2 GLU A   3      57.040  34.360  28.650  1.00  0.00           H
ATOM     39  CD  GLU A   3      58.050  34.680  30.500  1.00  0.00           C
ATOM     40  OE1 GLU A   3      58.790  35.410  31.150  1.00  0.00           O
ATOM     41  OE2 GLU A   3      58.030  33.450  30.730  1.00  0.00           O
ATOM     42  C   GLU A   3      53.570  36.740  28.920  1.00  0.00           C
ATOM     43  O   GLU A   3      53.410  37.940  29.120  1.00  0.00           O
ATOM     44  N   PHE A   4      52.590  35.830  28.980  1.00  0.00           N
ATOM     45  HN  PHE A   4      52.780  34.880  28.740  1.00  0.00           H
ATOM     46  CA  PHE A   4      51.200  36.160  29.360  1.00  0.00           C
ATOM     47  HA  PHE A   4      50.820  37.090  28.960  1.00  0.00           H
ATOM     48  CB  PHE A   4      50.310  34.970  28.860  1.00  0.00           C
ATOM     49  HB1 PHE A   4      49.230  35.190  29.050  1.00  0.00           H
ATOM     50  HB2 PHE A   4      50.610  34.000  29.330  1.00  0.00           H
ATOM     51  CG  PHE A   4      50.430  34.670  27.390  1.00  0.00           C
ATOM     52  CD1 PHE A   4      50.510  35.710  26.490  1.00  0.00           C
ATOM     53  HD1 PHE A   4      50.470  36.720  26.880  1.00  0.00           H
ATOM     54  CE1 PHE A   4      50.720  35.490  25.110  1.00  0.00           C
ATOM     55  HE1 PHE A   4      50.960  36.350  24.490  1.00  0.00           H
ATOM     56  CZ  PHE A   4      50.810  34.200  24.680  1.00  0.00           C
ATOM     57  HZ  PHE A   4      51.030  33.900  23.660  1.00  0.00           H
ATOM     58  CD2 PHE A   4      50.340  33.340  26.900  1.00  0.00           C
ATOM     59  HD2 PHE A   4      50.120  32.520  27.570  1.00  0.00           H
ATOM     60  CE2 PHE A   4      50.540  33.120  25.530  1.00  0.00           C
ATOM     61  HE2 PHE A   4      50.310  32.130  25.150  1.00  0.00           H
ATOM     62  C   PHE A   4      51.020  36.090  30.830  1.00  0.00           C
ATOM     63  O   PHE A   4      51.690  35.370  31.580  1.00  0.00           O
ATOM     64  N   ARG A   5      50.000  36.830  31.340  1.00  0.00           N
ATOM     65  HN  ARG A   5      49.340  37.320  30.770  1.00  0.00           H
ATOM     66  CA  ARG A   5      49.660  37.140  32.670  1.00  0.00           C
ATOM     67  HA  ARG A   5      50.580  37.460  33.150  1.00  0.00           H
ATOM     68  CB  ARG A   5      48.630  38.290  32.850  1.00  0.00           C
ATOM     69  HB1 ARG A   5      48.290  38.310  33.910  1.00  0.00           H
ATOM     70  HB2 ARG A   5      47.700  38.090  32.290  1.00  0.00           H
ATOM     71  CG  ARG A   5      49.240  39.700  32.460  1.00  0.00           C
ATOM     72  HG1 ARG A   5      49.490  39.720  31.380  1.00  0.00           H
ATOM     73  HG2 ARG A   5      50.200  39.780  33.010  1.00  0.00           H
ATOM     74  CD  ARG A   5      48.350  40.960  32.700  1.00  0.00           C
ATOM     75  HD1 ARG A   5      47.410  40.850  32.120  1.00  0.00           H
ATOM     76  HD2 ARG A   5      48.810  41.930  32.420  1.00  0.00           H
ATOM     77  NE  ARG A   5      47.970  41.140  34.180  1.00  0.00           N
ATOM     78  HE  ARG A   5      48.710  41.030  34.840  1.00  0.00           H
ATOM     79  CZ  ARG A   5      46.770  41.430  34.640  1.00  0.00           C
ATOM     80  NH1 ARG A   5      45.770  41.840  33.910  1.00  0.00           N
ATOM     81 HH11 ARG A   5      45.840  41.910  32.920  1.00  0.00           H
ATOM     82 HH12 ARG A   5      44.890  41.970  34.370  1.00  0.00           H
ATOM     83  NH2 ARG A   5      46.590  41.460  35.950  1.00  0.00           N
ATOM     84 HH21 ARG A   5      47.370  41.030  36.400  1.00  0.00           H
ATOM     85 HH22 ARG A   5      45.780  41.850  36.390  1.00  0.00           H
ATOM     86  C   ARG A   5      49.210  35.890  33.560  1.00  0.00           C
ATOM     87  O   ARG A   5      48.320  35.110  33.230  1.00  0.00           O
ATOM     88  N   HIS A   6      49.900  35.710  34.720  1.00  0.00           N
ATOM     89  HN  HIS A   6      50.670  36.290  34.990  1.00  0.00           H
ATOM     90  CA  HIS A   6      49.980  34.460  35.440  1.00  0.00           C
ATOM     91  HA  HIS A   6      50.230  33.650  34.750  1.00  0.00           H
ATOM     92  CB  HIS A   6      50.950  34.550  36.620  1.00  0.00           C
ATOM     93  HB1 HIS A   6      50.560  35.340  37.300  1.00  0.00           H
ATOM     94  HB2 HIS A   6      51.950  34.990  36.390  1.00  0.00           H
ATOM     95  ND1 HIS A   6      51.540  32.200  36.610  1.00  0.00           N
ATOM     96  CG  HIS A   6      51.240  33.310  37.340  1.00  0.00           C
ATOM     97  CE1 HIS A   6      51.860  31.260  37.460  1.00  0.00           C
ATOM     98  HE1 HIS A   6      51.960  30.190  37.320  1.00  0.00           H
ATOM     99  NE2 HIS A   6      51.690  31.680  38.770  1.00  0.00           N
ATOM    100  HE2 HIS A   6      52.090  31.250  39.580  1.00  0.00           H
ATOM    101  CD2 HIS A   6      51.350  32.990  38.670  1.00  0.00           C
ATOM    102  HD2 HIS A   6      51.310  33.690  39.500  1.00  0.00           H
ATOM    103  C   HIS A   6      48.680  33.970  36.110  1.00  0.00           C
ATOM    104  O   HIS A   6      47.820  34.770  36.510  1.00  0.00           O
ATOM    105  N   ASP A   7      48.530  32.680  36.120  1.00  0.00           N
ATOM    106  HN  ASP A   7      49.280  32.150  35.740  1.00  0.00           H
ATOM    107  CA  ASP A   7      47.410  31.900  36.670  1.00  0.00           C
ATOM    108  HA  ASP A   7      46.520  32.350  36.260  1.00  0.00           H
ATOM    109  CB  ASP A   7      47.640  30.420  36.380  1.00  0.00           C
ATOM    110  HB1 ASP A   7      46.740  29.920  36.800  1.00  0.00           H
ATOM    111  HB2 ASP A   7      48.550  29.950  36.830  1.00  0.00           H
ATOM    112  CG  ASP A   7      47.710  30.080  34.970  1.00  0.00           C
ATOM    113  OD1 ASP A   7      48.180  28.950  34.630  1.00  0.00           O
ATOM    114  OD2 ASP A   7      47.080  30.790  34.120  1.00  0.00           O
ATOM    115  C   ASP A   7      47.220  32.020  38.170  1.00  0.00           C
ATOM    116  O   ASP A   7      48.180  32.400  38.890  1.00  0.00           O
ATOM    117  N   SER A   8      46.080  31.660  38.720  1.00  0.00           N
ATOM    118  HN  SER A   8      45.380  31.260  38.140  1.00  0.00           H
ATOM    119  CA  SER A   8      45.890  31.450  40.080  1.00  0.00           C
ATOM    120  HA  SER A   8      46.860  31.480  40.560  1.00  0.00           H
ATOM    121  CB  SER A   8      45.070  32.540  40.700  1.00  0.00           C
ATOM    122  HB1 SER A   8      44.610  32.250  41.670  1.00  0.00           H
ATOM    123  HB2 SER A   8      44.200  32.700  40.030  1.00  0.00           H
ATOM    124  OG  SER A   8      45.940  33.580  41.100  1.00  0.00           O
ATOM    125  HG1 SER A   8      46.160  34.020  40.270  1.00  0.00           H
ATOM    126  C   SER A   8      45.280  30.100  40.340  1.00  0.00           C
ATOM    127  O   SER A   8      45.070  29.410  39.380  1.00  0.00           O
ATOM    128  N   GLY A   9      45.120  29.690  41.600  1.00  0.00           N
ATOM    129  HN  GLY A   9      45.460  30.220  42.370  1.00  0.00           H
ATOM    130  CA  GLY A   9      44.600  28.410  42.030  1.00  0.00           C
ATOM    131  HA1 GLY A   9      45.190  27.550  41.730  1.00  0.00           H
ATOM    132  HA2 GLY A   9      44.550  28.500  43.110  1.00  0.00           H
ATOM    133  C   GLY A   9      43.150  28.280  41.710  1.00  0.00           C
ATOM    134  O   GLY A   9      42.410  27.880  42.610  1.00  0.00           O
ATOM    135  N   TYR A  10      42.660  28.620  40.480  1.00  0.00           N
ATOM    136  HN  TYR A  10      43.290  28.870  39.750  1.00  0.00           H
ATOM    137  CA  TYR A  10      41.250  28.580  40.140  1.00  0.00           C
ATOM    138  HA  TYR A  10      40.730  28.960  41.010  1.00  0.00           H
ATOM    139  CB  TYR A  10      40.950  29.390  38.870  1.00  0.00           C
ATOM    140  HB1 TYR A  10      39.900  29.280  38.520  1.00  0.00           H
ATOM    141  HB2 TYR A  10      41.570  28.910  38.080  1.00  0.00           H
ATOM    142  CG  TYR A  10      41.180  30.910  38.840  1.00  0.00           C
ATOM    143  CD1 TYR A  10      41.440  31.540  37.600  1.00  0.00           C
ATOM    144  HD1 TYR A  10      41.290  31.060  36.650  1.00  0.00           H
ATOM    145  CE1 TYR A  10      41.740  32.950  37.620  1.00  0.00           C
ATOM    146  HE1 TYR A  10      41.950  33.460  36.690  1.00  0.00           H
ATOM    147  CZ  TYR A  10      41.750  33.690  38.830  1.00  0.00           C
ATOM    148  OH  TYR A  10      42.260  35.020  38.840  1.00  0.00           O
ATOM    149  HH  TYR A  10      42.330  35.330  39.750  1.00  0.00           H
ATOM    150  CD2 TYR A  10      41.210  31.680  40.040  1.00  0.00           C
ATOM    151  HD2 TYR A  10      41.140  31.230  41.020  1.00  0.00           H
ATOM    152  CE2 TYR A  10      41.420  33.020  40.010  1.00  0.00           C
ATOM    153  HE2 TYR A  10      41.470  33.620  40.900  1.00  0.00           H
ATOM    154  C   TYR A  10      40.780  27.120  39.890  1.00  0.00           C
ATOM    155  O   TYR A  10      41.590  26.290  39.420  1.00  0.00           O
ATOM    156  N   GLU A  11      39.480  26.700  40.090  1.00  0.00           N
ATOM    157  HN  GLU A  11      38.830  27.360  40.460  1.00  0.00           H
ATOM    158  CA  GLU A  11      38.940  25.450  39.720  1.00  0.00           C
ATOM    159  HA  GLU A  11      39.680  24.670  39.820  1.00  0.00           H
ATOM    160  CB  GLU A  11      37.840  25.210  40.700  1.00  0.00           C
ATOM    161  HB1 GLU A  11      37.170  24.400  40.320  1.00  0.00           H
ATOM    162  HB2 GLU A  11      37.190  26.110  40.740  1.00  0.00           H
ATOM    163  CG  GLU A  11      38.380  24.800  42.100  1.00  0.00           C
ATOM    164  HG1 GLU A  11      39.070  25.560  42.540  1.00  0.00           H
ATOM    165  HG2 GLU A  11      38.950  23.860  41.940  1.00  0.00           H
ATOM    166  CD  GLU A  11      37.270  24.500  43.080  1.00  0.00           C
ATOM    167  OE1 GLU A  11      36.120  24.690  42.670  1.00  0.00           O
ATOM    168  OE2 GLU A  11      37.520  24.180  44.290  1.00  0.00           O
ATOM    169  C   GLU A  11      38.530  25.540  38.240  1.00  0.00           C
ATOM    170  O   GLU A  11      38.300  26.590  37.670  1.00  0.00           O
ATOM    171  N   VAL A  12      38.610  24.390  37.600  1.00  0.00           N
ATOM    172  HN  VAL A  12      38.790  23.540  38.100  1.00  0.00           H
ATOM    173  CA  VAL A  12      38.450  24.220  36.150  1.00  0.00           C
ATOM    174  HA  VAL A  12      38.120  25.180  35.770  1.00  0.00           H
ATOM    175  CB  VAL A  12      39.680  23.630  35.360  1.00  0.00           C
ATOM    176  HB  VAL A  12      39.560  23.640  34.250  1.00  0.00           H
ATOM    177  CG1 VAL A  12      40.780  24.700  35.630  1.00  0.00           C
ATOM    178 HG11 VAL A  12      40.920  24.990  36.700  1.00  0.00           H
ATOM    179 HG12 VAL A  12      41.770  24.440  35.200  1.00  0.00           H
ATOM    180 HG13 VAL A  12      40.620  25.640  35.060  1.00  0.00           H
ATOM    181  CG2 VAL A  12      40.080  22.320  35.920  1.00  0.00           C
ATOM    182 HG21 VAL A  12      40.700  21.760  35.190  1.00  0.00           H
ATOM    183 HG22 VAL A  12      40.510  22.470  36.940  1.00  0.00           H
ATOM    184 HG23 VAL A  12      39.210  21.730  36.260  1.00  0.00           H
ATOM    185  C   VAL A  12      37.230  23.330  35.820  1.00  0.00           C
ATOM    186  O   VAL A  12      36.850  23.150  34.660  1.00  0.00           O
ATOM    187  N   HIS A  13      36.510  22.770  36.820  1.00  0.00           N
ATOM    188  HN  HIS A  13      36.690  22.860  37.790  1.00  0.00           H
ATOM    189  CA  HIS A  13      35.470  21.770  36.490  1.00  0.00           C
ATOM    190  HA  HIS A  13      35.540  21.310  35.510  1.00  0.00           H
ATOM    191  CB  HIS A  13      35.460  20.640  37.560  1.00  0.00           C
ATOM    192  HB1 HIS A  13      36.460  20.140  37.600  1.00  0.00           H
ATOM    193  HB2 HIS A  13      34.640  19.910  37.380  1.00  0.00           H
ATOM    194  ND1 HIS A  13      36.210  21.740  39.720  1.00  0.00           N
ATOM    195  CG  HIS A  13      35.230  21.070  39.020  1.00  0.00           C
ATOM    196  CE1 HIS A  13      35.840  21.720  40.990  1.00  0.00           C
ATOM    197  HE1 HIS A  13      36.320  22.170  41.870  1.00  0.00           H
ATOM    198  NE2 HIS A  13      34.700  21.030  41.140  1.00  0.00           N
ATOM    199  HE2 HIS A  13      34.230  20.790  41.990  1.00  0.00           H
ATOM    200  CD2 HIS A  13      34.360  20.560  39.870  1.00  0.00           C
ATOM    201  HD2 HIS A  13      33.450  20.020  39.630  1.00  0.00           H
ATOM    202  C   HIS A  13      34.070  22.420  36.450  1.00  0.00           C
ATOM    203  O   HIS A  13      33.050  21.690  36.550  1.00  0.00           O
ATOM    204  N   HIS A  14      34.000  23.720  36.230  1.00  0.00           N
ATOM    205  HN  HIS A  14      34.850  24.240  36.210  1.00  0.00           H
ATOM    206  CA  HIS A  14      32.720  24.430  36.210  1.00  0.00           C
ATOM    207  HA  HIS A  14      31.920  23.810  36.570  1.00  0.00           H
ATOM    208  CB  HIS A  14      32.610  25.570  37.170  1.00  0.00           C
ATOM    209  HB1 HIS A  14      31.590  26.010  37.150  1.00  0.00           H
ATOM    210  HB2 HIS A  14      33.320  26.350  36.810  1.00  0.00           H
ATOM    211  ND1 HIS A  14      32.140  24.850  39.450  1.00  0.00           N
ATOM    212  CG  HIS A  14      33.070  25.300  38.630  1.00  0.00           C
ATOM    213  CE1 HIS A  14      32.820  24.460  40.530  1.00  0.00           C
ATOM    214  HE1 HIS A  14      32.310  24.260  41.480  1.00  0.00           H
ATOM    215  NE2 HIS A  14      34.110  24.750  40.480  1.00  0.00           N
ATOM    216  HE2 HIS A  14      34.780  24.670  41.220  1.00  0.00           H
ATOM    217  CD2 HIS A  14      34.290  25.370  39.220  1.00  0.00           C
ATOM    218  HD2 HIS A  14      35.250  25.780  38.940  1.00  0.00           H
ATOM    219  C   HIS A  14      32.370  24.810  34.810  1.00  0.00           C
ATOM    220  O   HIS A  14      33.180  24.870  33.910  1.00  0.00           O
ATOM    221  N   GLN A  15      31.030  24.970  34.590  1.00  0.00           N
ATOM    222  HN  GLN A  15      30.360  24.660  35.270  1.00  0.00           H
ATOM    223  CA  GLN A  15      30.490  25.320  33.220  1.00  0.00           C
ATOM    224  HA  GLN A  15      31.380  25.620  32.700  1.00  0.00           H
ATOM    225  CB  GLN A  15      29.860  24.090  32.440  1.00  0.00           C
ATOM    226  HB1 GLN A  15      29.560  24.210  31.380  1.00  0.00           H
ATOM    227  HB2 GLN A  15      28.890  23.820  32.900  1.00  0.00           H
ATOM    228  CG  GLN A  15      30.730  22.790  32.410  1.00  0.00           C
ATOM    229  HG1 GLN A  15      30.110  22.010  31.900  1.00  0.00           H
ATOM    230  HG2 GLN A  15      30.780  22.480  33.470  1.00  0.00           H
ATOM    231  CD  GLN A  15      32.180  22.950  31.930  1.00  0.00           C
ATOM    232  OE1 GLN A  15      32.490  23.830  31.170  1.00  0.00           O
ATOM    233  NE2 GLN A  15      33.080  22.100  32.440  1.00  0.00           N
ATOM    234 HE21 GLN A  15      32.740  21.360  33.020  1.00  0.00           H
ATOM    235 HE22 GLN A  15      34.040  22.330  32.340  1.00  0.00           H
ATOM    236  C   GLN A  15      29.560  26.460  33.210  1.00  0.00           C
ATOM    237  O   GLN A  15      28.670  26.630  34.030  1.00  0.00           O
ATOM    238  N   LYS A  16      29.760  27.340  32.200  1.00  0.00           N
ATOM    239  HN  LYS A  16      30.420  27.110  31.490  1.00  0.00           H
ATOM    240  CA  LYS A  16      28.940  28.490  32.000  1.00  0.00           C
ATOM    241  HA  LYS A  16      28.880  29.000  32.960  1.00  0.00           H
ATOM    242  CB  LYS A  16      29.720  29.340  30.910  1.00  0.00           C
ATOM    243  HB1 LYS A  16      29.090  30.240  30.720  1.00  0.00           H
ATOM    244  HB2 LYS A  16      29.680  28.730  29.990  1.00  0.00           H
ATOM    245  CG  LYS A  16      31.110  29.860  31.300  1.00  0.00           C
ATOM    246  HG1 LYS A  16      31.710  28.960  31.530  1.00  0.00           H
ATOM    247  HG2 LYS A  16      31.040  30.520  32.190  1.00  0.00           H
ATOM    248  CD  LYS A  16      31.900  30.480  30.170  1.00  0.00           C
ATOM    249  HD1 LYS A  16      31.490  31.440  29.780  1.00  0.00           H
ATOM    250  HD2 LYS A  16      32.940  30.680  30.510  1.00  0.00           H
ATOM    251  CE  LYS A  16      31.980  29.510  28.950  1.00  0.00           C
ATOM    252  HE1 LYS A  16      32.460  30.060  28.120  1.00  0.00           H
ATOM    253  HE2 LYS A  16      31.040  29.060  28.560  1.00  0.00           H
ATOM    254  NZ  LYS A  16      32.890  28.430  29.300  1.00  0.00           N
ATOM    255  HZ1 LYS A  16      32.360  27.690  29.780  1.00  0.00           H
ATOM    256  HZ2 LYS A  16      33.340  28.100  28.420  1.00  0.00           H
ATOM    257  HZ3 LYS A  16      33.660  28.730  29.930  1.00  0.00           H
ATOM    258  C   LYS A  16      27.490  28.370  31.600  1.00  0.00           C
ATOM    259  O   LYS A  16      27.140  27.560  30.780  1.00  0.00           O
ATOM    260  N   LEU A  17      26.600  29.160  32.310  1.00  0.00           N
ATOM    261  HN  LEU A  17      26.860  29.860  32.960  1.00  0.00           H
ATOM    262  CA  LEU A  17      25.160  29.150  32.030  1.00  0.00           C
ATOM    263  HA  LEU A  17      24.830  28.130  31.890  1.00  0.00           H
ATOM    264  CB  LEU A  17      24.300  29.690  33.140  1.00  0.00           C
ATOM    265  HB1 LEU A  17      23.250  29.990  32.960  1.00  0.00           H
ATOM    266  HB2 LEU A  17      24.860  30.620  33.380  1.00  0.00           H
ATOM    267  CG  LEU A  17      24.180  28.790  34.430  1.00  0.00           C
ATOM    268  HG  LEU A  17      24.570  27.790  34.140  1.00  0.00           H
ATOM    269  CD1 LEU A  17      24.750  29.410  35.680  1.00  0.00           C
ATOM    270 HD11 LEU A  17      25.820  29.130  35.790  1.00  0.00           H
ATOM    271 HD12 LEU A  17      24.820  30.520  35.720  1.00  0.00           H
ATOM    272 HD13 LEU A  17      24.320  29.070  36.650  1.00  0.00           H
ATOM    273  CD2 LEU A  17      22.720  28.430  34.710  1.00  0.00           C
ATOM    274 HD21 LEU A  17      22.710  27.840  35.650  1.00  0.00           H
ATOM    275 HD22 LEU A  17      22.020  29.290  34.790  1.00  0.00           H
ATOM    276 HD23 LEU A  17      22.190  27.910  33.870  1.00  0.00           H
ATOM    277  C   LEU A  17      24.650  29.970  30.840  1.00  0.00           C
ATOM    278  O   LEU A  17      25.130  31.090  30.510  1.00  0.00           O
ATOM    279  N   VAL A  18      23.660  29.380  30.120  1.00  0.00           N
ATOM    280  HN  VAL A  18      23.340  28.470  30.410  1.00  0.00           H
ATOM    281  CA  VAL A  18      23.010  29.930  29.000  1.00  0.00           C
ATOM    282  HA  VAL A  18      23.550  30.810  28.690  1.00  0.00           H
ATOM    283  CB  VAL A  18      22.960  28.840  28.020  1.00  0.00           C
ATOM    284  HB  VAL A  18      22.410  28.000  28.490  1.00  0.00           H
ATOM    285  CG1 VAL A  18      22.440  29.360  26.700  1.00  0.00           C
ATOM    286 HG11 VAL A  18      21.400  29.760  26.670  1.00  0.00           H
ATOM    287 HG12 VAL A  18      23.180  30.160  26.480  1.00  0.00           H
ATOM    288 HG13 VAL A  18      22.540  28.620  25.880  1.00  0.00           H
ATOM    289  CG2 VAL A  18      24.350  28.220  27.750  1.00  0.00           C
ATOM    290 HG21 VAL A  18      25.080  28.980  27.420  1.00  0.00           H
ATOM    291 HG22 VAL A  18      24.730  27.690  28.650  1.00  0.00           H
ATOM    292 HG23 VAL A  18      24.380  27.510  26.890  1.00  0.00           H
ATOM    293  C   VAL A  18      21.570  30.390  29.340  1.00  0.00           C
ATOM    294  O   VAL A  18      21.060  31.340  28.760  1.00  0.00           O
ATOM    295  N   PHE A  19      20.880  29.720  30.260  1.00  0.00           N
ATOM    296  HN  PHE A  19      21.220  28.880  30.670  1.00  0.00           H
ATOM    297  CA  PHE A  19      19.630  30.130  30.750  1.00  0.00           C
ATOM    298  HA  PHE A  19      19.410  31.120  30.380  1.00  0.00           H
ATOM    299  CB  PHE A  19      18.540  29.110  30.430  1.00  0.00           C
ATOM    300  HB1 PHE A  19      18.600  28.170  31.010  1.00  0.00           H
ATOM    301  HB2 PHE A  19      18.650  28.740  29.390  1.00  0.00           H
ATOM    302  CG  PHE A  19      17.230  29.660  30.680  1.00  0.00           C
ATOM    303  CD1 PHE A  19      16.810  30.870  30.080  1.00  0.00           C
ATOM    304  HD1 PHE A  19      17.570  31.360  29.500  1.00  0.00           H
ATOM    305  CE1 PHE A  19      15.520  31.420  30.280  1.00  0.00           C
ATOM    306  HE1 PHE A  19      15.060  32.270  29.800  1.00  0.00           H
ATOM    307  CZ  PHE A  19      14.610  30.710  31.130  1.00  0.00           C
ATOM    308  HZ  PHE A  19      13.640  31.060  31.430  1.00  0.00           H
ATOM    309  CD2 PHE A  19      16.290  28.970  31.510  1.00  0.00           C
ATOM    310  HD2 PHE A  19      16.580  28.020  31.940  1.00  0.00           H
ATOM    311  CE2 PHE A  19      15.040  29.460  31.690  1.00  0.00           C
ATOM    312  HE2 PHE A  19      14.240  28.960  32.210  1.00  0.00           H
ATOM    313  C   PHE A  19      19.830  30.360  32.170  1.00  0.00           C
ATOM    314  O   PHE A  19      20.340  29.430  32.860  1.00  0.00           O
ATOM    315  N   PHE A  20      19.630  31.580  32.730  1.00  0.00           N
ATOM    316  HN  PHE A  20      19.350  32.260  32.060  1.00  0.00           H
ATOM    317  CA  PHE A  20      19.890  31.950  34.110  1.00  0.00           C
ATOM    318  HA  PHE A  20      19.640  31.170  34.810  1.00  0.00           H
ATOM    319  CB  PHE A  20      21.440  32.200  34.420  1.00  0.00           C
ATOM    320  HB1 PHE A  20      22.070  31.350  34.070  1.00  0.00           H
ATOM    321  HB2 PHE A  20      21.740  32.320  35.480  1.00  0.00           H
ATOM    322  CG  PHE A  20      22.070  33.310  33.620  1.00  0.00           C
ATOM    323  CD1 PHE A  20      22.490  33.000  32.330  1.00  0.00           C
ATOM    324  HD1 PHE A  20      22.520  31.990  31.980  1.00  0.00           H
ATOM    325  CE1 PHE A  20      23.000  34.000  31.480  1.00  0.00           C
ATOM    326  HE1 PHE A  20      23.280  33.750  30.470  1.00  0.00           H
ATOM    327  CZ  PHE A  20      22.970  35.300  31.980  1.00  0.00           C
ATOM    328  HZ  PHE A  20      23.130  36.140  31.320  1.00  0.00           H
ATOM    329  CD2 PHE A  20      22.110  34.600  34.150  1.00  0.00           C
ATOM    330  HD2 PHE A  20      21.680  34.780  35.130  1.00  0.00           H
ATOM    331  CE2 PHE A  20      22.540  35.580  33.270  1.00  0.00           C
ATOM    332  HE2 PHE A  20      22.550  36.600  33.610  1.00  0.00           H
ATOM    333  C   PHE A  20      19.100  33.100  34.540  1.00  0.00           C
ATOM    334  O   PHE A  20      18.570  33.860  33.700  1.00  0.00           O
ATOM    335  N   ALA A  21      19.000  33.340  35.870  1.00  0.00           N
ATOM    336  HN  ALA A  21      19.470  32.740  36.520  1.00  0.00           H
ATOM    337  CA  ALA A  21      18.140  34.410  36.420  1.00  0.00           C
ATOM    338  HA  ALA A  21      17.100  34.170  36.240  1.00  0.00           H
ATOM    339  CB  ALA A  21      18.300  34.440  37.940  1.00  0.00           C
ATOM    340  HB1 ALA A  21      18.060  33.470  38.420  1.00  0.00           H
ATOM    341  HB2 ALA A  21      19.320  34.640  38.340  1.00  0.00           H
ATOM    342  HB3 ALA A  21      17.650  35.220  38.400  1.00  0.00           H
ATOM    343  C   ALA A  21      18.510  35.850  36.080  1.00  0.00           C
ATOM    344  O   ALA A  21      19.630  36.070  35.680  1.00  0.00           O
ATOM    345  N   GLU A  22      17.580  36.770  36.170  1.00  0.00           N
ATOM    346  HN  GLU A  22      16.620  36.580  36.380  1.00  0.00           H
ATOM    347  CA  GLU A  22      17.870  38.180  35.990  1.00  0.00           C
ATOM    348  HA  GLU A  22      18.570  38.330  35.190  1.00  0.00           H
ATOM    349  CB  GLU A  22      16.650  39.060  35.610  1.00  0.00           C
ATOM    350  HB1 GLU A  22      16.920  40.130  35.680  1.00  0.00           H
ATOM    351  HB2 GLU A  22      15.870  38.800  36.350  1.00  0.00           H
ATOM    352  CG  GLU A  22      16.190  38.770  34.230  1.00  0.00           C
ATOM    353  HG1 GLU A  22      15.240  39.340  34.100  1.00  0.00           H
ATOM    354  HG2 GLU A  22      16.070  37.680  34.070  1.00  0.00           H
ATOM    355  CD  GLU A  22      17.100  39.240  33.130  1.00  0.00           C
ATOM    356  OE1 GLU A  22      17.290  40.480  33.040  1.00  0.00           O
ATOM    357  OE2 GLU A  22      17.660  38.380  32.350  1.00  0.00           O
ATOM    358  C   GLU A  22      18.520  38.740  37.250  1.00  0.00           C
ATOM    359  O   GLU A  22      19.050  39.850  37.300  1.00  0.00           O
ATOM    360  N   ASP A  23      18.470  38.040  38.410  1.00  0.00           N
ATOM    361  HN  ASP A  23      17.940  37.200  38.410  1.00  0.00           H
ATOM    362  CA  ASP A  23      19.020  38.530  39.680  1.00  0.00           C
ATOM    363  HA  ASP A  23      18.670  39.530  39.880  1.00  0.00           H
ATOM    364  CB  ASP A  23      18.570  37.650  40.870  1.00  0.00           C
ATOM    365  HB1 ASP A  23      19.210  38.040  41.680  1.00  0.00           H
ATOM    366  HB2 ASP A  23      18.850  36.580  40.760  1.00  0.00           H
ATOM    367  CG  ASP A  23      17.100  37.720  41.280  1.00  0.00           C
ATOM    368  OD1 ASP A  23      16.410  36.660  41.430  1.00  0.00           O
ATOM    369  OD2 ASP A  23      16.610  38.840  41.530  1.00  0.00           O
ATOM    370  C   ASP A  23      20.560  38.670  39.700  1.00  0.00           C
ATOM    371  O   ASP A  23      21.280  37.920  38.990  1.00  0.00           O
ATOM    372  N   VAL A  24      21.090  39.640  40.490  1.00  0.00           N
ATOM    373  HN  VAL A  24      20.440  40.240  40.950  1.00  0.00           H
ATOM    374  CA  VAL A  24      22.440  40.060  40.430  1.00  0.00           C
ATOM    375  HA  VAL A  24      22.610  40.140  39.370  1.00  0.00           H
ATOM    376  CB  VAL A  24      22.730  41.430  41.040  1.00  0.00           C
ATOM    377  HB  VAL A  24      22.500  41.390  42.130  1.00  0.00           H
ATOM    378  CG1 VAL A  24      24.110  41.970  40.860  1.00  0.00           C
ATOM    379 HG11 VAL A  24      24.430  41.900  39.790  1.00  0.00           H
ATOM    380 HG12 VAL A  24      24.190  43.060  41.070  1.00  0.00           H
ATOM    381 HG13 VAL A  24      24.830  41.590  41.610  1.00  0.00           H
ATOM    382  CG2 VAL A  24      21.650  42.470  40.590  1.00  0.00           C
ATOM    383 HG21 VAL A  24      20.670  42.090  40.960  1.00  0.00           H
ATOM    384 HG22 VAL A  24      21.880  43.450  41.070  1.00  0.00           H
ATOM    385 HG23 VAL A  24      21.740  42.590  39.490  1.00  0.00           H
ATOM    386  C   VAL A  24      23.430  38.980  40.980  1.00  0.00           C
ATOM    387  O   VAL A  24      23.490  38.690  42.220  1.00  0.00           O
ATOM    388  N   GLY A  25      24.210  38.380  40.130  1.00  0.00           N
ATOM    389  HN  GLY A  25      24.040  38.630  39.190  1.00  0.00           H
ATOM    390  CA  GLY A  25      25.300  37.530  40.530  1.00  0.00           C
ATOM    391  HA1 GLY A  25      24.910  36.740  41.150  1.00  0.00           H
ATOM    392  HA2 GLY A  25      25.760  37.160  39.620  1.00  0.00           H
ATOM    393  C   GLY A  25      26.380  38.230  41.400  1.00  0.00           C
ATOM    394  O   GLY A  25      26.500  39.470  41.420  1.00  0.00           O
ATOM    395  N   SER A  26      27.190  37.510  42.240  1.00  0.00           N
ATOM    396  HN  SER A  26      27.180  36.530  42.100  1.00  0.00           H
ATOM    397  CA  SER A  26      27.960  37.980  43.320  1.00  0.00           C
ATOM    398  HA  SER A  26      28.250  39.010  43.160  1.00  0.00           H
ATOM    399  CB  SER A  26      27.130  37.990  44.610  1.00  0.00           C
ATOM    400  HB1 SER A  26      26.870  36.960  44.920  1.00  0.00           H
ATOM    401  HB2 SER A  26      26.180  38.560  44.480  1.00  0.00           H
ATOM    402  OG  SER A  26      27.900  38.570  45.620  1.00  0.00           O
ATOM    403  HG1 SER A  26      27.350  39.190  46.100  1.00  0.00           H
ATOM    404  C   SER A  26      29.100  37.010  43.320  1.00  0.00           C
ATOM    405  O   SER A  26      28.860  35.860  43.070  1.00  0.00           O
ATOM    406  N   ASN A  27      30.320  37.440  43.630  1.00  0.00           N
ATOM    407  HN  ASN A  27      30.500  38.380  43.910  1.00  0.00           H
ATOM    408  CA  ASN A  27      31.480  36.580  43.680  1.00  0.00           C
ATOM    409  HA  ASN A  27      31.410  35.930  42.820  1.00  0.00           H
ATOM    410  CB  ASN A  27      32.810  37.340  43.560  1.00  0.00           C
ATOM    411  HB1 ASN A  27      33.680  36.650  43.600  1.00  0.00           H
ATOM    412  HB2 ASN A  27      33.060  38.080  44.350  1.00  0.00           H
ATOM    413  CG  ASN A  27      32.960  38.020  42.100  1.00  0.00           C
ATOM    414  OD1 ASN A  27      32.620  39.250  41.900  1.00  0.00           O
ATOM    415  ND2 ASN A  27      33.300  37.140  41.110  1.00  0.00           N
ATOM    416 HD21 ASN A  27      33.300  37.480  40.160  1.00  0.00           H
ATOM    417 HD22 ASN A  27      33.290  36.160  41.270  1.00  0.00           H
ATOM    418  C   ASN A  27      31.580  35.750  44.980  1.00  0.00           C
ATOM    419  O   ASN A  27      31.540  36.300  46.060  1.00  0.00           O
ATOM    420  N   LYS A  28      31.760  34.400  44.800  1.00  0.00           N
ATOM    421  HN  LYS A  28      31.750  33.920  43.920  1.00  0.00           H
ATOM    422  CA  LYS A  28      31.970  33.440  45.860  1.00  0.00           C
ATOM    423  HA  LYS A  28      32.270  33.960  46.760  1.00  0.00           H
ATOM    424  CB  LYS A  28      30.670  32.540  46.070  1.00  0.00           C
ATOM    425  HB1 LYS A  28      30.780  31.820  46.910  1.00  0.00           H
ATOM    426  HB2 LYS A  28      30.410  32.060  45.100  1.00  0.00           H
ATOM    427  CG  LYS A  28      29.450  33.430  46.520  1.00  0.00           C
ATOM    428  HG1 LYS A  28      29.330  34.250  45.780  1.00  0.00           H
ATOM    429  HG2 LYS A  28      29.530  33.850  47.550  1.00  0.00           H
ATOM    430  CD  LYS A  28      28.200  32.650  46.440  1.00  0.00           C
ATOM    431  HD1 LYS A  28      28.140  32.130  45.460  1.00  0.00           H
ATOM    432  HD2 LYS A  28      28.220  31.810  47.170  1.00  0.00           H
ATOM    433  CE  LYS A  28      26.910  33.490  46.550  1.00  0.00           C
ATOM    434  HE1 LYS A  28      25.980  32.920  46.330  1.00  0.00           H
ATOM    435  HE2 LYS A  28      27.000  34.300  45.790  1.00  0.00           H
ATOM    436  NZ  LYS A  28      26.820  34.120  47.880  1.00  0.00           N
ATOM    437  HZ1 LYS A  28      26.030  34.800  47.900  1.00  0.00           H
ATOM    438  HZ2 LYS A  28      26.820  33.450  48.670  1.00  0.00           H
ATOM    439  HZ3 LYS A  28      27.620  34.780  47.980  1.00  0.00           H
ATOM    440  C   LYS A  28      33.140  32.460  45.390  1.00  0.00           C
ATOM    441  O   LYS A  28      33.740  32.770  44.360  1.00  0.00           O
ATOM    442  N   GLY A  29      33.360  31.300  46.010  1.00  0.00           N
ATOM    443  HN  GLY A  29      32.840  31.040  46.820  1.00  0.00           H
ATOM    444  CA  GLY A  29      34.090  30.160  45.540  1.00  0.00           C
ATOM    445  HA1 GLY A  29      34.310  29.670  46.480  1.00  0.00           H
ATOM    446  HA2 GLY A  29      33.410  29.630  44.900  1.00  0.00           H
ATOM    447  C   GLY A  29      35.480  30.310  44.880  1.00  0.00           C
ATOM    448  O   GLY A  29      36.310  31.190  45.070  1.00  0.00           O
ATOM    449  N   ALA A  30      35.900  29.420  43.980  1.00  0.00           N
ATOM    450  HN  ALA A  30      35.280  28.710  43.670  1.00  0.00           H
ATOM    451  CA  ALA A  30      37.270  29.460  43.380  1.00  0.00           C
ATOM    452  HA  ALA A  30      37.830  30.300  43.750  1.00  0.00           H
ATOM    453  CB  ALA A  30      38.070  28.150  43.700  1.00  0.00           C
ATOM    454  HB1 ALA A  30      39.130  28.050  43.360  1.00  0.00           H
ATOM    455  HB2 ALA A  30      38.130  28.120  44.810  1.00  0.00           H
ATOM    456  HB3 ALA A  30      37.620  27.220  43.300  1.00  0.00           H
ATOM    457  C   ALA A  30      37.310  29.680  41.930  1.00  0.00           C
ATOM    458  O   ALA A  30      38.120  29.210  41.130  1.00  0.00           O
ATOM    459  N   ILE A  31      36.330  30.420  41.390  1.00  0.00           N
ATOM    460  HN  ILE A  31      35.570  30.790  41.930  1.00  0.00           H
ATOM    461  CA  ILE A  31      36.260  30.620  40.000  1.00  0.00           C
ATOM    462  HA  ILE A  31      37.190  30.590  39.460  1.00  0.00           H
ATOM    463  CB  ILE A  31      35.250  29.670  39.360  1.00  0.00           C
ATOM    464  HB  ILE A  31      35.570  28.640  39.610  1.00  0.00           H
ATOM    465  CG2 ILE A  31      33.800  29.620  39.970  1.00  0.00           C
ATOM    466 HG21 ILE A  31      33.890  29.670  41.070  1.00  0.00           H
ATOM    467 HG22 ILE A  31      33.180  30.460  39.590  1.00  0.00           H
ATOM    468 HG23 ILE A  31      33.270  28.670  39.770  1.00  0.00           H
ATOM    469  CG1 ILE A  31      35.220  29.760  37.860  1.00  0.00           C
ATOM    470 HG11 ILE A  31      34.870  30.770  37.560  1.00  0.00           H
ATOM    471 HG12 ILE A  31      34.490  29.040  37.440  1.00  0.00           H
ATOM    472  CD  ILE A  31      36.570  29.620  37.070  1.00  0.00           C
ATOM    473  HD1 ILE A  31      36.370  29.390  36.000  1.00  0.00           H
ATOM    474  HD2 ILE A  31      37.130  30.580  37.140  1.00  0.00           H
ATOM    475  HD3 ILE A  31      37.170  28.800  37.530  1.00  0.00           H
ATOM    476  C   ILE A  31      35.860  32.090  39.900  1.00  0.00           C
ATOM    477  O   ILE A  31      35.010  32.500  40.660  1.00  0.00           O
ATOM    478  N   ILE A  32      36.420  32.910  38.940  1.00  0.00           N
ATOM    479  HN  ILE A  32      37.100  32.690  38.240  1.00  0.00           H
ATOM    480  CA  ILE A  32      35.890  34.270  38.820  1.00  0.00           C
ATOM    481  HA  ILE A  32      35.310  34.590  39.680  1.00  0.00           H
ATOM    482  CB  ILE A  32      36.960  35.350  38.520  1.00  0.00           C
ATOM    483  HB  ILE A  32      37.540  35.100  37.610  1.00  0.00           H
ATOM    484  CG2 ILE A  32      36.350  36.710  38.340  1.00  0.00           C
ATOM    485 HG21 ILE A  32      37.130  37.470  38.130  1.00  0.00           H
ATOM    486 HG22 ILE A  32      35.700  36.820  37.450  1.00  0.00           H
ATOM    487 HG23 ILE A  32      35.840  36.970  39.300  1.00  0.00           H
ATOM    488  CG1 ILE A  32      38.000  35.340  39.650  1.00  0.00           C
ATOM    489 HG11 ILE A  32      38.420  34.340  39.890  1.00  0.00           H
ATOM    490 HG12 ILE A  32      37.490  35.750  40.550  1.00  0.00           H
ATOM    491  CD  ILE A  32      39.090  36.290  39.340  1.00  0.00           C
ATOM    492  HD1 ILE A  32      39.810  36.200  40.180  1.00  0.00           H
ATOM    493  HD2 ILE A  32      39.660  35.940  38.460  1.00  0.00           H
ATOM    494  HD3 ILE A  32      38.770  37.360  39.360  1.00  0.00           H
ATOM    495  C   ILE A  32      34.850  34.250  37.780  1.00  0.00           C
ATOM    496  O   ILE A  32      34.950  33.660  36.700  1.00  0.00           O
ATOM    497  N   GLY A  33      33.740  34.990  38.020  1.00  0.00           N
ATOM    498  HN  GLY A  33      33.650  35.600  38.810  1.00  0.00           H
ATOM    499  CA  GLY A  33      32.520  35.040  37.230  1.00  0.00           C
ATOM    500  HA1 GLY A  33      32.440  35.930  36.620  1.00  0.00           H
ATOM    501  HA2 GLY A  33      32.580  34.190  36.560  1.00  0.00           H
ATOM    502  C   GLY A  33      31.340  34.810  38.160  1.00  0.00           C
ATOM    503  O   GLY A  33      31.280  34.060  39.120  1.00  0.00           O
ATOM    504  N   LEU A  34      30.220  35.520  37.940  1.00  0.00           N
ATOM    505  HN  LEU A  34      30.260  36.150  37.170  1.00  0.00           H
ATOM    506  CA  LEU A  34      29.150  35.670  38.860  1.00  0.00           C
ATOM    507  HA  LEU A  34      29.600  35.870  39.820  1.00  0.00           H
ATOM    508  CB  LEU A  34      28.390  36.970  38.440  1.00  0.00           C
ATOM    509  HB1 LEU A  34      27.700  37.330  39.240  1.00  0.00           H
ATOM    510  HB2 LEU A  34      27.850  36.880  37.470  1.00  0.00           H
ATOM    511  CG  LEU A  34      29.260  38.310  38.360  1.00  0.00           C
ATOM    512  HG  LEU A  34      30.000  38.310  37.530  1.00  0.00           H
ATOM    513  CD1 LEU A  34      28.270  39.510  38.070  1.00  0.00           C
ATOM    514 HD11 LEU A  34      27.580  39.870  38.860  1.00  0.00           H
ATOM    515 HD12 LEU A  34      28.930  40.400  37.940  1.00  0.00           H
ATOM    516 HD13 LEU A  34      27.710  39.370  37.120  1.00  0.00           H
ATOM    517  CD2 LEU A  34      30.090  38.710  39.630  1.00  0.00           C
ATOM    518 HD21 LEU A  34      30.600  37.770  39.960  1.00  0.00           H
ATOM    519 HD22 LEU A  34      30.680  39.650  39.650  1.00  0.00           H
ATOM    520 HD23 LEU A  34      29.350  38.950  40.430  1.00  0.00           H
ATOM    521  C   LEU A  34      28.120  34.570  39.000  1.00  0.00           C
ATOM    522  O   LEU A  34      27.540  34.090  38.040  1.00  0.00           O
ATOM    523  N   MET A  35      27.900  34.210  40.260  1.00  0.00           N
ATOM    524  HN  MET A  35      28.400  34.660  40.990  1.00  0.00           H
ATOM    525  CA  MET A  35      27.000  33.200  40.610  1.00  0.00           C
ATOM    526  HA  MET A  35      27.190  32.380  39.930  1.00  0.00           H
ATOM    527  CB  MET A  35      27.320  32.710  42.010  1.00  0.00           C
ATOM    528  HB1 MET A  35      26.420  32.150  42.340  1.00  0.00           H
ATOM    529  HB2 MET A  35      27.430  33.560  42.720  1.00  0.00           H
ATOM    530  CG  MET A  35      28.480  31.810  42.210  1.00  0.00           C
ATOM    531  HG1 MET A  35      28.590  30.980  41.480  1.00  0.00           H
ATOM    532  HG2 MET A  35      28.430  31.280  43.190  1.00  0.00           H
ATOM    533  SD  MET A  35      30.070  32.690  42.230  1.00  0.00           S
ATOM    534  CE  MET A  35      30.860  31.000  42.490  1.00  0.00           C
ATOM    535  HE1 MET A  35      30.440  30.480  43.390  1.00  0.00           H
ATOM    536  HE2 MET A  35      30.660  30.240  41.710  1.00  0.00           H
ATOM    537  HE3 MET A  35      31.950  31.000  42.670  1.00  0.00           H
ATOM    538  C   MET A  35      25.520  33.500  40.460  1.00  0.00           C
ATOM    539  O   MET A  35      25.050  34.440  41.030  1.00  0.00           O
ATOM    540  N   VAL A  36      24.780  32.620  39.790  1.00  0.00           N
ATOM    541  HN  VAL A  36      25.220  31.900  39.260  1.00  0.00           H
ATOM    542  CA  VAL A  36      23.380  32.890  39.480  1.00  0.00           C
ATOM    543  HA  VAL A  36      22.850  33.560  40.150  1.00  0.00           H
ATOM    544  CB  VAL A  36      23.220  33.430  38.070  1.00  0.00           C
ATOM    545  HB  VAL A  36      22.180  33.620  37.740  1.00  0.00           H
ATOM    546  CG1 VAL A  36      23.660  34.930  38.050  1.00  0.00           C
ATOM    547 HG11 VAL A  36      23.430  35.630  37.220  1.00  0.00           H
ATOM    548 HG12 VAL A  36      23.340  35.430  38.980  1.00  0.00           H
ATOM    549 HG13 VAL A  36      24.760  34.940  37.920  1.00  0.00           H
ATOM    550  CG2 VAL A  36      24.000  32.760  36.970  1.00  0.00           C
ATOM    551 HG21 VAL A  36      24.110  33.520  36.160  1.00  0.00           H
ATOM    552 HG22 VAL A  36      25.080  32.560  37.140  1.00  0.00           H
ATOM    553 HG23 VAL A  36      23.510  31.830  36.610  1.00  0.00           H
ATOM    554  C   VAL A  36      22.500  31.640  39.540  1.00  0.00           C
ATOM    555  O   VAL A  36      22.950  30.510  39.330  1.00  0.00           O
ATOM    556  N   GLY A  37      21.180  31.850  39.750  1.00  0.00           N
ATOM    557  HN  GLY A  37      20.930  32.790  39.970  1.00  0.00           H
ATOM    558  CA  GLY A  37      20.030  30.900  39.620  1.00  0.00           C
ATOM    559  HA1 GLY A  37      20.240  30.100  40.320  1.00  0.00           H
ATOM    560  HA2 GLY A  37      19.170  31.540  39.770  1.00  0.00           H
ATOM    561  C   GLY A  37      19.790  30.360  38.220  1.00  0.00           C
ATOM    562  O   GLY A  37      19.790  31.080  37.270  1.00  0.00           O
ATOM    563  N   GLY A  38      19.480  29.110  38.070  1.00  0.00           N
ATOM    564  HN  GLY A  38      19.580  28.510  38.860  1.00  0.00           H
ATOM    565  CA  GLY A  38      19.090  28.440  36.850  1.00  0.00           C
ATOM    566  HA1 GLY A  38      19.450  29.000  36.000  1.00  0.00           H
ATOM    567  HA2 GLY A  38      19.430  27.410  36.820  1.00  0.00           H
ATOM    568  C   GLY A  38      17.560  28.400  36.680  1.00  0.00           C
ATOM    569  O   GLY A  38      17.170  28.390  35.480  1.00  0.00           O
ATOM    570  N   VAL A  39      16.730  28.580  37.790  1.00  0.00           N
ATOM    571  HN  VAL A  39      17.090  28.440  38.710  1.00  0.00           H
ATOM    572  CA  VAL A  39      15.370  28.800  37.670  1.00  0.00           C
ATOM    573  HA  VAL A  39      14.940  28.360  36.790  1.00  0.00           H
ATOM    574  CB  VAL A  39      14.550  28.340  38.800  1.00  0.00           C
ATOM    575  HB  VAL A  39      14.880  28.760  39.770  1.00  0.00           H
ATOM    576  CG1 VAL A  39      13.110  28.900  38.790  1.00  0.00           C
ATOM    577 HG11 VAL A  39      12.450  28.230  39.390  1.00  0.00           H
ATOM    578 HG12 VAL A  39      13.100  29.940  39.180  1.00  0.00           H
ATOM    579 HG13 VAL A  39      12.620  28.830  37.800  1.00  0.00           H
ATOM    580  CG2 VAL A  39      14.600  26.800  38.840  1.00  0.00           C
ATOM    581 HG21 VAL A  39      14.300  26.360  37.870  1.00  0.00           H
ATOM    582 HG22 VAL A  39      15.600  26.410  39.120  1.00  0.00           H
ATOM    583 HG23 VAL A  39      13.940  26.540  39.700  1.00  0.00           H
ATOM    584  C   VAL A  39      15.130  30.300  37.430  1.00  0.00           C
ATOM    585  O   VAL A  39      15.650  31.090  38.130  1.00  0.00           O
ATOM    586  N   VAL A  40      14.340  30.650  36.420  1.00  0.00           N
ATOM    587  HN  VAL A  40      13.730  29.960  36.030  1.00  0.00           H
ATOM    588  CA  VAL A  40      14.180  32.030  36.000  1.00  0.00           C
ATOM    589  HA  VAL A  40      14.840  32.700  36.530  1.00  0.00           H
ATOM    590  CB  VAL A  40      14.470  32.080  34.520  1.00  0.00           C
ATOM    591  HB  VAL A  40      13.780  31.350  34.040  1.00  0.00           H
ATOM    592  CG1 VAL A  40      14.120  33.520  34.120  1.00  0.00           C
ATOM    593 HG11 VAL A  40      14.420  33.740  33.080  1.00  0.00           H
ATOM    594 HG12 VAL A  40      13.010  33.590  34.080  1.00  0.00           H
ATOM    595 HG13 VAL A  40      14.570  34.220  34.860  1.00  0.00           H
ATOM    596  CG2 VAL A  40      15.900  31.550  34.250  1.00  0.00           C
ATOM    597 HG21 VAL A  40      15.960  30.440  34.340  1.00  0.00           H
ATOM    598 HG22 VAL A  40      16.170  31.900  33.230  1.00  0.00           H
ATOM    599 HG23 VAL A  40      16.650  31.990  34.940  1.00  0.00           H
ATOM    600  C   VAL A  40      12.820  32.400  36.370  1.00  0.00           C
ATOM    601  O   VAL A  40      11.860  31.750  35.900  1.00  0.00           O
ATOM    602  N   ILE A  41      12.660  33.400  37.250  1.00  0.00           N
ATOM    603  HN  ILE A  41      13.410  33.830  37.740  1.00  0.00           H
ATOM    604  CA  ILE A  41      11.340  34.020  37.370  1.00  0.00           C
ATOM    605  HA  ILE A  41      10.590  33.260  37.210  1.00  0.00           H
ATOM    606  CB  ILE A  41      11.170  34.350  38.810  1.00  0.00           C
ATOM    607  HB  ILE A  41      11.970  35.040  39.170  1.00  0.00           H
ATOM    608  CG2 ILE A  41       9.900  35.120  39.090  1.00  0.00           C
ATOM    609 HG21 ILE A  41       9.780  35.190  40.190  1.00  0.00           H
ATOM    610 HG22 ILE A  41       9.880  36.140  38.640  1.00  0.00           H
ATOM    611 HG23 ILE A  41       9.040  34.530  38.730  1.00  0.00           H
ATOM    612  CG1 ILE A  41      11.100  33.010  39.620  1.00  0.00           C
ATOM    613 HG11 ILE A  41      11.690  32.170  39.200  1.00  0.00           H
ATOM    614 HG12 ILE A  41      10.060  32.630  39.660  1.00  0.00           H
ATOM    615  CD  ILE A  41      11.600  33.180  41.000  1.00  0.00           C
ATOM    616  HD1 ILE A  41      11.490  32.270  41.630  1.00  0.00           H
ATOM    617  HD2 ILE A  41      12.680  33.380  40.830  1.00  0.00           H
ATOM    618  HD3 ILE A  41      11.170  33.970  41.640  1.00  0.00           H
ATOM    619  C   ILE A  41      11.150  35.190  36.450  1.00  0.00           C
ATOM    620  O   ILE A  41      12.110  36.000  36.310  1.00  0.00           O
ATOM    621  N   ALA A  42       9.950  35.460  35.900  1.00  0.00           N
ATOM    622  HN  ALA A  42       9.170  34.900  36.140  1.00  0.00           H
ATOM    623  CA  ALA A  42       9.660  36.520  35.010  1.00  0.00           C
ATOM    624  HA  ALA A  42      10.530  37.160  35.010  1.00  0.00           H
ATOM    625  CB  ALA A  42       9.560  35.880  33.610  1.00  0.00           C
ATOM    626  HB1 ALA A  42       8.900  35.000  33.480  1.00  0.00           H
ATOM    627  HB2 ALA A  42       9.100  36.680  32.990  1.00  0.00           H
ATOM    628  HB3 ALA A  42      10.580  35.610  33.250  1.00  0.00           H
ATOM    629  C   ALA A  42       8.430  37.370  35.330  1.00  0.00           C
ATOM    630  O   ALA A  42       7.520  36.860  35.980  1.00  0.00           O
ATOM    631  N   NME A  43       8.330  38.600  34.850  1.00  0.00           N
ATOM    632  HN  NME A  43       8.980  39.040  34.250  1.00  0.00           H
ATOM    633  CH3 NME A  43       7.110  39.420  35.180  1.00  0.00           C
ATOM    634 HH31 NME A  43       6.230  38.840  35.540  1.00  0.00           H
ATOM    635 HH32 NME A  43       7.470  40.280  35.790  1.00  0.00           H
ATOM    636 HH33 NME A  43       6.690  39.920  34.290  1.00  0.00           H
ATOM    637  N   PHE B 194      34.890  48.080  23.300  1.00  0.00           N
ATOM    638  H1  PHE B 194      34.540  49.000  22.960  1.00  0.00           H
ATOM    639  H2  PHE B 194      35.920  47.990  23.150  1.00  0.00           H
ATOM    640  H3  PHE B 194      34.410  47.520  22.560  1.00  0.00           H
ATOM    641  CA  PHE B 194      34.480  47.600  24.690  1.00  0.00           C
ATOM    642  HA  PHE B 194      35.100  48.130  25.390  1.00  0.00           H
ATOM    643  CB  PHE B 194      32.950  47.940  24.870  1.00  0.00           C
ATOM    644  HB1 PHE B 194      32.240  47.410  24.190  1.00  0.00           H
ATOM    645  HB2 PHE B 194      32.830  49.010  24.620  1.00  0.00           H
ATOM    646  CG  PHE B 194      32.450  47.710  26.340  1.00  0.00           C
ATOM    647  CD1 PHE B 194      33.080  48.200  27.430  1.00  0.00           C
ATOM    648  HD1 PHE B 194      33.970  48.790  27.250  1.00  0.00           H
ATOM    649  CE1 PHE B 194      32.670  47.910  28.730  1.00  0.00           C
ATOM    650  HE1 PHE B 194      33.120  48.280  29.640  1.00  0.00           H
ATOM    651  CZ  PHE B 194      31.600  47.090  28.920  1.00  0.00           C
ATOM    652  HZ  PHE B 194      31.400  46.750  29.930  1.00  0.00           H
ATOM    653  CD2 PHE B 194      31.260  46.970  26.540  1.00  0.00           C
ATOM    654  HD2 PHE B 194      30.700  46.530  25.740  1.00  0.00           H
ATOM    655  CE2 PHE B 194      30.830  46.640  27.820  1.00  0.00           C
ATOM    656  HE2 PHE B 194      30.020  45.940  27.920  1.00  0.00           H
ATOM    657  C   PHE B 194      34.790  46.080  24.890  1.00  0.00           C
ATOM    658  O   PHE B 194      35.710  45.590  24.290  1.00  0.00           O
ATOM    659  N   LYS B 195      34.000  45.370  25.690  1.00  0.00           N
ATOM    660  HN  LYS B 195      33.400  45.930  26.260  1.00  0.00           H
ATOM    661  CA  LYS B 195      34.260  43.870  25.910  1.00  0.00           C
ATOM    662  HA  LYS B 195      35.060  43.490  25.290  1.00  0.00           H
ATOM    663  CB  LYS B 195      34.700  43.650  27.380  1.00  0.00           C
ATOM    664  HB1 LYS B 195      35.700  44.090  27.550  1.00  0.00           H
ATOM    665  HB2 LYS B 195      34.750  42.550  27.520  1.00  0.00           H
ATOM    666  CG  LYS B 195      33.670  44.160  28.340  1.00  0.00           C
ATOM    667  HG1 LYS B 195      32.640  43.780  28.180  1.00  0.00           H
ATOM    668  HG2 LYS B 195      33.560  45.250  28.140  1.00  0.00           H
ATOM    669  CD  LYS B 195      34.040  44.070  29.810  1.00  0.00           C
ATOM    670  HD1 LYS B 195      34.940  44.710  29.920  1.00  0.00           H
ATOM    671  HD2 LYS B 195      33.300  44.570  30.480  1.00  0.00           H
ATOM    672  CE  LYS B 195      34.310  42.690  30.370  1.00  0.00           C
ATOM    673  HE1 LYS B 195      34.440  42.740  31.470  1.00  0.00           H
ATOM    674  HE2 LYS B 195      35.200  42.180  29.940  1.00  0.00           H
ATOM    675  NZ  LYS B 195      33.180  41.760  30.070  1.00  0.00           N
ATOM    676  HZ1 LYS B 195      33.310  40.910  30.640  1.00  0.00           H
ATOM    677  HZ2 LYS B 195      32.260  42.130  30.380  1.00  0.00           H
ATOM    678  HZ3 LYS B 195      33.090  41.470  29.080  1.00  0.00           H
ATOM    679  C   LYS B 195      33.070  43.050  25.530  1.00  0.00           C
ATOM    680  O   LYS B 195      31.980  43.630  25.300  1.00  0.00           O
ATOM    681  N   ASN B 196      33.230  41.750  25.460  1.00  0.00           N
ATOM    682  HN  ASN B 196      34.180  41.480  25.530  1.00  0.00           H
ATOM    683  CA  ASN B 196      32.230  40.790  25.400  1.00  0.00           C
ATOM    684  HA  ASN B 196      31.410  41.280  24.910  1.00  0.00           H
ATOM    685  CB  ASN B 196      32.580  39.490  24.650  1.00  0.00           C
ATOM    686  HB1 ASN B 196      31.730  38.790  24.780  1.00  0.00           H
ATOM    687  HB2 ASN B 196      33.450  38.980  25.110  1.00  0.00           H
ATOM    688  CG  ASN B 196      32.660  39.720  23.140  1.00  0.00           C
ATOM    689  OD1 ASN B 196      31.940  40.610  22.690  1.00  0.00           O
ATOM    690  ND2 ASN B 196      33.630  39.130  22.370  1.00  0.00           N
ATOM    691 HD21 ASN B 196      33.440  39.280  21.400  1.00  0.00           H
ATOM    692 HD22 ASN B 196      34.200  38.410  22.770  1.00  0.00           H
ATOM    693  C   ASN B 196      31.830  40.360  26.790  1.00  0.00           C
ATOM    694  O   ASN B 196      32.580  40.410  27.790  1.00  0.00           O
ATOM    695  N   ILE B 197      30.470  40.120  26.970  1.00  0.00           N
ATOM    696  HN  ILE B 197      29.910  40.240  26.160  1.00  0.00           H
ATOM    697  CA  ILE B 197      29.990  39.660  28.260  1.00  0.00           C
ATOM    698  HA  ILE B 197      30.020  40.460  29.000  1.00  0.00           H
ATOM    699  CB  ILE B 197      28.450  39.450  28.110  1.00  0.00           C
ATOM    700  HB  ILE B 197      28.280  38.990  27.110  1.00  0.00           H
ATOM    701  CG2 ILE B 197      27.890  38.400  29.130  1.00  0.00           C
ATOM    702 HG21 ILE B 197      28.110  38.660  30.190  1.00  0.00           H
ATOM    703 HG22 ILE B 197      26.790  38.350  29.230  1.00  0.00           H
ATOM    704 HG23 ILE B 197      28.160  37.350  28.900  1.00  0.00           H
ATOM    705  CG1 ILE B 197      27.700  40.770  28.060  1.00  0.00           C
ATOM    706 HG11 ILE B 197      28.080  41.400  27.230  1.00  0.00           H
ATOM    707 HG12 ILE B 197      28.020  41.370  28.940  1.00  0.00           H
ATOM    708  CD  ILE B 197      26.180  40.660  27.900  1.00  0.00           C
ATOM    709  HD1 ILE B 197      25.830  40.250  28.870  1.00  0.00           H
ATOM    710  HD2 ILE B 197      25.630  41.620  27.850  1.00  0.00           H
ATOM    711  HD3 ILE B 197      25.810  40.020  27.070  1.00  0.00           H
ATOM    712  C   ILE B 197      30.670  38.520  28.890  1.00  0.00           C
ATOM    713  O   ILE B 197      30.980  37.520  28.240  1.00  0.00           O
ATOM    714  N   ASP B 198      30.750  38.530  30.250  1.00  0.00           N
ATOM    715  HN  ASP B 198      30.320  39.330  30.670  1.00  0.00           H
ATOM    716  CA  ASP B 198      31.230  37.440  31.100  1.00  0.00           C
ATOM    717  HA  ASP B 198      32.150  37.140  30.610  1.00  0.00           H
ATOM    718  CB  ASP B 198      31.650  38.030  32.410  1.00  0.00           C
ATOM    719  HB1 ASP B 198      32.070  37.340  33.180  1.00  0.00           H
ATOM    720  HB2 ASP B 198      30.790  38.510  32.930  1.00  0.00           H
ATOM    721  CG  ASP B 198      32.730  39.110  32.440  1.00  0.00           C
ATOM    722  OD1 ASP B 198      33.410  39.450  31.450  1.00  0.00           O
ATOM    723  OD2 ASP B 198      32.950  39.510  33.600  1.00  0.00           O
ATOM    724  C   ASP B 198      30.460  36.130  31.240  1.00  0.00           C
ATOM    725  O   ASP B 198      29.320  36.010  30.950  1.00  0.00           O
ATOM    726  N   GLY B 199      31.180  35.070  31.640  1.00  0.00           N
ATOM    727  HN  GLY B 199      32.160  35.130  31.780  1.00  0.00           H
ATOM    728  CA  GLY B 199      30.570  33.740  31.870  1.00  0.00           C
ATOM    729  HA1 GLY B 199      29.880  33.490  31.080  1.00  0.00           H
ATOM    730  HA2 GLY B 199      31.390  33.030  31.830  1.00  0.00           H
ATOM    731  C   GLY B 199      29.850  33.690  33.180  1.00  0.00           C
ATOM    732  O   GLY B 199      30.360  34.030  34.190  1.00  0.00           O
ATOM    733  N   TYR B 200      28.590  33.300  33.100  1.00  0.00           N
ATOM    734  HN  TYR B 200      28.080  33.300  32.250  1.00  0.00           H
ATOM    735  CA  TYR B 200      27.780  33.180  34.290  1.00  0.00           C
ATOM    736  HA  TYR B 200      28.080  33.890  35.040  1.00  0.00           H
ATOM    737  CB  TYR B 200      26.320  33.390  33.930  1.00  0.00           C
ATOM    738  HB1 TYR B 200      25.530  33.110  34.660  1.00  0.00           H
ATOM    739  HB2 TYR B 200      25.970  32.790  33.060  1.00  0.00           H
ATOM    740  CG  TYR B 200      26.100  34.850  33.730  1.00  0.00           C
ATOM    741  CD1 TYR B 200      26.140  35.400  32.470  1.00  0.00           C
ATOM    742  HD1 TYR B 200      26.290  34.720  31.640  1.00  0.00           H
ATOM    743  CE1 TYR B 200      25.910  36.810  32.250  1.00  0.00           C
ATOM    744  HE1 TYR B 200      26.050  37.210  31.260  1.00  0.00           H
ATOM    745  CZ  TYR B 200      25.780  37.640  33.410  1.00  0.00           C
ATOM    746  OH  TYR B 200      25.660  38.980  33.150  1.00  0.00           O
ATOM    747  HH  TYR B 200      25.320  39.020  32.260  1.00  0.00           H
ATOM    748  CD2 TYR B 200      25.960  35.750  34.810  1.00  0.00           C
ATOM    749  HD2 TYR B 200      26.020  35.220  35.750  1.00  0.00           H
ATOM    750  CE2 TYR B 200      25.890  37.120  34.680  1.00  0.00           C
ATOM    751  HE2 TYR B 200      25.940  37.730  35.570  1.00  0.00           H
ATOM    752  C   TYR B 200      27.930  31.730  34.900  1.00  0.00           C
ATOM    753  O   TYR B 200      27.980  30.800  34.040  1.00  0.00           O
ATOM    754  N   PHE B 201      27.840  31.550  36.230  1.00  0.00           N
ATOM    755  HN  PHE B 201      27.670  32.330  36.830  1.00  0.00           H
ATOM    756  CA  PHE B 201      28.210  30.310  36.920  1.00  0.00           C
ATOM    757  HA  PHE B 201      28.250  29.490  36.230  1.00  0.00           H
ATOM    758  CB  PHE B 201      29.690  30.370  37.570  1.00  0.00           C
ATOM    759  HB1 PHE B 201      29.890  29.630  38.370  1.00  0.00           H
ATOM    760  HB2 PHE B 201      29.770  31.390  38.020  1.00  0.00           H
ATOM    761  CG  PHE B 201      30.770  30.290  36.590  1.00  0.00           C
ATOM    762  CD1 PHE B 201      31.460  31.450  36.010  1.00  0.00           C
ATOM    763  HD1 PHE B 201      31.150  32.380  36.460  1.00  0.00           H
ATOM    764  CE1 PHE B 201      32.470  31.470  35.070  1.00  0.00           C
ATOM    765  HE1 PHE B 201      32.850  32.400  34.660  1.00  0.00           H
ATOM    766  CZ  PHE B 201      32.830  30.200  34.540  1.00  0.00           C
ATOM    767  HZ  PHE B 201      33.630  30.160  33.810  1.00  0.00           H
ATOM    768  CD2 PHE B 201      31.120  29.120  35.950  1.00  0.00           C
ATOM    769  HD2 PHE B 201      30.580  28.230  36.220  1.00  0.00           H
ATOM    770  CE2 PHE B 201      32.130  29.060  34.920  1.00  0.00           C
ATOM    771  HE2 PHE B 201      32.390  28.190  34.340  1.00  0.00           H
ATOM    772  C   PHE B 201      27.250  29.890  38.050  1.00  0.00           C
ATOM    773  O   PHE B 201      26.610  30.770  38.670  1.00  0.00           O
ATOM    774  N   LYS B 202      26.940  28.580  38.230  1.00  0.00           N
ATOM    775  HN  LYS B 202      27.340  27.860  37.660  1.00  0.00           H
ATOM    776  CA  LYS B 202      25.750  28.220  39.030  1.00  0.00           C
ATOM    777  HA  LYS B 202      24.900  28.770  38.670  1.00  0.00           H
ATOM    778  CB  LYS B 202      25.640  26.690  38.810  1.00  0.00           C
ATOM    779  HB1 LYS B 202      24.940  26.180  39.520  1.00  0.00           H
ATOM    780  HB2 LYS B 202      26.630  26.250  39.030  1.00  0.00           H
ATOM    781  CG  LYS B 202      25.220  26.240  37.420  1.00  0.00           C
ATOM    782  HG1 LYS B 202      26.010  26.350  36.650  1.00  0.00           H
ATOM    783  HG2 LYS B 202      24.320  26.820  37.110  1.00  0.00           H
ATOM    784  CD  LYS B 202      24.950  24.700  37.260  1.00  0.00           C
ATOM    785  HD1 LYS B 202      23.970  24.440  37.710  1.00  0.00           H
ATOM    786  HD2 LYS B 202      24.970  24.490  36.170  1.00  0.00           H
ATOM    787  CE  LYS B 202      25.970  23.690  37.850  1.00  0.00           C
ATOM    788  HE1 LYS B 202      26.310  24.080  38.840  1.00  0.00           H
ATOM    789  HE2 LYS B 202      26.900  23.660  37.260  1.00  0.00           H
ATOM    790  NZ  LYS B 202      25.410  22.370  37.970  1.00  0.00           N
ATOM    791  HZ1 LYS B 202      24.850  22.060  37.160  1.00  0.00           H
ATOM    792  HZ2 LYS B 202      26.200  21.690  37.970  1.00  0.00           H
ATOM    793  HZ3 LYS B 202      24.880  22.160  38.840  1.00  0.00           H
ATOM    794  C   LYS B 202      25.830  28.480  40.500  1.00  0.00           C
ATOM    795  O   LYS B 202      26.880  28.190  41.080  1.00  0.00           O
ATOM    796  N   ILE B 203      24.810  29.010  41.130  1.00  0.00           N
ATOM    797  HN  ILE B 203      23.960  29.310  40.710  1.00  0.00           H
ATOM    798  CA  ILE B 203      24.830  29.010  42.660  1.00  0.00           C
ATOM    799  HA  ILE B 203      25.740  29.540  42.880  1.00  0.00           H
ATOM    800  CB  ILE B 203      23.610  29.800  43.110  1.00  0.00           C
ATOM    801  HB  ILE B 203      23.760  30.760  42.570  1.00  0.00           H
ATOM    802  CG2 ILE B 203      22.270  29.220  42.560  1.00  0.00           C
ATOM    803 HG21 ILE B 203      22.160  28.210  43.020  1.00  0.00           H
ATOM    804 HG22 ILE B 203      21.350  29.760  42.870  1.00  0.00           H
ATOM    805 HG23 ILE B 203      22.200  29.020  41.470  1.00  0.00           H
ATOM    806  CG1 ILE B 203      23.560  30.090  44.650  1.00  0.00           C
ATOM    807 HG11 ILE B 203      23.450  29.160  45.250  1.00  0.00           H
ATOM    808 HG12 ILE B 203      22.620  30.630  44.910  1.00  0.00           H
ATOM    809  CD  ILE B 203      24.740  30.910  45.000  1.00  0.00           C
ATOM    810  HD1 ILE B 203      24.540  31.960  44.680  1.00  0.00           H
ATOM    811  HD2 ILE B 203      24.820  30.860  46.100  1.00  0.00           H
ATOM    812  HD3 ILE B 203      25.760  30.530  44.780  1.00  0.00           H
ATOM    813  C   ILE B 203      24.700  27.580  43.250  1.00  0.00           C
ATOM    814  OT1 ILE B 203      24.090  26.630  42.730  1.00  0.00           O
ATOM    815  OT2 ILE B 203      25.210  27.390  44.380  1.00  0.00           O
TER
ENDMDL
