# Supplementary material for: Modulation of Aβ1–42 Aggregation by a SARS-CoV‑2 Protein Fragment
Source: J Chem Inf Model. 2025 Oct 1;65(20):11342–56. doi: 10.1021/acs.jcim.5c01811 (PMC12570137; doi:10.1021/acs.jcim.5c01811)
Supplement: Supplementary file 2 [file ci5c01811_si_002.zip › AB-coordinates/MONOMER/FINAL/RC1_final.pdb]

REMARK    GENERATED BY TRJCONV
TITLE     Protein in water t= 3000000.00000 step= 1500000000
REMARK    THIS IS A SIMULATION BOX
CRYST1   68.582   68.582   68.582  90.00  90.00  90.00 P 1           1
MODEL        1
ATOM      1  CH3 ACE     0      39.960  22.540  21.490  1.00  0.00           C
ATOM      2 HH31 ACE     0      40.420  22.190  22.430  1.00  0.00           H
ATOM      3 HH32 ACE     0      39.330  21.790  20.960  1.00  0.00           H
ATOM      4 HH33 ACE     0      40.750  22.950  20.830  1.00  0.00           H
ATOM      5  C   ACE     0      39.060  23.600  21.770  1.00  0.00           C
ATOM      6  O   ACE     0      38.910  24.510  20.940  1.00  0.00           O
ATOM      7  N   ASP     1      38.380  23.570  22.910  1.00  0.00           N
ATOM      8  HN  ASP     1      38.520  22.850  23.590  1.00  0.00           H
ATOM      9  CA  ASP     1      37.330  24.430  23.440  1.00  0.00           C
ATOM     10  HA  ASP     1      36.920  25.050  22.660  1.00  0.00           H
ATOM     11  CB  ASP     1      36.160  23.650  24.110  1.00  0.00           C
ATOM     12  HB1 ASP     1      36.520  23.010  24.940  1.00  0.00           H
ATOM     13  HB2 ASP     1      35.440  24.420  24.450  1.00  0.00           H
ATOM     14  CG  ASP     1      35.430  22.700  23.180  1.00  0.00           C
ATOM     15  OD1 ASP     1      34.640  21.890  23.680  1.00  0.00           O
ATOM     16  OD2 ASP     1      35.550  22.780  21.950  1.00  0.00           O
ATOM     17  C   ASP     1      37.890  25.540  24.280  1.00  0.00           C
ATOM     18  O   ASP     1      38.950  25.410  24.950  1.00  0.00           O
ATOM     19  N   ALA     2      37.190  26.710  24.230  1.00  0.00           N
ATOM     20  HN  ALA     2      36.320  26.670  23.750  1.00  0.00           H
ATOM     21  CA  ALA     2      37.620  28.000  24.710  1.00  0.00           C
ATOM     22  HA  ALA     2      38.410  28.390  24.080  1.00  0.00           H
ATOM     23  CB  ALA     2      36.490  29.030  24.470  1.00  0.00           C
ATOM     24  HB1 ALA     2      36.830  30.020  24.850  1.00  0.00           H
ATOM     25  HB2 ALA     2      36.240  28.990  23.390  1.00  0.00           H
ATOM     26  HB3 ALA     2      35.660  28.610  25.070  1.00  0.00           H
ATOM     27  C   ALA     2      38.110  28.150  26.110  1.00  0.00           C
ATOM     28  O   ALA     2      37.600  27.580  27.100  1.00  0.00           O
ATOM     29  N   GLU     3      39.190  28.930  26.260  1.00  0.00           N
ATOM     30  HN  GLU     3      39.580  29.370  25.460  1.00  0.00           H
ATOM     31  CA  GLU     3      40.070  28.940  27.430  1.00  0.00           C
ATOM     32  HA  GLU     3      39.850  28.310  28.280  1.00  0.00           H
ATOM     33  CB  GLU     3      41.540  28.680  26.880  1.00  0.00           C
ATOM     34  HB1 GLU     3      41.790  29.460  26.130  1.00  0.00           H
ATOM     35  HB2 GLU     3      42.220  28.650  27.760  1.00  0.00           H
ATOM     36  CG  GLU     3      41.600  27.310  26.250  1.00  0.00           C
ATOM     37  HG1 GLU     3      41.100  26.610  26.960  1.00  0.00           H
ATOM     38  HG2 GLU     3      40.950  27.210  25.360  1.00  0.00           H
ATOM     39  CD  GLU     3      42.990  26.800  25.890  1.00  0.00           C
ATOM     40  OE1 GLU     3      43.380  26.880  24.760  1.00  0.00           O
ATOM     41  OE2 GLU     3      43.660  26.200  26.860  1.00  0.00           O
ATOM     42  C   GLU     3      40.110  30.390  27.770  1.00  0.00           C
ATOM     43  O   GLU     3      40.190  30.650  28.930  1.00  0.00           O
ATOM     44  N   PHE     4      39.970  31.420  26.960  1.00  0.00           N
ATOM     45  HN  PHE     4      39.760  31.170  26.020  1.00  0.00           H
ATOM     46  CA  PHE     4      40.020  32.800  27.360  1.00  0.00           C
ATOM     47  HA  PHE     4      40.200  32.850  28.420  1.00  0.00           H
ATOM     48  CB  PHE     4      41.230  33.440  26.680  1.00  0.00           C
ATOM     49  HB1 PHE     4      41.150  33.440  25.570  1.00  0.00           H
ATOM     50  HB2 PHE     4      41.230  34.500  26.990  1.00  0.00           H
ATOM     51  CG  PHE     4      42.580  32.720  26.990  1.00  0.00           C
ATOM     52  CD1 PHE     4      43.010  31.760  26.020  1.00  0.00           C
ATOM     53  HD1 PHE     4      42.440  31.590  25.120  1.00  0.00           H
ATOM     54  CE1 PHE     4      44.210  31.070  26.200  1.00  0.00           C
ATOM     55  HE1 PHE     4      44.530  30.360  25.440  1.00  0.00           H
ATOM     56  CZ  PHE     4      45.030  31.390  27.310  1.00  0.00           C
ATOM     57  HZ  PHE     4      45.920  30.810  27.490  1.00  0.00           H
ATOM     58  CD2 PHE     4      43.360  32.970  28.110  1.00  0.00           C
ATOM     59  HD2 PHE     4      43.020  33.670  28.860  1.00  0.00           H
ATOM     60  CE2 PHE     4      44.580  32.260  28.320  1.00  0.00           C
ATOM     61  HE2 PHE     4      45.110  32.430  29.240  1.00  0.00           H
ATOM     62  C   PHE     4      38.720  33.530  27.180  1.00  0.00           C
ATOM     63  O   PHE     4      37.930  33.190  26.310  1.00  0.00           O
ATOM     64  N   ARG     5      38.490  34.610  28.000  1.00  0.00           N
ATOM     65  HN  ARG     5      39.150  34.690  28.750  1.00  0.00           H
ATOM     66  CA  ARG     5      37.390  35.490  28.010  1.00  0.00           C
ATOM     67  HA  ARG     5      36.610  34.820  27.690  1.00  0.00           H
ATOM     68  CB  ARG     5      37.430  36.140  29.410  1.00  0.00           C
ATOM     69  HB1 ARG     5      37.940  35.370  30.030  1.00  0.00           H
ATOM     70  HB2 ARG     5      38.060  37.050  29.490  1.00  0.00           H
ATOM     71  CG  ARG     5      36.020  36.480  29.970  1.00  0.00           C
ATOM     72  HG1 ARG     5      35.530  37.320  29.430  1.00  0.00           H
ATOM     73  HG2 ARG     5      35.420  35.540  29.960  1.00  0.00           H
ATOM     74  CD  ARG     5      36.110  36.780  31.510  1.00  0.00           C
ATOM     75  HD1 ARG     5      36.590  35.910  32.000  1.00  0.00           H
ATOM     76  HD2 ARG     5      36.820  37.610  31.700  1.00  0.00           H
ATOM     77  NE  ARG     5      34.750  37.000  32.130  1.00  0.00           N
ATOM     78  HE  ARG     5      33.930  37.070  31.560  1.00  0.00           H
ATOM     79  CZ  ARG     5      34.550  37.470  33.370  1.00  0.00           C
ATOM     80  NH1 ARG     5      35.540  37.580  34.200  1.00  0.00           N
ATOM     81 HH11 ARG     5      35.520  38.180  35.000  1.00  0.00           H
ATOM     82 HH12 ARG     5      36.450  37.200  34.050  1.00  0.00           H
ATOM     83  NH2 ARG     5      33.340  37.780  33.700  1.00  0.00           N
ATOM     84 HH21 ARG     5      32.710  37.840  32.920  1.00  0.00           H
ATOM     85 HH22 ARG     5      33.090  38.040  34.630  1.00  0.00           H
ATOM     86  C   ARG     5      37.580  36.440  26.790  1.00  0.00           C
ATOM     87  O   ARG     5      38.650  36.660  26.260  1.00  0.00           O
ATOM     88  N   HIS     6      36.460  37.080  26.340  1.00  0.00           N
ATOM     89  HN  HIS     6      35.590  36.740  26.690  1.00  0.00           H
ATOM     90  CA  HIS     6      36.380  37.930  25.230  1.00  0.00           C
ATOM     91  HA  HIS     6      36.710  37.440  24.320  1.00  0.00           H
ATOM     92  CB  HIS     6      34.890  38.280  24.890  1.00  0.00           C
ATOM     93  HB1 HIS     6      34.870  38.880  23.960  1.00  0.00           H
ATOM     94  HB2 HIS     6      34.310  37.380  24.590  1.00  0.00           H
ATOM     95  ND1 HIS     6      33.490  38.150  26.950  1.00  0.00           N
ATOM     96  CG  HIS     6      34.280  38.900  26.070  1.00  0.00           C
ATOM     97  CE1 HIS     6      33.000  38.940  27.820  1.00  0.00           C
ATOM     98  HE1 HIS     6      32.330  38.680  28.630  1.00  0.00           H
ATOM     99  NE2 HIS     6      33.440  40.190  27.610  1.00  0.00           N
ATOM    100  HE2 HIS     6      32.910  41.010  27.820  1.00  0.00           H
ATOM    101  CD2 HIS     6      34.210  40.160  26.450  1.00  0.00           C
ATOM    102  HD2 HIS     6      34.640  41.050  26.000  1.00  0.00           H
ATOM    103  C   HIS     6      37.190  39.230  25.400  1.00  0.00           C
ATOM    104  O   HIS     6      37.430  39.760  26.490  1.00  0.00           O
ATOM    105  N   ASP     7      37.740  39.720  24.280  1.00  0.00           N
ATOM    106  HN  ASP     7      37.500  39.290  23.410  1.00  0.00           H
ATOM    107  CA  ASP     7      38.700  40.730  24.210  1.00  0.00           C
ATOM    108  HA  ASP     7      39.620  40.490  24.730  1.00  0.00           H
ATOM    109  CB  ASP     7      38.930  41.010  22.670  1.00  0.00           C
ATOM    110  HB1 ASP     7      37.970  40.780  22.160  1.00  0.00           H
ATOM    111  HB2 ASP     7      39.280  42.050  22.520  1.00  0.00           H
ATOM    112  CG  ASP     7      39.980  40.060  22.060  1.00  0.00           C
ATOM    113  OD1 ASP     7      40.330  40.190  20.840  1.00  0.00           O
ATOM    114  OD2 ASP     7      40.420  39.070  22.720  1.00  0.00           O
ATOM    115  C   ASP     7      38.190  41.990  24.870  1.00  0.00           C
ATOM    116  O   ASP     7      37.080  42.430  24.630  1.00  0.00           O
ATOM    117  N   SER     8      39.120  42.710  25.550  1.00  0.00           N
ATOM    118  HN  SER     8      40.070  42.410  25.590  1.00  0.00           H
ATOM    119  CA  SER     8      38.950  44.060  26.070  1.00  0.00           C
ATOM    120  HA  SER     8      38.190  44.550  25.480  1.00  0.00           H
ATOM    121  CB  SER     8      38.570  44.120  27.590  1.00  0.00           C
ATOM    122  HB1 SER     8      37.730  43.430  27.840  1.00  0.00           H
ATOM    123  HB2 SER     8      39.420  43.710  28.160  1.00  0.00           H
ATOM    124  OG  SER     8      38.150  45.420  28.010  1.00  0.00           O
ATOM    125  HG1 SER     8      38.760  45.770  28.660  1.00  0.00           H
ATOM    126  C   SER     8      40.090  44.890  25.740  1.00  0.00           C
ATOM    127  O   SER     8      41.150  44.400  25.360  1.00  0.00           O
ATOM    128  N   GLY     9      39.920  46.270  25.800  1.00  0.00           N
ATOM    129  HN  GLY     9      38.990  46.530  26.050  1.00  0.00           H
ATOM    130  CA  GLY     9      40.920  47.320  25.560  1.00  0.00           C
ATOM    131  HA1 GLY     9      40.320  48.210  25.390  1.00  0.00           H
ATOM    132  HA2 GLY     9      41.560  47.380  26.420  1.00  0.00           H
ATOM    133  C   GLY     9      41.680  47.030  24.250  1.00  0.00           C
ATOM    134  O   GLY     9      41.080  46.550  23.280  1.00  0.00           O
ATOM    135  N   TYR    10      42.860  47.590  24.120  1.00  0.00           N
ATOM    136  HN  TYR    10      43.160  48.260  24.790  1.00  0.00           H
ATOM    137  CA  TYR    10      43.700  47.250  23.000  1.00  0.00           C
ATOM    138  HA  TYR    10      43.280  46.390  22.500  1.00  0.00           H
ATOM    139  CB  TYR    10      43.760  48.470  22.080  1.00  0.00           C
ATOM    140  HB1 TYR    10      42.740  48.620  21.670  1.00  0.00           H
ATOM    141  HB2 TYR    10      44.120  49.360  22.650  1.00  0.00           H
ATOM    142  CG  TYR    10      44.660  48.280  20.870  1.00  0.00           C
ATOM    143  CD1 TYR    10      45.910  48.920  20.650  1.00  0.00           C
ATOM    144  HD1 TYR    10      46.260  49.630  21.390  1.00  0.00           H
ATOM    145  CE1 TYR    10      46.700  48.530  19.640  1.00  0.00           C
ATOM    146  HE1 TYR    10      47.650  49.030  19.480  1.00  0.00           H
ATOM    147  CZ  TYR    10      46.210  47.640  18.720  1.00  0.00           C
ATOM    148  OH  TYR    10      47.110  47.310  17.670  1.00  0.00           O
ATOM    149  HH  TYR    10      47.950  47.750  17.830  1.00  0.00           H
ATOM    150  CD2 TYR    10      44.160  47.440  19.830  1.00  0.00           C
ATOM    151  HD2 TYR    10      43.180  47.020  20.030  1.00  0.00           H
ATOM    152  CE2 TYR    10      44.940  47.200  18.720  1.00  0.00           C
ATOM    153  HE2 TYR    10      44.540  46.690  17.850  1.00  0.00           H
ATOM    154  C   TYR    10      45.060  46.840  23.460  1.00  0.00           C
ATOM    155  O   TYR    10      45.660  46.000  22.820  1.00  0.00           O
ATOM    156  N   GLU    11      45.610  47.360  24.580  1.00  0.00           N
ATOM    157  HN  GLU    11      45.200  48.010  25.210  1.00  0.00           H
ATOM    158  CA  GLU    11      46.970  47.060  24.950  1.00  0.00           C
ATOM    159  HA  GLU    11      47.530  46.870  24.050  1.00  0.00           H
ATOM    160  CB  GLU    11      47.590  48.370  25.490  1.00  0.00           C
ATOM    161  HB1 GLU    11      47.410  48.370  26.590  1.00  0.00           H
ATOM    162  HB2 GLU    11      48.690  48.220  25.500  1.00  0.00           H
ATOM    163  CG  GLU    11      47.270  49.670  24.680  1.00  0.00           C
ATOM    164  HG1 GLU    11      47.250  49.500  23.580  1.00  0.00           H
ATOM    165  HG2 GLU    11      46.270  49.970  25.080  1.00  0.00           H
ATOM    166  CD  GLU    11      48.210  50.770  25.030  1.00  0.00           C
ATOM    167  OE1 GLU    11      48.770  51.390  24.090  1.00  0.00           O
ATOM    168  OE2 GLU    11      48.340  51.100  26.260  1.00  0.00           O
ATOM    169  C   GLU    11      47.040  45.910  25.900  1.00  0.00           C
ATOM    170  O   GLU    11      48.060  45.340  25.980  1.00  0.00           O
ATOM    171  N   VAL    12      45.880  45.550  26.580  1.00  0.00           N
ATOM    172  HN  VAL    12      45.010  46.000  26.420  1.00  0.00           H
ATOM    173  CA  VAL    12      45.710  44.650  27.710  1.00  0.00           C
ATOM    174  HA  VAL    12      46.600  44.800  28.310  1.00  0.00           H
ATOM    175  CB  VAL    12      44.640  45.000  28.740  1.00  0.00           C
ATOM    176  HB  VAL    12      44.510  44.210  29.500  1.00  0.00           H
ATOM    177  CG1 VAL    12      45.080  46.270  29.540  1.00  0.00           C
ATOM    178 HG11 VAL    12      46.000  45.980  30.090  1.00  0.00           H
ATOM    179 HG12 VAL    12      45.330  47.090  28.840  1.00  0.00           H
ATOM    180 HG13 VAL    12      44.260  46.650  30.190  1.00  0.00           H
ATOM    181  CG2 VAL    12      43.340  45.090  27.920  1.00  0.00           C
ATOM    182 HG21 VAL    12      42.500  45.400  28.570  1.00  0.00           H
ATOM    183 HG22 VAL    12      43.450  45.820  27.090  1.00  0.00           H
ATOM    184 HG23 VAL    12      42.990  44.250  27.290  1.00  0.00           H
ATOM    185  C   VAL    12      45.740  43.130  27.390  1.00  0.00           C
ATOM    186  O   VAL    12      45.330  42.690  26.330  1.00  0.00           O
ATOM    187  N   HIS    13      46.270  42.360  28.380  1.00  0.00           N
ATOM    188  HN  HIS    13      46.560  42.670  29.280  1.00  0.00           H
ATOM    189  CA  HIS    13      46.470  40.910  28.190  1.00  0.00           C
ATOM    190  HA  HIS    13      46.800  40.780  27.170  1.00  0.00           H
ATOM    191  CB  HIS    13      47.450  40.320  29.260  1.00  0.00           C
ATOM    192  HB1 HIS    13      48.310  41.010  29.100  1.00  0.00           H
ATOM    193  HB2 HIS    13      46.970  40.490  30.250  1.00  0.00           H
ATOM    194  ND1 HIS    13      48.370  38.290  28.000  1.00  0.00           N
ATOM    195  CG  HIS    13      47.830  38.830  29.170  1.00  0.00           C
ATOM    196  CE1 HIS    13      48.370  36.960  28.140  1.00  0.00           C
ATOM    197  HE1 HIS    13      48.640  36.290  27.320  1.00  0.00           H
ATOM    198  NE2 HIS    13      47.850  36.610  29.320  1.00  0.00           N
ATOM    199  HE2 HIS    13      47.500  35.690  29.520  1.00  0.00           H
ATOM    200  CD2 HIS    13      47.550  37.770  30.000  1.00  0.00           C
ATOM    201  HD2 HIS    13      47.160  37.680  31.010  1.00  0.00           H
ATOM    202  C   HIS    13      45.260  40.050  28.290  1.00  0.00           C
ATOM    203  O   HIS    13      44.160  40.360  28.780  1.00  0.00           O
ATOM    204  N   HIS    14      45.380  38.860  27.700  1.00  0.00           N
ATOM    205  HN  HIS    14      46.180  38.610  27.170  1.00  0.00           H
ATOM    206  CA  HIS    14      44.360  37.820  27.770  1.00  0.00           C
ATOM    207  HA  HIS    14      43.470  38.240  27.320  1.00  0.00           H
ATOM    208  CB  HIS    14      44.580  36.600  26.820  1.00  0.00           C
ATOM    209  HB1 HIS    14      45.490  36.070  27.170  1.00  0.00           H
ATOM    210  HB2 HIS    14      43.730  35.890  26.770  1.00  0.00           H
ATOM    211  ND1 HIS    14      46.130  37.470  25.020  1.00  0.00           N
ATOM    212  CG  HIS    14      44.820  37.050  25.350  1.00  0.00           C
ATOM    213  CE1 HIS    14      46.180  37.510  23.740  1.00  0.00           C
ATOM    214  HE1 HIS    14      47.140  37.700  23.250  1.00  0.00           H
ATOM    215  NE2 HIS    14      45.050  37.120  23.160  1.00  0.00           N
ATOM    216  HE2 HIS    14      44.780  37.170  22.200  1.00  0.00           H
ATOM    217  CD2 HIS    14      44.160  36.820  24.230  1.00  0.00           C
ATOM    218  HD2 HIS    14      43.210  36.390  23.960  1.00  0.00           H
ATOM    219  C   HIS    14      43.890  37.420  29.170  1.00  0.00           C
ATOM    220  O   HIS    14      44.770  37.270  30.060  1.00  0.00           O
ATOM    221  N   GLN    15      42.540  37.190  29.380  1.00  0.00           N
ATOM    222  HN  GLN    15      41.860  37.320  28.660  1.00  0.00           H
ATOM    223  CA  GLN    15      42.050  36.770  30.680  1.00  0.00           C
ATOM    224  HA  GLN    15      42.900  36.580  31.320  1.00  0.00           H
ATOM    225  CB  GLN    15      41.100  37.780  31.220  1.00  0.00           C
ATOM    226  HB1 GLN    15      40.110  37.880  30.740  1.00  0.00           H
ATOM    227  HB2 GLN    15      40.930  37.480  32.280  1.00  0.00           H
ATOM    228  CG  GLN    15      41.660  39.240  31.230  1.00  0.00           C
ATOM    229  HG1 GLN    15      41.820  39.630  30.200  1.00  0.00           H
ATOM    230  HG2 GLN    15      40.940  39.880  31.780  1.00  0.00           H
ATOM    231  CD  GLN    15      42.860  39.400  32.170  1.00  0.00           C
ATOM    232  OE1 GLN    15      42.820  39.000  33.290  1.00  0.00           O
ATOM    233  NE2 GLN    15      44.020  39.890  31.610  1.00  0.00           N
ATOM    234 HE21 GLN    15      43.920  40.380  30.740  1.00  0.00           H
ATOM    235 HE22 GLN    15      44.790  39.980  32.240  1.00  0.00           H
ATOM    236  C   GLN    15      41.340  35.400  30.570  1.00  0.00           C
ATOM    237  O   GLN    15      40.680  35.130  29.560  1.00  0.00           O
ATOM    238  N   LYS    16      41.450  34.510  31.580  1.00  0.00           N
ATOM    239  HN  LYS    16      42.000  34.770  32.370  1.00  0.00           H
ATOM    240  CA  LYS    16      40.840  33.200  31.560  1.00  0.00           C
ATOM    241  HA  LYS    16      41.200  32.760  30.640  1.00  0.00           H
ATOM    242  CB  LYS    16      41.210  32.250  32.780  1.00  0.00           C
ATOM    243  HB1 LYS    16      40.990  32.790  33.730  1.00  0.00           H
ATOM    244  HB2 LYS    16      40.750  31.240  32.840  1.00  0.00           H
ATOM    245  CG  LYS    16      42.640  31.910  32.970  1.00  0.00           C
ATOM    246  HG1 LYS    16      43.310  32.730  33.310  1.00  0.00           H
ATOM    247  HG2 LYS    16      42.760  31.200  33.810  1.00  0.00           H
ATOM    248  CD  LYS    16      43.460  31.450  31.670  1.00  0.00           C
ATOM    249  HD1 LYS    16      43.510  32.300  30.950  1.00  0.00           H
ATOM    250  HD2 LYS    16      44.520  31.260  31.940  1.00  0.00           H
ATOM    251  CE  LYS    16      42.850  30.270  31.060  1.00  0.00           C
ATOM    252  HE1 LYS    16      41.750  30.160  31.180  1.00  0.00           H
ATOM    253  HE2 LYS    16      43.000  30.360  29.970  1.00  0.00           H
ATOM    254  NZ  LYS    16      43.560  29.060  31.490  1.00  0.00           N
ATOM    255  HZ1 LYS    16      43.430  28.320  30.770  1.00  0.00           H
ATOM    256  HZ2 LYS    16      44.590  29.200  31.530  1.00  0.00           H
ATOM    257  HZ3 LYS    16      43.340  28.640  32.420  1.00  0.00           H
ATOM    258  C   LYS    16      39.270  33.240  31.540  1.00  0.00           C
ATOM    259  O   LYS    16      38.640  33.960  32.340  1.00  0.00           O
ATOM    260  N   LEU    17      38.610  32.410  30.690  1.00  0.00           N
ATOM    261  HN  LEU    17      39.140  31.770  30.140  1.00  0.00           H
ATOM    262  CA  LEU    17      37.130  32.280  30.630  1.00  0.00           C
ATOM    263  HA  LEU    17      36.740  33.220  30.260  1.00  0.00           H
ATOM    264  CB  LEU    17      36.810  31.160  29.610  1.00  0.00           C
ATOM    265  HB1 LEU    17      37.480  31.360  28.740  1.00  0.00           H
ATOM    266  HB2 LEU    17      37.070  30.250  30.190  1.00  0.00           H
ATOM    267  CG  LEU    17      35.330  31.050  29.060  1.00  0.00           C
ATOM    268  HG  LEU    17      34.690  30.620  29.860  1.00  0.00           H
ATOM    269  CD1 LEU    17      34.710  32.320  28.500  1.00  0.00           C
ATOM    270 HD11 LEU    17      34.950  33.260  29.040  1.00  0.00           H
ATOM    271 HD12 LEU    17      35.190  32.550  27.530  1.00  0.00           H
ATOM    272 HD13 LEU    17      33.600  32.300  28.570  1.00  0.00           H
ATOM    273  CD2 LEU    17      35.370  29.980  27.980  1.00  0.00           C
ATOM    274 HD21 LEU    17      36.080  30.070  27.130  1.00  0.00           H
ATOM    275 HD22 LEU    17      35.550  28.990  28.460  1.00  0.00           H
ATOM    276 HD23 LEU    17      34.350  30.010  27.540  1.00  0.00           H
ATOM    277  C   LEU    17      36.420  32.010  31.900  1.00  0.00           C
ATOM    278  O   LEU    17      37.080  31.420  32.800  1.00  0.00           O
ATOM    279  N   VAL    18      35.180  32.370  32.020  1.00  0.00           N
ATOM    280  HN  VAL    18      34.810  32.770  31.180  1.00  0.00           H
ATOM    281  CA  VAL    18      34.370  32.300  33.250  1.00  0.00           C
ATOM    282  HA  VAL    18      34.950  32.130  34.140  1.00  0.00           H
ATOM    283  CB  VAL    18      33.690  33.680  33.660  1.00  0.00           C
ATOM    284  HB  VAL    18      34.530  34.380  33.880  1.00  0.00           H
ATOM    285  CG1 VAL    18      32.800  34.330  32.590  1.00  0.00           C
ATOM    286 HG11 VAL    18      32.160  35.130  32.990  1.00  0.00           H
ATOM    287 HG12 VAL    18      33.390  34.720  31.730  1.00  0.00           H
ATOM    288 HG13 VAL    18      32.020  33.650  32.180  1.00  0.00           H
ATOM    289  CG2 VAL    18      32.970  33.650  35.050  1.00  0.00           C
ATOM    290 HG21 VAL    18      33.640  33.280  35.860  1.00  0.00           H
ATOM    291 HG22 VAL    18      32.850  34.720  35.360  1.00  0.00           H
ATOM    292 HG23 VAL    18      31.980  33.160  35.120  1.00  0.00           H
ATOM    293  C   VAL    18      33.320  31.250  33.020  1.00  0.00           C
ATOM    294  O   VAL    18      32.710  31.180  32.000  1.00  0.00           O
ATOM    295  N   PHE    19      33.100  30.400  34.030  1.00  0.00           N
ATOM    296  HN  PHE    19      33.750  30.380  34.790  1.00  0.00           H
ATOM    297  CA  PHE    19      32.000  29.450  34.110  1.00  0.00           C
ATOM    298  HA  PHE    19      31.420  29.560  33.210  1.00  0.00           H
ATOM    299  CB  PHE    19      32.590  28.040  34.210  1.00  0.00           C
ATOM    300  HB1 PHE    19      33.310  28.060  35.050  1.00  0.00           H
ATOM    301  HB2 PHE    19      31.850  27.240  34.410  1.00  0.00           H
ATOM    302  CG  PHE    19      33.240  27.530  32.970  1.00  0.00           C
ATOM    303  CD1 PHE    19      32.850  28.050  31.750  1.00  0.00           C
ATOM    304  HD1 PHE    19      31.930  28.570  31.580  1.00  0.00           H
ATOM    305  CE1 PHE    19      33.480  27.560  30.550  1.00  0.00           C
ATOM    306  HE1 PHE    19      33.110  27.900  29.590  1.00  0.00           H
ATOM    307  CZ  PHE    19      34.560  26.640  30.590  1.00  0.00           C
ATOM    308  HZ  PHE    19      35.160  26.390  29.740  1.00  0.00           H
ATOM    309  CD2 PHE    19      34.300  26.590  33.030  1.00  0.00           C
ATOM    310  HD2 PHE    19      34.770  26.320  33.970  1.00  0.00           H
ATOM    311  CE2 PHE    19      34.960  26.200  31.880  1.00  0.00           C
ATOM    312  HE2 PHE    19      35.770  25.500  32.020  1.00  0.00           H
ATOM    313  C   PHE    19      31.140  29.660  35.320  1.00  0.00           C
ATOM    314  O   PHE    19      31.590  29.350  36.420  1.00  0.00           O
ATOM    315  N   PHE    20      29.880  30.150  35.170  1.00  0.00           N
ATOM    316  HN  PHE    20      29.470  30.180  34.260  1.00  0.00           H
ATOM    317  CA  PHE    20      28.950  30.390  36.220  1.00  0.00           C
ATOM    318  HA  PHE    20      29.510  30.490  37.140  1.00  0.00           H
ATOM    319  CB  PHE    20      28.030  31.660  35.820  1.00  0.00           C
ATOM    320  HB1 PHE    20      27.620  31.590  34.790  1.00  0.00           H
ATOM    321  HB2 PHE    20      27.160  31.680  36.510  1.00  0.00           H
ATOM    322  CG  PHE    20      28.800  32.930  35.940  1.00  0.00           C
ATOM    323  CD1 PHE    20      29.050  33.770  34.790  1.00  0.00           C
ATOM    324  HD1 PHE    20      28.940  33.340  33.800  1.00  0.00           H
ATOM    325  CE1 PHE    20      29.600  35.040  35.040  1.00  0.00           C
ATOM    326  HE1 PHE    20      29.780  35.600  34.130  1.00  0.00           H
ATOM    327  CZ  PHE    20      29.840  35.550  36.320  1.00  0.00           C
ATOM    328  HZ  PHE    20      30.210  36.550  36.460  1.00  0.00           H
ATOM    329  CD2 PHE    20      29.100  33.400  37.230  1.00  0.00           C
ATOM    330  HD2 PHE    20      28.960  32.740  38.080  1.00  0.00           H
ATOM    331  CE2 PHE    20      29.470  34.740  37.400  1.00  0.00           C
ATOM    332  HE2 PHE    20      29.770  35.100  38.370  1.00  0.00           H
ATOM    333  C   PHE    20      28.150  29.070  36.240  1.00  0.00           C
ATOM    334  O   PHE    20      27.550  28.660  35.300  1.00  0.00           O
ATOM    335  N   ALA    21      28.130  28.470  37.470  1.00  0.00           N
ATOM    336  HN  ALA    21      28.590  28.870  38.260  1.00  0.00           H
ATOM    337  CA  ALA    21      27.240  27.380  37.700  1.00  0.00           C
ATOM    338  HA  ALA    21      26.280  27.520  37.230  1.00  0.00           H
ATOM    339  CB  ALA    21      27.820  26.080  37.150  1.00  0.00           C
ATOM    340  HB1 ALA    21      27.870  26.110  36.040  1.00  0.00           H
ATOM    341  HB2 ALA    21      28.830  25.930  37.600  1.00  0.00           H
ATOM    342  HB3 ALA    21      27.350  25.150  37.540  1.00  0.00           H
ATOM    343  C   ALA    21      26.970  27.280  39.160  1.00  0.00           C
ATOM    344  O   ALA    21      27.780  27.890  39.900  1.00  0.00           O
ATOM    345  N   GLU    22      25.930  26.620  39.620  1.00  0.00           N
ATOM    346  HN  GLU    22      25.380  26.110  38.960  1.00  0.00           H
ATOM    347  CA  GLU    22      25.590  26.270  40.980  1.00  0.00           C
ATOM    348  HA  GLU    22      25.550  27.170  41.570  1.00  0.00           H
ATOM    349  CB  GLU    22      24.240  25.490  41.030  1.00  0.00           C
ATOM    350  HB1 GLU    22      23.750  25.620  42.020  1.00  0.00           H
ATOM    351  HB2 GLU    22      23.550  26.050  40.360  1.00  0.00           H
ATOM    352  CG  GLU    22      24.300  23.940  40.760  1.00  0.00           C
ATOM    353  HG1 GLU    22      24.740  23.690  39.770  1.00  0.00           H
ATOM    354  HG2 GLU    22      24.990  23.480  41.510  1.00  0.00           H
ATOM    355  CD  GLU    22      22.860  23.340  40.850  1.00  0.00           C
ATOM    356  OE1 GLU    22      21.880  24.080  40.750  1.00  0.00           O
ATOM    357  OE2 GLU    22      22.890  22.120  40.890  1.00  0.00           O
ATOM    358  C   GLU    22      26.700  25.460  41.680  1.00  0.00           C
ATOM    359  O   GLU    22      27.320  24.580  41.110  1.00  0.00           O
ATOM    360  N   ASP    23      27.000  25.690  43.010  1.00  0.00           N
ATOM    361  HN  ASP    23      26.410  26.350  43.480  1.00  0.00           H
ATOM    362  CA  ASP    23      28.140  25.210  43.760  1.00  0.00           C
ATOM    363  HA  ASP    23      28.900  25.260  42.990  1.00  0.00           H
ATOM    364  CB  ASP    23      28.410  26.280  44.910  1.00  0.00           C
ATOM    365  HB1 ASP    23      28.440  27.190  44.290  1.00  0.00           H
ATOM    366  HB2 ASP    23      27.560  26.460  45.600  1.00  0.00           H
ATOM    367  CG  ASP    23      29.750  26.100  45.550  1.00  0.00           C
ATOM    368  OD1 ASP    23      30.790  25.700  44.890  1.00  0.00           O
ATOM    369  OD2 ASP    23      29.960  26.510  46.770  1.00  0.00           O
ATOM    370  C   ASP    23      27.820  23.780  44.260  1.00  0.00           C
ATOM    371  O   ASP    23      26.690  23.340  44.260  1.00  0.00           O
ATOM    372  N   VAL    24      28.900  23.080  44.740  1.00  0.00           N
ATOM    373  HN  VAL    24      29.770  23.570  44.760  1.00  0.00           H
ATOM    374  CA  VAL    24      28.890  21.780  45.330  1.00  0.00           C
ATOM    375  HA  VAL    24      28.350  21.090  44.690  1.00  0.00           H
ATOM    376  CB  VAL    24      30.290  21.180  45.470  1.00  0.00           C
ATOM    377  HB  VAL    24      30.310  20.470  46.320  1.00  0.00           H
ATOM    378  CG1 VAL    24      30.570  20.420  44.160  1.00  0.00           C
ATOM    379 HG11 VAL    24      29.660  19.850  43.870  1.00  0.00           H
ATOM    380 HG12 VAL    24      30.880  21.050  43.290  1.00  0.00           H
ATOM    381 HG13 VAL    24      31.240  19.550  44.260  1.00  0.00           H
ATOM    382  CG2 VAL    24      31.260  22.260  45.820  1.00  0.00           C
ATOM    383 HG21 VAL    24      31.490  23.000  45.020  1.00  0.00           H
ATOM    384 HG22 VAL    24      30.920  22.800  46.720  1.00  0.00           H
ATOM    385 HG23 VAL    24      32.220  21.730  46.030  1.00  0.00           H
ATOM    386  C   VAL    24      28.050  21.770  46.570  1.00  0.00           C
ATOM    387  O   VAL    24      27.950  22.780  47.260  1.00  0.00           O
ATOM    388  N   GLY    25      27.410  20.580  46.840  1.00  0.00           N
ATOM    389  HN  GLY    25      27.670  19.890  46.180  1.00  0.00           H
ATOM    390  CA  GLY    25      26.740  20.230  48.070  1.00  0.00           C
ATOM    391  HA1 GLY    25      26.760  19.150  48.130  1.00  0.00           H
ATOM    392  HA2 GLY    25      27.210  20.760  48.890  1.00  0.00           H
ATOM    393  C   GLY    25      25.340  20.660  48.090  1.00  0.00           C
ATOM    394  O   GLY    25      24.960  21.580  47.430  1.00  0.00           O
ATOM    395  N   SER    26      24.500  20.040  48.940  1.00  0.00           N
ATOM    396  HN  SER    26      24.800  19.250  49.490  1.00  0.00           H
ATOM    397  CA  SER    26      23.160  20.420  49.080  1.00  0.00           C
ATOM    398  HA  SER    26      22.830  19.690  49.810  1.00  0.00           H
ATOM    399  CB  SER    26      22.920  21.820  49.750  1.00  0.00           C
ATOM    400  HB1 SER    26      23.150  22.640  49.030  1.00  0.00           H
ATOM    401  HB2 SER    26      21.860  21.880  50.090  1.00  0.00           H
ATOM    402  OG  SER    26      23.700  22.120  50.920  1.00  0.00           O
ATOM    403  HG1 SER    26      24.610  22.030  50.650  1.00  0.00           H
ATOM    404  C   SER    26      22.240  20.380  47.860  1.00  0.00           C
ATOM    405  O   SER    26      22.660  20.030  46.760  1.00  0.00           O
ATOM    406  N   ASN    27      21.030  20.680  47.990  1.00  0.00           N
ATOM    407  HN  ASN    27      20.660  20.870  48.890  1.00  0.00           H
ATOM    408  CA  ASN    27      20.090  20.700  46.900  1.00  0.00           C
ATOM    409  HA  ASN    27      20.390  20.140  46.020  1.00  0.00           H
ATOM    410  CB  ASN    27      18.710  20.140  47.370  1.00  0.00           C
ATOM    411  HB1 ASN    27      18.480  20.700  48.300  1.00  0.00           H
ATOM    412  HB2 ASN    27      17.970  20.340  46.570  1.00  0.00           H
ATOM    413  CG  ASN    27      18.860  18.680  47.600  1.00  0.00           C
ATOM    414  OD1 ASN    27      19.590  18.080  46.910  1.00  0.00           O
ATOM    415  ND2 ASN    27      18.170  18.140  48.620  1.00  0.00           N
ATOM    416 HD21 ASN    27      17.480  18.640  49.150  1.00  0.00           H
ATOM    417 HD22 ASN    27      18.220  17.190  48.930  1.00  0.00           H
ATOM    418  C   ASN    27      19.940  22.120  46.470  1.00  0.00           C
ATOM    419  O   ASN    27      19.460  22.940  47.200  1.00  0.00           O
ATOM    420  N   LYS    28      20.460  22.520  45.290  1.00  0.00           N
ATOM    421  HN  LYS    28      20.830  21.860  44.650  1.00  0.00           H
ATOM    422  CA  LYS    28      20.090  23.730  44.620  1.00  0.00           C
ATOM    423  HA  LYS    28      20.460  23.590  43.610  1.00  0.00           H
ATOM    424  CB  LYS    28      18.590  23.980  44.350  1.00  0.00           C
ATOM    425  HB1 LYS    28      18.110  23.790  45.330  1.00  0.00           H
ATOM    426  HB2 LYS    28      18.540  25.000  43.910  1.00  0.00           H
ATOM    427  CG  LYS    28      17.880  23.240  43.120  1.00  0.00           C
ATOM    428  HG1 LYS    28      16.850  23.670  43.100  1.00  0.00           H
ATOM    429  HG2 LYS    28      18.370  23.520  42.160  1.00  0.00           H
ATOM    430  CD  LYS    28      17.810  21.720  43.360  1.00  0.00           C
ATOM    431  HD1 LYS    28      18.870  21.400  43.360  1.00  0.00           H
ATOM    432  HD2 LYS    28      17.480  21.590  44.410  1.00  0.00           H
ATOM    433  CE  LYS    28      16.930  20.920  42.390  1.00  0.00           C
ATOM    434  HE1 LYS    28      17.050  19.840  42.650  1.00  0.00           H
ATOM    435  HE2 LYS    28      15.880  21.260  42.440  1.00  0.00           H
ATOM    436  NZ  LYS    28      17.450  20.980  41.090  1.00  0.00           N
ATOM    437  HZ1 LYS    28      16.820  21.560  40.500  1.00  0.00           H
ATOM    438  HZ2 LYS    28      18.420  21.350  41.110  1.00  0.00           H
ATOM    439  HZ3 LYS    28      17.510  20.050  40.630  1.00  0.00           H
ATOM    440  C   LYS    28      20.950  24.910  45.060  1.00  0.00           C
ATOM    441  O   LYS    28      20.420  25.980  45.430  1.00  0.00           O
ATOM    442  N   GLY    29      22.330  24.750  44.980  1.00  0.00           N
ATOM    443  HN  GLY    29      22.690  23.830  44.840  1.00  0.00           H
ATOM    444  CA  GLY    29      23.370  25.700  45.530  1.00  0.00           C
ATOM    445  HA1 GLY    29      23.190  25.720  46.600  1.00  0.00           H
ATOM    446  HA2 GLY    29      24.310  25.250  45.220  1.00  0.00           H
ATOM    447  C   GLY    29      23.430  27.040  44.880  1.00  0.00           C
ATOM    448  O   GLY    29      22.800  27.320  43.870  1.00  0.00           O
ATOM    449  N   ALA    30      24.200  27.980  45.440  1.00  0.00           N
ATOM    450  HN  ALA    30      24.700  27.840  46.290  1.00  0.00           H
ATOM    451  CA  ALA    30      24.350  29.320  44.900  1.00  0.00           C
ATOM    452  HA  ALA    30      23.370  29.700  44.650  1.00  0.00           H
ATOM    453  CB  ALA    30      24.920  30.110  46.020  1.00  0.00           C
ATOM    454  HB1 ALA    30      25.080  31.140  45.630  1.00  0.00           H
ATOM    455  HB2 ALA    30      24.270  30.110  46.920  1.00  0.00           H
ATOM    456  HB3 ALA    30      25.870  29.640  46.370  1.00  0.00           H
ATOM    457  C   ALA    30      25.340  29.440  43.680  1.00  0.00           C
ATOM    458  O   ALA    30      26.430  28.840  43.640  1.00  0.00           O
ATOM    459  N   ILE    31      24.990  30.300  42.640  1.00  0.00           N
ATOM    460  HN  ILE    31      24.130  30.800  42.700  1.00  0.00           H
ATOM    461  CA  ILE    31      25.880  30.410  41.430  1.00  0.00           C
ATOM    462  HA  ILE    31      26.060  29.460  40.950  1.00  0.00           H
ATOM    463  CB  ILE    31      25.150  31.220  40.280  1.00  0.00           C
ATOM    464  HB  ILE    31      25.080  32.250  40.690  1.00  0.00           H
ATOM    465  CG2 ILE    31      25.880  31.140  38.910  1.00  0.00           C
ATOM    466 HG21 ILE    31      25.130  31.130  38.090  1.00  0.00           H
ATOM    467 HG22 ILE    31      26.740  31.810  38.690  1.00  0.00           H
ATOM    468 HG23 ILE    31      26.290  30.100  38.860  1.00  0.00           H
ATOM    469  CG1 ILE    31      23.690  30.660  40.110  1.00  0.00           C
ATOM    470 HG11 ILE    31      23.100  30.830  41.030  1.00  0.00           H
ATOM    471 HG12 ILE    31      23.250  31.260  39.290  1.00  0.00           H
ATOM    472  CD  ILE    31      23.710  29.170  39.810  1.00  0.00           C
ATOM    473  HD1 ILE    31      22.640  28.970  39.620  1.00  0.00           H
ATOM    474  HD2 ILE    31      24.350  28.910  38.930  1.00  0.00           H
ATOM    475  HD3 ILE    31      23.990  28.670  40.760  1.00  0.00           H
ATOM    476  C   ILE    31      27.240  31.100  41.660  1.00  0.00           C
ATOM    477  O   ILE    31      27.360  32.060  42.400  1.00  0.00           O
ATOM    478  N   ILE    32      28.330  30.550  41.090  1.00  0.00           N
ATOM    479  HN  ILE    32      28.160  29.750  40.530  1.00  0.00           H
ATOM    480  CA  ILE    32      29.730  30.950  41.320  1.00  0.00           C
ATOM    481  HA  ILE    32      29.810  32.000  41.570  1.00  0.00           H
ATOM    482  CB  ILE    32      30.440  30.080  42.310  1.00  0.00           C
ATOM    483  HB  ILE    32      29.940  30.230  43.290  1.00  0.00           H
ATOM    484  CG2 ILE    32      30.360  28.550  42.040  1.00  0.00           C
ATOM    485 HG21 ILE    32      29.320  28.260  41.770  1.00  0.00           H
ATOM    486 HG22 ILE    32      31.020  28.250  41.200  1.00  0.00           H
ATOM    487 HG23 ILE    32      30.780  28.030  42.930  1.00  0.00           H
ATOM    488  CG1 ILE    32      31.910  30.480  42.520  1.00  0.00           C
ATOM    489 HG11 ILE    32      32.300  29.590  43.070  1.00  0.00           H
ATOM    490 HG12 ILE    32      32.480  30.640  41.580  1.00  0.00           H
ATOM    491  CD  ILE    32      32.130  31.650  43.480  1.00  0.00           C
ATOM    492  HD1 ILE    32      31.880  31.210  44.480  1.00  0.00           H
ATOM    493  HD2 ILE    32      33.210  31.850  43.640  1.00  0.00           H
ATOM    494  HD3 ILE    32      31.610  32.580  43.170  1.00  0.00           H
ATOM    495  C   ILE    32      30.480  30.930  40.010  1.00  0.00           C
ATOM    496  O   ILE    32      30.590  30.000  39.220  1.00  0.00           O
ATOM    497  N   GLY    33      31.020  32.140  39.660  1.00  0.00           N
ATOM    498  HN  GLY    33      30.730  32.970  40.130  1.00  0.00           H
ATOM    499  CA  GLY    33      31.900  32.350  38.470  1.00  0.00           C
ATOM    500  HA1 GLY    33      31.480  31.780  37.660  1.00  0.00           H
ATOM    501  HA2 GLY    33      31.940  33.420  38.350  1.00  0.00           H
ATOM    502  C   GLY    33      33.330  31.900  38.510  1.00  0.00           C
ATOM    503  O   GLY    33      34.210  32.570  39.000  1.00  0.00           O
ATOM    504  N   LEU    34      33.600  30.640  38.040  1.00  0.00           N
ATOM    505  HN  LEU    34      32.840  30.050  37.790  1.00  0.00           H
ATOM    506  CA  LEU    34      34.870  29.990  38.220  1.00  0.00           C
ATOM    507  HA  LEU    34      35.450  30.520  38.960  1.00  0.00           H
ATOM    508  CB  LEU    34      34.840  28.530  38.730  1.00  0.00           C
ATOM    509  HB1 LEU    34      34.250  27.970  37.970  1.00  0.00           H
ATOM    510  HB2 LEU    34      35.830  28.030  38.700  1.00  0.00           H
ATOM    511  CG  LEU    34      34.210  28.300  40.110  1.00  0.00           C
ATOM    512  HG  LEU    34      33.260  28.870  40.090  1.00  0.00           H
ATOM    513  CD1 LEU    34      33.920  26.830  40.370  1.00  0.00           C
ATOM    514 HD11 LEU    34      33.460  26.260  39.540  1.00  0.00           H
ATOM    515 HD12 LEU    34      34.900  26.300  40.460  1.00  0.00           H
ATOM    516 HD13 LEU    34      33.470  26.530  41.340  1.00  0.00           H
ATOM    517  CD2 LEU    34      35.020  28.820  41.320  1.00  0.00           C
ATOM    518 HD21 LEU    34      35.980  28.250  41.400  1.00  0.00           H
ATOM    519 HD22 LEU    34      35.220  29.910  41.300  1.00  0.00           H
ATOM    520 HD23 LEU    34      34.500  28.650  42.290  1.00  0.00           H
ATOM    521  C   LEU    34      35.650  29.970  36.930  1.00  0.00           C
ATOM    522  O   LEU    34      35.100  29.660  35.830  1.00  0.00           O
ATOM    523  N   MET    35      36.840  30.550  37.010  1.00  0.00           N
ATOM    524  HN  MET    35      37.220  30.650  37.920  1.00  0.00           H
ATOM    525  CA  MET    35      37.730  30.810  35.930  1.00  0.00           C
ATOM    526  HA  MET    35      37.160  31.200  35.100  1.00  0.00           H
ATOM    527  CB  MET    35      38.760  31.840  36.430  1.00  0.00           C
ATOM    528  HB1 MET    35      39.190  31.570  37.420  1.00  0.00           H
ATOM    529  HB2 MET    35      39.500  31.900  35.610  1.00  0.00           H
ATOM    530  CG  MET    35      38.130  33.180  36.910  1.00  0.00           C
ATOM    531  HG1 MET    35      37.410  32.880  37.690  1.00  0.00           H
ATOM    532  HG2 MET    35      38.880  33.930  37.260  1.00  0.00           H
ATOM    533  SD  MET    35      37.250  33.990  35.620  1.00  0.00           S
ATOM    534  CE  MET    35      36.300  35.230  36.520  1.00  0.00           C
ATOM    535  HE1 MET    35      36.990  36.100  36.580  1.00  0.00           H
ATOM    536  HE2 MET    35      35.390  35.550  35.980  1.00  0.00           H
ATOM    537  HE3 MET    35      35.970  34.950  37.550  1.00  0.00           H
ATOM    538  C   MET    35      38.300  29.530  35.450  1.00  0.00           C
ATOM    539  O   MET    35      38.420  28.650  36.300  1.00  0.00           O
ATOM    540  N   VAL    36      38.680  29.490  34.200  1.00  0.00           N
ATOM    541  HN  VAL    36      38.560  30.250  33.570  1.00  0.00           H
ATOM    542  CA  VAL    36      39.410  28.350  33.630  1.00  0.00           C
ATOM    543  HA  VAL    36      38.850  27.480  33.930  1.00  0.00           H
ATOM    544  CB  VAL    36      39.400  28.380  32.110  1.00  0.00           C
ATOM    545  HB  VAL    36      39.760  29.300  31.610  1.00  0.00           H
ATOM    546  CG1 VAL    36      40.190  27.110  31.560  1.00  0.00           C
ATOM    547 HG11 VAL    36      41.260  27.400  31.620  1.00  0.00           H
ATOM    548 HG12 VAL    36      39.920  26.260  32.230  1.00  0.00           H
ATOM    549 HG13 VAL    36      39.930  26.980  30.490  1.00  0.00           H
ATOM    550  CG2 VAL    36      37.880  28.180  31.750  1.00  0.00           C
ATOM    551 HG21 VAL    36      37.340  27.360  32.270  1.00  0.00           H
ATOM    552 HG22 VAL    36      37.320  29.120  32.000  1.00  0.00           H
ATOM    553 HG23 VAL    36      37.770  27.800  30.710  1.00  0.00           H
ATOM    554  C   VAL    36      40.850  28.280  34.140  1.00  0.00           C
ATOM    555  O   VAL    36      41.680  29.020  33.690  1.00  0.00           O
ATOM    556  N   GLY    37      41.120  27.330  35.140  1.00  0.00           N
ATOM    557  HN  GLY    37      40.340  26.910  35.590  1.00  0.00           H
ATOM    558  CA  GLY    37      42.540  27.280  35.600  1.00  0.00           C
ATOM    559  HA1 GLY    37      42.760  28.250  36.020  1.00  0.00           H
ATOM    560  HA2 GLY    37      42.570  26.480  36.330  1.00  0.00           H
ATOM    561  C   GLY    37      43.720  27.040  34.620  1.00  0.00           C
ATOM    562  O   GLY    37      43.610  26.840  33.460  1.00  0.00           O
ATOM    563  N   GLY    38      44.970  27.040  35.050  1.00  0.00           N
ATOM    564  HN  GLY    38      45.110  27.180  36.030  1.00  0.00           H
ATOM    565  CA  GLY    38      46.220  26.820  34.280  1.00  0.00           C
ATOM    566  HA1 GLY    38      46.910  27.000  35.090  1.00  0.00           H
ATOM    567  HA2 GLY    38      46.310  25.820  33.860  1.00  0.00           H
ATOM    568  C   GLY    38      46.410  27.900  33.220  1.00  0.00           C
ATOM    569  O   GLY    38      45.890  29.050  33.300  1.00  0.00           O
ATOM    570  N   VAL    39      47.340  27.580  32.280  1.00  0.00           N
ATOM    571  HN  VAL    39      47.820  26.720  32.440  1.00  0.00           H
ATOM    572  CA  VAL    39      47.800  28.380  31.090  1.00  0.00           C
ATOM    573  HA  VAL    39      48.830  28.690  31.260  1.00  0.00           H
ATOM    574  CB  VAL    39      47.620  27.510  29.910  1.00  0.00           C
ATOM    575  HB  VAL    39      46.590  27.090  29.850  1.00  0.00           H
ATOM    576  CG1 VAL    39      48.060  28.180  28.620  1.00  0.00           C
ATOM    577 HG11 VAL    39      47.760  27.440  27.850  1.00  0.00           H
ATOM    578 HG12 VAL    39      47.540  29.120  28.330  1.00  0.00           H
ATOM    579 HG13 VAL    39      49.150  28.410  28.560  1.00  0.00           H
ATOM    580  CG2 VAL    39      48.580  26.330  30.060  1.00  0.00           C
ATOM    581 HG21 VAL    39      49.610  26.750  30.060  1.00  0.00           H
ATOM    582 HG22 VAL    39      48.330  25.800  31.010  1.00  0.00           H
ATOM    583 HG23 VAL    39      48.510  25.680  29.170  1.00  0.00           H
ATOM    584  C   VAL    39      47.060  29.670  30.900  1.00  0.00           C
ATOM    585  O   VAL    39      45.920  29.720  30.430  1.00  0.00           O
ATOM    586  N   VAL    40      47.830  30.780  31.140  1.00  0.00           N
ATOM    587  HN  VAL    40      48.810  30.630  31.290  1.00  0.00           H
ATOM    588  CA  VAL    40      47.360  32.140  30.920  1.00  0.00           C
ATOM    589  HA  VAL    40      46.290  32.130  30.860  1.00  0.00           H
ATOM    590  CB  VAL    40      47.770  32.900  32.210  1.00  0.00           C
ATOM    591  HB  VAL    40      47.450  33.950  32.050  1.00  0.00           H
ATOM    592  CG1 VAL    40      47.050  32.490  33.510  1.00  0.00           C
ATOM    593 HG11 VAL    40      47.350  31.460  33.790  1.00  0.00           H
ATOM    594 HG12 VAL    40      47.350  33.260  34.260  1.00  0.00           H
ATOM    595 HG13 VAL    40      45.960  32.570  33.350  1.00  0.00           H
ATOM    596  CG2 VAL    40      49.320  33.000  32.440  1.00  0.00           C
ATOM    597 HG21 VAL    40      49.590  33.530  33.380  1.00  0.00           H
ATOM    598 HG22 VAL    40      49.520  31.920  32.560  1.00  0.00           H
ATOM    599 HG23 VAL    40      49.660  33.530  31.530  1.00  0.00           H
ATOM    600  C   VAL    40      47.880  32.850  29.710  1.00  0.00           C
ATOM    601  O   VAL    40      47.370  33.900  29.310  1.00  0.00           O
ATOM    602  N   ILE    41      48.810  32.150  28.960  1.00  0.00           N
ATOM    603  HN  ILE    41      49.140  31.260  29.260  1.00  0.00           H
ATOM    604  CA  ILE    41      49.350  32.660  27.650  1.00  0.00           C
ATOM    605  HA  ILE    41      49.270  33.740  27.670  1.00  0.00           H
ATOM    606  CB  ILE    41      50.830  32.400  27.510  1.00  0.00           C
ATOM    607  HB  ILE    41      50.830  31.290  27.480  1.00  0.00           H
ATOM    608  CG2 ILE    41      51.460  32.890  26.210  1.00  0.00           C
ATOM    609 HG21 ILE    41      51.310  33.980  26.110  1.00  0.00           H
ATOM    610 HG22 ILE    41      52.530  32.620  26.230  1.00  0.00           H
ATOM    611 HG23 ILE    41      51.010  32.360  25.340  1.00  0.00           H
ATOM    612  CG1 ILE    41      51.660  32.940  28.760  1.00  0.00           C
ATOM    613 HG11 ILE    41      51.300  32.380  29.650  1.00  0.00           H
ATOM    614 HG12 ILE    41      52.710  32.660  28.550  1.00  0.00           H
ATOM    615  CD  ILE    41      51.620  34.450  28.990  1.00  0.00           C
ATOM    616  HD1 ILE    41      52.260  34.790  29.830  1.00  0.00           H
ATOM    617  HD2 ILE    41      51.950  35.000  28.080  1.00  0.00           H
ATOM    618  HD3 ILE    41      50.580  34.810  29.160  1.00  0.00           H
ATOM    619  C   ILE    41      48.670  32.130  26.410  1.00  0.00           C
ATOM    620  O   ILE    41      48.380  30.940  26.300  1.00  0.00           O
ATOM    621  N   ALA    42      48.290  32.930  25.330  1.00  0.00           N
ATOM    622  HN  ALA    42      48.480  33.900  25.420  1.00  0.00           H
ATOM    623  CA  ALA    42      47.470  32.410  24.200  1.00  0.00           C
ATOM    624  HA  ALA    42      46.970  31.460  24.310  1.00  0.00           H
ATOM    625  CB  ALA    42      46.360  33.380  23.960  1.00  0.00           C
ATOM    626  HB1 ALA    42      46.950  34.190  23.470  1.00  0.00           H
ATOM    627  HB2 ALA    42      45.600  32.960  23.260  1.00  0.00           H
ATOM    628  HB3 ALA    42      45.760  33.770  24.810  1.00  0.00           H
ATOM    629  C   ALA    42      48.200  32.060  22.910  1.00  0.00           C
ATOM    630  O   ALA    42      49.140  32.630  22.470  1.00  0.00           O
ATOM    631  N   NME    43      47.770  30.980  22.170  1.00  0.00           N
ATOM    632  HN  NME    43      46.930  30.480  22.400  1.00  0.00           H
ATOM    633  CH3 NME    43      48.420  30.430  20.950  1.00  0.00           C
ATOM    634 HH31 NME    43      47.720  29.810  20.360  1.00  0.00           H
ATOM    635 HH32 NME    43      48.730  31.350  20.410  1.00  0.00           H
ATOM    636 HH33 NME    43      49.290  29.920  21.420  1.00  0.00           H
TER
ENDMDL
