# Supplementary material for: Modulation of Aβ1–42 Aggregation by a SARS-CoV‑2 Protein Fragment
Source: J Chem Inf Model. 2025 Oct 1;65(20):11342–56. doi: 10.1021/acs.jcim.5c01811 (PMC12570137; doi:10.1021/acs.jcim.5c01811)
Supplement: Supplementary file 2 [file ci5c01811_si_002.zip › AB-coordinates/MONOMER/FINAL/RF1_final.pdb]

REMARK    GENERATED BY TRJCONV
TITLE     Protein in water t= 3000000.00000 step= 1500000000
REMARK    THIS IS A SIMULATION BOX
CRYST1   67.940   67.940   67.940  90.00  90.00  90.00 P 1           1
MODEL        1
ATOM      1  CH3 ACE A   0      19.940  18.840  26.290  1.00  0.00           C
ATOM      2 HH31 ACE A   0      20.080  18.120  25.460  1.00  0.00           H
ATOM      3 HH32 ACE A   0      19.900  18.290  27.260  1.00  0.00           H
ATOM      4 HH33 ACE A   0      18.990  19.400  26.140  1.00  0.00           H
ATOM      5  C   ACE A   0      21.120  19.740  26.390  1.00  0.00           C
ATOM      6  O   ACE A   0      21.850  19.760  27.360  1.00  0.00           O
ATOM      7  N   ASP A   1      21.340  20.560  25.400  1.00  0.00           N
ATOM      8  HN  ASP A   1      20.620  20.620  24.710  1.00  0.00           H
ATOM      9  CA  ASP A   1      22.620  21.280  25.100  1.00  0.00           C
ATOM     10  HA  ASP A   1      23.410  20.560  24.990  1.00  0.00           H
ATOM     11  CB  ASP A   1      22.490  22.070  23.800  1.00  0.00           C
ATOM     12  HB1 ASP A   1      23.410  22.690  23.740  1.00  0.00           H
ATOM     13  HB2 ASP A   1      21.650  22.760  23.570  1.00  0.00           H
ATOM     14  CG  ASP A   1      22.670  21.160  22.640  1.00  0.00           C
ATOM     15  OD1 ASP A   1      22.800  19.900  22.800  1.00  0.00           O
ATOM     16  OD2 ASP A   1      22.720  21.670  21.500  1.00  0.00           O
ATOM     17  C   ASP A   1      23.040  22.170  26.280  1.00  0.00           C
ATOM     18  O   ASP A   1      22.290  22.830  26.950  1.00  0.00           O
ATOM     19  N   ALA A   2      24.280  22.050  26.720  1.00  0.00           N
ATOM     20  HN  ALA A   2      24.960  21.560  26.190  1.00  0.00           H
ATOM     21  CA  ALA A   2      24.780  22.790  27.850  1.00  0.00           C
ATOM     22  HA  ALA A   2      24.030  22.640  28.610  1.00  0.00           H
ATOM     23  CB  ALA A   2      26.000  22.020  28.480  1.00  0.00           C
ATOM     24  HB1 ALA A   2      26.220  22.520  29.450  1.00  0.00           H
ATOM     25  HB2 ALA A   2      25.660  20.980  28.680  1.00  0.00           H
ATOM     26  HB3 ALA A   2      26.910  22.010  27.840  1.00  0.00           H
ATOM     27  C   ALA A   2      24.940  24.320  27.590  1.00  0.00           C
ATOM     28  O   ALA A   2      25.130  24.770  26.460  1.00  0.00           O
ATOM     29  N   GLU A   3      24.850  25.180  28.630  1.00  0.00           N
ATOM     30  HN  GLU A   3      24.640  24.740  29.500  1.00  0.00           H
ATOM     31  CA  GLU A   3      25.040  26.560  28.460  1.00  0.00           C
ATOM     32  HA  GLU A   3      25.100  26.880  27.430  1.00  0.00           H
ATOM     33  CB  GLU A   3      23.680  27.140  29.090  1.00  0.00           C
ATOM     34  HB1 GLU A   3      23.750  28.250  29.110  1.00  0.00           H
ATOM     35  HB2 GLU A   3      23.510  26.720  30.100  1.00  0.00           H
ATOM     36  CG  GLU A   3      22.520  26.670  28.130  1.00  0.00           C
ATOM     37  HG1 GLU A   3      22.680  25.650  27.720  1.00  0.00           H
ATOM     38  HG2 GLU A   3      22.570  27.360  27.250  1.00  0.00           H
ATOM     39  CD  GLU A   3      21.170  26.720  28.740  1.00  0.00           C
ATOM     40  OE1 GLU A   3      20.970  25.830  29.610  1.00  0.00           O
ATOM     41  OE2 GLU A   3      20.290  27.610  28.480  1.00  0.00           O
ATOM     42  C   GLU A   3      26.290  27.060  29.220  1.00  0.00           C
ATOM     43  O   GLU A   3      26.400  28.260  29.480  1.00  0.00           O
ATOM     44  N   PHE A   4      27.250  26.120  29.450  1.00  0.00           N
ATOM     45  HN  PHE A   4      27.150  25.170  29.170  1.00  0.00           H
ATOM     46  CA  PHE A   4      28.510  26.430  30.020  1.00  0.00           C
ATOM     47  HA  PHE A   4      28.860  27.370  29.640  1.00  0.00           H
ATOM     48  CB  PHE A   4      28.260  26.500  31.540  1.00  0.00           C
ATOM     49  HB1 PHE A   4      28.050  25.480  31.930  1.00  0.00           H
ATOM     50  HB2 PHE A   4      27.360  27.110  31.750  1.00  0.00           H
ATOM     51  CG  PHE A   4      29.360  27.180  32.240  1.00  0.00           C
ATOM     52  CD1 PHE A   4      30.290  26.560  33.140  1.00  0.00           C
ATOM     53  HD1 PHE A   4      30.100  25.580  33.550  1.00  0.00           H
ATOM     54  CE1 PHE A   4      31.330  27.220  33.780  1.00  0.00           C
ATOM     55  HE1 PHE A   4      32.000  26.740  34.480  1.00  0.00           H
ATOM     56  CZ  PHE A   4      31.610  28.530  33.360  1.00  0.00           C
ATOM     57  HZ  PHE A   4      32.360  29.060  33.920  1.00  0.00           H
ATOM     58  CD2 PHE A   4      29.630  28.550  31.970  1.00  0.00           C
ATOM     59  HD2 PHE A   4      28.910  29.010  31.310  1.00  0.00           H
ATOM     60  CE2 PHE A   4      30.810  29.240  32.460  1.00  0.00           C
ATOM     61  HE2 PHE A   4      30.940  30.270  32.150  1.00  0.00           H
ATOM     62  C   PHE A   4      29.560  25.340  29.800  1.00  0.00           C
ATOM     63  O   PHE A   4      29.200  24.240  29.430  1.00  0.00           O
ATOM     64  N   ARG A   5      30.890  25.590  29.970  1.00  0.00           N
ATOM     65  HN  ARG A   5      31.130  26.510  30.260  1.00  0.00           H
ATOM     66  CA  ARG A   5      31.950  24.620  29.900  1.00  0.00           C
ATOM     67  HA  ARG A   5      31.970  24.240  28.890  1.00  0.00           H
ATOM     68  CB  ARG A   5      33.380  25.240  30.290  1.00  0.00           C
ATOM     69  HB1 ARG A   5      34.120  24.530  29.870  1.00  0.00           H
ATOM     70  HB2 ARG A   5      33.520  25.470  31.370  1.00  0.00           H
ATOM     71  CG  ARG A   5      33.740  26.490  29.520  1.00  0.00           C
ATOM     72  HG1 ARG A   5      34.820  26.620  29.730  1.00  0.00           H
ATOM     73  HG2 ARG A   5      33.160  27.320  29.990  1.00  0.00           H
ATOM     74  CD  ARG A   5      33.580  26.330  27.980  1.00  0.00           C
ATOM     75  HD1 ARG A   5      32.540  26.190  27.620  1.00  0.00           H
ATOM     76  HD2 ARG A   5      34.310  25.580  27.600  1.00  0.00           H
ATOM     77  NE  ARG A   5      34.190  27.580  27.400  1.00  0.00           N
ATOM     78  HE  ARG A   5      34.520  28.310  28.000  1.00  0.00           H
ATOM     79  CZ  ARG A   5      34.600  27.810  26.160  1.00  0.00           C
ATOM     80  NH1 ARG A   5      34.120  27.110  25.180  1.00  0.00           N
ATOM     81 HH11 ARG A   5      33.500  26.370  25.430  1.00  0.00           H
ATOM     82 HH12 ARG A   5      33.990  27.660  24.350  1.00  0.00           H
ATOM     83  NH2 ARG A   5      35.050  28.960  25.650  1.00  0.00           N
ATOM     84 HH21 ARG A   5      35.400  29.690  26.240  1.00  0.00           H
ATOM     85 HH22 ARG A   5      35.060  28.940  24.650  1.00  0.00           H
ATOM     86  C   ARG A   5      31.770  23.440  30.820  1.00  0.00           C
ATOM     87  O   ARG A   5      31.230  23.470  31.940  1.00  0.00           O
ATOM     88  N   HIS A   6      32.130  22.300  30.220  1.00  0.00           N
ATOM     89  HN  HIS A   6      32.500  22.300  29.290  1.00  0.00           H
ATOM     90  CA  HIS A   6      31.830  21.040  30.920  1.00  0.00           C
ATOM     91  HA  HIS A   6      30.830  21.200  31.300  1.00  0.00           H
ATOM     92  CB  HIS A   6      31.800  19.720  30.060  1.00  0.00           C
ATOM     93  HB1 HIS A   6      31.510  18.900  30.750  1.00  0.00           H
ATOM     94  HB2 HIS A   6      32.820  19.530  29.660  1.00  0.00           H
ATOM     95  ND1 HIS A   6      29.450  19.510  29.360  1.00  0.00           N
ATOM     96  CG  HIS A   6      30.740  19.840  29.040  1.00  0.00           C
ATOM     97  CE1 HIS A   6      28.790  19.700  28.180  1.00  0.00           C
ATOM     98  HE1 HIS A   6      27.710  19.590  28.040  1.00  0.00           H
ATOM     99  NE2 HIS A   6      29.550  20.200  27.220  1.00  0.00           N
ATOM    100  HE2 HIS A   6      29.340  20.250  26.240  1.00  0.00           H
ATOM    101  CD2 HIS A   6      30.800  20.190  27.750  1.00  0.00           C
ATOM    102  HD2 HIS A   6      31.720  20.460  27.240  1.00  0.00           H
ATOM    103  C   HIS A   6      32.740  20.820  32.070  1.00  0.00           C
ATOM    104  O   HIS A   6      32.450  20.170  33.110  1.00  0.00           O
ATOM    105  N   ASP A   7      33.990  21.220  31.870  1.00  0.00           N
ATOM    106  HN  ASP A   7      34.260  21.530  30.970  1.00  0.00           H
ATOM    107  CA  ASP A   7      34.940  21.360  32.880  1.00  0.00           C
ATOM    108  HA  ASP A   7      35.220  20.400  33.280  1.00  0.00           H
ATOM    109  CB  ASP A   7      36.270  21.900  32.260  1.00  0.00           C
ATOM    110  HB1 ASP A   7      37.040  22.170  33.000  1.00  0.00           H
ATOM    111  HB2 ASP A   7      36.080  22.860  31.720  1.00  0.00           H
ATOM    112  CG  ASP A   7      36.880  20.970  31.240  1.00  0.00           C
ATOM    113  OD1 ASP A   7      37.190  19.790  31.640  1.00  0.00           O
ATOM    114  OD2 ASP A   7      37.130  21.390  30.130  1.00  0.00           O
ATOM    115  C   ASP A   7      34.630  22.280  34.080  1.00  0.00           C
ATOM    116  O   ASP A   7      33.720  23.080  34.080  1.00  0.00           O
ATOM    117  N   SER A   8      35.270  22.020  35.180  1.00  0.00           N
ATOM    118  HN  SER A   8      36.010  21.370  35.250  1.00  0.00           H
ATOM    119  CA  SER A   8      34.920  22.730  36.460  1.00  0.00           C
ATOM    120  HA  SER A   8      33.870  23.000  36.410  1.00  0.00           H
ATOM    121  CB  SER A   8      35.140  21.930  37.780  1.00  0.00           C
ATOM    122  HB1 SER A   8      34.750  22.630  38.550  1.00  0.00           H
ATOM    123  HB2 SER A   8      36.220  21.680  37.860  1.00  0.00           H
ATOM    124  OG  SER A   8      34.300  20.740  37.750  1.00  0.00           O
ATOM    125  HG1 SER A   8      34.620  20.270  38.520  1.00  0.00           H
ATOM    126  C   SER A   8      35.650  24.030  36.560  1.00  0.00           C
ATOM    127  O   SER A   8      35.170  24.860  37.280  1.00  0.00           O
ATOM    128  N   GLY A   9      36.780  24.320  35.860  1.00  0.00           N
ATOM    129  HN  GLY A   9      37.190  23.640  35.250  1.00  0.00           H
ATOM    130  CA  GLY A   9      37.560  25.500  35.950  1.00  0.00           C
ATOM    131  HA1 GLY A   9      38.440  25.420  35.330  1.00  0.00           H
ATOM    132  HA2 GLY A   9      36.840  26.280  35.760  1.00  0.00           H
ATOM    133  C   GLY A   9      38.180  25.740  37.360  1.00  0.00           C
ATOM    134  O   GLY A   9      37.930  25.010  38.280  1.00  0.00           O
ATOM    135  N   TYR A  10      39.080  26.750  37.530  1.00  0.00           N
ATOM    136  HN  TYR A  10      39.500  27.170  36.730  1.00  0.00           H
ATOM    137  CA  TYR A  10      39.780  27.030  38.740  1.00  0.00           C
ATOM    138  HA  TYR A  10      39.900  26.100  39.280  1.00  0.00           H
ATOM    139  CB  TYR A  10      41.230  27.530  38.460  1.00  0.00           C
ATOM    140  HB1 TYR A  10      41.760  27.810  39.400  1.00  0.00           H
ATOM    141  HB2 TYR A  10      41.120  28.500  37.920  1.00  0.00           H
ATOM    142  CG  TYR A  10      42.200  26.530  37.780  1.00  0.00           C
ATOM    143  CD1 TYR A  10      41.870  25.160  37.530  1.00  0.00           C
ATOM    144  HD1 TYR A  10      40.900  24.780  37.790  1.00  0.00           H
ATOM    145  CE1 TYR A  10      42.740  24.380  36.660  1.00  0.00           C
ATOM    146  HE1 TYR A  10      42.470  23.380  36.370  1.00  0.00           H
ATOM    147  CZ  TYR A  10      44.020  24.910  36.360  1.00  0.00           C
ATOM    148  OH  TYR A  10      44.960  24.160  35.640  1.00  0.00           O
ATOM    149  HH  TYR A  10      44.490  23.370  35.370  1.00  0.00           H
ATOM    150  CD2 TYR A  10      43.480  27.010  37.340  1.00  0.00           C
ATOM    151  HD2 TYR A  10      43.830  27.980  37.670  1.00  0.00           H
ATOM    152  CE2 TYR A  10      44.380  26.160  36.660  1.00  0.00           C
ATOM    153  HE2 TYR A  10      45.390  26.510  36.510  1.00  0.00           H
ATOM    154  C   TYR A  10      39.100  28.100  39.610  1.00  0.00           C
ATOM    155  O   TYR A  10      38.380  29.010  39.080  1.00  0.00           O
ATOM    156  N   GLU A  11      39.220  28.000  40.940  1.00  0.00           N
ATOM    157  HN  GLU A  11      39.710  27.270  41.410  1.00  0.00           H
ATOM    158  CA  GLU A  11      38.680  29.030  41.790  1.00  0.00           C
ATOM    159  HA  GLU A  11      37.660  29.150  41.450  1.00  0.00           H
ATOM    160  CB  GLU A  11      38.710  28.590  43.220  1.00  0.00           C
ATOM    161  HB1 GLU A  11      38.540  29.440  43.920  1.00  0.00           H
ATOM    162  HB2 GLU A  11      39.710  28.160  43.470  1.00  0.00           H
ATOM    163  CG  GLU A  11      37.580  27.600  43.530  1.00  0.00           C
ATOM    164  HG1 GLU A  11      37.710  26.660  42.940  1.00  0.00           H
ATOM    165  HG2 GLU A  11      36.550  27.880  43.210  1.00  0.00           H
ATOM    166  CD  GLU A  11      37.600  27.330  45.030  1.00  0.00           C
ATOM    167  OE1 GLU A  11      36.750  27.960  45.740  1.00  0.00           O
ATOM    168  OE2 GLU A  11      38.540  26.630  45.500  1.00  0.00           O
ATOM    169  C   GLU A  11      39.420  30.370  41.650  1.00  0.00           C
ATOM    170  O   GLU A  11      40.620  30.460  41.800  1.00  0.00           O
ATOM    171  N   VAL A  12      38.730  31.480  41.590  1.00  0.00           N
ATOM    172  HN  VAL A  12      37.740  31.440  41.550  1.00  0.00           H
ATOM    173  CA  VAL A  12      39.240  32.860  41.790  1.00  0.00           C
ATOM    174  HA  VAL A  12      40.240  32.790  42.200  1.00  0.00           H
ATOM    175  CB  VAL A  12      39.420  33.620  40.470  1.00  0.00           C
ATOM    176  HB  VAL A  12      40.210  33.210  39.800  1.00  0.00           H
ATOM    177  CG1 VAL A  12      38.130  33.490  39.650  1.00  0.00           C
ATOM    178 HG11 VAL A  12      38.110  34.230  38.820  1.00  0.00           H
ATOM    179 HG12 VAL A  12      38.240  32.450  39.270  1.00  0.00           H
ATOM    180 HG13 VAL A  12      37.250  33.560  40.330  1.00  0.00           H
ATOM    181  CG2 VAL A  12      39.780  35.050  40.750  1.00  0.00           C
ATOM    182 HG21 VAL A  12      40.720  35.000  41.350  1.00  0.00           H
ATOM    183 HG22 VAL A  12      40.050  35.590  39.820  1.00  0.00           H
ATOM    184 HG23 VAL A  12      39.080  35.550  41.450  1.00  0.00           H
ATOM    185  C   VAL A  12      38.400  33.670  42.820  1.00  0.00           C
ATOM    186  O   VAL A  12      37.220  33.760  42.640  1.00  0.00           O
ATOM    187  N   HIS A  13      39.030  34.240  43.900  1.00  0.00           N
ATOM    188  HN  HIS A  13      40.010  34.100  43.970  1.00  0.00           H
ATOM    189  CA  HIS A  13      38.420  34.960  45.040  1.00  0.00           C
ATOM    190  HA  HIS A  13      37.380  35.120  44.790  1.00  0.00           H
ATOM    191  CB  HIS A  13      38.540  34.180  46.350  1.00  0.00           C
ATOM    192  HB1 HIS A  13      38.100  34.860  47.110  1.00  0.00           H
ATOM    193  HB2 HIS A  13      39.610  33.980  46.590  1.00  0.00           H
ATOM    194  ND1 HIS A  13      36.480  32.820  46.680  1.00  0.00           N
ATOM    195  CG  HIS A  13      37.860  32.870  46.420  1.00  0.00           C
ATOM    196  CE1 HIS A  13      36.160  31.550  46.470  1.00  0.00           C
ATOM    197  HE1 HIS A  13      35.150  31.150  46.550  1.00  0.00           H
ATOM    198  NE2 HIS A  13      37.260  30.770  46.190  1.00  0.00           N
ATOM    199  HE2 HIS A  13      37.300  29.790  46.000  1.00  0.00           H
ATOM    200  CD2 HIS A  13      38.340  31.630  46.170  1.00  0.00           C
ATOM    201  HD2 HIS A  13      39.300  31.200  45.940  1.00  0.00           H
ATOM    202  C   HIS A  13      38.950  36.310  45.140  1.00  0.00           C
ATOM    203  O   HIS A  13      40.150  36.470  45.430  1.00  0.00           O
ATOM    204  N   HIS A  14      38.120  37.350  45.020  1.00  0.00           N
ATOM    205  HN  HIS A  14      37.200  37.130  44.710  1.00  0.00           H
ATOM    206  CA  HIS A  14      38.500  38.780  45.270  1.00  0.00           C
ATOM    207  HA  HIS A  14      37.550  39.270  45.410  1.00  0.00           H
ATOM    208  CB  HIS A  14      39.270  39.030  46.540  1.00  0.00           C
ATOM    209  HB1 HIS A  14      38.870  39.980  46.940  1.00  0.00           H
ATOM    210  HB2 HIS A  14      40.350  39.060  46.270  1.00  0.00           H
ATOM    211  ND1 HIS A  14      37.700  37.860  48.070  1.00  0.00           N
ATOM    212  CG  HIS A  14      39.050  38.020  47.620  1.00  0.00           C
ATOM    213  CE1 HIS A  14      37.830  36.920  48.960  1.00  0.00           C
ATOM    214  HE1 HIS A  14      37.010  36.400  49.460  1.00  0.00           H
ATOM    215  NE2 HIS A  14      39.040  36.430  49.040  1.00  0.00           N
ATOM    216  HE2 HIS A  14      39.310  35.490  49.230  1.00  0.00           H
ATOM    217  CD2 HIS A  14      39.850  37.150  48.190  1.00  0.00           C
ATOM    218  HD2 HIS A  14      40.840  36.920  47.830  1.00  0.00           H
ATOM    219  C   HIS A  14      39.140  39.400  44.070  1.00  0.00           C
ATOM    220  O   HIS A  14      39.890  40.380  44.200  1.00  0.00           O
ATOM    221  N   GLN A  15      38.760  38.970  42.840  1.00  0.00           N
ATOM    222  HN  GLN A  15      38.080  38.270  42.640  1.00  0.00           H
ATOM    223  CA  GLN A  15      39.380  39.580  41.720  1.00  0.00           C
ATOM    224  HA  GLN A  15      39.520  40.650  41.820  1.00  0.00           H
ATOM    225  CB  GLN A  15      40.640  38.780  41.270  1.00  0.00           C
ATOM    226  HB1 GLN A  15      40.900  38.930  40.200  1.00  0.00           H
ATOM    227  HB2 GLN A  15      40.520  37.680  41.330  1.00  0.00           H
ATOM    228  CG  GLN A  15      41.900  39.130  42.190  1.00  0.00           C
ATOM    229  HG1 GLN A  15      41.700  38.680  43.190  1.00  0.00           H
ATOM    230  HG2 GLN A  15      41.920  40.240  42.290  1.00  0.00           H
ATOM    231  CD  GLN A  15      43.230  38.730  41.530  1.00  0.00           C
ATOM    232  OE1 GLN A  15      43.920  37.780  41.930  1.00  0.00           O
ATOM    233  NE2 GLN A  15      43.750  39.530  40.590  1.00  0.00           N
ATOM    234 HE21 GLN A  15      44.540  39.150  40.090  1.00  0.00           H
ATOM    235 HE22 GLN A  15      43.150  40.280  40.330  1.00  0.00           H
ATOM    236  C   GLN A  15      38.480  39.560  40.460  1.00  0.00           C
ATOM    237  O   GLN A  15      37.540  38.840  40.310  1.00  0.00           O
ATOM    238  N   LYS A  16      38.830  40.470  39.510  1.00  0.00           N
ATOM    239  HN  LYS A  16      39.580  41.130  39.560  1.00  0.00           H
ATOM    240  CA  LYS A  16      38.000  40.690  38.330  1.00  0.00           C
ATOM    241  HA  LYS A  16      37.030  40.450  38.720  1.00  0.00           H
ATOM    242  CB  LYS A  16      37.970  42.160  37.800  1.00  0.00           C
ATOM    243  HB1 LYS A  16      37.200  42.180  37.000  1.00  0.00           H
ATOM    244  HB2 LYS A  16      38.980  42.440  37.450  1.00  0.00           H
ATOM    245  CG  LYS A  16      37.550  43.160  38.880  1.00  0.00           C
ATOM    246  HG1 LYS A  16      38.030  42.900  39.850  1.00  0.00           H
ATOM    247  HG2 LYS A  16      36.460  43.230  39.080  1.00  0.00           H
ATOM    248  CD  LYS A  16      38.080  44.610  38.690  1.00  0.00           C
ATOM    249  HD1 LYS A  16      39.150  44.480  38.410  1.00  0.00           H
ATOM    250  HD2 LYS A  16      37.580  45.040  37.790  1.00  0.00           H
ATOM    251  CE  LYS A  16      38.090  45.530  39.910  1.00  0.00           C
ATOM    252  HE1 LYS A  16      38.740  45.130  40.730  1.00  0.00           H
ATOM    253  HE2 LYS A  16      37.010  45.520  40.170  1.00  0.00           H
ATOM    254  NZ  LYS A  16      38.520  46.930  39.570  1.00  0.00           N
ATOM    255  HZ1 LYS A  16      37.720  47.380  39.070  1.00  0.00           H
ATOM    256  HZ2 LYS A  16      38.670  47.420  40.480  1.00  0.00           H
ATOM    257  HZ3 LYS A  16      39.380  46.870  39.000  1.00  0.00           H
ATOM    258  C   LYS A  16      38.230  39.670  37.270  1.00  0.00           C
ATOM    259  O   LYS A  16      39.300  39.100  37.100  1.00  0.00           O
ATOM    260  N   LEU A  17      37.220  39.350  36.460  1.00  0.00           N
ATOM    261  HN  LEU A  17      36.320  39.690  36.730  1.00  0.00           H
ATOM    262  CA  LEU A  17      37.250  38.550  35.290  1.00  0.00           C
ATOM    263  HA  LEU A  17      38.280  38.350  35.040  1.00  0.00           H
ATOM    264  CB  LEU A  17      36.390  37.330  35.550  1.00  0.00           C
ATOM    265  HB1 LEU A  17      36.530  36.640  34.690  1.00  0.00           H
ATOM    266  HB2 LEU A  17      35.330  37.670  35.600  1.00  0.00           H
ATOM    267  CG  LEU A  17      36.770  36.400  36.830  1.00  0.00           C
ATOM    268  HG  LEU A  17      36.550  36.940  37.780  1.00  0.00           H
ATOM    269  CD1 LEU A  17      35.930  35.130  36.900  1.00  0.00           C
ATOM    270 HD11 LEU A  17      36.020  34.620  37.890  1.00  0.00           H
ATOM    271 HD12 LEU A  17      34.840  35.300  36.830  1.00  0.00           H
ATOM    272 HD13 LEU A  17      36.190  34.460  36.050  1.00  0.00           H
ATOM    273  CD2 LEU A  17      38.250  35.920  36.680  1.00  0.00           C
ATOM    274 HD21 LEU A  17      39.020  36.680  36.950  1.00  0.00           H
ATOM    275 HD22 LEU A  17      38.490  34.890  37.030  1.00  0.00           H
ATOM    276 HD23 LEU A  17      38.340  35.750  35.590  1.00  0.00           H
ATOM    277  C   LEU A  17      36.600  39.290  34.090  1.00  0.00           C
ATOM    278  O   LEU A  17      35.880  40.230  34.280  1.00  0.00           O
ATOM    279  N   VAL A  18      36.990  39.010  32.880  1.00  0.00           N
ATOM    280  HN  VAL A  18      37.710  38.330  32.770  1.00  0.00           H
ATOM    281  CA  VAL A  18      36.580  39.740  31.660  1.00  0.00           C
ATOM    282  HA  VAL A  18      36.180  40.720  31.900  1.00  0.00           H
ATOM    283  CB  VAL A  18      37.790  39.980  30.760  1.00  0.00           C
ATOM    284  HB  VAL A  18      38.090  38.990  30.370  1.00  0.00           H
ATOM    285  CG1 VAL A  18      37.510  41.010  29.580  1.00  0.00           C
ATOM    286 HG11 VAL A  18      38.430  41.120  28.970  1.00  0.00           H
ATOM    287 HG12 VAL A  18      36.560  40.800  29.030  1.00  0.00           H
ATOM    288 HG13 VAL A  18      37.390  41.980  30.110  1.00  0.00           H
ATOM    289  CG2 VAL A  18      38.990  40.580  31.560  1.00  0.00           C
ATOM    290 HG21 VAL A  18      38.670  41.500  32.100  1.00  0.00           H
ATOM    291 HG22 VAL A  18      39.370  39.890  32.340  1.00  0.00           H
ATOM    292 HG23 VAL A  18      39.880  40.910  30.990  1.00  0.00           H
ATOM    293  C   VAL A  18      35.560  38.960  30.790  1.00  0.00           C
ATOM    294  O   VAL A  18      35.650  37.810  30.380  1.00  0.00           O
ATOM    295  N   PHE A  19      34.460  39.710  30.430  1.00  0.00           N
ATOM    296  HN  PHE A  19      34.450  40.650  30.760  1.00  0.00           H
ATOM    297  CA  PHE A  19      33.310  39.200  29.620  1.00  0.00           C
ATOM    298  HA  PHE A  19      32.930  38.280  30.030  1.00  0.00           H
ATOM    299  CB  PHE A  19      32.200  40.210  29.680  1.00  0.00           C
ATOM    300  HB1 PHE A  19      32.580  41.040  29.060  1.00  0.00           H
ATOM    301  HB2 PHE A  19      31.980  40.540  30.720  1.00  0.00           H
ATOM    302  CG  PHE A  19      30.870  39.630  29.150  1.00  0.00           C
ATOM    303  CD1 PHE A  19      30.120  40.230  28.120  1.00  0.00           C
ATOM    304  HD1 PHE A  19      30.590  41.040  27.590  1.00  0.00           H
ATOM    305  CE1 PHE A  19      28.850  39.750  27.800  1.00  0.00           C
ATOM    306  HE1 PHE A  19      28.320  40.260  27.010  1.00  0.00           H
ATOM    307  CZ  PHE A  19      28.300  38.660  28.490  1.00  0.00           C
ATOM    308  HZ  PHE A  19      27.330  38.270  28.210  1.00  0.00           H
ATOM    309  CD2 PHE A  19      30.250  38.560  29.840  1.00  0.00           C
ATOM    310  HD2 PHE A  19      30.740  38.060  30.660  1.00  0.00           H
ATOM    311  CE2 PHE A  19      29.020  38.040  29.480  1.00  0.00           C
ATOM    312  HE2 PHE A  19      28.600  37.170  29.960  1.00  0.00           H
ATOM    313  C   PHE A  19      33.710  38.830  28.150  1.00  0.00           C
ATOM    314  O   PHE A  19      34.460  39.570  27.480  1.00  0.00           O
ATOM    315  N   PHE A  20      33.230  37.670  27.680  1.00  0.00           N
ATOM    316  HN  PHE A  20      32.700  37.100  28.300  1.00  0.00           H
ATOM    317  CA  PHE A  20      33.530  37.070  26.450  1.00  0.00           C
ATOM    318  HA  PHE A  20      34.190  37.660  25.830  1.00  0.00           H
ATOM    319  CB  PHE A  20      34.300  35.730  26.780  1.00  0.00           C
ATOM    320  HB1 PHE A  20      33.660  35.070  27.420  1.00  0.00           H
ATOM    321  HB2 PHE A  20      35.220  35.960  27.360  1.00  0.00           H
ATOM    322  CG  PHE A  20      34.850  34.960  25.590  1.00  0.00           C
ATOM    323  CD1 PHE A  20      36.070  35.260  24.950  1.00  0.00           C
ATOM    324  HD1 PHE A  20      36.640  36.120  25.270  1.00  0.00           H
ATOM    325  CE1 PHE A  20      36.500  34.540  23.880  1.00  0.00           C
ATOM    326  HE1 PHE A  20      37.410  34.760  23.350  1.00  0.00           H
ATOM    327  CZ  PHE A  20      35.630  33.530  23.270  1.00  0.00           C
ATOM    328  HZ  PHE A  20      35.910  33.080  22.330  1.00  0.00           H
ATOM    329  CD2 PHE A  20      33.980  33.930  25.070  1.00  0.00           C
ATOM    330  HD2 PHE A  20      33.020  33.720  25.500  1.00  0.00           H
ATOM    331  CE2 PHE A  20      34.420  33.190  23.940  1.00  0.00           C
ATOM    332  HE2 PHE A  20      33.810  32.400  23.540  1.00  0.00           H
ATOM    333  C   PHE A  20      32.190  36.830  25.690  1.00  0.00           C
ATOM    334  O   PHE A  20      31.330  36.140  26.210  1.00  0.00           O
ATOM    335  N   ALA A  21      32.120  37.360  24.450  1.00  0.00           N
ATOM    336  HN  ALA A  21      32.880  37.920  24.120  1.00  0.00           H
ATOM    337  CA  ALA A  21      30.880  37.420  23.730  1.00  0.00           C
ATOM    338  HA  ALA A  21      30.150  37.190  24.490  1.00  0.00           H
ATOM    339  CB  ALA A  21      30.610  38.860  23.120  1.00  0.00           C
ATOM    340  HB1 ALA A  21      31.350  39.010  22.300  1.00  0.00           H
ATOM    341  HB2 ALA A  21      29.650  39.050  22.600  1.00  0.00           H
ATOM    342  HB3 ALA A  21      30.760  39.600  23.930  1.00  0.00           H
ATOM    343  C   ALA A  21      30.740  36.340  22.640  1.00  0.00           C
ATOM    344  O   ALA A  21      29.680  36.210  22.080  1.00  0.00           O
ATOM    345  N   GLU A  22      31.770  35.460  22.420  1.00  0.00           N
ATOM    346  HN  GLU A  22      32.680  35.430  22.820  1.00  0.00           H
ATOM    347  CA  GLU A  22      31.560  34.250  21.580  1.00  0.00           C
ATOM    348  HA  GLU A  22      30.810  34.400  20.820  1.00  0.00           H
ATOM    349  CB  GLU A  22      32.850  33.750  20.890  1.00  0.00           C
ATOM    350  HB1 GLU A  22      32.690  32.700  20.550  1.00  0.00           H
ATOM    351  HB2 GLU A  22      33.670  33.870  21.630  1.00  0.00           H
ATOM    352  CG  GLU A  22      33.140  34.450  19.570  1.00  0.00           C
ATOM    353  HG1 GLU A  22      33.880  35.240  19.810  1.00  0.00           H
ATOM    354  HG2 GLU A  22      32.250  35.010  19.180  1.00  0.00           H
ATOM    355  CD  GLU A  22      33.730  33.600  18.510  1.00  0.00           C
ATOM    356  OE1 GLU A  22      32.890  32.910  17.790  1.00  0.00           O
ATOM    357  OE2 GLU A  22      34.980  33.450  18.300  1.00  0.00           O
ATOM    358  C   GLU A  22      31.040  33.100  22.480  1.00  0.00           C
ATOM    359  O   GLU A  22      31.000  33.270  23.690  1.00  0.00           O
ATOM    360  N   ASP A  23      30.560  31.950  21.890  1.00  0.00           N
ATOM    361  HN  ASP A  23      30.670  31.850  20.900  1.00  0.00           H
ATOM    362  CA  ASP A  23      29.910  30.900  22.560  1.00  0.00           C
ATOM    363  HA  ASP A  23      29.130  31.340  23.170  1.00  0.00           H
ATOM    364  CB  ASP A  23      29.240  29.970  21.570  1.00  0.00           C
ATOM    365  HB1 ASP A  23      30.040  29.390  21.070  1.00  0.00           H
ATOM    366  HB2 ASP A  23      28.630  30.590  20.880  1.00  0.00           H
ATOM    367  CG  ASP A  23      28.210  29.080  22.190  1.00  0.00           C
ATOM    368  OD1 ASP A  23      27.920  27.960  21.750  1.00  0.00           O
ATOM    369  OD2 ASP A  23      27.590  29.550  23.220  1.00  0.00           O
ATOM    370  C   ASP A  23      30.730  30.160  23.600  1.00  0.00           C
ATOM    371  O   ASP A  23      31.930  29.950  23.430  1.00  0.00           O
ATOM    372  N   VAL A  24      30.160  29.720  24.730  1.00  0.00           N
ATOM    373  HN  VAL A  24      29.230  30.080  24.830  1.00  0.00           H
ATOM    374  CA  VAL A  24      30.810  28.950  25.720  1.00  0.00           C
ATOM    375  HA  VAL A  24      31.820  28.640  25.500  1.00  0.00           H
ATOM    376  CB  VAL A  24      30.900  29.730  27.090  1.00  0.00           C
ATOM    377  HB  VAL A  24      31.230  29.040  27.900  1.00  0.00           H
ATOM    378  CG1 VAL A  24      31.800  31.010  26.760  1.00  0.00           C
ATOM    379 HG11 VAL A  24      31.450  31.470  25.810  1.00  0.00           H
ATOM    380 HG12 VAL A  24      31.540  31.750  27.550  1.00  0.00           H
ATOM    381 HG13 VAL A  24      32.870  30.730  26.650  1.00  0.00           H
ATOM    382  CG2 VAL A  24      29.440  30.170  27.470  1.00  0.00           C
ATOM    383 HG21 VAL A  24      29.600  30.860  28.320  1.00  0.00           H
ATOM    384 HG22 VAL A  24      28.900  30.730  26.670  1.00  0.00           H
ATOM    385 HG23 VAL A  24      28.790  29.370  27.880  1.00  0.00           H
ATOM    386  C   VAL A  24      29.920  27.730  26.030  1.00  0.00           C
ATOM    387  O   VAL A  24      30.140  26.950  26.930  1.00  0.00           O
ATOM    388  N   GLY A  25      28.730  27.630  25.300  1.00  0.00           N
ATOM    389  HN  GLY A  25      28.370  28.420  24.810  1.00  0.00           H
ATOM    390  CA  GLY A  25      27.990  26.370  25.300  1.00  0.00           C
ATOM    391  HA1 GLY A  25      27.860  26.080  26.330  1.00  0.00           H
ATOM    392  HA2 GLY A  25      27.100  26.640  24.750  1.00  0.00           H
ATOM    393  C   GLY A  25      28.630  25.320  24.500  1.00  0.00           C
ATOM    394  O   GLY A  25      28.820  24.180  25.040  1.00  0.00           O
ATOM    395  N   SER A  26      28.910  25.620  23.210  1.00  0.00           N
ATOM    396  HN  SER A  26      28.640  26.530  22.910  1.00  0.00           H
ATOM    397  CA  SER A  26      29.380  24.720  22.230  1.00  0.00           C
ATOM    398  HA  SER A  26      28.880  23.780  22.430  1.00  0.00           H
ATOM    399  CB  SER A  26      28.890  25.070  20.760  1.00  0.00           C
ATOM    400  HB1 SER A  26      27.780  25.130  20.740  1.00  0.00           H
ATOM    401  HB2 SER A  26      29.260  24.220  20.150  1.00  0.00           H
ATOM    402  OG  SER A  26      29.380  26.310  20.280  1.00  0.00           O
ATOM    403  HG1 SER A  26      28.860  26.990  20.720  1.00  0.00           H
ATOM    404  C   SER A  26      30.850  24.460  22.330  1.00  0.00           C
ATOM    405  O   SER A  26      31.590  25.310  22.830  1.00  0.00           O
ATOM    406  N   ASN A  27      31.290  23.250  21.890  1.00  0.00           N
ATOM    407  HN  ASN A  27      30.550  22.620  21.630  1.00  0.00           H
ATOM    408  CA  ASN A  27      32.700  22.980  21.720  1.00  0.00           C
ATOM    409  HA  ASN A  27      33.240  23.410  22.560  1.00  0.00           H
ATOM    410  CB  ASN A  27      32.900  21.440  21.530  1.00  0.00           C
ATOM    411  HB1 ASN A  27      32.360  21.020  20.650  1.00  0.00           H
ATOM    412  HB2 ASN A  27      32.450  21.030  22.460  1.00  0.00           H
ATOM    413  CG  ASN A  27      34.460  21.170  21.420  1.00  0.00           C
ATOM    414  OD1 ASN A  27      35.320  22.060  21.500  1.00  0.00           O
ATOM    415  ND2 ASN A  27      34.900  19.900  21.210  1.00  0.00           N
ATOM    416 HD21 ASN A  27      35.880  19.710  21.250  1.00  0.00           H
ATOM    417 HD22 ASN A  27      34.300  19.120  21.020  1.00  0.00           H
ATOM    418  C   ASN A  27      33.210  23.760  20.440  1.00  0.00           C
ATOM    419  O   ASN A  27      32.890  23.360  19.310  1.00  0.00           O
ATOM    420  N   LYS A  28      33.930  24.900  20.630  1.00  0.00           N
ATOM    421  HN  LYS A  28      34.240  25.160  21.540  1.00  0.00           H
ATOM    422  CA  LYS A  28      34.430  25.800  19.610  1.00  0.00           C
ATOM    423  HA  LYS A  28      33.980  25.500  18.680  1.00  0.00           H
ATOM    424  CB  LYS A  28      34.150  27.280  19.970  1.00  0.00           C
ATOM    425  HB1 LYS A  28      34.720  27.980  19.320  1.00  0.00           H
ATOM    426  HB2 LYS A  28      34.650  27.460  20.940  1.00  0.00           H
ATOM    427  CG  LYS A  28      32.640  27.450  19.970  1.00  0.00           C
ATOM    428  HG1 LYS A  28      32.380  28.130  20.810  1.00  0.00           H
ATOM    429  HG2 LYS A  28      32.010  26.550  20.120  1.00  0.00           H
ATOM    430  CD  LYS A  28      32.130  28.090  18.660  1.00  0.00           C
ATOM    431  HD1 LYS A  28      32.510  27.490  17.810  1.00  0.00           H
ATOM    432  HD2 LYS A  28      31.030  27.940  18.670  1.00  0.00           H
ATOM    433  CE  LYS A  28      32.500  29.610  18.650  1.00  0.00           C
ATOM    434  HE1 LYS A  28      33.590  29.800  18.610  1.00  0.00           H
ATOM    435  HE2 LYS A  28      32.070  30.100  19.550  1.00  0.00           H
ATOM    436  NZ  LYS A  28      31.900  30.310  17.450  1.00  0.00           N
ATOM    437  HZ1 LYS A  28      32.300  30.000  16.540  1.00  0.00           H
ATOM    438  HZ2 LYS A  28      30.870  30.150  17.360  1.00  0.00           H
ATOM    439  HZ3 LYS A  28      32.100  31.330  17.450  1.00  0.00           H
ATOM    440  C   LYS A  28      35.880  25.550  19.360  1.00  0.00           C
ATOM    441  O   LYS A  28      36.430  26.080  18.400  1.00  0.00           O
ATOM    442  N   GLY A  29      36.580  24.710  20.240  1.00  0.00           N
ATOM    443  HN  GLY A  29      36.160  24.240  21.010  1.00  0.00           H
ATOM    444  CA  GLY A  29      38.040  24.510  20.230  1.00  0.00           C
ATOM    445  HA1 GLY A  29      38.240  23.650  20.840  1.00  0.00           H
ATOM    446  HA2 GLY A  29      38.270  24.360  19.190  1.00  0.00           H
ATOM    447  C   GLY A  29      38.840  25.610  20.790  1.00  0.00           C
ATOM    448  O   GLY A  29      39.930  25.830  20.250  1.00  0.00           O
ATOM    449  N   ALA A  30      38.160  26.430  21.700  1.00  0.00           N
ATOM    450  HN  ALA A  30      37.250  26.150  21.990  1.00  0.00           H
ATOM    451  CA  ALA A  30      38.840  27.450  22.530  1.00  0.00           C
ATOM    452  HA  ALA A  30      39.270  28.150  21.840  1.00  0.00           H
ATOM    453  CB  ALA A  30      37.930  28.190  23.450  1.00  0.00           C
ATOM    454  HB1 ALA A  30      38.470  28.970  24.030  1.00  0.00           H
ATOM    455  HB2 ALA A  30      37.090  28.660  22.890  1.00  0.00           H
ATOM    456  HB3 ALA A  30      37.470  27.520  24.200  1.00  0.00           H
ATOM    457  C   ALA A  30      39.960  26.780  23.300  1.00  0.00           C
ATOM    458  O   ALA A  30      39.740  25.690  23.840  1.00  0.00           O
ATOM    459  N   ILE A  31      41.160  27.370  23.460  1.00  0.00           N
ATOM    460  HN  ILE A  31      41.360  28.290  23.120  1.00  0.00           H
ATOM    461  CA  ILE A  31      42.320  26.720  24.060  1.00  0.00           C
ATOM    462  HA  ILE A  31      42.030  25.720  24.360  1.00  0.00           H
ATOM    463  CB  ILE A  31      43.520  26.690  23.110  1.00  0.00           C
ATOM    464  HB  ILE A  31      44.350  26.180  23.640  1.00  0.00           H
ATOM    465  CG2 ILE A  31      43.130  25.860  21.850  1.00  0.00           C
ATOM    466 HG21 ILE A  31      42.640  24.900  22.130  1.00  0.00           H
ATOM    467 HG22 ILE A  31      42.560  26.450  21.110  1.00  0.00           H
ATOM    468 HG23 ILE A  31      44.150  25.730  21.420  1.00  0.00           H
ATOM    469  CG1 ILE A  31      44.060  28.170  22.700  1.00  0.00           C
ATOM    470 HG11 ILE A  31      43.480  29.000  23.160  1.00  0.00           H
ATOM    471 HG12 ILE A  31      43.790  28.250  21.630  1.00  0.00           H
ATOM    472  CD  ILE A  31      45.590  28.290  22.930  1.00  0.00           C
ATOM    473  HD1 ILE A  31      46.100  27.380  22.540  1.00  0.00           H
ATOM    474  HD2 ILE A  31      46.000  29.250  22.550  1.00  0.00           H
ATOM    475  HD3 ILE A  31      45.770  28.320  24.030  1.00  0.00           H
ATOM    476  C   ILE A  31      42.770  27.460  25.360  1.00  0.00           C
ATOM    477  O   ILE A  31      43.780  27.140  25.970  1.00  0.00           O
ATOM    478  N   ILE A  32      42.110  28.590  25.620  1.00  0.00           N
ATOM    479  HN  ILE A  32      41.380  28.900  25.020  1.00  0.00           H
ATOM    480  CA  ILE A  32      42.320  29.290  26.870  1.00  0.00           C
ATOM    481  HA  ILE A  32      43.390  29.240  27.020  1.00  0.00           H
ATOM    482  CB  ILE A  32      41.900  30.760  26.680  1.00  0.00           C
ATOM    483  HB  ILE A  32      40.810  30.730  26.450  1.00  0.00           H
ATOM    484  CG2 ILE A  32      41.970  31.680  27.940  1.00  0.00           C
ATOM    485 HG21 ILE A  32      42.950  31.570  28.460  1.00  0.00           H
ATOM    486 HG22 ILE A  32      41.760  32.730  27.670  1.00  0.00           H
ATOM    487 HG23 ILE A  32      41.270  31.340  28.730  1.00  0.00           H
ATOM    488  CG1 ILE A  32      42.680  31.500  25.570  1.00  0.00           C
ATOM    489 HG11 ILE A  32      42.360  32.570  25.590  1.00  0.00           H
ATOM    490 HG12 ILE A  32      42.410  31.160  24.550  1.00  0.00           H
ATOM    491  CD  ILE A  32      44.190  31.450  25.820  1.00  0.00           C
ATOM    492  HD1 ILE A  32      44.590  31.560  26.850  1.00  0.00           H
ATOM    493  HD2 ILE A  32      44.710  30.530  25.510  1.00  0.00           H
ATOM    494  HD3 ILE A  32      44.600  32.290  25.230  1.00  0.00           H
ATOM    495  C   ILE A  32      41.710  28.650  28.090  1.00  0.00           C
ATOM    496  O   ILE A  32      40.620  28.160  28.030  1.00  0.00           O
ATOM    497  N   GLY A  33      42.490  28.560  29.170  1.00  0.00           N
ATOM    498  HN  GLY A  33      43.430  28.900  29.140  1.00  0.00           H
ATOM    499  CA  GLY A  33      42.160  28.050  30.520  1.00  0.00           C
ATOM    500  HA1 GLY A  33      41.820  27.040  30.330  1.00  0.00           H
ATOM    501  HA2 GLY A  33      43.040  28.080  31.140  1.00  0.00           H
ATOM    502  C   GLY A  33      41.030  28.710  31.160  1.00  0.00           C
ATOM    503  O   GLY A  33      40.610  29.850  30.820  1.00  0.00           O
ATOM    504  N   LEU A  34      40.520  28.020  32.170  1.00  0.00           N
ATOM    505  HN  LEU A  34      40.850  27.140  32.490  1.00  0.00           H
ATOM    506  CA  LEU A  34      39.180  28.270  32.770  1.00  0.00           C
ATOM    507  HA  LEU A  34      38.790  29.120  32.230  1.00  0.00           H
ATOM    508  CB  LEU A  34      38.250  27.060  32.520  1.00  0.00           C
ATOM    509  HB1 LEU A  34      38.510  26.190  33.150  1.00  0.00           H
ATOM    510  HB2 LEU A  34      38.400  26.690  31.480  1.00  0.00           H
ATOM    511  CG  LEU A  34      36.740  27.160  32.850  1.00  0.00           C
ATOM    512  HG  LEU A  34      36.600  27.580  33.860  1.00  0.00           H
ATOM    513  CD1 LEU A  34      36.230  28.220  31.860  1.00  0.00           C
ATOM    514 HD11 LEU A  34      36.760  29.190  31.980  1.00  0.00           H
ATOM    515 HD12 LEU A  34      36.250  27.920  30.790  1.00  0.00           H
ATOM    516 HD13 LEU A  34      35.210  28.520  32.190  1.00  0.00           H
ATOM    517  CD2 LEU A  34      36.110  25.870  32.520  1.00  0.00           C
ATOM    518 HD21 LEU A  34      36.510  25.050  33.160  1.00  0.00           H
ATOM    519 HD22 LEU A  34      35.020  25.800  32.710  1.00  0.00           H
ATOM    520 HD23 LEU A  34      36.340  25.710  31.450  1.00  0.00           H
ATOM    521  C   LEU A  34      39.250  28.570  34.200  1.00  0.00           C
ATOM    522  O   LEU A  34      39.820  27.780  34.980  1.00  0.00           O
ATOM    523  N   MET A  35      38.600  29.710  34.590  1.00  0.00           N
ATOM    524  HN  MET A  35      38.300  30.370  33.900  1.00  0.00           H
ATOM    525  CA  MET A  35      38.550  30.160  36.010  1.00  0.00           C
ATOM    526  HA  MET A  35      38.570  29.320  36.690  1.00  0.00           H
ATOM    527  CB  MET A  35      39.520  31.330  36.330  1.00  0.00           C
ATOM    528  HB1 MET A  35      40.590  31.050  36.440  1.00  0.00           H
ATOM    529  HB2 MET A  35      39.300  31.600  37.390  1.00  0.00           H
ATOM    530  CG  MET A  35      39.450  32.660  35.530  1.00  0.00           C
ATOM    531  HG1 MET A  35      40.000  33.460  36.060  1.00  0.00           H
ATOM    532  HG2 MET A  35      38.420  33.030  35.720  1.00  0.00           H
ATOM    533  SD  MET A  35      40.050  32.480  33.800  1.00  0.00           S
ATOM    534  CE  MET A  35      39.160  33.720  32.980  1.00  0.00           C
ATOM    535  HE1 MET A  35      39.140  34.630  33.610  1.00  0.00           H
ATOM    536  HE2 MET A  35      39.620  33.880  31.980  1.00  0.00           H
ATOM    537  HE3 MET A  35      38.120  33.430  32.710  1.00  0.00           H
ATOM    538  C   MET A  35      37.070  30.620  36.150  1.00  0.00           C
ATOM    539  O   MET A  35      36.500  31.200  35.280  1.00  0.00           O
ATOM    540  N   VAL A  36      36.510  30.250  37.340  1.00  0.00           N
ATOM    541  HN  VAL A  36      37.040  29.780  38.040  1.00  0.00           H
ATOM    542  CA  VAL A  36      35.060  30.380  37.650  1.00  0.00           C
ATOM    543  HA  VAL A  36      34.660  31.150  37.000  1.00  0.00           H
ATOM    544  CB  VAL A  36      34.330  29.090  37.560  1.00  0.00           C
ATOM    545  HB  VAL A  36      34.630  28.450  38.420  1.00  0.00           H
ATOM    546  CG1 VAL A  36      32.800  29.450  37.550  1.00  0.00           C
ATOM    547 HG11 VAL A  36      32.570  30.140  36.700  1.00  0.00           H
ATOM    548 HG12 VAL A  36      32.310  28.460  37.550  1.00  0.00           H
ATOM    549 HG13 VAL A  36      32.560  29.980  38.490  1.00  0.00           H
ATOM    550  CG2 VAL A  36      34.460  28.380  36.220  1.00  0.00           C
ATOM    551 HG21 VAL A  36      34.340  29.140  35.420  1.00  0.00           H
ATOM    552 HG22 VAL A  36      35.480  27.960  36.160  1.00  0.00           H
ATOM    553 HG23 VAL A  36      33.710  27.570  36.120  1.00  0.00           H
ATOM    554  C   VAL A  36      34.930  31.030  39.110  1.00  0.00           C
ATOM    555  O   VAL A  36      35.670  30.650  40.030  1.00  0.00           O
ATOM    556  N   GLY A  37      34.070  32.090  39.250  1.00  0.00           N
ATOM    557  HN  GLY A  37      33.420  32.210  38.510  1.00  0.00           H
ATOM    558  CA  GLY A  37      33.710  32.800  40.470  1.00  0.00           C
ATOM    559  HA1 GLY A  37      32.660  32.660  40.700  1.00  0.00           H
ATOM    560  HA2 GLY A  37      34.300  32.460  41.310  1.00  0.00           H
ATOM    561  C   GLY A  37      33.930  34.280  40.210  1.00  0.00           C
ATOM    562  O   GLY A  37      33.540  34.770  39.150  1.00  0.00           O
ATOM    563  N   GLY A  38      34.610  34.980  41.130  1.00  0.00           N
ATOM    564  HN  GLY A  38      34.680  34.580  42.050  1.00  0.00           H
ATOM    565  CA  GLY A  38      35.050  36.370  40.930  1.00  0.00           C
ATOM    566  HA1 GLY A  38      35.430  36.790  41.850  1.00  0.00           H
ATOM    567  HA2 GLY A  38      35.690  36.330  40.060  1.00  0.00           H
ATOM    568  C   GLY A  38      34.060  37.350  40.500  1.00  0.00           C
ATOM    569  O   GLY A  38      32.820  37.080  40.500  1.00  0.00           O
ATOM    570  N   VAL A  39      34.530  38.540  40.020  1.00  0.00           N
ATOM    571  HN  VAL A  39      35.480  38.830  40.000  1.00  0.00           H
ATOM    572  CA  VAL A  39      33.610  39.500  39.560  1.00  0.00           C
ATOM    573  HA  VAL A  39      32.560  39.350  39.720  1.00  0.00           H
ATOM    574  CB  VAL A  39      33.830  40.890  40.330  1.00  0.00           C
ATOM    575  HB  VAL A  39      34.860  41.230  40.050  1.00  0.00           H
ATOM    576  CG1 VAL A  39      32.900  42.000  39.780  1.00  0.00           C
ATOM    577 HG11 VAL A  39      31.880  41.560  39.870  1.00  0.00           H
ATOM    578 HG12 VAL A  39      33.010  42.980  40.310  1.00  0.00           H
ATOM    579 HG13 VAL A  39      33.030  42.190  38.690  1.00  0.00           H
ATOM    580  CG2 VAL A  39      33.700  40.630  41.800  1.00  0.00           C
ATOM    581 HG21 VAL A  39      34.420  39.930  42.270  1.00  0.00           H
ATOM    582 HG22 VAL A  39      33.790  41.610  42.320  1.00  0.00           H
ATOM    583 HG23 VAL A  39      32.740  40.150  42.070  1.00  0.00           H
ATOM    584  C   VAL A  39      33.850  39.760  38.010  1.00  0.00           C
ATOM    585  O   VAL A  39      34.760  40.500  37.550  1.00  0.00           O
ATOM    586  N   VAL A  40      32.890  39.370  37.210  1.00  0.00           N
ATOM    587  HN  VAL A  40      32.100  38.830  37.490  1.00  0.00           H
ATOM    588  CA  VAL A  40      32.990  39.690  35.760  1.00  0.00           C
ATOM    589  HA  VAL A  40      33.940  39.470  35.300  1.00  0.00           H
ATOM    590  CB  VAL A  40      32.040  38.730  34.980  1.00  0.00           C
ATOM    591  HB  VAL A  40      31.080  38.700  35.540  1.00  0.00           H
ATOM    592  CG1 VAL A  40      31.800  39.140  33.540  1.00  0.00           C
ATOM    593 HG11 VAL A  40      32.710  39.420  32.980  1.00  0.00           H
ATOM    594 HG12 VAL A  40      31.200  38.420  32.930  1.00  0.00           H
ATOM    595 HG13 VAL A  40      31.070  39.980  33.510  1.00  0.00           H
ATOM    596  CG2 VAL A  40      32.580  37.310  35.020  1.00  0.00           C
ATOM    597 HG21 VAL A  40      31.860  36.550  34.630  1.00  0.00           H
ATOM    598 HG22 VAL A  40      33.540  37.190  34.480  1.00  0.00           H
ATOM    599 HG23 VAL A  40      32.750  36.850  36.020  1.00  0.00           H
ATOM    600  C   VAL A  40      32.770  41.200  35.430  1.00  0.00           C
ATOM    601  O   VAL A  40      31.770  41.840  35.740  1.00  0.00           O
ATOM    602  N   ILE A  41      33.610  41.860  34.690  1.00  0.00           N
ATOM    603  HN  ILE A  41      34.410  41.380  34.350  1.00  0.00           H
ATOM    604  CA  ILE A  41      33.370  43.230  34.260  1.00  0.00           C
ATOM    605  HA  ILE A  41      32.710  43.750  34.940  1.00  0.00           H
ATOM    606  CB  ILE A  41      34.690  44.020  34.300  1.00  0.00           C
ATOM    607  HB  ILE A  41      35.430  43.520  33.650  1.00  0.00           H
ATOM    608  CG2 ILE A  41      34.510  45.440  33.710  1.00  0.00           C
ATOM    609 HG21 ILE A  41      33.840  46.100  34.300  1.00  0.00           H
ATOM    610 HG22 ILE A  41      35.510  45.940  33.650  1.00  0.00           H
ATOM    611 HG23 ILE A  41      34.180  45.350  32.660  1.00  0.00           H
ATOM    612  CG1 ILE A  41      35.160  43.990  35.810  1.00  0.00           C
ATOM    613 HG11 ILE A  41      36.210  44.340  35.800  1.00  0.00           H
ATOM    614 HG12 ILE A  41      35.420  42.970  36.190  1.00  0.00           H
ATOM    615  CD  ILE A  41      34.210  44.720  36.750  1.00  0.00           C
ATOM    616  HD1 ILE A  41      34.680  44.500  37.730  1.00  0.00           H
ATOM    617  HD2 ILE A  41      34.250  45.800  36.520  1.00  0.00           H
ATOM    618  HD3 ILE A  41      33.200  44.260  36.720  1.00  0.00           H
ATOM    619  C   ILE A  41      32.880  43.140  32.830  1.00  0.00           C
ATOM    620  O   ILE A  41      33.310  42.310  32.040  1.00  0.00           O
ATOM    621  N   ALA A  42      31.920  44.050  32.460  1.00  0.00           N
ATOM    622  HN  ALA A  42      31.580  44.580  33.240  1.00  0.00           H
ATOM    623  CA  ALA A  42      31.200  44.170  31.160  1.00  0.00           C
ATOM    624  HA  ALA A  42      30.510  44.970  31.360  1.00  0.00           H
ATOM    625  CB  ALA A  42      32.030  44.570  29.970  1.00  0.00           C
ATOM    626  HB1 ALA A  42      32.700  45.330  30.410  1.00  0.00           H
ATOM    627  HB2 ALA A  42      32.640  43.710  29.640  1.00  0.00           H
ATOM    628  HB3 ALA A  42      31.460  44.850  29.050  1.00  0.00           H
ATOM    629  C   ALA A  42      30.240  43.090  30.800  1.00  0.00           C
ATOM    630  O   ALA A  42      29.950  42.900  29.590  1.00  0.00           O
ATOM    631  N   NME A  43      29.620  42.420  31.840  1.00  0.00           N
ATOM    632  HN  NME A  43      29.860  42.670  32.780  1.00  0.00           H
ATOM    633  CH3 NME A  43      28.630  41.390  31.540  1.00  0.00           C
ATOM    634 HH31 NME A  43      28.920  40.730  30.700  1.00  0.00           H
ATOM    635 HH32 NME A  43      28.380  40.740  32.410  1.00  0.00           H
ATOM    636 HH33 NME A  43      27.730  41.910  31.150  1.00  0.00           H
ATOM    637  N   PHE B 194      28.730  43.820  49.790  1.00  0.00           N
ATOM    638  H1  PHE B 194      28.470  44.590  49.150  1.00  0.00           H
ATOM    639  H2  PHE B 194      27.940  43.160  49.960  1.00  0.00           H
ATOM    640  H3  PHE B 194      28.960  44.380  50.640  1.00  0.00           H
ATOM    641  CA  PHE B 194      29.990  43.090  49.420  1.00  0.00           C
ATOM    642  HA  PHE B 194      30.200  42.420  50.230  1.00  0.00           H
ATOM    643  CB  PHE B 194      29.690  42.140  48.160  1.00  0.00           C
ATOM    644  HB1 PHE B 194      29.480  42.750  47.250  1.00  0.00           H
ATOM    645  HB2 PHE B 194      28.810  41.530  48.450  1.00  0.00           H
ATOM    646  CG  PHE B 194      30.870  41.100  47.930  1.00  0.00           C
ATOM    647  CD1 PHE B 194      30.810  39.870  48.560  1.00  0.00           C
ATOM    648  HD1 PHE B 194      29.930  39.630  49.130  1.00  0.00           H
ATOM    649  CE1 PHE B 194      31.900  38.960  48.380  1.00  0.00           C
ATOM    650  HE1 PHE B 194      31.790  38.000  48.860  1.00  0.00           H
ATOM    651  CZ  PHE B 194      32.950  39.300  47.450  1.00  0.00           C
ATOM    652  HZ  PHE B 194      33.740  38.590  47.260  1.00  0.00           H
ATOM    653  CD2 PHE B 194      31.880  41.490  47.130  1.00  0.00           C
ATOM    654  HD2 PHE B 194      31.880  42.490  46.730  1.00  0.00           H
ATOM    655  CE2 PHE B 194      32.930  40.580  46.850  1.00  0.00           C
ATOM    656  HE2 PHE B 194      33.720  41.030  46.260  1.00  0.00           H
ATOM    657  C   PHE B 194      31.160  44.040  49.210  1.00  0.00           C
ATOM    658  O   PHE B 194      30.970  45.240  49.040  1.00  0.00           O
ATOM    659  N   LYS B 195      32.390  43.490  49.310  1.00  0.00           N
ATOM    660  HN  LYS B 195      32.420  42.510  49.460  1.00  0.00           H
ATOM    661  CA  LYS B 195      33.680  44.210  49.350  1.00  0.00           C
ATOM    662  HA  LYS B 195      33.580  45.160  49.860  1.00  0.00           H
ATOM    663  CB  LYS B 195      34.690  43.370  50.170  1.00  0.00           C
ATOM    664  HB1 LYS B 195      34.280  43.320  51.200  1.00  0.00           H
ATOM    665  HB2 LYS B 195      35.630  43.930  50.310  1.00  0.00           H
ATOM    666  CG  LYS B 195      34.890  41.970  49.590  1.00  0.00           C
ATOM    667  HG1 LYS B 195      35.530  41.910  48.690  1.00  0.00           H
ATOM    668  HG2 LYS B 195      33.940  41.470  49.290  1.00  0.00           H
ATOM    669  CD  LYS B 195      35.540  41.110  50.700  1.00  0.00           C
ATOM    670  HD1 LYS B 195      36.180  41.700  51.390  1.00  0.00           H
ATOM    671  HD2 LYS B 195      34.720  40.800  51.370  1.00  0.00           H
ATOM    672  CE  LYS B 195      36.290  39.900  50.130  1.00  0.00           C
ATOM    673  HE1 LYS B 195      35.930  39.640  49.110  1.00  0.00           H
ATOM    674  HE2 LYS B 195      36.210  38.970  50.730  1.00  0.00           H
ATOM    675  NZ  LYS B 195      37.700  40.280  50.070  1.00  0.00           N
ATOM    676  HZ1 LYS B 195      38.020  40.340  51.050  1.00  0.00           H
ATOM    677  HZ2 LYS B 195      38.170  39.560  49.480  1.00  0.00           H
ATOM    678  HZ3 LYS B 195      37.800  41.180  49.550  1.00  0.00           H
ATOM    679  C   LYS B 195      34.300  44.570  47.910  1.00  0.00           C
ATOM    680  O   LYS B 195      34.080  43.890  46.890  1.00  0.00           O
ATOM    681  N   ASN B 196      35.180  45.640  47.900  1.00  0.00           N
ATOM    682  HN  ASN B 196      35.380  46.190  48.710  1.00  0.00           H
ATOM    683  CA  ASN B 196      35.910  46.030  46.720  1.00  0.00           C
ATOM    684  HA  ASN B 196      35.220  46.150  45.890  1.00  0.00           H
ATOM    685  CB  ASN B 196      36.550  47.410  46.950  1.00  0.00           C
ATOM    686  HB1 ASN B 196      37.320  47.300  47.740  1.00  0.00           H
ATOM    687  HB2 ASN B 196      35.730  48.080  47.300  1.00  0.00           H
ATOM    688  CG  ASN B 196      37.070  48.130  45.690  1.00  0.00           C
ATOM    689  OD1 ASN B 196      36.880  47.610  44.560  1.00  0.00           O
ATOM    690  ND2 ASN B 196      37.700  49.290  45.830  1.00  0.00           N
ATOM    691 HD21 ASN B 196      38.160  49.500  46.690  1.00  0.00           H
ATOM    692 HD22 ASN B 196      37.840  49.820  45.000  1.00  0.00           H
ATOM    693  C   ASN B 196      36.970  45.000  46.310  1.00  0.00           C
ATOM    694  O   ASN B 196      37.720  44.480  47.150  1.00  0.00           O
ATOM    695  N   ILE B 197      37.050  44.760  44.990  1.00  0.00           N
ATOM    696  HN  ILE B 197      36.600  45.410  44.370  1.00  0.00           H
ATOM    697  CA  ILE B 197      37.850  43.620  44.480  1.00  0.00           C
ATOM    698  HA  ILE B 197      38.200  43.000  45.290  1.00  0.00           H
ATOM    699  CB  ILE B 197      37.030  42.690  43.670  1.00  0.00           C
ATOM    700  HB  ILE B 197      37.690  41.880  43.290  1.00  0.00           H
ATOM    701  CG2 ILE B 197      35.890  42.110  44.550  1.00  0.00           C
ATOM    702 HG21 ILE B 197      36.340  41.740  45.500  1.00  0.00           H
ATOM    703 HG22 ILE B 197      35.100  42.850  44.800  1.00  0.00           H
ATOM    704 HG23 ILE B 197      35.480  41.220  44.020  1.00  0.00           H
ATOM    705  CG1 ILE B 197      36.480  43.290  42.270  1.00  0.00           C
ATOM    706 HG11 ILE B 197      36.200  42.420  41.640  1.00  0.00           H
ATOM    707 HG12 ILE B 197      37.380  43.760  41.830  1.00  0.00           H
ATOM    708  CD  ILE B 197      35.460  44.360  42.330  1.00  0.00           C
ATOM    709  HD1 ILE B 197      34.630  44.120  43.030  1.00  0.00           H
ATOM    710  HD2 ILE B 197      35.920  45.310  42.670  1.00  0.00           H
ATOM    711  HD3 ILE B 197      34.960  44.430  41.340  1.00  0.00           H
ATOM    712  C   ILE B 197      39.020  44.210  43.730  1.00  0.00           C
ATOM    713  O   ILE B 197      39.100  45.430  43.440  1.00  0.00           O
ATOM    714  N   ASP B 198      40.060  43.380  43.460  1.00  0.00           N
ATOM    715  HN  ASP B 198      40.000  42.470  43.850  1.00  0.00           H
ATOM    716  CA  ASP B 198      41.350  43.770  42.840  1.00  0.00           C
ATOM    717  HA  ASP B 198      41.490  44.830  43.000  1.00  0.00           H
ATOM    718  CB  ASP B 198      42.530  43.040  43.540  1.00  0.00           C
ATOM    719  HB1 ASP B 198      43.470  43.230  42.970  1.00  0.00           H
ATOM    720  HB2 ASP B 198      42.370  41.940  43.510  1.00  0.00           H
ATOM    721  CG  ASP B 198      42.850  43.540  44.930  1.00  0.00           C
ATOM    722  OD1 ASP B 198      43.610  42.920  45.700  1.00  0.00           O
ATOM    723  OD2 ASP B 198      42.260  44.570  45.380  1.00  0.00           O
ATOM    724  C   ASP B 198      41.270  43.520  41.330  1.00  0.00           C
ATOM    725  O   ASP B 198      40.330  43.060  40.700  1.00  0.00           O
ATOM    726  N   GLY B 199      42.360  43.970  40.660  1.00  0.00           N
ATOM    727  HN  GLY B 199      43.060  44.540  41.090  1.00  0.00           H
ATOM    728  CA  GLY B 199      42.650  43.670  39.220  1.00  0.00           C
ATOM    729  HA1 GLY B 199      42.000  44.310  38.640  1.00  0.00           H
ATOM    730  HA2 GLY B 199      43.670  43.980  39.020  1.00  0.00           H
ATOM    731  C   GLY B 199      42.420  42.300  38.580  1.00  0.00           C
ATOM    732  O   GLY B 199      42.120  41.380  39.280  1.00  0.00           O
ATOM    733  N   TYR B 200      42.500  42.330  37.240  1.00  0.00           N
ATOM    734  HN  TYR B 200      42.880  43.050  36.670  1.00  0.00           H
ATOM    735  CA  TYR B 200      42.060  41.330  36.300  1.00  0.00           C
ATOM    736  HA  TYR B 200      41.060  41.020  36.550  1.00  0.00           H
ATOM    737  CB  TYR B 200      42.090  41.890  34.840  1.00  0.00           C
ATOM    738  HB1 TYR B 200      41.990  41.080  34.100  1.00  0.00           H
ATOM    739  HB2 TYR B 200      43.080  42.330  34.580  1.00  0.00           H
ATOM    740  CG  TYR B 200      41.020  42.870  34.680  1.00  0.00           C
ATOM    741  CD1 TYR B 200      41.280  44.250  34.540  1.00  0.00           C
ATOM    742  HD1 TYR B 200      42.280  44.640  34.400  1.00  0.00           H
ATOM    743  CE1 TYR B 200      40.230  45.090  34.330  1.00  0.00           C
ATOM    744  HE1 TYR B 200      40.240  46.170  34.240  1.00  0.00           H
ATOM    745  CZ  TYR B 200      38.920  44.510  34.390  1.00  0.00           C
ATOM    746  OH  TYR B 200      37.810  45.310  34.330  1.00  0.00           O
ATOM    747  HH  TYR B 200      37.980  46.100  34.840  1.00  0.00           H
ATOM    748  CD2 TYR B 200      39.680  42.320  34.650  1.00  0.00           C
ATOM    749  HD2 TYR B 200      39.520  41.260  34.780  1.00  0.00           H
ATOM    750  CE2 TYR B 200      38.640  43.180  34.490  1.00  0.00           C
ATOM    751  HE2 TYR B 200      37.660  42.740  34.560  1.00  0.00           H
ATOM    752  C   TYR B 200      42.800  39.940  36.440  1.00  0.00           C
ATOM    753  O   TYR B 200      44.040  39.940  36.510  1.00  0.00           O
ATOM    754  N   PHE B 201      42.050  38.810  36.460  1.00  0.00           N
ATOM    755  HN  PHE B 201      41.060  38.910  36.550  1.00  0.00           H
ATOM    756  CA  PHE B 201      42.540  37.480  36.680  1.00  0.00           C
ATOM    757  HA  PHE B 201      43.610  37.440  36.530  1.00  0.00           H
ATOM    758  CB  PHE B 201      42.130  37.040  38.110  1.00  0.00           C
ATOM    759  HB1 PHE B 201      41.030  36.860  38.150  1.00  0.00           H
ATOM    760  HB2 PHE B 201      42.390  37.780  38.890  1.00  0.00           H
ATOM    761  CG  PHE B 201      42.840  35.730  38.440  1.00  0.00           C
ATOM    762  CD1 PHE B 201      42.200  34.480  38.320  1.00  0.00           C
ATOM    763  HD1 PHE B 201      41.160  34.360  38.060  1.00  0.00           H
ATOM    764  CE1 PHE B 201      42.980  33.280  38.420  1.00  0.00           C
ATOM    765  HE1 PHE B 201      42.480  32.340  38.230  1.00  0.00           H
ATOM    766  CZ  PHE B 201      44.310  33.280  38.800  1.00  0.00           C
ATOM    767  HZ  PHE B 201      44.980  32.430  38.890  1.00  0.00           H
ATOM    768  CD2 PHE B 201      44.250  35.730  38.790  1.00  0.00           C
ATOM    769  HD2 PHE B 201      44.760  36.660  39.010  1.00  0.00           H
ATOM    770  CE2 PHE B 201      44.930  34.560  39.000  1.00  0.00           C
ATOM    771  HE2 PHE B 201      45.890  34.690  39.470  1.00  0.00           H
ATOM    772  C   PHE B 201      42.100  36.500  35.600  1.00  0.00           C
ATOM    773  O   PHE B 201      40.960  36.520  35.110  1.00  0.00           O
ATOM    774  N   LYS B 202      42.960  35.580  35.220  1.00  0.00           N
ATOM    775  HN  LYS B 202      43.780  35.550  35.790  1.00  0.00           H
ATOM    776  CA  LYS B 202      42.870  34.710  34.160  1.00  0.00           C
ATOM    777  HA  LYS B 202      41.850  34.350  34.070  1.00  0.00           H
ATOM    778  CB  LYS B 202      43.050  35.370  32.810  1.00  0.00           C
ATOM    779  HB1 LYS B 202      42.230  36.100  32.620  1.00  0.00           H
ATOM    780  HB2 LYS B 202      42.950  34.610  32.000  1.00  0.00           H
ATOM    781  CG  LYS B 202      44.380  36.090  32.540  1.00  0.00           C
ATOM    782  HG1 LYS B 202      44.530  36.980  33.180  1.00  0.00           H
ATOM    783  HG2 LYS B 202      44.410  36.470  31.500  1.00  0.00           H
ATOM    784  CD  LYS B 202      45.630  35.280  32.750  1.00  0.00           C
ATOM    785  HD1 LYS B 202      45.900  35.160  33.820  1.00  0.00           H
ATOM    786  HD2 LYS B 202      45.670  34.240  32.350  1.00  0.00           H
ATOM    787  CE  LYS B 202      46.880  36.070  32.240  1.00  0.00           C
ATOM    788  HE1 LYS B 202      47.040  36.910  32.950  1.00  0.00           H
ATOM    789  HE2 LYS B 202      46.740  36.500  31.230  1.00  0.00           H
ATOM    790  NZ  LYS B 202      48.030  35.120  32.350  1.00  0.00           N
ATOM    791  HZ1 LYS B 202      48.950  35.530  32.100  1.00  0.00           H
ATOM    792  HZ2 LYS B 202      48.040  34.860  33.350  1.00  0.00           H
ATOM    793  HZ3 LYS B 202      47.820  34.340  31.680  1.00  0.00           H
ATOM    794  C   LYS B 202      43.820  33.490  34.370  1.00  0.00           C
ATOM    795  O   LYS B 202      44.640  33.450  35.230  1.00  0.00           O
ATOM    796  N   ILE B 203      43.550  32.410  33.640  1.00  0.00           N
ATOM    797  HN  ILE B 203      42.750  32.330  33.040  1.00  0.00           H
ATOM    798  CA  ILE B 203      44.500  31.260  33.540  1.00  0.00           C
ATOM    799  HA  ILE B 203      45.190  31.170  34.370  1.00  0.00           H
ATOM    800  CB  ILE B 203      43.720  29.980  33.510  1.00  0.00           C
ATOM    801  HB  ILE B 203      43.250  29.990  32.510  1.00  0.00           H
ATOM    802  CG2 ILE B 203      44.580  28.770  33.610  1.00  0.00           C
ATOM    803 HG21 ILE B 203      45.410  28.790  32.870  1.00  0.00           H
ATOM    804 HG22 ILE B 203      44.910  28.570  34.650  1.00  0.00           H
ATOM    805 HG23 ILE B 203      43.930  27.880  33.480  1.00  0.00           H
ATOM    806  CG1 ILE B 203      42.630  29.850  34.590  1.00  0.00           C
ATOM    807 HG11 ILE B 203      42.370  28.770  34.610  1.00  0.00           H
ATOM    808 HG12 ILE B 203      41.790  30.510  34.260  1.00  0.00           H
ATOM    809  CD  ILE B 203      43.120  30.220  36.010  1.00  0.00           C
ATOM    810  HD1 ILE B 203      42.440  29.740  36.750  1.00  0.00           H
ATOM    811  HD2 ILE B 203      44.170  29.910  36.150  1.00  0.00           H
ATOM    812  HD3 ILE B 203      42.990  31.320  36.110  1.00  0.00           H
ATOM    813  C   ILE B 203      45.270  31.420  32.280  1.00  0.00           C
ATOM    814  OT1 ILE B 203      44.680  31.590  31.220  1.00  0.00           O
ATOM    815  OT2 ILE B 203      46.540  31.290  32.280  1.00  0.00           O
TER
ENDMDL
