# Supplementary material for: Modulation of Aβ1–42 Aggregation by a SARS-CoV‑2 Protein Fragment
Source: J Chem Inf Model. 2025 Oct 1;65(20):11342–56. doi: 10.1021/acs.jcim.5c01811 (PMC12570137; doi:10.1021/acs.jcim.5c01811)
Supplement: Supplementary file 2 [file ci5c01811_si_002.zip › AB-coordinates/MONOMER/CENTROIDS/FI10/RF2_C1.pdb]

CRYST1   68.907   68.907   68.907  90.00  90.00  90.00 P 1           1
ATOM      1  N   ASP X   1       5.400  14.370 -14.710  0.00  0.00            
ATOM      2  HN  ASP X   1       5.910  14.920 -14.060  0.00  0.00            
ATOM      3  CA  ASP X   1       4.330  13.490 -14.110  0.00  0.00            
ATOM      4  HA  ASP X   1       4.400  12.560 -14.650  0.00  0.00            
ATOM      5  CB  ASP X   1       4.600  13.070 -12.630  0.00  0.00            
ATOM      6  HB1 ASP X   1       3.830  12.350 -12.300  0.00  0.00            
ATOM      7  HB2 ASP X   1       4.610  13.930 -11.920  0.00  0.00            
ATOM      8  CG  ASP X   1       5.830  12.210 -12.550  0.00  0.00            
ATOM      9  OD1 ASP X   1       6.470  12.380 -11.500  0.00  0.00            
ATOM     10  OD2 ASP X   1       6.070  11.350 -13.380  0.00  0.00            
ATOM     11  C   ASP X   1       2.980  14.200 -14.190  0.00  0.00            
ATOM     12  O   ASP X   1       2.730  15.410 -14.210  0.00  0.00            
ATOM     13  N   ALA X   2       2.040  13.230 -14.270  0.00  0.00            
ATOM     14  HN  ALA X   2       2.260  12.260 -14.410  0.00  0.00            
ATOM     15  CA  ALA X   2       0.630  13.420 -13.970  0.00  0.00            
ATOM     16  HA  ALA X   2       0.230  14.220 -14.570  0.00  0.00            
ATOM     17  CB  ALA X   2      -0.100  12.170 -14.410  0.00  0.00            
ATOM     18  HB1 ALA X   2      -1.120  12.000 -14.010  0.00  0.00            
ATOM     19  HB2 ALA X   2      -0.200  12.050 -15.510  0.00  0.00            
ATOM     20  HB3 ALA X   2       0.360  11.260 -13.960  0.00  0.00            
ATOM     21  C   ALA X   2       0.370  13.840 -12.460  0.00  0.00            
ATOM     22  O   ALA X   2       0.790  13.140 -11.510  0.00  0.00            
ATOM     23  N   GLU X   3      -0.400  14.900 -12.180  0.00  0.00            
ATOM     24  HN  GLU X   3      -0.720  15.450 -12.950  0.00  0.00            
ATOM     25  CA  GLU X   3      -0.750  15.350 -10.840  0.00  0.00            
ATOM     26  HA  GLU X   3       0.170  15.610 -10.330  0.00  0.00            
ATOM     27  CB  GLU X   3      -1.600  16.610 -10.940  0.00  0.00            
ATOM     28  HB1 GLU X   3      -1.770  17.030  -9.920  0.00  0.00            
ATOM     29  HB2 GLU X   3      -2.550  16.360 -11.450  0.00  0.00            
ATOM     30  CG  GLU X   3      -0.830  17.700 -11.760  0.00  0.00            
ATOM     31  HG1 GLU X   3      -0.790  17.600 -12.860  0.00  0.00            
ATOM     32  HG2 GLU X   3       0.160  17.900 -11.300  0.00  0.00            
ATOM     33  CD  GLU X   3      -1.590  19.020 -11.580  0.00  0.00            
ATOM     34  OE1 GLU X   3      -2.750  19.290 -12.040  0.00  0.00            
ATOM     35  OE2 GLU X   3      -0.920  19.810 -10.830  0.00  0.00            
ATOM     36  C   GLU X   3      -1.490  14.430  -9.860  0.00  0.00            
ATOM     37  O   GLU X   3      -1.230  14.340  -8.660  0.00  0.00            
ATOM     38  N   PHE X   4      -2.390  13.600 -10.350  0.00  0.00            
ATOM     39  HN  PHE X   4      -2.550  13.620 -11.330  0.00  0.00            
ATOM     40  CA  PHE X   4      -3.140  12.570  -9.630  0.00  0.00            
ATOM     41  HA  PHE X   4      -2.970  12.600  -8.570  0.00  0.00            
ATOM     42  CB  PHE X   4      -4.600  13.030  -9.800  0.00  0.00            
ATOM     43  HB1 PHE X   4      -4.900  13.060 -10.870  0.00  0.00            
ATOM     44  HB2 PHE X   4      -4.700  14.020  -9.290  0.00  0.00            
ATOM     45  CG  PHE X   4      -5.690  12.100  -9.210  0.00  0.00            
ATOM     46  CD1 PHE X   4      -6.790  11.640 -10.010  0.00  0.00            
ATOM     47  HD1 PHE X   4      -6.780  11.920 -11.050  0.00  0.00            
ATOM     48  CE1 PHE X   4      -7.880  11.040  -9.410  0.00  0.00            
ATOM     49  HE1 PHE X   4      -8.750  10.710  -9.960  0.00  0.00            
ATOM     50  CZ  PHE X   4      -7.770  10.640  -8.100  0.00  0.00            
ATOM     51  HZ  PHE X   4      -8.630  10.270  -7.570  0.00  0.00            
ATOM     52  CD2 PHE X   4      -5.620  11.740  -7.870  0.00  0.00            
ATOM     53  HD2 PHE X   4      -4.740  12.090  -7.340  0.00  0.00            
ATOM     54  CE2 PHE X   4      -6.610  10.880  -7.370  0.00  0.00            
ATOM     55  HE2 PHE X   4      -6.600  10.550  -6.340  0.00  0.00            
ATOM     56  C   PHE X   4      -2.840  11.120 -10.170  0.00  0.00            
ATOM     57  O   PHE X   4      -2.460  10.990 -11.330  0.00  0.00            
ATOM     58  N   ARG X   5      -3.050  10.110  -9.410  0.00  0.00            
ATOM     59  HN  ARG X   5      -3.440  10.210  -8.500  0.00  0.00            
ATOM     60  CA  ARG X   5      -2.560   8.780  -9.720  0.00  0.00            
ATOM     61  HA  ARG X   5      -1.840   8.900 -10.530  0.00  0.00            
ATOM     62  CB  ARG X   5      -1.880   8.200  -8.460  0.00  0.00            
ATOM     63  HB1 ARG X   5      -1.210   9.030  -8.120  0.00  0.00            
ATOM     64  HB2 ARG X   5      -1.160   7.360  -8.610  0.00  0.00            
ATOM     65  CG  ARG X   5      -2.710   7.670  -7.250  0.00  0.00            
ATOM     66  HG1 ARG X   5      -3.300   6.780  -7.530  0.00  0.00            
ATOM     67  HG2 ARG X   5      -3.340   8.500  -6.860  0.00  0.00            
ATOM     68  CD  ARG X   5      -1.750   7.320  -6.150  0.00  0.00            
ATOM     69  HD1 ARG X   5      -1.350   8.320  -5.860  0.00  0.00            
ATOM     70  HD2 ARG X   5      -0.990   6.600  -6.520  0.00  0.00            
ATOM     71  NE  ARG X   5      -2.580   6.700  -5.070  0.00  0.00            
ATOM     72  HE  ARG X   5      -3.460   6.400  -5.410  0.00  0.00            
ATOM     73  CZ  ARG X   5      -2.120   6.500  -3.850  0.00  0.00            
ATOM     74  NH1 ARG X   5      -0.930   6.770  -3.370  0.00  0.00            
ATOM     75 HH11 ARG X   5      -0.200   7.060  -3.980  0.00  0.00            
ATOM     76 HH12 ARG X   5      -0.760   6.400  -2.460  0.00  0.00            
ATOM     77  NH2 ARG X   5      -2.900   5.920  -2.940  0.00  0.00            
ATOM     78 HH21 ARG X   5      -3.610   5.290  -3.280  0.00  0.00            
ATOM     79 HH22 ARG X   5      -2.550   5.930  -2.010  0.00  0.00            
ATOM     80  C   ARG X   5      -3.670   7.910 -10.170  0.00  0.00            
ATOM     81  O   ARG X   5      -3.530   6.750 -10.470  0.00  0.00            
ATOM     82  N   HIS X   6      -4.840   8.520 -10.340  0.00  0.00            
ATOM     83  HN  HIS X   6      -4.960   9.510 -10.250  0.00  0.00            
ATOM     84  CA  HIS X   6      -6.080   7.880 -10.510  0.00  0.00            
ATOM     85  HA  HIS X   6      -6.810   8.680 -10.510  0.00  0.00            
ATOM     86  CB  HIS X   6      -6.240   7.040 -11.850  0.00  0.00            
ATOM     87  HB1 HIS X   6      -7.040   6.280 -11.830  0.00  0.00            
ATOM     88  HB2 HIS X   6      -5.420   6.330 -12.090  0.00  0.00            
ATOM     89  ND1 HIS X   6      -7.610   8.790 -13.020  0.00  0.00            
ATOM     90  CG  HIS X   6      -6.530   7.950 -12.990  0.00  0.00            
ATOM     91  CE1 HIS X   6      -7.400   9.530 -14.130  0.00  0.00            
ATOM     92  HE1 HIS X   6      -8.060  10.340 -14.440  0.00  0.00            
ATOM     93  NE2 HIS X   6      -6.320   9.100 -14.820  0.00  0.00            
ATOM     94  HE2 HIS X   6      -5.810   9.430 -15.610  0.00  0.00            
ATOM     95  CD2 HIS X   6      -5.710   8.100 -14.060  0.00  0.00            
ATOM     96  HD2 HIS X   6      -4.770   7.610 -14.280  0.00  0.00            
ATOM     97  C   HIS X   6      -6.620   7.070  -9.370  0.00  0.00            
ATOM     98  O   HIS X   6      -5.860   6.460  -8.600  0.00  0.00            
ATOM     99  N   ASP X   7      -7.950   7.140  -9.180  0.00  0.00            
ATOM    100  HN  ASP X   7      -8.450   7.640  -9.880  0.00  0.00            
ATOM    101  CA  ASP X   7      -8.640   6.450  -8.130  0.00  0.00            
ATOM    102  HA  ASP X   7      -8.100   6.780  -7.260  0.00  0.00            
ATOM    103  CB  ASP X   7     -10.090   6.980  -8.050  0.00  0.00            
ATOM    104  HB1 ASP X   7     -10.700   7.080  -8.970  0.00  0.00            
ATOM    105  HB2 ASP X   7     -10.050   8.030  -7.700  0.00  0.00            
ATOM    106  CG  ASP X   7     -10.870   6.320  -6.910  0.00  0.00            
ATOM    107  OD1 ASP X   7     -10.240   5.820  -5.900  0.00  0.00            
ATOM    108  OD2 ASP X   7     -12.110   6.440  -6.860  0.00  0.00            
ATOM    109  C   ASP X   7      -8.520   4.930  -8.390  0.00  0.00            
ATOM    110  O   ASP X   7      -8.420   4.480  -9.520  0.00  0.00            
ATOM    111  N   SER X   8      -8.700   4.090  -7.310  0.00  0.00            
ATOM    112  HN  SER X   8      -8.840   4.430  -6.390  0.00  0.00            
ATOM    113  CA  SER X   8      -8.890   2.650  -7.660  0.00  0.00            
ATOM    114  HA  SER X   8      -9.580   2.600  -8.490  0.00  0.00            
ATOM    115  CB  SER X   8      -7.560   1.900  -7.970  0.00  0.00            
ATOM    116  HB1 SER X   8      -7.020   1.750  -7.010  0.00  0.00            
ATOM    117  HB2 SER X   8      -6.990   2.570  -8.650  0.00  0.00            
ATOM    118  OG  SER X   8      -7.720   0.590  -8.600  0.00  0.00            
ATOM    119  HG1 SER X   8      -8.280   0.060  -8.010  0.00  0.00            
ATOM    120  C   SER X   8      -9.590   1.880  -6.540  0.00  0.00            
ATOM    121  O   SER X   8      -9.690   0.650  -6.500  0.00  0.00            
ATOM    122  N   GLY X   9     -10.000   2.630  -5.440  0.00  0.00            
ATOM    123  HN  GLY X   9      -9.740   3.590  -5.390  0.00  0.00            
ATOM    124  CA  GLY X   9     -10.720   2.050  -4.300  0.00  0.00            
ATOM    125  HA1 GLY X   9     -10.880   2.930  -3.710  0.00  0.00            
ATOM    126  HA2 GLY X   9     -11.550   1.390  -4.520  0.00  0.00            
ATOM    127  C   GLY X   9      -9.830   1.270  -3.380  0.00  0.00            
ATOM    128  O   GLY X   9     -10.290   0.490  -2.560  0.00  0.00            
ATOM    129  N   TYR X  10      -8.530   1.470  -3.520  0.00  0.00            
ATOM    130  HN  TYR X  10      -8.130   1.940  -4.290  0.00  0.00            
ATOM    131  CA  TYR X  10      -7.580   0.830  -2.580  0.00  0.00            
ATOM    132  HA  TYR X  10      -7.940  -0.160  -2.350  0.00  0.00            
ATOM    133  CB  TYR X  10      -6.120   0.700  -3.090  0.00  0.00            
ATOM    134  HB1 TYR X  10      -5.600   0.150  -2.280  0.00  0.00            
ATOM    135  HB2 TYR X  10      -5.630   1.680  -3.280  0.00  0.00            
ATOM    136  CG  TYR X  10      -6.090  -0.230  -4.290  0.00  0.00            
ATOM    137  CD1 TYR X  10      -6.370  -1.610  -4.130  0.00  0.00            
ATOM    138  HD1 TYR X  10      -6.720  -1.990  -3.180  0.00  0.00            
ATOM    139  CE1 TYR X  10      -6.220  -2.490  -5.140  0.00  0.00            
ATOM    140  HE1 TYR X  10      -6.330  -3.530  -4.890  0.00  0.00            
ATOM    141  CZ  TYR X  10      -5.760  -2.090  -6.400  0.00  0.00            
ATOM    142  OH  TYR X  10      -5.530  -3.100  -7.380  0.00  0.00            
ATOM    143  HH  TYR X  10      -5.010  -2.700  -8.080  0.00  0.00            
ATOM    144  CD2 TYR X  10      -5.530   0.150  -5.520  0.00  0.00            
ATOM    145  HD2 TYR X  10      -5.180   1.160  -5.680  0.00  0.00            
ATOM    146  CE2 TYR X  10      -5.360  -0.790  -6.550  0.00  0.00            
ATOM    147  HE2 TYR X  10      -5.020  -0.530  -7.550  0.00  0.00            
ATOM    148  C   TYR X  10      -7.610   1.470  -1.190  0.00  0.00            
ATOM    149  O   TYR X  10      -7.780   2.650  -1.070  0.00  0.00            
ATOM    150  N   GLU X  11      -7.600   0.660  -0.150  0.00  0.00            
ATOM    151  HN  GLU X  11      -7.530  -0.320  -0.250  0.00  0.00            
ATOM    152  CA  GLU X  11      -7.530   1.260   1.190  0.00  0.00            
ATOM    153  HA  GLU X  11      -8.370   1.910   1.380  0.00  0.00            
ATOM    154  CB  GLU X  11      -7.610   0.220   2.260  0.00  0.00            
ATOM    155  HB1 GLU X  11      -6.840  -0.540   2.020  0.00  0.00            
ATOM    156  HB2 GLU X  11      -8.560  -0.380   2.170  0.00  0.00            
ATOM    157  CG  GLU X  11      -7.390   0.700   3.740  0.00  0.00            
ATOM    158  HG1 GLU X  11      -7.950   1.620   3.980  0.00  0.00            
ATOM    159  HG2 GLU X  11      -6.310   0.890   3.900  0.00  0.00            
ATOM    160  CD  GLU X  11      -7.830  -0.310   4.790  0.00  0.00            
ATOM    161  OE1 GLU X  11      -7.290  -0.320   5.910  0.00  0.00            
ATOM    162  OE2 GLU X  11      -8.800  -1.140   4.500  0.00  0.00            
ATOM    163  C   GLU X  11      -6.250   2.130   1.520  0.00  0.00            
ATOM    164  O   GLU X  11      -5.090   1.740   1.580  0.00  0.00            
ATOM    165  N   VAL X  12      -6.560   3.370   1.830  0.00  0.00            
ATOM    166  HN  VAL X  12      -7.470   3.760   1.700  0.00  0.00            
ATOM    167  CA  VAL X  12      -5.690   4.320   2.340  0.00  0.00            
ATOM    168  HA  VAL X  12      -4.720   3.890   2.560  0.00  0.00            
ATOM    169  CB  VAL X  12      -5.550   5.430   1.300  0.00  0.00            
ATOM    170  HB  VAL X  12      -4.820   6.190   1.640  0.00  0.00            
ATOM    171  CG1 VAL X  12      -4.760   4.890   0.060  0.00  0.00            
ATOM    172 HG11 VAL X  12      -4.320   5.600  -0.680  0.00  0.00            
ATOM    173 HG12 VAL X  12      -3.890   4.330   0.440  0.00  0.00            
ATOM    174 HG13 VAL X  12      -5.460   4.210  -0.470  0.00  0.00            
ATOM    175  CG2 VAL X  12      -6.900   6.220   0.970  0.00  0.00            
ATOM    176 HG21 VAL X  12      -6.590   7.100   0.390  0.00  0.00            
ATOM    177 HG22 VAL X  12      -7.550   5.520   0.400  0.00  0.00            
ATOM    178 HG23 VAL X  12      -7.510   6.530   1.860  0.00  0.00            
ATOM    179  C   VAL X  12      -6.130   5.000   3.570  0.00  0.00            
ATOM    180  O   VAL X  12      -7.260   4.840   3.980  0.00  0.00            
ATOM    181  N   HIS X  13      -5.220   5.730   4.190  0.00  0.00            
ATOM    182  HN  HIS X  13      -4.310   5.950   3.860  0.00  0.00            
ATOM    183  CA  HIS X  13      -5.440   6.210   5.580  0.00  0.00            
ATOM    184  HA  HIS X  13      -6.470   6.210   5.880  0.00  0.00            
ATOM    185  CB  HIS X  13      -4.810   5.310   6.750  0.00  0.00            
ATOM    186  HB1 HIS X  13      -4.610   5.780   7.740  0.00  0.00            
ATOM    187  HB2 HIS X  13      -3.800   5.020   6.390  0.00  0.00            
ATOM    188  ND1 HIS X  13      -6.720   4.200   7.890  0.00  0.00            
ATOM    189  CG  HIS X  13      -5.710   4.100   6.980  0.00  0.00            
ATOM    190  CE1 HIS X  13      -7.280   3.000   7.870  0.00  0.00            
ATOM    191  HE1 HIS X  13      -8.130   2.720   8.500  0.00  0.00            
ATOM    192  NE2 HIS X  13      -6.790   2.240   6.910  0.00  0.00            
ATOM    193  HE2 HIS X  13      -7.080   1.340   6.590  0.00  0.00            
ATOM    194  CD2 HIS X  13      -5.720   2.940   6.360  0.00  0.00            
ATOM    195  HD2 HIS X  13      -5.140   2.710   5.480  0.00  0.00            
ATOM    196  C   HIS X  13      -4.890   7.640   5.820  0.00  0.00            
ATOM    197  O   HIS X  13      -3.890   8.070   5.260  0.00  0.00            
ATOM    198  N   HIS X  14      -5.510   8.470   6.630  0.00  0.00            
ATOM    199  HN  HIS X  14      -6.270   8.130   7.180  0.00  0.00            
ATOM    200  CA  HIS X  14      -5.030   9.830   7.050  0.00  0.00            
ATOM    201  HA  HIS X  14      -4.300  10.060   6.300  0.00  0.00            
ATOM    202  CB  HIS X  14      -6.200  10.950   7.160  0.00  0.00            
ATOM    203  HB1 HIS X  14      -6.790  10.870   8.090  0.00  0.00            
ATOM    204  HB2 HIS X  14      -6.840  10.730   6.270  0.00  0.00            
ATOM    205  ND1 HIS X  14      -5.110  12.620   5.740  0.00  0.00            
ATOM    206  CG  HIS X  14      -5.650  12.350   6.950  0.00  0.00            
ATOM    207  CE1 HIS X  14      -4.710  13.840   5.840  0.00  0.00            
ATOM    208  HE1 HIS X  14      -4.360  14.380   4.960  0.00  0.00            
ATOM    209  NE2 HIS X  14      -4.950  14.320   7.120  0.00  0.00            
ATOM    210  HE2 HIS X  14      -4.590  15.170   7.500  0.00  0.00            
ATOM    211  CD2 HIS X  14      -5.550  13.340   7.830  0.00  0.00            
ATOM    212  HD2 HIS X  14      -5.810  13.210   8.870  0.00  0.00            
ATOM    213  C   HIS X  14      -4.160   9.850   8.260  0.00  0.00            
ATOM    214  O   HIS X  14      -3.280  10.680   8.400  0.00  0.00            
ATOM    215  N   GLN X  15      -4.260   8.780   9.100  0.00  0.00            
ATOM    216  HN  GLN X  15      -5.040   8.160   9.070  0.00  0.00            
ATOM    217  CA  GLN X  15      -3.300   8.430  10.050  0.00  0.00            
ATOM    218  HA  GLN X  15      -2.800   9.240  10.550  0.00  0.00            
ATOM    219  CB  GLN X  15      -3.960   7.630  11.150  0.00  0.00            
ATOM    220  HB1 GLN X  15      -3.190   7.160  11.800  0.00  0.00            
ATOM    221  HB2 GLN X  15      -4.480   6.770  10.670  0.00  0.00            
ATOM    222  CG  GLN X  15      -4.970   8.480  11.990  0.00  0.00            
ATOM    223  HG1 GLN X  15      -5.490   7.870  12.760  0.00  0.00            
ATOM    224  HG2 GLN X  15      -5.850   8.810  11.380  0.00  0.00            
ATOM    225  CD  GLN X  15      -4.270   9.700  12.590  0.00  0.00            
ATOM    226  OE1 GLN X  15      -4.400  10.800  12.120  0.00  0.00            
ATOM    227  NE2 GLN X  15      -3.450   9.520  13.610  0.00  0.00            
ATOM    228 HE21 GLN X  15      -2.820  10.290  13.760  0.00  0.00            
ATOM    229 HE22 GLN X  15      -3.140   8.600  13.840  0.00  0.00            
ATOM    230  C   GLN X  15      -2.230   7.580   9.390  0.00  0.00            
ATOM    231  O   GLN X  15      -2.400   6.380   9.170  0.00  0.00            
ATOM    232  N   LYS X  16      -1.110   8.250   9.080  0.00  0.00            
ATOM    233  HN  LYS X  16      -1.100   9.190   9.380  0.00  0.00            
ATOM    234  CA  LYS X  16      -0.070   7.750   8.240  0.00  0.00            
ATOM    235  HA  LYS X  16      -0.420   7.650   7.220  0.00  0.00            
ATOM    236  CB  LYS X  16       0.990   8.960   8.270  0.00  0.00            
ATOM    237  HB1 LYS X  16       1.770   8.700   7.520  0.00  0.00            
ATOM    238  HB2 LYS X  16       1.520   9.050   9.250  0.00  0.00            
ATOM    239  CG  LYS X  16       0.470  10.390   7.890  0.00  0.00            
ATOM    240  HG1 LYS X  16       1.340  11.080   7.800  0.00  0.00            
ATOM    241  HG2 LYS X  16      -0.190  10.680   8.740  0.00  0.00            
ATOM    242  CD  LYS X  16      -0.340  10.370   6.560  0.00  0.00            
ATOM    243  HD1 LYS X  16       0.390   9.960   5.830  0.00  0.00            
ATOM    244  HD2 LYS X  16      -1.170   9.650   6.590  0.00  0.00            
ATOM    245  CE  LYS X  16      -0.830  11.790   5.960  0.00  0.00            
ATOM    246  HE1 LYS X  16      -1.770  12.100   6.490  0.00  0.00            
ATOM    247  HE2 LYS X  16      -1.070  11.660   4.880  0.00  0.00            
ATOM    248  NZ  LYS X  16       0.060  12.940   6.060  0.00  0.00            
ATOM    249  HZ1 LYS X  16      -0.210  13.650   5.350  0.00  0.00            
ATOM    250  HZ2 LYS X  16       0.140  13.320   7.030  0.00  0.00            
ATOM    251  HZ3 LYS X  16       0.980  12.580   5.770  0.00  0.00            
ATOM    252  C   LYS X  16       0.650   6.470   8.760  0.00  0.00            
ATOM    253  O   LYS X  16       0.650   6.200   9.960  0.00  0.00            
ATOM    254  N   LEU X  17       1.260   5.640   7.890  0.00  0.00            
ATOM    255  HN  LEU X  17       1.210   5.850   6.900  0.00  0.00            
ATOM    256  CA  LEU X  17       1.650   4.330   8.270  0.00  0.00            
ATOM    257  HA  LEU X  17       1.220   4.080   9.240  0.00  0.00            
ATOM    258  CB  LEU X  17       1.180   3.190   7.230  0.00  0.00            
ATOM    259  HB1 LEU X  17       1.320   2.170   7.650  0.00  0.00            
ATOM    260  HB2 LEU X  17       1.830   3.140   6.330  0.00  0.00            
ATOM    261  CG  LEU X  17      -0.160   3.370   6.520  0.00  0.00            
ATOM    262  HG  LEU X  17      -0.210   4.390   6.070  0.00  0.00            
ATOM    263  CD1 LEU X  17      -0.380   2.320   5.370  0.00  0.00            
ATOM    264 HD11 LEU X  17      -0.220   1.300   5.760  0.00  0.00            
ATOM    265 HD12 LEU X  17      -1.300   2.440   4.750  0.00  0.00            
ATOM    266 HD13 LEU X  17       0.450   2.330   4.630  0.00  0.00            
ATOM    267  CD2 LEU X  17      -1.230   3.270   7.510  0.00  0.00            
ATOM    268 HD21 LEU X  17      -2.200   3.380   6.970  0.00  0.00            
ATOM    269 HD22 LEU X  17      -1.300   2.290   8.040  0.00  0.00            
ATOM    270 HD23 LEU X  17      -1.190   4.070   8.280  0.00  0.00            
ATOM    271  C   LEU X  17       3.170   4.320   8.370  0.00  0.00            
ATOM    272  O   LEU X  17       3.860   4.580   7.370  0.00  0.00            
ATOM    273  N   VAL X  18       3.750   4.040   9.590  0.00  0.00            
ATOM    274  HN  VAL X  18       3.150   3.770  10.340  0.00  0.00            
ATOM    275  CA  VAL X  18       5.110   4.420   9.870  0.00  0.00            
ATOM    276  HA  VAL X  18       5.580   4.880   9.010  0.00  0.00            
ATOM    277  CB  VAL X  18       5.200   5.380  11.060  0.00  0.00            
ATOM    278  HB  VAL X  18       6.270   5.640  11.230  0.00  0.00            
ATOM    279  CG1 VAL X  18       4.340   6.610  10.720  0.00  0.00            
ATOM    280 HG11 VAL X  18       4.680   6.890   9.700  0.00  0.00            
ATOM    281 HG12 VAL X  18       3.250   6.430  10.640  0.00  0.00            
ATOM    282 HG13 VAL X  18       4.550   7.380  11.490  0.00  0.00            
ATOM    283  CG2 VAL X  18       4.540   4.810  12.360  0.00  0.00            
ATOM    284 HG21 VAL X  18       5.130   3.940  12.700  0.00  0.00            
ATOM    285 HG22 VAL X  18       4.470   5.570  13.180  0.00  0.00            
ATOM    286 HG23 VAL X  18       3.490   4.500  12.180  0.00  0.00            
ATOM    287  C   VAL X  18       5.910   3.260  10.180  0.00  0.00            
ATOM    288  O   VAL X  18       7.110   3.410  10.410  0.00  0.00            
ATOM    289  N   PHE X  19       5.280   2.010  10.250  0.00  0.00            
ATOM    290  HN  PHE X  19       4.300   1.980  10.040  0.00  0.00            
ATOM    291  CA  PHE X  19       5.980   0.770  10.390  0.00  0.00            
ATOM    292  HA  PHE X  19       6.850   0.850   9.750  0.00  0.00            
ATOM    293  CB  PHE X  19       6.420   0.730  11.920  0.00  0.00            
ATOM    294  HB1 PHE X  19       5.600   1.170  12.520  0.00  0.00            
ATOM    295  HB2 PHE X  19       7.250   1.440  12.110  0.00  0.00            
ATOM    296  CG  PHE X  19       6.920  -0.620  12.370  0.00  0.00            
ATOM    297  CD1 PHE X  19       6.240  -1.260  13.440  0.00  0.00            
ATOM    298  HD1 PHE X  19       5.500  -0.720  14.000  0.00  0.00            
ATOM    299  CE1 PHE X  19       6.790  -2.480  13.870  0.00  0.00            
ATOM    300  HE1 PHE X  19       6.280  -2.930  14.720  0.00  0.00            
ATOM    301  CZ  PHE X  19       7.960  -3.030  13.310  0.00  0.00            
ATOM    302  HZ  PHE X  19       8.390  -3.910  13.730  0.00  0.00            
ATOM    303  CD2 PHE X  19       8.110  -1.120  11.800  0.00  0.00            
ATOM    304  HD2 PHE X  19       8.710  -0.650  11.040  0.00  0.00            
ATOM    305  CE2 PHE X  19       8.610  -2.310  12.310  0.00  0.00            
ATOM    306  HE2 PHE X  19       9.550  -2.570  11.840  0.00  0.00            
ATOM    307  C   PHE X  19       5.070  -0.380   9.930  0.00  0.00            
ATOM    308  O   PHE X  19       3.840  -0.360  10.110  0.00  0.00            
ATOM    309  N   PHE X  20       5.670  -1.440   9.290  0.00  0.00            
ATOM    310  HN  PHE X  20       6.670  -1.520   9.210  0.00  0.00            
ATOM    311  CA  PHE X  20       4.910  -2.450   8.600  0.00  0.00            
ATOM    312  HA  PHE X  20       4.240  -2.910   9.330  0.00  0.00            
ATOM    313  CB  PHE X  20       4.020  -1.870   7.420  0.00  0.00            
ATOM    314  HB1 PHE X  20       3.090  -1.440   7.830  0.00  0.00            
ATOM    315  HB2 PHE X  20       3.660  -2.670   6.730  0.00  0.00            
ATOM    316  CG  PHE X  20       4.650  -0.850   6.530  0.00  0.00            
ATOM    317  CD1 PHE X  20       4.240   0.520   6.560  0.00  0.00            
ATOM    318  HD1 PHE X  20       3.550   0.840   7.330  0.00  0.00            
ATOM    319  CE1 PHE X  20       4.750   1.410   5.570  0.00  0.00            
ATOM    320  HE1 PHE X  20       4.400   2.440   5.590  0.00  0.00            
ATOM    321  CZ  PHE X  20       5.780   0.990   4.660  0.00  0.00            
ATOM    322  HZ  PHE X  20       6.340   1.690   4.070  0.00  0.00            
ATOM    323  CD2 PHE X  20       5.650  -1.300   5.540  0.00  0.00            
ATOM    324  HD2 PHE X  20       6.050  -2.300   5.430  0.00  0.00            
ATOM    325  CE2 PHE X  20       6.170  -0.350   4.630  0.00  0.00            
ATOM    326  HE2 PHE X  20       7.050  -0.480   4.010  0.00  0.00            
ATOM    327  C   PHE X  20       5.740  -3.620   8.080  0.00  0.00            
ATOM    328  O   PHE X  20       6.930  -3.490   7.720  0.00  0.00            
ATOM    329  N   ALA X  21       5.030  -4.820   7.910  0.00  0.00            
ATOM    330  HN  ALA X  21       4.120  -4.900   8.280  0.00  0.00            
ATOM    331  CA  ALA X  21       5.630  -6.000   7.350  0.00  0.00            
ATOM    332  HA  ALA X  21       6.500  -6.240   7.950  0.00  0.00            
ATOM    333  CB  ALA X  21       4.680  -7.210   7.540  0.00  0.00            
ATOM    334  HB1 ALA X  21       4.370  -7.310   8.600  0.00  0.00            
ATOM    335  HB2 ALA X  21       3.780  -7.140   6.890  0.00  0.00            
ATOM    336  HB3 ALA X  21       5.230  -8.120   7.220  0.00  0.00            
ATOM    337  C   ALA X  21       6.110  -5.900   5.960  0.00  0.00            
ATOM    338  O   ALA X  21       5.460  -5.310   5.090  0.00  0.00            
ATOM    339  N   GLU X  22       7.290  -6.480   5.660  0.00  0.00            
ATOM    340  HN  GLU X  22       7.900  -6.830   6.360  0.00  0.00            
ATOM    341  CA  GLU X  22       7.730  -6.580   4.280  0.00  0.00            
ATOM    342  HA  GLU X  22       7.050  -5.960   3.700  0.00  0.00            
ATOM    343  CB  GLU X  22       9.170  -6.080   4.140  0.00  0.00            
ATOM    344  HB1 GLU X  22       9.590  -6.320   3.140  0.00  0.00            
ATOM    345  HB2 GLU X  22       9.720  -6.480   5.010  0.00  0.00            
ATOM    346  CG  GLU X  22       9.250  -4.530   4.170  0.00  0.00            
ATOM    347  HG1 GLU X  22       8.850  -3.990   5.050  0.00  0.00            
ATOM    348  HG2 GLU X  22       8.660  -4.220   3.270  0.00  0.00            
ATOM    349  CD  GLU X  22      10.660  -4.060   4.050  0.00  0.00            
ATOM    350  OE1 GLU X  22      10.880  -3.350   3.010  0.00  0.00            
ATOM    351  OE2 GLU X  22      11.490  -4.310   4.950  0.00  0.00            
ATOM    352  C   GLU X  22       7.570  -7.960   3.690  0.00  0.00            
ATOM    353  O   GLU X  22       7.650  -8.170   2.450  0.00  0.00            
ATOM    354  N   ASP X  23       7.100  -8.950   4.550  0.00  0.00            
ATOM    355  HN  ASP X  23       7.020  -8.750   5.520  0.00  0.00            
ATOM    356  CA  ASP X  23       6.510 -10.210   4.200  0.00  0.00            
ATOM    357  HA  ASP X  23       7.120 -10.820   3.560  0.00  0.00            
ATOM    358  CB  ASP X  23       6.230 -11.100   5.480  0.00  0.00            
ATOM    359  HB1 ASP X  23       5.660 -12.020   5.180  0.00  0.00            
ATOM    360  HB2 ASP X  23       5.540 -10.550   6.150  0.00  0.00            
ATOM    361  CG  ASP X  23       7.470 -11.630   6.170  0.00  0.00            
ATOM    362  OD1 ASP X  23       7.340 -12.110   7.320  0.00  0.00            
ATOM    363  OD2 ASP X  23       8.590 -11.540   5.640  0.00  0.00            
ATOM    364  C   ASP X  23       5.250  -9.920   3.490  0.00  0.00            
ATOM    365  O   ASP X  23       4.290  -9.450   4.090  0.00  0.00            
ATOM    366  N   VAL X  24       5.200 -10.080   2.130  0.00  0.00            
ATOM    367  HN  VAL X  24       6.020 -10.310   1.610  0.00  0.00            
ATOM    368  CA  VAL X  24       4.010  -9.830   1.280  0.00  0.00            
ATOM    369  HA  VAL X  24       3.570  -8.900   1.610  0.00  0.00            
ATOM    370  CB  VAL X  24       4.310  -9.770  -0.180  0.00  0.00            
ATOM    371  HB  VAL X  24       4.700 -10.700  -0.640  0.00  0.00            
ATOM    372  CG1 VAL X  24       2.980  -9.430  -1.000  0.00  0.00            
ATOM    373 HG11 VAL X  24       3.440  -8.840  -1.830  0.00  0.00            
ATOM    374 HG12 VAL X  24       2.580 -10.360  -1.440  0.00  0.00            
ATOM    375 HG13 VAL X  24       2.250  -8.800  -0.460  0.00  0.00            
ATOM    376  CG2 VAL X  24       5.320  -8.660  -0.380  0.00  0.00            
ATOM    377 HG21 VAL X  24       5.760  -8.640  -1.400  0.00  0.00            
ATOM    378 HG22 VAL X  24       4.830  -7.660  -0.350  0.00  0.00            
ATOM    379 HG23 VAL X  24       6.220  -8.900   0.240  0.00  0.00            
ATOM    380  C   VAL X  24       2.980 -10.870   1.390  0.00  0.00            
ATOM    381  O   VAL X  24       3.180 -12.030   1.010  0.00  0.00            
ATOM    382  N   GLY X  25       1.750 -10.510   1.890  0.00  0.00            
ATOM    383  HN  GLY X  25       1.620  -9.620   2.320  0.00  0.00            
ATOM    384  CA  GLY X  25       0.540 -11.350   1.950  0.00  0.00            
ATOM    385  HA1 GLY X  25       0.820 -12.140   2.640  0.00  0.00            
ATOM    386  HA2 GLY X  25      -0.280 -10.770   2.330  0.00  0.00            
ATOM    387  C   GLY X  25       0.080 -12.120   0.780  0.00  0.00            
ATOM    388  O   GLY X  25       0.160 -11.670  -0.390  0.00  0.00            
ATOM    389  N   SER X  26      -0.460 -13.320   0.900  0.00  0.00            
ATOM    390  HN  SER X  26      -0.560 -13.660   1.830  0.00  0.00            
ATOM    391  CA  SER X  26      -0.880 -14.180  -0.190  0.00  0.00            
ATOM    392  HA  SER X  26       0.020 -14.280  -0.780  0.00  0.00            
ATOM    393  CB  SER X  26      -1.160 -15.580   0.300  0.00  0.00            
ATOM    394  HB1 SER X  26      -1.970 -15.470   1.050  0.00  0.00            
ATOM    395  HB2 SER X  26      -0.310 -16.120   0.760  0.00  0.00            
ATOM    396  OG  SER X  26      -1.770 -16.440  -0.660  0.00  0.00            
ATOM    397  HG1 SER X  26      -2.630 -16.690  -0.300  0.00  0.00            
ATOM    398  C   SER X  26      -1.890 -13.610  -1.170  0.00  0.00            
ATOM    399  O   SER X  26      -2.730 -12.800  -0.810  0.00  0.00            
ATOM    400  N   ASN X  27      -1.720 -14.040  -2.470  0.00  0.00            
ATOM    401  HN  ASN X  27      -0.940 -14.650  -2.510  0.00  0.00            
ATOM    402  CA  ASN X  27      -2.490 -13.730  -3.710  0.00  0.00            
ATOM    403  HA  ASN X  27      -2.040 -14.260  -4.540  0.00  0.00            
ATOM    404  CB  ASN X  27      -4.080 -13.830  -3.740  0.00  0.00            
ATOM    405  HB1 ASN X  27      -4.420 -14.020  -4.790  0.00  0.00            
ATOM    406  HB2 ASN X  27      -4.540 -12.870  -3.420  0.00  0.00            
ATOM    407  CG  ASN X  27      -4.540 -14.840  -2.720  0.00  0.00            
ATOM    408  OD1 ASN X  27      -5.340 -14.640  -1.780  0.00  0.00            
ATOM    409  ND2 ASN X  27      -4.010 -16.050  -2.870  0.00  0.00            
ATOM    410 HD21 ASN X  27      -3.300 -16.240  -3.560  0.00  0.00            
ATOM    411 HD22 ASN X  27      -4.240 -16.760  -2.210  0.00  0.00            
ATOM    412  C   ASN X  27      -2.180 -12.270  -4.120  0.00  0.00            
ATOM    413  O   ASN X  27      -2.280 -12.000  -5.330  0.00  0.00            
ATOM    414  N   LYS X  28      -1.780 -11.370  -3.200  0.00  0.00            
ATOM    415  HN  LYS X  28      -1.910 -11.680  -2.260  0.00  0.00            
ATOM    416  CA  LYS X  28      -1.480 -10.010  -3.460  0.00  0.00            
ATOM    417  HA  LYS X  28      -2.380  -9.450  -3.690  0.00  0.00            
ATOM    418  CB  LYS X  28      -0.820  -9.250  -2.180  0.00  0.00            
ATOM    419  HB1 LYS X  28      -0.710  -8.180  -2.410  0.00  0.00            
ATOM    420  HB2 LYS X  28       0.190  -9.700  -2.040  0.00  0.00            
ATOM    421  CG  LYS X  28      -1.670  -9.210  -0.900  0.00  0.00            
ATOM    422  HG1 LYS X  28      -1.260  -8.480  -0.170  0.00  0.00            
ATOM    423  HG2 LYS X  28      -1.640 -10.250  -0.530  0.00  0.00            
ATOM    424  CD  LYS X  28      -3.050  -8.750  -1.180  0.00  0.00            
ATOM    425  HD1 LYS X  28      -3.070  -7.770  -1.710  0.00  0.00            
ATOM    426  HD2 LYS X  28      -3.630  -9.400  -1.890  0.00  0.00            
ATOM    427  CE  LYS X  28      -3.970  -8.590   0.080  0.00  0.00            
ATOM    428  HE1 LYS X  28      -3.560  -7.910   0.850  0.00  0.00            
ATOM    429  HE2 LYS X  28      -4.190  -9.570   0.550  0.00  0.00            
ATOM    430  NZ  LYS X  28      -5.200  -8.040  -0.320  0.00  0.00            
ATOM    431  HZ1 LYS X  28      -5.510  -8.560  -1.160  0.00  0.00            
ATOM    432  HZ2 LYS X  28      -5.950  -8.000   0.400  0.00  0.00            
ATOM    433  HZ3 LYS X  28      -5.010  -7.070  -0.650  0.00  0.00            
ATOM    434  C   LYS X  28      -0.750  -9.750  -4.800  0.00  0.00            
ATOM    435  O   LYS X  28       0.150 -10.470  -5.220  0.00  0.00            
ATOM    436  N   GLY X  29      -1.200  -8.760  -5.520  0.00  0.00            
ATOM    437  HN  GLY X  29      -1.950  -8.160  -5.290  0.00  0.00            
ATOM    438  CA  GLY X  29      -0.500  -8.310  -6.760  0.00  0.00            
ATOM    439  HA1 GLY X  29      -0.550  -9.170  -7.400  0.00  0.00            
ATOM    440  HA2 GLY X  29      -1.100  -7.480  -7.120  0.00  0.00            
ATOM    441  C   GLY X  29       0.940  -7.890  -6.570  0.00  0.00            
ATOM    442  O   GLY X  29       1.290  -7.510  -5.460  0.00  0.00            
ATOM    443  N   ALA X  30       1.820  -7.900  -7.600  0.00  0.00            
ATOM    444  HN  ALA X  30       1.470  -8.240  -8.470  0.00  0.00            
ATOM    445  CA  ALA X  30       3.250  -7.530  -7.470  0.00  0.00            
ATOM    446  HA  ALA X  30       3.770  -8.200  -6.790  0.00  0.00            
ATOM    447  CB  ALA X  30       3.980  -7.520  -8.840  0.00  0.00            
ATOM    448  HB1 ALA X  30       3.680  -8.450  -9.370  0.00  0.00            
ATOM    449  HB2 ALA X  30       3.710  -6.620  -9.420  0.00  0.00            
ATOM    450  HB3 ALA X  30       5.060  -7.550  -8.620  0.00  0.00            
ATOM    451  C   ALA X  30       3.490  -6.170  -6.890  0.00  0.00            
ATOM    452  O   ALA X  30       2.860  -5.190  -7.290  0.00  0.00            
ATOM    453  N   ILE X  31       4.340  -6.030  -5.900  0.00  0.00            
ATOM    454  HN  ILE X  31       4.940  -6.700  -5.470  0.00  0.00            
ATOM    455  CA  ILE X  31       4.740  -4.660  -5.430  0.00  0.00            
ATOM    456  HA  ILE X  31       3.830  -4.130  -5.180  0.00  0.00            
ATOM    457  CB  ILE X  31       5.590  -4.600  -4.150  0.00  0.00            
ATOM    458  HB  ILE X  31       6.550  -5.130  -4.300  0.00  0.00            
ATOM    459  CG2 ILE X  31       5.900  -3.180  -3.560  0.00  0.00            
ATOM    460 HG21 ILE X  31       6.550  -3.360  -2.670  0.00  0.00            
ATOM    461 HG22 ILE X  31       6.440  -2.530  -4.280  0.00  0.00            
ATOM    462 HG23 ILE X  31       4.990  -2.680  -3.150  0.00  0.00            
ATOM    463  CG1 ILE X  31       5.020  -5.530  -3.060  0.00  0.00            
ATOM    464 HG11 ILE X  31       5.730  -5.530  -2.200  0.00  0.00            
ATOM    465 HG12 ILE X  31       5.040  -6.560  -3.450  0.00  0.00            
ATOM    466  CD  ILE X  31       3.650  -5.150  -2.590  0.00  0.00            
ATOM    467  HD1 ILE X  31       2.970  -5.230  -3.470  0.00  0.00            
ATOM    468  HD2 ILE X  31       3.230  -5.840  -1.820  0.00  0.00            
ATOM    469  HD3 ILE X  31       3.720  -4.160  -2.100  0.00  0.00            
ATOM    470  C   ILE X  31       5.400  -3.850  -6.490  0.00  0.00            
ATOM    471  O   ILE X  31       6.550  -3.990  -6.770  0.00  0.00            
ATOM    472  N   ILE X  32       4.590  -2.900  -7.120  0.00  0.00            
ATOM    473  HN  ILE X  32       3.620  -2.930  -6.890  0.00  0.00            
ATOM    474  CA  ILE X  32       5.080  -1.990  -8.120  0.00  0.00            
ATOM    475  HA  ILE X  32       6.150  -2.120  -8.260  0.00  0.00            
ATOM    476  CB  ILE X  32       4.420  -2.120  -9.550  0.00  0.00            
ATOM    477  HB  ILE X  32       3.330  -1.970  -9.520  0.00  0.00            
ATOM    478  CG2 ILE X  32       4.930  -1.040 -10.560  0.00  0.00            
ATOM    479 HG21 ILE X  32       4.490  -1.170 -11.580  0.00  0.00            
ATOM    480 HG22 ILE X  32       4.820  -0.060 -10.070  0.00  0.00            
ATOM    481 HG23 ILE X  32       6.010  -1.300 -10.660  0.00  0.00            
ATOM    482  CG1 ILE X  32       4.800  -3.500 -10.100  0.00  0.00            
ATOM    483 HG11 ILE X  32       4.650  -4.290  -9.330  0.00  0.00            
ATOM    484 HG12 ILE X  32       5.900  -3.570 -10.290  0.00  0.00            
ATOM    485  CD  ILE X  32       3.920  -3.950 -11.300  0.00  0.00            
ATOM    486  HD1 ILE X  32       2.810  -3.920 -11.270  0.00  0.00            
ATOM    487  HD2 ILE X  32       4.190  -3.340 -12.190  0.00  0.00            
ATOM    488  HD3 ILE X  32       4.240  -5.000 -11.450  0.00  0.00            
ATOM    489  C   ILE X  32       4.810  -0.710  -7.550  0.00  0.00            
ATOM    490  O   ILE X  32       3.740  -0.410  -7.110  0.00  0.00            
ATOM    491  N   GLY X  33       5.780   0.260  -7.540  0.00  0.00            
ATOM    492  HN  GLY X  33       6.590   0.020  -8.060  0.00  0.00            
ATOM    493  CA  GLY X  33       5.630   1.400  -6.670  0.00  0.00            
ATOM    494  HA1 GLY X  33       6.590   1.880  -6.640  0.00  0.00            
ATOM    495  HA2 GLY X  33       4.830   1.950  -7.160  0.00  0.00            
ATOM    496  C   GLY X  33       5.150   1.270  -5.190  0.00  0.00            
ATOM    497  O   GLY X  33       5.660   0.420  -4.450  0.00  0.00            
ATOM    498  N   LEU X  34       4.270   2.200  -4.750  0.00  0.00            
ATOM    499  HN  LEU X  34       4.030   2.940  -5.370  0.00  0.00            
ATOM    500  CA  LEU X  34       4.050   2.420  -3.350  0.00  0.00            
ATOM    501  HA  LEU X  34       4.910   2.190  -2.730  0.00  0.00            
ATOM    502  CB  LEU X  34       3.720   3.980  -3.240  0.00  0.00            
ATOM    503  HB1 LEU X  34       3.610   4.340  -2.200  0.00  0.00            
ATOM    504  HB2 LEU X  34       2.730   4.210  -3.700  0.00  0.00            
ATOM    505  CG  LEU X  34       4.890   4.860  -3.770  0.00  0.00            
ATOM    506  HG  LEU X  34       5.130   4.540  -4.810  0.00  0.00            
ATOM    507  CD1 LEU X  34       4.470   6.350  -3.680  0.00  0.00            
ATOM    508 HD11 LEU X  34       3.870   6.520  -4.600  0.00  0.00            
ATOM    509 HD12 LEU X  34       3.920   6.680  -2.760  0.00  0.00            
ATOM    510 HD13 LEU X  34       5.320   7.050  -3.770  0.00  0.00            
ATOM    511  CD2 LEU X  34       6.120   4.640  -2.900  0.00  0.00            
ATOM    512 HD21 LEU X  34       7.040   5.230  -3.130  0.00  0.00            
ATOM    513 HD22 LEU X  34       5.840   4.820  -1.840  0.00  0.00            
ATOM    514 HD23 LEU X  34       6.500   3.600  -2.970  0.00  0.00            
ATOM    515  C   LEU X  34       2.960   1.570  -2.620  0.00  0.00            
ATOM    516  O   LEU X  34       2.370   1.950  -1.610  0.00  0.00            
ATOM    517  N   MET X  35       2.700   0.340  -3.110  0.00  0.00            
ATOM    518  HN  MET X  35       3.140   0.030  -3.960  0.00  0.00            
ATOM    519  CA  MET X  35       1.660  -0.510  -2.540  0.00  0.00            
ATOM    520  HA  MET X  35       0.970   0.150  -2.040  0.00  0.00            
ATOM    521  CB  MET X  35       0.980  -1.410  -3.600  0.00  0.00            
ATOM    522  HB1 MET X  35       0.340  -0.670  -4.120  0.00  0.00            
ATOM    523  HB2 MET X  35       0.290  -2.140  -3.150  0.00  0.00            
ATOM    524  CG  MET X  35       1.940  -1.930  -4.690  0.00  0.00            
ATOM    525  HG1 MET X  35       2.590  -2.600  -4.080  0.00  0.00            
ATOM    526  HG2 MET X  35       2.550  -1.060  -5.030  0.00  0.00            
ATOM    527  SD  MET X  35       1.200  -2.860  -6.060  0.00  0.00            
ATOM    528  CE  MET X  35       0.140  -1.590  -6.850  0.00  0.00            
ATOM    529  HE1 MET X  35       0.710  -0.650  -6.860  0.00  0.00            
ATOM    530  HE2 MET X  35      -0.190  -1.970  -7.850  0.00  0.00            
ATOM    531  HE3 MET X  35      -0.770  -1.460  -6.220  0.00  0.00            
ATOM    532  C   MET X  35       2.250  -1.360  -1.480  0.00  0.00            
ATOM    533  O   MET X  35       3.390  -1.860  -1.570  0.00  0.00            
ATOM    534  N   VAL X  36       1.510  -1.490  -0.380  0.00  0.00            
ATOM    535  HN  VAL X  36       0.600  -1.080  -0.340  0.00  0.00            
ATOM    536  CA  VAL X  36       1.920  -2.190   0.830  0.00  0.00            
ATOM    537  HA  VAL X  36       3.000  -2.320   0.790  0.00  0.00            
ATOM    538  CB  VAL X  36       1.660  -1.450   2.170  0.00  0.00            
ATOM    539  HB  VAL X  36       0.560  -1.370   2.340  0.00  0.00            
ATOM    540  CG1 VAL X  36       2.270  -2.190   3.410  0.00  0.00            
ATOM    541 HG11 VAL X  36       2.200  -1.680   4.390  0.00  0.00            
ATOM    542 HG12 VAL X  36       1.800  -3.170   3.650  0.00  0.00            
ATOM    543 HG13 VAL X  36       3.350  -2.340   3.190  0.00  0.00            
ATOM    544  CG2 VAL X  36       2.140  -0.050   2.110  0.00  0.00            
ATOM    545 HG21 VAL X  36       2.090   0.510   1.150  0.00  0.00            
ATOM    546 HG22 VAL X  36       1.550   0.500   2.880  0.00  0.00            
ATOM    547 HG23 VAL X  36       3.190  -0.010   2.480  0.00  0.00            
ATOM    548  C   VAL X  36       1.180  -3.550   0.950  0.00  0.00            
ATOM    549  O   VAL X  36      -0.060  -3.480   0.840  0.00  0.00            
ATOM    550  N   GLY X  37       1.960  -4.660   1.000  0.00  0.00            
ATOM    551  HN  GLY X  37       2.940  -4.560   0.910  0.00  0.00            
ATOM    552  CA  GLY X  37       1.360  -6.010   0.860  0.00  0.00            
ATOM    553  HA1 GLY X  37       0.300  -6.020   0.690  0.00  0.00            
ATOM    554  HA2 GLY X  37       1.820  -6.490   0.010  0.00  0.00            
ATOM    555  C   GLY X  37       1.540  -6.870   2.040  0.00  0.00            
ATOM    556  O   GLY X  37       1.120  -8.020   2.140  0.00  0.00            
ATOM    557  N   GLY X  38       2.190  -6.280   3.060  0.00  0.00            
ATOM    558  HN  GLY X  38       2.700  -5.460   2.850  0.00  0.00            
ATOM    559  CA  GLY X  38       2.420  -6.930   4.340  0.00  0.00            
ATOM    560  HA1 GLY X  38       2.310  -8.000   4.250  0.00  0.00            
ATOM    561  HA2 GLY X  38       3.350  -6.570   4.740  0.00  0.00            
ATOM    562  C   GLY X  38       1.300  -6.470   5.270  0.00  0.00            
ATOM    563  O   GLY X  38       0.500  -5.550   4.940  0.00  0.00            
ATOM    564  N   VAL X  39       1.130  -7.160   6.380  0.00  0.00            
ATOM    565  HN  VAL X  39       1.620  -8.000   6.560  0.00  0.00            
ATOM    566  CA  VAL X  39       0.520  -6.630   7.490  0.00  0.00            
ATOM    567  HA  VAL X  39      -0.530  -6.400   7.300  0.00  0.00            
ATOM    568  CB  VAL X  39       0.340  -7.640   8.560  0.00  0.00            
ATOM    569  HB  VAL X  39       1.340  -8.010   8.880  0.00  0.00            
ATOM    570  CG1 VAL X  39      -0.300  -7.120   9.900  0.00  0.00            
ATOM    571 HG11 VAL X  39      -0.350  -7.860  10.730  0.00  0.00            
ATOM    572 HG12 VAL X  39       0.310  -6.270  10.270  0.00  0.00            
ATOM    573 HG13 VAL X  39      -1.350  -6.790   9.690  0.00  0.00            
ATOM    574  CG2 VAL X  39      -0.490  -8.830   8.120  0.00  0.00            
ATOM    575 HG21 VAL X  39      -1.530  -8.500   7.950  0.00  0.00            
ATOM    576 HG22 VAL X  39      -0.180  -9.350   7.200  0.00  0.00            
ATOM    577 HG23 VAL X  39      -0.580  -9.630   8.890  0.00  0.00            
ATOM    578  C   VAL X  39       1.120  -5.330   8.050  0.00  0.00            
ATOM    579  O   VAL X  39       2.270  -5.210   8.290  0.00  0.00            
ATOM    580  N   VAL X  40       0.260  -4.350   8.250  0.00  0.00            
ATOM    581  HN  VAL X  40      -0.720  -4.410   8.070  0.00  0.00            
ATOM    582  CA  VAL X  40       0.720  -3.060   8.770  0.00  0.00            
ATOM    583  HA  VAL X  40       1.730  -2.870   8.440  0.00  0.00            
ATOM    584  CB  VAL X  40      -0.050  -1.830   8.150  0.00  0.00            
ATOM    585  HB  VAL X  40      -1.130  -1.980   8.370  0.00  0.00            
ATOM    586  CG1 VAL X  40       0.400  -0.530   8.830  0.00  0.00            
ATOM    587 HG11 VAL X  40       1.460  -0.230   8.840  0.00  0.00            
ATOM    588 HG12 VAL X  40      -0.110   0.290   8.260  0.00  0.00            
ATOM    589 HG13 VAL X  40       0.100  -0.440   9.890  0.00  0.00            
ATOM    590  CG2 VAL X  40       0.290  -1.780   6.600  0.00  0.00            
ATOM    591 HG21 VAL X  40      -0.190  -0.950   6.040  0.00  0.00            
ATOM    592 HG22 VAL X  40       1.390  -1.620   6.510  0.00  0.00            
ATOM    593 HG23 VAL X  40      -0.020  -2.710   6.080  0.00  0.00            
ATOM    594  C   VAL X  40       0.680  -3.000  10.300  0.00  0.00            
ATOM    595  O   VAL X  40      -0.410  -3.140  10.880  0.00  0.00            
ATOM    596  N   ILE X  41       1.780  -2.670  10.970  0.00  0.00            
ATOM    597  HN  ILE X  41       2.600  -2.260  10.580  0.00  0.00            
ATOM    598  CA  ILE X  41       1.790  -2.730  12.420  0.00  0.00            
ATOM    599  HA  ILE X  41       1.070  -3.520  12.580  0.00  0.00            
ATOM    600  CB  ILE X  41       3.110  -3.120  13.070  0.00  0.00            
ATOM    601  HB  ILE X  41       3.760  -2.220  13.060  0.00  0.00            
ATOM    602  CG2 ILE X  41       2.750  -3.760  14.430  0.00  0.00            
ATOM    603 HG21 ILE X  41       3.660  -4.080  14.970  0.00  0.00            
ATOM    604 HG22 ILE X  41       2.340  -2.940  15.050  0.00  0.00            
ATOM    605 HG23 ILE X  41       2.120  -4.670  14.270  0.00  0.00            
ATOM    606  CG1 ILE X  41       3.810  -4.210  12.150  0.00  0.00            
ATOM    607 HG11 ILE X  41       4.780  -4.460  12.650  0.00  0.00            
ATOM    608 HG12 ILE X  41       4.100  -3.770  11.180  0.00  0.00            
ATOM    609  CD  ILE X  41       3.020  -5.480  11.980  0.00  0.00            
ATOM    610  HD1 ILE X  41       1.940  -5.300  11.800  0.00  0.00            
ATOM    611  HD2 ILE X  41       3.290  -5.920  11.000  0.00  0.00            
ATOM    612  HD3 ILE X  41       3.160  -6.230  12.770  0.00  0.00            
ATOM    613  C   ILE X  41       1.200  -1.400  13.000  0.00  0.00            
ATOM    614  O   ILE X  41       1.750  -0.350  12.740  0.00  0.00            
ATOM    615  N   ALA X  42       0.100  -1.500  13.750  0.00  0.00            
ATOM    616  HN  ALA X  42      -0.380  -2.380  13.860  0.00  0.00            
ATOM    617  CA  ALA X  42      -0.380  -0.360  14.510  0.00  0.00            
ATOM    618  HA  ALA X  42      -0.380   0.500  13.850  0.00  0.00            
ATOM    619  CB  ALA X  42      -1.800  -0.550  15.050  0.00  0.00            
ATOM    620  HB1 ALA X  42      -2.140   0.430  15.440  0.00  0.00            
ATOM    621  HB2 ALA X  42      -2.420  -0.720  14.130  0.00  0.00            
ATOM    622  HB3 ALA X  42      -1.930  -1.440  15.710  0.00  0.00            
ATOM    623  C   ALA X  42       0.580   0.120  15.690  0.00  0.00            
ATOM    624  O   ALA X  42       1.230  -0.680  16.330  0.00  0.00            
END
