# Supplementary material for: Modulation of Aβ1–42 Aggregation by a SARS-CoV‑2 Protein Fragment
Source: J Chem Inf Model. 2025 Oct 1;65(20):11342–56. doi: 10.1021/acs.jcim.5c01811 (PMC12570137; doi:10.1021/acs.jcim.5c01811)
Supplement: Supplementary file 2 [file ci5c01811_si_002.zip › AB-coordinates/MONOMER/CENTROIDS/FI10/RF2_C3.pdb]

CRYST1   68.946   68.946   68.946  90.00  90.00  90.00 P 1           1
ATOM      1  N   ASP X   1       2.850  13.650  -5.430  0.00  0.00            
ATOM      2  HN  ASP X   1       3.720  13.410  -5.870  0.00  0.00            
ATOM      3  CA  ASP X   1       1.640  13.280  -6.120  0.00  0.00            
ATOM      4  HA  ASP X   1       1.050  14.160  -6.310  0.00  0.00            
ATOM      5  CB  ASP X   1       2.090  12.720  -7.480  0.00  0.00            
ATOM      6  HB1 ASP X   1       2.730  11.820  -7.370  0.00  0.00            
ATOM      7  HB2 ASP X   1       2.670  13.490  -8.040  0.00  0.00            
ATOM      8  CG  ASP X   1       0.990  12.500  -8.420  0.00  0.00            
ATOM      9  OD1 ASP X   1       1.260  11.580  -9.210  0.00  0.00            
ATOM     10  OD2 ASP X   1      -0.060  13.240  -8.500  0.00  0.00            
ATOM     11  C   ASP X   1       0.750  12.320  -5.270  0.00  0.00            
ATOM     12  O   ASP X   1       1.170  11.190  -4.960  0.00  0.00            
ATOM     13  N   ALA X   2      -0.530  12.750  -4.940  0.00  0.00            
ATOM     14  HN  ALA X   2      -0.890  13.590  -5.330  0.00  0.00            
ATOM     15  CA  ALA X   2      -1.390  12.190  -3.910  0.00  0.00            
ATOM     16  HA  ALA X   2      -0.900  11.440  -3.320  0.00  0.00            
ATOM     17  CB  ALA X   2      -1.750  13.380  -3.070  0.00  0.00            
ATOM     18  HB1 ALA X   2      -0.870  14.000  -2.800  0.00  0.00            
ATOM     19  HB2 ALA X   2      -2.520  14.010  -3.560  0.00  0.00            
ATOM     20  HB3 ALA X   2      -2.230  13.050  -2.120  0.00  0.00            
ATOM     21  C   ALA X   2      -2.620  11.550  -4.600  0.00  0.00            
ATOM     22  O   ALA X   2      -3.540  11.010  -3.940  0.00  0.00            
ATOM     23  N   GLU X   3      -2.670  11.630  -5.990  0.00  0.00            
ATOM     24  HN  GLU X   3      -1.890  12.110  -6.390  0.00  0.00            
ATOM     25  CA  GLU X   3      -3.900  11.280  -6.730  0.00  0.00            
ATOM     26  HA  GLU X   3      -4.760  11.330  -6.080  0.00  0.00            
ATOM     27  CB  GLU X   3      -4.270  12.320  -7.810  0.00  0.00            
ATOM     28  HB1 GLU X   3      -5.040  11.900  -8.480  0.00  0.00            
ATOM     29  HB2 GLU X   3      -3.270  12.580  -8.260  0.00  0.00            
ATOM     30  CG  GLU X   3      -4.800  13.620  -7.190  0.00  0.00            
ATOM     31  HG1 GLU X   3      -4.140  13.910  -6.340  0.00  0.00            
ATOM     32  HG2 GLU X   3      -5.810  13.440  -6.770  0.00  0.00            
ATOM     33  CD  GLU X   3      -4.780  14.800  -8.180  0.00  0.00            
ATOM     34  OE1 GLU X   3      -3.760  15.530  -8.220  0.00  0.00            
ATOM     35  OE2 GLU X   3      -5.790  14.920  -8.850  0.00  0.00            
ATOM     36  C   GLU X   3      -3.830   9.870  -7.330  0.00  0.00            
ATOM     37  O   GLU X   3      -3.150   9.630  -8.360  0.00  0.00            
ATOM     38  N   PHE X   4      -4.560   8.840  -6.800  0.00  0.00            
ATOM     39  HN  PHE X   4      -5.120   9.040  -6.000  0.00  0.00            
ATOM     40  CA  PHE X   4      -4.920   7.500  -7.260  0.00  0.00            
ATOM     41  HA  PHE X   4      -3.990   6.980  -7.420  0.00  0.00            
ATOM     42  CB  PHE X   4      -5.670   6.650  -6.230  0.00  0.00            
ATOM     43  HB1 PHE X   4      -6.680   7.080  -6.080  0.00  0.00            
ATOM     44  HB2 PHE X   4      -5.200   6.640  -5.220  0.00  0.00            
ATOM     45  CG  PHE X   4      -5.710   5.180  -6.570  0.00  0.00            
ATOM     46  CD1 PHE X   4      -6.920   4.690  -7.120  0.00  0.00            
ATOM     47  HD1 PHE X   4      -7.750   5.370  -7.250  0.00  0.00            
ATOM     48  CE1 PHE X   4      -7.160   3.320  -7.240  0.00  0.00            
ATOM     49  HE1 PHE X   4      -8.150   3.000  -7.480  0.00  0.00            
ATOM     50  CZ  PHE X   4      -6.130   2.390  -6.800  0.00  0.00            
ATOM     51  HZ  PHE X   4      -6.330   1.320  -6.760  0.00  0.00            
ATOM     52  CD2 PHE X   4      -4.800   4.240  -6.130  0.00  0.00            
ATOM     53  HD2 PHE X   4      -4.010   4.700  -5.540  0.00  0.00            
ATOM     54  CE2 PHE X   4      -4.980   2.890  -6.260  0.00  0.00            
ATOM     55  HE2 PHE X   4      -4.180   2.210  -5.970  0.00  0.00            
ATOM     56  C   PHE X   4      -5.590   7.500  -8.590  0.00  0.00            
ATOM     57  O   PHE X   4      -6.390   8.320  -9.020  0.00  0.00            
ATOM     58  N   ARG X   5      -5.090   6.500  -9.430  0.00  0.00            
ATOM     59  HN  ARG X   5      -4.400   5.850  -9.100  0.00  0.00            
ATOM     60  CA  ARG X   5      -5.570   6.290 -10.770  0.00  0.00            
ATOM     61  HA  ARG X   5      -6.220   7.120 -11.040  0.00  0.00            
ATOM     62  CB  ARG X   5      -4.410   6.090 -11.760  0.00  0.00            
ATOM     63  HB1 ARG X   5      -4.740   5.600 -12.690  0.00  0.00            
ATOM     64  HB2 ARG X   5      -3.540   5.540 -11.340  0.00  0.00            
ATOM     65  CG  ARG X   5      -3.700   7.410 -12.230  0.00  0.00            
ATOM     66  HG1 ARG X   5      -4.490   7.990 -12.750  0.00  0.00            
ATOM     67  HG2 ARG X   5      -3.010   7.100 -13.050  0.00  0.00            
ATOM     68  CD  ARG X   5      -3.040   8.280 -11.150  0.00  0.00            
ATOM     69  HD1 ARG X   5      -2.550   7.600 -10.430  0.00  0.00            
ATOM     70  HD2 ARG X   5      -3.910   8.810 -10.680  0.00  0.00            
ATOM     71  NE  ARG X   5      -2.190   9.320 -11.830  0.00  0.00            
ATOM     72  HE  ARG X   5      -2.250   9.530 -12.810  0.00  0.00            
ATOM     73  CZ  ARG X   5      -1.230   9.960 -11.210  0.00  0.00            
ATOM     74  NH1 ARG X   5      -1.050  10.030  -9.920  0.00  0.00            
ATOM     75 HH11 ARG X   5      -1.860   9.760  -9.390  0.00  0.00            
ATOM     76 HH12 ARG X   5      -0.260  10.490  -9.550  0.00  0.00            
ATOM     77  NH2 ARG X   5      -0.410  10.680 -11.920  0.00  0.00            
ATOM     78 HH21 ARG X   5      -0.540  10.650 -12.920  0.00  0.00            
ATOM     79 HH22 ARG X   5       0.110  11.410 -11.480  0.00  0.00            
ATOM     80  C   ARG X   5      -6.520   5.050 -10.740  0.00  0.00            
ATOM     81  O   ARG X   5      -6.100   3.940 -10.430  0.00  0.00            
ATOM     82  N   HIS X   6      -7.730   5.180 -11.050  0.00  0.00            
ATOM     83  HN  HIS X   6      -8.100   6.110 -11.010  0.00  0.00            
ATOM     84  CA  HIS X   6      -8.650   4.080 -11.370  0.00  0.00            
ATOM     85  HA  HIS X   6      -8.250   3.090 -11.540  0.00  0.00            
ATOM     86  CB  HIS X   6      -9.580   3.810 -10.130  0.00  0.00            
ATOM     87  HB1 HIS X   6     -10.190   4.690  -9.850  0.00  0.00            
ATOM     88  HB2 HIS X   6      -8.890   3.720  -9.270  0.00  0.00            
ATOM     89  ND1 HIS X   6     -11.420   2.430 -11.090  0.00  0.00            
ATOM     90  CG  HIS X   6     -10.420   2.520 -10.180  0.00  0.00            
ATOM     91  CE1 HIS X   6     -11.880   1.200 -10.920  0.00  0.00            
ATOM     92  HE1 HIS X   6     -12.670   0.820 -11.570  0.00  0.00            
ATOM     93  NE2 HIS X   6     -11.230   0.470  -9.960  0.00  0.00            
ATOM     94  HE2 HIS X   6     -11.310  -0.460  -9.610  0.00  0.00            
ATOM     95  CD2 HIS X   6     -10.290   1.370  -9.480  0.00  0.00            
ATOM     96  HD2 HIS X   6      -9.680   1.190  -8.600  0.00  0.00            
ATOM     97  C   HIS X   6      -9.380   4.540 -12.710  0.00  0.00            
ATOM     98  O   HIS X   6      -9.710   5.690 -12.960  0.00  0.00            
ATOM     99  N   ASP X   7      -9.520   3.530 -13.600  0.00  0.00            
ATOM    100  HN  ASP X   7      -9.220   2.590 -13.410  0.00  0.00            
ATOM    101  CA  ASP X   7     -10.380   3.830 -14.770  0.00  0.00            
ATOM    102  HA  ASP X   7      -9.910   4.540 -15.420  0.00  0.00            
ATOM    103  CB  ASP X   7     -10.460   2.550 -15.680  0.00  0.00            
ATOM    104  HB1 ASP X   7     -11.090   2.640 -16.590  0.00  0.00            
ATOM    105  HB2 ASP X   7     -10.910   1.740 -15.050  0.00  0.00            
ATOM    106  CG  ASP X   7      -9.050   1.890 -16.090  0.00  0.00            
ATOM    107  OD1 ASP X   7      -9.150   0.710 -16.540  0.00  0.00            
ATOM    108  OD2 ASP X   7      -8.020   2.540 -16.010  0.00  0.00            
ATOM    109  C   ASP X   7     -11.830   4.310 -14.550  0.00  0.00            
ATOM    110  O   ASP X   7     -12.390   5.160 -15.270  0.00  0.00            
ATOM    111  N   SER X   8     -12.500   3.770 -13.510  0.00  0.00            
ATOM    112  HN  SER X   8     -12.110   2.960 -13.040  0.00  0.00            
ATOM    113  CA  SER X   8     -13.900   4.160 -13.050  0.00  0.00            
ATOM    114  HA  SER X   8     -14.480   4.650 -13.810  0.00  0.00            
ATOM    115  CB  SER X   8     -14.720   2.870 -12.580  0.00  0.00            
ATOM    116  HB1 SER X   8     -15.790   3.120 -12.390  0.00  0.00            
ATOM    117  HB2 SER X   8     -14.380   2.500 -11.580  0.00  0.00            
ATOM    118  OG  SER X   8     -14.630   1.720 -13.450  0.00  0.00            
ATOM    119  HG1 SER X   8     -14.570   2.120 -14.320  0.00  0.00            
ATOM    120  C   SER X   8     -13.820   5.130 -11.900  0.00  0.00            
ATOM    121  O   SER X   8     -14.850   5.440 -11.320  0.00  0.00            
ATOM    122  N   GLY X   9     -12.660   5.770 -11.590  0.00  0.00            
ATOM    123  HN  GLY X   9     -11.860   5.560 -12.150  0.00  0.00            
ATOM    124  CA  GLY X   9     -12.580   6.830 -10.660  0.00  0.00            
ATOM    125  HA1 GLY X   9     -11.590   7.250 -10.600  0.00  0.00            
ATOM    126  HA2 GLY X   9     -13.310   7.580 -10.950  0.00  0.00            
ATOM    127  C   GLY X   9     -12.910   6.380  -9.310  0.00  0.00            
ATOM    128  O   GLY X   9     -13.440   7.140  -8.520  0.00  0.00            
ATOM    129  N   TYR X  10     -12.590   5.100  -8.900  0.00  0.00            
ATOM    130  HN  TYR X  10     -12.230   4.410  -9.510  0.00  0.00            
ATOM    131  CA  TYR X  10     -12.700   4.610  -7.530  0.00  0.00            
ATOM    132  HA  TYR X  10     -13.450   5.200  -7.020  0.00  0.00            
ATOM    133  CB  TYR X  10     -12.980   3.040  -7.390  0.00  0.00            
ATOM    134  HB1 TYR X  10     -13.090   2.850  -6.290  0.00  0.00            
ATOM    135  HB2 TYR X  10     -12.100   2.540  -7.850  0.00  0.00            
ATOM    136  CG  TYR X  10     -14.190   2.620  -8.130  0.00  0.00            
ATOM    137  CD1 TYR X  10     -15.360   3.460  -8.390  0.00  0.00            
ATOM    138  HD1 TYR X  10     -15.380   4.490  -8.060  0.00  0.00            
ATOM    139  CE1 TYR X  10     -16.490   2.920  -8.950  0.00  0.00            
ATOM    140  HE1 TYR X  10     -17.410   3.490  -8.920  0.00  0.00            
ATOM    141  CZ  TYR X  10     -16.490   1.600  -9.390  0.00  0.00            
ATOM    142  OH  TYR X  10     -17.630   1.040  -9.880  0.00  0.00            
ATOM    143  HH  TYR X  10     -17.390   0.340 -10.500  0.00  0.00            
ATOM    144  CD2 TYR X  10     -14.240   1.250  -8.480  0.00  0.00            
ATOM    145  HD2 TYR X  10     -13.520   0.530  -8.140  0.00  0.00            
ATOM    146  CE2 TYR X  10     -15.340   0.800  -9.170  0.00  0.00            
ATOM    147  HE2 TYR X  10     -15.460  -0.210  -9.520  0.00  0.00            
ATOM    148  C   TYR X  10     -11.380   4.860  -6.850  0.00  0.00            
ATOM    149  O   TYR X  10     -10.440   4.080  -6.940  0.00  0.00            
ATOM    150  N   GLU X  11     -11.250   6.040  -6.190  0.00  0.00            
ATOM    151  HN  GLU X  11     -11.980   6.720  -6.200  0.00  0.00            
ATOM    152  CA  GLU X  11     -10.120   6.340  -5.370  0.00  0.00            
ATOM    153  HA  GLU X  11      -9.260   6.230  -6.000  0.00  0.00            
ATOM    154  CB  GLU X  11     -10.130   7.860  -4.950  0.00  0.00            
ATOM    155  HB1 GLU X  11      -9.450   8.120  -4.110  0.00  0.00            
ATOM    156  HB2 GLU X  11     -11.150   8.030  -4.540  0.00  0.00            
ATOM    157  CG  GLU X  11      -9.750   8.770  -6.130  0.00  0.00            
ATOM    158  HG1 GLU X  11     -10.230   8.590  -7.120  0.00  0.00            
ATOM    159  HG2 GLU X  11      -8.670   8.660  -6.350  0.00  0.00            
ATOM    160  CD  GLU X  11     -10.000  10.260  -5.760  0.00  0.00            
ATOM    161  OE1 GLU X  11     -11.180  10.700  -5.750  0.00  0.00            
ATOM    162  OE2 GLU X  11      -9.030  10.960  -5.430  0.00  0.00            
ATOM    163  C   GLU X  11     -10.000   5.410  -4.120  0.00  0.00            
ATOM    164  O   GLU X  11     -11.050   4.990  -3.550  0.00  0.00            
ATOM    165  N   VAL X  12      -8.770   5.200  -3.580  0.00  0.00            
ATOM    166  HN  VAL X  12      -7.890   5.530  -3.920  0.00  0.00            
ATOM    167  CA  VAL X  12      -8.650   4.360  -2.370  0.00  0.00            
ATOM    168  HA  VAL X  12      -9.450   3.640  -2.270  0.00  0.00            
ATOM    169  CB  VAL X  12      -7.390   3.500  -2.430  0.00  0.00            
ATOM    170  HB  VAL X  12      -6.620   4.090  -2.950  0.00  0.00            
ATOM    171  CG1 VAL X  12      -6.790   3.020  -1.090  0.00  0.00            
ATOM    172 HG11 VAL X  12      -7.530   2.350  -0.560  0.00  0.00            
ATOM    173 HG12 VAL X  12      -5.810   2.550  -1.310  0.00  0.00            
ATOM    174 HG13 VAL X  12      -6.640   3.900  -0.440  0.00  0.00            
ATOM    175  CG2 VAL X  12      -7.630   2.330  -3.430  0.00  0.00            
ATOM    176 HG21 VAL X  12      -7.700   2.770  -4.450  0.00  0.00            
ATOM    177 HG22 VAL X  12      -6.720   1.710  -3.270  0.00  0.00            
ATOM    178 HG23 VAL X  12      -8.470   1.660  -3.200  0.00  0.00            
ATOM    179  C   VAL X  12      -8.770   5.110  -1.050  0.00  0.00            
ATOM    180  O   VAL X  12      -8.320   6.280  -1.030  0.00  0.00            
ATOM    181  N   HIS X  13      -9.460   4.540  -0.000  0.00  0.00            
ATOM    182  HN  HIS X  13      -9.770   3.600  -0.150  0.00  0.00            
ATOM    183  CA  HIS X  13      -9.990   5.420   1.000  0.00  0.00            
ATOM    184  HA  HIS X  13      -9.720   6.460   0.990  0.00  0.00            
ATOM    185  CB  HIS X  13     -11.500   5.400   1.000  0.00  0.00            
ATOM    186  HB1 HIS X  13     -11.900   6.020   1.830  0.00  0.00            
ATOM    187  HB2 HIS X  13     -11.960   4.400   1.050  0.00  0.00            
ATOM    188  ND1 HIS X  13     -13.290   5.690  -0.780  0.00  0.00            
ATOM    189  CG  HIS X  13     -12.080   6.150  -0.170  0.00  0.00            
ATOM    190  CE1 HIS X  13     -13.510   6.490  -1.780  0.00  0.00            
ATOM    191  HE1 HIS X  13     -14.450   6.490  -2.340  0.00  0.00            
ATOM    192  NE2 HIS X  13     -12.540   7.430  -1.870  0.00  0.00            
ATOM    193  HE2 HIS X  13     -12.630   8.120  -2.590  0.00  0.00            
ATOM    194  CD2 HIS X  13     -11.640   7.220  -0.830  0.00  0.00            
ATOM    195  HD2 HIS X  13     -10.980   8.040  -0.580  0.00  0.00            
ATOM    196  C   HIS X  13      -9.430   4.960   2.390  0.00  0.00            
ATOM    197  O   HIS X  13      -9.800   5.430   3.480  0.00  0.00            
ATOM    198  N   HIS X  14      -8.450   4.110   2.380  0.00  0.00            
ATOM    199  HN  HIS X  14      -8.130   3.810   1.490  0.00  0.00            
ATOM    200  CA  HIS X  14      -7.760   3.690   3.620  0.00  0.00            
ATOM    201  HA  HIS X  14      -8.390   3.570   4.480  0.00  0.00            
ATOM    202  CB  HIS X  14      -7.010   2.360   3.350  0.00  0.00            
ATOM    203  HB1 HIS X  14      -6.480   2.040   4.280  0.00  0.00            
ATOM    204  HB2 HIS X  14      -6.250   2.520   2.540  0.00  0.00            
ATOM    205  ND1 HIS X  14      -9.010   0.930   3.640  0.00  0.00            
ATOM    206  CG  HIS X  14      -7.930   1.310   2.830  0.00  0.00            
ATOM    207  CE1 HIS X  14      -9.660  -0.010   2.990  0.00  0.00            
ATOM    208  HE1 HIS X  14     -10.660  -0.350   3.290  0.00  0.00            
ATOM    209  NE2 HIS X  14      -9.020  -0.330   1.860  0.00  0.00            
ATOM    210  HE2 HIS X  14      -9.300  -1.030   1.200  0.00  0.00            
ATOM    211  CD2 HIS X  14      -7.930   0.520   1.710  0.00  0.00            
ATOM    212  HD2 HIS X  14      -7.310   0.540   0.820  0.00  0.00            
ATOM    213  C   HIS X  14      -6.650   4.700   3.940  0.00  0.00            
ATOM    214  O   HIS X  14      -6.150   5.510   3.120  0.00  0.00            
ATOM    215  N   GLN X  15      -6.110   4.690   5.190  0.00  0.00            
ATOM    216  HN  GLN X  15      -6.460   4.120   5.930  0.00  0.00            
ATOM    217  CA  GLN X  15      -4.970   5.530   5.460  0.00  0.00            
ATOM    218  HA  GLN X  15      -5.100   6.520   5.060  0.00  0.00            
ATOM    219  CB  GLN X  15      -4.870   5.940   6.990  0.00  0.00            
ATOM    220  HB1 GLN X  15      -5.800   6.530   7.130  0.00  0.00            
ATOM    221  HB2 GLN X  15      -3.920   6.470   7.140  0.00  0.00            
ATOM    222  CG  GLN X  15      -4.950   4.820   7.970  0.00  0.00            
ATOM    223  HG1 GLN X  15      -4.050   4.170   7.840  0.00  0.00            
ATOM    224  HG2 GLN X  15      -5.810   4.120   7.830  0.00  0.00            
ATOM    225  CD  GLN X  15      -5.050   5.250   9.460  0.00  0.00            
ATOM    226  OE1 GLN X  15      -4.210   5.100  10.370  0.00  0.00            
ATOM    227  NE2 GLN X  15      -6.310   5.660   9.760  0.00  0.00            
ATOM    228 HE21 GLN X  15      -6.310   5.920  10.720  0.00  0.00            
ATOM    229 HE22 GLN X  15      -7.070   5.690   9.120  0.00  0.00            
ATOM    230  C   GLN X  15      -3.620   5.040   4.960  0.00  0.00            
ATOM    231  O   GLN X  15      -3.370   3.860   4.880  0.00  0.00            
ATOM    232  N   LYS X  16      -2.780   6.000   4.640  0.00  0.00            
ATOM    233  HN  LYS X  16      -3.160   6.920   4.650  0.00  0.00            
ATOM    234  CA  LYS X  16      -1.400   5.880   4.210  0.00  0.00            
ATOM    235  HA  LYS X  16      -1.340   5.340   3.280  0.00  0.00            
ATOM    236  CB  LYS X  16      -0.820   7.300   3.800  0.00  0.00            
ATOM    237  HB1 LYS X  16       0.280   7.320   3.610  0.00  0.00            
ATOM    238  HB2 LYS X  16      -1.040   8.020   4.600  0.00  0.00            
ATOM    239  CG  LYS X  16      -1.380   7.750   2.370  0.00  0.00            
ATOM    240  HG1 LYS X  16      -1.000   8.780   2.150  0.00  0.00            
ATOM    241  HG2 LYS X  16      -2.480   7.880   2.270  0.00  0.00            
ATOM    242  CD  LYS X  16      -0.930   6.870   1.170  0.00  0.00            
ATOM    243  HD1 LYS X  16       0.140   6.690   1.400  0.00  0.00            
ATOM    244  HD2 LYS X  16      -1.570   5.970   1.200  0.00  0.00            
ATOM    245  CE  LYS X  16      -1.090   7.430  -0.270  0.00  0.00            
ATOM    246  HE1 LYS X  16      -2.110   7.810  -0.500  0.00  0.00            
ATOM    247  HE2 LYS X  16      -0.900   6.550  -0.930  0.00  0.00            
ATOM    248  NZ  LYS X  16      -0.080   8.430  -0.610  0.00  0.00            
ATOM    249  HZ1 LYS X  16       0.800   8.350  -0.080  0.00  0.00            
ATOM    250  HZ2 LYS X  16       0.110   8.570  -1.630  0.00  0.00            
ATOM    251  HZ3 LYS X  16      -0.540   9.340  -0.360  0.00  0.00            
ATOM    252  C   LYS X  16      -0.450   5.230   5.160  0.00  0.00            
ATOM    253  O   LYS X  16      -0.530   5.320   6.380  0.00  0.00            
ATOM    254  N   LEU X  17       0.580   4.640   4.590  0.00  0.00            
ATOM    255  HN  LEU X  17       0.550   4.470   3.600  0.00  0.00            
ATOM    256  CA  LEU X  17       1.650   4.060   5.400  0.00  0.00            
ATOM    257  HA  LEU X  17       1.270   4.000   6.410  0.00  0.00            
ATOM    258  CB  LEU X  17       2.130   2.640   4.970  0.00  0.00            
ATOM    259  HB1 LEU X  17       3.030   2.350   5.560  0.00  0.00            
ATOM    260  HB2 LEU X  17       2.530   2.740   3.940  0.00  0.00            
ATOM    261  CG  LEU X  17       1.090   1.530   5.040  0.00  0.00            
ATOM    262  HG  LEU X  17       0.250   1.890   4.420  0.00  0.00            
ATOM    263  CD1 LEU X  17       1.720   0.270   4.380  0.00  0.00            
ATOM    264 HD11 LEU X  17       1.630   0.450   3.290  0.00  0.00            
ATOM    265 HD12 LEU X  17       2.770   0.090   4.700  0.00  0.00            
ATOM    266 HD13 LEU X  17       1.110  -0.650   4.530  0.00  0.00            
ATOM    267  CD2 LEU X  17       0.600   1.310   6.430  0.00  0.00            
ATOM    268 HD21 LEU X  17       0.130   2.210   6.890  0.00  0.00            
ATOM    269 HD22 LEU X  17      -0.080   0.440   6.540  0.00  0.00            
ATOM    270 HD23 LEU X  17       1.410   1.140   7.180  0.00  0.00            
ATOM    271  C   LEU X  17       2.820   5.100   5.460  0.00  0.00            
ATOM    272  O   LEU X  17       3.090   5.810   4.480  0.00  0.00            
ATOM    273  N   VAL X  18       3.470   5.220   6.670  0.00  0.00            
ATOM    274  HN  VAL X  18       3.130   4.810   7.520  0.00  0.00            
ATOM    275  CA  VAL X  18       4.570   6.100   6.940  0.00  0.00            
ATOM    276  HA  VAL X  18       4.510   6.910   6.220  0.00  0.00            
ATOM    277  CB  VAL X  18       4.410   6.540   8.410  0.00  0.00            
ATOM    278  HB  VAL X  18       3.320   6.600   8.610  0.00  0.00            
ATOM    279  CG1 VAL X  18       5.030   5.550   9.440  0.00  0.00            
ATOM    280 HG11 VAL X  18       4.610   4.520   9.340  0.00  0.00            
ATOM    281 HG12 VAL X  18       6.120   5.440   9.310  0.00  0.00            
ATOM    282 HG13 VAL X  18       4.770   5.950  10.450  0.00  0.00            
ATOM    283  CG2 VAL X  18       5.090   7.940   8.530  0.00  0.00            
ATOM    284 HG21 VAL X  18       4.800   8.520   9.440  0.00  0.00            
ATOM    285 HG22 VAL X  18       6.170   7.930   8.230  0.00  0.00            
ATOM    286 HG23 VAL X  18       4.660   8.600   7.750  0.00  0.00            
ATOM    287  C   VAL X  18       5.850   5.310   6.650  0.00  0.00            
ATOM    288  O   VAL X  18       6.890   5.800   6.260  0.00  0.00            
ATOM    289  N   PHE X  19       5.800   3.940   6.890  0.00  0.00            
ATOM    290  HN  PHE X  19       4.960   3.510   7.210  0.00  0.00            
ATOM    291  CA  PHE X  19       7.000   3.140   6.870  0.00  0.00            
ATOM    292  HA  PHE X  19       7.750   3.610   6.240  0.00  0.00            
ATOM    293  CB  PHE X  19       7.790   3.120   8.240  0.00  0.00            
ATOM    294  HB1 PHE X  19       7.060   2.700   8.960  0.00  0.00            
ATOM    295  HB2 PHE X  19       7.960   4.140   8.640  0.00  0.00            
ATOM    296  CG  PHE X  19       9.130   2.340   8.180  0.00  0.00            
ATOM    297  CD1 PHE X  19       9.310   1.140   8.950  0.00  0.00            
ATOM    298  HD1 PHE X  19       8.520   0.830   9.610  0.00  0.00            
ATOM    299  CE1 PHE X  19      10.500   0.390   8.930  0.00  0.00            
ATOM    300  HE1 PHE X  19      10.640  -0.540   9.480  0.00  0.00            
ATOM    301  CZ  PHE X  19      11.480   0.760   8.020  0.00  0.00            
ATOM    302  HZ  PHE X  19      12.330   0.100   7.880  0.00  0.00            
ATOM    303  CD2 PHE X  19      10.190   2.660   7.350  0.00  0.00            
ATOM    304  HD2 PHE X  19      10.150   3.480   6.660  0.00  0.00            
ATOM    305  CE2 PHE X  19      11.330   1.880   7.230  0.00  0.00            
ATOM    306  HE2 PHE X  19      12.250   2.070   6.720  0.00  0.00            
ATOM    307  C   PHE X  19       6.750   1.720   6.250  0.00  0.00            
ATOM    308  O   PHE X  19       5.740   1.060   6.510  0.00  0.00            
ATOM    309  N   PHE X  20       7.690   1.250   5.420  0.00  0.00            
ATOM    310  HN  PHE X  20       8.470   1.770   5.100  0.00  0.00            
ATOM    311  CA  PHE X  20       7.410  -0.030   4.810  0.00  0.00            
ATOM    312  HA  PHE X  20       6.570  -0.600   5.200  0.00  0.00            
ATOM    313  CB  PHE X  20       7.060   0.100   3.320  0.00  0.00            
ATOM    314  HB1 PHE X  20       7.850   0.720   2.830  0.00  0.00            
ATOM    315  HB2 PHE X  20       6.150   0.730   3.270  0.00  0.00            
ATOM    316  CG  PHE X  20       6.730  -1.090   2.500  0.00  0.00            
ATOM    317  CD1 PHE X  20       5.690  -2.000   2.750  0.00  0.00            
ATOM    318  HD1 PHE X  20       5.200  -1.930   3.700  0.00  0.00            
ATOM    319  CE1 PHE X  20       5.320  -3.000   1.930  0.00  0.00            
ATOM    320  HE1 PHE X  20       4.390  -3.550   2.060  0.00  0.00            
ATOM    321  CZ  PHE X  20       5.960  -3.130   0.680  0.00  0.00            
ATOM    322  HZ  PHE X  20       5.650  -3.930   0.030  0.00  0.00            
ATOM    323  CD2 PHE X  20       7.350  -1.210   1.180  0.00  0.00            
ATOM    324  HD2 PHE X  20       8.150  -0.520   0.950  0.00  0.00            
ATOM    325  CE2 PHE X  20       7.060  -2.320   0.340  0.00  0.00            
ATOM    326  HE2 PHE X  20       7.550  -2.540  -0.590  0.00  0.00            
ATOM    327  C   PHE X  20       8.590  -0.920   5.020  0.00  0.00            
ATOM    328  O   PHE X  20       9.620  -0.760   4.350  0.00  0.00            
ATOM    329  N   ALA X  21       8.440  -2.010   5.760  0.00  0.00            
ATOM    330  HN  ALA X  21       7.510  -2.290   5.970  0.00  0.00            
ATOM    331  CA  ALA X  21       9.490  -2.960   6.030  0.00  0.00            
ATOM    332  HA  ALA X  21      10.340  -2.620   5.480  0.00  0.00            
ATOM    333  CB  ALA X  21       9.600  -3.020   7.530  0.00  0.00            
ATOM    334  HB1 ALA X  21       8.700  -3.110   8.170  0.00  0.00            
ATOM    335  HB2 ALA X  21      10.310  -3.820   7.810  0.00  0.00            
ATOM    336  HB3 ALA X  21      10.120  -2.060   7.770  0.00  0.00            
ATOM    337  C   ALA X  21       8.960  -4.300   5.450  0.00  0.00            
ATOM    338  O   ALA X  21       7.990  -4.920   5.950  0.00  0.00            
ATOM    339  N   GLU X  22       9.620  -4.810   4.420  0.00  0.00            
ATOM    340  HN  GLU X  22      10.350  -4.270   4.030  0.00  0.00            
ATOM    341  CA  GLU X  22       9.310  -6.070   3.760  0.00  0.00            
ATOM    342  HA  GLU X  22       8.250  -6.040   3.580  0.00  0.00            
ATOM    343  CB  GLU X  22      10.100  -6.230   2.490  0.00  0.00            
ATOM    344  HB1 GLU X  22      10.050  -7.260   2.060  0.00  0.00            
ATOM    345  HB2 GLU X  22      11.170  -6.060   2.690  0.00  0.00            
ATOM    346  CG  GLU X  22       9.630  -5.250   1.400  0.00  0.00            
ATOM    347  HG1 GLU X  22       9.300  -4.260   1.760  0.00  0.00            
ATOM    348  HG2 GLU X  22       8.810  -5.550   0.710  0.00  0.00            
ATOM    349  CD  GLU X  22      10.880  -4.950   0.560  0.00  0.00            
ATOM    350  OE1 GLU X  22      10.960  -5.270  -0.650  0.00  0.00            
ATOM    351  OE2 GLU X  22      11.830  -4.270   1.090  0.00  0.00            
ATOM    352  C   GLU X  22       9.640  -7.270   4.660  0.00  0.00            
ATOM    353  O   GLU X  22      10.670  -7.300   5.310  0.00  0.00            
ATOM    354  N   ASP X  23       8.760  -8.250   4.720  0.00  0.00            
ATOM    355  HN  ASP X  23       7.950  -8.190   4.140  0.00  0.00            
ATOM    356  CA  ASP X  23       8.930  -9.510   5.450  0.00  0.00            
ATOM    357  HA  ASP X  23       9.130  -9.260   6.480  0.00  0.00            
ATOM    358  CB  ASP X  23       7.610 -10.350   5.250  0.00  0.00            
ATOM    359  HB1 ASP X  23       7.760 -11.330   5.750  0.00  0.00            
ATOM    360  HB2 ASP X  23       7.430 -10.450   4.150  0.00  0.00            
ATOM    361  CG  ASP X  23       6.460  -9.790   5.990  0.00  0.00            
ATOM    362  OD1 ASP X  23       6.600  -8.820   6.770  0.00  0.00            
ATOM    363  OD2 ASP X  23       5.320 -10.430   5.830  0.00  0.00            
ATOM    364  C   ASP X  23      10.210 -10.210   4.930  0.00  0.00            
ATOM    365  O   ASP X  23      10.390 -10.410   3.730  0.00  0.00            
ATOM    366  N   VAL X  24      11.050 -10.710   5.860  0.00  0.00            
ATOM    367  HN  VAL X  24      10.740 -10.590   6.800  0.00  0.00            
ATOM    368  CA  VAL X  24      12.360 -11.270   5.650  0.00  0.00            
ATOM    369  HA  VAL X  24      12.940 -10.440   5.260  0.00  0.00            
ATOM    370  CB  VAL X  24      12.860 -11.780   6.980  0.00  0.00            
ATOM    371  HB  VAL X  24      12.280 -12.630   7.410  0.00  0.00            
ATOM    372  CG1 VAL X  24      14.360 -12.170   6.810  0.00  0.00            
ATOM    373 HG11 VAL X  24      14.900 -11.340   6.330  0.00  0.00            
ATOM    374 HG12 VAL X  24      14.770 -12.470   7.800  0.00  0.00            
ATOM    375 HG13 VAL X  24      14.660 -13.060   6.190  0.00  0.00            
ATOM    376  CG2 VAL X  24      12.890 -10.620   8.020  0.00  0.00            
ATOM    377 HG21 VAL X  24      11.960 -10.200   8.430  0.00  0.00            
ATOM    378 HG22 VAL X  24      13.420 -11.020   8.910  0.00  0.00            
ATOM    379 HG23 VAL X  24      13.630  -9.820   7.760  0.00  0.00            
ATOM    380  C   VAL X  24      12.390 -12.470   4.640  0.00  0.00            
ATOM    381  O   VAL X  24      11.480 -13.300   4.590  0.00  0.00            
ATOM    382  N   GLY X  25      13.400 -12.560   3.820  0.00  0.00            
ATOM    383  HN  GLY X  25      14.210 -11.980   3.850  0.00  0.00            
ATOM    384  CA  GLY X  25      13.390 -13.440   2.660  0.00  0.00            
ATOM    385  HA1 GLY X  25      14.360 -13.370   2.180  0.00  0.00            
ATOM    386  HA2 GLY X  25      13.150 -14.440   2.990  0.00  0.00            
ATOM    387  C   GLY X  25      12.380 -13.180   1.610  0.00  0.00            
ATOM    388  O   GLY X  25      12.020 -12.030   1.400  0.00  0.00            
ATOM    389  N   SER X  26      12.050 -14.180   0.830  0.00  0.00            
ATOM    390  HN  SER X  26      12.640 -14.990   0.860  0.00  0.00            
ATOM    391  CA  SER X  26      11.160 -14.070  -0.310  0.00  0.00            
ATOM    392  HA  SER X  26      10.860 -13.040  -0.400  0.00  0.00            
ATOM    393  CB  SER X  26      11.920 -14.510  -1.570  0.00  0.00            
ATOM    394  HB1 SER X  26      12.740 -13.770  -1.700  0.00  0.00            
ATOM    395  HB2 SER X  26      11.320 -14.440  -2.490  0.00  0.00            
ATOM    396  OG  SER X  26      12.650 -15.770  -1.440  0.00  0.00            
ATOM    397  HG1 SER X  26      13.580 -15.640  -1.230  0.00  0.00            
ATOM    398  C   SER X  26       9.840 -14.930  -0.190  0.00  0.00            
ATOM    399  O   SER X  26       9.050 -14.960  -1.140  0.00  0.00            
ATOM    400  N   ASN X  27       9.650 -15.680   0.900  0.00  0.00            
ATOM    401  HN  ASN X  27      10.400 -15.720   1.560  0.00  0.00            
ATOM    402  CA  ASN X  27       8.550 -16.610   1.120  0.00  0.00            
ATOM    403  HA  ASN X  27       8.580 -17.310   0.300  0.00  0.00            
ATOM    404  CB  ASN X  27       8.770 -17.530   2.390  0.00  0.00            
ATOM    405  HB1 ASN X  27       7.830 -18.100   2.590  0.00  0.00            
ATOM    406  HB2 ASN X  27       8.780 -16.980   3.350  0.00  0.00            
ATOM    407  CG  ASN X  27       9.930 -18.440   2.270  0.00  0.00            
ATOM    408  OD1 ASN X  27      10.620 -18.420   1.240  0.00  0.00            
ATOM    409  ND2 ASN X  27      10.170 -19.260   3.340  0.00  0.00            
ATOM    410 HD21 ASN X  27       9.530 -19.130   4.110  0.00  0.00            
ATOM    411 HD22 ASN X  27      11.020 -19.770   3.450  0.00  0.00            
ATOM    412  C   ASN X  27       7.150 -15.880   1.160  0.00  0.00            
ATOM    413  O   ASN X  27       6.150 -16.470   0.790  0.00  0.00            
ATOM    414  N   LYS X  28       7.130 -14.610   1.700  0.00  0.00            
ATOM    415  HN  LYS X  28       7.930 -14.170   2.110  0.00  0.00            
ATOM    416  CA  LYS X  28       5.810 -13.870   1.690  0.00  0.00            
ATOM    417  HA  LYS X  28       5.120 -14.480   2.250  0.00  0.00            
ATOM    418  CB  LYS X  28       5.930 -12.560   2.510  0.00  0.00            
ATOM    419  HB1 LYS X  28       6.730 -11.900   2.120  0.00  0.00            
ATOM    420  HB2 LYS X  28       6.450 -12.830   3.460  0.00  0.00            
ATOM    421  CG  LYS X  28       4.680 -11.720   2.760  0.00  0.00            
ATOM    422  HG1 LYS X  28       4.580 -11.330   1.730  0.00  0.00            
ATOM    423  HG2 LYS X  28       4.910 -10.890   3.460  0.00  0.00            
ATOM    424  CD  LYS X  28       3.370 -12.400   3.100  0.00  0.00            
ATOM    425  HD1 LYS X  28       2.500 -11.750   2.880  0.00  0.00            
ATOM    426  HD2 LYS X  28       3.150 -13.250   2.420  0.00  0.00            
ATOM    427  CE  LYS X  28       3.320 -13.140   4.470  0.00  0.00            
ATOM    428  HE1 LYS X  28       4.190 -13.810   4.590  0.00  0.00            
ATOM    429  HE2 LYS X  28       2.370 -13.710   4.530  0.00  0.00            
ATOM    430  NZ  LYS X  28       3.270 -12.120   5.440  0.00  0.00            
ATOM    431  HZ1 LYS X  28       4.170 -11.600   5.500  0.00  0.00            
ATOM    432  HZ2 LYS X  28       2.540 -11.380   5.340  0.00  0.00            
ATOM    433  HZ3 LYS X  28       3.120 -12.490   6.400  0.00  0.00            
ATOM    434  C   LYS X  28       5.320 -13.650   0.270  0.00  0.00            
ATOM    435  O   LYS X  28       4.120 -13.700   0.080  0.00  0.00            
ATOM    436  N   GLY X  29       6.220 -13.470  -0.720  0.00  0.00            
ATOM    437  HN  GLY X  29       7.200 -13.490  -0.570  0.00  0.00            
ATOM    438  CA  GLY X  29       5.880 -13.170  -2.100  0.00  0.00            
ATOM    439  HA1 GLY X  29       6.790 -13.070  -2.660  0.00  0.00            
ATOM    440  HA2 GLY X  29       5.320 -14.030  -2.400  0.00  0.00            
ATOM    441  C   GLY X  29       5.190 -11.850  -2.310  0.00  0.00            
ATOM    442  O   GLY X  29       5.070 -10.990  -1.410  0.00  0.00            
ATOM    443  N   ALA X  30       4.930 -11.560  -3.570  0.00  0.00            
ATOM    444  HN  ALA X  30       5.090 -12.220  -4.300  0.00  0.00            
ATOM    445  CA  ALA X  30       4.800 -10.250  -4.170  0.00  0.00            
ATOM    446  HA  ALA X  30       5.730  -9.850  -3.810  0.00  0.00            
ATOM    447  CB  ALA X  30       4.970 -10.390  -5.660  0.00  0.00            
ATOM    448  HB1 ALA X  30       4.140 -10.910  -6.160  0.00  0.00            
ATOM    449  HB2 ALA X  30       5.050  -9.360  -6.070  0.00  0.00            
ATOM    450  HB3 ALA X  30       5.910 -10.970  -5.810  0.00  0.00            
ATOM    451  C   ALA X  30       3.580  -9.440  -3.770  0.00  0.00            
ATOM    452  O   ALA X  30       2.710 -10.010  -3.090  0.00  0.00            
ATOM    453  N   ILE X  31       3.590  -8.130  -3.890  0.00  0.00            
ATOM    454  HN  ILE X  31       4.300  -7.650  -4.390  0.00  0.00            
ATOM    455  CA  ILE X  31       2.500  -7.260  -3.410  0.00  0.00            
ATOM    456  HA  ILE X  31       1.890  -7.700  -2.630  0.00  0.00            
ATOM    457  CB  ILE X  31       3.010  -5.980  -2.790  0.00  0.00            
ATOM    458  HB  ILE X  31       3.610  -5.480  -3.580  0.00  0.00            
ATOM    459  CG2 ILE X  31       1.780  -5.110  -2.390  0.00  0.00            
ATOM    460 HG21 ILE X  31       1.090  -5.390  -1.570  0.00  0.00            
ATOM    461 HG22 ILE X  31       2.230  -4.230  -1.890  0.00  0.00            
ATOM    462 HG23 ILE X  31       1.160  -4.750  -3.250  0.00  0.00            
ATOM    463  CG1 ILE X  31       3.920  -6.070  -1.520  0.00  0.00            
ATOM    464 HG11 ILE X  31       3.350  -6.590  -0.730  0.00  0.00            
ATOM    465 HG12 ILE X  31       4.140  -5.030  -1.190  0.00  0.00            
ATOM    466  CD  ILE X  31       5.250  -6.830  -1.590  0.00  0.00            
ATOM    467  HD1 ILE X  31       5.070  -7.880  -1.880  0.00  0.00            
ATOM    468  HD2 ILE X  31       5.920  -6.380  -2.360  0.00  0.00            
ATOM    469  HD3 ILE X  31       5.830  -6.880  -0.640  0.00  0.00            
ATOM    470  C   ILE X  31       1.520  -6.930  -4.510  0.00  0.00            
ATOM    471  O   ILE X  31       1.860  -6.470  -5.560  0.00  0.00            
ATOM    472  N   ILE X  32       0.250  -7.330  -4.280  0.00  0.00            
ATOM    473  HN  ILE X  32       0.040  -7.800  -3.420  0.00  0.00            
ATOM    474  CA  ILE X  32      -0.920  -7.080  -5.150  0.00  0.00            
ATOM    475  HA  ILE X  32      -0.600  -6.930  -6.170  0.00  0.00            
ATOM    476  CB  ILE X  32      -1.670  -8.390  -5.380  0.00  0.00            
ATOM    477  HB  ILE X  32      -2.090  -8.790  -4.420  0.00  0.00            
ATOM    478  CG2 ILE X  32      -2.910  -8.080  -6.240  0.00  0.00            
ATOM    479 HG21 ILE X  32      -2.580  -7.740  -7.240  0.00  0.00            
ATOM    480 HG22 ILE X  32      -3.470  -9.000  -6.520  0.00  0.00            
ATOM    481 HG23 ILE X  32      -3.550  -7.320  -5.750  0.00  0.00            
ATOM    482  CG1 ILE X  32      -0.850  -9.530  -5.850  0.00  0.00            
ATOM    483 HG11 ILE X  32       0.210  -9.550  -5.530  0.00  0.00            
ATOM    484 HG12 ILE X  32      -0.740  -9.520  -6.960  0.00  0.00            
ATOM    485  CD  ILE X  32      -1.500 -10.850  -5.570  0.00  0.00            
ATOM    486  HD1 ILE X  32      -2.500 -11.000  -6.050  0.00  0.00            
ATOM    487  HD2 ILE X  32      -0.900 -11.750  -5.830  0.00  0.00            
ATOM    488  HD3 ILE X  32      -1.760 -10.840  -4.490  0.00  0.00            
ATOM    489  C   ILE X  32      -1.760  -5.900  -4.720  0.00  0.00            
ATOM    490  O   ILE X  32      -2.400  -6.020  -3.700  0.00  0.00            
ATOM    491  N   GLY X  33      -1.910  -4.850  -5.550  0.00  0.00            
ATOM    492  HN  GLY X  33      -1.390  -4.810  -6.410  0.00  0.00            
ATOM    493  CA  GLY X  33      -2.540  -3.590  -5.040  0.00  0.00            
ATOM    494  HA1 GLY X  33      -2.730  -3.030  -5.950  0.00  0.00            
ATOM    495  HA2 GLY X  33      -3.430  -3.900  -4.530  0.00  0.00            
ATOM    496  C   GLY X  33      -1.690  -2.720  -4.130  0.00  0.00            
ATOM    497  O   GLY X  33      -0.580  -3.070  -3.750  0.00  0.00            
ATOM    498  N   LEU X  34      -2.290  -1.520  -3.700  0.00  0.00            
ATOM    499  HN  LEU X  34      -3.050  -1.020  -4.100  0.00  0.00            
ATOM    500  CA  LEU X  34      -1.390  -0.680  -2.890  0.00  0.00            
ATOM    501  HA  LEU X  34      -0.350  -0.950  -3.070  0.00  0.00            
ATOM    502  CB  LEU X  34      -1.400   0.800  -3.170  0.00  0.00            
ATOM    503  HB1 LEU X  34      -0.780   1.300  -2.410  0.00  0.00            
ATOM    504  HB2 LEU X  34      -2.430   1.210  -3.010  0.00  0.00            
ATOM    505  CG  LEU X  34      -1.070   1.140  -4.630  0.00  0.00            
ATOM    506  HG  LEU X  34      -1.820   0.650  -5.290  0.00  0.00            
ATOM    507  CD1 LEU X  34      -1.200   2.660  -4.930  0.00  0.00            
ATOM    508 HD11 LEU X  34      -1.030   2.850  -6.010  0.00  0.00            
ATOM    509 HD12 LEU X  34      -2.200   3.090  -4.720  0.00  0.00            
ATOM    510 HD13 LEU X  34      -0.510   3.210  -4.250  0.00  0.00            
ATOM    511  CD2 LEU X  34       0.390   0.650  -5.070  0.00  0.00            
ATOM    512 HD21 LEU X  34       1.050   1.350  -4.540  0.00  0.00            
ATOM    513 HD22 LEU X  34       0.580  -0.410  -4.830  0.00  0.00            
ATOM    514 HD23 LEU X  34       0.430   0.790  -6.180  0.00  0.00            
ATOM    515  C   LEU X  34      -1.560  -0.850  -1.310  0.00  0.00            
ATOM    516  O   LEU X  34      -0.830  -0.350  -0.490  0.00  0.00            
ATOM    517  N   MET X  35      -2.490  -1.710  -0.900  0.00  0.00            
ATOM    518  HN  MET X  35      -2.890  -2.290  -1.600  0.00  0.00            
ATOM    519  CA  MET X  35      -2.790  -2.000   0.510  0.00  0.00            
ATOM    520  HA  MET X  35      -2.540  -1.100   1.050  0.00  0.00            
ATOM    521  CB  MET X  35      -4.260  -2.390   0.770  0.00  0.00            
ATOM    522  HB1 MET X  35      -4.360  -2.720   1.820  0.00  0.00            
ATOM    523  HB2 MET X  35      -4.630  -3.270   0.190  0.00  0.00            
ATOM    524  CG  MET X  35      -5.290  -1.230   0.620  0.00  0.00            
ATOM    525  HG1 MET X  35      -4.890  -0.430   1.270  0.00  0.00            
ATOM    526  HG2 MET X  35      -6.270  -1.490   1.070  0.00  0.00            
ATOM    527  SD  MET X  35      -5.520  -0.570  -1.130  0.00  0.00            
ATOM    528  CE  MET X  35      -6.260  -2.080  -1.830  0.00  0.00            
ATOM    529  HE1 MET X  35      -6.510  -1.900  -2.910  0.00  0.00            
ATOM    530  HE2 MET X  35      -5.520  -2.880  -2.070  0.00  0.00            
ATOM    531  HE3 MET X  35      -7.050  -2.560  -1.200  0.00  0.00            
ATOM    532  C   MET X  35      -1.850  -3.130   0.970  0.00  0.00            
ATOM    533  O   MET X  35      -1.700  -4.090   0.240  0.00  0.00            
ATOM    534  N   VAL X  36      -1.210  -2.920   2.080  0.00  0.00            
ATOM    535  HN  VAL X  36      -1.330  -2.020   2.510  0.00  0.00            
ATOM    536  CA  VAL X  36      -0.230  -3.850   2.700  0.00  0.00            
ATOM    537  HA  VAL X  36      -0.650  -4.850   2.740  0.00  0.00            
ATOM    538  CB  VAL X  36       1.110  -3.940   1.910  0.00  0.00            
ATOM    539  HB  VAL X  36       0.790  -4.490   1.010  0.00  0.00            
ATOM    540  CG1 VAL X  36       1.580  -2.490   1.670  0.00  0.00            
ATOM    541 HG11 VAL X  36       2.410  -2.610   0.940  0.00  0.00            
ATOM    542 HG12 VAL X  36       0.890  -1.730   1.230  0.00  0.00            
ATOM    543 HG13 VAL X  36       1.890  -2.080   2.650  0.00  0.00            
ATOM    544  CG2 VAL X  36       2.050  -4.920   2.570  0.00  0.00            
ATOM    545 HG21 VAL X  36       1.530  -5.810   2.960  0.00  0.00            
ATOM    546 HG22 VAL X  36       2.740  -5.350   1.810  0.00  0.00            
ATOM    547 HG23 VAL X  36       2.630  -4.570   3.450  0.00  0.00            
ATOM    548  C   VAL X  36      -0.090  -3.570   4.230  0.00  0.00            
ATOM    549  O   VAL X  36      -0.570  -2.520   4.610  0.00  0.00            
ATOM    550  N   GLY X  37       0.470  -4.430   5.140  0.00  0.00            
ATOM    551  HN  GLY X  37       0.910  -5.230   4.730  0.00  0.00            
ATOM    552  CA  GLY X  37       0.770  -4.190   6.590  0.00  0.00            
ATOM    553  HA1 GLY X  37      -0.020  -3.570   7.000  0.00  0.00            
ATOM    554  HA2 GLY X  37       0.740  -5.150   7.080  0.00  0.00            
ATOM    555  C   GLY X  37       2.180  -3.690   6.830  0.00  0.00            
ATOM    556  O   GLY X  37       3.180  -4.390   6.910  0.00  0.00            
ATOM    557  N   GLY X  38       2.230  -2.350   7.140  0.00  0.00            
ATOM    558  HN  GLY X  38       1.410  -1.770   7.140  0.00  0.00            
ATOM    559  CA  GLY X  38       3.440  -1.660   7.590  0.00  0.00            
ATOM    560  HA1 GLY X  38       4.200  -2.320   7.970  0.00  0.00            
ATOM    561  HA2 GLY X  38       3.830  -0.980   6.850  0.00  0.00            
ATOM    562  C   GLY X  38       3.010  -0.800   8.730  0.00  0.00            
ATOM    563  O   GLY X  38       2.090  -1.270   9.410  0.00  0.00            
ATOM    564  N   VAL X  39       3.670   0.350   8.940  0.00  0.00            
ATOM    565  HN  VAL X  39       4.470   0.590   8.390  0.00  0.00            
ATOM    566  CA  VAL X  39       3.150   1.270   9.990  0.00  0.00            
ATOM    567  HA  VAL X  39       2.420   0.700  10.540  0.00  0.00            
ATOM    568  CB  VAL X  39       4.230   1.690  11.000  0.00  0.00            
ATOM    569  HB  VAL X  39       5.000   2.230  10.390  0.00  0.00            
ATOM    570  CG1 VAL X  39       3.580   2.570  12.080  0.00  0.00            
ATOM    571 HG11 VAL X  39       4.130   2.530  13.050  0.00  0.00            
ATOM    572 HG12 VAL X  39       3.410   3.590  11.680  0.00  0.00            
ATOM    573 HG13 VAL X  39       2.620   2.140  12.460  0.00  0.00            
ATOM    574  CG2 VAL X  39       4.820   0.440  11.710  0.00  0.00            
ATOM    575 HG21 VAL X  39       4.100  -0.200  12.280  0.00  0.00            
ATOM    576 HG22 VAL X  39       5.350  -0.190  10.970  0.00  0.00            
ATOM    577 HG23 VAL X  39       5.540   0.830  12.470  0.00  0.00            
ATOM    578  C   VAL X  39       2.380   2.520   9.450  0.00  0.00            
ATOM    579  O   VAL X  39       2.850   3.210   8.520  0.00  0.00            
ATOM    580  N   VAL X  40       1.120   2.850  10.010  0.00  0.00            
ATOM    581  HN  VAL X  40       0.630   2.310  10.680  0.00  0.00            
ATOM    582  CA  VAL X  40       0.310   4.010   9.750  0.00  0.00            
ATOM    583  HA  VAL X  40      -0.020   3.910   8.730  0.00  0.00            
ATOM    584  CB  VAL X  40      -1.080   4.010  10.440  0.00  0.00            
ATOM    585  HB  VAL X  40      -1.680   4.890  10.110  0.00  0.00            
ATOM    586  CG1 VAL X  40      -1.860   2.820   9.870  0.00  0.00            
ATOM    587 HG11 VAL X  40      -2.890   2.790  10.270  0.00  0.00            
ATOM    588 HG12 VAL X  40      -2.020   2.860   8.760  0.00  0.00            
ATOM    589 HG13 VAL X  40      -1.420   1.860  10.200  0.00  0.00            
ATOM    590  CG2 VAL X  40      -0.910   4.020  11.940  0.00  0.00            
ATOM    591 HG21 VAL X  40      -1.910   4.080  12.410  0.00  0.00            
ATOM    592 HG22 VAL X  40      -0.550   3.040  12.340  0.00  0.00            
ATOM    593 HG23 VAL X  40      -0.190   4.780  12.340  0.00  0.00            
ATOM    594  C   VAL X  40       0.910   5.400   9.930  0.00  0.00            
ATOM    595  O   VAL X  40       1.680   5.690  10.820  0.00  0.00            
ATOM    596  N   ILE X  41       0.550   6.340   9.060  0.00  0.00            
ATOM    597  HN  ILE X  41      -0.090   6.180   8.310  0.00  0.00            
ATOM    598  CA  ILE X  41       0.950   7.760   9.190  0.00  0.00            
ATOM    599  HA  ILE X  41       2.000   7.870   8.980  0.00  0.00            
ATOM    600  CB  ILE X  41       0.320   8.700   8.040  0.00  0.00            
ATOM    601  HB  ILE X  41       0.480   9.800   8.130  0.00  0.00            
ATOM    602  CG2 ILE X  41       1.060   8.450   6.710  0.00  0.00            
ATOM    603 HG21 ILE X  41       1.190   7.360   6.530  0.00  0.00            
ATOM    604 HG22 ILE X  41       0.410   8.850   5.910  0.00  0.00            
ATOM    605 HG23 ILE X  41       2.060   8.910   6.690  0.00  0.00            
ATOM    606  CG1 ILE X  41      -1.180   8.440   7.940  0.00  0.00            
ATOM    607 HG11 ILE X  41      -1.550   8.200   8.960  0.00  0.00            
ATOM    608 HG12 ILE X  41      -1.270   7.480   7.370  0.00  0.00            
ATOM    609  CD  ILE X  41      -2.070   9.520   7.310  0.00  0.00            
ATOM    610  HD1 ILE X  41      -3.170   9.400   7.450  0.00  0.00            
ATOM    611  HD2 ILE X  41      -1.750  10.520   7.670  0.00  0.00            
ATOM    612  HD3 ILE X  41      -1.900   9.700   6.230  0.00  0.00            
ATOM    613  C   ILE X  41       0.690   8.420  10.570  0.00  0.00            
ATOM    614  O   ILE X  41      -0.310   8.030  11.240  0.00  0.00            
ATOM    615  N   ALA X  42       1.580   9.370  10.930  0.00  0.00            
ATOM    616  HN  ALA X  42       2.360   9.560  10.360  0.00  0.00            
ATOM    617  CA  ALA X  42       1.580   9.930  12.270  0.00  0.00            
ATOM    618  HA  ALA X  42       1.430   9.110  12.960  0.00  0.00            
ATOM    619  CB  ALA X  42       2.990  10.280  12.630  0.00  0.00            
ATOM    620  HB1 ALA X  42       3.260  11.260  12.180  0.00  0.00            
ATOM    621  HB2 ALA X  42       3.210  10.460  13.690  0.00  0.00            
ATOM    622  HB3 ALA X  42       3.750   9.530  12.280  0.00  0.00            
ATOM    623  C   ALA X  42       0.580  11.030  12.540  0.00  0.00            
ATOM    624  O   ALA X  42       0.180  11.610  11.570  0.00  0.00            
END
