# Supplementary material for: Modulation of Aβ1–42 Aggregation by a SARS-CoV‑2 Protein Fragment
Source: J Chem Inf Model. 2025 Oct 1;65(20):11342–56. doi: 10.1021/acs.jcim.5c01811 (PMC12570137; doi:10.1021/acs.jcim.5c01811)
Supplement: Supplementary file 2 [file ci5c01811_si_002.zip › AB-coordinates/MONOMER/CENTROIDS/FI10/RF2_C2.pdb]

CRYST1   68.965   68.965   68.965  90.00  90.00  90.00 P 1           1
ATOM      1  N   ASP X   1      10.920   3.010  -6.900  0.00  0.00            
ATOM      2  HN  ASP X   1      10.750   2.040  -6.730  0.00  0.00            
ATOM      3  CA  ASP X   1       9.990   3.960  -6.350  0.00  0.00            
ATOM      4  HA  ASP X   1      10.570   4.750  -5.890  0.00  0.00            
ATOM      5  CB  ASP X   1       9.110   4.530  -7.450  0.00  0.00            
ATOM      6  HB1 ASP X   1       9.750   4.920  -8.280  0.00  0.00            
ATOM      7  HB2 ASP X   1       8.490   5.340  -6.990  0.00  0.00            
ATOM      8  CG  ASP X   1       8.170   3.560  -8.160  0.00  0.00            
ATOM      9  OD1 ASP X   1       7.380   4.120  -9.010  0.00  0.00            
ATOM     10  OD2 ASP X   1       8.170   2.310  -7.940  0.00  0.00            
ATOM     11  C   ASP X   1       9.110   3.540  -5.200  0.00  0.00            
ATOM     12  O   ASP X   1       8.620   2.410  -5.140  0.00  0.00            
ATOM     13  N   ALA X   2       8.800   4.480  -4.330  0.00  0.00            
ATOM     14  HN  ALA X   2       9.310   5.330  -4.360  0.00  0.00            
ATOM     15  CA  ALA X   2       8.130   4.190  -3.130  0.00  0.00            
ATOM     16  HA  ALA X   2       8.330   3.140  -2.960  0.00  0.00            
ATOM     17  CB  ALA X   2       8.750   5.010  -1.900  0.00  0.00            
ATOM     18  HB1 ALA X   2       8.690   6.080  -2.240  0.00  0.00            
ATOM     19  HB2 ALA X   2       8.250   4.860  -0.930  0.00  0.00            
ATOM     20  HB3 ALA X   2       9.790   4.680  -1.740  0.00  0.00            
ATOM     21  C   ALA X   2       6.600   4.520  -3.210  0.00  0.00            
ATOM     22  O   ALA X   2       5.720   3.890  -2.580  0.00  0.00            
ATOM     23  N   GLU X   3       6.260   5.480  -4.060  0.00  0.00            
ATOM     24  HN  GLU X   3       7.020   5.820  -4.600  0.00  0.00            
ATOM     25  CA  GLU X   3       4.950   6.140  -4.200  0.00  0.00            
ATOM     26  HA  GLU X   3       4.470   6.130  -3.240  0.00  0.00            
ATOM     27  CB  GLU X   3       4.910   7.600  -4.590  0.00  0.00            
ATOM     28  HB1 GLU X   3       3.830   7.860  -4.610  0.00  0.00            
ATOM     29  HB2 GLU X   3       5.270   7.790  -5.630  0.00  0.00            
ATOM     30  CG  GLU X   3       5.630   8.420  -3.540  0.00  0.00            
ATOM     31  HG1 GLU X   3       6.700   8.110  -3.570  0.00  0.00            
ATOM     32  HG2 GLU X   3       5.040   8.190  -2.630  0.00  0.00            
ATOM     33  CD  GLU X   3       5.700   9.910  -3.800  0.00  0.00            
ATOM     34  OE1 GLU X   3       5.530  10.790  -2.860  0.00  0.00            
ATOM     35  OE2 GLU X   3       6.080  10.320  -4.950  0.00  0.00            
ATOM     36  C   GLU X   3       4.030   5.340  -5.140  0.00  0.00            
ATOM     37  O   GLU X   3       4.580   4.620  -5.950  0.00  0.00            
ATOM     38  N   PHE X   4       2.640   5.270  -4.920  0.00  0.00            
ATOM     39  HN  PHE X   4       2.260   5.740  -4.130  0.00  0.00            
ATOM     40  CA  PHE X   4       1.670   4.440  -5.770  0.00  0.00            
ATOM     41  HA  PHE X   4       2.080   3.480  -5.980  0.00  0.00            
ATOM     42  CB  PHE X   4       0.400   4.390  -4.790  0.00  0.00            
ATOM     43  HB1 PHE X   4       0.000   5.410  -4.610  0.00  0.00            
ATOM     44  HB2 PHE X   4       0.760   3.840  -3.900  0.00  0.00            
ATOM     45  CG  PHE X   4      -0.670   3.420  -5.380  0.00  0.00            
ATOM     46  CD1 PHE X   4      -1.930   3.950  -5.880  0.00  0.00            
ATOM     47  HD1 PHE X   4      -2.120   5.000  -5.870  0.00  0.00            
ATOM     48  CE1 PHE X   4      -2.930   3.100  -6.450  0.00  0.00            
ATOM     49  HE1 PHE X   4      -3.810   3.550  -6.870  0.00  0.00            
ATOM     50  CZ  PHE X   4      -2.690   1.770  -6.550  0.00  0.00            
ATOM     51  HZ  PHE X   4      -3.380   1.090  -7.010  0.00  0.00            
ATOM     52  CD2 PHE X   4      -0.530   2.030  -5.400  0.00  0.00            
ATOM     53  HD2 PHE X   4       0.460   1.620  -5.200  0.00  0.00            
ATOM     54  CE2 PHE X   4      -1.540   1.190  -6.040  0.00  0.00            
ATOM     55  HE2 PHE X   4      -1.320   0.150  -6.230  0.00  0.00            
ATOM     56  C   PHE X   4       1.380   5.190  -7.050  0.00  0.00            
ATOM     57  O   PHE X   4       1.270   6.380  -7.040  0.00  0.00            
ATOM     58  N   ARG X   5       1.280   4.460  -8.140  0.00  0.00            
ATOM     59  HN  ARG X   5       1.400   3.470  -8.070  0.00  0.00            
ATOM     60  CA  ARG X   5       1.000   4.860  -9.480  0.00  0.00            
ATOM     61  HA  ARG X   5       1.500   4.140 -10.120  0.00  0.00            
ATOM     62  CB  ARG X   5      -0.520   4.620  -9.720  0.00  0.00            
ATOM     63  HB1 ARG X   5      -0.710   3.590  -9.320  0.00  0.00            
ATOM     64  HB2 ARG X   5      -0.750   4.450 -10.790  0.00  0.00            
ATOM     65  CG  ARG X   5      -1.310   5.770  -9.020  0.00  0.00            
ATOM     66  HG1 ARG X   5      -1.110   6.680  -9.620  0.00  0.00            
ATOM     67  HG2 ARG X   5      -1.050   5.970  -7.960  0.00  0.00            
ATOM     68  CD  ARG X   5      -2.840   5.520  -9.190  0.00  0.00            
ATOM     69  HD1 ARG X   5      -2.970   4.560  -8.640  0.00  0.00            
ATOM     70  HD2 ARG X   5      -3.160   5.530 -10.260  0.00  0.00            
ATOM     71  NE  ARG X   5      -3.400   6.700  -8.390  0.00  0.00            
ATOM     72  HE  ARG X   5      -2.980   7.610  -8.470  0.00  0.00            
ATOM     73  CZ  ARG X   5      -4.680   6.930  -8.210  0.00  0.00            
ATOM     74  NH1 ARG X   5      -5.730   6.090  -8.330  0.00  0.00            
ATOM     75 HH11 ARG X   5      -5.560   5.190  -8.720  0.00  0.00            
ATOM     76 HH12 ARG X   5      -6.620   6.290  -7.920  0.00  0.00            
ATOM     77  NH2 ARG X   5      -4.910   8.130  -7.780  0.00  0.00            
ATOM     78 HH21 ARG X   5      -4.280   8.890  -7.980  0.00  0.00            
ATOM     79 HH22 ARG X   5      -5.860   8.420  -7.660  0.00  0.00            
ATOM     80  C   ARG X   5       1.650   6.130 -10.090  0.00  0.00            
ATOM     81  O   ARG X   5       2.480   6.810  -9.450  0.00  0.00            
ATOM     82  N   HIS X   6       1.400   6.580 -11.380  0.00  0.00            
ATOM     83  HN  HIS X   6       0.800   6.040 -11.970  0.00  0.00            
ATOM     84  CA  HIS X   6       2.090   7.690 -12.040  0.00  0.00            
ATOM     85  HA  HIS X   6       3.140   7.580 -11.840  0.00  0.00            
ATOM     86  CB  HIS X   6       1.880   7.570 -13.600  0.00  0.00            
ATOM     87  HB1 HIS X   6       0.930   8.120 -13.730  0.00  0.00            
ATOM     88  HB2 HIS X   6       1.740   6.490 -13.840  0.00  0.00            
ATOM     89  ND1 HIS X   6       4.190   8.060 -14.060  0.00  0.00            
ATOM     90  CG  HIS X   6       2.900   8.340 -14.370  0.00  0.00            
ATOM     91  CE1 HIS X   6       4.950   8.820 -14.860  0.00  0.00            
ATOM     92  HE1 HIS X   6       6.020   8.870 -14.700  0.00  0.00            
ATOM     93  NE2 HIS X   6       4.180   9.620 -15.590  0.00  0.00            
ATOM     94  HE2 HIS X   6       4.530  10.220 -16.320  0.00  0.00            
ATOM     95  CD2 HIS X   6       2.830   9.320 -15.330  0.00  0.00            
ATOM     96  HD2 HIS X   6       2.030   9.810 -15.870  0.00  0.00            
ATOM     97  C   HIS X   6       1.620   9.040 -11.540  0.00  0.00            
ATOM     98  O   HIS X   6       2.330  10.040 -11.780  0.00  0.00            
ATOM     99  N   ASP X   7       0.470   9.120 -10.760  0.00  0.00            
ATOM    100  HN  ASP X   7       0.010   8.260 -10.580  0.00  0.00            
ATOM    101  CA  ASP X   7       0.080  10.390 -10.150  0.00  0.00            
ATOM    102  HA  ASP X   7       0.530  11.220 -10.680  0.00  0.00            
ATOM    103  CB  ASP X   7      -1.410  10.770 -10.300  0.00  0.00            
ATOM    104  HB1 ASP X   7      -1.600  10.730 -11.390  0.00  0.00            
ATOM    105  HB2 ASP X   7      -1.600  11.800  -9.910  0.00  0.00            
ATOM    106  CG  ASP X   7      -2.390   9.900  -9.590  0.00  0.00            
ATOM    107  OD1 ASP X   7      -3.620  10.050  -9.740  0.00  0.00            
ATOM    108  OD2 ASP X   7      -1.960   9.090  -8.740  0.00  0.00            
ATOM    109  C   ASP X   7       0.570  10.520  -8.710  0.00  0.00            
ATOM    110  O   ASP X   7       0.330  11.530  -8.030  0.00  0.00            
ATOM    111  N   SER X   8       1.230   9.490  -8.180  0.00  0.00            
ATOM    112  HN  SER X   8       1.260   8.600  -8.630  0.00  0.00            
ATOM    113  CA  SER X   8       1.810   9.410  -6.820  0.00  0.00            
ATOM    114  HA  SER X   8       2.330   8.480  -6.640  0.00  0.00            
ATOM    115  CB  SER X   8       2.830  10.500  -6.440  0.00  0.00            
ATOM    116  HB1 SER X   8       2.730  10.810  -5.370  0.00  0.00            
ATOM    117  HB2 SER X   8       2.690  11.420  -7.030  0.00  0.00            
ATOM    118  OG  SER X   8       4.130  10.090  -6.770  0.00  0.00            
ATOM    119  HG1 SER X   8       4.830  10.520  -6.260  0.00  0.00            
ATOM    120  C   SER X   8       0.730   9.240  -5.840  0.00  0.00            
ATOM    121  O   SER X   8       0.820   9.560  -4.620  0.00  0.00            
ATOM    122  N   GLY X   9      -0.490   8.880  -6.290  0.00  0.00            
ATOM    123  HN  GLY X   9      -0.560   8.680  -7.270  0.00  0.00            
ATOM    124  CA  GLY X   9      -1.780   8.900  -5.580  0.00  0.00            
ATOM    125  HA1 GLY X   9      -2.110   9.930  -5.610  0.00  0.00            
ATOM    126  HA2 GLY X   9      -2.420   8.110  -5.950  0.00  0.00            
ATOM    127  C   GLY X   9      -1.730   8.380  -4.140  0.00  0.00            
ATOM    128  O   GLY X   9      -1.040   7.410  -3.730  0.00  0.00            
ATOM    129  N   TYR X  10      -2.440   9.030  -3.200  0.00  0.00            
ATOM    130  HN  TYR X  10      -3.040   9.800  -3.390  0.00  0.00            
ATOM    131  CA  TYR X  10      -2.440   8.780  -1.730  0.00  0.00            
ATOM    132  HA  TYR X  10      -2.050   7.770  -1.670  0.00  0.00            
ATOM    133  CB  TYR X  10      -1.530   9.780  -1.010  0.00  0.00            
ATOM    134  HB1 TYR X  10      -1.920  10.810  -1.130  0.00  0.00            
ATOM    135  HB2 TYR X  10      -0.580   9.810  -1.580  0.00  0.00            
ATOM    136  CG  TYR X  10      -1.210   9.460   0.440  0.00  0.00            
ATOM    137  CD1 TYR X  10      -1.390  10.410   1.420  0.00  0.00            
ATOM    138  HD1 TYR X  10      -1.710  11.390   1.130  0.00  0.00            
ATOM    139  CE1 TYR X  10      -0.780  10.190   2.690  0.00  0.00            
ATOM    140  HE1 TYR X  10      -0.940  10.940   3.440  0.00  0.00            
ATOM    141  CZ  TYR X  10      -0.290   8.930   3.100  0.00  0.00            
ATOM    142  OH  TYR X  10       0.190   8.640   4.370  0.00  0.00            
ATOM    143  HH  TYR X  10       0.870   7.980   4.290  0.00  0.00            
ATOM    144  CD2 TYR X  10      -0.730   8.240   0.890  0.00  0.00            
ATOM    145  HD2 TYR X  10      -0.760   7.530   0.090  0.00  0.00            
ATOM    146  CE2 TYR X  10      -0.210   7.980   2.130  0.00  0.00            
ATOM    147  HE2 TYR X  10      -0.060   6.940   2.340  0.00  0.00            
ATOM    148  C   TYR X  10      -3.910   8.970  -1.320  0.00  0.00            
ATOM    149  O   TYR X  10      -4.690   9.700  -1.970  0.00  0.00            
ATOM    150  N   GLU X  11      -4.400   8.260  -0.290  0.00  0.00            
ATOM    151  HN  GLU X  11      -3.800   7.650   0.210  0.00  0.00            
ATOM    152  CA  GLU X  11      -5.760   8.300   0.110  0.00  0.00            
ATOM    153  HA  GLU X  11      -5.770   7.640   0.960  0.00  0.00            
ATOM    154  CB  GLU X  11      -6.310   9.670   0.460  0.00  0.00            
ATOM    155  HB1 GLU X  11      -7.330   9.550   0.890  0.00  0.00            
ATOM    156  HB2 GLU X  11      -6.340  10.230  -0.500  0.00  0.00            
ATOM    157  CG  GLU X  11      -5.370  10.400   1.580  0.00  0.00            
ATOM    158  HG1 GLU X  11      -4.360  10.740   1.250  0.00  0.00            
ATOM    159  HG2 GLU X  11      -5.200   9.670   2.390  0.00  0.00            
ATOM    160  CD  GLU X  11      -6.130  11.600   2.080  0.00  0.00            
ATOM    161  OE1 GLU X  11      -5.830  12.680   1.470  0.00  0.00            
ATOM    162  OE2 GLU X  11      -7.040  11.530   2.930  0.00  0.00            
ATOM    163  C   GLU X  11      -6.680   7.470  -0.900  0.00  0.00            
ATOM    164  O   GLU X  11      -7.910   7.650  -0.830  0.00  0.00            
ATOM    165  N   VAL X  12      -6.100   6.460  -1.600  0.00  0.00            
ATOM    166  HN  VAL X  12      -5.140   6.250  -1.530  0.00  0.00            
ATOM    167  CA  VAL X  12      -6.880   5.680  -2.540  0.00  0.00            
ATOM    168  HA  VAL X  12      -7.750   6.140  -2.960  0.00  0.00            
ATOM    169  CB  VAL X  12      -6.030   5.250  -3.800  0.00  0.00            
ATOM    170  HB  VAL X  12      -5.230   4.580  -3.430  0.00  0.00            
ATOM    171  CG1 VAL X  12      -6.920   4.550  -4.860  0.00  0.00            
ATOM    172 HG11 VAL X  12      -7.830   5.180  -4.990  0.00  0.00            
ATOM    173 HG12 VAL X  12      -6.480   4.590  -5.880  0.00  0.00            
ATOM    174 HG13 VAL X  12      -7.060   3.450  -4.760  0.00  0.00            
ATOM    175  CG2 VAL X  12      -5.440   6.510  -4.430  0.00  0.00            
ATOM    176 HG21 VAL X  12      -6.100   7.110  -5.090  0.00  0.00            
ATOM    177 HG22 VAL X  12      -4.980   7.140  -3.650  0.00  0.00            
ATOM    178 HG23 VAL X  12      -4.570   6.170  -5.040  0.00  0.00            
ATOM    179  C   VAL X  12      -7.400   4.350  -1.840  0.00  0.00            
ATOM    180  O   VAL X  12      -6.680   3.700  -1.140  0.00  0.00            
ATOM    181  N   HIS X  13      -8.720   4.000  -1.990  0.00  0.00            
ATOM    182  HN  HIS X  13      -9.350   4.420  -2.650  0.00  0.00            
ATOM    183  CA  HIS X  13      -9.240   2.850  -1.180  0.00  0.00            
ATOM    184  HA  HIS X  13      -8.930   3.100  -0.170  0.00  0.00            
ATOM    185  CB  HIS X  13     -10.790   2.760  -1.420  0.00  0.00            
ATOM    186  HB1 HIS X  13     -11.230   1.890  -0.880  0.00  0.00            
ATOM    187  HB2 HIS X  13     -11.170   2.570  -2.450  0.00  0.00            
ATOM    188  ND1 HIS X  13     -11.790   4.160   0.420  0.00  0.00            
ATOM    189  CG  HIS X  13     -11.550   3.910  -0.900  0.00  0.00            
ATOM    190  CE1 HIS X  13     -12.800   5.080   0.340  0.00  0.00            
ATOM    191  HE1 HIS X  13     -13.250   5.700   1.120  0.00  0.00            
ATOM    192  NE2 HIS X  13     -13.080   5.460  -0.930  0.00  0.00            
ATOM    193  HE2 HIS X  13     -13.370   6.390  -1.140  0.00  0.00            
ATOM    194  CD2 HIS X  13     -12.290   4.690  -1.730  0.00  0.00            
ATOM    195  HD2 HIS X  13     -12.210   4.760  -2.810  0.00  0.00            
ATOM    196  C   HIS X  13      -8.700   1.520  -1.590  0.00  0.00            
ATOM    197  O   HIS X  13      -8.790   1.120  -2.760  0.00  0.00            
ATOM    198  N   HIS X  14      -8.030   0.850  -0.620  0.00  0.00            
ATOM    199  HN  HIS X  14      -7.790   1.230   0.270  0.00  0.00            
ATOM    200  CA  HIS X  14      -7.420  -0.430  -0.680  0.00  0.00            
ATOM    201  HA  HIS X  14      -7.220  -0.720   0.340  0.00  0.00            
ATOM    202  CB  HIS X  14      -8.280  -1.570  -1.430  0.00  0.00            
ATOM    203  HB1 HIS X  14      -7.680  -2.510  -1.350  0.00  0.00            
ATOM    204  HB2 HIS X  14      -8.290  -1.160  -2.470  0.00  0.00            
ATOM    205  ND1 HIS X  14      -9.850  -2.120   0.370  0.00  0.00            
ATOM    206  CG  HIS X  14      -9.670  -1.660  -0.950  0.00  0.00            
ATOM    207  CE1 HIS X  14     -11.150  -2.130   0.520  0.00  0.00            
ATOM    208  HE1 HIS X  14     -11.640  -2.260   1.480  0.00  0.00            
ATOM    209  NE2 HIS X  14     -11.820  -1.770  -0.640  0.00  0.00            
ATOM    210  HE2 HIS X  14     -12.800  -1.850  -0.810  0.00  0.00            
ATOM    211  CD2 HIS X  14     -10.850  -1.380  -1.540  0.00  0.00            
ATOM    212  HD2 HIS X  14     -10.930  -1.230  -2.610  0.00  0.00            
ATOM    213  C   HIS X  14      -6.000  -0.270  -1.280  0.00  0.00            
ATOM    214  O   HIS X  14      -5.520  -1.350  -1.670  0.00  0.00            
ATOM    215  N   GLN X  15      -5.340   0.950  -1.350  0.00  0.00            
ATOM    216  HN  GLN X  15      -5.760   1.780  -1.010  0.00  0.00            
ATOM    217  CA  GLN X  15      -3.960   0.910  -1.640  0.00  0.00            
ATOM    218  HA  GLN X  15      -3.750   0.240  -2.450  0.00  0.00            
ATOM    219  CB  GLN X  15      -3.660   2.350  -2.060  0.00  0.00            
ATOM    220  HB1 GLN X  15      -4.640   2.840  -2.220  0.00  0.00            
ATOM    221  HB2 GLN X  15      -3.110   2.480  -3.030  0.00  0.00            
ATOM    222  CG  GLN X  15      -2.960   3.230  -1.040  0.00  0.00            
ATOM    223  HG1 GLN X  15      -1.920   2.850  -0.930  0.00  0.00            
ATOM    224  HG2 GLN X  15      -3.400   3.260  -0.020  0.00  0.00            
ATOM    225  CD  GLN X  15      -2.910   4.670  -1.580  0.00  0.00            
ATOM    226  OE1 GLN X  15      -3.350   5.600  -0.960  0.00  0.00            
ATOM    227  NE2 GLN X  15      -2.100   4.920  -2.640  0.00  0.00            
ATOM    228 HE21 GLN X  15      -1.730   5.840  -2.740  0.00  0.00            
ATOM    229 HE22 GLN X  15      -1.610   4.180  -3.090  0.00  0.00            
ATOM    230  C   GLN X  15      -3.140   0.560  -0.450  0.00  0.00            
ATOM    231  O   GLN X  15      -3.520   0.690   0.720  0.00  0.00            
ATOM    232  N   LYS X  16      -2.000  -0.130  -0.730  0.00  0.00            
ATOM    233  HN  LYS X  16      -1.740  -0.490  -1.620  0.00  0.00            
ATOM    234  CA  LYS X  16      -1.020  -0.540   0.290  0.00  0.00            
ATOM    235  HA  LYS X  16      -1.310  -0.080   1.220  0.00  0.00            
ATOM    236  CB  LYS X  16      -1.160  -2.050   0.600  0.00  0.00            
ATOM    237  HB1 LYS X  16      -1.220  -2.520  -0.410  0.00  0.00            
ATOM    238  HB2 LYS X  16      -2.130  -2.280   1.080  0.00  0.00            
ATOM    239  CG  LYS X  16      -0.140  -2.860   1.250  0.00  0.00            
ATOM    240  HG1 LYS X  16       0.870  -2.540   0.930  0.00  0.00            
ATOM    241  HG2 LYS X  16      -0.200  -3.960   1.130  0.00  0.00            
ATOM    242  CD  LYS X  16      -0.240  -2.490   2.730  0.00  0.00            
ATOM    243  HD1 LYS X  16      -0.010  -1.400   2.810  0.00  0.00            
ATOM    244  HD2 LYS X  16      -1.260  -2.770   3.040  0.00  0.00            
ATOM    245  CE  LYS X  16       0.740  -3.290   3.620  0.00  0.00            
ATOM    246  HE1 LYS X  16       0.670  -4.360   3.300  0.00  0.00            
ATOM    247  HE2 LYS X  16       0.400  -3.160   4.660  0.00  0.00            
ATOM    248  NZ  LYS X  16       2.110  -2.740   3.440  0.00  0.00            
ATOM    249  HZ1 LYS X  16       2.480  -2.990   2.500  0.00  0.00            
ATOM    250  HZ2 LYS X  16       2.100  -1.700   3.530  0.00  0.00            
ATOM    251  HZ3 LYS X  16       2.760  -3.070   4.190  0.00  0.00            
ATOM    252  C   LYS X  16       0.350  -0.070  -0.060  0.00  0.00            
ATOM    253  O   LYS X  16       0.810  -0.260  -1.180  0.00  0.00            
ATOM    254  N   LEU X  17       0.960   0.660   0.910  0.00  0.00            
ATOM    255  HN  LEU X  17       0.510   0.930   1.760  0.00  0.00            
ATOM    256  CA  LEU X  17       2.300   1.140   0.710  0.00  0.00            
ATOM    257  HA  LEU X  17       2.700   0.740  -0.220  0.00  0.00            
ATOM    258  CB  LEU X  17       2.380   2.730   0.860  0.00  0.00            
ATOM    259  HB1 LEU X  17       3.460   2.920   1.040  0.00  0.00            
ATOM    260  HB2 LEU X  17       1.900   3.050   1.800  0.00  0.00            
ATOM    261  CG  LEU X  17       1.760   3.590  -0.310  0.00  0.00            
ATOM    262  HG  LEU X  17       0.820   3.100  -0.650  0.00  0.00            
ATOM    263  CD1 LEU X  17       1.240   5.030   0.050  0.00  0.00            
ATOM    264 HD11 LEU X  17       0.670   5.500  -0.760  0.00  0.00            
ATOM    265 HD12 LEU X  17       0.470   5.000   0.850  0.00  0.00            
ATOM    266 HD13 LEU X  17       2.060   5.650   0.480  0.00  0.00            
ATOM    267  CD2 LEU X  17       2.700   3.580  -1.480  0.00  0.00            
ATOM    268 HD21 LEU X  17       3.660   4.130  -1.510  0.00  0.00            
ATOM    269 HD22 LEU X  17       3.000   2.540  -1.710  0.00  0.00            
ATOM    270 HD23 LEU X  17       2.140   4.000  -2.340  0.00  0.00            
ATOM    271  C   LEU X  17       3.160   0.500   1.870  0.00  0.00            
ATOM    272  O   LEU X  17       2.670  -0.080   2.850  0.00  0.00            
ATOM    273  N   VAL X  18       4.480   0.510   1.710  0.00  0.00            
ATOM    274  HN  VAL X  18       4.850   1.150   1.030  0.00  0.00            
ATOM    275  CA  VAL X  18       5.400  -0.360   2.450  0.00  0.00            
ATOM    276  HA  VAL X  18       4.900  -1.290   2.710  0.00  0.00            
ATOM    277  CB  VAL X  18       6.510  -0.830   1.470  0.00  0.00            
ATOM    278  HB  VAL X  18       7.130  -0.020   1.020  0.00  0.00            
ATOM    279  CG1 VAL X  18       7.350  -1.860   2.250  0.00  0.00            
ATOM    280 HG11 VAL X  18       7.980  -2.300   1.450  0.00  0.00            
ATOM    281 HG12 VAL X  18       8.030  -1.370   2.990  0.00  0.00            
ATOM    282 HG13 VAL X  18       6.800  -2.660   2.780  0.00  0.00            
ATOM    283  CG2 VAL X  18       5.920  -1.580   0.220  0.00  0.00            
ATOM    284 HG21 VAL X  18       5.030  -1.120  -0.280  0.00  0.00            
ATOM    285 HG22 VAL X  18       6.790  -1.840  -0.420  0.00  0.00            
ATOM    286 HG23 VAL X  18       5.430  -2.490   0.620  0.00  0.00            
ATOM    287  C   VAL X  18       5.910   0.290   3.660  0.00  0.00            
ATOM    288  O   VAL X  18       6.510   1.380   3.570  0.00  0.00            
ATOM    289  N   PHE X  19       5.650  -0.250   4.860  0.00  0.00            
ATOM    290  HN  PHE X  19       5.160  -1.120   4.860  0.00  0.00            
ATOM    291  CA  PHE X  19       6.110   0.260   6.170  0.00  0.00            
ATOM    292  HA  PHE X  19       6.000   1.330   6.050  0.00  0.00            
ATOM    293  CB  PHE X  19       5.220  -0.180   7.350  0.00  0.00            
ATOM    294  HB1 PHE X  19       5.590   0.220   8.330  0.00  0.00            
ATOM    295  HB2 PHE X  19       5.200  -1.280   7.470  0.00  0.00            
ATOM    296  CG  PHE X  19       3.820   0.370   7.140  0.00  0.00            
ATOM    297  CD1 PHE X  19       2.830  -0.480   6.660  0.00  0.00            
ATOM    298  HD1 PHE X  19       3.120  -1.440   6.260  0.00  0.00            
ATOM    299  CE1 PHE X  19       1.530  -0.040   6.500  0.00  0.00            
ATOM    300  HE1 PHE X  19       0.870  -0.780   6.060  0.00  0.00            
ATOM    301  CZ  PHE X  19       1.160   1.230   6.920  0.00  0.00            
ATOM    302  HZ  PHE X  19       0.250   1.800   6.780  0.00  0.00            
ATOM    303  CD2 PHE X  19       3.450   1.630   7.650  0.00  0.00            
ATOM    304  HD2 PHE X  19       4.140   2.340   8.080  0.00  0.00            
ATOM    305  CE2 PHE X  19       2.090   2.030   7.630  0.00  0.00            
ATOM    306  HE2 PHE X  19       1.830   3.010   8.040  0.00  0.00            
ATOM    307  C   PHE X  19       7.530  -0.030   6.480  0.00  0.00            
ATOM    308  O   PHE X  19       8.140  -0.920   6.000  0.00  0.00            
ATOM    309  N   PHE X  20       8.150   0.720   7.380  0.00  0.00            
ATOM    310  HN  PHE X  20       7.770   1.560   7.770  0.00  0.00            
ATOM    311  CA  PHE X  20       9.520   0.550   7.830  0.00  0.00            
ATOM    312  HA  PHE X  20      10.120   0.460   6.940  0.00  0.00            
ATOM    313  CB  PHE X  20       9.910   1.800   8.600  0.00  0.00            
ATOM    314  HB1 PHE X  20       9.240   2.020   9.460  0.00  0.00            
ATOM    315  HB2 PHE X  20       9.900   2.690   7.930  0.00  0.00            
ATOM    316  CG  PHE X  20      11.370   1.810   9.090  0.00  0.00            
ATOM    317  CD1 PHE X  20      12.450   1.160   8.340  0.00  0.00            
ATOM    318  HD1 PHE X  20      12.210   0.760   7.360  0.00  0.00            
ATOM    319  CE1 PHE X  20      13.750   1.140   8.720  0.00  0.00            
ATOM    320  HE1 PHE X  20      14.560   0.660   8.170  0.00  0.00            
ATOM    321  CZ  PHE X  20      14.070   1.710   9.960  0.00  0.00            
ATOM    322  HZ  PHE X  20      15.100   1.690  10.280  0.00  0.00            
ATOM    323  CD2 PHE X  20      11.770   2.490  10.290  0.00  0.00            
ATOM    324  HD2 PHE X  20      11.010   3.010  10.850  0.00  0.00            
ATOM    325  CE2 PHE X  20      13.080   2.440  10.660  0.00  0.00            
ATOM    326  HE2 PHE X  20      13.340   3.000  11.540  0.00  0.00            
ATOM    327  C   PHE X  20       9.670  -0.710   8.640  0.00  0.00            
ATOM    328  O   PHE X  20      10.690  -1.430   8.490  0.00  0.00            
ATOM    329  N   ALA X  21       8.680  -1.030   9.520  0.00  0.00            
ATOM    330  HN  ALA X  21       7.980  -0.370   9.780  0.00  0.00            
ATOM    331  CA  ALA X  21       8.610  -2.220  10.300  0.00  0.00            
ATOM    332  HA  ALA X  21       9.480  -2.240  10.940  0.00  0.00            
ATOM    333  CB  ALA X  21       7.370  -2.150  11.260  0.00  0.00            
ATOM    334  HB1 ALA X  21       6.440  -1.860  10.720  0.00  0.00            
ATOM    335  HB2 ALA X  21       7.120  -3.150  11.670  0.00  0.00            
ATOM    336  HB3 ALA X  21       7.570  -1.370  12.030  0.00  0.00            
ATOM    337  C   ALA X  21       8.640  -3.500   9.470  0.00  0.00            
ATOM    338  O   ALA X  21       9.230  -4.490   9.840  0.00  0.00            
ATOM    339  N   GLU X  22       8.040  -3.550   8.240  0.00  0.00            
ATOM    340  HN  GLU X  22       7.590  -2.770   7.820  0.00  0.00            
ATOM    341  CA  GLU X  22       8.000  -4.670   7.430  0.00  0.00            
ATOM    342  HA  GLU X  22       7.500  -5.370   8.090  0.00  0.00            
ATOM    343  CB  GLU X  22       6.990  -4.610   6.220  0.00  0.00            
ATOM    344  HB1 GLU X  22       6.760  -5.650   5.910  0.00  0.00            
ATOM    345  HB2 GLU X  22       7.460  -4.040   5.380  0.00  0.00            
ATOM    346  CG  GLU X  22       5.640  -3.950   6.450  0.00  0.00            
ATOM    347  HG1 GLU X  22       5.710  -2.850   6.540  0.00  0.00            
ATOM    348  HG2 GLU X  22       5.140  -4.310   7.370  0.00  0.00            
ATOM    349  CD  GLU X  22       4.760  -4.110   5.260  0.00  0.00            
ATOM    350  OE1 GLU X  22       4.410  -5.310   4.990  0.00  0.00            
ATOM    351  OE2 GLU X  22       4.510  -3.100   4.510  0.00  0.00            
ATOM    352  C   GLU X  22       9.290  -5.290   7.010  0.00  0.00            
ATOM    353  O   GLU X  22      10.230  -4.540   6.760  0.00  0.00            
ATOM    354  N   ASP X  23       9.430  -6.610   6.920  0.00  0.00            
ATOM    355  HN  ASP X  23       8.730  -7.300   7.100  0.00  0.00            
ATOM    356  CA  ASP X  23      10.590  -7.290   6.370  0.00  0.00            
ATOM    357  HA  ASP X  23      11.500  -6.980   6.860  0.00  0.00            
ATOM    358  CB  ASP X  23      10.490  -8.810   6.590  0.00  0.00            
ATOM    359  HB1 ASP X  23      11.200  -9.320   5.900  0.00  0.00            
ATOM    360  HB2 ASP X  23       9.520  -9.200   6.240  0.00  0.00            
ATOM    361  CG  ASP X  23      10.710  -9.260   7.990  0.00  0.00            
ATOM    362  OD1 ASP X  23      11.360  -8.480   8.820  0.00  0.00            
ATOM    363  OD2 ASP X  23      10.230 -10.330   8.410  0.00  0.00            
ATOM    364  C   ASP X  23      10.660  -7.000   4.910  0.00  0.00            
ATOM    365  O   ASP X  23       9.690  -6.750   4.180  0.00  0.00            
ATOM    366  N   VAL X  24      11.920  -6.750   4.440  0.00  0.00            
ATOM    367  HN  VAL X  24      12.690  -6.660   5.070  0.00  0.00            
ATOM    368  CA  VAL X  24      12.160  -6.210   3.130  0.00  0.00            
ATOM    369  HA  VAL X  24      11.420  -5.480   2.860  0.00  0.00            
ATOM    370  CB  VAL X  24      13.510  -5.670   2.850  0.00  0.00            
ATOM    371  HB  VAL X  24      13.840  -5.050   3.720  0.00  0.00            
ATOM    372  CG1 VAL X  24      14.590  -6.760   2.770  0.00  0.00            
ATOM    373 HG11 VAL X  24      15.610  -6.340   2.840  0.00  0.00            
ATOM    374 HG12 VAL X  24      14.500  -7.520   3.580  0.00  0.00            
ATOM    375 HG13 VAL X  24      14.490  -7.170   1.750  0.00  0.00            
ATOM    376  CG2 VAL X  24      13.570  -4.720   1.580  0.00  0.00            
ATOM    377 HG21 VAL X  24      14.470  -4.080   1.540  0.00  0.00            
ATOM    378 HG22 VAL X  24      13.460  -5.400   0.710  0.00  0.00            
ATOM    379 HG23 VAL X  24      12.640  -4.130   1.740  0.00  0.00            
ATOM    380  C   VAL X  24      11.810  -7.240   2.060  0.00  0.00            
ATOM    381  O   VAL X  24      12.140  -8.430   2.130  0.00  0.00            
ATOM    382  N   GLY X  25      11.040  -6.840   0.980  0.00  0.00            
ATOM    383  HN  GLY X  25      10.690  -5.920   1.010  0.00  0.00            
ATOM    384  CA  GLY X  25      10.410  -7.700  -0.010  0.00  0.00            
ATOM    385  HA1 GLY X  25      10.770  -7.530  -1.010  0.00  0.00            
ATOM    386  HA2 GLY X  25      10.580  -8.720   0.320  0.00  0.00            
ATOM    387  C   GLY X  25       8.910  -7.470  -0.040  0.00  0.00            
ATOM    388  O   GLY X  25       8.180  -8.100  -0.850  0.00  0.00            
ATOM    389  N   SER X  26       8.400  -6.630   0.850  0.00  0.00            
ATOM    390  HN  SER X  26       9.030  -6.360   1.570  0.00  0.00            
ATOM    391  CA  SER X  26       7.110  -5.930   0.730  0.00  0.00            
ATOM    392  HA  SER X  26       6.430  -6.730   0.470  0.00  0.00            
ATOM    393  CB  SER X  26       6.610  -5.380   2.140  0.00  0.00            
ATOM    394  HB1 SER X  26       7.320  -4.610   2.490  0.00  0.00            
ATOM    395  HB2 SER X  26       6.580  -6.100   3.000  0.00  0.00            
ATOM    396  OG  SER X  26       5.310  -4.840   2.160  0.00  0.00            
ATOM    397  HG1 SER X  26       5.120  -4.590   3.060  0.00  0.00            
ATOM    398  C   SER X  26       7.060  -4.910  -0.380  0.00  0.00            
ATOM    399  O   SER X  26       8.000  -4.170  -0.660  0.00  0.00            
ATOM    400  N   ASN X  27       5.950  -4.930  -1.190  0.00  0.00            
ATOM    401  HN  ASN X  27       5.230  -5.600  -1.020  0.00  0.00            
ATOM    402  CA  ASN X  27       5.740  -4.210  -2.400  0.00  0.00            
ATOM    403  HA  ASN X  27       6.560  -3.500  -2.470  0.00  0.00            
ATOM    404  CB  ASN X  27       5.850  -5.170  -3.640  0.00  0.00            
ATOM    405  HB1 ASN X  27       5.060  -5.950  -3.560  0.00  0.00            
ATOM    406  HB2 ASN X  27       6.840  -5.670  -3.590  0.00  0.00            
ATOM    407  CG  ASN X  27       5.910  -4.540  -5.050  0.00  0.00            
ATOM    408  OD1 ASN X  27       6.150  -3.320  -5.110  0.00  0.00            
ATOM    409  ND2 ASN X  27       5.600  -5.290  -6.100  0.00  0.00            
ATOM    410 HD21 ASN X  27       5.510  -4.850  -6.990  0.00  0.00            
ATOM    411 HD22 ASN X  27       5.540  -6.290  -6.000  0.00  0.00            
ATOM    412  C   ASN X  27       4.390  -3.420  -2.340  0.00  0.00            
ATOM    413  O   ASN X  27       3.390  -4.040  -1.970  0.00  0.00            
ATOM    414  N   LYS X  28       4.410  -2.190  -2.840  0.00  0.00            
ATOM    415  HN  LYS X  28       5.220  -1.890  -3.330  0.00  0.00            
ATOM    416  CA  LYS X  28       3.200  -1.320  -2.930  0.00  0.00            
ATOM    417  HA  LYS X  28       2.590  -1.500  -2.060  0.00  0.00            
ATOM    418  CB  LYS X  28       3.490   0.200  -2.970  0.00  0.00            
ATOM    419  HB1 LYS X  28       4.340   0.380  -2.280  0.00  0.00            
ATOM    420  HB2 LYS X  28       2.640   0.780  -2.560  0.00  0.00            
ATOM    421  CG  LYS X  28       3.810   0.970  -4.240  0.00  0.00            
ATOM    422  HG1 LYS X  28       4.050   2.030  -4.010  0.00  0.00            
ATOM    423  HG2 LYS X  28       2.980   0.910  -4.970  0.00  0.00            
ATOM    424  CD  LYS X  28       5.070   0.330  -4.910  0.00  0.00            
ATOM    425  HD1 LYS X  28       5.750  -0.130  -4.170  0.00  0.00            
ATOM    426  HD2 LYS X  28       4.690  -0.520  -5.510  0.00  0.00            
ATOM    427  CE  LYS X  28       5.770   1.290  -5.790  0.00  0.00            
ATOM    428  HE1 LYS X  28       6.200   2.160  -5.260  0.00  0.00            
ATOM    429  HE2 LYS X  28       5.160   1.790  -6.580  0.00  0.00            
ATOM    430  NZ  LYS X  28       6.830   0.560  -6.510  0.00  0.00            
ATOM    431  HZ1 LYS X  28       6.450  -0.170  -7.160  0.00  0.00            
ATOM    432  HZ2 LYS X  28       7.440   1.090  -7.160  0.00  0.00            
ATOM    433  HZ3 LYS X  28       7.430   0.020  -5.840  0.00  0.00            
ATOM    434  C   LYS X  28       2.320  -1.770  -4.030  0.00  0.00            
ATOM    435  O   LYS X  28       2.700  -2.320  -5.060  0.00  0.00            
ATOM    436  N   GLY X  29       1.000  -1.580  -3.750  0.00  0.00            
ATOM    437  HN  GLY X  29       0.800  -1.150  -2.880  0.00  0.00            
ATOM    438  CA  GLY X  29      -0.010  -2.090  -4.700  0.00  0.00            
ATOM    439  HA1 GLY X  29       0.090  -1.390  -5.520  0.00  0.00            
ATOM    440  HA2 GLY X  29       0.210  -3.120  -4.950  0.00  0.00            
ATOM    441  C   GLY X  29      -1.350  -2.100  -4.120  0.00  0.00            
ATOM    442  O   GLY X  29      -1.510  -1.810  -2.960  0.00  0.00            
ATOM    443  N   ALA X  30      -2.420  -2.370  -4.970  0.00  0.00            
ATOM    444  HN  ALA X  30      -2.250  -2.450  -5.950  0.00  0.00            
ATOM    445  CA  ALA X  30      -3.780  -2.380  -4.470  0.00  0.00            
ATOM    446  HA  ALA X  30      -3.830  -1.790  -3.570  0.00  0.00            
ATOM    447  CB  ALA X  30      -4.630  -1.850  -5.570  0.00  0.00            
ATOM    448  HB1 ALA X  30      -4.710  -2.540  -6.440  0.00  0.00            
ATOM    449  HB2 ALA X  30      -5.610  -1.580  -5.100  0.00  0.00            
ATOM    450  HB3 ALA X  30      -4.280  -0.840  -5.870  0.00  0.00            
ATOM    451  C   ALA X  30      -4.160  -3.780  -4.020  0.00  0.00            
ATOM    452  O   ALA X  30      -3.790  -4.770  -4.620  0.00  0.00            
ATOM    453  N   ILE X  31      -4.780  -3.950  -2.850  0.00  0.00            
ATOM    454  HN  ILE X  31      -5.030  -3.120  -2.360  0.00  0.00            
ATOM    455  CA  ILE X  31      -4.680  -5.230  -2.160  0.00  0.00            
ATOM    456  HA  ILE X  31      -3.930  -5.880  -2.570  0.00  0.00            
ATOM    457  CB  ILE X  31      -4.490  -5.140  -0.710  0.00  0.00            
ATOM    458  HB  ILE X  31      -5.270  -4.500  -0.240  0.00  0.00            
ATOM    459  CG2 ILE X  31      -4.620  -6.470   0.070  0.00  0.00            
ATOM    460 HG21 ILE X  31      -5.700  -6.710   0.130  0.00  0.00            
ATOM    461 HG22 ILE X  31      -4.080  -7.270  -0.470  0.00  0.00            
ATOM    462 HG23 ILE X  31      -4.240  -6.360   1.110  0.00  0.00            
ATOM    463  CG1 ILE X  31      -3.160  -4.470  -0.390  0.00  0.00            
ATOM    464 HG11 ILE X  31      -3.030  -4.400   0.710  0.00  0.00            
ATOM    465 HG12 ILE X  31      -3.110  -3.460  -0.850  0.00  0.00            
ATOM    466  CD  ILE X  31      -1.940  -5.300  -1.030  0.00  0.00            
ATOM    467  HD1 ILE X  31      -1.890  -5.300  -2.140  0.00  0.00            
ATOM    468  HD2 ILE X  31      -0.930  -4.990  -0.700  0.00  0.00            
ATOM    469  HD3 ILE X  31      -2.010  -6.370  -0.720  0.00  0.00            
ATOM    470  C   ILE X  31      -5.890  -6.020  -2.440  0.00  0.00            
ATOM    471  O   ILE X  31      -6.980  -5.510  -2.120  0.00  0.00            
ATOM    472  N   ILE X  32      -5.810  -7.280  -2.960  0.00  0.00            
ATOM    473  HN  ILE X  32      -4.860  -7.570  -3.090  0.00  0.00            
ATOM    474  CA  ILE X  32      -6.980  -8.140  -2.960  0.00  0.00            
ATOM    475  HA  ILE X  32      -7.850  -7.500  -2.910  0.00  0.00            
ATOM    476  CB  ILE X  32      -7.060  -9.100  -4.130  0.00  0.00            
ATOM    477  HB  ILE X  32      -6.260  -9.860  -4.060  0.00  0.00            
ATOM    478  CG2 ILE X  32      -8.470  -9.780  -4.050  0.00  0.00            
ATOM    479 HG21 ILE X  32      -9.260  -9.040  -3.820  0.00  0.00            
ATOM    480 HG22 ILE X  32      -8.860 -10.320  -4.940  0.00  0.00            
ATOM    481 HG23 ILE X  32      -8.430 -10.570  -3.260  0.00  0.00            
ATOM    482  CG1 ILE X  32      -6.770  -8.350  -5.540  0.00  0.00            
ATOM    483 HG11 ILE X  32      -5.820  -7.780  -5.460  0.00  0.00            
ATOM    484 HG12 ILE X  32      -7.540  -7.590  -5.820  0.00  0.00            
ATOM    485  CD  ILE X  32      -6.580  -9.370  -6.660  0.00  0.00            
ATOM    486  HD1 ILE X  32      -5.560  -9.830  -6.710  0.00  0.00            
ATOM    487  HD2 ILE X  32      -7.200 -10.270  -6.470  0.00  0.00            
ATOM    488  HD3 ILE X  32      -6.730  -8.890  -7.650  0.00  0.00            
ATOM    489  C   ILE X  32      -6.960  -9.020  -1.730  0.00  0.00            
ATOM    490  O   ILE X  32      -5.970  -9.640  -1.420  0.00  0.00            
ATOM    491  N   GLY X  33      -8.020  -9.050  -0.960  0.00  0.00            
ATOM    492  HN  GLY X  33      -8.840  -8.610  -1.330  0.00  0.00            
ATOM    493  CA  GLY X  33      -8.180  -9.940   0.190  0.00  0.00            
ATOM    494  HA1 GLY X  33      -9.090 -10.510   0.080  0.00  0.00            
ATOM    495  HA2 GLY X  33      -7.360 -10.620   0.390  0.00  0.00            
ATOM    496  C   GLY X  33      -8.370  -9.060   1.430  0.00  0.00            
ATOM    497  O   GLY X  33      -7.780  -8.010   1.460  0.00  0.00            
ATOM    498  N   LEU X  34      -9.260  -9.440   2.400  0.00  0.00            
ATOM    499  HN  LEU X  34      -9.810 -10.240   2.170  0.00  0.00            
ATOM    500  CA  LEU X  34      -9.590  -8.560   3.510  0.00  0.00            
ATOM    501  HA  LEU X  34      -9.430  -7.490   3.420  0.00  0.00            
ATOM    502  CB  LEU X  34     -11.160  -8.580   3.760  0.00  0.00            
ATOM    503  HB1 LEU X  34     -11.510  -8.100   4.710  0.00  0.00            
ATOM    504  HB2 LEU X  34     -11.490  -9.640   3.840  0.00  0.00            
ATOM    505  CG  LEU X  34     -11.900  -8.080   2.440  0.00  0.00            
ATOM    506  HG  LEU X  34     -11.420  -8.530   1.550  0.00  0.00            
ATOM    507  CD1 LEU X  34     -13.360  -8.560   2.510  0.00  0.00            
ATOM    508 HD11 LEU X  34     -13.940  -8.050   3.320  0.00  0.00            
ATOM    509 HD12 LEU X  34     -13.860  -8.330   1.540  0.00  0.00            
ATOM    510 HD13 LEU X  34     -13.420  -9.660   2.630  0.00  0.00            
ATOM    511  CD2 LEU X  34     -11.830  -6.580   2.220  0.00  0.00            
ATOM    512 HD21 LEU X  34     -12.240  -6.140   3.160  0.00  0.00            
ATOM    513 HD22 LEU X  34     -10.870  -6.130   1.870  0.00  0.00            
ATOM    514 HD23 LEU X  34     -12.580  -6.330   1.440  0.00  0.00            
ATOM    515  C   LEU X  34      -8.830  -9.040   4.750  0.00  0.00            
ATOM    516  O   LEU X  34      -8.230 -10.120   4.820  0.00  0.00            
ATOM    517  N   MET X  35      -8.660  -8.080   5.740  0.00  0.00            
ATOM    518  HN  MET X  35      -9.000  -7.150   5.680  0.00  0.00            
ATOM    519  CA  MET X  35      -8.010  -8.460   6.930  0.00  0.00            
ATOM    520  HA  MET X  35      -8.120  -7.660   7.650  0.00  0.00            
ATOM    521  CB  MET X  35      -8.670  -9.690   7.640  0.00  0.00            
ATOM    522  HB1 MET X  35      -7.910 -10.230   8.240  0.00  0.00            
ATOM    523  HB2 MET X  35      -9.060 -10.460   6.960  0.00  0.00            
ATOM    524  CG  MET X  35      -9.880  -9.290   8.600  0.00  0.00            
ATOM    525  HG1 MET X  35      -9.450  -8.680   9.430  0.00  0.00            
ATOM    526  HG2 MET X  35     -10.200 -10.250   9.060  0.00  0.00            
ATOM    527  SD  MET X  35     -11.330  -8.410   7.840  0.00  0.00            
ATOM    528  CE  MET X  35     -12.130  -9.670   6.830  0.00  0.00            
ATOM    529  HE1 MET X  35     -11.450  -9.960   5.990  0.00  0.00            
ATOM    530  HE2 MET X  35     -12.310 -10.610   7.390  0.00  0.00            
ATOM    531  HE3 MET X  35     -13.100  -9.290   6.460  0.00  0.00            
ATOM    532  C   MET X  35      -6.520  -8.470   6.770  0.00  0.00            
ATOM    533  O   MET X  35      -5.780  -9.200   7.360  0.00  0.00            
ATOM    534  N   VAL X  36      -6.020  -7.550   5.890  0.00  0.00            
ATOM    535  HN  VAL X  36      -6.600  -6.870   5.450  0.00  0.00            
ATOM    536  CA  VAL X  36      -4.580  -7.250   5.790  0.00  0.00            
ATOM    537  HA  VAL X  36      -3.940  -7.960   6.280  0.00  0.00            
ATOM    538  CB  VAL X  36      -4.240  -7.220   4.270  0.00  0.00            
ATOM    539  HB  VAL X  36      -4.930  -6.430   3.890  0.00  0.00            
ATOM    540  CG1 VAL X  36      -2.730  -6.840   4.090  0.00  0.00            
ATOM    541 HG11 VAL X  36      -2.300  -6.830   3.060  0.00  0.00            
ATOM    542 HG12 VAL X  36      -2.590  -5.830   4.520  0.00  0.00            
ATOM    543 HG13 VAL X  36      -2.040  -7.530   4.620  0.00  0.00            
ATOM    544  CG2 VAL X  36      -4.530  -8.630   3.650  0.00  0.00            
ATOM    545 HG21 VAL X  36      -4.000  -9.440   4.190  0.00  0.00            
ATOM    546 HG22 VAL X  36      -5.630  -8.760   3.670  0.00  0.00            
ATOM    547 HG23 VAL X  36      -4.180  -8.580   2.600  0.00  0.00            
ATOM    548  C   VAL X  36      -4.270  -5.930   6.490  0.00  0.00            
ATOM    549  O   VAL X  36      -5.030  -4.920   6.380  0.00  0.00            
ATOM    550  N   GLY X  37      -3.230  -5.940   7.350  0.00  0.00            
ATOM    551  HN  GLY X  37      -2.710  -6.780   7.380  0.00  0.00            
ATOM    552  CA  GLY X  37      -2.800  -4.840   8.190  0.00  0.00            
ATOM    553  HA1 GLY X  37      -3.650  -4.320   8.610  0.00  0.00            
ATOM    554  HA2 GLY X  37      -2.040  -5.200   8.860  0.00  0.00            
ATOM    555  C   GLY X  37      -2.190  -3.820   7.310  0.00  0.00            
ATOM    556  O   GLY X  37      -1.660  -4.080   6.260  0.00  0.00            
ATOM    557  N   GLY X  38      -2.310  -2.560   7.730  0.00  0.00            
ATOM    558  HN  GLY X  38      -2.860  -2.400   8.540  0.00  0.00            
ATOM    559  CA  GLY X  38      -1.740  -1.420   7.030  0.00  0.00            
ATOM    560  HA1 GLY X  38      -1.500  -0.560   7.620  0.00  0.00            
ATOM    561  HA2 GLY X  38      -0.880  -1.750   6.460  0.00  0.00            
ATOM    562  C   GLY X  38      -2.560  -0.880   5.940  0.00  0.00            
ATOM    563  O   GLY X  38      -2.170   0.110   5.410  0.00  0.00            
ATOM    564  N   VAL X  39      -3.710  -1.460   5.470  0.00  0.00            
ATOM    565  HN  VAL X  39      -4.110  -2.280   5.890  0.00  0.00            
ATOM    566  CA  VAL X  39      -4.400  -1.070   4.270  0.00  0.00            
ATOM    567  HA  VAL X  39      -3.690  -1.020   3.460  0.00  0.00            
ATOM    568  CB  VAL X  39      -5.400  -2.100   3.720  0.00  0.00            
ATOM    569  HB  VAL X  39      -5.920  -2.530   4.600  0.00  0.00            
ATOM    570  CG1 VAL X  39      -6.330  -1.570   2.600  0.00  0.00            
ATOM    571 HG11 VAL X  39      -5.730  -0.950   1.900  0.00  0.00            
ATOM    572 HG12 VAL X  39      -6.820  -2.400   2.050  0.00  0.00            
ATOM    573 HG13 VAL X  39      -7.200  -0.940   2.890  0.00  0.00            
ATOM    574  CG2 VAL X  39      -4.580  -3.390   3.270  0.00  0.00            
ATOM    575 HG21 VAL X  39      -5.040  -4.260   3.780  0.00  0.00            
ATOM    576 HG22 VAL X  39      -4.650  -3.450   2.160  0.00  0.00            
ATOM    577 HG23 VAL X  39      -3.530  -3.390   3.630  0.00  0.00            
ATOM    578  C   VAL X  39      -5.050   0.340   4.380  0.00  0.00            
ATOM    579  O   VAL X  39      -5.800   0.610   5.330  0.00  0.00            
ATOM    580  N   VAL X  40      -4.890   1.200   3.390  0.00  0.00            
ATOM    581  HN  VAL X  40      -4.260   0.920   2.670  0.00  0.00            
ATOM    582  CA  VAL X  40      -5.610   2.440   3.310  0.00  0.00            
ATOM    583  HA  VAL X  40      -5.410   2.910   4.270  0.00  0.00            
ATOM    584  CB  VAL X  40      -4.880   3.370   2.340  0.00  0.00            
ATOM    585  HB  VAL X  40      -4.940   2.900   1.350  0.00  0.00            
ATOM    586  CG1 VAL X  40      -5.530   4.740   2.140  0.00  0.00            
ATOM    587 HG11 VAL X  40      -4.750   5.310   1.610  0.00  0.00            
ATOM    588 HG12 VAL X  40      -6.430   4.820   1.500  0.00  0.00            
ATOM    589 HG13 VAL X  40      -5.640   5.250   3.120  0.00  0.00            
ATOM    590  CG2 VAL X  40      -3.400   3.480   2.830  0.00  0.00            
ATOM    591 HG21 VAL X  40      -2.830   4.360   2.480  0.00  0.00            
ATOM    592 HG22 VAL X  40      -3.260   3.580   3.930  0.00  0.00            
ATOM    593 HG23 VAL X  40      -2.900   2.510   2.540  0.00  0.00            
ATOM    594  C   VAL X  40      -7.100   2.420   3.000  0.00  0.00            
ATOM    595  O   VAL X  40      -7.540   1.950   1.960  0.00  0.00            
ATOM    596  N   ILE X  41      -7.900   3.000   3.900  0.00  0.00            
ATOM    597  HN  ILE X  41      -7.570   3.390   4.760  0.00  0.00            
ATOM    598  CA  ILE X  41      -9.360   3.150   3.870  0.00  0.00            
ATOM    599  HA  ILE X  41      -9.710   2.730   2.950  0.00  0.00            
ATOM    600  CB  ILE X  41     -10.110   2.420   5.010  0.00  0.00            
ATOM    601  HB  ILE X  41     -11.170   2.670   4.860  0.00  0.00            
ATOM    602  CG2 ILE X  41      -9.890   0.870   4.890  0.00  0.00            
ATOM    603 HG21 ILE X  41     -10.620   0.300   5.500  0.00  0.00            
ATOM    604 HG22 ILE X  41     -10.170   0.470   3.880  0.00  0.00            
ATOM    605 HG23 ILE X  41      -8.840   0.710   5.210  0.00  0.00            
ATOM    606  CG1 ILE X  41      -9.890   2.970   6.450  0.00  0.00            
ATOM    607 HG11 ILE X  41      -9.750   4.060   6.370  0.00  0.00            
ATOM    608 HG12 ILE X  41      -8.940   2.570   6.870  0.00  0.00            
ATOM    609  CD  ILE X  41     -11.090   2.720   7.410  0.00  0.00            
ATOM    610  HD1 ILE X  41     -10.860   3.070   8.440  0.00  0.00            
ATOM    611  HD2 ILE X  41     -12.030   3.190   7.060  0.00  0.00            
ATOM    612  HD3 ILE X  41     -11.310   1.650   7.630  0.00  0.00            
ATOM    613  C   ILE X  41      -9.590   4.710   3.810  0.00  0.00            
ATOM    614  O   ILE X  41      -8.850   5.470   4.380  0.00  0.00            
ATOM    615  N   ALA X  42     -10.610   5.190   3.070  0.00  0.00            
ATOM    616  HN  ALA X  42     -11.230   4.650   2.510  0.00  0.00            
ATOM    617  CA  ALA X  42     -10.810   6.620   2.900  0.00  0.00            
ATOM    618  HA  ALA X  42     -10.150   7.140   3.570  0.00  0.00            
ATOM    619  CB  ALA X  42     -10.320   7.090   1.580  0.00  0.00            
ATOM    620  HB1 ALA X  42      -9.220   6.980   1.540  0.00  0.00            
ATOM    621  HB2 ALA X  42     -10.830   6.620   0.710  0.00  0.00            
ATOM    622  HB3 ALA X  42     -10.500   8.130   1.220  0.00  0.00            
ATOM    623  C   ALA X  42     -12.280   7.100   3.220  0.00  0.00            
ATOM    624  O   ALA X  42     -13.210   6.340   3.440  0.00  0.00            
END
