# Supplementary material for: Modulation of Aβ1–42 Aggregation by a SARS-CoV‑2 Protein Fragment
Source: J Chem Inf Model. 2025 Oct 1;65(20):11342–56. doi: 10.1021/acs.jcim.5c01811 (PMC12570137; doi:10.1021/acs.jcim.5c01811)
Supplement: Supplementary file 2 [file ci5c01811_si_002.zip › AB-coordinates/MONOMER/CENTROIDS/FI10/RF1_C1.pdb]

CRYST1   67.984   67.984   67.984  90.00  90.00  90.00 P 1           1
ATOM      1  N   ASP X   1      10.920   0.490  16.350  0.00  0.00            
ATOM      2  HN  ASP X   1      10.860   0.950  15.460  0.00  0.00            
ATOM      3  CA  ASP X   1       9.810   0.740  17.300  0.00  0.00            
ATOM      4  HA  ASP X   1      10.020   0.230  18.230  0.00  0.00            
ATOM      5  CB  ASP X   1       9.810   2.240  17.800  0.00  0.00            
ATOM      6  HB1 ASP X   1       8.880   2.340  18.390  0.00  0.00            
ATOM      7  HB2 ASP X   1       9.930   2.920  16.930  0.00  0.00            
ATOM      8  CG  ASP X   1      10.850   2.500  18.900  0.00  0.00            
ATOM      9  OD1 ASP X   1      11.520   3.580  18.850  0.00  0.00            
ATOM     10  OD2 ASP X   1      10.890   1.810  19.970  0.00  0.00            
ATOM     11  C   ASP X   1       8.450   0.030  16.990  0.00  0.00            
ATOM     12  O   ASP X   1       7.870  -0.060  15.920  0.00  0.00            
ATOM     13  N   ALA X   2       7.920  -0.550  18.080  0.00  0.00            
ATOM     14  HN  ALA X   2       8.370  -0.480  18.970  0.00  0.00            
ATOM     15  CA  ALA X   2       6.680  -1.310  18.050  0.00  0.00            
ATOM     16  HA  ALA X   2       6.660  -2.050  17.270  0.00  0.00            
ATOM     17  CB  ALA X   2       6.500  -2.220  19.300  0.00  0.00            
ATOM     18  HB1 ALA X   2       7.380  -2.900  19.360  0.00  0.00            
ATOM     19  HB2 ALA X   2       6.390  -1.700  20.290  0.00  0.00            
ATOM     20  HB3 ALA X   2       5.610  -2.850  19.090  0.00  0.00            
ATOM     21  C   ALA X   2       5.510  -0.400  17.800  0.00  0.00            
ATOM     22  O   ALA X   2       5.180   0.410  18.600  0.00  0.00            
ATOM     23  N   GLU X   3       4.890  -0.460  16.560  0.00  0.00            
ATOM     24  HN  GLU X   3       5.430  -0.890  15.830  0.00  0.00            
ATOM     25  CA  GLU X   3       3.680   0.290  16.190  0.00  0.00            
ATOM     26  HA  GLU X   3       3.430  -0.160  15.240  0.00  0.00            
ATOM     27  CB  GLU X   3       2.480   0.200  17.200  0.00  0.00            
ATOM     28  HB1 GLU X   3       1.580   0.740  16.870  0.00  0.00            
ATOM     29  HB2 GLU X   3       2.840   0.770  18.080  0.00  0.00            
ATOM     30  CG  GLU X   3       2.070  -1.190  17.470  0.00  0.00            
ATOM     31  HG1 GLU X   3       2.980  -1.770  17.750  0.00  0.00            
ATOM     32  HG2 GLU X   3       1.710  -1.690  16.550  0.00  0.00            
ATOM     33  CD  GLU X   3       1.100  -1.400  18.630  0.00  0.00            
ATOM     34  OE1 GLU X   3       1.510  -1.740  19.780  0.00  0.00            
ATOM     35  OE2 GLU X   3      -0.130  -1.290  18.360  0.00  0.00            
ATOM     36  C   GLU X   3       3.990   1.740  15.860  0.00  0.00            
ATOM     37  O   GLU X   3       3.090   2.610  15.660  0.00  0.00            
ATOM     38  N   PHE X   4       5.270   2.160  15.840  0.00  0.00            
ATOM     39  HN  PHE X   4       5.910   1.420  16.040  0.00  0.00            
ATOM     40  CA  PHE X   4       5.680   3.500  15.430  0.00  0.00            
ATOM     41  HA  PHE X   4       5.110   4.230  15.990  0.00  0.00            
ATOM     42  CB  PHE X   4       7.190   3.680  15.900  0.00  0.00            
ATOM     43  HB1 PHE X   4       7.890   3.110  15.250  0.00  0.00            
ATOM     44  HB2 PHE X   4       7.260   3.310  16.950  0.00  0.00            
ATOM     45  CG  PHE X   4       7.560   5.130  15.830  0.00  0.00            
ATOM     46  CD1 PHE X   4       8.550   5.620  15.020  0.00  0.00            
ATOM     47  HD1 PHE X   4       9.140   4.930  14.450  0.00  0.00            
ATOM     48  CE1 PHE X   4       8.830   6.930  14.900  0.00  0.00            
ATOM     49  HE1 PHE X   4       9.490   7.290  14.110  0.00  0.00            
ATOM     50  CZ  PHE X   4       7.990   7.920  15.470  0.00  0.00            
ATOM     51  HZ  PHE X   4       8.240   8.950  15.300  0.00  0.00            
ATOM     52  CD2 PHE X   4       6.810   6.100  16.610  0.00  0.00            
ATOM     53  HD2 PHE X   4       5.970   5.710  17.160  0.00  0.00            
ATOM     54  CE2 PHE X   4       7.070   7.510  16.450  0.00  0.00            
ATOM     55  HE2 PHE X   4       6.420   8.170  16.980  0.00  0.00            
ATOM     56  C   PHE X   4       5.440   3.700  13.950  0.00  0.00            
ATOM     57  O   PHE X   4       5.500   2.780  13.160  0.00  0.00            
ATOM     58  N   ARG X   5       5.100   4.910  13.550  0.00  0.00            
ATOM     59  HN  ARG X   5       5.070   5.670  14.200  0.00  0.00            
ATOM     60  CA  ARG X   5       5.010   5.350  12.090  0.00  0.00            
ATOM     61  HA  ARG X   5       4.180   4.810  11.660  0.00  0.00            
ATOM     62  CB  ARG X   5       4.750   6.860  11.910  0.00  0.00            
ATOM     63  HB1 ARG X   5       3.790   7.060  12.400  0.00  0.00            
ATOM     64  HB2 ARG X   5       4.560   7.210  10.870  0.00  0.00            
ATOM     65  CG  ARG X   5       5.660   7.840  12.680  0.00  0.00            
ATOM     66  HG1 ARG X   5       6.700   7.900  12.290  0.00  0.00            
ATOM     67  HG2 ARG X   5       5.710   7.470  13.730  0.00  0.00            
ATOM     68  CD  ARG X   5       5.080   9.300  12.550  0.00  0.00            
ATOM     69  HD1 ARG X   5       3.980   9.330  12.720  0.00  0.00            
ATOM     70  HD2 ARG X   5       5.200   9.580  11.480  0.00  0.00            
ATOM     71  NE  ARG X   5       5.830  10.180  13.480  0.00  0.00            
ATOM     72  HE  ARG X   5       6.660  10.600  13.130  0.00  0.00            
ATOM     73  CZ  ARG X   5       5.450  10.510  14.700  0.00  0.00            
ATOM     74  NH1 ARG X   5       4.540  10.020  15.480  0.00  0.00            
ATOM     75 HH11 ARG X   5       3.910   9.310  15.180  0.00  0.00            
ATOM     76 HH12 ARG X   5       4.090  10.770  15.950  0.00  0.00            
ATOM     77  NH2 ARG X   5       6.350  11.220  15.290  0.00  0.00            
ATOM     78 HH21 ARG X   5       7.200  11.450  14.830  0.00  0.00            
ATOM     79 HH22 ARG X   5       6.300  11.240  16.290  0.00  0.00            
ATOM     80  C   ARG X   5       6.250   5.010  11.230  0.00  0.00            
ATOM     81  O   ARG X   5       7.360   5.090  11.710  0.00  0.00            
ATOM     82  N   HIS X   6       6.030   4.430  10.010  0.00  0.00            
ATOM     83  HN  HIS X   6       5.080   4.400   9.680  0.00  0.00            
ATOM     84  CA  HIS X   6       7.120   3.990   9.100  0.00  0.00            
ATOM     85  HA  HIS X   6       7.720   3.260   9.630  0.00  0.00            
ATOM     86  CB  HIS X   6       6.500   3.350   7.840  0.00  0.00            
ATOM     87  HB1 HIS X   6       7.170   3.380   6.950  0.00  0.00            
ATOM     88  HB2 HIS X   6       5.640   3.990   7.550  0.00  0.00            
ATOM     89  ND1 HIS X   6       6.930   0.930   7.940  0.00  0.00            
ATOM     90  CG  HIS X   6       6.020   1.970   8.150  0.00  0.00            
ATOM     91  CE1 HIS X   6       6.310  -0.180   8.310  0.00  0.00            
ATOM     92  HE1 HIS X   6       6.730  -1.170   8.090  0.00  0.00            
ATOM     93  NE2 HIS X   6       5.150   0.090   8.760  0.00  0.00            
ATOM     94  HE2 HIS X   6       4.450  -0.610   8.930  0.00  0.00            
ATOM     95  CD2 HIS X   6       4.930   1.440   8.690  0.00  0.00            
ATOM     96  HD2 HIS X   6       4.090   1.970   9.100  0.00  0.00            
ATOM     97  C   HIS X   6       8.100   5.060   8.720  0.00  0.00            
ATOM     98  O   HIS X   6       7.750   6.140   8.280  0.00  0.00            
ATOM     99  N   ASP X   7       9.400   4.830   8.950  0.00  0.00            
ATOM    100  HN  ASP X   7       9.680   3.940   9.300  0.00  0.00            
ATOM    101  CA  ASP X   7      10.450   5.730   8.630  0.00  0.00            
ATOM    102  HA  ASP X   7      10.220   6.670   9.110  0.00  0.00            
ATOM    103  CB  ASP X   7      11.850   5.280   9.100  0.00  0.00            
ATOM    104  HB1 ASP X   7      12.530   6.160   9.010  0.00  0.00            
ATOM    105  HB2 ASP X   7      12.340   4.560   8.420  0.00  0.00            
ATOM    106  CG  ASP X   7      11.910   5.010  10.590  0.00  0.00            
ATOM    107  OD1 ASP X   7      12.660   4.160  11.000  0.00  0.00            
ATOM    108  OD2 ASP X   7      11.200   5.770  11.260  0.00  0.00            
ATOM    109  C   ASP X   7      10.490   5.950   7.120  0.00  0.00            
ATOM    110  O   ASP X   7      10.650   7.080   6.630  0.00  0.00            
ATOM    111  N   SER X   8      10.290   4.920   6.370  0.00  0.00            
ATOM    112  HN  SER X   8       9.940   4.040   6.680  0.00  0.00            
ATOM    113  CA  SER X   8      10.140   5.010   4.880  0.00  0.00            
ATOM    114  HA  SER X   8       9.490   5.820   4.580  0.00  0.00            
ATOM    115  CB  SER X   8      11.510   5.020   4.190  0.00  0.00            
ATOM    116  HB1 SER X   8      11.980   4.040   4.420  0.00  0.00            
ATOM    117  HB2 SER X   8      12.050   5.880   4.610  0.00  0.00            
ATOM    118  OG  SER X   8      11.270   5.120   2.760  0.00  0.00            
ATOM    119  HG1 SER X   8      11.430   4.220   2.460  0.00  0.00            
ATOM    120  C   SER X   8       9.360   3.750   4.520  0.00  0.00            
ATOM    121  O   SER X   8       9.430   2.720   5.230  0.00  0.00            
ATOM    122  N   GLY X   9       8.570   3.760   3.390  0.00  0.00            
ATOM    123  HN  GLY X   9       8.470   4.680   3.000  0.00  0.00            
ATOM    124  CA  GLY X   9       7.840   2.560   2.830  0.00  0.00            
ATOM    125  HA1 GLY X   9       7.150   2.250   3.600  0.00  0.00            
ATOM    126  HA2 GLY X   9       7.320   3.020   2.010  0.00  0.00            
ATOM    127  C   GLY X   9       8.640   1.370   2.350  0.00  0.00            
ATOM    128  O   GLY X   9       9.780   1.110   2.770  0.00  0.00            
ATOM    129  N   TYR X  10       8.010   0.470   1.580  0.00  0.00            
ATOM    130  HN  TYR X  10       7.050   0.660   1.400  0.00  0.00            
ATOM    131  CA  TYR X  10       8.680  -0.660   0.990  0.00  0.00            
ATOM    132  HA  TYR X  10       9.730  -0.660   1.240  0.00  0.00            
ATOM    133  CB  TYR X  10       8.010  -1.940   1.590  0.00  0.00            
ATOM    134  HB1 TYR X  10       6.900  -1.970   1.630  0.00  0.00            
ATOM    135  HB2 TYR X  10       8.440  -1.950   2.610  0.00  0.00            
ATOM    136  CG  TYR X  10       8.470  -3.200   0.820  0.00  0.00            
ATOM    137  CD1 TYR X  10       7.620  -3.760  -0.250  0.00  0.00            
ATOM    138  HD1 TYR X  10       6.630  -3.450  -0.500  0.00  0.00            
ATOM    139  CE1 TYR X  10       8.130  -4.840  -0.960  0.00  0.00            
ATOM    140  HE1 TYR X  10       7.520  -5.280  -1.750  0.00  0.00            
ATOM    141  CZ  TYR X  10       9.400  -5.350  -0.680  0.00  0.00            
ATOM    142  OH  TYR X  10       9.940  -6.460  -1.290  0.00  0.00            
ATOM    143  HH  TYR X  10       9.270  -7.000  -1.690  0.00  0.00            
ATOM    144  CD2 TYR X  10       9.750  -3.710   1.050  0.00  0.00            
ATOM    145  HD2 TYR X  10      10.390  -3.190   1.730  0.00  0.00            
ATOM    146  CE2 TYR X  10      10.250  -4.650   0.220  0.00  0.00            
ATOM    147  HE2 TYR X  10      11.280  -4.960   0.330  0.00  0.00            
ATOM    148  C   TYR X  10       8.600  -0.630  -0.640  0.00  0.00            
ATOM    149  O   TYR X  10       7.530  -0.370  -1.240  0.00  0.00            
ATOM    150  N   GLU X  11       9.710  -0.880  -1.270  0.00  0.00            
ATOM    151  HN  GLU X  11      10.550  -1.150  -0.790  0.00  0.00            
ATOM    152  CA  GLU X  11       9.810  -0.910  -2.760  0.00  0.00            
ATOM    153  HA  GLU X  11       9.110  -0.150  -3.070  0.00  0.00            
ATOM    154  CB  GLU X  11      11.160  -0.330  -3.330  0.00  0.00            
ATOM    155  HB1 GLU X  11      11.130  -0.430  -4.440  0.00  0.00            
ATOM    156  HB2 GLU X  11      12.070  -0.900  -3.080  0.00  0.00            
ATOM    157  CG  GLU X  11      11.250   1.130  -2.970  0.00  0.00            
ATOM    158  HG1 GLU X  11      11.160   1.270  -1.870  0.00  0.00            
ATOM    159  HG2 GLU X  11      10.430   1.760  -3.380  0.00  0.00            
ATOM    160  CD  GLU X  11      12.640   1.670  -3.300  0.00  0.00            
ATOM    161  OE1 GLU X  11      13.110   1.580  -4.470  0.00  0.00            
ATOM    162  OE2 GLU X  11      13.330   2.160  -2.380  0.00  0.00            
ATOM    163  C   GLU X  11       9.330  -2.250  -3.340  0.00  0.00            
ATOM    164  O   GLU X  11      10.020  -3.300  -3.240  0.00  0.00            
ATOM    165  N   VAL X  12       8.220  -2.210  -4.090  0.00  0.00            
ATOM    166  HN  VAL X  12       7.710  -1.390  -4.330  0.00  0.00            
ATOM    167  CA  VAL X  12       7.620  -3.410  -4.590  0.00  0.00            
ATOM    168  HA  VAL X  12       7.700  -4.190  -3.840  0.00  0.00            
ATOM    169  CB  VAL X  12       6.120  -3.150  -4.740  0.00  0.00            
ATOM    170  HB  VAL X  12       5.980  -2.290  -5.430  0.00  0.00            
ATOM    171  CG1 VAL X  12       5.390  -4.370  -5.320  0.00  0.00            
ATOM    172 HG11 VAL X  12       5.690  -4.520  -6.380  0.00  0.00            
ATOM    173 HG12 VAL X  12       5.530  -5.260  -4.670  0.00  0.00            
ATOM    174 HG13 VAL X  12       4.300  -4.130  -5.370  0.00  0.00            
ATOM    175  CG2 VAL X  12       5.480  -2.550  -3.480  0.00  0.00            
ATOM    176 HG21 VAL X  12       5.480  -3.320  -2.670  0.00  0.00            
ATOM    177 HG22 VAL X  12       6.070  -1.610  -3.440  0.00  0.00            
ATOM    178 HG23 VAL X  12       4.420  -2.260  -3.640  0.00  0.00            
ATOM    179  C   VAL X  12       8.080  -3.820  -6.010  0.00  0.00            
ATOM    180  O   VAL X  12       8.090  -5.020  -6.360  0.00  0.00            
ATOM    181  N   HIS X  13       8.630  -2.860  -6.710  0.00  0.00            
ATOM    182  HN  HIS X  13       8.740  -1.990  -6.250  0.00  0.00            
ATOM    183  CA  HIS X  13       9.160  -3.030  -8.060  0.00  0.00            
ATOM    184  HA  HIS X  13       9.680  -2.130  -8.360  0.00  0.00            
ATOM    185  CB  HIS X  13      10.360  -4.040  -8.090  0.00  0.00            
ATOM    186  HB1 HIS X  13      10.210  -5.100  -7.850  0.00  0.00            
ATOM    187  HB2 HIS X  13      11.110  -3.710  -7.330  0.00  0.00            
ATOM    188  ND1 HIS X  13      11.450  -2.800  -9.870  0.00  0.00            
ATOM    189  CG  HIS X  13      10.980  -4.030  -9.420  0.00  0.00            
ATOM    190  CE1 HIS X  13      11.960  -3.050 -11.080  0.00  0.00            
ATOM    191  HE1 HIS X  13      12.510  -2.410 -11.770  0.00  0.00            
ATOM    192  NE2 HIS X  13      11.980  -4.380 -11.350  0.00  0.00            
ATOM    193  HE2 HIS X  13      12.400  -4.820 -12.140  0.00  0.00            
ATOM    194  CD2 HIS X  13      11.340  -5.070 -10.280  0.00  0.00            
ATOM    195  HD2 HIS X  13      11.340  -6.140 -10.410  0.00  0.00            
ATOM    196  C   HIS X  13       8.100  -3.250  -9.080  0.00  0.00            
ATOM    197  O   HIS X  13       7.270  -2.430  -9.260  0.00  0.00            
ATOM    198  N   HIS X  14       8.040  -4.520  -9.650  0.00  0.00            
ATOM    199  HN  HIS X  14       8.680  -5.250  -9.400  0.00  0.00            
ATOM    200  CA  HIS X  14       6.970  -4.870 -10.530  0.00  0.00            
ATOM    201  HA  HIS X  14       6.270  -4.050 -10.570  0.00  0.00            
ATOM    202  CB  HIS X  14       7.460  -5.230 -11.980  0.00  0.00            
ATOM    203  HB1 HIS X  14       6.670  -5.760 -12.540  0.00  0.00            
ATOM    204  HB2 HIS X  14       8.300  -5.950 -11.880  0.00  0.00            
ATOM    205  ND1 HIS X  14       7.640  -3.990 -14.050  0.00  0.00            
ATOM    206  CG  HIS X  14       7.980  -4.030 -12.690  0.00  0.00            
ATOM    207  CE1 HIS X  14       8.470  -3.120 -14.580  0.00  0.00            
ATOM    208  HE1 HIS X  14       8.600  -2.940 -15.650  0.00  0.00            
ATOM    209  NE2 HIS X  14       9.330  -2.590 -13.690  0.00  0.00            
ATOM    210  HE2 HIS X  14      10.020  -1.890 -13.880  0.00  0.00            
ATOM    211  CD2 HIS X  14       9.030  -3.190 -12.450  0.00  0.00            
ATOM    212  HD2 HIS X  14       9.590  -3.210 -11.520  0.00  0.00            
ATOM    213  C   HIS X  14       6.110  -6.070 -10.060  0.00  0.00            
ATOM    214  O   HIS X  14       5.570  -6.780 -10.890  0.00  0.00            
ATOM    215  N   GLN X  15       6.100  -6.320  -8.780  0.00  0.00            
ATOM    216  HN  GLN X  15       6.750  -5.960  -8.110  0.00  0.00            
ATOM    217  CA  GLN X  15       5.160  -7.220  -8.240  0.00  0.00            
ATOM    218  HA  GLN X  15       5.130  -8.050  -8.940  0.00  0.00            
ATOM    219  CB  GLN X  15       5.550  -7.780  -6.860  0.00  0.00            
ATOM    220  HB1 GLN X  15       4.810  -8.540  -6.540  0.00  0.00            
ATOM    221  HB2 GLN X  15       5.550  -6.990  -6.070  0.00  0.00            
ATOM    222  CG  GLN X  15       6.960  -8.460  -6.720  0.00  0.00            
ATOM    223  HG1 GLN X  15       7.210  -8.730  -5.660  0.00  0.00            
ATOM    224  HG2 GLN X  15       7.820  -7.860  -7.090  0.00  0.00            
ATOM    225  CD  GLN X  15       7.020  -9.750  -7.600  0.00  0.00            
ATOM    226  OE1 GLN X  15       7.760  -9.790  -8.600  0.00  0.00            
ATOM    227  NE2 GLN X  15       6.240 -10.800  -7.280  0.00  0.00            
ATOM    228 HE21 GLN X  15       5.730 -10.740  -6.430  0.00  0.00            
ATOM    229 HE22 GLN X  15       6.390 -11.670  -7.750  0.00  0.00            
ATOM    230  C   GLN X  15       3.770  -6.680  -8.240  0.00  0.00            
ATOM    231  O   GLN X  15       3.450  -5.440  -8.120  0.00  0.00            
ATOM    232  N   LYS X  16       2.890  -7.690  -8.420  0.00  0.00            
ATOM    233  HN  LYS X  16       3.100  -8.650  -8.250  0.00  0.00            
ATOM    234  CA  LYS X  16       1.500  -7.470  -8.480  0.00  0.00            
ATOM    235  HA  LYS X  16       1.400  -6.510  -8.940  0.00  0.00            
ATOM    236  CB  LYS X  16       0.750  -8.440  -9.480  0.00  0.00            
ATOM    237  HB1 LYS X  16      -0.330  -8.250  -9.330  0.00  0.00            
ATOM    238  HB2 LYS X  16       1.120  -9.450  -9.190  0.00  0.00            
ATOM    239  CG  LYS X  16       1.170  -8.160 -10.920  0.00  0.00            
ATOM    240  HG1 LYS X  16       2.250  -8.370 -11.050  0.00  0.00            
ATOM    241  HG2 LYS X  16       0.910  -7.150 -11.290  0.00  0.00            
ATOM    242  CD  LYS X  16       0.430  -9.220 -11.930  0.00  0.00            
ATOM    243  HD1 LYS X  16      -0.630  -8.900 -11.980  0.00  0.00            
ATOM    244  HD2 LYS X  16       0.840  -9.040 -12.950  0.00  0.00            
ATOM    245  CE  LYS X  16       0.510 -10.760 -11.550  0.00  0.00            
ATOM    246  HE1 LYS X  16       0.170 -10.900 -10.510  0.00  0.00            
ATOM    247  HE2 LYS X  16       1.570 -11.050 -11.690  0.00  0.00            
ATOM    248  NZ  LYS X  16      -0.380 -11.660 -12.420  0.00  0.00            
ATOM    249  HZ1 LYS X  16      -1.390 -11.440 -12.260  0.00  0.00            
ATOM    250  HZ2 LYS X  16      -0.190 -11.530 -13.430  0.00  0.00            
ATOM    251  HZ3 LYS X  16      -0.260 -12.630 -12.090  0.00  0.00            
ATOM    252  C   LYS X  16       0.880  -7.410  -7.100  0.00  0.00            
ATOM    253  O   LYS X  16       0.920  -8.390  -6.380  0.00  0.00            
ATOM    254  N   LEU X  17       0.300  -6.230  -6.810  0.00  0.00            
ATOM    255  HN  LEU X  17       0.160  -5.530  -7.500  0.00  0.00            
ATOM    256  CA  LEU X  17      -0.380  -6.030  -5.490  0.00  0.00            
ATOM    257  HA  LEU X  17       0.060  -6.720  -4.770  0.00  0.00            
ATOM    258  CB  LEU X  17      -0.000  -4.600  -4.950  0.00  0.00            
ATOM    259  HB1 LEU X  17      -0.320  -4.400  -3.910  0.00  0.00            
ATOM    260  HB2 LEU X  17      -0.450  -3.820  -5.600  0.00  0.00            
ATOM    261  CG  LEU X  17       1.480  -4.290  -4.830  0.00  0.00            
ATOM    262  HG  LEU X  17       1.990  -4.360  -5.810  0.00  0.00            
ATOM    263  CD1 LEU X  17       1.640  -2.850  -4.470  0.00  0.00            
ATOM    264 HD11 LEU X  17       1.170  -2.530  -3.510  0.00  0.00            
ATOM    265 HD12 LEU X  17       2.700  -2.510  -4.510  0.00  0.00            
ATOM    266 HD13 LEU X  17       1.190  -2.220  -5.260  0.00  0.00            
ATOM    267  CD2 LEU X  17       2.120  -5.140  -3.840  0.00  0.00            
ATOM    268 HD21 LEU X  17       2.100  -6.210  -4.160  0.00  0.00            
ATOM    269 HD22 LEU X  17       3.200  -4.850  -3.810  0.00  0.00            
ATOM    270 HD23 LEU X  17       1.610  -5.030  -2.860  0.00  0.00            
ATOM    271  C   LEU X  17      -1.900  -6.110  -5.620  0.00  0.00            
ATOM    272  O   LEU X  17      -2.520  -5.210  -6.040  0.00  0.00            
ATOM    273  N   VAL X  18      -2.500  -7.270  -5.250  0.00  0.00            
ATOM    274  HN  VAL X  18      -1.960  -8.040  -4.920  0.00  0.00            
ATOM    275  CA  VAL X  18      -3.810  -7.700  -5.550  0.00  0.00            
ATOM    276  HA  VAL X  18      -4.130  -7.120  -6.400  0.00  0.00            
ATOM    277  CB  VAL X  18      -3.760  -9.200  -5.930  0.00  0.00            
ATOM    278  HB  VAL X  18      -3.350  -9.740  -5.050  0.00  0.00            
ATOM    279  CG1 VAL X  18      -5.160  -9.730  -6.280  0.00  0.00            
ATOM    280 HG11 VAL X  18      -5.870  -9.550  -5.440  0.00  0.00            
ATOM    281 HG12 VAL X  18      -5.540  -9.090  -7.100  0.00  0.00            
ATOM    282 HG13 VAL X  18      -5.180 -10.830  -6.470  0.00  0.00            
ATOM    283  CG2 VAL X  18      -2.980  -9.430  -7.220  0.00  0.00            
ATOM    284 HG21 VAL X  18      -1.980  -9.000  -7.040  0.00  0.00            
ATOM    285 HG22 VAL X  18      -2.860 -10.500  -7.440  0.00  0.00            
ATOM    286 HG23 VAL X  18      -3.390  -8.870  -8.090  0.00  0.00            
ATOM    287  C   VAL X  18      -4.750  -7.550  -4.320  0.00  0.00            
ATOM    288  O   VAL X  18      -4.580  -8.220  -3.330  0.00  0.00            
ATOM    289  N   PHE X  19      -5.730  -6.650  -4.360  0.00  0.00            
ATOM    290  HN  PHE X  19      -5.870  -6.260  -5.260  0.00  0.00            
ATOM    291  CA  PHE X  19      -6.610  -6.230  -3.280  0.00  0.00            
ATOM    292  HA  PHE X  19      -6.390  -6.820  -2.400  0.00  0.00            
ATOM    293  CB  PHE X  19      -6.780  -4.730  -3.020  0.00  0.00            
ATOM    294  HB1 PHE X  19      -7.610  -4.580  -2.290  0.00  0.00            
ATOM    295  HB2 PHE X  19      -7.050  -4.280  -4.010  0.00  0.00            
ATOM    296  CG  PHE X  19      -5.450  -4.380  -2.510  0.00  0.00            
ATOM    297  CD1 PHE X  19      -4.420  -4.090  -3.400  0.00  0.00            
ATOM    298  HD1 PHE X  19      -4.560  -4.240  -4.460  0.00  0.00            
ATOM    299  CE1 PHE X  19      -3.250  -3.470  -2.920  0.00  0.00            
ATOM    300  HE1 PHE X  19      -2.460  -3.270  -3.620  0.00  0.00            
ATOM    301  CZ  PHE X  19      -3.090  -3.220  -1.550  0.00  0.00            
ATOM    302  HZ  PHE X  19      -2.190  -2.880  -1.050  0.00  0.00            
ATOM    303  CD2 PHE X  19      -5.300  -4.090  -1.140  0.00  0.00            
ATOM    304  HD2 PHE X  19      -6.170  -4.160  -0.520  0.00  0.00            
ATOM    305  CE2 PHE X  19      -4.120  -3.520  -0.650  0.00  0.00            
ATOM    306  HE2 PHE X  19      -3.960  -3.260   0.390  0.00  0.00            
ATOM    307  C   PHE X  19      -8.000  -6.820  -3.500  0.00  0.00            
ATOM    308  O   PHE X  19      -8.430  -6.790  -4.650  0.00  0.00            
ATOM    309  N   PHE X  20      -8.650  -7.290  -2.420  0.00  0.00            
ATOM    310  HN  PHE X  20      -8.060  -7.490  -1.630  0.00  0.00            
ATOM    311  CA  PHE X  20      -9.900  -7.980  -2.390  0.00  0.00            
ATOM    312  HA  PHE X  20     -10.360  -7.880  -3.360  0.00  0.00            
ATOM    313  CB  PHE X  20      -9.750  -9.440  -1.840  0.00  0.00            
ATOM    314  HB1 PHE X  20     -10.760  -9.900  -1.710  0.00  0.00            
ATOM    315  HB2 PHE X  20      -9.180  -9.560  -0.900  0.00  0.00            
ATOM    316  CG  PHE X  20      -9.140 -10.270  -2.940  0.00  0.00            
ATOM    317  CD1 PHE X  20      -7.900 -10.890  -2.730  0.00  0.00            
ATOM    318  HD1 PHE X  20      -7.320 -10.700  -1.830  0.00  0.00            
ATOM    319  CE1 PHE X  20      -7.320 -11.750  -3.650  0.00  0.00            
ATOM    320  HE1 PHE X  20      -6.340 -12.160  -3.470  0.00  0.00            
ATOM    321  CZ  PHE X  20      -7.980 -12.100  -4.820  0.00  0.00            
ATOM    322  HZ  PHE X  20      -7.600 -12.790  -5.550  0.00  0.00            
ATOM    323  CD2 PHE X  20      -9.820 -10.570  -4.090  0.00  0.00            
ATOM    324  HD2 PHE X  20     -10.820 -10.200  -4.210  0.00  0.00            
ATOM    325  CE2 PHE X  20      -9.270 -11.470  -4.980  0.00  0.00            
ATOM    326  HE2 PHE X  20      -9.780 -11.620  -5.910  0.00  0.00            
ATOM    327  C   PHE X  20     -10.940  -7.340  -1.520  0.00  0.00            
ATOM    328  O   PHE X  20     -12.010  -7.840  -1.260  0.00  0.00            
ATOM    329  N   ALA X  21     -10.710  -6.020  -1.120  0.00  0.00            
ATOM    330  HN  ALA X  21      -9.750  -5.740  -1.160  0.00  0.00            
ATOM    331  CA  ALA X  21     -11.740  -5.080  -0.700  0.00  0.00            
ATOM    332  HA  ALA X  21     -12.110  -5.610   0.160  0.00  0.00            
ATOM    333  CB  ALA X  21     -11.080  -3.700  -0.320  0.00  0.00            
ATOM    334  HB1 ALA X  21     -11.850  -3.040   0.150  0.00  0.00            
ATOM    335  HB2 ALA X  21     -10.230  -3.810   0.390  0.00  0.00            
ATOM    336  HB3 ALA X  21     -10.630  -3.250  -1.240  0.00  0.00            
ATOM    337  C   ALA X  21     -13.020  -4.930  -1.450  0.00  0.00            
ATOM    338  O   ALA X  21     -13.240  -5.400  -2.560  0.00  0.00            
ATOM    339  N   GLU X  22     -14.050  -4.360  -0.780  0.00  0.00            
ATOM    340  HN  GLU X  22     -13.760  -4.160   0.160  0.00  0.00            
ATOM    341  CA  GLU X  22     -15.360  -4.110  -1.240  0.00  0.00            
ATOM    342  HA  GLU X  22     -15.440  -4.220  -2.320  0.00  0.00            
ATOM    343  CB  GLU X  22     -16.450  -5.000  -0.550  0.00  0.00            
ATOM    344  HB1 GLU X  22     -17.410  -4.970  -1.100  0.00  0.00            
ATOM    345  HB2 GLU X  22     -16.730  -4.570   0.440  0.00  0.00            
ATOM    346  CG  GLU X  22     -15.980  -6.440  -0.420  0.00  0.00            
ATOM    347  HG1 GLU X  22     -14.980  -6.710  -0.030  0.00  0.00            
ATOM    348  HG2 GLU X  22     -15.910  -6.850  -1.450  0.00  0.00            
ATOM    349  CD  GLU X  22     -16.970  -7.220   0.350  0.00  0.00            
ATOM    350  OE1 GLU X  22     -17.710  -7.980  -0.360  0.00  0.00            
ATOM    351  OE2 GLU X  22     -17.040  -7.180   1.620  0.00  0.00            
ATOM    352  C   GLU X  22     -15.620  -2.640  -1.020  0.00  0.00            
ATOM    353  O   GLU X  22     -16.420  -1.980  -1.720  0.00  0.00            
ATOM    354  N   ASP X  23     -14.990  -2.010   0.010  0.00  0.00            
ATOM    355  HN  ASP X  23     -14.350  -2.460   0.620  0.00  0.00            
ATOM    356  CA  ASP X  23     -14.890  -0.540   0.080  0.00  0.00            
ATOM    357  HA  ASP X  23     -15.940  -0.270   0.020  0.00  0.00            
ATOM    358  CB  ASP X  23     -14.190  -0.150   1.380  0.00  0.00            
ATOM    359  HB1 ASP X  23     -14.090   0.940   1.560  0.00  0.00            
ATOM    360  HB2 ASP X  23     -13.160  -0.560   1.360  0.00  0.00            
ATOM    361  CG  ASP X  23     -14.840  -0.670   2.650  0.00  0.00            
ATOM    362  OD1 ASP X  23     -14.300  -0.510   3.780  0.00  0.00            
ATOM    363  OD2 ASP X  23     -16.050  -1.010   2.610  0.00  0.00            
ATOM    364  C   ASP X  23     -14.280   0.240  -1.130  0.00  0.00            
ATOM    365  O   ASP X  23     -13.440  -0.210  -1.890  0.00  0.00            
ATOM    366  N   VAL X  24     -14.710   1.450  -1.380  0.00  0.00            
ATOM    367  HN  VAL X  24     -15.480   1.830  -0.870  0.00  0.00            
ATOM    368  CA  VAL X  24     -14.140   2.360  -2.340  0.00  0.00            
ATOM    369  HA  VAL X  24     -13.770   1.960  -3.270  0.00  0.00            
ATOM    370  CB  VAL X  24     -15.260   3.420  -2.740  0.00  0.00            
ATOM    371  HB  VAL X  24     -15.430   4.150  -1.910  0.00  0.00            
ATOM    372  CG1 VAL X  24     -14.870   4.290  -3.940  0.00  0.00            
ATOM    373 HG11 VAL X  24     -15.720   4.970  -4.120  0.00  0.00            
ATOM    374 HG12 VAL X  24     -13.990   4.930  -3.720  0.00  0.00            
ATOM    375 HG13 VAL X  24     -14.760   3.730  -4.900  0.00  0.00            
ATOM    376  CG2 VAL X  24     -16.580   2.780  -3.060  0.00  0.00            
ATOM    377 HG21 VAL X  24     -17.390   3.510  -3.270  0.00  0.00            
ATOM    378 HG22 VAL X  24     -16.380   2.080  -3.910  0.00  0.00            
ATOM    379 HG23 VAL X  24     -16.970   2.190  -2.210  0.00  0.00            
ATOM    380  C   VAL X  24     -13.010   3.010  -1.670  0.00  0.00            
ATOM    381  O   VAL X  24     -12.920   3.160  -0.470  0.00  0.00            
ATOM    382  N   GLY X  25     -12.140   3.410  -2.580  0.00  0.00            
ATOM    383  HN  GLY X  25     -12.280   3.310  -3.570  0.00  0.00            
ATOM    384  CA  GLY X  25     -11.010   4.170  -2.280  0.00  0.00            
ATOM    385  HA1 GLY X  25     -10.390   3.530  -1.660  0.00  0.00            
ATOM    386  HA2 GLY X  25     -10.510   4.290  -3.230  0.00  0.00            
ATOM    387  C   GLY X  25     -11.220   5.500  -1.570  0.00  0.00            
ATOM    388  O   GLY X  25     -12.070   6.370  -1.860  0.00  0.00            
ATOM    389  N   SER X  26     -10.370   5.690  -0.520  0.00  0.00            
ATOM    390  HN  SER X  26      -9.620   5.030  -0.360  0.00  0.00            
ATOM    391  CA  SER X  26     -10.380   6.840   0.310  0.00  0.00            
ATOM    392  HA  SER X  26     -11.380   7.210   0.090  0.00  0.00            
ATOM    393  CB  SER X  26     -10.120   6.610   1.880  0.00  0.00            
ATOM    394  HB1 SER X  26      -9.120   6.160   2.070  0.00  0.00            
ATOM    395  HB2 SER X  26     -10.890   5.860   2.180  0.00  0.00            
ATOM    396  OG  SER X  26     -10.240   7.800   2.670  0.00  0.00            
ATOM    397  HG1 SER X  26     -11.130   8.180   2.620  0.00  0.00            
ATOM    398  C   SER X  26      -9.270   7.890  -0.110  0.00  0.00            
ATOM    399  O   SER X  26      -8.240   7.450  -0.530  0.00  0.00            
ATOM    400  N   ASN X  27      -9.530   9.190   0.060  0.00  0.00            
ATOM    401  HN  ASN X  27     -10.450   9.380   0.380  0.00  0.00            
ATOM    402  CA  ASN X  27      -8.560  10.300   0.130  0.00  0.00            
ATOM    403  HA  ASN X  27      -7.980  10.360  -0.770  0.00  0.00            
ATOM    404  CB  ASN X  27      -9.400  11.610   0.310  0.00  0.00            
ATOM    405  HB1 ASN X  27      -8.650  12.430   0.300  0.00  0.00            
ATOM    406  HB2 ASN X  27     -10.020  11.670   1.240  0.00  0.00            
ATOM    407  CG  ASN X  27     -10.310  11.850  -0.910  0.00  0.00            
ATOM    408  OD1 ASN X  27     -10.300  11.060  -1.850  0.00  0.00            
ATOM    409  ND2 ASN X  27     -11.060  12.990  -0.910  0.00  0.00            
ATOM    410 HD21 ASN X  27     -11.010  13.630  -0.140  0.00  0.00            
ATOM    411 HD22 ASN X  27     -11.650  13.190  -1.690  0.00  0.00            
ATOM    412  C   ASN X  27      -7.530  10.220   1.280  0.00  0.00            
ATOM    413  O   ASN X  27      -6.340  10.530   1.060  0.00  0.00            
ATOM    414  N   LYS X  28      -7.930   9.550   2.430  0.00  0.00            
ATOM    415  HN  LYS X  28      -8.780   9.030   2.440  0.00  0.00            
ATOM    416  CA  LYS X  28      -7.030   9.480   3.540  0.00  0.00            
ATOM    417  HA  LYS X  28      -6.150  10.060   3.300  0.00  0.00            
ATOM    418  CB  LYS X  28      -7.730  10.030   4.850  0.00  0.00            
ATOM    419  HB1 LYS X  28      -7.150   9.930   5.790  0.00  0.00            
ATOM    420  HB2 LYS X  28      -8.620   9.460   5.190  0.00  0.00            
ATOM    421  CG  LYS X  28      -8.090  11.520   4.650  0.00  0.00            
ATOM    422  HG1 LYS X  28      -8.930  11.730   3.960  0.00  0.00            
ATOM    423  HG2 LYS X  28      -7.170  11.960   4.210  0.00  0.00            
ATOM    424  CD  LYS X  28      -8.310  12.290   6.000  0.00  0.00            
ATOM    425  HD1 LYS X  28      -9.390  12.200   6.250  0.00  0.00            
ATOM    426  HD2 LYS X  28      -7.660  11.770   6.740  0.00  0.00            
ATOM    427  CE  LYS X  28      -8.050  13.770   5.830  0.00  0.00            
ATOM    428  HE1 LYS X  28      -8.710  14.150   5.020  0.00  0.00            
ATOM    429  HE2 LYS X  28      -6.970  13.960   5.610  0.00  0.00            
ATOM    430  NZ  LYS X  28      -8.230  14.430   7.150  0.00  0.00            
ATOM    431  HZ1 LYS X  28      -7.660  14.030   7.930  0.00  0.00            
ATOM    432  HZ2 LYS X  28      -7.890  15.400   6.990  0.00  0.00            
ATOM    433  HZ3 LYS X  28      -9.220  14.410   7.480  0.00  0.00            
ATOM    434  C   LYS X  28      -6.670   8.020   3.790  0.00  0.00            
ATOM    435  O   LYS X  28      -6.380   7.590   4.900  0.00  0.00            
ATOM    436  N   GLY X  29      -6.700   7.220   2.680  0.00  0.00            
ATOM    437  HN  GLY X  29      -6.870   7.660   1.810  0.00  0.00            
ATOM    438  CA  GLY X  29      -6.250   5.880   2.600  0.00  0.00            
ATOM    439  HA1 GLY X  29      -6.850   5.330   3.310  0.00  0.00            
ATOM    440  HA2 GLY X  29      -6.460   5.540   1.600  0.00  0.00            
ATOM    441  C   GLY X  29      -4.820   5.690   2.900  0.00  0.00            
ATOM    442  O   GLY X  29      -4.020   6.560   2.590  0.00  0.00            
ATOM    443  N   ALA X  30      -4.450   4.550   3.470  0.00  0.00            
ATOM    444  HN  ALA X  30      -5.080   3.810   3.730  0.00  0.00            
ATOM    445  CA  ALA X  30      -3.090   4.310   3.840  0.00  0.00            
ATOM    446  HA  ALA X  30      -2.380   5.010   3.420  0.00  0.00            
ATOM    447  CB  ALA X  30      -3.080   4.150   5.440  0.00  0.00            
ATOM    448  HB1 ALA X  30      -2.080   3.850   5.830  0.00  0.00            
ATOM    449  HB2 ALA X  30      -3.330   5.150   5.890  0.00  0.00            
ATOM    450  HB3 ALA X  30      -3.870   3.430   5.740  0.00  0.00            
ATOM    451  C   ALA X  30      -2.530   2.990   3.290  0.00  0.00            
ATOM    452  O   ALA X  30      -1.350   2.750   3.330  0.00  0.00            
ATOM    453  N   ILE X  31      -3.390   2.130   2.660  0.00  0.00            
ATOM    454  HN  ILE X  31      -4.370   2.300   2.580  0.00  0.00            
ATOM    455  CA  ILE X  31      -3.020   0.840   2.160  0.00  0.00            
ATOM    456  HA  ILE X  31      -2.810   0.260   3.050  0.00  0.00            
ATOM    457  CB  ILE X  31      -4.250   0.210   1.460  0.00  0.00            
ATOM    458  HB  ILE X  31      -4.110  -0.630   0.750  0.00  0.00            
ATOM    459  CG2 ILE X  31      -5.010  -0.440   2.610  0.00  0.00            
ATOM    460 HG21 ILE X  31      -5.210   0.330   3.400  0.00  0.00            
ATOM    461 HG22 ILE X  31      -5.950  -0.870   2.220  0.00  0.00            
ATOM    462 HG23 ILE X  31      -4.510  -1.310   3.080  0.00  0.00            
ATOM    463  CG1 ILE X  31      -5.120   1.260   0.750  0.00  0.00            
ATOM    464 HG11 ILE X  31      -4.360   1.960   0.320  0.00  0.00            
ATOM    465 HG12 ILE X  31      -5.700   1.810   1.530  0.00  0.00            
ATOM    466  CD  ILE X  31      -6.060   0.680  -0.300  0.00  0.00            
ATOM    467  HD1 ILE X  31      -6.840   0.080   0.240  0.00  0.00            
ATOM    468  HD2 ILE X  31      -6.560   1.430  -0.950  0.00  0.00            
ATOM    469  HD3 ILE X  31      -5.570  -0.060  -0.960  0.00  0.00            
ATOM    470  C   ILE X  31      -1.840   0.720   1.130  0.00  0.00            
ATOM    471  O   ILE X  31      -0.970  -0.090   1.350  0.00  0.00            
ATOM    472  N   ILE X  32      -1.720   1.620   0.140  0.00  0.00            
ATOM    473  HN  ILE X  32      -2.440   2.300   0.040  0.00  0.00            
ATOM    474  CA  ILE X  32      -0.620   1.580  -0.850  0.00  0.00            
ATOM    475  HA  ILE X  32       0.050   0.790  -0.560  0.00  0.00            
ATOM    476  CB  ILE X  32      -1.150   1.550  -2.380  0.00  0.00            
ATOM    477  HB  ILE X  32      -0.360   1.530  -3.170  0.00  0.00            
ATOM    478  CG2 ILE X  32      -2.100   0.270  -2.480  0.00  0.00            
ATOM    479 HG21 ILE X  32      -1.660  -0.650  -2.070  0.00  0.00            
ATOM    480 HG22 ILE X  32      -3.120   0.460  -2.060  0.00  0.00            
ATOM    481 HG23 ILE X  32      -2.320   0.100  -3.560  0.00  0.00            
ATOM    482  CG1 ILE X  32      -2.030   2.840  -2.650  0.00  0.00            
ATOM    483 HG11 ILE X  32      -1.550   3.740  -2.210  0.00  0.00            
ATOM    484 HG12 ILE X  32      -3.060   2.830  -2.210  0.00  0.00            
ATOM    485  CD  ILE X  32      -2.250   2.970  -4.110  0.00  0.00            
ATOM    486  HD1 ILE X  32      -2.500   4.000  -4.430  0.00  0.00            
ATOM    487  HD2 ILE X  32      -1.310   2.690  -4.630  0.00  0.00            
ATOM    488  HD3 ILE X  32      -3.060   2.310  -4.490  0.00  0.00            
ATOM    489  C   ILE X  32       0.220   2.860  -0.700  0.00  0.00            
ATOM    490  O   ILE X  32       1.060   3.200  -1.490  0.00  0.00            
ATOM    491  N   GLY X  33      -0.010   3.680   0.370  0.00  0.00            
ATOM    492  HN  GLY X  33      -0.890   3.530   0.810  0.00  0.00            
ATOM    493  CA  GLY X  33       0.700   4.890   0.730  0.00  0.00            
ATOM    494  HA1 GLY X  33       0.800   5.590  -0.100  0.00  0.00            
ATOM    495  HA2 GLY X  33       0.180   5.370   1.550  0.00  0.00            
ATOM    496  C   GLY X  33       2.120   4.620   1.210  0.00  0.00            
ATOM    497  O   GLY X  33       2.950   5.440   0.860  0.00  0.00            
ATOM    498  N   LEU X  34       2.410   3.420   1.800  0.00  0.00            
ATOM    499  HN  LEU X  34       1.660   2.770   1.870  0.00  0.00            
ATOM    500  CA  LEU X  34       3.700   2.830   2.080  0.00  0.00            
ATOM    501  HA  LEU X  34       4.310   3.720   2.160  0.00  0.00            
ATOM    502  CB  LEU X  34       3.820   2.140   3.440  0.00  0.00            
ATOM    503  HB1 LEU X  34       4.860   1.860   3.710  0.00  0.00            
ATOM    504  HB2 LEU X  34       3.120   1.280   3.540  0.00  0.00            
ATOM    505  CG  LEU X  34       3.410   3.050   4.650  0.00  0.00            
ATOM    506  HG  LEU X  34       2.380   3.440   4.500  0.00  0.00            
ATOM    507  CD1 LEU X  34       3.480   2.120   5.960  0.00  0.00            
ATOM    508 HD11 LEU X  34       2.900   2.810   6.610  0.00  0.00            
ATOM    509 HD12 LEU X  34       3.040   1.110   5.860  0.00  0.00            
ATOM    510 HD13 LEU X  34       4.560   1.970   6.180  0.00  0.00            
ATOM    511  CD2 LEU X  34       4.280   4.290   4.820  0.00  0.00            
ATOM    512 HD21 LEU X  34       4.350   4.860   3.870  0.00  0.00            
ATOM    513 HD22 LEU X  34       3.990   4.970   5.650  0.00  0.00            
ATOM    514 HD23 LEU X  34       5.340   3.970   4.930  0.00  0.00            
ATOM    515  C   LEU X  34       4.260   1.960   0.910  0.00  0.00            
ATOM    516  O   LEU X  34       5.400   1.510   0.990  0.00  0.00            
ATOM    517  N   MET X  35       3.510   1.600  -0.170  0.00  0.00            
ATOM    518  HN  MET X  35       2.640   2.060  -0.310  0.00  0.00            
ATOM    519  CA  MET X  35       3.960   0.730  -1.250  0.00  0.00            
ATOM    520  HA  MET X  35       4.740   0.050  -0.980  0.00  0.00            
ATOM    521  CB  MET X  35       2.700  -0.060  -1.860  0.00  0.00            
ATOM    522  HB1 MET X  35       2.920  -0.390  -2.890  0.00  0.00            
ATOM    523  HB2 MET X  35       1.930   0.740  -1.880  0.00  0.00            
ATOM    524  CG  MET X  35       2.270  -1.250  -0.970  0.00  0.00            
ATOM    525  HG1 MET X  35       1.400  -1.850  -1.300  0.00  0.00            
ATOM    526  HG2 MET X  35       2.050  -0.800   0.020  0.00  0.00            
ATOM    527  SD  MET X  35       3.630  -2.390  -0.670  0.00  0.00            
ATOM    528  CE  MET X  35       2.860  -3.040   0.900  0.00  0.00            
ATOM    529  HE1 MET X  35       3.150  -4.090   1.150  0.00  0.00            
ATOM    530  HE2 MET X  35       3.230  -2.400   1.730  0.00  0.00            
ATOM    531  HE3 MET X  35       1.740  -3.030   0.930  0.00  0.00            
ATOM    532  C   MET X  35       4.480   1.700  -2.300  0.00  0.00            
ATOM    533  O   MET X  35       3.860   2.740  -2.650  0.00  0.00            
ATOM    534  N   VAL X  36       5.720   1.550  -2.790  0.00  0.00            
ATOM    535  HN  VAL X  36       6.350   0.900  -2.370  0.00  0.00            
ATOM    536  CA  VAL X  36       6.390   2.370  -3.690  0.00  0.00            
ATOM    537  HA  VAL X  36       5.720   3.110  -4.120  0.00  0.00            
ATOM    538  CB  VAL X  36       7.620   3.050  -3.210  0.00  0.00            
ATOM    539  HB  VAL X  36       8.270   2.270  -2.770  0.00  0.00            
ATOM    540  CG1 VAL X  36       8.390   3.690  -4.350  0.00  0.00            
ATOM    541 HG11 VAL X  36       9.190   4.370  -3.970  0.00  0.00            
ATOM    542 HG12 VAL X  36       8.810   2.940  -5.060  0.00  0.00            
ATOM    543 HG13 VAL X  36       7.660   4.340  -4.900  0.00  0.00            
ATOM    544  CG2 VAL X  36       7.190   3.960  -2.040  0.00  0.00            
ATOM    545 HG21 VAL X  36       8.130   4.410  -1.660  0.00  0.00            
ATOM    546 HG22 VAL X  36       6.500   4.770  -2.370  0.00  0.00            
ATOM    547 HG23 VAL X  36       6.750   3.440  -1.170  0.00  0.00            
ATOM    548  C   VAL X  36       6.640   1.470  -4.900  0.00  0.00            
ATOM    549  O   VAL X  36       7.140   0.350  -4.770  0.00  0.00            
ATOM    550  N   GLY X  37       6.330   1.910  -6.120  0.00  0.00            
ATOM    551  HN  GLY X  37       6.110   2.870  -6.300  0.00  0.00            
ATOM    552  CA  GLY X  37       6.000   1.140  -7.260  0.00  0.00            
ATOM    553  HA1 GLY X  37       5.460   1.800  -7.930  0.00  0.00            
ATOM    554  HA2 GLY X  37       6.890   0.820  -7.770  0.00  0.00            
ATOM    555  C   GLY X  37       5.020  -0.030  -7.010  0.00  0.00            
ATOM    556  O   GLY X  37       4.050   0.010  -6.280  0.00  0.00            
ATOM    557  N   GLY X  38       5.210  -1.210  -7.700  0.00  0.00            
ATOM    558  HN  GLY X  38       5.990  -1.400  -8.290  0.00  0.00            
ATOM    559  CA  GLY X  38       4.290  -2.330  -7.800  0.00  0.00            
ATOM    560  HA1 GLY X  38       4.820  -3.120  -8.330  0.00  0.00            
ATOM    561  HA2 GLY X  38       3.880  -2.600  -6.830  0.00  0.00            
ATOM    562  C   GLY X  38       3.170  -1.980  -8.770  0.00  0.00            
ATOM    563  O   GLY X  38       3.070  -0.880  -9.250  0.00  0.00            
ATOM    564  N   VAL X  39       2.300  -2.950  -9.030  0.00  0.00            
ATOM    565  HN  VAL X  39       2.450  -3.890  -8.710  0.00  0.00            
ATOM    566  CA  VAL X  39       1.120  -2.750  -9.850  0.00  0.00            
ATOM    567  HA  VAL X  39       1.060  -1.700 -10.110  0.00  0.00            
ATOM    568  CB  VAL X  39       1.140  -3.780 -11.020  0.00  0.00            
ATOM    569  HB  VAL X  39       1.270  -4.760 -10.540  0.00  0.00            
ATOM    570  CG1 VAL X  39      -0.200  -3.450 -11.840  0.00  0.00            
ATOM    571 HG11 VAL X  39      -0.290  -2.350 -12.010  0.00  0.00            
ATOM    572 HG12 VAL X  39      -0.190  -4.030 -12.780  0.00  0.00            
ATOM    573 HG13 VAL X  39      -1.060  -3.780 -11.220  0.00  0.00            
ATOM    574  CG2 VAL X  39       2.300  -3.560 -11.960  0.00  0.00            
ATOM    575 HG21 VAL X  39       2.330  -4.300 -12.800  0.00  0.00            
ATOM    576 HG22 VAL X  39       2.350  -2.520 -12.360  0.00  0.00            
ATOM    577 HG23 VAL X  39       3.120  -3.720 -11.230  0.00  0.00            
ATOM    578  C   VAL X  39      -0.100  -3.080  -8.920  0.00  0.00            
ATOM    579  O   VAL X  39      -0.180  -4.150  -8.350  0.00  0.00            
ATOM    580  N   VAL X  40      -1.090  -2.210  -8.860  0.00  0.00            
ATOM    581  HN  VAL X  40      -1.020  -1.330  -9.310  0.00  0.00            
ATOM    582  CA  VAL X  40      -2.200  -2.350  -7.900  0.00  0.00            
ATOM    583  HA  VAL X  40      -1.930  -3.090  -7.150  0.00  0.00            
ATOM    584  CB  VAL X  40      -2.650  -1.000  -7.340  0.00  0.00            
ATOM    585  HB  VAL X  40      -3.070  -0.340  -8.140  0.00  0.00            
ATOM    586  CG1 VAL X  40      -3.630  -1.190  -6.180  0.00  0.00            
ATOM    587 HG11 VAL X  40      -3.330  -1.930  -5.400  0.00  0.00            
ATOM    588 HG12 VAL X  40      -3.850  -0.250  -5.620  0.00  0.00            
ATOM    589 HG13 VAL X  40      -4.600  -1.490  -6.610  0.00  0.00            
ATOM    590  CG2 VAL X  40      -1.520  -0.160  -6.760  0.00  0.00            
ATOM    591 HG21 VAL X  40      -1.910   0.760  -6.290  0.00  0.00            
ATOM    592 HG22 VAL X  40      -1.030  -0.760  -5.960  0.00  0.00            
ATOM    593 HG23 VAL X  40      -0.810   0.100  -7.570  0.00  0.00            
ATOM    594  C   VAL X  40      -3.340  -2.950  -8.770  0.00  0.00            
ATOM    595  O   VAL X  40      -3.810  -2.370  -9.770  0.00  0.00            
ATOM    596  N   ILE X  41      -3.800  -4.100  -8.320  0.00  0.00            
ATOM    597  HN  ILE X  41      -3.360  -4.580  -7.560  0.00  0.00            
ATOM    598  CA  ILE X  41      -4.860  -4.930  -9.000  0.00  0.00            
ATOM    599  HA  ILE X  41      -5.480  -4.370  -9.690  0.00  0.00            
ATOM    600  CB  ILE X  41      -4.250  -6.060  -9.820  0.00  0.00            
ATOM    601  HB  ILE X  41      -3.360  -6.400  -9.240  0.00  0.00            
ATOM    602  CG2 ILE X  41      -5.110  -7.330  -9.760  0.00  0.00            
ATOM    603 HG21 ILE X  41      -6.170  -7.110 -10.020  0.00  0.00            
ATOM    604 HG22 ILE X  41      -4.670  -8.180 -10.330  0.00  0.00            
ATOM    605 HG23 ILE X  41      -5.120  -7.730  -8.710  0.00  0.00            
ATOM    606  CG1 ILE X  41      -3.870  -5.680 -11.240  0.00  0.00            
ATOM    607 HG11 ILE X  41      -3.920  -4.570 -11.190  0.00  0.00            
ATOM    608 HG12 ILE X  41      -4.620  -6.030 -12.000  0.00  0.00            
ATOM    609  CD  ILE X  41      -2.380  -6.090 -11.600  0.00  0.00            
ATOM    610  HD1 ILE X  41      -1.960  -5.410 -12.370  0.00  0.00            
ATOM    611  HD2 ILE X  41      -1.740  -5.990 -10.700  0.00  0.00            
ATOM    612  HD3 ILE X  41      -2.320  -7.180 -11.800  0.00  0.00            
ATOM    613  C   ILE X  41      -5.980  -5.310  -8.070  0.00  0.00            
ATOM    614  O   ILE X  41      -5.800  -5.700  -6.910  0.00  0.00            
ATOM    615  N   ALA X  42      -7.290  -5.190  -8.490  0.00  0.00            
ATOM    616  HN  ALA X  42      -7.490  -4.950  -9.430  0.00  0.00            
ATOM    617  CA  ALA X  42      -8.420  -5.630  -7.590  0.00  0.00            
ATOM    618  HA  ALA X  42      -8.040  -5.630  -6.590  0.00  0.00            
ATOM    619  CB  ALA X  42      -9.580  -4.590  -7.560  0.00  0.00            
ATOM    620  HB1 ALA X  42     -10.400  -4.760  -6.840  0.00  0.00            
ATOM    621  HB2 ALA X  42      -9.250  -3.580  -7.240  0.00  0.00            
ATOM    622  HB3 ALA X  42     -10.070  -4.590  -8.560  0.00  0.00            
ATOM    623  C   ALA X  42      -8.900  -7.000  -7.980  0.00  0.00            
ATOM    624  O   ALA X  42      -8.790  -7.400  -9.160  0.00  0.00            
END
