# Supplementary material for: Modulation of Aβ1–42 Aggregation by a SARS-CoV‑2 Protein Fragment
Source: J Chem Inf Model. 2025 Oct 1;65(20):11342–56. doi: 10.1021/acs.jcim.5c01811 (PMC12570137; doi:10.1021/acs.jcim.5c01811)
Supplement: Supplementary file 2 [file ci5c01811_si_002.zip › AB-coordinates/MONOMER/CENTROIDS/FI10/RF3_C4.pdb]

CRYST1   67.869   67.869   67.869  90.00  90.00  90.00 P 1           1
ATOM      1  N   ASP X   1       1.800  13.130  -0.910  0.00  0.00            
ATOM      2  HN  ASP X   1       1.290  13.990  -0.860  0.00  0.00            
ATOM      3  CA  ASP X   1       1.160  12.050  -0.290  0.00  0.00            
ATOM      4  HA  ASP X   1       1.860  11.230  -0.150  0.00  0.00            
ATOM      5  CB  ASP X   1       0.540  12.460   1.110  0.00  0.00            
ATOM      6  HB1 ASP X   1      -0.110  11.640   1.490  0.00  0.00            
ATOM      7  HB2 ASP X   1      -0.140  13.330   0.980  0.00  0.00            
ATOM      8  CG  ASP X   1       1.590  12.650   2.160  0.00  0.00            
ATOM      9  OD1 ASP X   1       2.660  12.010   2.030  0.00  0.00            
ATOM     10  OD2 ASP X   1       1.380  13.400   3.080  0.00  0.00            
ATOM     11  C   ASP X   1       0.020  11.570  -1.160  0.00  0.00            
ATOM     12  O   ASP X   1      -0.350  12.310  -2.040  0.00  0.00            
ATOM     13  N   ALA X   2      -0.470  10.330  -0.990  0.00  0.00            
ATOM     14  HN  ALA X   2      -0.070   9.690  -0.340  0.00  0.00            
ATOM     15  CA  ALA X   2      -1.680   9.770  -1.600  0.00  0.00            
ATOM     16  HA  ALA X   2      -1.800  10.100  -2.620  0.00  0.00            
ATOM     17  CB  ALA X   2      -1.540   8.310  -1.550  0.00  0.00            
ATOM     18  HB1 ALA X   2      -2.370   7.890  -2.160  0.00  0.00            
ATOM     19  HB2 ALA X   2      -0.550   8.060  -1.980  0.00  0.00            
ATOM     20  HB3 ALA X   2      -1.530   7.850  -0.530  0.00  0.00            
ATOM     21  C   ALA X   2      -2.910  10.220  -0.870  0.00  0.00            
ATOM     22  O   ALA X   2      -2.830  10.850   0.180  0.00  0.00            
ATOM     23  N   GLU X   3      -4.070  10.030  -1.410  0.00  0.00            
ATOM     24  HN  GLU X   3      -4.210   9.720  -2.360  0.00  0.00            
ATOM     25  CA  GLU X   3      -5.350  10.270  -0.710  0.00  0.00            
ATOM     26  HA  GLU X   3      -5.280  11.190  -0.150  0.00  0.00            
ATOM     27  CB  GLU X   3      -6.570  10.610  -1.710  0.00  0.00            
ATOM     28  HB1 GLU X   3      -7.520  10.500  -1.150  0.00  0.00            
ATOM     29  HB2 GLU X   3      -6.450   9.840  -2.500  0.00  0.00            
ATOM     30  CG  GLU X   3      -6.590  12.010  -2.240  0.00  0.00            
ATOM     31  HG1 GLU X   3      -5.770  12.300  -2.940  0.00  0.00            
ATOM     32  HG2 GLU X   3      -6.520  12.800  -1.460  0.00  0.00            
ATOM     33  CD  GLU X   3      -7.830  12.520  -2.950  0.00  0.00            
ATOM     34  OE1 GLU X   3      -7.860  12.280  -4.200  0.00  0.00            
ATOM     35  OE2 GLU X   3      -8.810  13.090  -2.370  0.00  0.00            
ATOM     36  C   GLU X   3      -5.810   9.180   0.310  0.00  0.00            
ATOM     37  O   GLU X   3      -6.650   9.440   1.170  0.00  0.00            
ATOM     38  N   PHE X   4      -5.060   8.010   0.240  0.00  0.00            
ATOM     39  HN  PHE X   4      -4.350   7.860  -0.440  0.00  0.00            
ATOM     40  CA  PHE X   4      -5.370   6.880   0.990  0.00  0.00            
ATOM     41  HA  PHE X   4      -6.240   7.100   1.590  0.00  0.00            
ATOM     42  CB  PHE X   4      -5.790   5.610   0.160  0.00  0.00            
ATOM     43  HB1 PHE X   4      -6.090   4.800   0.850  0.00  0.00            
ATOM     44  HB2 PHE X   4      -4.960   5.200  -0.460  0.00  0.00            
ATOM     45  CG  PHE X   4      -6.880   5.960  -0.730  0.00  0.00            
ATOM     46  CD1 PHE X   4      -6.760   6.160  -2.130  0.00  0.00            
ATOM     47  HD1 PHE X   4      -5.780   6.150  -2.580  0.00  0.00            
ATOM     48  CE1 PHE X   4      -7.920   6.600  -2.840  0.00  0.00            
ATOM     49  HE1 PHE X   4      -7.750   6.840  -3.880  0.00  0.00            
ATOM     50  CZ  PHE X   4      -9.180   6.610  -2.300  0.00  0.00            
ATOM     51  HZ  PHE X   4     -10.030   6.790  -2.950  0.00  0.00            
ATOM     52  CD2 PHE X   4      -8.170   6.080  -0.140  0.00  0.00            
ATOM     53  HD2 PHE X   4      -8.370   6.080   0.920  0.00  0.00            
ATOM     54  CE2 PHE X   4      -9.270   6.340  -0.930  0.00  0.00            
ATOM     55  HE2 PHE X   4     -10.250   6.310  -0.470  0.00  0.00            
ATOM     56  C   PHE X   4      -4.210   6.520   1.920  0.00  0.00            
ATOM     57  O   PHE X   4      -3.090   6.510   1.510  0.00  0.00            
ATOM     58  N   ARG X   5      -4.500   6.400   3.230  0.00  0.00            
ATOM     59  HN  ARG X   5      -5.370   6.730   3.560  0.00  0.00            
ATOM     60  CA  ARG X   5      -3.620   5.760   4.170  0.00  0.00            
ATOM     61  HA  ARG X   5      -4.280   5.490   4.980  0.00  0.00            
ATOM     62  CB  ARG X   5      -3.060   4.390   3.740  0.00  0.00            
ATOM     63  HB1 ARG X   5      -2.450   3.900   4.530  0.00  0.00            
ATOM     64  HB2 ARG X   5      -2.320   4.470   2.910  0.00  0.00            
ATOM     65  CG  ARG X   5      -4.200   3.430   3.350  0.00  0.00            
ATOM     66  HG1 ARG X   5      -4.690   3.820   2.440  0.00  0.00            
ATOM     67  HG2 ARG X   5      -4.980   3.480   4.150  0.00  0.00            
ATOM     68  CD  ARG X   5      -3.950   1.940   3.080  0.00  0.00            
ATOM     69  HD1 ARG X   5      -3.140   1.740   2.350  0.00  0.00            
ATOM     70  HD2 ARG X   5      -4.890   1.460   2.750  0.00  0.00            
ATOM     71  NE  ARG X   5      -3.390   1.290   4.290  0.00  0.00            
ATOM     72  HE  ARG X   5      -3.340   1.740   5.190  0.00  0.00            
ATOM     73  CZ  ARG X   5      -3.430  -0.010   4.470  0.00  0.00            
ATOM     74  NH1 ARG X   5      -3.680  -0.900   3.500  0.00  0.00            
ATOM     75 HH11 ARG X   5      -3.870  -0.760   2.530  0.00  0.00            
ATOM     76 HH12 ARG X   5      -3.770  -1.830   3.860  0.00  0.00            
ATOM     77  NH2 ARG X   5      -3.300  -0.490   5.700  0.00  0.00            
ATOM     78 HH21 ARG X   5      -3.100   0.100   6.490  0.00  0.00            
ATOM     79 HH22 ARG X   5      -3.560  -1.450   5.830  0.00  0.00            
ATOM     80  C   ARG X   5      -2.640   6.630   4.970  0.00  0.00            
ATOM     81  O   ARG X   5      -1.480   6.360   5.050  0.00  0.00            
ATOM     82  N   HIS X   6      -3.160   7.670   5.570  0.00  0.00            
ATOM     83  HN  HIS X   6      -4.140   7.780   5.620  0.00  0.00            
ATOM     84  CA  HIS X   6      -2.470   8.810   6.230  0.00  0.00            
ATOM     85  HA  HIS X   6      -1.520   8.890   5.730  0.00  0.00            
ATOM     86  CB  HIS X   6      -3.290  10.160   6.150  0.00  0.00            
ATOM     87  HB1 HIS X   6      -2.570  10.990   6.320  0.00  0.00            
ATOM     88  HB2 HIS X   6      -4.080  10.210   6.920  0.00  0.00            
ATOM     89  ND1 HIS X   6      -5.100   9.790   4.390  0.00  0.00            
ATOM     90  CG  HIS X   6      -3.880  10.330   4.770  0.00  0.00            
ATOM     91  CE1 HIS X   6      -5.490  10.540   3.380  0.00  0.00            
ATOM     92  HE1 HIS X   6      -6.510  10.430   3.020  0.00  0.00            
ATOM     93  NE2 HIS X   6      -4.620  11.480   3.120  0.00  0.00            
ATOM     94  HE2 HIS X   6      -4.750  12.250   2.500  0.00  0.00            
ATOM     95  CD2 HIS X   6      -3.570  11.400   4.010  0.00  0.00            
ATOM     96  HD2 HIS X   6      -2.760  12.120   3.970  0.00  0.00            
ATOM     97  C   HIS X   6      -2.190   8.550   7.690  0.00  0.00            
ATOM     98  O   HIS X   6      -1.710   9.460   8.360  0.00  0.00            
ATOM     99  N   ASP X   7      -2.410   7.330   8.190  0.00  0.00            
ATOM    100  HN  ASP X   7      -2.630   6.620   7.530  0.00  0.00            
ATOM    101  CA  ASP X   7      -2.120   6.950   9.590  0.00  0.00            
ATOM    102  HA  ASP X   7      -2.200   7.820  10.200  0.00  0.00            
ATOM    103  CB  ASP X   7      -3.110   5.850  10.050  0.00  0.00            
ATOM    104  HB1 ASP X   7      -2.730   5.320  10.940  0.00  0.00            
ATOM    105  HB2 ASP X   7      -3.090   4.970   9.370  0.00  0.00            
ATOM    106  CG  ASP X   7      -4.520   6.290  10.160  0.00  0.00            
ATOM    107  OD1 ASP X   7      -4.780   7.470   9.790  0.00  0.00            
ATOM    108  OD2 ASP X   7      -5.410   5.490  10.460  0.00  0.00            
ATOM    109  C   ASP X   7      -0.660   6.480   9.660  0.00  0.00            
ATOM    110  O   ASP X   7       0.090   6.390   8.690  0.00  0.00            
ATOM    111  N   SER X   8      -0.170   6.160  10.900  0.00  0.00            
ATOM    112  HN  SER X   8      -0.820   6.260  11.650  0.00  0.00            
ATOM    113  CA  SER X   8       1.210   5.730  11.190  0.00  0.00            
ATOM    114  HA  SER X   8       1.950   6.300  10.640  0.00  0.00            
ATOM    115  CB  SER X   8       1.610   5.690  12.680  0.00  0.00            
ATOM    116  HB1 SER X   8       1.020   4.980  13.290  0.00  0.00            
ATOM    117  HB2 SER X   8       1.420   6.730  13.040  0.00  0.00            
ATOM    118  OG  SER X   8       2.970   5.350  12.950  0.00  0.00            
ATOM    119  HG1 SER X   8       3.480   6.160  12.960  0.00  0.00            
ATOM    120  C   SER X   8       1.380   4.230  10.700  0.00  0.00            
ATOM    121  O   SER X   8       0.500   3.380  10.790  0.00  0.00            
ATOM    122  N   GLY X   9       2.410   3.890   9.980  0.00  0.00            
ATOM    123  HN  GLY X   9       3.090   4.610   9.880  0.00  0.00            
ATOM    124  CA  GLY X   9       2.630   2.590   9.380  0.00  0.00            
ATOM    125  HA1 GLY X   9       3.690   2.610   9.200  0.00  0.00            
ATOM    126  HA2 GLY X   9       2.220   1.830  10.020  0.00  0.00            
ATOM    127  C   GLY X   9       1.950   2.390   8.090  0.00  0.00            
ATOM    128  O   GLY X   9       1.200   3.260   7.590  0.00  0.00            
ATOM    129  N   TYR X  10       2.250   1.280   7.430  0.00  0.00            
ATOM    130  HN  TYR X  10       2.990   0.780   7.860  0.00  0.00            
ATOM    131  CA  TYR X  10       1.670   0.770   6.220  0.00  0.00            
ATOM    132  HA  TYR X  10       0.600   0.700   6.330  0.00  0.00            
ATOM    133  CB  TYR X  10       1.830   1.720   4.930  0.00  0.00            
ATOM    134  HB1 TYR X  10       2.900   1.990   4.960  0.00  0.00            
ATOM    135  HB2 TYR X  10       1.180   2.610   5.030  0.00  0.00            
ATOM    136  CG  TYR X  10       1.420   1.060   3.570  0.00  0.00            
ATOM    137  CD1 TYR X  10       0.080   0.760   3.180  0.00  0.00            
ATOM    138  HD1 TYR X  10      -0.730   1.080   3.820  0.00  0.00            
ATOM    139  CE1 TYR X  10      -0.220   0.050   2.040  0.00  0.00            
ATOM    140  HE1 TYR X  10      -1.260  -0.170   1.830  0.00  0.00            
ATOM    141  CZ  TYR X  10       0.840  -0.350   1.190  0.00  0.00            
ATOM    142  OH  TYR X  10       0.490  -1.000  -0.020  0.00  0.00            
ATOM    143  HH  TYR X  10       1.310  -1.120  -0.500  0.00  0.00            
ATOM    144  CD2 TYR X  10       2.450   0.650   2.750  0.00  0.00            
ATOM    145  HD2 TYR X  10       3.490   0.810   2.980  0.00  0.00            
ATOM    146  CE2 TYR X  10       2.200   0.060   1.550  0.00  0.00            
ATOM    147  HE2 TYR X  10       2.990  -0.240   0.890  0.00  0.00            
ATOM    148  C   TYR X  10       2.010  -0.660   6.180  0.00  0.00            
ATOM    149  O   TYR X  10       2.860  -1.140   6.900  0.00  0.00            
ATOM    150  N   GLU X  11       1.350  -1.480   5.300  0.00  0.00            
ATOM    151  HN  GLU X  11       0.720  -1.030   4.690  0.00  0.00            
ATOM    152  CA  GLU X  11       1.590  -2.830   4.950  0.00  0.00            
ATOM    153  HA  GLU X  11       1.300  -3.350   5.850  0.00  0.00            
ATOM    154  CB  GLU X  11       0.790  -3.430   3.830  0.00  0.00            
ATOM    155  HB1 GLU X  11       0.980  -4.470   3.490  0.00  0.00            
ATOM    156  HB2 GLU X  11       1.000  -2.730   2.980  0.00  0.00            
ATOM    157  CG  GLU X  11      -0.740  -3.340   4.120  0.00  0.00            
ATOM    158  HG1 GLU X  11      -1.330  -3.200   3.190  0.00  0.00            
ATOM    159  HG2 GLU X  11      -0.960  -2.500   4.820  0.00  0.00            
ATOM    160  CD  GLU X  11      -1.180  -4.650   4.800  0.00  0.00            
ATOM    161  OE1 GLU X  11      -0.850  -5.750   4.290  0.00  0.00            
ATOM    162  OE2 GLU X  11      -1.810  -4.600   5.870  0.00  0.00            
ATOM    163  C   GLU X  11       3.060  -3.250   4.760  0.00  0.00            
ATOM    164  O   GLU X  11       3.870  -2.530   4.240  0.00  0.00            
ATOM    165  N   VAL X  12       3.430  -4.470   5.070  0.00  0.00            
ATOM    166  HN  VAL X  12       2.720  -5.160   5.240  0.00  0.00            
ATOM    167  CA  VAL X  12       4.850  -4.680   5.310  0.00  0.00            
ATOM    168  HA  VAL X  12       5.360  -3.730   5.430  0.00  0.00            
ATOM    169  CB  VAL X  12       5.090  -5.430   6.630  0.00  0.00            
ATOM    170  HB  VAL X  12       6.180  -5.410   6.800  0.00  0.00            
ATOM    171  CG1 VAL X  12       4.330  -4.790   7.710  0.00  0.00            
ATOM    172 HG11 VAL X  12       4.440  -3.680   7.740  0.00  0.00            
ATOM    173 HG12 VAL X  12       3.260  -5.120   7.620  0.00  0.00            
ATOM    174 HG13 VAL X  12       4.720  -5.160   8.680  0.00  0.00            
ATOM    175  CG2 VAL X  12       4.670  -6.960   6.450  0.00  0.00            
ATOM    176 HG21 VAL X  12       4.820  -7.510   7.400  0.00  0.00            
ATOM    177 HG22 VAL X  12       3.600  -6.940   6.170  0.00  0.00            
ATOM    178 HG23 VAL X  12       5.310  -7.430   5.660  0.00  0.00            
ATOM    179  C   VAL X  12       5.540  -5.460   4.100  0.00  0.00            
ATOM    180  O   VAL X  12       6.660  -5.910   4.190  0.00  0.00            
ATOM    181  N   HIS X  13       4.780  -5.650   3.040  0.00  0.00            
ATOM    182  HN  HIS X  13       3.830  -5.350   2.970  0.00  0.00            
ATOM    183  CA  HIS X  13       5.320  -6.370   1.850  0.00  0.00            
ATOM    184  HA  HIS X  13       5.670  -7.290   2.280  0.00  0.00            
ATOM    185  CB  HIS X  13       4.230  -6.750   0.810  0.00  0.00            
ATOM    186  HB1 HIS X  13       4.630  -7.510   0.100  0.00  0.00            
ATOM    187  HB2 HIS X  13       4.000  -5.790   0.320  0.00  0.00            
ATOM    188  ND1 HIS X  13       3.070  -8.750   1.790  0.00  0.00            
ATOM    189  CG  HIS X  13       3.040  -7.440   1.480  0.00  0.00            
ATOM    190  CE1 HIS X  13       1.900  -8.980   2.400  0.00  0.00            
ATOM    191  HE1 HIS X  13       1.650  -9.980   2.750  0.00  0.00            
ATOM    192  NE2 HIS X  13       1.150  -7.890   2.470  0.00  0.00            
ATOM    193  HE2 HIS X  13       0.290  -7.670   2.940  0.00  0.00            
ATOM    194  CD2 HIS X  13       1.850  -6.880   1.840  0.00  0.00            
ATOM    195  HD2 HIS X  13       1.470  -5.880   1.690  0.00  0.00            
ATOM    196  C   HIS X  13       6.530  -5.780   1.290  0.00  0.00            
ATOM    197  O   HIS X  13       6.650  -4.610   1.080  0.00  0.00            
ATOM    198  N   HIS X  14       7.630  -6.540   0.960  0.00  0.00            
ATOM    199  HN  HIS X  14       7.650  -7.530   1.110  0.00  0.00            
ATOM    200  CA  HIS X  14       8.830  -6.050   0.310  0.00  0.00            
ATOM    201  HA  HIS X  14       9.190  -5.200   0.880  0.00  0.00            
ATOM    202  CB  HIS X  14       9.960  -7.190   0.340  0.00  0.00            
ATOM    203  HB1 HIS X  14      10.810  -6.860  -0.290  0.00  0.00            
ATOM    204  HB2 HIS X  14       9.440  -8.110  -0.010  0.00  0.00            
ATOM    205  ND1 HIS X  14      11.160  -6.640   2.490  0.00  0.00            
ATOM    206  CG  HIS X  14      10.590  -7.530   1.640  0.00  0.00            
ATOM    207  CE1 HIS X  14      11.690  -7.330   3.520  0.00  0.00            
ATOM    208  HE1 HIS X  14      12.240  -6.860   4.330  0.00  0.00            
ATOM    209  NE2 HIS X  14      11.470  -8.610   3.320  0.00  0.00            
ATOM    210  HE2 HIS X  14      11.890  -9.360   3.830  0.00  0.00            
ATOM    211  CD2 HIS X  14      10.760  -8.730   2.160  0.00  0.00            
ATOM    212  HD2 HIS X  14      10.480  -9.710   1.780  0.00  0.00            
ATOM    213  C   HIS X  14       8.570  -5.590  -1.200  0.00  0.00            
ATOM    214  O   HIS X  14       7.850  -6.310  -1.880  0.00  0.00            
ATOM    215  N   GLN X  15       9.290  -4.510  -1.660  0.00  0.00            
ATOM    216  HN  GLN X  15       9.850  -4.150  -0.910  0.00  0.00            
ATOM    217  CA  GLN X  15       9.560  -4.120  -3.010  0.00  0.00            
ATOM    218  HA  GLN X  15       9.800  -3.070  -3.000  0.00  0.00            
ATOM    219  CB  GLN X  15      10.780  -4.800  -3.630  0.00  0.00            
ATOM    220  HB1 GLN X  15      10.930  -4.290  -4.600  0.00  0.00            
ATOM    221  HB2 GLN X  15      10.560  -5.870  -3.840  0.00  0.00            
ATOM    222  CG  GLN X  15      11.970  -4.810  -2.720  0.00  0.00            
ATOM    223  HG1 GLN X  15      12.890  -5.280  -3.120  0.00  0.00            
ATOM    224  HG2 GLN X  15      11.770  -5.430  -1.820  0.00  0.00            
ATOM    225  CD  GLN X  15      12.290  -3.410  -2.190  0.00  0.00            
ATOM    226  OE1 GLN X  15      11.850  -3.000  -1.130  0.00  0.00            
ATOM    227  NE2 GLN X  15      13.060  -2.670  -2.960  0.00  0.00            
ATOM    228 HE21 GLN X  15      13.220  -2.920  -3.910  0.00  0.00            
ATOM    229 HE22 GLN X  15      13.020  -1.700  -2.710  0.00  0.00            
ATOM    230  C   GLN X  15       8.380  -4.230  -3.910  0.00  0.00            
ATOM    231  O   GLN X  15       8.460  -4.490  -5.130  0.00  0.00            
ATOM    232  N   LYS X  16       7.130  -3.890  -3.400  0.00  0.00            
ATOM    233  HN  LYS X  16       7.090  -3.420  -2.530  0.00  0.00            
ATOM    234  CA  LYS X  16       5.930  -3.910  -4.250  0.00  0.00            
ATOM    235  HA  LYS X  16       6.040  -4.840  -4.790  0.00  0.00            
ATOM    236  CB  LYS X  16       4.660  -4.080  -3.370  0.00  0.00            
ATOM    237  HB1 LYS X  16       3.880  -4.090  -4.150  0.00  0.00            
ATOM    238  HB2 LYS X  16       4.510  -3.300  -2.580  0.00  0.00            
ATOM    239  CG  LYS X  16       4.570  -5.480  -2.680  0.00  0.00            
ATOM    240  HG1 LYS X  16       3.550  -5.620  -2.290  0.00  0.00            
ATOM    241  HG2 LYS X  16       5.320  -5.330  -1.880  0.00  0.00            
ATOM    242  CD  LYS X  16       4.940  -6.720  -3.600  0.00  0.00            
ATOM    243  HD1 LYS X  16       4.300  -6.680  -4.510  0.00  0.00            
ATOM    244  HD2 LYS X  16       5.980  -6.500  -3.910  0.00  0.00            
ATOM    245  CE  LYS X  16       4.820  -8.010  -2.790  0.00  0.00            
ATOM    246  HE1 LYS X  16       3.890  -7.970  -2.180  0.00  0.00            
ATOM    247  HE2 LYS X  16       5.700  -8.030  -2.100  0.00  0.00            
ATOM    248  NZ  LYS X  16       4.830  -9.150  -3.760  0.00  0.00            
ATOM    249  HZ1 LYS X  16       5.540  -9.100  -4.520  0.00  0.00            
ATOM    250  HZ2 LYS X  16       5.000 -10.060  -3.290  0.00  0.00            
ATOM    251  HZ3 LYS X  16       3.910  -9.150  -4.230  0.00  0.00            
ATOM    252  C   LYS X  16       5.960  -2.720  -5.190  0.00  0.00            
ATOM    253  O   LYS X  16       6.390  -1.560  -4.930  0.00  0.00            
ATOM    254  N   LEU X  17       5.340  -2.810  -6.340  0.00  0.00            
ATOM    255  HN  LEU X  17       5.140  -3.710  -6.730  0.00  0.00            
ATOM    256  CA  LEU X  17       4.900  -1.680  -7.170  0.00  0.00            
ATOM    257  HA  LEU X  17       5.520  -0.830  -6.970  0.00  0.00            
ATOM    258  CB  LEU X  17       5.230  -2.070  -8.730  0.00  0.00            
ATOM    259  HB1 LEU X  17       4.880  -3.050  -9.120  0.00  0.00            
ATOM    260  HB2 LEU X  17       6.340  -2.160  -8.780  0.00  0.00            
ATOM    261  CG  LEU X  17       4.840  -0.980  -9.730  0.00  0.00            
ATOM    262  HG  LEU X  17       3.730  -0.940  -9.840  0.00  0.00            
ATOM    263  CD1 LEU X  17       5.300   0.440  -9.210  0.00  0.00            
ATOM    264 HD11 LEU X  17       6.360   0.420  -8.880  0.00  0.00            
ATOM    265 HD12 LEU X  17       5.100   1.200 -10.000  0.00  0.00            
ATOM    266 HD13 LEU X  17       4.670   0.830  -8.390  0.00  0.00            
ATOM    267  CD2 LEU X  17       5.620  -1.130 -11.030  0.00  0.00            
ATOM    268 HD21 LEU X  17       5.610  -2.160 -11.430  0.00  0.00            
ATOM    269 HD22 LEU X  17       5.190  -0.370 -11.730  0.00  0.00            
ATOM    270 HD23 LEU X  17       6.640  -0.810 -10.730  0.00  0.00            
ATOM    271  C   LEU X  17       3.430  -1.460  -6.920  0.00  0.00            
ATOM    272  O   LEU X  17       2.850  -0.550  -7.430  0.00  0.00            
ATOM    273  N   VAL X  18       2.700  -2.340  -6.110  0.00  0.00            
ATOM    274  HN  VAL X  18       3.280  -3.000  -5.650  0.00  0.00            
ATOM    275  CA  VAL X  18       1.280  -2.390  -6.000  0.00  0.00            
ATOM    276  HA  VAL X  18       0.910  -1.560  -6.600  0.00  0.00            
ATOM    277  CB  VAL X  18       0.660  -3.710  -6.360  0.00  0.00            
ATOM    278  HB  VAL X  18      -0.440  -3.580  -6.430  0.00  0.00            
ATOM    279  CG1 VAL X  18       1.170  -4.140  -7.770  0.00  0.00            
ATOM    280 HG11 VAL X  18       0.780  -5.070  -8.220  0.00  0.00            
ATOM    281 HG12 VAL X  18       0.990  -3.260  -8.420  0.00  0.00            
ATOM    282 HG13 VAL X  18       2.270  -4.290  -7.730  0.00  0.00            
ATOM    283  CG2 VAL X  18       1.050  -4.810  -5.390  0.00  0.00            
ATOM    284 HG21 VAL X  18       2.140  -4.940  -5.240  0.00  0.00            
ATOM    285 HG22 VAL X  18       0.520  -4.800  -4.410  0.00  0.00            
ATOM    286 HG23 VAL X  18       0.680  -5.680  -5.970  0.00  0.00            
ATOM    287  C   VAL X  18       0.930  -2.050  -4.540  0.00  0.00            
ATOM    288  O   VAL X  18       1.720  -2.300  -3.650  0.00  0.00            
ATOM    289  N   PHE X  19      -0.120  -1.280  -4.350  0.00  0.00            
ATOM    290  HN  PHE X  19      -0.600  -1.020  -5.190  0.00  0.00            
ATOM    291  CA  PHE X  19      -0.570  -0.730  -3.070  0.00  0.00            
ATOM    292  HA  PHE X  19       0.170  -0.880  -2.300  0.00  0.00            
ATOM    293  CB  PHE X  19      -0.850   0.800  -3.240  0.00  0.00            
ATOM    294  HB1 PHE X  19      -1.520   0.890  -4.120  0.00  0.00            
ATOM    295  HB2 PHE X  19       0.050   1.380  -3.560  0.00  0.00            
ATOM    296  CG  PHE X  19      -1.460   1.720  -2.230  0.00  0.00            
ATOM    297  CD1 PHE X  19      -0.690   2.040  -1.130  0.00  0.00            
ATOM    298  HD1 PHE X  19       0.340   1.710  -1.030  0.00  0.00            
ATOM    299  CE1 PHE X  19      -1.250   2.880  -0.130  0.00  0.00            
ATOM    300  HE1 PHE X  19      -0.700   3.080   0.780  0.00  0.00            
ATOM    301  CZ  PHE X  19      -2.550   3.400  -0.280  0.00  0.00            
ATOM    302  HZ  PHE X  19      -3.000   4.080   0.440  0.00  0.00            
ATOM    303  CD2 PHE X  19      -2.750   2.270  -2.370  0.00  0.00            
ATOM    304  HD2 PHE X  19      -3.340   2.240  -3.270  0.00  0.00            
ATOM    305  CE2 PHE X  19      -3.260   3.130  -1.420  0.00  0.00            
ATOM    306  HE2 PHE X  19      -4.250   3.480  -1.640  0.00  0.00            
ATOM    307  C   PHE X  19      -1.840  -1.370  -2.620  0.00  0.00            
ATOM    308  O   PHE X  19      -2.700  -1.620  -3.410  0.00  0.00            
ATOM    309  N   PHE X  20      -1.930  -1.610  -1.320  0.00  0.00            
ATOM    310  HN  PHE X  20      -1.250  -1.240  -0.680  0.00  0.00            
ATOM    311  CA  PHE X  20      -3.060  -2.260  -0.660  0.00  0.00            
ATOM    312  HA  PHE X  20      -3.650  -2.720  -1.450  0.00  0.00            
ATOM    313  CB  PHE X  20      -2.630  -3.430   0.160  0.00  0.00            
ATOM    314  HB1 PHE X  20      -3.470  -4.090   0.470  0.00  0.00            
ATOM    315  HB2 PHE X  20      -1.950  -3.240   1.010  0.00  0.00            
ATOM    316  CG  PHE X  20      -1.830  -4.400  -0.630  0.00  0.00            
ATOM    317  CD1 PHE X  20      -2.480  -5.220  -1.550  0.00  0.00            
ATOM    318  HD1 PHE X  20      -3.470  -4.960  -1.900  0.00  0.00            
ATOM    319  CE1 PHE X  20      -1.780  -6.270  -2.230  0.00  0.00            
ATOM    320  HE1 PHE X  20      -2.260  -7.000  -2.850  0.00  0.00            
ATOM    321  CZ  PHE X  20      -0.410  -6.460  -1.890  0.00  0.00            
ATOM    322  HZ  PHE X  20       0.130  -7.140  -2.530  0.00  0.00            
ATOM    323  CD2 PHE X  20      -0.460  -4.570  -0.340  0.00  0.00            
ATOM    324  HD2 PHE X  20       0.070  -3.900   0.320  0.00  0.00            
ATOM    325  CE2 PHE X  20       0.230  -5.560  -1.050  0.00  0.00            
ATOM    326  HE2 PHE X  20       1.310  -5.630  -1.000  0.00  0.00            
ATOM    327  C   PHE X  20      -4.000  -1.310   0.040  0.00  0.00            
ATOM    328  O   PHE X  20      -3.600  -0.390   0.750  0.00  0.00            
ATOM    329  N   ALA X  21      -5.340  -1.520  -0.230  0.00  0.00            
ATOM    330  HN  ALA X  21      -5.500  -2.190  -0.960  0.00  0.00            
ATOM    331  CA  ALA X  21      -6.520  -1.130   0.550  0.00  0.00            
ATOM    332  HA  ALA X  21      -6.630  -0.060   0.540  0.00  0.00            
ATOM    333  CB  ALA X  21      -7.900  -1.510  -0.020  0.00  0.00            
ATOM    334  HB1 ALA X  21      -7.970  -2.580  -0.320  0.00  0.00            
ATOM    335  HB2 ALA X  21      -8.660  -1.240   0.730  0.00  0.00            
ATOM    336  HB3 ALA X  21      -8.170  -0.950  -0.940  0.00  0.00            
ATOM    337  C   ALA X  21      -6.450  -1.660   2.000  0.00  0.00            
ATOM    338  O   ALA X  21      -5.910  -2.720   2.250  0.00  0.00            
ATOM    339  N   GLU X  22      -7.090  -0.940   2.950  0.00  0.00            
ATOM    340  HN  GLU X  22      -7.540  -0.070   2.850  0.00  0.00            
ATOM    341  CA  GLU X  22      -7.280  -1.370   4.400  0.00  0.00            
ATOM    342  HA  GLU X  22      -6.320  -1.610   4.830  0.00  0.00            
ATOM    343  CB  GLU X  22      -7.920  -0.240   5.200  0.00  0.00            
ATOM    344  HB1 GLU X  22      -8.150  -0.640   6.210  0.00  0.00            
ATOM    345  HB2 GLU X  22      -8.890   0.120   4.770  0.00  0.00            
ATOM    346  CG  GLU X  22      -6.950   0.980   5.320  0.00  0.00            
ATOM    347  HG1 GLU X  22      -6.590   1.270   4.320  0.00  0.00            
ATOM    348  HG2 GLU X  22      -6.080   0.530   5.850  0.00  0.00            
ATOM    349  CD  GLU X  22      -7.390   2.210   6.050  0.00  0.00            
ATOM    350  OE1 GLU X  22      -7.280   2.220   7.300  0.00  0.00            
ATOM    351  OE2 GLU X  22      -7.740   3.200   5.330  0.00  0.00            
ATOM    352  C   GLU X  22      -8.140  -2.640   4.440  0.00  0.00            
ATOM    353  O   GLU X  22      -9.180  -2.530   3.790  0.00  0.00            
ATOM    354  N   ASP X  23      -7.700  -3.760   5.080  0.00  0.00            
ATOM    355  HN  ASP X  23      -6.730  -3.730   5.310  0.00  0.00            
ATOM    356  CA  ASP X  23      -8.190  -5.110   5.350  0.00  0.00            
ATOM    357  HA  ASP X  23      -7.940  -5.740   4.500  0.00  0.00            
ATOM    358  CB  ASP X  23      -7.660  -5.750   6.650  0.00  0.00            
ATOM    359  HB1 ASP X  23      -8.070  -6.740   6.940  0.00  0.00            
ATOM    360  HB2 ASP X  23      -7.820  -5.020   7.470  0.00  0.00            
ATOM    361  CG  ASP X  23      -6.140  -5.900   6.460  0.00  0.00            
ATOM    362  OD1 ASP X  23      -5.560  -6.570   7.330  0.00  0.00            
ATOM    363  OD2 ASP X  23      -5.510  -5.420   5.430  0.00  0.00            
ATOM    364  C   ASP X  23      -9.720  -5.070   5.600  0.00  0.00            
ATOM    365  O   ASP X  23     -10.280  -4.210   6.210  0.00  0.00            
ATOM    366  N   VAL X  24     -10.370  -6.160   5.250  0.00  0.00            
ATOM    367  HN  VAL X  24      -9.920  -6.950   4.860  0.00  0.00            
ATOM    368  CA  VAL X  24     -11.870  -6.230   5.310  0.00  0.00            
ATOM    369  HA  VAL X  24     -12.430  -5.430   5.790  0.00  0.00            
ATOM    370  CB  VAL X  24     -12.470  -6.460   3.880  0.00  0.00            
ATOM    371  HB  VAL X  24     -12.010  -7.400   3.540  0.00  0.00            
ATOM    372  CG1 VAL X  24     -14.010  -6.340   3.860  0.00  0.00            
ATOM    373 HG11 VAL X  24     -14.550  -7.120   4.430  0.00  0.00            
ATOM    374 HG12 VAL X  24     -14.210  -5.360   4.360  0.00  0.00            
ATOM    375 HG13 VAL X  24     -14.350  -6.350   2.810  0.00  0.00            
ATOM    376  CG2 VAL X  24     -11.870  -5.310   3.040  0.00  0.00            
ATOM    377 HG21 VAL X  24     -12.230  -5.500   2.010  0.00  0.00            
ATOM    378 HG22 VAL X  24     -12.290  -4.380   3.470  0.00  0.00            
ATOM    379 HG23 VAL X  24     -10.760  -5.260   3.030  0.00  0.00            
ATOM    380  C   VAL X  24     -12.180  -7.400   6.210  0.00  0.00            
ATOM    381  O   VAL X  24     -12.190  -8.590   5.770  0.00  0.00            
ATOM    382  N   GLY X  25     -12.440  -7.210   7.530  0.00  0.00            
ATOM    383  HN  GLY X  25     -12.350  -6.330   7.990  0.00  0.00            
ATOM    384  CA  GLY X  25     -12.670  -8.340   8.480  0.00  0.00            
ATOM    385  HA1 GLY X  25     -13.170  -7.980   9.370  0.00  0.00            
ATOM    386  HA2 GLY X  25     -13.200  -9.130   7.950  0.00  0.00            
ATOM    387  C   GLY X  25     -11.390  -8.940   8.920  0.00  0.00            
ATOM    388  O   GLY X  25     -10.570  -8.240   9.540  0.00  0.00            
ATOM    389  N   SER X  26     -11.160 -10.160   8.510  0.00  0.00            
ATOM    390  HN  SER X  26     -11.830 -10.580   7.910  0.00  0.00            
ATOM    391  CA  SER X  26     -10.030 -11.010   8.800  0.00  0.00            
ATOM    392  HA  SER X  26      -9.440 -10.440   9.500  0.00  0.00            
ATOM    393  CB  SER X  26     -10.400 -12.320   9.490  0.00  0.00            
ATOM    394  HB1 SER X  26      -9.660 -13.130   9.360  0.00  0.00            
ATOM    395  HB2 SER X  26     -11.270 -12.790   8.980  0.00  0.00            
ATOM    396  OG  SER X  26     -10.720 -12.120  10.870  0.00  0.00            
ATOM    397  HG1 SER X  26     -11.570 -11.680  10.950  0.00  0.00            
ATOM    398  C   SER X  26      -9.390 -11.320   7.410  0.00  0.00            
ATOM    399  O   SER X  26      -8.360 -11.970   7.340  0.00  0.00            
ATOM    400  N   ASN X  27      -9.990 -10.820   6.310  0.00  0.00            
ATOM    401  HN  ASN X  27     -10.870 -10.320   6.320  0.00  0.00            
ATOM    402  CA  ASN X  27      -9.360 -10.840   5.010  0.00  0.00            
ATOM    403  HA  ASN X  27      -8.700 -11.700   5.020  0.00  0.00            
ATOM    404  CB  ASN X  27     -10.470 -11.030   3.910  0.00  0.00            
ATOM    405  HB1 ASN X  27     -11.050 -10.080   4.010  0.00  0.00            
ATOM    406  HB2 ASN X  27     -11.210 -11.790   4.260  0.00  0.00            
ATOM    407  CG  ASN X  27     -10.020 -11.350   2.480  0.00  0.00            
ATOM    408  OD1 ASN X  27     -10.340 -10.710   1.490  0.00  0.00            
ATOM    409  ND2 ASN X  27      -9.340 -12.530   2.280  0.00  0.00            
ATOM    410 HD21 ASN X  27      -8.830 -12.670   1.440  0.00  0.00            
ATOM    411 HD22 ASN X  27      -9.220 -13.170   3.040  0.00  0.00            
ATOM    412  C   ASN X  27      -8.460  -9.680   4.650  0.00  0.00            
ATOM    413  O   ASN X  27      -8.810  -8.490   4.780  0.00  0.00            
ATOM    414  N   LYS X  28      -7.240  -9.940   4.060  0.00  0.00            
ATOM    415  HN  LYS X  28      -6.910 -10.880   4.070  0.00  0.00            
ATOM    416  CA  LYS X  28      -6.480  -8.840   3.460  0.00  0.00            
ATOM    417  HA  LYS X  28      -6.400  -8.130   4.260  0.00  0.00            
ATOM    418  CB  LYS X  28      -5.080  -9.250   3.080  0.00  0.00            
ATOM    419  HB1 LYS X  28      -4.480  -8.520   2.490  0.00  0.00            
ATOM    420  HB2 LYS X  28      -5.070 -10.140   2.400  0.00  0.00            
ATOM    421  CG  LYS X  28      -4.180  -9.820   4.190  0.00  0.00            
ATOM    422  HG1 LYS X  28      -3.130  -9.920   3.830  0.00  0.00            
ATOM    423  HG2 LYS X  28      -4.590 -10.790   4.530  0.00  0.00            
ATOM    424  CD  LYS X  28      -4.060  -8.970   5.470  0.00  0.00            
ATOM    425  HD1 LYS X  28      -5.080  -8.720   5.850  0.00  0.00            
ATOM    426  HD2 LYS X  28      -3.570  -9.680   6.170  0.00  0.00            
ATOM    427  CE  LYS X  28      -3.220  -7.750   5.240  0.00  0.00            
ATOM    428  HE1 LYS X  28      -3.640  -6.960   4.570  0.00  0.00            
ATOM    429  HE2 LYS X  28      -2.220  -8.060   4.880  0.00  0.00            
ATOM    430  NZ  LYS X  28      -3.150  -6.910   6.480  0.00  0.00            
ATOM    431  HZ1 LYS X  28      -2.790  -7.490   7.260  0.00  0.00            
ATOM    432  HZ2 LYS X  28      -2.420  -6.210   6.250  0.00  0.00            
ATOM    433  HZ3 LYS X  28      -4.050  -6.460   6.750  0.00  0.00            
ATOM    434  C   LYS X  28      -7.120  -8.070   2.330  0.00  0.00            
ATOM    435  O   LYS X  28      -7.800  -8.660   1.470  0.00  0.00            
ATOM    436  N   GLY X  29      -6.850  -6.740   2.390  0.00  0.00            
ATOM    437  HN  GLY X  29      -6.250  -6.350   3.080  0.00  0.00            
ATOM    438  CA  GLY X  29      -7.380  -5.710   1.490  0.00  0.00            
ATOM    439  HA1 GLY X  29      -8.460  -5.780   1.470  0.00  0.00            
ATOM    440  HA2 GLY X  29      -7.070  -4.720   1.780  0.00  0.00            
ATOM    441  C   GLY X  29      -6.820  -5.840   0.090  0.00  0.00            
ATOM    442  O   GLY X  29      -5.730  -6.350  -0.190  0.00  0.00            
ATOM    443  N   ALA X  30      -7.610  -5.390  -0.840  0.00  0.00            
ATOM    444  HN  ALA X  30      -8.480  -4.940  -0.630  0.00  0.00            
ATOM    445  CA  ALA X  30      -7.300  -5.640  -2.270  0.00  0.00            
ATOM    446  HA  ALA X  30      -6.880  -6.630  -2.390  0.00  0.00            
ATOM    447  CB  ALA X  30      -8.490  -5.500  -3.170  0.00  0.00            
ATOM    448  HB1 ALA X  30      -8.290  -5.660  -4.250  0.00  0.00            
ATOM    449  HB2 ALA X  30      -9.320  -6.200  -2.920  0.00  0.00            
ATOM    450  HB3 ALA X  30      -8.840  -4.460  -3.030  0.00  0.00            
ATOM    451  C   ALA X  30      -6.230  -4.620  -2.810  0.00  0.00            
ATOM    452  O   ALA X  30      -6.000  -3.600  -2.240  0.00  0.00            
ATOM    453  N   ILE X  31      -5.650  -4.840  -3.970  0.00  0.00            
ATOM    454  HN  ILE X  31      -5.770  -5.710  -4.430  0.00  0.00            
ATOM    455  CA  ILE X  31      -4.990  -3.780  -4.710  0.00  0.00            
ATOM    456  HA  ILE X  31      -4.380  -3.270  -3.970  0.00  0.00            
ATOM    457  CB  ILE X  31      -4.120  -4.250  -5.870  0.00  0.00            
ATOM    458  HB  ILE X  31      -4.800  -4.750  -6.590  0.00  0.00            
ATOM    459  CG2 ILE X  31      -3.390  -3.050  -6.560  0.00  0.00            
ATOM    460 HG21 ILE X  31      -4.120  -2.430  -7.130  0.00  0.00            
ATOM    461 HG22 ILE X  31      -2.730  -2.440  -5.910  0.00  0.00            
ATOM    462 HG23 ILE X  31      -2.760  -3.570  -7.320  0.00  0.00            
ATOM    463  CG1 ILE X  31      -3.050  -5.240  -5.300  0.00  0.00            
ATOM    464 HG11 ILE X  31      -3.480  -5.970  -4.580  0.00  0.00            
ATOM    465 HG12 ILE X  31      -2.150  -4.790  -4.810  0.00  0.00            
ATOM    466  CD  ILE X  31      -2.460  -6.170  -6.320  0.00  0.00            
ATOM    467  HD1 ILE X  31      -1.880  -5.680  -7.140  0.00  0.00            
ATOM    468  HD2 ILE X  31      -1.890  -6.950  -5.780  0.00  0.00            
ATOM    469  HD3 ILE X  31      -3.180  -6.860  -6.810  0.00  0.00            
ATOM    470  C   ILE X  31      -5.930  -2.650  -5.130  0.00  0.00            
ATOM    471  O   ILE X  31      -6.970  -2.860  -5.770  0.00  0.00            
ATOM    472  N   ILE X  32      -5.540  -1.420  -4.750  0.00  0.00            
ATOM    473  HN  ILE X  32      -4.690  -1.290  -4.240  0.00  0.00            
ATOM    474  CA  ILE X  32      -6.290  -0.260  -5.270  0.00  0.00            
ATOM    475  HA  ILE X  32      -7.090  -0.460  -5.970  0.00  0.00            
ATOM    476  CB  ILE X  32      -7.100   0.550  -4.210  0.00  0.00            
ATOM    477  HB  ILE X  32      -7.360   1.570  -4.580  0.00  0.00            
ATOM    478  CG2 ILE X  32      -8.290  -0.280  -3.840  0.00  0.00            
ATOM    479 HG21 ILE X  32      -8.980  -0.600  -4.640  0.00  0.00            
ATOM    480 HG22 ILE X  32      -7.870  -1.260  -3.520  0.00  0.00            
ATOM    481 HG23 ILE X  32      -8.850   0.170  -2.990  0.00  0.00            
ATOM    482  CG1 ILE X  32      -6.350   0.730  -2.930  0.00  0.00            
ATOM    483 HG11 ILE X  32      -5.300   0.900  -3.230  0.00  0.00            
ATOM    484 HG12 ILE X  32      -6.350  -0.220  -2.350  0.00  0.00            
ATOM    485  CD  ILE X  32      -6.890   1.800  -1.950  0.00  0.00            
ATOM    486  HD1 ILE X  32      -6.280   1.810  -1.010  0.00  0.00            
ATOM    487  HD2 ILE X  32      -6.940   2.850  -2.310  0.00  0.00            
ATOM    488  HD3 ILE X  32      -7.920   1.700  -1.540  0.00  0.00            
ATOM    489  C   ILE X  32      -5.310   0.690  -5.990  0.00  0.00            
ATOM    490  O   ILE X  32      -5.730   1.790  -6.260  0.00  0.00            
ATOM    491  N   GLY X  33      -4.080   0.330  -6.280  0.00  0.00            
ATOM    492  HN  GLY X  33      -3.700  -0.570  -6.050  0.00  0.00            
ATOM    493  CA  GLY X  33      -3.210   1.440  -6.830  0.00  0.00            
ATOM    494  HA1 GLY X  33      -3.450   1.890  -7.780  0.00  0.00            
ATOM    495  HA2 GLY X  33      -3.260   2.160  -6.020  0.00  0.00            
ATOM    496  C   GLY X  33      -1.800   0.990  -7.010  0.00  0.00            
ATOM    497  O   GLY X  33      -1.440  -0.170  -6.720  0.00  0.00            
ATOM    498  N   LEU X  34      -1.000   1.880  -7.590  0.00  0.00            
ATOM    499  HN  LEU X  34      -1.370   2.780  -7.790  0.00  0.00            
ATOM    500  CA  LEU X  34       0.350   1.610  -8.140  0.00  0.00            
ATOM    501  HA  LEU X  34       0.790   0.760  -7.650  0.00  0.00            
ATOM    502  CB  LEU X  34       0.390   1.550  -9.720  0.00  0.00            
ATOM    503  HB1 LEU X  34       1.410   1.280 -10.090  0.00  0.00            
ATOM    504  HB2 LEU X  34       0.040   2.520 -10.130  0.00  0.00            
ATOM    505  CG  LEU X  34      -0.420   0.500 -10.450  0.00  0.00            
ATOM    506  HG  LEU X  34      -1.500   0.690 -10.250  0.00  0.00            
ATOM    507  CD1 LEU X  34      -0.190   0.610 -11.950  0.00  0.00            
ATOM    508 HD11 LEU X  34       0.820   0.370 -12.340  0.00  0.00            
ATOM    509 HD12 LEU X  34      -0.840  -0.170 -12.420  0.00  0.00            
ATOM    510 HD13 LEU X  34      -0.510   1.620 -12.270  0.00  0.00            
ATOM    511  CD2 LEU X  34      -0.110  -0.910  -9.940  0.00  0.00            
ATOM    512 HD21 LEU X  34      -0.660  -1.740 -10.420  0.00  0.00            
ATOM    513 HD22 LEU X  34       0.990  -0.980 -10.110  0.00  0.00            
ATOM    514 HD23 LEU X  34      -0.380  -0.790  -8.870  0.00  0.00            
ATOM    515  C   LEU X  34       1.350   2.710  -7.810  0.00  0.00            
ATOM    516  O   LEU X  34       0.970   3.840  -7.960  0.00  0.00            
ATOM    517  N   MET X  35       2.620   2.380  -7.390  0.00  0.00            
ATOM    518  HN  MET X  35       2.970   1.450  -7.330  0.00  0.00            
ATOM    519  CA  MET X  35       3.550   3.320  -6.820  0.00  0.00            
ATOM    520  HA  MET X  35       2.980   3.930  -6.130  0.00  0.00            
ATOM    521  CB  MET X  35       4.650   2.680  -5.900  0.00  0.00            
ATOM    522  HB1 MET X  35       5.340   3.480  -5.540  0.00  0.00            
ATOM    523  HB2 MET X  35       5.290   2.070  -6.580  0.00  0.00            
ATOM    524  CG  MET X  35       4.210   1.740  -4.820  0.00  0.00            
ATOM    525  HG1 MET X  35       5.060   1.580  -4.140  0.00  0.00            
ATOM    526  HG2 MET X  35       4.060   0.750  -5.300  0.00  0.00            
ATOM    527  SD  MET X  35       2.760   2.250  -3.850  0.00  0.00            
ATOM    528  CE  MET X  35       2.960   0.880  -2.640  0.00  0.00            
ATOM    529  HE1 MET X  35       2.050   0.830  -2.010  0.00  0.00            
ATOM    530  HE2 MET X  35       3.110  -0.090  -3.160  0.00  0.00            
ATOM    531  HE3 MET X  35       3.910   1.050  -2.100  0.00  0.00            
ATOM    532  C   MET X  35       4.220   4.270  -7.900  0.00  0.00            
ATOM    533  O   MET X  35       4.710   3.850  -8.970  0.00  0.00            
ATOM    534  N   VAL X  36       4.080   5.590  -7.710  0.00  0.00            
ATOM    535  HN  VAL X  36       3.330   5.780  -7.070  0.00  0.00            
ATOM    536  CA  VAL X  36       4.540   6.740  -8.460  0.00  0.00            
ATOM    537  HA  VAL X  36       4.450   6.530  -9.520  0.00  0.00            
ATOM    538  CB  VAL X  36       3.750   7.990  -8.300  0.00  0.00            
ATOM    539  HB  VAL X  36       3.640   8.170  -7.210  0.00  0.00            
ATOM    540  CG1 VAL X  36       4.420   9.200  -9.000  0.00  0.00            
ATOM    541 HG11 VAL X  36       4.440   8.980 -10.090  0.00  0.00            
ATOM    542 HG12 VAL X  36       3.810  10.130  -8.990  0.00  0.00            
ATOM    543 HG13 VAL X  36       5.420   9.510  -8.640  0.00  0.00            
ATOM    544  CG2 VAL X  36       2.350   7.780  -8.980  0.00  0.00            
ATOM    545 HG21 VAL X  36       1.800   6.950  -8.500  0.00  0.00            
ATOM    546 HG22 VAL X  36       1.830   8.760  -8.860  0.00  0.00            
ATOM    547 HG23 VAL X  36       2.580   7.600 -10.060  0.00  0.00            
ATOM    548  C   VAL X  36       6.010   6.820  -8.190  0.00  0.00            
ATOM    549  O   VAL X  36       6.510   6.880  -7.040  0.00  0.00            
ATOM    550  N   GLY X  37       6.830   6.880  -9.300  0.00  0.00            
ATOM    551  HN  GLY X  37       6.390   6.890 -10.200  0.00  0.00            
ATOM    552  CA  GLY X  37       8.270   6.690  -9.270  0.00  0.00            
ATOM    553  HA1 GLY X  37       8.740   7.160 -10.140  0.00  0.00            
ATOM    554  HA2 GLY X  37       8.810   7.040  -8.410  0.00  0.00            
ATOM    555  C   GLY X  37       8.710   5.260  -9.310  0.00  0.00            
ATOM    556  O   GLY X  37       9.850   4.860  -9.150  0.00  0.00            
ATOM    557  N   GLY X  38       7.750   4.360  -9.480  0.00  0.00            
ATOM    558  HN  GLY X  38       6.810   4.620  -9.700  0.00  0.00            
ATOM    559  CA  GLY X  38       8.010   2.930  -9.510  0.00  0.00            
ATOM    560  HA1 GLY X  38       7.110   2.350  -9.740  0.00  0.00            
ATOM    561  HA2 GLY X  38       8.930   2.670 -10.010  0.00  0.00            
ATOM    562  C   GLY X  38       8.320   2.510  -8.040  0.00  0.00            
ATOM    563  O   GLY X  38       7.990   3.210  -7.110  0.00  0.00            
ATOM    564  N   VAL X  39       8.990   1.360  -7.890  0.00  0.00            
ATOM    565  HN  VAL X  39       9.180   0.840  -8.720  0.00  0.00            
ATOM    566  CA  VAL X  39       9.370   0.890  -6.550  0.00  0.00            
ATOM    567  HA  VAL X  39       8.460   0.670  -6.010  0.00  0.00            
ATOM    568  CB  VAL X  39      10.160  -0.400  -6.690  0.00  0.00            
ATOM    569  HB  VAL X  39      10.830  -0.130  -7.540  0.00  0.00            
ATOM    570  CG1 VAL X  39      10.890  -1.020  -5.440  0.00  0.00            
ATOM    571 HG11 VAL X  39      11.100  -2.090  -5.670  0.00  0.00            
ATOM    572 HG12 VAL X  39      11.850  -0.510  -5.210  0.00  0.00            
ATOM    573 HG13 VAL X  39      10.240  -0.970  -4.540  0.00  0.00            
ATOM    574  CG2 VAL X  39       9.220  -1.480  -7.260  0.00  0.00            
ATOM    575 HG21 VAL X  39       8.580  -1.880  -6.450  0.00  0.00            
ATOM    576 HG22 VAL X  39       8.560  -1.100  -8.070  0.00  0.00            
ATOM    577 HG23 VAL X  39       9.860  -2.300  -7.640  0.00  0.00            
ATOM    578  C   VAL X  39      10.280   1.880  -5.840  0.00  0.00            
ATOM    579  O   VAL X  39      11.140   2.470  -6.450  0.00  0.00            
ATOM    580  N   VAL X  40      10.010   2.110  -4.530  0.00  0.00            
ATOM    581  HN  VAL X  40       9.330   1.510  -4.120  0.00  0.00            
ATOM    582  CA  VAL X  40      10.800   2.990  -3.650  0.00  0.00            
ATOM    583  HA  VAL X  40      10.770   3.990  -4.070  0.00  0.00            
ATOM    584  CB  VAL X  40      10.140   3.080  -2.260  0.00  0.00            
ATOM    585  HB  VAL X  40       9.100   3.370  -2.510  0.00  0.00            
ATOM    586  CG1 VAL X  40      10.160   1.780  -1.440  0.00  0.00            
ATOM    587 HG11 VAL X  40       9.270   1.840  -0.790  0.00  0.00            
ATOM    588 HG12 VAL X  40      10.150   0.870  -2.090  0.00  0.00            
ATOM    589 HG13 VAL X  40      11.120   1.580  -0.910  0.00  0.00            
ATOM    590  CG2 VAL X  40      10.800   4.230  -1.410  0.00  0.00            
ATOM    591 HG21 VAL X  40      11.740   3.920  -0.920  0.00  0.00            
ATOM    592 HG22 VAL X  40      11.030   5.120  -2.020  0.00  0.00            
ATOM    593 HG23 VAL X  40      10.110   4.650  -0.640  0.00  0.00            
ATOM    594  C   VAL X  40      12.230   2.640  -3.620  0.00  0.00            
ATOM    595  O   VAL X  40      12.480   1.420  -3.600  0.00  0.00            
ATOM    596  N   ILE X  41      13.140   3.580  -3.720  0.00  0.00            
ATOM    597  HN  ILE X  41      12.790   4.520  -3.700  0.00  0.00            
ATOM    598  CA  ILE X  41      14.610   3.310  -3.810  0.00  0.00            
ATOM    599  HA  ILE X  41      14.710   2.240  -3.910  0.00  0.00            
ATOM    600  CB  ILE X  41      15.310   3.980  -5.000  0.00  0.00            
ATOM    601  HB  ILE X  41      15.000   5.040  -5.120  0.00  0.00            
ATOM    602  CG2 ILE X  41      16.850   3.980  -4.940  0.00  0.00            
ATOM    603 HG21 ILE X  41      17.180   4.730  -4.190  0.00  0.00            
ATOM    604 HG22 ILE X  41      17.140   2.970  -4.570  0.00  0.00            
ATOM    605 HG23 ILE X  41      17.350   4.230  -5.910  0.00  0.00            
ATOM    606  CG1 ILE X  41      14.760   3.360  -6.330  0.00  0.00            
ATOM    607 HG11 ILE X  41      15.320   3.850  -7.150  0.00  0.00            
ATOM    608 HG12 ILE X  41      13.680   3.650  -6.370  0.00  0.00            
ATOM    609  CD  ILE X  41      14.890   1.890  -6.370  0.00  0.00            
ATOM    610  HD1 ILE X  41      14.630   1.410  -7.350  0.00  0.00            
ATOM    611  HD2 ILE X  41      15.910   1.650  -6.060  0.00  0.00            
ATOM    612  HD3 ILE X  41      14.150   1.500  -5.630  0.00  0.00            
ATOM    613  C   ILE X  41      15.250   3.750  -2.570  0.00  0.00            
ATOM    614  O   ILE X  41      15.200   4.910  -2.090  0.00  0.00            
ATOM    615  N   ALA X  42      15.830   2.650  -1.860  0.00  0.00            
ATOM    616  HN  ALA X  42      15.870   1.770  -2.340  0.00  0.00            
ATOM    617  CA  ALA X  42      16.650   2.850  -0.660  0.00  0.00            
ATOM    618  HA  ALA X  42      16.310   3.700  -0.090  0.00  0.00            
ATOM    619  CB  ALA X  42      16.600   1.650   0.240  0.00  0.00            
ATOM    620  HB1 ALA X  42      17.460   1.580   0.930  0.00  0.00            
ATOM    621  HB2 ALA X  42      15.700   1.610   0.880  0.00  0.00            
ATOM    622  HB3 ALA X  42      16.690   0.710  -0.370  0.00  0.00            
ATOM    623  C   ALA X  42      18.110   3.200  -1.030  0.00  0.00            
ATOM    624  O   ALA X  42      18.510   3.180  -2.180  0.00  0.00            
END
