# Supplementary material for: Modulation of Aβ1–42 Aggregation by a SARS-CoV‑2 Protein Fragment
Source: J Chem Inf Model. 2025 Oct 1;65(20):11342–56. doi: 10.1021/acs.jcim.5c01811 (PMC12570137; doi:10.1021/acs.jcim.5c01811)
Supplement: Supplementary file 2 [file ci5c01811_si_002.zip › AB-coordinates/MONOMER/CENTROIDS/FI10/RF3_C5.pdb]

CRYST1   67.830   67.830   67.830  90.00  90.00  90.00 P 1           1
ATOM      1  N   ASP X   1       4.040   8.960   8.000  0.00  0.00            
ATOM      2  HN  ASP X   1       3.630   9.800   7.660  0.00  0.00            
ATOM      3  CA  ASP X   1       4.600   8.080   6.970  0.00  0.00            
ATOM      4  HA  ASP X   1       4.310   7.070   7.250  0.00  0.00            
ATOM      5  CB  ASP X   1       4.130   8.490   5.510  0.00  0.00            
ATOM      6  HB1 ASP X   1       4.790   8.020   4.740  0.00  0.00            
ATOM      7  HB2 ASP X   1       3.970   9.590   5.420  0.00  0.00            
ATOM      8  CG  ASP X   1       2.760   7.820   5.330  0.00  0.00            
ATOM      9  OD1 ASP X   1       2.030   8.110   4.400  0.00  0.00            
ATOM     10  OD2 ASP X   1       2.440   6.840   6.100  0.00  0.00            
ATOM     11  C   ASP X   1       6.150   8.100   6.950  0.00  0.00            
ATOM     12  O   ASP X   1       6.890   9.160   7.010  0.00  0.00            
ATOM     13  N   ALA X   2       6.810   6.950   6.750  0.00  0.00            
ATOM     14  HN  ALA X   2       6.360   6.070   6.870  0.00  0.00            
ATOM     15  CA  ALA X   2       8.270   6.990   6.790  0.00  0.00            
ATOM     16  HA  ALA X   2       8.430   7.430   7.760  0.00  0.00            
ATOM     17  CB  ALA X   2       8.780   5.560   6.870  0.00  0.00            
ATOM     18  HB1 ALA X   2       8.520   5.100   5.890  0.00  0.00            
ATOM     19  HB2 ALA X   2       9.890   5.590   6.940  0.00  0.00            
ATOM     20  HB3 ALA X   2       8.220   5.010   7.650  0.00  0.00            
ATOM     21  C   ALA X   2       9.060   7.790   5.760  0.00  0.00            
ATOM     22  O   ALA X   2       8.710   8.050   4.600  0.00  0.00            
ATOM     23  N   GLU X   3      10.050   8.550   6.290  0.00  0.00            
ATOM     24  HN  GLU X   3      10.420   8.530   7.220  0.00  0.00            
ATOM     25  CA  GLU X   3      10.820   9.530   5.590  0.00  0.00            
ATOM     26  HA  GLU X   3      10.200   9.920   4.800  0.00  0.00            
ATOM     27  CB  GLU X   3      11.330  10.670   6.470  0.00  0.00            
ATOM     28  HB1 GLU X   3      12.190  11.240   6.050  0.00  0.00            
ATOM     29  HB2 GLU X   3      11.640  10.180   7.410  0.00  0.00            
ATOM     30  CG  GLU X   3      10.220  11.660   6.840  0.00  0.00            
ATOM     31  HG1 GLU X   3       9.470  11.150   7.480  0.00  0.00            
ATOM     32  HG2 GLU X   3       9.640  12.110   6.000  0.00  0.00            
ATOM     33  CD  GLU X   3      10.830  12.870   7.530  0.00  0.00            
ATOM     34  OE1 GLU X   3      10.660  12.930   8.770  0.00  0.00            
ATOM     35  OE2 GLU X   3      11.330  13.800   6.860  0.00  0.00            
ATOM     36  C   GLU X   3      11.900   8.920   4.690  0.00  0.00            
ATOM     37  O   GLU X   3      12.430   7.850   5.050  0.00  0.00            
ATOM     38  N   PHE X   4      12.320   9.540   3.580  0.00  0.00            
ATOM     39  HN  PHE X   4      11.930  10.430   3.380  0.00  0.00            
ATOM     40  CA  PHE X   4      13.510   9.090   2.960  0.00  0.00            
ATOM     41  HA  PHE X   4      13.450   8.060   2.660  0.00  0.00            
ATOM     42  CB  PHE X   4      13.670   9.950   1.700  0.00  0.00            
ATOM     43  HB1 PHE X   4      13.830  11.010   2.020  0.00  0.00            
ATOM     44  HB2 PHE X   4      12.750   9.780   1.110  0.00  0.00            
ATOM     45  CG  PHE X   4      14.840   9.550   0.870  0.00  0.00            
ATOM     46  CD1 PHE X   4      14.790   8.410   0.100  0.00  0.00            
ATOM     47  HD1 PHE X   4      14.010   7.720   0.370  0.00  0.00            
ATOM     48  CE1 PHE X   4      15.820   8.020  -0.720  0.00  0.00            
ATOM     49  HE1 PHE X   4      15.780   7.070  -1.240  0.00  0.00            
ATOM     50  CZ  PHE X   4      16.880   8.970  -0.960  0.00  0.00            
ATOM     51  HZ  PHE X   4      17.760   8.780  -1.550  0.00  0.00            
ATOM     52  CD2 PHE X   4      15.910  10.470   0.670  0.00  0.00            
ATOM     53  HD2 PHE X   4      15.950  11.450   1.100  0.00  0.00            
ATOM     54  CE2 PHE X   4      16.900  10.180  -0.290  0.00  0.00            
ATOM     55  HE2 PHE X   4      17.750  10.830  -0.420  0.00  0.00            
ATOM     56  C   PHE X   4      14.780   9.180   3.780  0.00  0.00            
ATOM     57  O   PHE X   4      15.140  10.230   4.290  0.00  0.00            
ATOM     58  N   ARG X   5      15.490   8.030   3.810  0.00  0.00            
ATOM     59  HN  ARG X   5      15.050   7.220   3.400  0.00  0.00            
ATOM     60  CA  ARG X   5      16.830   7.970   4.370  0.00  0.00            
ATOM     61  HA  ARG X   5      17.140   8.930   4.760  0.00  0.00            
ATOM     62  CB  ARG X   5      16.960   6.910   5.520  0.00  0.00            
ATOM     63  HB1 ARG X   5      18.030   6.800   5.810  0.00  0.00            
ATOM     64  HB2 ARG X   5      16.640   5.920   5.120  0.00  0.00            
ATOM     65  CG  ARG X   5      16.180   7.200   6.830  0.00  0.00            
ATOM     66  HG1 ARG X   5      16.270   6.290   7.470  0.00  0.00            
ATOM     67  HG2 ARG X   5      15.130   7.220   6.460  0.00  0.00            
ATOM     68  CD  ARG X   5      16.650   8.520   7.420  0.00  0.00            
ATOM     69  HD1 ARG X   5      16.270   9.280   6.700  0.00  0.00            
ATOM     70  HD2 ARG X   5      17.750   8.690   7.430  0.00  0.00            
ATOM     71  NE  ARG X   5      16.100   8.670   8.810  0.00  0.00            
ATOM     72  HE  ARG X   5      15.950   7.840   9.350  0.00  0.00            
ATOM     73  CZ  ARG X   5      16.260   9.770   9.500  0.00  0.00            
ATOM     74  NH1 ARG X   5      16.580  10.930   8.920  0.00  0.00            
ATOM     75 HH11 ARG X   5      16.560  11.760   9.480  0.00  0.00            
ATOM     76 HH12 ARG X   5      16.780  10.860   7.940  0.00  0.00            
ATOM     77  NH2 ARG X   5      16.200   9.800  10.850  0.00  0.00            
ATOM     78 HH21 ARG X   5      15.750   9.000  11.260  0.00  0.00            
ATOM     79 HH22 ARG X   5      16.440  10.620  11.380  0.00  0.00            
ATOM     80  C   ARG X   5      17.730   7.690   3.160  0.00  0.00            
ATOM     81  O   ARG X   5      17.420   6.820   2.410  0.00  0.00            
ATOM     82  N   HIS X   6      18.920   8.290   3.000  0.00  0.00            
ATOM     83  HN  HIS X   6      19.300   8.650   3.840  0.00  0.00            
ATOM     84  CA  HIS X   6      19.670   8.090   1.790  0.00  0.00            
ATOM     85  HA  HIS X   6      19.060   7.920   0.910  0.00  0.00            
ATOM     86  CB  HIS X   6      20.290   9.460   1.470  0.00  0.00            
ATOM     87  HB1 HIS X   6      20.830   9.590   2.430  0.00  0.00            
ATOM     88  HB2 HIS X   6      19.410  10.110   1.300  0.00  0.00            
ATOM     89  ND1 HIS X   6      20.730   9.700  -1.120  0.00  0.00            
ATOM     90  CG  HIS X   6      21.170   9.540   0.200  0.00  0.00            
ATOM     91  CE1 HIS X   6      21.810   9.770  -1.880  0.00  0.00            
ATOM     92  HE1 HIS X   6      21.810   9.780  -2.970  0.00  0.00            
ATOM     93  NE2 HIS X   6      22.910   9.710  -1.110  0.00  0.00            
ATOM     94  HE2 HIS X   6      23.850   9.880  -1.450  0.00  0.00            
ATOM     95  CD2 HIS X   6      22.530   9.610   0.200  0.00  0.00            
ATOM     96  HD2 HIS X   6      23.240   9.550   1.010  0.00  0.00            
ATOM     97  C   HIS X   6      20.650   6.980   1.920  0.00  0.00            
ATOM     98  O   HIS X   6      21.250   6.520   0.940  0.00  0.00            
ATOM     99  N   ASP X   7      20.780   6.430   3.110  0.00  0.00            
ATOM    100  HN  ASP X   7      20.270   6.840   3.870  0.00  0.00            
ATOM    101  CA  ASP X   7      21.580   5.300   3.560  0.00  0.00            
ATOM    102  HA  ASP X   7      22.510   5.650   3.140  0.00  0.00            
ATOM    103  CB  ASP X   7      21.640   5.120   5.130  0.00  0.00            
ATOM    104  HB1 ASP X   7      22.370   4.370   5.510  0.00  0.00            
ATOM    105  HB2 ASP X   7      20.590   4.810   5.340  0.00  0.00            
ATOM    106  CG  ASP X   7      21.920   6.470   5.840  0.00  0.00            
ATOM    107  OD1 ASP X   7      21.040   6.920   6.640  0.00  0.00            
ATOM    108  OD2 ASP X   7      22.950   7.110   5.480  0.00  0.00            
ATOM    109  C   ASP X   7      21.200   4.030   2.810  0.00  0.00            
ATOM    110  O   ASP X   7      20.020   3.800   2.540  0.00  0.00            
ATOM    111  N   SER X   8      22.230   3.200   2.500  0.00  0.00            
ATOM    112  HN  SER X   8      23.160   3.310   2.810  0.00  0.00            
ATOM    113  CA  SER X   8      22.060   2.020   1.610  0.00  0.00            
ATOM    114  HA  SER X   8      21.300   2.350   0.920  0.00  0.00            
ATOM    115  CB  SER X   8      23.350   1.690   0.840  0.00  0.00            
ATOM    116  HB1 SER X   8      24.180   1.480   1.550  0.00  0.00            
ATOM    117  HB2 SER X   8      23.670   2.530   0.190  0.00  0.00            
ATOM    118  OG  SER X   8      23.270   0.550  -0.030  0.00  0.00            
ATOM    119  HG1 SER X   8      23.030  -0.230   0.480  0.00  0.00            
ATOM    120  C   SER X   8      21.400   0.890   2.430  0.00  0.00            
ATOM    121  O   SER X   8      21.830   0.610   3.520  0.00  0.00            
ATOM    122  N   GLY X   9      20.360   0.220   1.800  0.00  0.00            
ATOM    123  HN  GLY X   9      20.060   0.530   0.900  0.00  0.00            
ATOM    124  CA  GLY X   9      19.650  -0.790   2.430  0.00  0.00            
ATOM    125  HA1 GLY X   9      19.390  -1.500   1.670  0.00  0.00            
ATOM    126  HA2 GLY X   9      20.270  -1.170   3.230  0.00  0.00            
ATOM    127  C   GLY X   9      18.360  -0.220   3.100  0.00  0.00            
ATOM    128  O   GLY X   9      17.930  -0.740   4.140  0.00  0.00            
ATOM    129  N   TYR X  10      17.840   0.890   2.600  0.00  0.00            
ATOM    130  HN  TYR X  10      18.420   1.290   1.890  0.00  0.00            
ATOM    131  CA  TYR X  10      16.610   1.510   2.950  0.00  0.00            
ATOM    132  HA  TYR X  10      16.400   1.230   3.980  0.00  0.00            
ATOM    133  CB  TYR X  10      16.810   3.030   3.060  0.00  0.00            
ATOM    134  HB1 TYR X  10      16.750   3.590   2.110  0.00  0.00            
ATOM    135  HB2 TYR X  10      17.780   3.250   3.570  0.00  0.00            
ATOM    136  CG  TYR X  10      15.760   3.670   3.930  0.00  0.00            
ATOM    137  CD1 TYR X  10      14.690   4.380   3.310  0.00  0.00            
ATOM    138  HD1 TYR X  10      14.820   4.610   2.260  0.00  0.00            
ATOM    139  CE1 TYR X  10      13.690   4.970   4.060  0.00  0.00            
ATOM    140  HE1 TYR X  10      12.950   5.560   3.550  0.00  0.00            
ATOM    141  CZ  TYR X  10      13.770   4.890   5.470  0.00  0.00            
ATOM    142  OH  TYR X  10      12.770   5.390   6.300  0.00  0.00            
ATOM    143  HH  TYR X  10      12.310   6.050   5.780  0.00  0.00            
ATOM    144  CD2 TYR X  10      15.710   3.550   5.330  0.00  0.00            
ATOM    145  HD2 TYR X  10      16.460   2.920   5.780  0.00  0.00            
ATOM    146  CE2 TYR X  10      14.780   4.200   6.130  0.00  0.00            
ATOM    147  HE2 TYR X  10      14.780   4.190   7.210  0.00  0.00            
ATOM    148  C   TYR X  10      15.450   1.170   2.040  0.00  0.00            
ATOM    149  O   TYR X  10      15.530   1.500   0.860  0.00  0.00            
ATOM    150  N   GLU X  11      14.380   0.440   2.440  0.00  0.00            
ATOM    151  HN  GLU X  11      14.430   0.130   3.390  0.00  0.00            
ATOM    152  CA  GLU X  11      13.140   0.330   1.790  0.00  0.00            
ATOM    153  HA  GLU X  11      13.350  -0.040   0.810  0.00  0.00            
ATOM    154  CB  GLU X  11      12.160  -0.620   2.570  0.00  0.00            
ATOM    155  HB1 GLU X  11      11.140  -0.600   2.120  0.00  0.00            
ATOM    156  HB2 GLU X  11      12.100  -0.240   3.610  0.00  0.00            
ATOM    157  CG  GLU X  11      12.620  -2.110   2.540  0.00  0.00            
ATOM    158  HG1 GLU X  11      13.620  -2.010   3.000  0.00  0.00            
ATOM    159  HG2 GLU X  11      12.680  -2.590   1.530  0.00  0.00            
ATOM    160  CD  GLU X  11      11.580  -2.840   3.300  0.00  0.00            
ATOM    161  OE1 GLU X  11      10.440  -3.080   2.720  0.00  0.00            
ATOM    162  OE2 GLU X  11      11.800  -3.290   4.410  0.00  0.00            
ATOM    163  C   GLU X  11      12.360   1.640   1.520  0.00  0.00            
ATOM    164  O   GLU X  11      12.290   2.570   2.340  0.00  0.00            
ATOM    165  N   VAL X  12      11.950   1.760   0.220  0.00  0.00            
ATOM    166  HN  VAL X  12      11.990   0.930  -0.320  0.00  0.00            
ATOM    167  CA  VAL X  12      11.530   2.960  -0.480  0.00  0.00            
ATOM    168  HA  VAL X  12      11.550   3.810   0.200  0.00  0.00            
ATOM    169  CB  VAL X  12      12.680   3.330  -1.400  0.00  0.00            
ATOM    170  HB  VAL X  12      13.200   2.440  -1.810  0.00  0.00            
ATOM    171  CG1 VAL X  12      12.110   3.990  -2.700  0.00  0.00            
ATOM    172 HG11 VAL X  12      12.950   4.160  -3.410  0.00  0.00            
ATOM    173 HG12 VAL X  12      11.370   3.360  -3.220  0.00  0.00            
ATOM    174 HG13 VAL X  12      11.740   5.000  -2.440  0.00  0.00            
ATOM    175  CG2 VAL X  12      13.710   4.230  -0.810  0.00  0.00            
ATOM    176 HG21 VAL X  12      13.170   5.200  -0.730  0.00  0.00            
ATOM    177 HG22 VAL X  12      13.980   3.910   0.210  0.00  0.00            
ATOM    178 HG23 VAL X  12      14.600   4.410  -1.460  0.00  0.00            
ATOM    179  C   VAL X  12      10.120   2.860  -1.070  0.00  0.00            
ATOM    180  O   VAL X  12       9.420   3.850  -1.170  0.00  0.00            
ATOM    181  N   HIS X  13       9.720   1.620  -1.230  0.00  0.00            
ATOM    182  HN  HIS X  13      10.410   0.890  -1.140  0.00  0.00            
ATOM    183  CA  HIS X  13       8.410   1.190  -1.340  0.00  0.00            
ATOM    184  HA  HIS X  13       7.810   2.080  -1.450  0.00  0.00            
ATOM    185  CB  HIS X  13       8.260   0.460  -2.610  0.00  0.00            
ATOM    186  HB1 HIS X  13       7.290  -0.070  -2.710  0.00  0.00            
ATOM    187  HB2 HIS X  13       8.980  -0.390  -2.620  0.00  0.00            
ATOM    188  ND1 HIS X  13       7.670   2.070  -4.470  0.00  0.00            
ATOM    189  CG  HIS X  13       8.630   1.330  -3.870  0.00  0.00            
ATOM    190  CE1 HIS X  13       8.270   2.500  -5.550  0.00  0.00            
ATOM    191  HE1 HIS X  13       7.820   3.280  -6.170  0.00  0.00            
ATOM    192  NE2 HIS X  13       9.510   1.950  -5.760  0.00  0.00            
ATOM    193  HE2 HIS X  13      10.080   2.090  -6.570  0.00  0.00            
ATOM    194  CD2 HIS X  13       9.790   1.230  -4.590  0.00  0.00            
ATOM    195  HD2 HIS X  13      10.670   0.640  -4.400  0.00  0.00            
ATOM    196  C   HIS X  13       7.970   0.380  -0.110  0.00  0.00            
ATOM    197  O   HIS X  13       8.550  -0.650   0.270  0.00  0.00            
ATOM    198  N   HIS X  14       6.980   0.980   0.530  0.00  0.00            
ATOM    199  HN  HIS X  14       6.540   1.820   0.230  0.00  0.00            
ATOM    200  CA  HIS X  14       6.330   0.320   1.630  0.00  0.00            
ATOM    201  HA  HIS X  14       7.080   0.240   2.390  0.00  0.00            
ATOM    202  CB  HIS X  14       5.340   1.270   2.390  0.00  0.00            
ATOM    203  HB1 HIS X  14       5.230   0.840   3.410  0.00  0.00            
ATOM    204  HB2 HIS X  14       4.340   1.290   1.910  0.00  0.00            
ATOM    205  ND1 HIS X  14       6.730   3.070   3.460  0.00  0.00            
ATOM    206  CG  HIS X  14       5.720   2.710   2.590  0.00  0.00            
ATOM    207  CE1 HIS X  14       6.670   4.400   3.470  0.00  0.00            
ATOM    208  HE1 HIS X  14       7.340   5.020   4.080  0.00  0.00            
ATOM    209  NE2 HIS X  14       5.750   4.850   2.590  0.00  0.00            
ATOM    210  HE2 HIS X  14       5.560   5.820   2.410  0.00  0.00            
ATOM    211  CD2 HIS X  14       5.090   3.780   2.090  0.00  0.00            
ATOM    212  HD2 HIS X  14       4.310   3.700   1.330  0.00  0.00            
ATOM    213  C   HIS X  14       5.760  -1.060   1.460  0.00  0.00            
ATOM    214  O   HIS X  14       5.680  -1.590   0.340  0.00  0.00            
ATOM    215  N   GLN X  15       5.510  -1.760   2.610  0.00  0.00            
ATOM    216  HN  GLN X  15       5.650  -1.290   3.480  0.00  0.00            
ATOM    217  CA  GLN X  15       4.820  -2.990   2.620  0.00  0.00            
ATOM    218  HA  GLN X  15       5.450  -3.800   2.260  0.00  0.00            
ATOM    219  CB  GLN X  15       4.510  -3.390   4.060  0.00  0.00            
ATOM    220  HB1 GLN X  15       3.940  -2.550   4.490  0.00  0.00            
ATOM    221  HB2 GLN X  15       5.470  -3.470   4.610  0.00  0.00            
ATOM    222  CG  GLN X  15       3.690  -4.750   4.320  0.00  0.00            
ATOM    223  HG1 GLN X  15       2.730  -4.740   3.770  0.00  0.00            
ATOM    224  HG2 GLN X  15       3.450  -4.800   5.400  0.00  0.00            
ATOM    225  CD  GLN X  15       4.480  -5.950   3.960  0.00  0.00            
ATOM    226  OE1 GLN X  15       4.900  -6.170   2.830  0.00  0.00            
ATOM    227  NE2 GLN X  15       4.870  -6.840   4.940  0.00  0.00            
ATOM    228 HE21 GLN X  15       5.260  -7.740   4.740  0.00  0.00            
ATOM    229 HE22 GLN X  15       4.750  -6.640   5.910  0.00  0.00            
ATOM    230  C   GLN X  15       3.560  -3.040   1.800  0.00  0.00            
ATOM    231  O   GLN X  15       2.780  -2.100   1.690  0.00  0.00            
ATOM    232  N   LYS X  16       3.270  -4.180   1.100  0.00  0.00            
ATOM    233  HN  LYS X  16       3.820  -4.990   1.310  0.00  0.00            
ATOM    234  CA  LYS X  16       1.990  -4.370   0.420  0.00  0.00            
ATOM    235  HA  LYS X  16       1.950  -3.610  -0.350  0.00  0.00            
ATOM    236  CB  LYS X  16       1.920  -5.720  -0.270  0.00  0.00            
ATOM    237  HB1 LYS X  16       0.880  -5.840  -0.670  0.00  0.00            
ATOM    238  HB2 LYS X  16       2.140  -6.440   0.550  0.00  0.00            
ATOM    239  CG  LYS X  16       2.910  -5.880  -1.420  0.00  0.00            
ATOM    240  HG1 LYS X  16       3.870  -5.600  -0.930  0.00  0.00            
ATOM    241  HG2 LYS X  16       2.660  -5.270  -2.320  0.00  0.00            
ATOM    242  CD  LYS X  16       3.020  -7.350  -1.840  0.00  0.00            
ATOM    243  HD1 LYS X  16       3.070  -8.010  -0.950  0.00  0.00            
ATOM    244  HD2 LYS X  16       2.280  -7.680  -2.600  0.00  0.00            
ATOM    245  CE  LYS X  16       4.350  -7.600  -2.580  0.00  0.00            
ATOM    246  HE1 LYS X  16       5.180  -7.160  -1.990  0.00  0.00            
ATOM    247  HE2 LYS X  16       4.210  -7.160  -3.600  0.00  0.00            
ATOM    248  NZ  LYS X  16       4.580  -9.060  -2.780  0.00  0.00            
ATOM    249  HZ1 LYS X  16       5.410  -9.270  -3.370  0.00  0.00            
ATOM    250  HZ2 LYS X  16       4.720  -9.660  -1.930  0.00  0.00            
ATOM    251  HZ3 LYS X  16       3.760  -9.470  -3.280  0.00  0.00            
ATOM    252  C   LYS X  16       0.710  -4.040   1.160  0.00  0.00            
ATOM    253  O   LYS X  16       0.560  -4.120   2.330  0.00  0.00            
ATOM    254  N   LEU X  17      -0.300  -3.610   0.370  0.00  0.00            
ATOM    255  HN  LEU X  17      -0.230  -3.610  -0.620  0.00  0.00            
ATOM    256  CA  LEU X  17      -1.600  -3.280   0.890  0.00  0.00            
ATOM    257  HA  LEU X  17      -1.730  -3.500   1.950  0.00  0.00            
ATOM    258  CB  LEU X  17      -1.880  -1.820   0.540  0.00  0.00            
ATOM    259  HB1 LEU X  17      -2.970  -1.660   0.690  0.00  0.00            
ATOM    260  HB2 LEU X  17      -1.600  -1.910  -0.530  0.00  0.00            
ATOM    261  CG  LEU X  17      -1.030  -0.800   1.330  0.00  0.00            
ATOM    262  HG  LEU X  17       0.040  -1.060   1.250  0.00  0.00            
ATOM    263  CD1 LEU X  17      -1.180   0.620   0.780  0.00  0.00            
ATOM    264 HD11 LEU X  17      -0.760   1.320   1.530  0.00  0.00            
ATOM    265 HD12 LEU X  17      -0.490   0.670  -0.080  0.00  0.00            
ATOM    266 HD13 LEU X  17      -2.190   0.870   0.400  0.00  0.00            
ATOM    267  CD2 LEU X  17      -1.500  -0.840   2.840  0.00  0.00            
ATOM    268 HD21 LEU X  17      -2.520  -0.420   2.830  0.00  0.00            
ATOM    269 HD22 LEU X  17      -1.610  -1.900   3.150  0.00  0.00            
ATOM    270 HD23 LEU X  17      -0.790  -0.290   3.500  0.00  0.00            
ATOM    271  C   LEU X  17      -2.690  -4.180   0.220  0.00  0.00            
ATOM    272  O   LEU X  17      -2.770  -4.480  -0.970  0.00  0.00            
ATOM    273  N   VAL X  18      -3.690  -4.630   1.030  0.00  0.00            
ATOM    274  HN  VAL X  18      -3.720  -4.510   2.020  0.00  0.00            
ATOM    275  CA  VAL X  18      -4.830  -5.290   0.540  0.00  0.00            
ATOM    276  HA  VAL X  18      -4.570  -5.950  -0.280  0.00  0.00            
ATOM    277  CB  VAL X  18      -5.460  -5.940   1.740  0.00  0.00            
ATOM    278  HB  VAL X  18      -5.450  -5.210   2.590  0.00  0.00            
ATOM    279  CG1 VAL X  18      -6.940  -6.380   1.550  0.00  0.00            
ATOM    280 HG11 VAL X  18      -6.960  -6.980   0.610  0.00  0.00            
ATOM    281 HG12 VAL X  18      -7.230  -6.930   2.480  0.00  0.00            
ATOM    282 HG13 VAL X  18      -7.610  -5.520   1.350  0.00  0.00            
ATOM    283  CG2 VAL X  18      -4.550  -7.130   2.130  0.00  0.00            
ATOM    284 HG21 VAL X  18      -3.650  -6.720   2.670  0.00  0.00            
ATOM    285 HG22 VAL X  18      -5.020  -7.850   2.830  0.00  0.00            
ATOM    286 HG23 VAL X  18      -4.070  -7.510   1.200  0.00  0.00            
ATOM    287  C   VAL X  18      -5.840  -4.450  -0.180  0.00  0.00            
ATOM    288  O   VAL X  18      -6.130  -3.350   0.270  0.00  0.00            
ATOM    289  N   PHE X  19      -6.420  -4.960  -1.310  0.00  0.00            
ATOM    290  HN  PHE X  19      -6.210  -5.860  -1.690  0.00  0.00            
ATOM    291  CA  PHE X  19      -7.120  -4.160  -2.260  0.00  0.00            
ATOM    292  HA  PHE X  19      -7.440  -3.230  -1.800  0.00  0.00            
ATOM    293  CB  PHE X  19      -6.170  -3.850  -3.490  0.00  0.00            
ATOM    294  HB1 PHE X  19      -5.720  -4.780  -3.910  0.00  0.00            
ATOM    295  HB2 PHE X  19      -5.330  -3.230  -3.080  0.00  0.00            
ATOM    296  CG  PHE X  19      -6.900  -3.110  -4.540  0.00  0.00            
ATOM    297  CD1 PHE X  19      -7.470  -3.830  -5.680  0.00  0.00            
ATOM    298  HD1 PHE X  19      -7.430  -4.900  -5.800  0.00  0.00            
ATOM    299  CE1 PHE X  19      -8.030  -3.130  -6.730  0.00  0.00            
ATOM    300  HE1 PHE X  19      -8.280  -3.700  -7.620  0.00  0.00            
ATOM    301  CZ  PHE X  19      -8.140  -1.770  -6.660  0.00  0.00            
ATOM    302  HZ  PHE X  19      -8.620  -1.310  -7.510  0.00  0.00            
ATOM    303  CD2 PHE X  19      -7.110  -1.710  -4.560  0.00  0.00            
ATOM    304  HD2 PHE X  19      -6.650  -1.150  -3.740  0.00  0.00            
ATOM    305  CE2 PHE X  19      -7.730  -0.980  -5.560  0.00  0.00            
ATOM    306  HE2 PHE X  19      -7.840   0.090  -5.630  0.00  0.00            
ATOM    307  C   PHE X  19      -8.400  -4.880  -2.630  0.00  0.00            
ATOM    308  O   PHE X  19      -8.370  -6.120  -2.870  0.00  0.00            
ATOM    309  N   PHE X  20      -9.570  -4.250  -2.560  0.00  0.00            
ATOM    310  HN  PHE X  20      -9.500  -3.260  -2.500  0.00  0.00            
ATOM    311  CA  PHE X  20     -10.870  -4.860  -2.670  0.00  0.00            
ATOM    312  HA  PHE X  20     -10.790  -5.940  -2.680  0.00  0.00            
ATOM    313  CB  PHE X  20     -11.820  -4.440  -1.470  0.00  0.00            
ATOM    314  HB1 PHE X  20     -12.830  -4.880  -1.650  0.00  0.00            
ATOM    315  HB2 PHE X  20     -11.960  -3.340  -1.550  0.00  0.00            
ATOM    316  CG  PHE X  20     -11.190  -4.810  -0.130  0.00  0.00            
ATOM    317  CD1 PHE X  20     -11.460  -6.030   0.390  0.00  0.00            
ATOM    318  HD1 PHE X  20     -11.970  -6.750  -0.220  0.00  0.00            
ATOM    319  CE1 PHE X  20     -11.040  -6.370   1.710  0.00  0.00            
ATOM    320  HE1 PHE X  20     -11.390  -7.370   1.910  0.00  0.00            
ATOM    321  CZ  PHE X  20     -10.510  -5.380   2.510  0.00  0.00            
ATOM    322  HZ  PHE X  20     -10.350  -5.520   3.580  0.00  0.00            
ATOM    323  CD2 PHE X  20     -10.620  -3.850   0.680  0.00  0.00            
ATOM    324  HD2 PHE X  20     -10.610  -2.850   0.290  0.00  0.00            
ATOM    325  CE2 PHE X  20     -10.290  -4.110   1.990  0.00  0.00            
ATOM    326  HE2 PHE X  20      -9.950  -3.370   2.700  0.00  0.00            
ATOM    327  C   PHE X  20     -11.610  -4.620  -4.010  0.00  0.00            
ATOM    328  O   PHE X  20     -11.590  -3.580  -4.700  0.00  0.00            
ATOM    329  N   ALA X  21     -12.450  -5.590  -4.450  0.00  0.00            
ATOM    330  HN  ALA X  21     -12.370  -6.530  -4.120  0.00  0.00            
ATOM    331  CA  ALA X  21     -13.510  -5.370  -5.430  0.00  0.00            
ATOM    332  HA  ALA X  21     -13.050  -5.000  -6.340  0.00  0.00            
ATOM    333  CB  ALA X  21     -14.110  -6.750  -5.750  0.00  0.00            
ATOM    334  HB1 ALA X  21     -15.050  -6.630  -6.310  0.00  0.00            
ATOM    335  HB2 ALA X  21     -13.400  -7.440  -6.250  0.00  0.00            
ATOM    336  HB3 ALA X  21     -14.330  -7.230  -4.780  0.00  0.00            
ATOM    337  C   ALA X  21     -14.550  -4.340  -4.970  0.00  0.00            
ATOM    338  O   ALA X  21     -14.630  -4.020  -3.790  0.00  0.00            
ATOM    339  N   GLU X  22     -15.330  -3.810  -5.930  0.00  0.00            
ATOM    340  HN  GLU X  22     -15.340  -4.270  -6.810  0.00  0.00            
ATOM    341  CA  GLU X  22     -16.140  -2.590  -5.760  0.00  0.00            
ATOM    342  HA  GLU X  22     -15.500  -1.910  -5.220  0.00  0.00            
ATOM    343  CB  GLU X  22     -16.700  -2.200  -7.150  0.00  0.00            
ATOM    344  HB1 GLU X  22     -17.440  -1.380  -7.030  0.00  0.00            
ATOM    345  HB2 GLU X  22     -17.290  -3.070  -7.560  0.00  0.00            
ATOM    346  CG  GLU X  22     -15.540  -1.730  -8.110  0.00  0.00            
ATOM    347  HG1 GLU X  22     -16.060  -1.220  -8.950  0.00  0.00            
ATOM    348  HG2 GLU X  22     -14.830  -2.520  -8.420  0.00  0.00            
ATOM    349  CD  GLU X  22     -14.690  -0.690  -7.420  0.00  0.00            
ATOM    350  OE1 GLU X  22     -15.170   0.340  -6.920  0.00  0.00            
ATOM    351  OE2 GLU X  22     -13.360  -0.780  -7.590  0.00  0.00            
ATOM    352  C   GLU X  22     -17.300  -2.920  -4.770  0.00  0.00            
ATOM    353  O   GLU X  22     -17.880  -4.020  -4.600  0.00  0.00            
ATOM    354  N   ASP X  23     -17.740  -1.860  -3.950  0.00  0.00            
ATOM    355  HN  ASP X  23     -17.300  -1.000  -4.170  0.00  0.00            
ATOM    356  CA  ASP X  23     -18.680  -1.990  -2.870  0.00  0.00            
ATOM    357  HA  ASP X  23     -18.560  -2.960  -2.430  0.00  0.00            
ATOM    358  CB  ASP X  23     -18.520  -0.950  -1.750  0.00  0.00            
ATOM    359  HB1 ASP X  23     -19.300  -1.200  -0.990  0.00  0.00            
ATOM    360  HB2 ASP X  23     -18.680   0.130  -1.970  0.00  0.00            
ATOM    361  CG  ASP X  23     -17.260  -1.120  -0.870  0.00  0.00            
ATOM    362  OD1 ASP X  23     -16.800  -0.100  -0.340  0.00  0.00            
ATOM    363  OD2 ASP X  23     -16.710  -2.250  -0.700  0.00  0.00            
ATOM    364  C   ASP X  23     -20.090  -1.830  -3.380  0.00  0.00            
ATOM    365  O   ASP X  23     -20.250  -1.080  -4.350  0.00  0.00            
ATOM    366  N   VAL X  24     -21.080  -2.610  -2.870  0.00  0.00            
ATOM    367  HN  VAL X  24     -20.920  -3.260  -2.120  0.00  0.00            
ATOM    368  CA  VAL X  24     -22.470  -2.580  -3.430  0.00  0.00            
ATOM    369  HA  VAL X  24     -22.560  -1.880  -4.260  0.00  0.00            
ATOM    370  CB  VAL X  24     -22.710  -3.850  -4.230  0.00  0.00            
ATOM    371  HB  VAL X  24     -22.430  -4.750  -3.650  0.00  0.00            
ATOM    372  CG1 VAL X  24     -24.150  -3.940  -4.660  0.00  0.00            
ATOM    373 HG11 VAL X  24     -24.900  -4.020  -3.850  0.00  0.00            
ATOM    374 HG12 VAL X  24     -24.250  -2.970  -5.200  0.00  0.00            
ATOM    375 HG13 VAL X  24     -24.300  -4.760  -5.400  0.00  0.00            
ATOM    376  CG2 VAL X  24     -21.890  -3.900  -5.470  0.00  0.00            
ATOM    377 HG21 VAL X  24     -22.130  -4.810  -6.040  0.00  0.00            
ATOM    378 HG22 VAL X  24     -22.050  -3.040  -6.150  0.00  0.00            
ATOM    379 HG23 VAL X  24     -20.820  -3.950  -5.140  0.00  0.00            
ATOM    380  C   VAL X  24     -23.510  -2.400  -2.360  0.00  0.00            
ATOM    381  O   VAL X  24     -23.740  -3.280  -1.590  0.00  0.00            
ATOM    382  N   GLY X  25     -23.950  -1.170  -2.280  0.00  0.00            
ATOM    383  HN  GLY X  25     -23.680  -0.560  -3.030  0.00  0.00            
ATOM    384  CA  GLY X  25     -24.880  -0.740  -1.250  0.00  0.00            
ATOM    385  HA1 GLY X  25     -25.170   0.270  -1.500  0.00  0.00            
ATOM    386  HA2 GLY X  25     -25.730  -1.390  -1.360  0.00  0.00            
ATOM    387  C   GLY X  25     -24.420  -0.900   0.210  0.00  0.00            
ATOM    388  O   GLY X  25     -23.470  -0.230   0.620  0.00  0.00            
ATOM    389  N   SER X  26     -25.060  -1.720   0.970  0.00  0.00            
ATOM    390  HN  SER X  26     -25.870  -2.240   0.740  0.00  0.00            
ATOM    391  CA  SER X  26     -24.630  -2.040   2.390  0.00  0.00            
ATOM    392  HA  SER X  26     -24.470  -1.100   2.900  0.00  0.00            
ATOM    393  CB  SER X  26     -25.770  -2.790   3.210  0.00  0.00            
ATOM    394  HB1 SER X  26     -25.430  -2.950   4.260  0.00  0.00            
ATOM    395  HB2 SER X  26     -25.910  -3.720   2.630  0.00  0.00            
ATOM    396  OG  SER X  26     -27.010  -2.040   3.270  0.00  0.00            
ATOM    397  HG1 SER X  26     -26.930  -1.300   3.870  0.00  0.00            
ATOM    398  C   SER X  26     -23.360  -2.930   2.530  0.00  0.00            
ATOM    399  O   SER X  26     -22.770  -3.020   3.610  0.00  0.00            
ATOM    400  N   ASN X  27     -22.990  -3.650   1.390  0.00  0.00            
ATOM    401  HN  ASN X  27     -23.600  -3.520   0.600  0.00  0.00            
ATOM    402  CA  ASN X  27     -22.120  -4.820   1.400  0.00  0.00            
ATOM    403  HA  ASN X  27     -22.000  -5.170   2.420  0.00  0.00            
ATOM    404  CB  ASN X  27     -22.610  -6.030   0.520  0.00  0.00            
ATOM    405  HB1 ASN X  27     -21.890  -6.860   0.750  0.00  0.00            
ATOM    406  HB2 ASN X  27     -22.540  -5.970  -0.570  0.00  0.00            
ATOM    407  CG  ASN X  27     -23.980  -6.540   0.900  0.00  0.00            
ATOM    408  OD1 ASN X  27     -24.820  -6.780   0.060  0.00  0.00            
ATOM    409  ND2 ASN X  27     -24.320  -6.750   2.250  0.00  0.00            
ATOM    410 HD21 ASN X  27     -25.260  -7.030   2.450  0.00  0.00            
ATOM    411 HD22 ASN X  27     -23.720  -6.430   2.970  0.00  0.00            
ATOM    412  C   ASN X  27     -20.690  -4.490   0.960  0.00  0.00            
ATOM    413  O   ASN X  27     -20.380  -4.150  -0.170  0.00  0.00            
ATOM    414  N   LYS X  28     -19.660  -4.650   1.910  0.00  0.00            
ATOM    415  HN  LYS X  28     -19.880  -4.880   2.860  0.00  0.00            
ATOM    416  CA  LYS X  28     -18.220  -4.410   1.630  0.00  0.00            
ATOM    417  HA  LYS X  28     -18.120  -3.450   1.150  0.00  0.00            
ATOM    418  CB  LYS X  28     -17.350  -4.310   2.870  0.00  0.00            
ATOM    419  HB1 LYS X  28     -16.290  -4.390   2.540  0.00  0.00            
ATOM    420  HB2 LYS X  28     -17.580  -5.140   3.570  0.00  0.00            
ATOM    421  CG  LYS X  28     -17.500  -2.970   3.680  0.00  0.00            
ATOM    422  HG1 LYS X  28     -16.860  -2.930   4.590  0.00  0.00            
ATOM    423  HG2 LYS X  28     -18.560  -3.090   4.020  0.00  0.00            
ATOM    424  CD  LYS X  28     -17.440  -1.570   3.000  0.00  0.00            
ATOM    425  HD1 LYS X  28     -17.810  -1.630   1.960  0.00  0.00            
ATOM    426  HD2 LYS X  28     -18.190  -1.030   3.600  0.00  0.00            
ATOM    427  CE  LYS X  28     -16.020  -1.030   2.900  0.00  0.00            
ATOM    428  HE1 LYS X  28     -15.350  -1.170   3.770  0.00  0.00            
ATOM    429  HE2 LYS X  28     -16.190   0.060   2.840  0.00  0.00            
ATOM    430  NZ  LYS X  28     -15.310  -1.370   1.650  0.00  0.00            
ATOM    431  HZ1 LYS X  28     -16.000  -1.510   0.890  0.00  0.00            
ATOM    432  HZ2 LYS X  28     -14.740  -0.530   1.400  0.00  0.00            
ATOM    433  HZ3 LYS X  28     -14.770  -2.260   1.700  0.00  0.00            
ATOM    434  C   LYS X  28     -17.580  -5.400   0.640  0.00  0.00            
ATOM    435  O   LYS X  28     -17.690  -6.640   0.680  0.00  0.00            
ATOM    436  N   GLY X  29     -16.850  -4.850  -0.240  0.00  0.00            
ATOM    437  HN  GLY X  29     -16.730  -3.860  -0.280  0.00  0.00            
ATOM    438  CA  GLY X  29     -16.350  -5.600  -1.390  0.00  0.00            
ATOM    439  HA1 GLY X  29     -17.080  -6.040  -2.050  0.00  0.00            
ATOM    440  HA2 GLY X  29     -15.750  -4.820  -1.830  0.00  0.00            
ATOM    441  C   GLY X  29     -15.270  -6.610  -1.010  0.00  0.00            
ATOM    442  O   GLY X  29     -14.530  -6.480  -0.040  0.00  0.00            
ATOM    443  N   ALA X  30     -14.940  -7.640  -1.840  0.00  0.00            
ATOM    444  HN  ALA X  30     -15.470  -7.910  -2.640  0.00  0.00            
ATOM    445  CA  ALA X  30     -14.070  -8.710  -1.450  0.00  0.00            
ATOM    446  HA  ALA X  30     -13.970  -8.800  -0.380  0.00  0.00            
ATOM    447  CB  ALA X  30     -14.660 -10.070  -1.980  0.00  0.00            
ATOM    448  HB1 ALA X  30     -15.500 -10.240  -1.270  0.00  0.00            
ATOM    449  HB2 ALA X  30     -15.080  -9.990  -3.000  0.00  0.00            
ATOM    450  HB3 ALA X  30     -13.940 -10.920  -1.930  0.00  0.00            
ATOM    451  C   ALA X  30     -12.630  -8.620  -1.970  0.00  0.00            
ATOM    452  O   ALA X  30     -12.360  -8.110  -3.000  0.00  0.00            
ATOM    453  N   ILE X  31     -11.630  -9.300  -1.280  0.00  0.00            
ATOM    454  HN  ILE X  31     -11.800  -9.790  -0.430  0.00  0.00            
ATOM    455  CA  ILE X  31     -10.230  -9.230  -1.800  0.00  0.00            
ATOM    456  HA  ILE X  31      -9.820  -8.230  -1.740  0.00  0.00            
ATOM    457  CB  ILE X  31      -9.350 -10.080  -0.870  0.00  0.00            
ATOM    458  HB  ILE X  31      -9.780 -11.100  -0.880  0.00  0.00            
ATOM    459  CG2 ILE X  31      -7.860 -10.040  -1.290  0.00  0.00            
ATOM    460 HG21 ILE X  31      -7.300 -10.920  -0.890  0.00  0.00            
ATOM    461 HG22 ILE X  31      -7.650 -10.080  -2.380  0.00  0.00            
ATOM    462 HG23 ILE X  31      -7.350  -9.130  -0.910  0.00  0.00            
ATOM    463  CG1 ILE X  31      -9.310  -9.650   0.630  0.00  0.00            
ATOM    464 HG11 ILE X  31     -10.350  -9.430   0.960  0.00  0.00            
ATOM    465 HG12 ILE X  31      -8.840  -8.660   0.760  0.00  0.00            
ATOM    466  CD  ILE X  31      -8.770 -10.620   1.640  0.00  0.00            
ATOM    467  HD1 ILE X  31      -7.660 -10.770   1.580  0.00  0.00            
ATOM    468  HD2 ILE X  31      -8.970 -10.280   2.680  0.00  0.00            
ATOM    469  HD3 ILE X  31      -9.300 -11.580   1.530  0.00  0.00            
ATOM    470  C   ILE X  31      -9.980  -9.770  -3.210  0.00  0.00            
ATOM    471  O   ILE X  31     -10.170 -10.960  -3.530  0.00  0.00            
ATOM    472  N   ILE X  32      -9.600  -8.820  -4.070  0.00  0.00            
ATOM    473  HN  ILE X  32      -9.420  -7.860  -3.820  0.00  0.00            
ATOM    474  CA  ILE X  32      -9.280  -9.140  -5.450  0.00  0.00            
ATOM    475  HA  ILE X  32      -9.810 -10.040  -5.720  0.00  0.00            
ATOM    476  CB  ILE X  32      -9.860  -8.000  -6.380  0.00  0.00            
ATOM    477  HB  ILE X  32     -10.940  -7.860  -6.180  0.00  0.00            
ATOM    478  CG2 ILE X  32      -9.330  -6.640  -6.010  0.00  0.00            
ATOM    479 HG21 ILE X  32      -8.260  -6.700  -6.260  0.00  0.00            
ATOM    480 HG22 ILE X  32      -9.790  -5.890  -6.700  0.00  0.00            
ATOM    481 HG23 ILE X  32      -9.560  -6.380  -4.950  0.00  0.00            
ATOM    482  CG1 ILE X  32      -9.700  -8.340  -7.870  0.00  0.00            
ATOM    483 HG11 ILE X  32      -8.620  -8.420  -8.160  0.00  0.00            
ATOM    484 HG12 ILE X  32     -10.180  -7.500  -8.410  0.00  0.00            
ATOM    485  CD  ILE X  32     -10.370  -9.670  -8.310  0.00  0.00            
ATOM    486  HD1 ILE X  32      -9.840 -10.520  -7.810  0.00  0.00            
ATOM    487  HD2 ILE X  32     -11.460  -9.700  -8.140  0.00  0.00            
ATOM    488  HD3 ILE X  32     -10.400  -9.790  -9.420  0.00  0.00            
ATOM    489  C   ILE X  32      -7.740  -9.340  -5.620  0.00  0.00            
ATOM    490  O   ILE X  32      -7.270  -9.960  -6.620  0.00  0.00            
ATOM    491  N   GLY X  33      -6.910  -8.890  -4.650  0.00  0.00            
ATOM    492  HN  GLY X  33      -7.330  -8.530  -3.830  0.00  0.00            
ATOM    493  CA  GLY X  33      -5.490  -9.080  -4.680  0.00  0.00            
ATOM    494  HA1 GLY X  33      -5.260 -10.030  -4.240  0.00  0.00            
ATOM    495  HA2 GLY X  33      -5.050  -9.010  -5.670  0.00  0.00            
ATOM    496  C   GLY X  33      -4.780  -8.010  -3.900  0.00  0.00            
ATOM    497  O   GLY X  33      -5.270  -7.470  -2.900  0.00  0.00            
ATOM    498  N   LEU X  34      -3.490  -7.740  -4.330  0.00  0.00            
ATOM    499  HN  LEU X  34      -3.160  -8.310  -5.080  0.00  0.00            
ATOM    500  CA  LEU X  34      -2.520  -6.860  -3.650  0.00  0.00            
ATOM    501  HA  LEU X  34      -2.990  -6.380  -2.810  0.00  0.00            
ATOM    502  CB  LEU X  34      -1.350  -7.670  -3.190  0.00  0.00            
ATOM    503  HB1 LEU X  34      -0.520  -7.010  -2.860  0.00  0.00            
ATOM    504  HB2 LEU X  34      -0.970  -8.240  -4.070  0.00  0.00            
ATOM    505  CG  LEU X  34      -1.680  -8.730  -2.040  0.00  0.00            
ATOM    506  HG  LEU X  34      -2.180  -9.630  -2.460  0.00  0.00            
ATOM    507  CD1 LEU X  34      -0.360  -9.280  -1.430  0.00  0.00            
ATOM    508 HD11 LEU X  34      -0.790 -10.040  -0.740  0.00  0.00            
ATOM    509 HD12 LEU X  34       0.320  -9.750  -2.170  0.00  0.00            
ATOM    510 HD13 LEU X  34       0.190  -8.480  -0.900  0.00  0.00            
ATOM    511  CD2 LEU X  34      -2.490  -8.330  -0.830  0.00  0.00            
ATOM    512 HD21 LEU X  34      -2.580  -9.260  -0.240  0.00  0.00            
ATOM    513 HD22 LEU X  34      -1.940  -7.590  -0.190  0.00  0.00            
ATOM    514 HD23 LEU X  34      -3.530  -8.020  -1.100  0.00  0.00            
ATOM    515  C   LEU X  34      -2.040  -5.680  -4.480  0.00  0.00            
ATOM    516  O   LEU X  34      -2.020  -5.770  -5.710  0.00  0.00            
ATOM    517  N   MET X  35      -1.760  -4.480  -3.840  0.00  0.00            
ATOM    518  HN  MET X  35      -1.970  -4.350  -2.870  0.00  0.00            
ATOM    519  CA  MET X  35      -1.020  -3.430  -4.540  0.00  0.00            
ATOM    520  HA  MET X  35      -0.630  -3.870  -5.450  0.00  0.00            
ATOM    521  CB  MET X  35      -2.020  -2.200  -4.740  0.00  0.00            
ATOM    522  HB1 MET X  35      -2.920  -2.520  -5.310  0.00  0.00            
ATOM    523  HB2 MET X  35      -1.520  -1.400  -5.310  0.00  0.00            
ATOM    524  CG  MET X  35      -2.370  -1.440  -3.450  0.00  0.00            
ATOM    525  HG1 MET X  35      -1.450  -1.000  -3.010  0.00  0.00            
ATOM    526  HG2 MET X  35      -2.760  -2.100  -2.650  0.00  0.00            
ATOM    527  SD  MET X  35      -3.800  -0.420  -3.700  0.00  0.00            
ATOM    528  CE  MET X  35      -4.140  -0.100  -1.990  0.00  0.00            
ATOM    529  HE1 MET X  35      -3.170   0.010  -1.470  0.00  0.00            
ATOM    530  HE2 MET X  35      -4.770   0.820  -1.930  0.00  0.00            
ATOM    531  HE3 MET X  35      -4.820  -0.890  -1.600  0.00  0.00            
ATOM    532  C   MET X  35       0.080  -3.200  -3.530  0.00  0.00            
ATOM    533  O   MET X  35      -0.060  -3.340  -2.330  0.00  0.00            
ATOM    534  N   VAL X  36       1.200  -2.740  -4.110  0.00  0.00            
ATOM    535  HN  VAL X  36       1.220  -2.520  -5.080  0.00  0.00            
ATOM    536  CA  VAL X  36       2.320  -2.280  -3.370  0.00  0.00            
ATOM    537  HA  VAL X  36       2.600  -2.980  -2.590  0.00  0.00            
ATOM    538  CB  VAL X  36       3.650  -2.150  -4.140  0.00  0.00            
ATOM    539  HB  VAL X  36       4.440  -1.880  -3.410  0.00  0.00            
ATOM    540  CG1 VAL X  36       3.930  -3.520  -4.680  0.00  0.00            
ATOM    541 HG11 VAL X  36       3.280  -3.800  -5.530  0.00  0.00            
ATOM    542 HG12 VAL X  36       5.000  -3.550  -4.960  0.00  0.00            
ATOM    543 HG13 VAL X  36       3.790  -4.300  -3.900  0.00  0.00            
ATOM    544  CG2 VAL X  36       3.410  -1.100  -5.200  0.00  0.00            
ATOM    545 HG21 VAL X  36       3.400  -0.120  -4.680  0.00  0.00            
ATOM    546 HG22 VAL X  36       4.280  -0.930  -5.860  0.00  0.00            
ATOM    547 HG23 VAL X  36       2.550  -1.250  -5.890  0.00  0.00            
ATOM    548  C   VAL X  36       1.970  -1.020  -2.590  0.00  0.00            
ATOM    549  O   VAL X  36       1.050  -0.270  -2.820  0.00  0.00            
ATOM    550  N   GLY X  37       2.790  -0.770  -1.550  0.00  0.00            
ATOM    551  HN  GLY X  37       3.560  -1.370  -1.350  0.00  0.00            
ATOM    552  CA  GLY X  37       2.750   0.490  -0.860  0.00  0.00            
ATOM    553  HA1 GLY X  37       1.770   0.840  -0.520  0.00  0.00            
ATOM    554  HA2 GLY X  37       3.460   0.360  -0.060  0.00  0.00            
ATOM    555  C   GLY X  37       3.290   1.620  -1.690  0.00  0.00            
ATOM    556  O   GLY X  37       3.780   1.530  -2.790  0.00  0.00            
ATOM    557  N   GLY X  38       3.140   2.820  -1.100  0.00  0.00            
ATOM    558  HN  GLY X  38       2.510   2.900  -0.330  0.00  0.00            
ATOM    559  CA  GLY X  38       3.710   4.100  -1.680  0.00  0.00            
ATOM    560  HA1 GLY X  38       3.410   4.280  -2.700  0.00  0.00            
ATOM    561  HA2 GLY X  38       3.300   4.960  -1.170  0.00  0.00            
ATOM    562  C   GLY X  38       5.170   4.320  -1.420  0.00  0.00            
ATOM    563  O   GLY X  38       6.000   3.480  -1.090  0.00  0.00            
ATOM    564  N   VAL X  39       5.570   5.660  -1.580  0.00  0.00            
ATOM    565  HN  VAL X  39       4.840   6.320  -1.720  0.00  0.00            
ATOM    566  CA  VAL X  39       6.940   5.990  -1.620  0.00  0.00            
ATOM    567  HA  VAL X  39       7.550   5.110  -1.610  0.00  0.00            
ATOM    568  CB  VAL X  39       7.430   6.640  -2.970  0.00  0.00            
ATOM    569  HB  VAL X  39       6.850   7.590  -3.080  0.00  0.00            
ATOM    570  CG1 VAL X  39       8.920   7.010  -2.870  0.00  0.00            
ATOM    571 HG11 VAL X  39       9.350   7.170  -3.880  0.00  0.00            
ATOM    572 HG12 VAL X  39       9.040   7.950  -2.300  0.00  0.00            
ATOM    573 HG13 VAL X  39       9.380   6.110  -2.430  0.00  0.00            
ATOM    574  CG2 VAL X  39       7.140   5.680  -4.040  0.00  0.00            
ATOM    575 HG21 VAL X  39       7.780   4.810  -3.770  0.00  0.00            
ATOM    576 HG22 VAL X  39       6.070   5.430  -4.160  0.00  0.00            
ATOM    577 HG23 VAL X  39       7.570   6.050  -4.980  0.00  0.00            
ATOM    578  C   VAL X  39       7.230   6.780  -0.430  0.00  0.00            
ATOM    579  O   VAL X  39       6.430   7.620  -0.090  0.00  0.00            
ATOM    580  N   VAL X  40       8.310   6.440   0.260  0.00  0.00            
ATOM    581  HN  VAL X  40       8.870   5.770  -0.220  0.00  0.00            
ATOM    582  CA  VAL X  40       8.800   7.240   1.410  0.00  0.00            
ATOM    583  HA  VAL X  40       8.080   7.000   2.180  0.00  0.00            
ATOM    584  CB  VAL X  40      10.050   6.570   2.020  0.00  0.00            
ATOM    585  HB  VAL X  40      10.350   7.170   2.900  0.00  0.00            
ATOM    586  CG1 VAL X  40       9.840   5.130   2.570  0.00  0.00            
ATOM    587 HG11 VAL X  40       9.170   5.130   3.460  0.00  0.00            
ATOM    588 HG12 VAL X  40       9.300   4.480   1.840  0.00  0.00            
ATOM    589 HG13 VAL X  40      10.830   4.650   2.740  0.00  0.00            
ATOM    590  CG2 VAL X  40      11.270   6.570   1.030  0.00  0.00            
ATOM    591 HG21 VAL X  40      11.500   7.620   0.750  0.00  0.00            
ATOM    592 HG22 VAL X  40      12.120   6.040   1.500  0.00  0.00            
ATOM    593 HG23 VAL X  40      10.900   6.040   0.120  0.00  0.00            
ATOM    594  C   VAL X  40       8.930   8.740   1.200  0.00  0.00            
ATOM    595  O   VAL X  40       9.220   9.190   0.080  0.00  0.00            
ATOM    596  N   ILE X  41       8.760   9.530   2.250  0.00  0.00            
ATOM    597  HN  ILE X  41       8.500   9.090   3.090  0.00  0.00            
ATOM    598  CA  ILE X  41       8.680  11.000   2.130  0.00  0.00            
ATOM    599  HA  ILE X  41       8.030  11.240   1.300  0.00  0.00            
ATOM    600  CB  ILE X  41       8.030  11.760   3.300  0.00  0.00            
ATOM    601  HB  ILE X  41       8.610  11.470   4.200  0.00  0.00            
ATOM    602  CG2 ILE X  41       8.150  13.290   3.100  0.00  0.00            
ATOM    603 HG21 ILE X  41       7.650  13.710   2.200  0.00  0.00            
ATOM    604 HG22 ILE X  41       7.540  13.750   3.910  0.00  0.00            
ATOM    605 HG23 ILE X  41       9.220  13.580   3.260  0.00  0.00            
ATOM    606  CG1 ILE X  41       6.550  11.380   3.600  0.00  0.00            
ATOM    607 HG11 ILE X  41       6.190  11.890   4.520  0.00  0.00            
ATOM    608 HG12 ILE X  41       6.500  10.270   3.700  0.00  0.00            
ATOM    609  CD  ILE X  41       5.530  11.660   2.430  0.00  0.00            
ATOM    610  HD1 ILE X  41       4.490  11.550   2.800  0.00  0.00            
ATOM    611  HD2 ILE X  41       5.540  12.740   2.160  0.00  0.00            
ATOM    612  HD3 ILE X  41       5.680  11.010   1.540  0.00  0.00            
ATOM    613  C   ILE X  41      10.040  11.640   1.700  0.00  0.00            
ATOM    614  O   ILE X  41      10.960  11.630   2.500  0.00  0.00            
ATOM    615  N   ALA X  42      10.120  12.250   0.440  0.00  0.00            
ATOM    616  HN  ALA X  42       9.290  12.300  -0.120  0.00  0.00            
ATOM    617  CA  ALA X  42      11.250  12.940  -0.170  0.00  0.00            
ATOM    618  HA  ALA X  42      10.870  13.710  -0.820  0.00  0.00            
ATOM    619  CB  ALA X  42      12.270  13.590   0.720  0.00  0.00            
ATOM    620  HB1 ALA X  42      11.900  14.140   1.610  0.00  0.00            
ATOM    621  HB2 ALA X  42      13.010  12.840   1.080  0.00  0.00            
ATOM    622  HB3 ALA X  42      12.880  14.360   0.210  0.00  0.00            
ATOM    623  C   ALA X  42      11.920  12.050  -1.170  0.00  0.00            
ATOM    624  O   ALA X  42      12.930  12.460  -1.860  0.00  0.00            
END
