# Supplementary material for: Modulation of Aβ1–42 Aggregation by a SARS-CoV‑2 Protein Fragment
Source: J Chem Inf Model. 2025 Oct 1;65(20):11342–56. doi: 10.1021/acs.jcim.5c01811 (PMC12570137; doi:10.1021/acs.jcim.5c01811)
Supplement: Supplementary file 2 [file ci5c01811_si_002.zip › AB-coordinates/MONOMER/CENTROIDS/FI10/RF1_C2.pdb]

CRYST1   67.824   67.824   67.824  90.00  90.00  90.00 P 1           1
ATOM      1  N   ASP X   1       1.850  18.110   6.330  0.00  0.00            
ATOM      2  HN  ASP X   1       1.010  18.610   6.520  0.00  0.00            
ATOM      3  CA  ASP X   1       2.130  16.860   7.060  0.00  0.00            
ATOM      4  HA  ASP X   1       3.060  16.850   7.590  0.00  0.00            
ATOM      5  CB  ASP X   1       0.980  16.520   8.070  0.00  0.00            
ATOM      6  HB1 ASP X   1       1.050  15.500   8.510  0.00  0.00            
ATOM      7  HB2 ASP X   1      -0.040  16.570   7.620  0.00  0.00            
ATOM      8  CG  ASP X   1       1.040  17.590   9.130  0.00  0.00            
ATOM      9  OD1 ASP X   1       2.150  18.020   9.550  0.00  0.00            
ATOM     10  OD2 ASP X   1      -0.010  18.030   9.610  0.00  0.00            
ATOM     11  C   ASP X   1       2.350  15.620   6.220  0.00  0.00            
ATOM     12  O   ASP X   1       1.730  15.570   5.120  0.00  0.00            
ATOM     13  N   ALA X   2       3.280  14.790   6.630  0.00  0.00            
ATOM     14  HN  ALA X   2       3.890  15.080   7.370  0.00  0.00            
ATOM     15  CA  ALA X   2       3.630  13.480   6.080  0.00  0.00            
ATOM     16  HA  ALA X   2       4.160  13.660   5.160  0.00  0.00            
ATOM     17  CB  ALA X   2       4.810  12.920   6.890  0.00  0.00            
ATOM     18  HB1 ALA X   2       5.030  11.850   6.700  0.00  0.00            
ATOM     19  HB2 ALA X   2       5.740  13.510   6.740  0.00  0.00            
ATOM     20  HB3 ALA X   2       4.490  13.100   7.940  0.00  0.00            
ATOM     21  C   ALA X   2       2.480  12.530   5.850  0.00  0.00            
ATOM     22  O   ALA X   2       1.360  12.770   6.160  0.00  0.00            
ATOM     23  N   GLU X   3       2.780  11.360   5.210  0.00  0.00            
ATOM     24  HN  GLU X   3       3.680  11.300   4.790  0.00  0.00            
ATOM     25  CA  GLU X   3       1.970  10.170   5.250  0.00  0.00            
ATOM     26  HA  GLU X   3       1.050  10.380   4.740  0.00  0.00            
ATOM     27  CB  GLU X   3       2.620   8.930   4.560  0.00  0.00            
ATOM     28  HB1 GLU X   3       1.960   8.060   4.760  0.00  0.00            
ATOM     29  HB2 GLU X   3       3.530   8.630   5.110  0.00  0.00            
ATOM     30  CG  GLU X   3       2.760   9.100   3.000  0.00  0.00            
ATOM     31  HG1 GLU X   3       3.550   9.820   2.700  0.00  0.00            
ATOM     32  HG2 GLU X   3       1.740   9.340   2.620  0.00  0.00            
ATOM     33  CD  GLU X   3       2.990   7.680   2.440  0.00  0.00            
ATOM     34  OE1 GLU X   3       3.510   6.710   3.090  0.00  0.00            
ATOM     35  OE2 GLU X   3       2.740   7.530   1.230  0.00  0.00            
ATOM     36  C   GLU X   3       1.710   9.730   6.700  0.00  0.00            
ATOM     37  O   GLU X   3       2.470  10.010   7.590  0.00  0.00            
ATOM     38  N   PHE X   4       0.560   8.950   6.930  0.00  0.00            
ATOM     39  HN  PHE X   4      -0.050   8.810   6.160  0.00  0.00            
ATOM     40  CA  PHE X   4       0.130   8.550   8.220  0.00  0.00            
ATOM     41  HA  PHE X   4       0.660   9.240   8.860  0.00  0.00            
ATOM     42  CB  PHE X   4      -1.370   8.700   8.460  0.00  0.00            
ATOM     43  HB1 PHE X   4      -1.720   8.350   9.450  0.00  0.00            
ATOM     44  HB2 PHE X   4      -2.060   8.160   7.760  0.00  0.00            
ATOM     45  CG  PHE X   4      -1.770  10.140   8.540  0.00  0.00            
ATOM     46  CD1 PHE X   4      -1.060  11.030   9.340  0.00  0.00            
ATOM     47  HD1 PHE X   4      -0.190  10.710   9.910  0.00  0.00            
ATOM     48  CE1 PHE X   4      -1.280  12.390   9.410  0.00  0.00            
ATOM     49  HE1 PHE X   4      -0.660  13.040  10.020  0.00  0.00            
ATOM     50  CZ  PHE X   4      -2.320  12.930   8.680  0.00  0.00            
ATOM     51  HZ  PHE X   4      -2.390  14.010   8.680  0.00  0.00            
ATOM     52  CD2 PHE X   4      -2.850  10.610   7.810  0.00  0.00            
ATOM     53  HD2 PHE X   4      -3.480   9.930   7.260  0.00  0.00            
ATOM     54  CE2 PHE X   4      -3.120  12.020   7.900  0.00  0.00            
ATOM     55  HE2 PHE X   4      -3.920  12.390   7.270  0.00  0.00            
ATOM     56  C   PHE X   4       0.620   7.220   8.630  0.00  0.00            
ATOM     57  O   PHE X   4      -0.020   6.560   9.450  0.00  0.00            
ATOM     58  N   ARG X   5       1.780   6.720   8.130  0.00  0.00            
ATOM     59  HN  ARG X   5       2.370   7.370   7.630  0.00  0.00            
ATOM     60  CA  ARG X   5       2.140   5.360   8.160  0.00  0.00            
ATOM     61  HA  ARG X   5       1.780   4.930   9.080  0.00  0.00            
ATOM     62  CB  ARG X   5       1.570   4.440   7.050  0.00  0.00            
ATOM     63  HB1 ARG X   5       0.520   4.080   7.190  0.00  0.00            
ATOM     64  HB2 ARG X   5       2.110   3.490   6.840  0.00  0.00            
ATOM     65  CG  ARG X   5       1.670   5.190   5.670  0.00  0.00            
ATOM     66  HG1 ARG X   5       2.690   5.540   5.400  0.00  0.00            
ATOM     67  HG2 ARG X   5       1.160   6.160   5.770  0.00  0.00            
ATOM     68  CD  ARG X   5       1.040   4.400   4.460  0.00  0.00            
ATOM     69  HD1 ARG X   5      -0.060   4.400   4.640  0.00  0.00            
ATOM     70  HD2 ARG X   5       1.420   3.390   4.660  0.00  0.00            
ATOM     71  NE  ARG X   5       1.420   5.030   3.160  0.00  0.00            
ATOM     72  HE  ARG X   5       2.130   5.730   3.100  0.00  0.00            
ATOM     73  CZ  ARG X   5       1.140   4.470   1.980  0.00  0.00            
ATOM     74  NH1 ARG X   5       0.270   3.440   1.890  0.00  0.00            
ATOM     75 HH11 ARG X   5       0.000   2.910   2.700  0.00  0.00            
ATOM     76 HH12 ARG X   5       0.070   3.100   0.980  0.00  0.00            
ATOM     77  NH2 ARG X   5       1.440   5.020   0.840  0.00  0.00            
ATOM     78 HH21 ARG X   5       1.960   5.870   0.830  0.00  0.00            
ATOM     79 HH22 ARG X   5       1.040   4.590   0.030  0.00  0.00            
ATOM     80  C   ARG X   5       3.620   5.350   8.380  0.00  0.00            
ATOM     81  O   ARG X   5       4.280   6.280   8.070  0.00  0.00            
ATOM     82  N   HIS X   6       4.050   4.280   9.080  0.00  0.00            
ATOM     83  HN  HIS X   6       3.370   3.630   9.390  0.00  0.00            
ATOM     84  CA  HIS X   6       5.410   4.030   9.560  0.00  0.00            
ATOM     85  HA  HIS X   6       5.510   4.800  10.300  0.00  0.00            
ATOM     86  CB  HIS X   6       5.340   2.640  10.170  0.00  0.00            
ATOM     87  HB1 HIS X   6       6.360   2.340  10.520  0.00  0.00            
ATOM     88  HB2 HIS X   6       5.120   1.980   9.310  0.00  0.00            
ATOM     89  ND1 HIS X   6       3.110   2.130  11.280  0.00  0.00            
ATOM     90  CG  HIS X   6       4.400   2.690  11.310  0.00  0.00            
ATOM     91  CE1 HIS X   6       2.590   2.450  12.490  0.00  0.00            
ATOM     92  HE1 HIS X   6       1.590   2.240  12.880  0.00  0.00            
ATOM     93  NE2 HIS X   6       3.490   3.120  13.240  0.00  0.00            
ATOM     94  HE2 HIS X   6       3.370   3.410  14.190  0.00  0.00            
ATOM     95  CD2 HIS X   6       4.650   3.280  12.530  0.00  0.00            
ATOM     96  HD2 HIS X   6       5.560   3.770  12.830  0.00  0.00            
ATOM     97  C   HIS X   6       6.500   4.140   8.500  0.00  0.00            
ATOM     98  O   HIS X   6       6.190   4.190   7.320  0.00  0.00            
ATOM     99  N   ASP X   7       7.740   4.270   8.940  0.00  0.00            
ATOM    100  HN  ASP X   7       7.940   4.300   9.920  0.00  0.00            
ATOM    101  CA  ASP X   7       8.730   4.720   8.050  0.00  0.00            
ATOM    102  HA  ASP X   7       8.300   5.370   7.310  0.00  0.00            
ATOM    103  CB  ASP X   7       9.790   5.570   8.780  0.00  0.00            
ATOM    104  HB1 ASP X   7      10.520   5.980   8.040  0.00  0.00            
ATOM    105  HB2 ASP X   7      10.390   5.060   9.560  0.00  0.00            
ATOM    106  CG  ASP X   7       9.290   6.800   9.450  0.00  0.00            
ATOM    107  OD1 ASP X   7      10.030   7.310  10.360  0.00  0.00            
ATOM    108  OD2 ASP X   7       8.340   7.410   8.960  0.00  0.00            
ATOM    109  C   ASP X   7       9.390   3.560   7.310  0.00  0.00            
ATOM    110  O   ASP X   7       9.880   2.650   7.990  0.00  0.00            
ATOM    111  N   SER X   8       9.260   3.510   5.950  0.00  0.00            
ATOM    112  HN  SER X   8       8.850   4.310   5.520  0.00  0.00            
ATOM    113  CA  SER X   8       9.620   2.420   5.070  0.00  0.00            
ATOM    114  HA  SER X   8       9.780   2.870   4.100  0.00  0.00            
ATOM    115  CB  SER X   8      10.960   1.730   5.340  0.00  0.00            
ATOM    116  HB1 SER X   8      10.960   1.150   6.290  0.00  0.00            
ATOM    117  HB2 SER X   8      11.660   2.580   5.500  0.00  0.00            
ATOM    118  OG  SER X   8      11.300   0.800   4.280  0.00  0.00            
ATOM    119  HG1 SER X   8      11.120  -0.090   4.600  0.00  0.00            
ATOM    120  C   SER X   8       8.530   1.400   4.760  0.00  0.00            
ATOM    121  O   SER X   8       8.450   0.410   5.430  0.00  0.00            
ATOM    122  N   GLY X   9       7.810   1.520   3.660  0.00  0.00            
ATOM    123  HN  GLY X   9       7.890   2.330   3.090  0.00  0.00            
ATOM    124  CA  GLY X   9       6.990   0.510   3.050  0.00  0.00            
ATOM    125  HA1 GLY X   9       6.340   0.120   3.820  0.00  0.00            
ATOM    126  HA2 GLY X   9       6.520   0.960   2.180  0.00  0.00            
ATOM    127  C   GLY X   9       7.650  -0.690   2.540  0.00  0.00            
ATOM    128  O   GLY X   9       8.830  -0.870   2.520  0.00  0.00            
ATOM    129  N   TYR X  10       6.890  -1.690   2.010  0.00  0.00            
ATOM    130  HN  TYR X  10       5.930  -1.560   1.790  0.00  0.00            
ATOM    131  CA  TYR X  10       7.390  -2.970   1.560  0.00  0.00            
ATOM    132  HA  TYR X  10       8.230  -3.250   2.180  0.00  0.00            
ATOM    133  CB  TYR X  10       6.370  -4.090   1.870  0.00  0.00            
ATOM    134  HB1 TYR X  10       6.820  -5.110   1.870  0.00  0.00            
ATOM    135  HB2 TYR X  10       5.410  -4.060   1.280  0.00  0.00            
ATOM    136  CG  TYR X  10       5.930  -3.940   3.280  0.00  0.00            
ATOM    137  CD1 TYR X  10       6.780  -4.350   4.380  0.00  0.00            
ATOM    138  HD1 TYR X  10       7.680  -4.890   4.130  0.00  0.00            
ATOM    139  CE1 TYR X  10       6.440  -4.030   5.710  0.00  0.00            
ATOM    140  HE1 TYR X  10       6.990  -4.240   6.610  0.00  0.00            
ATOM    141  CZ  TYR X  10       5.260  -3.320   5.960  0.00  0.00            
ATOM    142  OH  TYR X  10       5.040  -3.050   7.260  0.00  0.00            
ATOM    143  HH  TYR X  10       4.270  -2.490   7.370  0.00  0.00            
ATOM    144  CD2 TYR X  10       4.820  -3.280   3.580  0.00  0.00            
ATOM    145  HD2 TYR X  10       4.140  -3.060   2.770  0.00  0.00            
ATOM    146  CE2 TYR X  10       4.440  -3.000   4.910  0.00  0.00            
ATOM    147  HE2 TYR X  10       3.500  -2.500   5.070  0.00  0.00            
ATOM    148  C   TYR X  10       7.790  -2.960   0.080  0.00  0.00            
ATOM    149  O   TYR X  10       7.080  -2.430  -0.770  0.00  0.00            
ATOM    150  N   GLU X  11       8.880  -3.650  -0.300  0.00  0.00            
ATOM    151  HN  GLU X  11       9.420  -4.130   0.380  0.00  0.00            
ATOM    152  CA  GLU X  11       9.290  -3.870  -1.640  0.00  0.00            
ATOM    153  HA  GLU X  11       9.000  -3.070  -2.310  0.00  0.00            
ATOM    154  CB  GLU X  11      10.860  -3.930  -1.690  0.00  0.00            
ATOM    155  HB1 GLU X  11      11.080  -4.440  -2.660  0.00  0.00            
ATOM    156  HB2 GLU X  11      11.240  -4.680  -0.970  0.00  0.00            
ATOM    157  CG  GLU X  11      11.660  -2.620  -1.480  0.00  0.00            
ATOM    158  HG1 GLU X  11      11.490  -2.200  -0.460  0.00  0.00            
ATOM    159  HG2 GLU X  11      11.280  -1.840  -2.180  0.00  0.00            
ATOM    160  CD  GLU X  11      13.120  -2.870  -1.670  0.00  0.00            
ATOM    161  OE1 GLU X  11      13.610  -3.200  -2.770  0.00  0.00            
ATOM    162  OE2 GLU X  11      13.830  -2.580  -0.640  0.00  0.00            
ATOM    163  C   GLU X  11       8.580  -5.050  -2.120  0.00  0.00            
ATOM    164  O   GLU X  11       8.550  -6.080  -1.420  0.00  0.00            
ATOM    165  N   VAL X  12       8.010  -4.970  -3.320  0.00  0.00            
ATOM    166  HN  VAL X  12       8.030  -4.120  -3.840  0.00  0.00            
ATOM    167  CA  VAL X  12       7.110  -6.070  -3.710  0.00  0.00            
ATOM    168  HA  VAL X  12       6.680  -6.600  -2.880  0.00  0.00            
ATOM    169  CB  VAL X  12       5.930  -5.640  -4.640  0.00  0.00            
ATOM    170  HB  VAL X  12       5.270  -6.510  -4.820  0.00  0.00            
ATOM    171  CG1 VAL X  12       5.090  -4.580  -3.800  0.00  0.00            
ATOM    172 HG11 VAL X  12       4.100  -4.350  -4.240  0.00  0.00            
ATOM    173 HG12 VAL X  12       4.750  -5.110  -2.880  0.00  0.00            
ATOM    174 HG13 VAL X  12       5.640  -3.660  -3.500  0.00  0.00            
ATOM    175  CG2 VAL X  12       6.460  -5.090  -5.960  0.00  0.00            
ATOM    176 HG21 VAL X  12       5.640  -4.910  -6.690  0.00  0.00            
ATOM    177 HG22 VAL X  12       7.080  -4.180  -5.930  0.00  0.00            
ATOM    178 HG23 VAL X  12       7.010  -5.880  -6.520  0.00  0.00            
ATOM    179  C   VAL X  12       7.930  -7.110  -4.460  0.00  0.00            
ATOM    180  O   VAL X  12       7.370  -8.180  -4.750  0.00  0.00            
ATOM    181  N   HIS X  13       9.240  -6.890  -4.760  0.00  0.00            
ATOM    182  HN  HIS X  13       9.610  -6.030  -4.380  0.00  0.00            
ATOM    183  CA  HIS X  13      10.180  -7.890  -5.340  0.00  0.00            
ATOM    184  HA  HIS X  13      11.160  -7.500  -5.120  0.00  0.00            
ATOM    185  CB  HIS X  13      10.140  -9.160  -4.570  0.00  0.00            
ATOM    186  HB1 HIS X  13      10.840  -9.960  -4.850  0.00  0.00            
ATOM    187  HB2 HIS X  13       9.120  -9.610  -4.630  0.00  0.00            
ATOM    188  ND1 HIS X  13      11.590  -8.640  -2.560  0.00  0.00            
ATOM    189  CG  HIS X  13      10.330  -8.860  -3.130  0.00  0.00            
ATOM    190  CE1 HIS X  13      11.440  -8.760  -1.240  0.00  0.00            
ATOM    191  HE1 HIS X  13      12.270  -8.740  -0.530  0.00  0.00            
ATOM    192  NE2 HIS X  13      10.150  -9.040  -0.870  0.00  0.00            
ATOM    193  HE2 HIS X  13       9.860  -9.270   0.060  0.00  0.00            
ATOM    194  CD2 HIS X  13       9.450  -9.100  -2.100  0.00  0.00            
ATOM    195  HD2 HIS X  13       8.410  -9.400  -2.090  0.00  0.00            
ATOM    196  C   HIS X  13      10.010  -8.080  -6.810  0.00  0.00            
ATOM    197  O   HIS X  13      10.370  -9.140  -7.360  0.00  0.00            
ATOM    198  N   HIS X  14       9.450  -7.060  -7.530  0.00  0.00            
ATOM    199  HN  HIS X  14       9.290  -6.170  -7.120  0.00  0.00            
ATOM    200  CA  HIS X  14       9.220  -6.990  -8.980  0.00  0.00            
ATOM    201  HA  HIS X  14       8.830  -5.990  -9.120  0.00  0.00            
ATOM    202  CB  HIS X  14      10.520  -7.420  -9.820  0.00  0.00            
ATOM    203  HB1 HIS X  14      10.230  -7.090 -10.850  0.00  0.00            
ATOM    204  HB2 HIS X  14      10.680  -8.510  -9.830  0.00  0.00            
ATOM    205  ND1 HIS X  14      11.860  -5.270  -9.870  0.00  0.00            
ATOM    206  CG  HIS X  14      11.710  -6.590  -9.460  0.00  0.00            
ATOM    207  CE1 HIS X  14      13.030  -4.880  -9.340  0.00  0.00            
ATOM    208  HE1 HIS X  14      13.490  -3.900  -9.500  0.00  0.00            
ATOM    209  NE2 HIS X  14      13.670  -5.900  -8.750  0.00  0.00            
ATOM    210  HE2 HIS X  14      14.570  -5.920  -8.310  0.00  0.00            
ATOM    211  CD2 HIS X  14      12.790  -7.010  -8.800  0.00  0.00            
ATOM    212  HD2 HIS X  14      13.000  -7.990  -8.380  0.00  0.00            
ATOM    213  C   HIS X  14       7.980  -7.800  -9.380  0.00  0.00            
ATOM    214  O   HIS X  14       7.640  -8.090 -10.500  0.00  0.00            
ATOM    215  N   GLN X  15       7.190  -8.060  -8.310  0.00  0.00            
ATOM    216  HN  GLN X  15       7.550  -8.030  -7.390  0.00  0.00            
ATOM    217  CA  GLN X  15       5.860  -8.670  -8.460  0.00  0.00            
ATOM    218  HA  GLN X  15       5.900  -9.500  -9.160  0.00  0.00            
ATOM    219  CB  GLN X  15       5.380  -9.300  -7.090  0.00  0.00            
ATOM    220  HB1 GLN X  15       4.340  -9.640  -7.220  0.00  0.00            
ATOM    221  HB2 GLN X  15       5.370  -8.470  -6.350  0.00  0.00            
ATOM    222  CG  GLN X  15       6.260 -10.450  -6.640  0.00  0.00            
ATOM    223  HG1 GLN X  15       7.320 -10.210  -6.410  0.00  0.00            
ATOM    224  HG2 GLN X  15       6.320 -11.270  -7.380  0.00  0.00            
ATOM    225  CD  GLN X  15       5.730 -11.170  -5.410  0.00  0.00            
ATOM    226  OE1 GLN X  15       5.100 -12.230  -5.510  0.00  0.00            
ATOM    227  NE2 GLN X  15       6.200 -10.860  -4.190  0.00  0.00            
ATOM    228 HE21 GLN X  15       6.690  -9.990  -4.110  0.00  0.00            
ATOM    229 HE22 GLN X  15       5.570 -11.240  -3.520  0.00  0.00            
ATOM    230  C   GLN X  15       4.820  -7.730  -9.100  0.00  0.00            
ATOM    231  O   GLN X  15       5.000  -6.520  -9.200  0.00  0.00            
ATOM    232  N   LYS X  16       3.710  -8.260  -9.690  0.00  0.00            
ATOM    233  HN  LYS X  16       3.720  -9.230  -9.900  0.00  0.00            
ATOM    234  CA  LYS X  16       2.480  -7.500  -9.780  0.00  0.00            
ATOM    235  HA  LYS X  16       2.730  -6.500 -10.120  0.00  0.00            
ATOM    236  CB  LYS X  16       1.480  -8.030 -10.880  0.00  0.00            
ATOM    237  HB1 LYS X  16       0.630  -7.300 -10.860  0.00  0.00            
ATOM    238  HB2 LYS X  16       1.120  -9.070 -10.750  0.00  0.00            
ATOM    239  CG  LYS X  16       2.090  -8.030 -12.300  0.00  0.00            
ATOM    240  HG1 LYS X  16       1.610  -8.830 -12.900  0.00  0.00            
ATOM    241  HG2 LYS X  16       3.210  -8.020 -12.260  0.00  0.00            
ATOM    242  CD  LYS X  16       1.930  -6.700 -13.040  0.00  0.00            
ATOM    243  HD1 LYS X  16       0.840  -6.480 -13.110  0.00  0.00            
ATOM    244  HD2 LYS X  16       2.420  -5.850 -12.550  0.00  0.00            
ATOM    245  CE  LYS X  16       2.430  -6.760 -14.490  0.00  0.00            
ATOM    246  HE1 LYS X  16       2.120  -5.990 -15.230  0.00  0.00            
ATOM    247  HE2 LYS X  16       1.970  -7.690 -14.930  0.00  0.00            
ATOM    248  NZ  LYS X  16       3.900  -6.930 -14.420  0.00  0.00            
ATOM    249  HZ1 LYS X  16       4.320  -6.850 -15.360  0.00  0.00            
ATOM    250  HZ2 LYS X  16       4.270  -6.220 -13.760  0.00  0.00            
ATOM    251  HZ3 LYS X  16       4.110  -7.880 -14.030  0.00  0.00            
ATOM    252  C   LYS X  16       1.830  -7.090  -8.440  0.00  0.00            
ATOM    253  O   LYS X  16       2.010  -7.810  -7.490  0.00  0.00            
ATOM    254  N   LEU X  17       1.090  -5.930  -8.420  0.00  0.00            
ATOM    255  HN  LEU X  17       1.030  -5.290  -9.170  0.00  0.00            
ATOM    256  CA  LEU X  17       0.470  -5.540  -7.190  0.00  0.00            
ATOM    257  HA  LEU X  17       0.690  -6.310  -6.460  0.00  0.00            
ATOM    258  CB  LEU X  17       1.120  -4.190  -6.750  0.00  0.00            
ATOM    259  HB1 LEU X  17       1.020  -3.400  -7.520  0.00  0.00            
ATOM    260  HB2 LEU X  17       2.210  -4.380  -6.630  0.00  0.00            
ATOM    261  CG  LEU X  17       0.540  -3.630  -5.400  0.00  0.00            
ATOM    262  HG  LEU X  17      -0.500  -3.340  -5.630  0.00  0.00            
ATOM    263  CD1 LEU X  17       0.600  -4.590  -4.220  0.00  0.00            
ATOM    264 HD11 LEU X  17       1.670  -4.660  -3.900  0.00  0.00            
ATOM    265 HD12 LEU X  17      -0.030  -4.160  -3.420  0.00  0.00            
ATOM    266 HD13 LEU X  17       0.210  -5.590  -4.500  0.00  0.00            
ATOM    267  CD2 LEU X  17       1.190  -2.280  -4.960  0.00  0.00            
ATOM    268 HD21 LEU X  17       2.290  -2.300  -5.150  0.00  0.00            
ATOM    269 HD22 LEU X  17       0.740  -1.500  -5.590  0.00  0.00            
ATOM    270 HD23 LEU X  17       0.880  -2.000  -3.940  0.00  0.00            
ATOM    271  C   LEU X  17      -1.040  -5.400  -7.300  0.00  0.00            
ATOM    272  O   LEU X  17      -1.650  -4.840  -8.220  0.00  0.00            
ATOM    273  N   VAL X  18      -1.780  -5.860  -6.240  0.00  0.00            
ATOM    274  HN  VAL X  18      -1.290  -6.330  -5.510  0.00  0.00            
ATOM    275  CA  VAL X  18      -3.210  -5.660  -5.980  0.00  0.00            
ATOM    276  HA  VAL X  18      -3.660  -6.090  -6.860  0.00  0.00            
ATOM    277  CB  VAL X  18      -3.820  -6.440  -4.840  0.00  0.00            
ATOM    278  HB  VAL X  18      -4.890  -6.170  -4.820  0.00  0.00            
ATOM    279  CG1 VAL X  18      -3.770  -7.930  -5.060  0.00  0.00            
ATOM    280 HG11 VAL X  18      -4.320  -8.260  -5.960  0.00  0.00            
ATOM    281 HG12 VAL X  18      -2.710  -8.260  -5.110  0.00  0.00            
ATOM    282 HG13 VAL X  18      -4.200  -8.530  -4.220  0.00  0.00            
ATOM    283  CG2 VAL X  18      -3.190  -6.030  -3.530  0.00  0.00            
ATOM    284 HG21 VAL X  18      -3.690  -6.570  -2.680  0.00  0.00            
ATOM    285 HG22 VAL X  18      -2.100  -6.220  -3.530  0.00  0.00            
ATOM    286 HG23 VAL X  18      -3.250  -4.950  -3.280  0.00  0.00            
ATOM    287  C   VAL X  18      -3.750  -4.230  -5.960  0.00  0.00            
ATOM    288  O   VAL X  18      -3.170  -3.350  -5.360  0.00  0.00            
ATOM    289  N   PHE X  19      -4.900  -3.870  -6.640  0.00  0.00            
ATOM    290  HN  PHE X  19      -5.420  -4.450  -7.260  0.00  0.00            
ATOM    291  CA  PHE X  19      -5.390  -2.480  -6.730  0.00  0.00            
ATOM    292  HA  PHE X  19      -4.660  -1.800  -6.330  0.00  0.00            
ATOM    293  CB  PHE X  19      -5.780  -2.090  -8.140  0.00  0.00            
ATOM    294  HB1 PHE X  19      -6.620  -2.740  -8.490  0.00  0.00            
ATOM    295  HB2 PHE X  19      -4.900  -2.130  -8.810  0.00  0.00            
ATOM    296  CG  PHE X  19      -6.280  -0.660  -8.370  0.00  0.00            
ATOM    297  CD1 PHE X  19      -5.860   0.460  -7.590  0.00  0.00            
ATOM    298  HD1 PHE X  19      -5.170   0.180  -6.810  0.00  0.00            
ATOM    299  CE1 PHE X  19      -6.270   1.780  -7.820  0.00  0.00            
ATOM    300  HE1 PHE X  19      -5.960   2.650  -7.250  0.00  0.00            
ATOM    301  CZ  PHE X  19      -7.080   2.040  -8.990  0.00  0.00            
ATOM    302  HZ  PHE X  19      -7.410   3.040  -9.230  0.00  0.00            
ATOM    303  CD2 PHE X  19      -7.180  -0.380  -9.430  0.00  0.00            
ATOM    304  HD2 PHE X  19      -7.500  -1.180 -10.080  0.00  0.00            
ATOM    305  CE2 PHE X  19      -7.500   0.950  -9.770  0.00  0.00            
ATOM    306  HE2 PHE X  19      -8.100   1.240 -10.620  0.00  0.00            
ATOM    307  C   PHE X  19      -6.680  -2.400  -5.900  0.00  0.00            
ATOM    308  O   PHE X  19      -7.470  -3.310  -5.880  0.00  0.00            
ATOM    309  N   PHE X  20      -6.930  -1.270  -5.210  0.00  0.00            
ATOM    310  HN  PHE X  20      -6.350  -0.470  -5.340  0.00  0.00            
ATOM    311  CA  PHE X  20      -8.080  -0.980  -4.400  0.00  0.00            
ATOM    312  HA  PHE X  20      -8.860  -1.350  -5.030  0.00  0.00            
ATOM    313  CB  PHE X  20      -7.900  -1.740  -3.050  0.00  0.00            
ATOM    314  HB1 PHE X  20      -8.120  -2.780  -3.360  0.00  0.00            
ATOM    315  HB2 PHE X  20      -8.640  -1.410  -2.290  0.00  0.00            
ATOM    316  CG  PHE X  20      -6.580  -1.520  -2.480  0.00  0.00            
ATOM    317  CD1 PHE X  20      -5.650  -2.700  -2.370  0.00  0.00            
ATOM    318  HD1 PHE X  20      -5.990  -3.620  -2.820  0.00  0.00            
ATOM    319  CE1 PHE X  20      -4.410  -2.500  -1.780  0.00  0.00            
ATOM    320  HE1 PHE X  20      -3.660  -3.270  -1.830  0.00  0.00            
ATOM    321  CZ  PHE X  20      -4.130  -1.280  -1.230  0.00  0.00            
ATOM    322  HZ  PHE X  20      -3.180  -1.090  -0.750  0.00  0.00            
ATOM    323  CD2 PHE X  20      -6.210  -0.310  -1.940  0.00  0.00            
ATOM    324  HD2 PHE X  20      -6.940   0.490  -1.970  0.00  0.00            
ATOM    325  CE2 PHE X  20      -4.990  -0.160  -1.170  0.00  0.00            
ATOM    326  HE2 PHE X  20      -4.670   0.790  -0.760  0.00  0.00            
ATOM    327  C   PHE X  20      -8.300   0.540  -4.150  0.00  0.00            
ATOM    328  O   PHE X  20      -7.480   1.440  -4.340  0.00  0.00            
ATOM    329  N   ALA X  21      -9.590   0.790  -3.970  0.00  0.00            
ATOM    330  HN  ALA X  21     -10.290   0.080  -3.860  0.00  0.00            
ATOM    331  CA  ALA X  21     -10.140   2.130  -3.980  0.00  0.00            
ATOM    332  HA  ALA X  21      -9.790   2.670  -4.850  0.00  0.00            
ATOM    333  CB  ALA X  21     -11.670   1.950  -4.070  0.00  0.00            
ATOM    334  HB1 ALA X  21     -11.850   1.610  -5.110  0.00  0.00            
ATOM    335  HB2 ALA X  21     -12.090   1.300  -3.280  0.00  0.00            
ATOM    336  HB3 ALA X  21     -12.190   2.910  -3.840  0.00  0.00            
ATOM    337  C   ALA X  21      -9.750   2.940  -2.740  0.00  0.00            
ATOM    338  O   ALA X  21      -9.680   4.160  -2.760  0.00  0.00            
ATOM    339  N   GLU X  22      -9.550   2.310  -1.570  0.00  0.00            
ATOM    340  HN  GLU X  22      -9.460   1.320  -1.530  0.00  0.00            
ATOM    341  CA  GLU X  22      -9.410   2.960  -0.270  0.00  0.00            
ATOM    342  HA  GLU X  22      -9.390   4.010  -0.540  0.00  0.00            
ATOM    343  CB  GLU X  22     -10.650   2.740   0.600  0.00  0.00            
ATOM    344  HB1 GLU X  22     -10.700   3.330   1.530  0.00  0.00            
ATOM    345  HB2 GLU X  22     -10.700   1.710   1.040  0.00  0.00            
ATOM    346  CG  GLU X  22     -11.910   3.170  -0.230  0.00  0.00            
ATOM    347  HG1 GLU X  22     -12.120   2.330  -0.920  0.00  0.00            
ATOM    348  HG2 GLU X  22     -11.640   4.110  -0.780  0.00  0.00            
ATOM    349  CD  GLU X  22     -13.220   3.370   0.490  0.00  0.00            
ATOM    350  OE1 GLU X  22     -14.230   3.510  -0.230  0.00  0.00            
ATOM    351  OE2 GLU X  22     -13.190   3.510   1.790  0.00  0.00            
ATOM    352  C   GLU X  22      -8.120   2.640   0.430  0.00  0.00            
ATOM    353  O   GLU X  22      -7.590   1.560   0.260  0.00  0.00            
ATOM    354  N   ASP X  23      -7.600   3.670   1.170  0.00  0.00            
ATOM    355  HN  ASP X  23      -8.060   4.550   1.230  0.00  0.00            
ATOM    356  CA  ASP X  23      -6.290   3.610   1.720  0.00  0.00            
ATOM    357  HA  ASP X  23      -5.670   3.080   1.010  0.00  0.00            
ATOM    358  CB  ASP X  23      -5.570   4.970   2.000  0.00  0.00            
ATOM    359  HB1 ASP X  23      -4.590   4.820   2.510  0.00  0.00            
ATOM    360  HB2 ASP X  23      -6.150   5.550   2.740  0.00  0.00            
ATOM    361  CG  ASP X  23      -5.460   5.820   0.780  0.00  0.00            
ATOM    362  OD1 ASP X  23      -5.210   7.080   0.870  0.00  0.00            
ATOM    363  OD2 ASP X  23      -5.630   5.290  -0.310  0.00  0.00            
ATOM    364  C   ASP X  23      -6.230   2.740   3.030  0.00  0.00            
ATOM    365  O   ASP X  23      -5.270   2.070   3.450  0.00  0.00            
ATOM    366  N   VAL X  24      -7.390   2.810   3.700  0.00  0.00            
ATOM    367  HN  VAL X  24      -7.990   3.490   3.280  0.00  0.00            
ATOM    368  CA  VAL X  24      -7.880   2.010   4.860  0.00  0.00            
ATOM    369  HA  VAL X  24      -7.130   2.040   5.640  0.00  0.00            
ATOM    370  CB  VAL X  24      -9.300   2.520   5.450  0.00  0.00            
ATOM    371  HB  VAL X  24      -9.720   1.930   6.290  0.00  0.00            
ATOM    372  CG1 VAL X  24      -9.160   3.960   5.940  0.00  0.00            
ATOM    373 HG11 VAL X  24      -8.570   4.590   5.240  0.00  0.00            
ATOM    374 HG12 VAL X  24     -10.140   4.420   6.180  0.00  0.00            
ATOM    375 HG13 VAL X  24      -8.550   4.000   6.860  0.00  0.00            
ATOM    376  CG2 VAL X  24     -10.330   2.700   4.270  0.00  0.00            
ATOM    377 HG21 VAL X  24     -10.280   3.720   3.830  0.00  0.00            
ATOM    378 HG22 VAL X  24     -10.130   1.960   3.470  0.00  0.00            
ATOM    379 HG23 VAL X  24     -11.340   2.430   4.650  0.00  0.00            
ATOM    380  C   VAL X  24      -7.990   0.550   4.560  0.00  0.00            
ATOM    381  O   VAL X  24      -8.540   0.200   3.530  0.00  0.00            
ATOM    382  N   GLY X  25      -7.590  -0.330   5.460  0.00  0.00            
ATOM    383  HN  GLY X  25      -7.220   0.040   6.320  0.00  0.00            
ATOM    384  CA  GLY X  25      -7.770  -1.810   5.330  0.00  0.00            
ATOM    385  HA1 GLY X  25      -7.180  -2.140   4.490  0.00  0.00            
ATOM    386  HA2 GLY X  25      -7.330  -2.240   6.220  0.00  0.00            
ATOM    387  C   GLY X  25      -9.210  -2.190   5.350  0.00  0.00            
ATOM    388  O   GLY X  25     -10.040  -1.330   5.260  0.00  0.00            
ATOM    389  N   SER X  26      -9.600  -3.540   5.410  0.00  0.00            
ATOM    390  HN  SER X  26      -8.860  -4.210   5.430  0.00  0.00            
ATOM    391  CA  SER X  26     -11.020  -3.920   5.460  0.00  0.00            
ATOM    392  HA  SER X  26     -11.620  -3.360   4.760  0.00  0.00            
ATOM    393  CB  SER X  26     -11.220  -5.410   5.210  0.00  0.00            
ATOM    394  HB1 SER X  26     -11.030  -5.680   4.160  0.00  0.00            
ATOM    395  HB2 SER X  26     -12.230  -5.810   5.430  0.00  0.00            
ATOM    396  OG  SER X  26     -10.340  -6.200   6.060  0.00  0.00            
ATOM    397  HG1 SER X  26      -9.680  -6.690   5.570  0.00  0.00            
ATOM    398  C   SER X  26     -11.540  -3.570   6.790  0.00  0.00            
ATOM    399  O   SER X  26     -10.840  -3.470   7.780  0.00  0.00            
ATOM    400  N   ASN X  27     -12.880  -3.250   6.770  0.00  0.00            
ATOM    401  HN  ASN X  27     -13.350  -3.500   5.930  0.00  0.00            
ATOM    402  CA  ASN X  27     -13.720  -2.830   7.890  0.00  0.00            
ATOM    403  HA  ASN X  27     -14.720  -2.720   7.520  0.00  0.00            
ATOM    404  CB  ASN X  27     -13.710  -3.840   9.070  0.00  0.00            
ATOM    405  HB1 ASN X  27     -14.410  -3.580   9.890  0.00  0.00            
ATOM    406  HB2 ASN X  27     -12.750  -3.930   9.610  0.00  0.00            
ATOM    407  CG  ASN X  27     -13.990  -5.320   8.600  0.00  0.00            
ATOM    408  OD1 ASN X  27     -13.090  -6.180   8.430  0.00  0.00            
ATOM    409  ND2 ASN X  27     -15.280  -5.700   8.600  0.00  0.00            
ATOM    410 HD21 ASN X  27     -15.930  -4.970   8.780  0.00  0.00            
ATOM    411 HD22 ASN X  27     -15.570  -6.650   8.610  0.00  0.00            
ATOM    412  C   ASN X  27     -13.310  -1.430   8.350  0.00  0.00            
ATOM    413  O   ASN X  27     -13.520  -1.110   9.530  0.00  0.00            
ATOM    414  N   LYS X  28     -12.770  -0.600   7.460  0.00  0.00            
ATOM    415  HN  LYS X  28     -12.570  -0.990   6.560  0.00  0.00            
ATOM    416  CA  LYS X  28     -12.530   0.850   7.680  0.00  0.00            
ATOM    417  HA  LYS X  28     -12.120   1.180   6.740  0.00  0.00            
ATOM    418  CB  LYS X  28     -13.820   1.650   8.120  0.00  0.00            
ATOM    419  HB1 LYS X  28     -13.640   2.730   8.250  0.00  0.00            
ATOM    420  HB2 LYS X  28     -14.270   1.250   9.060  0.00  0.00            
ATOM    421  CG  LYS X  28     -14.780   1.580   6.960  0.00  0.00            
ATOM    422  HG1 LYS X  28     -15.750   1.930   7.370  0.00  0.00            
ATOM    423  HG2 LYS X  28     -14.880   0.520   6.630  0.00  0.00            
ATOM    424  CD  LYS X  28     -14.470   2.510   5.780  0.00  0.00            
ATOM    425  HD1 LYS X  28     -14.470   3.530   6.220  0.00  0.00            
ATOM    426  HD2 LYS X  28     -13.440   2.510   5.370  0.00  0.00            
ATOM    427  CE  LYS X  28     -15.550   2.370   4.700  0.00  0.00            
ATOM    428  HE1 LYS X  28     -16.590   2.430   5.070  0.00  0.00            
ATOM    429  HE2 LYS X  28     -15.540   1.380   4.190  0.00  0.00            
ATOM    430  NZ  LYS X  28     -15.440   3.340   3.720  0.00  0.00            
ATOM    431  HZ1 LYS X  28     -14.590   3.400   3.120  0.00  0.00            
ATOM    432  HZ2 LYS X  28     -16.200   3.300   3.010  0.00  0.00            
ATOM    433  HZ3 LYS X  28     -15.560   4.300   4.070  0.00  0.00            
ATOM    434  C   LYS X  28     -11.400   1.020   8.710  0.00  0.00            
ATOM    435  O   LYS X  28     -11.380   1.880   9.560  0.00  0.00            
ATOM    436  N   GLY X  29     -10.410   0.100   8.680  0.00  0.00            
ATOM    437  HN  GLY X  29     -10.350  -0.600   7.960  0.00  0.00            
ATOM    438  CA  GLY X  29      -9.300   0.040   9.690  0.00  0.00            
ATOM    439  HA1 GLY X  29      -9.720   0.340  10.650  0.00  0.00            
ATOM    440  HA2 GLY X  29      -9.080  -1.010   9.780  0.00  0.00            
ATOM    441  C   GLY X  29      -8.070   0.820   9.400  0.00  0.00            
ATOM    442  O   GLY X  29      -8.050   1.450   8.370  0.00  0.00            
ATOM    443  N   ALA X  30      -6.990   0.650  10.220  0.00  0.00            
ATOM    444  HN  ALA X  30      -7.070   0.080  11.030  0.00  0.00            
ATOM    445  CA  ALA X  30      -5.690   1.300   9.980  0.00  0.00            
ATOM    446  HA  ALA X  30      -5.840   2.280  10.420  0.00  0.00            
ATOM    447  CB  ALA X  30      -4.530   0.500  10.810  0.00  0.00            
ATOM    448  HB1 ALA X  30      -4.610  -0.590  10.670  0.00  0.00            
ATOM    449  HB2 ALA X  30      -3.590   1.010  10.490  0.00  0.00            
ATOM    450  HB3 ALA X  30      -4.710   0.600  11.910  0.00  0.00            
ATOM    451  C   ALA X  30      -5.240   1.570   8.550  0.00  0.00            
ATOM    452  O   ALA X  30      -5.500   0.790   7.630  0.00  0.00            
ATOM    453  N   ILE X  31      -4.480   2.670   8.300  0.00  0.00            
ATOM    454  HN  ILE X  31      -4.270   3.380   8.970  0.00  0.00            
ATOM    455  CA  ILE X  31      -3.890   2.950   6.980  0.00  0.00            
ATOM    456  HA  ILE X  31      -4.720   2.910   6.290  0.00  0.00            
ATOM    457  CB  ILE X  31      -3.310   4.350   6.880  0.00  0.00            
ATOM    458  HB  ILE X  31      -2.440   4.540   7.540  0.00  0.00            
ATOM    459  CG2 ILE X  31      -2.810   4.610   5.450  0.00  0.00            
ATOM    460 HG21 ILE X  31      -1.820   4.140   5.260  0.00  0.00            
ATOM    461 HG22 ILE X  31      -3.520   4.200   4.710  0.00  0.00            
ATOM    462 HG23 ILE X  31      -2.660   5.690   5.240  0.00  0.00            
ATOM    463  CG1 ILE X  31      -4.130   5.630   7.350  0.00  0.00            
ATOM    464 HG11 ILE X  31      -3.660   6.600   7.050  0.00  0.00            
ATOM    465 HG12 ILE X  31      -4.440   5.500   8.410  0.00  0.00            
ATOM    466  CD  ILE X  31      -5.440   5.640   6.600  0.00  0.00            
ATOM    467  HD1 ILE X  31      -6.130   4.820   6.890  0.00  0.00            
ATOM    468  HD2 ILE X  31      -6.090   6.540   6.670  0.00  0.00            
ATOM    469  HD3 ILE X  31      -5.250   5.560   5.510  0.00  0.00            
ATOM    470  C   ILE X  31      -3.020   1.860   6.440  0.00  0.00            
ATOM    471  O   ILE X  31      -2.120   1.560   7.200  0.00  0.00            
ATOM    472  N   ILE X  32      -3.180   1.170   5.300  0.00  0.00            
ATOM    473  HN  ILE X  32      -4.020   1.200   4.770  0.00  0.00            
ATOM    474  CA  ILE X  32      -2.200   0.110   4.830  0.00  0.00            
ATOM    475  HA  ILE X  32      -2.090  -0.570   5.650  0.00  0.00            
ATOM    476  CB  ILE X  32      -2.810  -0.560   3.650  0.00  0.00            
ATOM    477  HB  ILE X  32      -3.040   0.190   2.860  0.00  0.00            
ATOM    478  CG2 ILE X  32      -1.930  -1.590   2.840  0.00  0.00            
ATOM    479 HG21 ILE X  32      -1.180  -2.180   3.410  0.00  0.00            
ATOM    480 HG22 ILE X  32      -2.530  -2.380   2.350  0.00  0.00            
ATOM    481 HG23 ILE X  32      -1.320  -1.100   2.060  0.00  0.00            
ATOM    482  CG1 ILE X  32      -4.130  -1.350   3.910  0.00  0.00            
ATOM    483 HG11 ILE X  32      -4.580  -1.890   3.040  0.00  0.00            
ATOM    484 HG12 ILE X  32      -4.860  -0.530   4.120  0.00  0.00            
ATOM    485  CD  ILE X  32      -3.910  -2.220   5.140  0.00  0.00            
ATOM    486  HD1 ILE X  32      -2.990  -2.830   5.100  0.00  0.00            
ATOM    487  HD2 ILE X  32      -3.830  -1.550   6.030  0.00  0.00            
ATOM    488  HD3 ILE X  32      -4.760  -2.920   5.280  0.00  0.00            
ATOM    489  C   ILE X  32      -0.820   0.690   4.460  0.00  0.00            
ATOM    490  O   ILE X  32      -0.650   1.770   3.950  0.00  0.00            
ATOM    491  N   GLY X  33       0.270  -0.020   4.770  0.00  0.00            
ATOM    492  HN  GLY X  33       0.250  -0.890   5.270  0.00  0.00            
ATOM    493  CA  GLY X  33       1.610   0.460   4.470  0.00  0.00            
ATOM    494  HA1 GLY X  33       1.780   1.420   4.940  0.00  0.00            
ATOM    495  HA2 GLY X  33       2.310  -0.330   4.720  0.00  0.00            
ATOM    496  C   GLY X  33       1.930   0.660   3.010  0.00  0.00            
ATOM    497  O   GLY X  33       1.270   0.090   2.150  0.00  0.00            
ATOM    498  N   LEU X  34       2.930   1.510   2.720  0.00  0.00            
ATOM    499  HN  LEU X  34       3.410   1.900   3.490  0.00  0.00            
ATOM    500  CA  LEU X  34       3.400   1.870   1.390  0.00  0.00            
ATOM    501  HA  LEU X  34       2.480   2.120   0.880  0.00  0.00            
ATOM    502  CB  LEU X  34       4.360   3.110   1.510  0.00  0.00            
ATOM    503  HB1 LEU X  34       5.230   3.030   2.210  0.00  0.00            
ATOM    504  HB2 LEU X  34       3.670   3.880   1.900  0.00  0.00            
ATOM    505  CG  LEU X  34       5.000   3.700   0.270  0.00  0.00            
ATOM    506  HG  LEU X  34       5.940   3.160   0.020  0.00  0.00            
ATOM    507  CD1 LEU X  34       4.130   3.680  -1.060  0.00  0.00            
ATOM    508 HD11 LEU X  34       3.110   3.260  -0.930  0.00  0.00            
ATOM    509 HD12 LEU X  34       4.070   4.710  -1.470  0.00  0.00            
ATOM    510 HD13 LEU X  34       4.680   3.180  -1.880  0.00  0.00            
ATOM    511  CD2 LEU X  34       5.440   5.110   0.620  0.00  0.00            
ATOM    512 HD21 LEU X  34       6.100   5.170   1.510  0.00  0.00            
ATOM    513 HD22 LEU X  34       6.070   5.580  -0.160  0.00  0.00            
ATOM    514 HD23 LEU X  34       4.480   5.650   0.680  0.00  0.00            
ATOM    515  C   LEU X  34       4.040   0.690   0.710  0.00  0.00            
ATOM    516  O   LEU X  34       4.590  -0.200   1.340  0.00  0.00            
ATOM    517  N   MET X  35       3.910   0.610  -0.620  0.00  0.00            
ATOM    518  HN  MET X  35       3.450   1.340  -1.120  0.00  0.00            
ATOM    519  CA  MET X  35       4.320  -0.470  -1.540  0.00  0.00            
ATOM    520  HA  MET X  35       4.850  -1.200  -0.940  0.00  0.00            
ATOM    521  CB  MET X  35       3.080  -1.130  -2.120  0.00  0.00            
ATOM    522  HB1 MET X  35       3.350  -1.910  -2.870  0.00  0.00            
ATOM    523  HB2 MET X  35       2.440  -0.370  -2.630  0.00  0.00            
ATOM    524  CG  MET X  35       2.230  -1.850  -1.020  0.00  0.00            
ATOM    525  HG1 MET X  35       1.300  -2.320  -1.400  0.00  0.00            
ATOM    526  HG2 MET X  35       1.740  -1.150  -0.310  0.00  0.00            
ATOM    527  SD  MET X  35       3.080  -3.140  -0.030  0.00  0.00            
ATOM    528  CE  MET X  35       1.780  -3.240   1.240  0.00  0.00            
ATOM    529  HE1 MET X  35       1.580  -4.290   1.520  0.00  0.00            
ATOM    530  HE2 MET X  35       1.880  -2.650   2.180  0.00  0.00            
ATOM    531  HE3 MET X  35       0.860  -2.860   0.720  0.00  0.00            
ATOM    532  C   MET X  35       5.280   0.070  -2.520  0.00  0.00            
ATOM    533  O   MET X  35       5.180   1.060  -3.290  0.00  0.00            
ATOM    534  N   VAL X  36       6.430  -0.520  -2.480  0.00  0.00            
ATOM    535  HN  VAL X  36       6.610  -1.270  -1.850  0.00  0.00            
ATOM    536  CA  VAL X  36       7.600   0.030  -3.200  0.00  0.00            
ATOM    537  HA  VAL X  36       7.430   1.020  -3.570  0.00  0.00            
ATOM    538  CB  VAL X  36       8.630   0.120  -2.060  0.00  0.00            
ATOM    539  HB  VAL X  36       8.790  -0.940  -1.790  0.00  0.00            
ATOM    540  CG1 VAL X  36       9.950   0.620  -2.670  0.00  0.00            
ATOM    541 HG11 VAL X  36       9.840   1.710  -2.850  0.00  0.00            
ATOM    542 HG12 VAL X  36      10.760   0.510  -1.910  0.00  0.00            
ATOM    543 HG13 VAL X  36      10.220   0.100  -3.620  0.00  0.00            
ATOM    544  CG2 VAL X  36       8.190   1.010  -0.850  0.00  0.00            
ATOM    545 HG21 VAL X  36       8.000   2.030  -1.230  0.00  0.00            
ATOM    546 HG22 VAL X  36       7.220   0.650  -0.470  0.00  0.00            
ATOM    547 HG23 VAL X  36       8.890   1.010   0.020  0.00  0.00            
ATOM    548  C   VAL X  36       7.790  -0.820  -4.460  0.00  0.00            
ATOM    549  O   VAL X  36       8.150  -2.030  -4.390  0.00  0.00            
ATOM    550  N   GLY X  37       7.770  -0.120  -5.620  0.00  0.00            
ATOM    551  HN  GLY X  37       7.700   0.880  -5.630  0.00  0.00            
ATOM    552  CA  GLY X  37       8.080  -0.740  -6.920  0.00  0.00            
ATOM    553  HA1 GLY X  37       8.440  -0.010  -7.630  0.00  0.00            
ATOM    554  HA2 GLY X  37       8.770  -1.570  -6.780  0.00  0.00            
ATOM    555  C   GLY X  37       6.880  -1.370  -7.490  0.00  0.00            
ATOM    556  O   GLY X  37       5.710  -1.140  -7.200  0.00  0.00            
ATOM    557  N   GLY X  38       7.070  -2.300  -8.520  0.00  0.00            
ATOM    558  HN  GLY X  38       7.990  -2.520  -8.830  0.00  0.00            
ATOM    559  CA  GLY X  38       6.010  -3.050  -9.120  0.00  0.00            
ATOM    560  HA1 GLY X  38       6.520  -3.730  -9.780  0.00  0.00            
ATOM    561  HA2 GLY X  38       5.550  -3.670  -8.360  0.00  0.00            
ATOM    562  C   GLY X  38       4.930  -2.410  -9.950  0.00  0.00            
ATOM    563  O   GLY X  38       4.630  -1.240  -9.900  0.00  0.00            
ATOM    564  N   VAL X  39       4.180  -3.260 -10.750  0.00  0.00            
ATOM    565  HN  VAL X  39       4.390  -4.210 -10.980  0.00  0.00            
ATOM    566  CA  VAL X  39       3.070  -2.680 -11.520  0.00  0.00            
ATOM    567  HA  VAL X  39       3.010  -1.600 -11.380  0.00  0.00            
ATOM    568  CB  VAL X  39       3.260  -2.870 -13.090  0.00  0.00            
ATOM    569  HB  VAL X  39       3.150  -3.940 -13.370  0.00  0.00            
ATOM    570  CG1 VAL X  39       2.170  -2.050 -13.860  0.00  0.00            
ATOM    571 HG11 VAL X  39       2.450  -2.110 -14.940  0.00  0.00            
ATOM    572 HG12 VAL X  39       1.120  -2.410 -13.750  0.00  0.00            
ATOM    573 HG13 VAL X  39       2.240  -0.980 -13.560  0.00  0.00            
ATOM    574  CG2 VAL X  39       4.720  -2.500 -13.350  0.00  0.00            
ATOM    575 HG21 VAL X  39       5.340  -3.240 -12.790  0.00  0.00            
ATOM    576 HG22 VAL X  39       5.170  -2.630 -14.350  0.00  0.00            
ATOM    577 HG23 VAL X  39       4.930  -1.470 -12.990  0.00  0.00            
ATOM    578  C   VAL X  39       1.770  -3.170 -10.990  0.00  0.00            
ATOM    579  O   VAL X  39       1.460  -4.350 -10.810  0.00  0.00            
ATOM    580  N   VAL X  40       0.940  -2.150 -10.780  0.00  0.00            
ATOM    581  HN  VAL X  40       1.200  -1.190 -10.850  0.00  0.00            
ATOM    582  CA  VAL X  40      -0.450  -2.250 -10.280  0.00  0.00            
ATOM    583  HA  VAL X  40      -0.460  -3.050  -9.560  0.00  0.00            
ATOM    584  CB  VAL X  40      -0.890  -0.950  -9.620  0.00  0.00            
ATOM    585  HB  VAL X  40      -0.240  -0.800  -8.730  0.00  0.00            
ATOM    586  CG1 VAL X  40      -0.890   0.270 -10.550  0.00  0.00            
ATOM    587 HG11 VAL X  40      -1.350   1.210 -10.180  0.00  0.00            
ATOM    588 HG12 VAL X  40       0.160   0.420 -10.850  0.00  0.00            
ATOM    589 HG13 VAL X  40      -1.550   0.020 -11.410  0.00  0.00            
ATOM    590  CG2 VAL X  40      -2.320  -1.170  -8.920  0.00  0.00            
ATOM    591 HG21 VAL X  40      -2.220  -2.090  -8.300  0.00  0.00            
ATOM    592 HG22 VAL X  40      -2.530  -0.300  -8.250  0.00  0.00            
ATOM    593 HG23 VAL X  40      -3.140  -1.110  -9.660  0.00  0.00            
ATOM    594  C   VAL X  40      -1.450  -2.710 -11.390  0.00  0.00            
ATOM    595  O   VAL X  40      -1.410  -2.160 -12.510  0.00  0.00            
ATOM    596  N   ILE X  41      -2.320  -3.640 -11.030  0.00  0.00            
ATOM    597  HN  ILE X  41      -2.400  -4.050 -10.120  0.00  0.00            
ATOM    598  CA  ILE X  41      -3.240  -4.230 -11.890  0.00  0.00            
ATOM    599  HA  ILE X  41      -3.430  -3.470 -12.630  0.00  0.00            
ATOM    600  CB  ILE X  41      -2.640  -5.510 -12.510  0.00  0.00            
ATOM    601  HB  ILE X  41      -1.640  -5.190 -12.870  0.00  0.00            
ATOM    602  CG2 ILE X  41      -2.590  -6.670 -11.450  0.00  0.00            
ATOM    603 HG21 ILE X  41      -3.580  -7.160 -11.340  0.00  0.00            
ATOM    604 HG22 ILE X  41      -1.890  -7.510 -11.680  0.00  0.00            
ATOM    605 HG23 ILE X  41      -2.290  -6.410 -10.410  0.00  0.00            
ATOM    606  CG1 ILE X  41      -3.510  -6.010 -13.720  0.00  0.00            
ATOM    607 HG11 ILE X  41      -3.400  -5.160 -14.430  0.00  0.00            
ATOM    608 HG12 ILE X  41      -4.570  -6.160 -13.420  0.00  0.00            
ATOM    609  CD  ILE X  41      -3.030  -7.350 -14.370  0.00  0.00            
ATOM    610  HD1 ILE X  41      -3.390  -7.280 -15.420  0.00  0.00            
ATOM    611  HD2 ILE X  41      -1.920  -7.440 -14.430  0.00  0.00            
ATOM    612  HD3 ILE X  41      -3.490  -8.250 -13.930  0.00  0.00            
ATOM    613  C   ILE X  41      -4.630  -4.500 -11.180  0.00  0.00            
ATOM    614  O   ILE X  41      -4.710  -5.060 -10.040  0.00  0.00            
ATOM    615  N   ALA X  42      -5.770  -4.050 -11.760  0.00  0.00            
ATOM    616  HN  ALA X  42      -5.720  -3.580 -12.630  0.00  0.00            
ATOM    617  CA  ALA X  42      -7.110  -4.290 -11.220  0.00  0.00            
ATOM    618  HA  ALA X  42      -7.080  -3.910 -10.210  0.00  0.00            
ATOM    619  CB  ALA X  42      -8.210  -3.510 -11.990  0.00  0.00            
ATOM    620  HB1 ALA X  42      -8.230  -3.880 -13.040  0.00  0.00            
ATOM    621  HB2 ALA X  42      -9.180  -3.470 -11.460  0.00  0.00            
ATOM    622  HB3 ALA X  42      -7.970  -2.420 -11.970  0.00  0.00            
ATOM    623  C   ALA X  42      -7.550  -5.740 -11.260  0.00  0.00            
ATOM    624  O   ALA X  42      -7.490  -6.460 -12.260  0.00  0.00            
END
