# Supplementary material for: Modulation of Aβ1–42 Aggregation by a SARS-CoV‑2 Protein Fragment
Source: J Chem Inf Model. 2025 Oct 1;65(20):11342–56. doi: 10.1021/acs.jcim.5c01811 (PMC12570137; doi:10.1021/acs.jcim.5c01811)
Supplement: Supplementary file 2 [file ci5c01811_si_002.zip › AB-coordinates/MONOMER/CENTROIDS/FI10/RF1_C3.pdb]

CRYST1   67.867   67.867   67.867  90.00  90.00  90.00 P 1           1
ATOM      1  N   ASP X   1      -2.630 -10.860  12.130  0.00  0.00            
ATOM      2  HN  ASP X   1      -2.420 -11.670  11.590  0.00  0.00            
ATOM      3  CA  ASP X   1      -1.540 -10.230  12.850  0.00  0.00            
ATOM      4  HA  ASP X   1      -1.700 -10.100  13.910  0.00  0.00            
ATOM      5  CB  ASP X   1      -0.350 -11.120  12.720  0.00  0.00            
ATOM      6  HB1 ASP X   1      -0.520 -12.130  13.140  0.00  0.00            
ATOM      7  HB2 ASP X   1       0.410 -10.780  13.460  0.00  0.00            
ATOM      8  CG  ASP X   1       0.340 -11.420  11.430  0.00  0.00            
ATOM      9  OD1 ASP X   1      -0.390 -11.390  10.420  0.00  0.00            
ATOM     10  OD2 ASP X   1       1.580 -11.570  11.340  0.00  0.00            
ATOM     11  C   ASP X   1      -1.220  -8.810  12.230  0.00  0.00            
ATOM     12  O   ASP X   1      -1.030  -8.610  11.050  0.00  0.00            
ATOM     13  N   ALA X   2      -1.060  -7.760  13.150  0.00  0.00            
ATOM     14  HN  ALA X   2      -1.210  -7.800  14.140  0.00  0.00            
ATOM     15  CA  ALA X   2      -0.800  -6.390  12.640  0.00  0.00            
ATOM     16  HA  ALA X   2      -0.850  -6.270  11.570  0.00  0.00            
ATOM     17  CB  ALA X   2      -1.900  -5.490  13.210  0.00  0.00            
ATOM     18  HB1 ALA X   2      -1.900  -4.400  12.960  0.00  0.00            
ATOM     19  HB2 ALA X   2      -2.880  -5.840  12.810  0.00  0.00            
ATOM     20  HB3 ALA X   2      -1.930  -5.630  14.300  0.00  0.00            
ATOM     21  C   ALA X   2       0.560  -5.860  12.980  0.00  0.00            
ATOM     22  O   ALA X   2       0.930  -4.720  12.590  0.00  0.00            
ATOM     23  N   GLU X   3       1.380  -6.650  13.650  0.00  0.00            
ATOM     24  HN  GLU X   3       1.070  -7.520  14.020  0.00  0.00            
ATOM     25  CA  GLU X   3       2.790  -6.450  13.630  0.00  0.00            
ATOM     26  HA  GLU X   3       3.010  -5.410  13.820  0.00  0.00            
ATOM     27  CB  GLU X   3       3.460  -7.350  14.730  0.00  0.00            
ATOM     28  HB1 GLU X   3       4.560  -7.130  14.610  0.00  0.00            
ATOM     29  HB2 GLU X   3       3.270  -8.420  14.530  0.00  0.00            
ATOM     30  CG  GLU X   3       3.020  -6.820  16.120  0.00  0.00            
ATOM     31  HG1 GLU X   3       1.900  -6.840  16.120  0.00  0.00            
ATOM     32  HG2 GLU X   3       3.460  -5.820  16.220  0.00  0.00            
ATOM     33  CD  GLU X   3       3.460  -7.650  17.310  0.00  0.00            
ATOM     34  OE1 GLU X   3       3.020  -7.380  18.450  0.00  0.00            
ATOM     35  OE2 GLU X   3       4.300  -8.570  17.080  0.00  0.00            
ATOM     36  C   GLU X   3       3.440  -6.620  12.250  0.00  0.00            
ATOM     37  O   GLU X   3       3.000  -7.390  11.410  0.00  0.00            
ATOM     38  N   PHE X   4       4.520  -5.800  12.030  0.00  0.00            
ATOM     39  HN  PHE X   4       4.860  -5.140  12.690  0.00  0.00            
ATOM     40  CA  PHE X   4       5.360  -5.890  10.890  0.00  0.00            
ATOM     41  HA  PHE X   4       6.170  -5.270  11.210  0.00  0.00            
ATOM     42  CB  PHE X   4       5.810  -7.290  10.410  0.00  0.00            
ATOM     43  HB1 PHE X   4       6.460  -7.330   9.510  0.00  0.00            
ATOM     44  HB2 PHE X   4       4.960  -7.860   9.980  0.00  0.00            
ATOM     45  CG  PHE X   4       6.450  -7.990  11.540  0.00  0.00            
ATOM     46  CD1 PHE X   4       7.860  -7.760  11.780  0.00  0.00            
ATOM     47  HD1 PHE X   4       8.550  -7.200  11.170  0.00  0.00            
ATOM     48  CE1 PHE X   4       8.430  -8.460  12.890  0.00  0.00            
ATOM     49  HE1 PHE X   4       9.500  -8.410  13.030  0.00  0.00            
ATOM     50  CZ  PHE X   4       7.660  -9.330  13.640  0.00  0.00            
ATOM     51  HZ  PHE X   4       8.120  -9.660  14.560  0.00  0.00            
ATOM     52  CD2 PHE X   4       5.680  -8.900  12.320  0.00  0.00            
ATOM     53  HD2 PHE X   4       4.630  -9.080  12.170  0.00  0.00            
ATOM     54  CE2 PHE X   4       6.300  -9.520  13.450  0.00  0.00            
ATOM     55  HE2 PHE X   4       5.630 -10.090  14.090  0.00  0.00            
ATOM     56  C   PHE X   4       4.850  -5.090   9.670  0.00  0.00            
ATOM     57  O   PHE X   4       5.410  -5.170   8.580  0.00  0.00            
ATOM     58  N   ARG X   5       3.850  -4.180   9.880  0.00  0.00            
ATOM     59  HN  ARG X   5       3.470  -4.140  10.800  0.00  0.00            
ATOM     60  CA  ARG X   5       3.570  -3.120   8.870  0.00  0.00            
ATOM     61  HA  ARG X   5       3.500  -3.630   7.910  0.00  0.00            
ATOM     62  CB  ARG X   5       2.130  -2.550   9.170  0.00  0.00            
ATOM     63  HB1 ARG X   5       1.920  -1.610   8.620  0.00  0.00            
ATOM     64  HB2 ARG X   5       2.110  -2.310  10.260  0.00  0.00            
ATOM     65  CG  ARG X   5       1.040  -3.660   9.180  0.00  0.00            
ATOM     66  HG1 ARG X   5       1.340  -4.320  10.020  0.00  0.00            
ATOM     67  HG2 ARG X   5       1.100  -4.250   8.240  0.00  0.00            
ATOM     68  CD  ARG X   5      -0.330  -3.120   9.390  0.00  0.00            
ATOM     69  HD1 ARG X   5      -0.600  -2.430   8.560  0.00  0.00            
ATOM     70  HD2 ARG X   5      -0.260  -2.460  10.270  0.00  0.00            
ATOM     71  NE  ARG X   5      -1.340  -4.250   9.480  0.00  0.00            
ATOM     72  HE  ARG X   5      -1.100  -5.060   8.940  0.00  0.00            
ATOM     73  CZ  ARG X   5      -2.610  -4.130   9.850  0.00  0.00            
ATOM     74  NH1 ARG X   5      -3.100  -3.070  10.370  0.00  0.00            
ATOM     75 HH11 ARG X   5      -2.650  -2.170  10.370  0.00  0.00            
ATOM     76 HH12 ARG X   5      -4.100  -3.130  10.420  0.00  0.00            
ATOM     77  NH2 ARG X   5      -3.470  -5.130   9.740  0.00  0.00            
ATOM     78 HH21 ARG X   5      -3.170  -5.980   9.330  0.00  0.00            
ATOM     79 HH22 ARG X   5      -4.390  -5.190  10.130  0.00  0.00            
ATOM     80  C   ARG X   5       4.640  -2.110   8.840  0.00  0.00            
ATOM     81  O   ARG X   5       5.300  -1.740   9.830  0.00  0.00            
ATOM     82  N   HIS X   6       4.890  -1.530   7.630  0.00  0.00            
ATOM     83  HN  HIS X   6       4.170  -1.690   6.960  0.00  0.00            
ATOM     84  CA  HIS X   6       5.800  -0.410   7.460  0.00  0.00            
ATOM     85  HA  HIS X   6       6.590  -0.600   8.160  0.00  0.00            
ATOM     86  CB  HIS X   6       6.260  -0.260   6.020  0.00  0.00            
ATOM     87  HB1 HIS X   6       6.990   0.580   6.030  0.00  0.00            
ATOM     88  HB2 HIS X   6       5.320  -0.220   5.400  0.00  0.00            
ATOM     89  ND1 HIS X   6       8.150  -1.920   6.110  0.00  0.00            
ATOM     90  CG  HIS X   6       6.910  -1.530   5.630  0.00  0.00            
ATOM     91  CE1 HIS X   6       8.370  -3.060   5.560  0.00  0.00            
ATOM     92  HE1 HIS X   6       9.320  -3.540   5.740  0.00  0.00            
ATOM     93  NE2 HIS X   6       7.410  -3.460   4.710  0.00  0.00            
ATOM     94  HE2 HIS X   6       7.500  -4.190   4.030  0.00  0.00            
ATOM     95  CD2 HIS X   6       6.500  -2.460   4.740  0.00  0.00            
ATOM     96  HD2 HIS X   6       5.590  -2.390   4.140  0.00  0.00            
ATOM     97  C   HIS X   6       5.100   0.830   7.740  0.00  0.00            
ATOM     98  O   HIS X   6       3.880   0.990   7.450  0.00  0.00            
ATOM     99  N   ASP X   7       5.790   1.810   8.410  0.00  0.00            
ATOM    100  HN  ASP X   7       6.660   1.590   8.860  0.00  0.00            
ATOM    101  CA  ASP X   7       5.240   3.130   8.650  0.00  0.00            
ATOM    102  HA  ASP X   7       4.190   3.210   8.470  0.00  0.00            
ATOM    103  CB  ASP X   7       5.520   3.360  10.160  0.00  0.00            
ATOM    104  HB1 ASP X   7       5.460   2.370  10.650  0.00  0.00            
ATOM    105  HB2 ASP X   7       4.830   4.130  10.580  0.00  0.00            
ATOM    106  CG  ASP X   7       6.970   3.730  10.530  0.00  0.00            
ATOM    107  OD1 ASP X   7       7.850   3.080   9.870  0.00  0.00            
ATOM    108  OD2 ASP X   7       7.200   4.360  11.540  0.00  0.00            
ATOM    109  C   ASP X   7       5.820   4.170   7.750  0.00  0.00            
ATOM    110  O   ASP X   7       5.380   5.320   7.710  0.00  0.00            
ATOM    111  N   SER X   8       6.810   3.760   6.910  0.00  0.00            
ATOM    112  HN  SER X   8       7.120   2.810   6.880  0.00  0.00            
ATOM    113  CA  SER X   8       7.730   4.660   6.290  0.00  0.00            
ATOM    114  HA  SER X   8       7.180   5.480   5.860  0.00  0.00            
ATOM    115  CB  SER X   8       8.930   5.220   7.170  0.00  0.00            
ATOM    116  HB1 SER X   8       8.570   5.980   7.900  0.00  0.00            
ATOM    117  HB2 SER X   8       9.650   5.740   6.490  0.00  0.00            
ATOM    118  OG  SER X   8       9.620   4.180   7.870  0.00  0.00            
ATOM    119  HG1 SER X   8       8.980   3.830   8.480  0.00  0.00            
ATOM    120  C   SER X   8       8.410   4.030   5.090  0.00  0.00            
ATOM    121  O   SER X   8       8.250   2.830   4.930  0.00  0.00            
ATOM    122  N   GLY X   9       9.080   4.860   4.240  0.00  0.00            
ATOM    123  HN  GLY X   9       8.990   5.850   4.370  0.00  0.00            
ATOM    124  CA  GLY X   9       9.730   4.470   2.960  0.00  0.00            
ATOM    125  HA1 GLY X   9      10.280   5.350   2.660  0.00  0.00            
ATOM    126  HA2 GLY X   9      10.230   3.530   3.160  0.00  0.00            
ATOM    127  C   GLY X   9       8.710   4.240   1.890  0.00  0.00            
ATOM    128  O   GLY X   9       7.550   3.900   2.180  0.00  0.00            
ATOM    129  N   TYR X  10       9.030   4.480   0.530  0.00  0.00            
ATOM    130  HN  TYR X  10       9.940   4.740   0.230  0.00  0.00            
ATOM    131  CA  TYR X  10       8.080   4.310  -0.640  0.00  0.00            
ATOM    132  HA  TYR X  10       7.090   4.030  -0.320  0.00  0.00            
ATOM    133  CB  TYR X  10       7.990   5.600  -1.470  0.00  0.00            
ATOM    134  HB1 TYR X  10       7.330   5.390  -2.350  0.00  0.00            
ATOM    135  HB2 TYR X  10       9.020   5.750  -1.880  0.00  0.00            
ATOM    136  CG  TYR X  10       7.550   6.750  -0.510  0.00  0.00            
ATOM    137  CD1 TYR X  10       6.340   6.600   0.150  0.00  0.00            
ATOM    138  HD1 TYR X  10       5.810   5.670   0.230  0.00  0.00            
ATOM    139  CE1 TYR X  10       5.920   7.650   1.030  0.00  0.00            
ATOM    140  HE1 TYR X  10       5.050   7.560   1.660  0.00  0.00            
ATOM    141  CZ  TYR X  10       6.680   8.800   1.030  0.00  0.00            
ATOM    142  OH  TYR X  10       6.040   9.860   1.720  0.00  0.00            
ATOM    143  HH  TYR X  10       6.760  10.450   1.920  0.00  0.00            
ATOM    144  CD2 TYR X  10       8.470   7.730  -0.280  0.00  0.00            
ATOM    145  HD2 TYR X  10       9.450   7.780  -0.720  0.00  0.00            
ATOM    146  CE2 TYR X  10       7.910   8.850   0.530  0.00  0.00            
ATOM    147  HE2 TYR X  10       8.560   9.700   0.710  0.00  0.00            
ATOM    148  C   TYR X  10       8.480   3.200  -1.640  0.00  0.00            
ATOM    149  O   TYR X  10       7.820   2.930  -2.610  0.00  0.00            
ATOM    150  N   GLU X  11       9.660   2.500  -1.400  0.00  0.00            
ATOM    151  HN  GLU X  11      10.270   2.800  -0.680  0.00  0.00            
ATOM    152  CA  GLU X  11      10.170   1.580  -2.370  0.00  0.00            
ATOM    153  HA  GLU X  11      10.000   1.900  -3.380  0.00  0.00            
ATOM    154  CB  GLU X  11      11.720   1.590  -2.210  0.00  0.00            
ATOM    155  HB1 GLU X  11      12.010   0.730  -2.870  0.00  0.00            
ATOM    156  HB2 GLU X  11      12.040   1.300  -1.190  0.00  0.00            
ATOM    157  CG  GLU X  11      12.330   2.880  -2.690  0.00  0.00            
ATOM    158  HG1 GLU X  11      12.160   3.740  -2.010  0.00  0.00            
ATOM    159  HG2 GLU X  11      11.890   3.180  -3.660  0.00  0.00            
ATOM    160  CD  GLU X  11      13.860   2.770  -2.870  0.00  0.00            
ATOM    161  OE1 GLU X  11      14.330   3.070  -4.010  0.00  0.00            
ATOM    162  OE2 GLU X  11      14.570   2.470  -1.890  0.00  0.00            
ATOM    163  C   GLU X  11       9.640   0.220  -2.050  0.00  0.00            
ATOM    164  O   GLU X  11      10.040  -0.410  -1.090  0.00  0.00            
ATOM    165  N   VAL X  12       8.720  -0.140  -3.000  0.00  0.00            
ATOM    166  HN  VAL X  12       8.440   0.380  -3.800  0.00  0.00            
ATOM    167  CA  VAL X  12       7.970  -1.380  -2.850  0.00  0.00            
ATOM    168  HA  VAL X  12       8.010  -1.750  -1.840  0.00  0.00            
ATOM    169  CB  VAL X  12       6.490  -1.150  -3.280  0.00  0.00            
ATOM    170  HB  VAL X  12       6.370  -0.850  -4.350  0.00  0.00            
ATOM    171  CG1 VAL X  12       5.660  -2.390  -3.080  0.00  0.00            
ATOM    172 HG11 VAL X  12       5.960  -3.290  -3.660  0.00  0.00            
ATOM    173 HG12 VAL X  12       5.720  -2.630  -2.000  0.00  0.00            
ATOM    174 HG13 VAL X  12       4.560  -2.230  -3.150  0.00  0.00            
ATOM    175  CG2 VAL X  12       5.850  -0.130  -2.340  0.00  0.00            
ATOM    176 HG21 VAL X  12       6.270   0.910  -2.380  0.00  0.00            
ATOM    177 HG22 VAL X  12       4.800  -0.060  -2.690  0.00  0.00            
ATOM    178 HG23 VAL X  12       5.850  -0.420  -1.270  0.00  0.00            
ATOM    179  C   VAL X  12       8.680  -2.420  -3.640  0.00  0.00            
ATOM    180  O   VAL X  12       8.560  -3.680  -3.390  0.00  0.00            
ATOM    181  N   HIS X  13       9.470  -1.960  -4.650  0.00  0.00            
ATOM    182  HN  HIS X  13       9.450  -0.970  -4.760  0.00  0.00            
ATOM    183  CA  HIS X  13      10.160  -2.830  -5.640  0.00  0.00            
ATOM    184  HA  HIS X  13      10.460  -2.140  -6.420  0.00  0.00            
ATOM    185  CB  HIS X  13      11.530  -3.430  -5.280  0.00  0.00            
ATOM    186  HB1 HIS X  13      11.900  -4.020  -6.130  0.00  0.00            
ATOM    187  HB2 HIS X  13      11.310  -4.220  -4.530  0.00  0.00            
ATOM    188  ND1 HIS X  13      13.190  -1.500  -5.570  0.00  0.00            
ATOM    189  CG  HIS X  13      12.520  -2.410  -4.730  0.00  0.00            
ATOM    190  CE1 HIS X  13      14.070  -0.870  -4.810  0.00  0.00            
ATOM    191  HE1 HIS X  13      14.630  -0.040  -5.220  0.00  0.00            
ATOM    192  NE2 HIS X  13      13.980  -1.330  -3.500  0.00  0.00            
ATOM    193  HE2 HIS X  13      14.410  -0.840  -2.740  0.00  0.00            
ATOM    194  CD2 HIS X  13      12.970  -2.290  -3.440  0.00  0.00            
ATOM    195  HD2 HIS X  13      12.720  -2.730  -2.480  0.00  0.00            
ATOM    196  C   HIS X  13       9.210  -3.790  -6.440  0.00  0.00            
ATOM    197  O   HIS X  13       8.620  -3.390  -7.410  0.00  0.00            
ATOM    198  N   HIS X  14       9.140  -5.110  -6.120  0.00  0.00            
ATOM    199  HN  HIS X  14       9.840  -5.460  -5.490  0.00  0.00            
ATOM    200  CA  HIS X  14       8.390  -6.120  -6.750  0.00  0.00            
ATOM    201  HA  HIS X  14       7.960  -5.770  -7.680  0.00  0.00            
ATOM    202  CB  HIS X  14       9.220  -7.280  -7.170  0.00  0.00            
ATOM    203  HB1 HIS X  14      10.040  -6.840  -7.790  0.00  0.00            
ATOM    204  HB2 HIS X  14       8.620  -7.960  -7.800  0.00  0.00            
ATOM    205  ND1 HIS X  14      10.910  -7.520  -5.300  0.00  0.00            
ATOM    206  CG  HIS X  14       9.850  -8.110  -6.070  0.00  0.00            
ATOM    207  CE1 HIS X  14      11.310  -8.500  -4.580  0.00  0.00            
ATOM    208  HE1 HIS X  14      12.140  -8.420  -3.890  0.00  0.00            
ATOM    209  NE2 HIS X  14      10.590  -9.680  -4.760  0.00  0.00            
ATOM    210  HE2 HIS X  14      10.780 -10.600  -4.410  0.00  0.00            
ATOM    211  CD2 HIS X  14       9.690  -9.400  -5.660  0.00  0.00            
ATOM    212  HD2 HIS X  14       8.930 -10.050  -6.060  0.00  0.00            
ATOM    213  C   HIS X  14       7.280  -6.620  -5.790  0.00  0.00            
ATOM    214  O   HIS X  14       6.540  -7.590  -6.090  0.00  0.00            
ATOM    215  N   GLN X  15       7.000  -5.980  -4.570  0.00  0.00            
ATOM    216  HN  GLN X  15       7.530  -5.210  -4.230  0.00  0.00            
ATOM    217  CA  GLN X  15       6.170  -6.720  -3.620  0.00  0.00            
ATOM    218  HA  GLN X  15       6.230  -7.750  -3.920  0.00  0.00            
ATOM    219  CB  GLN X  15       6.670  -6.540  -2.150  0.00  0.00            
ATOM    220  HB1 GLN X  15       5.950  -6.840  -1.370  0.00  0.00            
ATOM    221  HB2 GLN X  15       6.750  -5.450  -1.970  0.00  0.00            
ATOM    222  CG  GLN X  15       8.050  -7.160  -1.900  0.00  0.00            
ATOM    223  HG1 GLN X  15       8.250  -6.860  -0.850  0.00  0.00            
ATOM    224  HG2 GLN X  15       8.900  -6.700  -2.460  0.00  0.00            
ATOM    225  CD  GLN X  15       8.070  -8.670  -2.030  0.00  0.00            
ATOM    226  OE1 GLN X  15       7.110  -9.370  -2.350  0.00  0.00            
ATOM    227  NE2 GLN X  15       9.250  -9.200  -1.540  0.00  0.00            
ATOM    228 HE21 GLN X  15       9.370 -10.190  -1.450  0.00  0.00            
ATOM    229 HE22 GLN X  15      10.030  -8.630  -1.250  0.00  0.00            
ATOM    230  C   GLN X  15       4.670  -6.350  -3.720  0.00  0.00            
ATOM    231  O   GLN X  15       4.410  -5.280  -4.340  0.00  0.00            
ATOM    232  N   LYS X  16       3.720  -7.040  -3.220  0.00  0.00            
ATOM    233  HN  LYS X  16       3.870  -7.870  -2.680  0.00  0.00            
ATOM    234  CA  LYS X  16       2.370  -6.580  -3.150  0.00  0.00            
ATOM    235  HA  LYS X  16       2.210  -5.670  -3.710  0.00  0.00            
ATOM    236  CB  LYS X  16       1.420  -7.670  -3.570  0.00  0.00            
ATOM    237  HB1 LYS X  16       0.340  -7.370  -3.650  0.00  0.00            
ATOM    238  HB2 LYS X  16       1.400  -8.490  -2.820  0.00  0.00            
ATOM    239  CG  LYS X  16       1.840  -8.320  -4.910  0.00  0.00            
ATOM    240  HG1 LYS X  16       2.790  -8.880  -4.700  0.00  0.00            
ATOM    241  HG2 LYS X  16       2.040  -7.510  -5.650  0.00  0.00            
ATOM    242  CD  LYS X  16       0.850  -9.310  -5.620  0.00  0.00            
ATOM    243  HD1 LYS X  16       0.460  -9.890  -4.760  0.00  0.00            
ATOM    244  HD2 LYS X  16       0.020  -8.720  -6.050  0.00  0.00            
ATOM    245  CE  LYS X  16       1.490 -10.300  -6.660  0.00  0.00            
ATOM    246  HE1 LYS X  16       2.500 -10.570  -6.300  0.00  0.00            
ATOM    247  HE2 LYS X  16       1.550  -9.890  -7.690  0.00  0.00            
ATOM    248  NZ  LYS X  16       0.730 -11.580  -6.680  0.00  0.00            
ATOM    249  HZ1 LYS X  16       0.620 -12.040  -5.760  0.00  0.00            
ATOM    250  HZ2 LYS X  16      -0.180 -11.320  -7.110  0.00  0.00            
ATOM    251  HZ3 LYS X  16       1.100 -12.210  -7.420  0.00  0.00            
ATOM    252  C   LYS X  16       2.120  -6.030  -1.780  0.00  0.00            
ATOM    253  O   LYS X  16       2.660  -6.500  -0.790  0.00  0.00            
ATOM    254  N   LEU X  17       1.400  -4.880  -1.640  0.00  0.00            
ATOM    255  HN  LEU X  17       0.970  -4.440  -2.420  0.00  0.00            
ATOM    256  CA  LEU X  17       1.260  -4.170  -0.320  0.00  0.00            
ATOM    257  HA  LEU X  17       1.410  -4.870   0.500  0.00  0.00            
ATOM    258  CB  LEU X  17       2.230  -3.050  -0.240  0.00  0.00            
ATOM    259  HB1 LEU X  17       2.220  -2.590  -1.250  0.00  0.00            
ATOM    260  HB2 LEU X  17       3.240  -3.550  -0.220  0.00  0.00            
ATOM    261  CG  LEU X  17       2.190  -2.070   0.890  0.00  0.00            
ATOM    262  HG  LEU X  17       1.730  -2.580   1.770  0.00  0.00            
ATOM    263  CD1 LEU X  17       3.610  -1.660   1.260  0.00  0.00            
ATOM    264 HD11 LEU X  17       4.050  -1.170   0.370  0.00  0.00            
ATOM    265 HD12 LEU X  17       3.610  -0.920   2.100  0.00  0.00            
ATOM    266 HD13 LEU X  17       4.200  -2.560   1.440  0.00  0.00            
ATOM    267  CD2 LEU X  17       1.410  -0.880   0.350  0.00  0.00            
ATOM    268 HD21 LEU X  17       0.370  -1.260   0.210  0.00  0.00            
ATOM    269 HD22 LEU X  17       1.290  -0.150   1.180  0.00  0.00            
ATOM    270 HD23 LEU X  17       1.900  -0.530  -0.580  0.00  0.00            
ATOM    271  C   LEU X  17      -0.120  -3.660  -0.120  0.00  0.00            
ATOM    272  O   LEU X  17      -0.800  -3.370  -1.100  0.00  0.00            
ATOM    273  N   VAL X  18      -0.660  -3.660   1.150  0.00  0.00            
ATOM    274  HN  VAL X  18      -0.250  -4.130   1.930  0.00  0.00            
ATOM    275  CA  VAL X  18      -1.970  -3.220   1.460  0.00  0.00            
ATOM    276  HA  VAL X  18      -2.580  -2.870   0.640  0.00  0.00            
ATOM    277  CB  VAL X  18      -2.790  -4.170   2.300  0.00  0.00            
ATOM    278  HB  VAL X  18      -2.370  -4.400   3.310  0.00  0.00            
ATOM    279  CG1 VAL X  18      -4.210  -3.660   2.430  0.00  0.00            
ATOM    280 HG11 VAL X  18      -4.710  -4.450   3.010  0.00  0.00            
ATOM    281 HG12 VAL X  18      -4.340  -2.740   3.060  0.00  0.00            
ATOM    282 HG13 VAL X  18      -4.710  -3.540   1.430  0.00  0.00            
ATOM    283  CG2 VAL X  18      -2.770  -5.590   1.610  0.00  0.00            
ATOM    284 HG21 VAL X  18      -3.430  -6.290   2.170  0.00  0.00            
ATOM    285 HG22 VAL X  18      -3.100  -5.540   0.550  0.00  0.00            
ATOM    286 HG23 VAL X  18      -1.760  -6.050   1.650  0.00  0.00            
ATOM    287  C   VAL X  18      -1.830  -1.980   2.260  0.00  0.00            
ATOM    288  O   VAL X  18      -1.270  -1.960   3.360  0.00  0.00            
ATOM    289  N   PHE X  19      -2.410  -0.850   1.780  0.00  0.00            
ATOM    290  HN  PHE X  19      -2.920  -0.790   0.920  0.00  0.00            
ATOM    291  CA  PHE X  19      -2.320   0.420   2.550  0.00  0.00            
ATOM    292  HA  PHE X  19      -1.470   0.320   3.200  0.00  0.00            
ATOM    293  CB  PHE X  19      -1.980   1.630   1.610  0.00  0.00            
ATOM    294  HB1 PHE X  19      -2.580   1.670   0.670  0.00  0.00            
ATOM    295  HB2 PHE X  19      -0.940   1.510   1.240  0.00  0.00            
ATOM    296  CG  PHE X  19      -2.120   3.000   2.260  0.00  0.00            
ATOM    297  CD1 PHE X  19      -1.920   3.210   3.630  0.00  0.00            
ATOM    298  HD1 PHE X  19      -1.730   2.350   4.240  0.00  0.00            
ATOM    299  CE1 PHE X  19      -1.980   4.500   4.200  0.00  0.00            
ATOM    300  HE1 PHE X  19      -1.750   4.720   5.230  0.00  0.00            
ATOM    301  CZ  PHE X  19      -2.170   5.670   3.350  0.00  0.00            
ATOM    302  HZ  PHE X  19      -2.190   6.680   3.730  0.00  0.00            
ATOM    303  CD2 PHE X  19      -2.270   4.110   1.410  0.00  0.00            
ATOM    304  HD2 PHE X  19      -2.190   4.010   0.340  0.00  0.00            
ATOM    305  CE2 PHE X  19      -2.370   5.440   1.990  0.00  0.00            
ATOM    306  HE2 PHE X  19      -2.460   6.330   1.380  0.00  0.00            
ATOM    307  C   PHE X  19      -3.590   0.500   3.340  0.00  0.00            
ATOM    308  O   PHE X  19      -4.610   0.770   2.890  0.00  0.00            
ATOM    309  N   PHE X  20      -3.420   0.370   4.630  0.00  0.00            
ATOM    310  HN  PHE X  20      -2.510   0.190   4.990  0.00  0.00            
ATOM    311  CA  PHE X  20      -4.420   0.480   5.670  0.00  0.00            
ATOM    312  HA  PHE X  20      -5.310  -0.050   5.380  0.00  0.00            
ATOM    313  CB  PHE X  20      -4.090  -0.370   6.930  0.00  0.00            
ATOM    314  HB1 PHE X  20      -4.820  -0.170   7.740  0.00  0.00            
ATOM    315  HB2 PHE X  20      -3.100  -0.090   7.390  0.00  0.00            
ATOM    316  CG  PHE X  20      -4.040  -1.820   6.500  0.00  0.00            
ATOM    317  CD1 PHE X  20      -5.240  -2.550   6.590  0.00  0.00            
ATOM    318  HD1 PHE X  20      -6.130  -1.990   6.870  0.00  0.00            
ATOM    319  CE1 PHE X  20      -5.290  -3.930   6.290  0.00  0.00            
ATOM    320  HE1 PHE X  20      -6.180  -4.550   6.250  0.00  0.00            
ATOM    321  CZ  PHE X  20      -4.130  -4.560   6.000  0.00  0.00            
ATOM    322  HZ  PHE X  20      -4.200  -5.640   5.880  0.00  0.00            
ATOM    323  CD2 PHE X  20      -2.910  -2.470   6.040  0.00  0.00            
ATOM    324  HD2 PHE X  20      -2.010  -1.890   5.980  0.00  0.00            
ATOM    325  CE2 PHE X  20      -2.980  -3.850   5.760  0.00  0.00            
ATOM    326  HE2 PHE X  20      -1.990  -4.280   5.700  0.00  0.00            
ATOM    327  C   PHE X  20      -4.640   1.970   5.960  0.00  0.00            
ATOM    328  O   PHE X  20      -4.670   2.480   7.070  0.00  0.00            
ATOM    329  N   ALA X  21      -4.940   2.720   4.930  0.00  0.00            
ATOM    330  HN  ALA X  21      -4.870   2.330   4.010  0.00  0.00            
ATOM    331  CA  ALA X  21      -5.510   4.030   4.970  0.00  0.00            
ATOM    332  HA  ALA X  21      -4.770   4.810   5.130  0.00  0.00            
ATOM    333  CB  ALA X  21      -6.090   4.260   3.620  0.00  0.00            
ATOM    334  HB1 ALA X  21      -5.340   4.270   2.810  0.00  0.00            
ATOM    335  HB2 ALA X  21      -6.850   3.510   3.310  0.00  0.00            
ATOM    336  HB3 ALA X  21      -6.450   5.300   3.450  0.00  0.00            
ATOM    337  C   ALA X  21      -6.660   4.200   5.990  0.00  0.00            
ATOM    338  O   ALA X  21      -7.500   3.310   6.140  0.00  0.00            
ATOM    339  N   GLU X  22      -6.750   5.290   6.770  0.00  0.00            
ATOM    340  HN  GLU X  22      -6.150   6.070   6.690  0.00  0.00            
ATOM    341  CA  GLU X  22      -7.750   5.600   7.770  0.00  0.00            
ATOM    342  HA  GLU X  22      -7.920   4.620   8.160  0.00  0.00            
ATOM    343  CB  GLU X  22      -7.110   6.590   8.830  0.00  0.00            
ATOM    344  HB1 GLU X  22      -7.920   6.850   9.540  0.00  0.00            
ATOM    345  HB2 GLU X  22      -6.800   7.480   8.230  0.00  0.00            
ATOM    346  CG  GLU X  22      -5.880   6.040   9.580  0.00  0.00            
ATOM    347  HG1 GLU X  22      -5.030   5.930   8.890  0.00  0.00            
ATOM    348  HG2 GLU X  22      -6.280   5.030   9.820  0.00  0.00            
ATOM    349  CD  GLU X  22      -5.500   6.690  10.870  0.00  0.00            
ATOM    350  OE1 GLU X  22      -4.320   7.130  11.060  0.00  0.00            
ATOM    351  OE2 GLU X  22      -6.340   6.520  11.810  0.00  0.00            
ATOM    352  C   GLU X  22      -8.980   6.050   7.030  0.00  0.00            
ATOM    353  O   GLU X  22     -10.160   6.010   7.480  0.00  0.00            
ATOM    354  N   ASP X  23      -8.770   6.610   5.820  0.00  0.00            
ATOM    355  HN  ASP X  23      -7.860   6.710   5.450  0.00  0.00            
ATOM    356  CA  ASP X  23      -9.850   6.950   4.910  0.00  0.00            
ATOM    357  HA  ASP X  23     -10.480   7.740   5.280  0.00  0.00            
ATOM    358  CB  ASP X  23      -9.210   7.620   3.690  0.00  0.00            
ATOM    359  HB1 ASP X  23      -8.740   6.820   3.070  0.00  0.00            
ATOM    360  HB2 ASP X  23      -8.490   8.370   4.080  0.00  0.00            
ATOM    361  CG  ASP X  23     -10.230   8.310   2.790  0.00  0.00            
ATOM    362  OD1 ASP X  23     -11.320   8.720   3.320  0.00  0.00            
ATOM    363  OD2 ASP X  23      -9.970   8.620   1.600  0.00  0.00            
ATOM    364  C   ASP X  23     -10.800   5.840   4.460  0.00  0.00            
ATOM    365  O   ASP X  23     -10.530   4.650   4.420  0.00  0.00            
ATOM    366  N   VAL X  24     -12.110   6.280   4.240  0.00  0.00            
ATOM    367  HN  VAL X  24     -12.190   7.270   4.110  0.00  0.00            
ATOM    368  CA  VAL X  24     -13.240   5.400   4.050  0.00  0.00            
ATOM    369  HA  VAL X  24     -13.060   4.420   4.460  0.00  0.00            
ATOM    370  CB  VAL X  24     -14.350   5.880   4.920  0.00  0.00            
ATOM    371  HB  VAL X  24     -15.180   5.160   5.050  0.00  0.00            
ATOM    372  CG1 VAL X  24     -13.900   6.120   6.420  0.00  0.00            
ATOM    373 HG11 VAL X  24     -13.410   7.120   6.520  0.00  0.00            
ATOM    374 HG12 VAL X  24     -14.790   6.110   7.080  0.00  0.00            
ATOM    375 HG13 VAL X  24     -13.180   5.330   6.730  0.00  0.00            
ATOM    376  CG2 VAL X  24     -14.940   7.210   4.480  0.00  0.00            
ATOM    377 HG21 VAL X  24     -14.210   8.040   4.470  0.00  0.00            
ATOM    378 HG22 VAL X  24     -15.400   7.220   3.460  0.00  0.00            
ATOM    379 HG23 VAL X  24     -15.600   7.680   5.250  0.00  0.00            
ATOM    380  C   VAL X  24     -13.660   5.150   2.630  0.00  0.00            
ATOM    381  O   VAL X  24     -14.700   4.490   2.360  0.00  0.00            
ATOM    382  N   GLY X  25     -12.870   5.750   1.740  0.00  0.00            
ATOM    383  HN  GLY X  25     -12.080   6.290   2.020  0.00  0.00            
ATOM    384  CA  GLY X  25     -13.020   5.720   0.260  0.00  0.00            
ATOM    385  HA1 GLY X  25     -13.810   6.250  -0.250  0.00  0.00            
ATOM    386  HA2 GLY X  25     -12.080   6.080  -0.090  0.00  0.00            
ATOM    387  C   GLY X  25     -13.010   4.340  -0.380  0.00  0.00            
ATOM    388  O   GLY X  25     -12.990   3.340   0.340  0.00  0.00            
ATOM    389  N   SER X  26     -12.930   4.200  -1.720  0.00  0.00            
ATOM    390  HN  SER X  26     -13.000   5.030  -2.270  0.00  0.00            
ATOM    391  CA  SER X  26     -12.920   2.900  -2.370  0.00  0.00            
ATOM    392  HA  SER X  26     -13.830   2.420  -2.030  0.00  0.00            
ATOM    393  CB  SER X  26     -12.980   3.190  -3.950  0.00  0.00            
ATOM    394  HB1 SER X  26     -12.240   3.980  -4.230  0.00  0.00            
ATOM    395  HB2 SER X  26     -14.030   3.490  -4.140  0.00  0.00            
ATOM    396  OG  SER X  26     -12.710   2.090  -4.820  0.00  0.00            
ATOM    397  HG1 SER X  26     -12.830   2.520  -5.670  0.00  0.00            
ATOM    398  C   SER X  26     -11.760   1.910  -2.030  0.00  0.00            
ATOM    399  O   SER X  26     -10.580   2.310  -1.790  0.00  0.00            
ATOM    400  N   ASN X  27     -12.030   0.550  -2.020  0.00  0.00            
ATOM    401  HN  ASN X  27     -12.940   0.170  -2.200  0.00  0.00            
ATOM    402  CA  ASN X  27     -10.890  -0.390  -1.900  0.00  0.00            
ATOM    403  HA  ASN X  27      -9.990   0.170  -1.680  0.00  0.00            
ATOM    404  CB  ASN X  27     -11.070  -1.350  -0.720  0.00  0.00            
ATOM    405  HB1 ASN X  27     -10.170  -2.010  -0.710  0.00  0.00            
ATOM    406  HB2 ASN X  27     -11.930  -2.050  -0.720  0.00  0.00            
ATOM    407  CG  ASN X  27     -11.070  -0.800   0.720  0.00  0.00            
ATOM    408  OD1 ASN X  27     -11.660  -1.370   1.630  0.00  0.00            
ATOM    409  ND2 ASN X  27     -10.370   0.360   0.850  0.00  0.00            
ATOM    410 HD21 ASN X  27      -9.890   0.850   0.120  0.00  0.00            
ATOM    411 HD22 ASN X  27     -10.400   0.850   1.730  0.00  0.00            
ATOM    412  C   ASN X  27     -10.520  -1.130  -3.200  0.00  0.00            
ATOM    413  O   ASN X  27      -9.740  -2.160  -3.170  0.00  0.00            
ATOM    414  N   LYS X  28     -11.060  -0.620  -4.350  0.00  0.00            
ATOM    415  HN  LYS X  28     -11.690   0.160  -4.350  0.00  0.00            
ATOM    416  CA  LYS X  28     -10.910  -1.300  -5.610  0.00  0.00            
ATOM    417  HA  LYS X  28     -10.600  -2.300  -5.340  0.00  0.00            
ATOM    418  CB  LYS X  28     -12.210  -1.240  -6.530  0.00  0.00            
ATOM    419  HB1 LYS X  28     -12.050  -1.710  -7.540  0.00  0.00            
ATOM    420  HB2 LYS X  28     -12.450  -0.160  -6.610  0.00  0.00            
ATOM    421  CG  LYS X  28     -13.490  -1.870  -5.990  0.00  0.00            
ATOM    422  HG1 LYS X  28     -14.240  -1.880  -6.810  0.00  0.00            
ATOM    423  HG2 LYS X  28     -13.830  -1.190  -5.170  0.00  0.00            
ATOM    424  CD  LYS X  28     -13.180  -3.310  -5.530  0.00  0.00            
ATOM    425  HD1 LYS X  28     -12.660  -3.910  -6.300  0.00  0.00            
ATOM    426  HD2 LYS X  28     -12.640  -3.320  -4.560  0.00  0.00            
ATOM    427  CE  LYS X  28     -14.510  -3.990  -5.180  0.00  0.00            
ATOM    428  HE1 LYS X  28     -14.320  -4.990  -4.740  0.00  0.00            
ATOM    429  HE2 LYS X  28     -15.150  -4.090  -6.080  0.00  0.00            
ATOM    430  NZ  LYS X  28     -15.300  -3.320  -4.070  0.00  0.00            
ATOM    431  HZ1 LYS X  28     -14.690  -3.090  -3.260  0.00  0.00            
ATOM    432  HZ2 LYS X  28     -15.620  -2.380  -4.380  0.00  0.00            
ATOM    433  HZ3 LYS X  28     -16.150  -3.820  -3.790  0.00  0.00            
ATOM    434  C   LYS X  28      -9.740  -0.690  -6.320  0.00  0.00            
ATOM    435  O   LYS X  28      -9.240   0.390  -5.990  0.00  0.00            
ATOM    436  N   GLY X  29      -9.280  -1.330  -7.420  0.00  0.00            
ATOM    437  HN  GLY X  29      -9.770  -2.190  -7.640  0.00  0.00            
ATOM    438  CA  GLY X  29      -8.150  -0.870  -8.210  0.00  0.00            
ATOM    439  HA1 GLY X  29      -8.230  -1.540  -9.050  0.00  0.00            
ATOM    440  HA2 GLY X  29      -8.360   0.180  -8.410  0.00  0.00            
ATOM    441  C   GLY X  29      -6.750  -0.870  -7.610  0.00  0.00            
ATOM    442  O   GLY X  29      -6.540  -1.150  -6.440  0.00  0.00            
ATOM    443  N   ALA X  30      -5.790  -0.630  -8.480  0.00  0.00            
ATOM    444  HN  ALA X  30      -6.070  -0.520  -9.440  0.00  0.00            
ATOM    445  CA  ALA X  30      -4.490  -0.380  -7.980  0.00  0.00            
ATOM    446  HA  ALA X  30      -4.270  -0.840  -7.020  0.00  0.00            
ATOM    447  CB  ALA X  30      -3.570  -0.940  -9.000  0.00  0.00            
ATOM    448  HB1 ALA X  30      -3.870  -1.980  -9.220  0.00  0.00            
ATOM    449  HB2 ALA X  30      -3.610  -0.400  -9.970  0.00  0.00            
ATOM    450  HB3 ALA X  30      -2.490  -0.850  -8.780  0.00  0.00            
ATOM    451  C   ALA X  30      -4.240   1.120  -7.690  0.00  0.00            
ATOM    452  O   ALA X  30      -4.590   2.000  -8.500  0.00  0.00            
ATOM    453  N   ILE X  31      -3.530   1.470  -6.580  0.00  0.00            
ATOM    454  HN  ILE X  31      -3.280   0.830  -5.860  0.00  0.00            
ATOM    455  CA  ILE X  31      -3.040   2.870  -6.450  0.00  0.00            
ATOM    456  HA  ILE X  31      -3.780   3.560  -6.830  0.00  0.00            
ATOM    457  CB  ILE X  31      -2.830   3.420  -5.070  0.00  0.00            
ATOM    458  HB  ILE X  31      -2.090   2.770  -4.550  0.00  0.00            
ATOM    459  CG2 ILE X  31      -2.290   4.900  -5.020  0.00  0.00            
ATOM    460 HG21 ILE X  31      -2.540   5.410  -4.080  0.00  0.00            
ATOM    461 HG22 ILE X  31      -1.180   4.860  -5.080  0.00  0.00            
ATOM    462 HG23 ILE X  31      -2.660   5.540  -5.840  0.00  0.00            
ATOM    463  CG1 ILE X  31      -4.150   3.160  -4.210  0.00  0.00            
ATOM    464 HG11 ILE X  31      -4.020   3.670  -3.230  0.00  0.00            
ATOM    465 HG12 ILE X  31      -4.060   2.050  -4.170  0.00  0.00            
ATOM    466  CD  ILE X  31      -5.490   3.680  -4.700  0.00  0.00            
ATOM    467  HD1 ILE X  31      -6.270   3.050  -4.220  0.00  0.00            
ATOM    468  HD2 ILE X  31      -5.570   4.710  -4.320  0.00  0.00            
ATOM    469  HD3 ILE X  31      -5.500   3.660  -5.820  0.00  0.00            
ATOM    470  C   ILE X  31      -1.670   2.980  -7.230  0.00  0.00            
ATOM    471  O   ILE X  31      -0.720   2.410  -6.870  0.00  0.00            
ATOM    472  N   ILE X  32      -1.590   3.870  -8.210  0.00  0.00            
ATOM    473  HN  ILE X  32      -2.410   4.390  -8.470  0.00  0.00            
ATOM    474  CA  ILE X  32      -0.430   4.220  -8.970  0.00  0.00            
ATOM    475  HA  ILE X  32       0.290   3.450  -8.770  0.00  0.00            
ATOM    476  CB  ILE X  32      -0.720   4.250 -10.460  0.00  0.00            
ATOM    477  HB  ILE X  32      -1.530   5.010 -10.570  0.00  0.00            
ATOM    478  CG2 ILE X  32       0.500   4.620 -11.390  0.00  0.00            
ATOM    479 HG21 ILE X  32       0.980   5.550 -11.000  0.00  0.00            
ATOM    480 HG22 ILE X  32       1.240   3.810 -11.260  0.00  0.00            
ATOM    481 HG23 ILE X  32       0.250   4.660 -12.470  0.00  0.00            
ATOM    482  CG1 ILE X  32      -1.270   2.920 -11.020  0.00  0.00            
ATOM    483 HG11 ILE X  32      -1.480   2.980 -12.110  0.00  0.00            
ATOM    484 HG12 ILE X  32      -2.260   2.760 -10.540  0.00  0.00            
ATOM    485  CD  ILE X  32      -0.410   1.680 -10.660  0.00  0.00            
ATOM    486  HD1 ILE X  32      -0.410   1.590  -9.550  0.00  0.00            
ATOM    487  HD2 ILE X  32      -0.830   0.720 -11.050  0.00  0.00            
ATOM    488  HD3 ILE X  32       0.650   1.860 -10.970  0.00  0.00            
ATOM    489  C   ILE X  32       0.140   5.530  -8.520  0.00  0.00            
ATOM    490  O   ILE X  32      -0.490   6.530  -8.490  0.00  0.00            
ATOM    491  N   GLY X  33       1.440   5.630  -8.280  0.00  0.00            
ATOM    492  HN  GLY X  33       2.070   4.870  -8.390  0.00  0.00            
ATOM    493  CA  GLY X  33       2.130   6.930  -7.940  0.00  0.00            
ATOM    494  HA1 GLY X  33       3.140   6.860  -8.300  0.00  0.00            
ATOM    495  HA2 GLY X  33       1.670   7.640  -8.610  0.00  0.00            
ATOM    496  C   GLY X  33       2.020   7.490  -6.610  0.00  0.00            
ATOM    497  O   GLY X  33       2.140   8.700  -6.340  0.00  0.00            
ATOM    498  N   LEU X  34       1.780   6.620  -5.630  0.00  0.00            
ATOM    499  HN  LEU X  34       1.490   5.700  -5.870  0.00  0.00            
ATOM    500  CA  LEU X  34       1.870   6.880  -4.190  0.00  0.00            
ATOM    501  HA  LEU X  34       1.990   7.940  -4.020  0.00  0.00            
ATOM    502  CB  LEU X  34       0.570   6.380  -3.450  0.00  0.00            
ATOM    503  HB1 LEU X  34       0.470   5.310  -3.720  0.00  0.00            
ATOM    504  HB2 LEU X  34      -0.350   6.860  -3.850  0.00  0.00            
ATOM    505  CG  LEU X  34       0.580   6.490  -1.960  0.00  0.00            
ATOM    506  HG  LEU X  34       1.200   5.720  -1.470  0.00  0.00            
ATOM    507  CD1 LEU X  34       0.980   7.930  -1.520  0.00  0.00            
ATOM    508 HD11 LEU X  34       0.510   8.740  -2.120  0.00  0.00            
ATOM    509 HD12 LEU X  34       0.790   8.060  -0.440  0.00  0.00            
ATOM    510 HD13 LEU X  34       2.010   8.260  -1.700  0.00  0.00            
ATOM    511  CD2 LEU X  34      -0.880   6.200  -1.540  0.00  0.00            
ATOM    512 HD21 LEU X  34      -1.650   6.870  -2.000  0.00  0.00            
ATOM    513 HD22 LEU X  34      -1.050   5.110  -1.710  0.00  0.00            
ATOM    514 HD23 LEU X  34      -0.980   6.460  -0.470  0.00  0.00            
ATOM    515  C   LEU X  34       3.150   6.070  -3.730  0.00  0.00            
ATOM    516  O   LEU X  34       3.950   6.620  -2.990  0.00  0.00            
ATOM    517  N   MET X  35       3.360   4.870  -4.240  0.00  0.00            
ATOM    518  HN  MET X  35       2.730   4.450  -4.890  0.00  0.00            
ATOM    519  CA  MET X  35       4.480   4.050  -3.860  0.00  0.00            
ATOM    520  HA  MET X  35       5.200   4.680  -3.360  0.00  0.00            
ATOM    521  CB  MET X  35       4.100   3.010  -2.720  0.00  0.00            
ATOM    522  HB1 MET X  35       4.980   2.820  -2.090  0.00  0.00            
ATOM    523  HB2 MET X  35       3.750   2.040  -3.140  0.00  0.00            
ATOM    524  CG  MET X  35       3.000   3.420  -1.670  0.00  0.00            
ATOM    525  HG1 MET X  35       2.020   3.580  -2.170  0.00  0.00            
ATOM    526  HG2 MET X  35       3.250   4.420  -1.270  0.00  0.00            
ATOM    527  SD  MET X  35       2.600   2.340  -0.290  0.00  0.00            
ATOM    528  CE  MET X  35       4.290   2.230   0.320  0.00  0.00            
ATOM    529  HE1 MET X  35       4.780   1.330  -0.130  0.00  0.00            
ATOM    530  HE2 MET X  35       4.870   3.170   0.200  0.00  0.00            
ATOM    531  HE3 MET X  35       4.240   2.160   1.420  0.00  0.00            
ATOM    532  C   MET X  35       5.180   3.560  -5.180  0.00  0.00            
ATOM    533  O   MET X  35       4.580   3.610  -6.210  0.00  0.00            
ATOM    534  N   VAL X  36       6.420   3.180  -5.180  0.00  0.00            
ATOM    535  HN  VAL X  36       6.860   3.040  -4.290  0.00  0.00            
ATOM    536  CA  VAL X  36       7.220   2.960  -6.360  0.00  0.00            
ATOM    537  HA  VAL X  36       6.820   3.450  -7.230  0.00  0.00            
ATOM    538  CB  VAL X  36       8.520   3.600  -6.150  0.00  0.00            
ATOM    539  HB  VAL X  36       9.080   3.310  -5.240  0.00  0.00            
ATOM    540  CG1 VAL X  36       9.350   3.430  -7.470  0.00  0.00            
ATOM    541 HG11 VAL X  36       8.690   3.700  -8.320  0.00  0.00            
ATOM    542 HG12 VAL X  36      10.280   4.020  -7.370  0.00  0.00            
ATOM    543 HG13 VAL X  36       9.670   2.370  -7.560  0.00  0.00            
ATOM    544  CG2 VAL X  36       8.240   5.140  -5.940  0.00  0.00            
ATOM    545 HG21 VAL X  36       9.160   5.590  -5.530  0.00  0.00            
ATOM    546 HG22 VAL X  36       8.180   5.590  -6.950  0.00  0.00            
ATOM    547 HG23 VAL X  36       7.370   5.360  -5.280  0.00  0.00            
ATOM    548  C   VAL X  36       7.370   1.490  -6.510  0.00  0.00            
ATOM    549  O   VAL X  36       7.840   0.880  -5.630  0.00  0.00            
ATOM    550  N   GLY X  37       7.060   0.900  -7.670  0.00  0.00            
ATOM    551  HN  GLY X  37       6.690   1.390  -8.450  0.00  0.00            
ATOM    552  CA  GLY X  37       6.980  -0.530  -7.830  0.00  0.00            
ATOM    553  HA1 GLY X  37       6.780  -0.720  -8.860  0.00  0.00            
ATOM    554  HA2 GLY X  37       7.940  -0.890  -7.490  0.00  0.00            
ATOM    555  C   GLY X  37       5.850  -1.240  -7.150  0.00  0.00            
ATOM    556  O   GLY X  37       5.060  -0.680  -6.470  0.00  0.00            
ATOM    557  N   GLY X  38       5.810  -2.600  -7.440  0.00  0.00            
ATOM    558  HN  GLY X  38       6.650  -3.040  -7.710  0.00  0.00            
ATOM    559  CA  GLY X  38       4.760  -3.550  -7.100  0.00  0.00            
ATOM    560  HA1 GLY X  38       4.800  -4.360  -7.830  0.00  0.00            
ATOM    561  HA2 GLY X  38       4.920  -3.990  -6.130  0.00  0.00            
ATOM    562  C   GLY X  38       3.400  -3.040  -7.130  0.00  0.00            
ATOM    563  O   GLY X  38       2.980  -2.330  -8.060  0.00  0.00            
ATOM    564  N   VAL X  39       2.590  -3.370  -6.070  0.00  0.00            
ATOM    565  HN  VAL X  39       2.960  -3.810  -5.250  0.00  0.00            
ATOM    566  CA  VAL X  39       1.170  -3.200  -6.210  0.00  0.00            
ATOM    567  HA  VAL X  39       0.920  -2.470  -6.950  0.00  0.00            
ATOM    568  CB  VAL X  39       0.460  -4.600  -6.340  0.00  0.00            
ATOM    569  HB  VAL X  39       0.820  -5.330  -5.580  0.00  0.00            
ATOM    570  CG1 VAL X  39      -1.050  -4.500  -6.340  0.00  0.00            
ATOM    571 HG11 VAL X  39      -1.430  -5.480  -6.700  0.00  0.00            
ATOM    572 HG12 VAL X  39      -1.550  -4.420  -5.360  0.00  0.00            
ATOM    573 HG13 VAL X  39      -1.490  -3.750  -7.030  0.00  0.00            
ATOM    574  CG2 VAL X  39       0.790  -5.090  -7.780  0.00  0.00            
ATOM    575 HG21 VAL X  39       1.870  -5.310  -7.780  0.00  0.00            
ATOM    576 HG22 VAL X  39       0.240  -6.010  -8.100  0.00  0.00            
ATOM    577 HG23 VAL X  39       0.650  -4.190  -8.430  0.00  0.00            
ATOM    578  C   VAL X  39       0.630  -2.680  -4.860  0.00  0.00            
ATOM    579  O   VAL X  39       1.050  -3.170  -3.810  0.00  0.00            
ATOM    580  N   VAL X  40      -0.180  -1.620  -4.890  0.00  0.00            
ATOM    581  HN  VAL X  40      -0.480  -1.100  -5.690  0.00  0.00            
ATOM    582  CA  VAL X  40      -0.590  -0.960  -3.630  0.00  0.00            
ATOM    583  HA  VAL X  40      -0.060  -1.380  -2.780  0.00  0.00            
ATOM    584  CB  VAL X  40      -0.190   0.530  -3.630  0.00  0.00            
ATOM    585  HB  VAL X  40      -0.520   1.020  -4.570  0.00  0.00            
ATOM    586  CG1 VAL X  40      -0.650   1.140  -2.320  0.00  0.00            
ATOM    587 HG11 VAL X  40      -1.740   1.040  -2.120  0.00  0.00            
ATOM    588 HG12 VAL X  40      -0.370   0.540  -1.430  0.00  0.00            
ATOM    589 HG13 VAL X  40      -0.450   2.220  -2.160  0.00  0.00            
ATOM    590  CG2 VAL X  40       1.350   0.700  -3.700  0.00  0.00            
ATOM    591 HG21 VAL X  40       1.680   1.720  -4.020  0.00  0.00            
ATOM    592 HG22 VAL X  40       1.870   0.280  -2.820  0.00  0.00            
ATOM    593 HG23 VAL X  40       1.810   0.120  -4.530  0.00  0.00            
ATOM    594  C   VAL X  40      -2.090  -0.990  -3.610  0.00  0.00            
ATOM    595  O   VAL X  40      -2.640  -0.350  -4.510  0.00  0.00            
ATOM    596  N   ILE X  41      -2.780  -1.630  -2.630  0.00  0.00            
ATOM    597  HN  ILE X  41      -2.290  -2.200  -1.970  0.00  0.00            
ATOM    598  CA  ILE X  41      -4.240  -1.670  -2.640  0.00  0.00            
ATOM    599  HA  ILE X  41      -4.690  -1.040  -3.390  0.00  0.00            
ATOM    600  CB  ILE X  41      -4.780  -3.050  -2.970  0.00  0.00            
ATOM    601  HB  ILE X  41      -5.900  -3.030  -3.040  0.00  0.00            
ATOM    602  CG2 ILE X  41      -4.290  -3.510  -4.360  0.00  0.00            
ATOM    603 HG21 ILE X  41      -4.590  -2.700  -5.050  0.00  0.00            
ATOM    604 HG22 ILE X  41      -3.190  -3.640  -4.410  0.00  0.00            
ATOM    605 HG23 ILE X  41      -4.820  -4.450  -4.660  0.00  0.00            
ATOM    606  CG1 ILE X  41      -4.380  -4.060  -1.850  0.00  0.00            
ATOM    607 HG11 ILE X  41      -4.530  -3.630  -0.840  0.00  0.00            
ATOM    608 HG12 ILE X  41      -3.280  -4.230  -2.020  0.00  0.00            
ATOM    609  CD  ILE X  41      -5.260  -5.310  -1.870  0.00  0.00            
ATOM    610  HD1 ILE X  41      -4.960  -5.930  -1.000  0.00  0.00            
ATOM    611  HD2 ILE X  41      -6.340  -5.060  -1.870  0.00  0.00            
ATOM    612  HD3 ILE X  41      -5.110  -5.880  -2.810  0.00  0.00            
ATOM    613  C   ILE X  41      -4.700  -1.170  -1.280  0.00  0.00            
ATOM    614  O   ILE X  41      -3.920  -1.260  -0.330  0.00  0.00            
ATOM    615  N   ALA X  42      -5.860  -0.560  -1.130  0.00  0.00            
ATOM    616  HN  ALA X  42      -6.420  -0.210  -1.890  0.00  0.00            
ATOM    617  CA  ALA X  42      -6.400  -0.090   0.150  0.00  0.00            
ATOM    618  HA  ALA X  42      -5.490  -0.030   0.750  0.00  0.00            
ATOM    619  CB  ALA X  42      -6.990   1.300   0.030  0.00  0.00            
ATOM    620  HB1 ALA X  42      -6.130   1.980   0.090  0.00  0.00            
ATOM    621  HB2 ALA X  42      -7.660   1.410  -0.860  0.00  0.00            
ATOM    622  HB3 ALA X  42      -7.590   1.560   0.930  0.00  0.00            
ATOM    623  C   ALA X  42      -7.220  -1.150   0.910  0.00  0.00            
ATOM    624  O   ALA X  42      -8.090  -1.850   0.360  0.00  0.00            
END
