# Supplementary material for: Modulation of Aβ1–42 Aggregation by a SARS-CoV‑2 Protein Fragment
Source: J Chem Inf Model. 2025 Oct 1;65(20):11342–56. doi: 10.1021/acs.jcim.5c01811 (PMC12570137; doi:10.1021/acs.jcim.5c01811)
Supplement: Supplementary file 2 [file ci5c01811_si_002.zip › AB-coordinates/MONOMER/CENTROIDS/FI10/RF3_C2.pdb]

CRYST1   67.821   67.821   67.821  90.00  90.00  90.00 P 1           1
ATOM      1  N   ASP X   1       2.660  14.990   0.430  0.00  0.00            
ATOM      2  HN  ASP X   1       2.870  15.940   0.630  0.00  0.00            
ATOM      3  CA  ASP X   1       3.550  14.350  -0.490  0.00  0.00            
ATOM      4  HA  ASP X   1       2.950  13.890  -1.260  0.00  0.00            
ATOM      5  CB  ASP X   1       4.480  15.480  -1.070  0.00  0.00            
ATOM      6  HB1 ASP X   1       5.070  15.010  -1.890  0.00  0.00            
ATOM      7  HB2 ASP X   1       5.140  15.750  -0.220  0.00  0.00            
ATOM      8  CG  ASP X   1       3.820  16.730  -1.710  0.00  0.00            
ATOM      9  OD1 ASP X   1       4.580  17.710  -1.980  0.00  0.00            
ATOM     10  OD2 ASP X   1       2.640  16.780  -2.000  0.00  0.00            
ATOM     11  C   ASP X   1       4.410  13.240   0.130  0.00  0.00            
ATOM     12  O   ASP X   1       4.900  13.320   1.270  0.00  0.00            
ATOM     13  N   ALA X   2       4.460  12.120  -0.610  0.00  0.00            
ATOM     14  HN  ALA X   2       3.910  12.130  -1.450  0.00  0.00            
ATOM     15  CA  ALA X   2       5.040  10.870  -0.200  0.00  0.00            
ATOM     16  HA  ALA X   2       4.840  10.690   0.850  0.00  0.00            
ATOM     17  CB  ALA X   2       4.350   9.790  -1.150  0.00  0.00            
ATOM     18  HB1 ALA X   2       4.660  10.000  -2.190  0.00  0.00            
ATOM     19  HB2 ALA X   2       4.580   8.720  -0.960  0.00  0.00            
ATOM     20  HB3 ALA X   2       3.290  10.000  -0.890  0.00  0.00            
ATOM     21  C   ALA X   2       6.530  10.950  -0.390  0.00  0.00            
ATOM     22  O   ALA X   2       6.970  11.480  -1.400  0.00  0.00            
ATOM     23  N   GLU X   3       7.350  10.450   0.520  0.00  0.00            
ATOM     24  HN  GLU X   3       6.940  10.030   1.320  0.00  0.00            
ATOM     25  CA  GLU X   3       8.770  10.550   0.450  0.00  0.00            
ATOM     26  HA  GLU X   3       8.870  11.550   0.070  0.00  0.00            
ATOM     27  CB  GLU X   3       9.350  10.410   1.870  0.00  0.00            
ATOM     28  HB1 GLU X   3      10.270   9.800   2.060  0.00  0.00            
ATOM     29  HB2 GLU X   3       8.590   9.850   2.460  0.00  0.00            
ATOM     30  CG  GLU X   3       9.470  11.770   2.490  0.00  0.00            
ATOM     31  HG1 GLU X   3       8.580  12.390   2.240  0.00  0.00            
ATOM     32  HG2 GLU X   3      10.340  12.280   2.030  0.00  0.00            
ATOM     33  CD  GLU X   3       9.780  11.630   3.950  0.00  0.00            
ATOM     34  OE1 GLU X   3      10.850  12.210   4.400  0.00  0.00            
ATOM     35  OE2 GLU X   3       8.960  11.020   4.670  0.00  0.00            
ATOM     36  C   GLU X   3       9.340   9.480  -0.470  0.00  0.00            
ATOM     37  O   GLU X   3       8.610   8.580  -0.900  0.00  0.00            
ATOM     38  N   PHE X   4      10.590   9.480  -0.800  0.00  0.00            
ATOM     39  HN  PHE X   4      11.060  10.250  -0.360  0.00  0.00            
ATOM     40  CA  PHE X   4      11.310   8.400  -1.520  0.00  0.00            
ATOM     41  HA  PHE X   4      10.950   8.530  -2.530  0.00  0.00            
ATOM     42  CB  PHE X   4      12.790   8.720  -1.560  0.00  0.00            
ATOM     43  HB1 PHE X   4      13.180   8.650  -0.530  0.00  0.00            
ATOM     44  HB2 PHE X   4      12.860   9.710  -2.070  0.00  0.00            
ATOM     45  CG  PHE X   4      13.580   7.620  -2.370  0.00  0.00            
ATOM     46  CD1 PHE X   4      13.440   7.510  -3.760  0.00  0.00            
ATOM     47  HD1 PHE X   4      12.920   8.350  -4.190  0.00  0.00            
ATOM     48  CE1 PHE X   4      14.030   6.400  -4.520  0.00  0.00            
ATOM     49  HE1 PHE X   4      13.930   6.420  -5.600  0.00  0.00            
ATOM     50  CZ  PHE X   4      14.880   5.510  -3.850  0.00  0.00            
ATOM     51  HZ  PHE X   4      15.390   4.790  -4.460  0.00  0.00            
ATOM     52  CD2 PHE X   4      14.370   6.680  -1.720  0.00  0.00            
ATOM     53  HD2 PHE X   4      14.580   6.750  -0.660  0.00  0.00            
ATOM     54  CE2 PHE X   4      15.010   5.590  -2.460  0.00  0.00            
ATOM     55  HE2 PHE X   4      15.550   4.870  -1.860  0.00  0.00            
ATOM     56  C   PHE X   4      10.970   6.910  -1.080  0.00  0.00            
ATOM     57  O   PHE X   4      11.060   6.580   0.100  0.00  0.00            
ATOM     58  N   ARG X   5      10.550   6.030  -2.020  0.00  0.00            
ATOM     59  HN  ARG X   5      10.520   6.240  -3.000  0.00  0.00            
ATOM     60  CA  ARG X   5      10.250   4.630  -1.720  0.00  0.00            
ATOM     61  HA  ARG X   5       9.380   4.630  -1.080  0.00  0.00            
ATOM     62  CB  ARG X   5       9.790   3.930  -2.990  0.00  0.00            
ATOM     63  HB1 ARG X   5       8.940   4.510  -3.410  0.00  0.00            
ATOM     64  HB2 ARG X   5       9.480   2.870  -2.860  0.00  0.00            
ATOM     65  CG  ARG X   5      10.720   4.060  -4.240  0.00  0.00            
ATOM     66  HG1 ARG X   5      11.700   3.550  -4.140  0.00  0.00            
ATOM     67  HG2 ARG X   5      11.000   5.110  -4.460  0.00  0.00            
ATOM     68  CD  ARG X   5      10.070   3.440  -5.480  0.00  0.00            
ATOM     69  HD1 ARG X   5       9.670   2.440  -5.240  0.00  0.00            
ATOM     70  HD2 ARG X   5      10.880   3.340  -6.230  0.00  0.00            
ATOM     71  NE  ARG X   5       9.000   4.360  -5.910  0.00  0.00            
ATOM     72  HE  ARG X   5       8.980   5.300  -5.580  0.00  0.00            
ATOM     73  CZ  ARG X   5       8.040   4.120  -6.770  0.00  0.00            
ATOM     74  NH1 ARG X   5       7.880   2.980  -7.390  0.00  0.00            
ATOM     75 HH11 ARG X   5       8.490   2.200  -7.210  0.00  0.00            
ATOM     76 HH12 ARG X   5       7.190   2.890  -8.110  0.00  0.00            
ATOM     77  NH2 ARG X   5       7.120   5.050  -6.980  0.00  0.00            
ATOM     78 HH21 ARG X   5       7.020   5.710  -6.240  0.00  0.00            
ATOM     79 HH22 ARG X   5       6.400   4.920  -7.650  0.00  0.00            
ATOM     80  C   ARG X   5      11.300   3.770  -1.020  0.00  0.00            
ATOM     81  O   ARG X   5      12.480   3.850  -1.310  0.00  0.00            
ATOM     82  N   HIS X   6      10.820   2.870  -0.140  0.00  0.00            
ATOM     83  HN  HIS X   6       9.860   2.910   0.150  0.00  0.00            
ATOM     84  CA  HIS X   6      11.490   1.820   0.670  0.00  0.00            
ATOM     85  HA  HIS X   6      11.890   2.250   1.570  0.00  0.00            
ATOM     86  CB  HIS X   6      10.530   0.620   1.060  0.00  0.00            
ATOM     87  HB1 HIS X   6      10.980  -0.070   1.810  0.00  0.00            
ATOM     88  HB2 HIS X   6      10.250  -0.030   0.210  0.00  0.00            
ATOM     89  ND1 HIS X   6       8.210   1.380   0.710  0.00  0.00            
ATOM     90  CG  HIS X   6       9.230   1.080   1.540  0.00  0.00            
ATOM     91  CE1 HIS X   6       7.160   1.620   1.480  0.00  0.00            
ATOM     92  HE1 HIS X   6       6.230   1.940   1.010  0.00  0.00            
ATOM     93  NE2 HIS X   6       7.460   1.530   2.810  0.00  0.00            
ATOM     94  HE2 HIS X   6       6.890   1.690   3.620  0.00  0.00            
ATOM     95  CD2 HIS X   6       8.780   1.110   2.890  0.00  0.00            
ATOM     96  HD2 HIS X   6       9.300   0.850   3.810  0.00  0.00            
ATOM     97  C   HIS X   6      12.550   1.190  -0.160  0.00  0.00            
ATOM     98  O   HIS X   6      12.360   0.560  -1.160  0.00  0.00            
ATOM     99  N   ASP X   7      13.750   1.140   0.380  0.00  0.00            
ATOM    100  HN  ASP X   7      13.850   1.360   1.350  0.00  0.00            
ATOM    101  CA  ASP X   7      15.000   0.720  -0.170  0.00  0.00            
ATOM    102  HA  ASP X   7      14.890   0.910  -1.220  0.00  0.00            
ATOM    103  CB  ASP X   7      16.210   1.610   0.310  0.00  0.00            
ATOM    104  HB1 ASP X   7      16.370   1.480   1.400  0.00  0.00            
ATOM    105  HB2 ASP X   7      15.940   2.680   0.150  0.00  0.00            
ATOM    106  CG  ASP X   7      17.370   1.310  -0.490  0.00  0.00            
ATOM    107  OD1 ASP X   7      18.390   0.790   0.040  0.00  0.00            
ATOM    108  OD2 ASP X   7      17.390   1.760  -1.720  0.00  0.00            
ATOM    109  C   ASP X   7      15.220  -0.780   0.060  0.00  0.00            
ATOM    110  O   ASP X   7      16.070  -1.400  -0.630  0.00  0.00            
ATOM    111  N   SER X   8      14.560  -1.400   1.030  0.00  0.00            
ATOM    112  HN  SER X   8      14.050  -0.780   1.620  0.00  0.00            
ATOM    113  CA  SER X   8      14.580  -2.810   1.300  0.00  0.00            
ATOM    114  HA  SER X   8      14.620  -3.310   0.340  0.00  0.00            
ATOM    115  CB  SER X   8      15.780  -3.310   2.030  0.00  0.00            
ATOM    116  HB1 SER X   8      16.660  -3.260   1.370  0.00  0.00            
ATOM    117  HB2 SER X   8      15.730  -4.410   2.190  0.00  0.00            
ATOM    118  OG  SER X   8      15.950  -2.590   3.240  0.00  0.00            
ATOM    119  HG1 SER X   8      16.320  -1.770   2.940  0.00  0.00            
ATOM    120  C   SER X   8      13.190  -3.160   1.880  0.00  0.00            
ATOM    121  O   SER X   8      12.720  -2.480   2.760  0.00  0.00            
ATOM    122  N   GLY X   9      12.630  -4.300   1.440  0.00  0.00            
ATOM    123  HN  GLY X   9      13.070  -4.890   0.750  0.00  0.00            
ATOM    124  CA  GLY X   9      11.340  -4.810   1.860  0.00  0.00            
ATOM    125  HA1 GLY X   9      11.270  -5.730   1.320  0.00  0.00            
ATOM    126  HA2 GLY X   9      11.360  -4.990   2.930  0.00  0.00            
ATOM    127  C   GLY X   9      10.210  -4.030   1.360  0.00  0.00            
ATOM    128  O   GLY X   9      10.370  -3.070   0.620  0.00  0.00            
ATOM    129  N   TYR X  10       8.960  -4.500   1.600  0.00  0.00            
ATOM    130  HN  TYR X  10       8.890  -5.370   2.060  0.00  0.00            
ATOM    131  CA  TYR X  10       7.790  -4.060   0.920  0.00  0.00            
ATOM    132  HA  TYR X  10       8.030  -3.110   0.460  0.00  0.00            
ATOM    133  CB  TYR X  10       7.280  -5.180  -0.010  0.00  0.00            
ATOM    134  HB1 TYR X  10       6.330  -4.910  -0.510  0.00  0.00            
ATOM    135  HB2 TYR X  10       7.040  -6.120   0.530  0.00  0.00            
ATOM    136  CG  TYR X  10       8.350  -5.470  -1.020  0.00  0.00            
ATOM    137  CD1 TYR X  10       8.350  -4.670  -2.240  0.00  0.00            
ATOM    138  HD1 TYR X  10       7.670  -3.830  -2.310  0.00  0.00            
ATOM    139  CE1 TYR X  10       9.320  -4.940  -3.240  0.00  0.00            
ATOM    140  HE1 TYR X  10       9.460  -4.270  -4.070  0.00  0.00            
ATOM    141  CZ  TYR X  10      10.300  -5.920  -3.090  0.00  0.00            
ATOM    142  OH  TYR X  10      11.230  -6.310  -4.050  0.00  0.00            
ATOM    143  HH  TYR X  10      10.780  -6.470  -4.880  0.00  0.00            
ATOM    144  CD2 TYR X  10       9.300  -6.480  -0.900  0.00  0.00            
ATOM    145  HD2 TYR X  10       9.330  -6.890   0.100  0.00  0.00            
ATOM    146  CE2 TYR X  10      10.360  -6.680  -1.910  0.00  0.00            
ATOM    147  HE2 TYR X  10      11.110  -7.430  -1.750  0.00  0.00            
ATOM    148  C   TYR X  10       6.720  -3.770   1.950  0.00  0.00            
ATOM    149  O   TYR X  10       5.530  -3.950   1.760  0.00  0.00            
ATOM    150  N   GLU X  11       7.120  -3.210   3.090  0.00  0.00            
ATOM    151  HN  GLU X  11       8.100  -2.990   3.190  0.00  0.00            
ATOM    152  CA  GLU X  11       6.340  -2.920   4.310  0.00  0.00            
ATOM    153  HA  GLU X  11       6.350  -3.830   4.890  0.00  0.00            
ATOM    154  CB  GLU X  11       7.110  -1.900   5.210  0.00  0.00            
ATOM    155  HB1 GLU X  11       7.360  -1.030   4.570  0.00  0.00            
ATOM    156  HB2 GLU X  11       8.070  -2.360   5.530  0.00  0.00            
ATOM    157  CG  GLU X  11       6.500  -1.250   6.500  0.00  0.00            
ATOM    158  HG1 GLU X  11       5.560  -0.750   6.180  0.00  0.00            
ATOM    159  HG2 GLU X  11       7.140  -0.410   6.850  0.00  0.00            
ATOM    160  CD  GLU X  11       6.170  -2.240   7.590  0.00  0.00            
ATOM    161  OE1 GLU X  11       6.980  -2.480   8.510  0.00  0.00            
ATOM    162  OE2 GLU X  11       5.010  -2.780   7.570  0.00  0.00            
ATOM    163  C   GLU X  11       4.950  -2.310   4.200  0.00  0.00            
ATOM    164  O   GLU X  11       4.840  -1.260   3.570  0.00  0.00            
ATOM    165  N   VAL X  12       3.880  -3.000   4.670  0.00  0.00            
ATOM    166  HN  VAL X  12       4.010  -3.770   5.300  0.00  0.00            
ATOM    167  CA  VAL X  12       2.590  -2.470   4.400  0.00  0.00            
ATOM    168  HA  VAL X  12       2.510  -1.830   3.530  0.00  0.00            
ATOM    169  CB  VAL X  12       1.580  -3.640   4.160  0.00  0.00            
ATOM    170  HB  VAL X  12       0.510  -3.500   4.370  0.00  0.00            
ATOM    171  CG1 VAL X  12       1.730  -4.210   2.720  0.00  0.00            
ATOM    172 HG11 VAL X  12       1.390  -5.260   2.620  0.00  0.00            
ATOM    173 HG12 VAL X  12       1.320  -3.580   1.900  0.00  0.00            
ATOM    174 HG13 VAL X  12       2.770  -4.240   2.350  0.00  0.00            
ATOM    175  CG2 VAL X  12       2.020  -4.770   5.120  0.00  0.00            
ATOM    176 HG21 VAL X  12       2.890  -5.260   4.640  0.00  0.00            
ATOM    177 HG22 VAL X  12       2.200  -4.410   6.160  0.00  0.00            
ATOM    178 HG23 VAL X  12       1.190  -5.510   5.280  0.00  0.00            
ATOM    179  C   VAL X  12       2.050  -1.590   5.470  0.00  0.00            
ATOM    180  O   VAL X  12       1.050  -0.920   5.270  0.00  0.00            
ATOM    181  N   HIS X  13       2.900  -1.300   6.440  0.00  0.00            
ATOM    182  HN  HIS X  13       3.740  -1.850   6.490  0.00  0.00            
ATOM    183  CA  HIS X  13       2.990  -0.150   7.350  0.00  0.00            
ATOM    184  HA  HIS X  13       3.740  -0.410   8.080  0.00  0.00            
ATOM    185  CB  HIS X  13       3.400   1.160   6.560  0.00  0.00            
ATOM    186  HB1 HIS X  13       2.620   1.440   5.830  0.00  0.00            
ATOM    187  HB2 HIS X  13       4.270   0.860   5.910  0.00  0.00            
ATOM    188  ND1 HIS X  13       4.820   2.230   8.210  0.00  0.00            
ATOM    189  CG  HIS X  13       3.830   2.380   7.240  0.00  0.00            
ATOM    190  CE1 HIS X  13       5.170   3.470   8.540  0.00  0.00            
ATOM    191  HE1 HIS X  13       6.050   3.600   9.160  0.00  0.00            
ATOM    192  NE2 HIS X  13       4.370   4.320   7.920  0.00  0.00            
ATOM    193  HE2 HIS X  13       4.360   5.320   7.970  0.00  0.00            
ATOM    194  CD2 HIS X  13       3.580   3.650   7.030  0.00  0.00            
ATOM    195  HD2 HIS X  13       2.970   4.130   6.270  0.00  0.00            
ATOM    196  C   HIS X  13       1.750   0.090   8.160  0.00  0.00            
ATOM    197  O   HIS X  13       1.050   1.080   8.040  0.00  0.00            
ATOM    198  N   HIS X  14       1.230  -0.870   9.030  0.00  0.00            
ATOM    199  HN  HIS X  14       1.790  -1.670   9.230  0.00  0.00            
ATOM    200  CA  HIS X  14       0.000  -0.810   9.790  0.00  0.00            
ATOM    201  HA  HIS X  14      -0.020  -1.670  10.440  0.00  0.00            
ATOM    202  CB  HIS X  14      -0.040   0.250  10.880  0.00  0.00            
ATOM    203  HB1 HIS X  14      -0.100   1.240  10.400  0.00  0.00            
ATOM    204  HB2 HIS X  14       0.950   0.310  11.380  0.00  0.00            
ATOM    205  ND1 HIS X  14      -1.560  -0.950  12.470  0.00  0.00            
ATOM    206  CG  HIS X  14      -1.190   0.220  11.870  0.00  0.00            
ATOM    207  CE1 HIS X  14      -2.660  -0.720  13.070  0.00  0.00            
ATOM    208  HE1 HIS X  14      -3.240  -1.420  13.670  0.00  0.00            
ATOM    209  NE2 HIS X  14      -3.140   0.530  12.880  0.00  0.00            
ATOM    210  HE2 HIS X  14      -3.920   0.930  13.370  0.00  0.00            
ATOM    211  CD2 HIS X  14      -2.200   1.130  12.060  0.00  0.00            
ATOM    212  HD2 HIS X  14      -2.320   2.120  11.640  0.00  0.00            
ATOM    213  C   HIS X  14      -1.250  -0.820   8.820  0.00  0.00            
ATOM    214  O   HIS X  14      -2.360  -0.440   9.180  0.00  0.00            
ATOM    215  N   GLN X  15      -0.960  -1.340   7.610  0.00  0.00            
ATOM    216  HN  GLN X  15      -0.000  -1.620   7.590  0.00  0.00            
ATOM    217  CA  GLN X  15      -1.810  -1.540   6.490  0.00  0.00            
ATOM    218  HA  GLN X  15      -1.260  -2.180   5.820  0.00  0.00            
ATOM    219  CB  GLN X  15      -3.220  -2.180   6.730  0.00  0.00            
ATOM    220  HB1 GLN X  15      -3.690  -2.410   5.750  0.00  0.00            
ATOM    221  HB2 GLN X  15      -3.860  -1.520   7.360  0.00  0.00            
ATOM    222  CG  GLN X  15      -3.130  -3.530   7.450  0.00  0.00            
ATOM    223  HG1 GLN X  15      -4.090  -4.090   7.440  0.00  0.00            
ATOM    224  HG2 GLN X  15      -2.840  -3.440   8.520  0.00  0.00            
ATOM    225  CD  GLN X  15      -2.130  -4.530   6.870  0.00  0.00            
ATOM    226  OE1 GLN X  15      -1.330  -5.190   7.530  0.00  0.00            
ATOM    227  NE2 GLN X  15      -2.330  -4.840   5.570  0.00  0.00            
ATOM    228 HE21 GLN X  15      -3.140  -4.570   5.070  0.00  0.00            
ATOM    229 HE22 GLN X  15      -1.740  -5.540   5.160  0.00  0.00            
ATOM    230  C   GLN X  15      -1.980  -0.220   5.670  0.00  0.00            
ATOM    231  O   GLN X  15      -2.780  -0.220   4.740  0.00  0.00            
ATOM    232  N   LYS X  16      -1.280   0.870   5.980  0.00  0.00            
ATOM    233  HN  LYS X  16      -0.590   0.790   6.700  0.00  0.00            
ATOM    234  CA  LYS X  16      -1.540   2.180   5.310  0.00  0.00            
ATOM    235  HA  LYS X  16      -2.550   2.410   5.620  0.00  0.00            
ATOM    236  CB  LYS X  16      -0.640   3.290   5.900  0.00  0.00            
ATOM    237  HB1 LYS X  16       0.450   3.070   5.850  0.00  0.00            
ATOM    238  HB2 LYS X  16      -0.890   3.370   6.980  0.00  0.00            
ATOM    239  CG  LYS X  16      -0.610   4.710   5.190  0.00  0.00            
ATOM    240  HG1 LYS X  16      -0.210   4.520   4.180  0.00  0.00            
ATOM    241  HG2 LYS X  16       0.140   5.310   5.750  0.00  0.00            
ATOM    242  CD  LYS X  16      -1.980   5.440   5.240  0.00  0.00            
ATOM    243  HD1 LYS X  16      -1.930   6.490   4.880  0.00  0.00            
ATOM    244  HD2 LYS X  16      -2.640   4.940   4.500  0.00  0.00            
ATOM    245  CE  LYS X  16      -2.540   5.600   6.730  0.00  0.00            
ATOM    246  HE1 LYS X  16      -1.800   6.210   7.300  0.00  0.00            
ATOM    247  HE2 LYS X  16      -2.810   4.590   7.120  0.00  0.00            
ATOM    248  NZ  LYS X  16      -3.860   6.320   6.550  0.00  0.00            
ATOM    249  HZ1 LYS X  16      -3.780   7.000   5.770  0.00  0.00            
ATOM    250  HZ2 LYS X  16      -4.560   5.600   6.300  0.00  0.00            
ATOM    251  HZ3 LYS X  16      -4.120   6.780   7.440  0.00  0.00            
ATOM    252  C   LYS X  16      -1.320   2.180   3.760  0.00  0.00            
ATOM    253  O   LYS X  16      -1.930   2.980   3.070  0.00  0.00            
ATOM    254  N   LEU X  17      -0.430   1.310   3.270  0.00  0.00            
ATOM    255  HN  LEU X  17      -0.130   0.510   3.790  0.00  0.00            
ATOM    256  CA  LEU X  17       0.060   1.340   1.890  0.00  0.00            
ATOM    257  HA  LEU X  17      -0.230   2.270   1.410  0.00  0.00            
ATOM    258  CB  LEU X  17       1.630   1.250   1.860  0.00  0.00            
ATOM    259  HB1 LEU X  17       1.870   1.240   0.790  0.00  0.00            
ATOM    260  HB2 LEU X  17       1.820   0.230   2.270  0.00  0.00            
ATOM    261  CG  LEU X  17       2.460   2.280   2.630  0.00  0.00            
ATOM    262  HG  LEU X  17       2.070   2.310   3.660  0.00  0.00            
ATOM    263  CD1 LEU X  17       3.960   1.870   2.810  0.00  0.00            
ATOM    264 HD11 LEU X  17       3.980   0.930   3.390  0.00  0.00            
ATOM    265 HD12 LEU X  17       4.330   1.730   1.770  0.00  0.00            
ATOM    266 HD13 LEU X  17       4.600   2.670   3.250  0.00  0.00            
ATOM    267  CD2 LEU X  17       2.440   3.660   1.960  0.00  0.00            
ATOM    268 HD21 LEU X  17       3.010   4.410   2.550  0.00  0.00            
ATOM    269 HD22 LEU X  17       2.910   3.610   0.960  0.00  0.00            
ATOM    270 HD23 LEU X  17       1.370   3.960   1.850  0.00  0.00            
ATOM    271  C   LEU X  17      -0.610   0.300   1.050  0.00  0.00            
ATOM    272  O   LEU X  17      -0.130  -0.030   0.020  0.00  0.00            
ATOM    273  N   VAL X  18      -1.820  -0.260   1.380  0.00  0.00            
ATOM    274  HN  VAL X  18      -2.170  -0.130   2.310  0.00  0.00            
ATOM    275  CA  VAL X  18      -2.480  -1.180   0.530  0.00  0.00            
ATOM    276  HA  VAL X  18      -1.900  -1.230  -0.380  0.00  0.00            
ATOM    277  CB  VAL X  18      -2.620  -2.570   1.140  0.00  0.00            
ATOM    278  HB  VAL X  18      -3.140  -3.190   0.360  0.00  0.00            
ATOM    279  CG1 VAL X  18      -1.220  -3.170   1.270  0.00  0.00            
ATOM    280 HG11 VAL X  18      -0.750  -2.650   2.130  0.00  0.00            
ATOM    281 HG12 VAL X  18      -1.280  -4.280   1.380  0.00  0.00            
ATOM    282 HG13 VAL X  18      -0.590  -3.000   0.380  0.00  0.00            
ATOM    283  CG2 VAL X  18      -3.470  -2.570   2.390  0.00  0.00            
ATOM    284 HG21 VAL X  18      -4.500  -2.160   2.270  0.00  0.00            
ATOM    285 HG22 VAL X  18      -3.490  -3.610   2.770  0.00  0.00            
ATOM    286 HG23 VAL X  18      -3.010  -1.860   3.120  0.00  0.00            
ATOM    287  C   VAL X  18      -3.820  -0.660   0.050  0.00  0.00            
ATOM    288  O   VAL X  18      -4.620  -0.300   0.880  0.00  0.00            
ATOM    289  N   PHE X  19      -4.090  -0.760  -1.310  0.00  0.00            
ATOM    290  HN  PHE X  19      -3.510  -1.370  -1.840  0.00  0.00            
ATOM    291  CA  PHE X  19      -5.330  -0.380  -1.890  0.00  0.00            
ATOM    292  HA  PHE X  19      -5.830   0.360  -1.260  0.00  0.00            
ATOM    293  CB  PHE X  19      -5.060   0.080  -3.340  0.00  0.00            
ATOM    294  HB1 PHE X  19      -4.720  -0.790  -3.930  0.00  0.00            
ATOM    295  HB2 PHE X  19      -4.180   0.760  -3.320  0.00  0.00            
ATOM    296  CG  PHE X  19      -6.170   0.690  -4.200  0.00  0.00            
ATOM    297  CD1 PHE X  19      -6.130   0.510  -5.580  0.00  0.00            
ATOM    298  HD1 PHE X  19      -5.330  -0.030  -6.070  0.00  0.00            
ATOM    299  CE1 PHE X  19      -7.140   1.070  -6.420  0.00  0.00            
ATOM    300  HE1 PHE X  19      -7.090   0.930  -7.490  0.00  0.00            
ATOM    301  CZ  PHE X  19      -8.270   1.530  -5.800  0.00  0.00            
ATOM    302  HZ  PHE X  19      -9.140   1.680  -6.430  0.00  0.00            
ATOM    303  CD2 PHE X  19      -7.320   1.240  -3.580  0.00  0.00            
ATOM    304  HD2 PHE X  19      -7.470   1.330  -2.520  0.00  0.00            
ATOM    305  CE2 PHE X  19      -8.400   1.600  -4.410  0.00  0.00            
ATOM    306  HE2 PHE X  19      -9.280   2.040  -3.980  0.00  0.00            
ATOM    307  C   PHE X  19      -6.210  -1.640  -1.860  0.00  0.00            
ATOM    308  O   PHE X  19      -5.710  -2.770  -2.120  0.00  0.00            
ATOM    309  N   PHE X  20      -7.560  -1.530  -1.480  0.00  0.00            
ATOM    310  HN  PHE X  20      -7.970  -0.680  -1.150  0.00  0.00            
ATOM    311  CA  PHE X  20      -8.390  -2.680  -1.420  0.00  0.00            
ATOM    312  HA  PHE X  20      -7.870  -3.550  -1.800  0.00  0.00            
ATOM    313  CB  PHE X  20      -8.700  -3.070   0.080  0.00  0.00            
ATOM    314  HB1 PHE X  20      -7.670  -3.260   0.480  0.00  0.00            
ATOM    315  HB2 PHE X  20      -9.330  -3.960   0.290  0.00  0.00            
ATOM    316  CG  PHE X  20      -9.190  -1.920   0.950  0.00  0.00            
ATOM    317  CD1 PHE X  20     -10.500  -1.440   0.850  0.00  0.00            
ATOM    318  HD1 PHE X  20     -11.190  -1.760   0.090  0.00  0.00            
ATOM    319  CE1 PHE X  20     -10.960  -0.510   1.790  0.00  0.00            
ATOM    320  HE1 PHE X  20     -11.970  -0.180   1.620  0.00  0.00            
ATOM    321  CZ  PHE X  20     -10.100   0.070   2.700  0.00  0.00            
ATOM    322  HZ  PHE X  20     -10.380   0.850   3.400  0.00  0.00            
ATOM    323  CD2 PHE X  20      -8.340  -1.340   1.960  0.00  0.00            
ATOM    324  HD2 PHE X  20      -7.380  -1.800   2.150  0.00  0.00            
ATOM    325  CE2 PHE X  20      -8.850  -0.430   2.880  0.00  0.00            
ATOM    326  HE2 PHE X  20      -8.210  -0.080   3.670  0.00  0.00            
ATOM    327  C   PHE X  20      -9.700  -2.610  -2.210  0.00  0.00            
ATOM    328  O   PHE X  20     -10.140  -1.520  -2.680  0.00  0.00            
ATOM    329  N   ALA X  21     -10.310  -3.810  -2.400  0.00  0.00            
ATOM    330  HN  ALA X  21      -9.910  -4.570  -1.890  0.00  0.00            
ATOM    331  CA  ALA X  21     -11.550  -4.070  -3.120  0.00  0.00            
ATOM    332  HA  ALA X  21     -11.800  -3.220  -3.750  0.00  0.00            
ATOM    333  CB  ALA X  21     -11.390  -5.250  -4.110  0.00  0.00            
ATOM    334  HB1 ALA X  21     -11.000  -6.110  -3.520  0.00  0.00            
ATOM    335  HB2 ALA X  21     -12.290  -5.480  -4.720  0.00  0.00            
ATOM    336  HB3 ALA X  21     -10.550  -4.990  -4.780  0.00  0.00            
ATOM    337  C   ALA X  21     -12.790  -4.210  -2.230  0.00  0.00            
ATOM    338  O   ALA X  21     -12.540  -4.330  -1.050  0.00  0.00            
ATOM    339  N   GLU X  22     -14.020  -4.090  -2.710  0.00  0.00            
ATOM    340  HN  GLU X  22     -14.180  -4.190  -3.690  0.00  0.00            
ATOM    341  CA  GLU X  22     -15.190  -4.110  -1.760  0.00  0.00            
ATOM    342  HA  GLU X  22     -14.930  -3.320  -1.070  0.00  0.00            
ATOM    343  CB  GLU X  22     -16.650  -3.650  -2.260  0.00  0.00            
ATOM    344  HB1 GLU X  22     -17.400  -3.960  -1.500  0.00  0.00            
ATOM    345  HB2 GLU X  22     -16.830  -4.300  -3.150  0.00  0.00            
ATOM    346  CG  GLU X  22     -16.870  -2.180  -2.710  0.00  0.00            
ATOM    347  HG1 GLU X  22     -17.900  -2.060  -3.120  0.00  0.00            
ATOM    348  HG2 GLU X  22     -16.090  -1.910  -3.470  0.00  0.00            
ATOM    349  CD  GLU X  22     -16.730  -1.300  -1.560  0.00  0.00            
ATOM    350  OE1 GLU X  22     -17.620  -1.080  -0.700  0.00  0.00            
ATOM    351  OE2 GLU X  22     -15.620  -0.720  -1.520  0.00  0.00            
ATOM    352  C   GLU X  22     -15.430  -5.350  -0.960  0.00  0.00            
ATOM    353  O   GLU X  22     -15.290  -6.480  -1.380  0.00  0.00            
ATOM    354  N   ASP X  23     -15.820  -5.150   0.330  0.00  0.00            
ATOM    355  HN  ASP X  23     -16.070  -4.230   0.600  0.00  0.00            
ATOM    356  CA  ASP X  23     -16.240  -6.190   1.260  0.00  0.00            
ATOM    357  HA  ASP X  23     -15.570  -7.030   1.150  0.00  0.00            
ATOM    358  CB  ASP X  23     -16.330  -5.670   2.680  0.00  0.00            
ATOM    359  HB1 ASP X  23     -16.750  -6.380   3.420  0.00  0.00            
ATOM    360  HB2 ASP X  23     -17.020  -4.790   2.590  0.00  0.00            
ATOM    361  CG  ASP X  23     -14.920  -5.160   3.190  0.00  0.00            
ATOM    362  OD1 ASP X  23     -14.920  -4.550   4.270  0.00  0.00            
ATOM    363  OD2 ASP X  23     -13.830  -5.590   2.740  0.00  0.00            
ATOM    364  C   ASP X  23     -17.530  -6.830   0.920  0.00  0.00            
ATOM    365  O   ASP X  23     -18.580  -6.140   0.760  0.00  0.00            
ATOM    366  N   VAL X  24     -17.600  -8.180   0.930  0.00  0.00            
ATOM    367  HN  VAL X  24     -16.800  -8.620   1.310  0.00  0.00            
ATOM    368  CA  VAL X  24     -18.630  -8.880   0.230  0.00  0.00            
ATOM    369  HA  VAL X  24     -19.590  -8.370   0.260  0.00  0.00            
ATOM    370  CB  VAL X  24     -18.360  -9.260  -1.290  0.00  0.00            
ATOM    371  HB  VAL X  24     -19.150  -9.900  -1.730  0.00  0.00            
ATOM    372  CG1 VAL X  24     -18.480  -7.920  -2.150  0.00  0.00            
ATOM    373 HG11 VAL X  24     -18.570  -8.240  -3.220  0.00  0.00            
ATOM    374 HG12 VAL X  24     -19.480  -7.520  -1.880  0.00  0.00            
ATOM    375 HG13 VAL X  24     -17.630  -7.210  -2.180  0.00  0.00            
ATOM    376  CG2 VAL X  24     -16.950  -9.860  -1.530  0.00  0.00            
ATOM    377 HG21 VAL X  24     -16.200  -9.100  -1.180  0.00  0.00            
ATOM    378 HG22 VAL X  24     -16.850 -10.790  -0.940  0.00  0.00            
ATOM    379 HG23 VAL X  24     -16.620 -10.030  -2.580  0.00  0.00            
ATOM    380  C   VAL X  24     -18.900 -10.200   0.870  0.00  0.00            
ATOM    381  O   VAL X  24     -17.990 -10.870   1.310  0.00  0.00            
ATOM    382  N   GLY X  25     -20.190 -10.670   0.880  0.00  0.00            
ATOM    383  HN  GLY X  25     -20.890 -10.050   0.520  0.00  0.00            
ATOM    384  CA  GLY X  25     -20.660 -11.930   1.410  0.00  0.00            
ATOM    385  HA1 GLY X  25     -21.730 -11.800   1.460  0.00  0.00            
ATOM    386  HA2 GLY X  25     -20.360 -12.790   0.820  0.00  0.00            
ATOM    387  C   GLY X  25     -20.300 -12.190   2.880  0.00  0.00            
ATOM    388  O   GLY X  25     -20.110 -13.320   3.300  0.00  0.00            
ATOM    389  N   SER X  26     -20.170 -11.070   3.680  0.00  0.00            
ATOM    390  HN  SER X  26     -20.380 -10.260   3.130  0.00  0.00            
ATOM    391  CA  SER X  26     -19.860 -11.060   5.110  0.00  0.00            
ATOM    392  HA  SER X  26     -20.050 -10.100   5.550  0.00  0.00            
ATOM    393  CB  SER X  26     -20.730 -12.060   5.900  0.00  0.00            
ATOM    394  HB1 SER X  26     -20.730 -11.870   6.990  0.00  0.00            
ATOM    395  HB2 SER X  26     -20.260 -13.050   5.710  0.00  0.00            
ATOM    396  OG  SER X  26     -22.150 -12.110   5.440  0.00  0.00            
ATOM    397  HG1 SER X  26     -22.560 -12.880   5.830  0.00  0.00            
ATOM    398  C   SER X  26     -18.300 -11.310   5.360  0.00  0.00            
ATOM    399  O   SER X  26     -17.870 -11.710   6.440  0.00  0.00            
ATOM    400  N   ASN X  27     -17.430 -11.040   4.360  0.00  0.00            
ATOM    401  HN  ASN X  27     -17.680 -10.760   3.440  0.00  0.00            
ATOM    402  CA  ASN X  27     -16.040 -11.280   4.400  0.00  0.00            
ATOM    403  HA  ASN X  27     -15.680 -11.430   5.410  0.00  0.00            
ATOM    404  CB  ASN X  27     -15.530 -12.590   3.580  0.00  0.00            
ATOM    405  HB1 ASN X  27     -14.450 -12.800   3.770  0.00  0.00            
ATOM    406  HB2 ASN X  27     -15.570 -12.530   2.470  0.00  0.00            
ATOM    407  CG  ASN X  27     -16.270 -13.850   3.940  0.00  0.00            
ATOM    408  OD1 ASN X  27     -15.970 -14.430   4.960  0.00  0.00            
ATOM    409  ND2 ASN X  27     -17.190 -14.340   3.050  0.00  0.00            
ATOM    410 HD21 ASN X  27     -17.450 -13.870   2.210  0.00  0.00            
ATOM    411 HD22 ASN X  27     -17.730 -15.070   3.490  0.00  0.00            
ATOM    412  C   ASN X  27     -15.370  -9.980   3.890  0.00  0.00            
ATOM    413  O   ASN X  27     -16.000  -9.080   3.310  0.00  0.00            
ATOM    414  N   LYS X  28     -14.000  -9.940   4.110  0.00  0.00            
ATOM    415  HN  LYS X  28     -13.700 -10.670   4.710  0.00  0.00            
ATOM    416  CA  LYS X  28     -13.080  -8.960   3.570  0.00  0.00            
ATOM    417  HA  LYS X  28     -13.480  -7.980   3.780  0.00  0.00            
ATOM    418  CB  LYS X  28     -11.730  -8.920   4.300  0.00  0.00            
ATOM    419  HB1 LYS X  28     -11.000  -8.330   3.720  0.00  0.00            
ATOM    420  HB2 LYS X  28     -11.340  -9.950   4.450  0.00  0.00            
ATOM    421  CG  LYS X  28     -11.830  -8.340   5.750  0.00  0.00            
ATOM    422  HG1 LYS X  28     -10.800  -8.330   6.170  0.00  0.00            
ATOM    423  HG2 LYS X  28     -12.290  -9.090   6.420  0.00  0.00            
ATOM    424  CD  LYS X  28     -12.500  -6.950   5.890  0.00  0.00            
ATOM    425  HD1 LYS X  28     -13.600  -6.870   5.730  0.00  0.00            
ATOM    426  HD2 LYS X  28     -12.420  -6.730   6.980  0.00  0.00            
ATOM    427  CE  LYS X  28     -11.750  -5.820   5.110  0.00  0.00            
ATOM    428  HE1 LYS X  28     -11.650  -6.110   4.040  0.00  0.00            
ATOM    429  HE2 LYS X  28     -10.750  -5.570   5.500  0.00  0.00            
ATOM    430  NZ  LYS X  28     -12.480  -4.540   5.420  0.00  0.00            
ATOM    431  HZ1 LYS X  28     -12.520  -4.240   6.420  0.00  0.00            
ATOM    432  HZ2 LYS X  28     -11.910  -3.810   4.930  0.00  0.00            
ATOM    433  HZ3 LYS X  28     -13.470  -4.540   5.100  0.00  0.00            
ATOM    434  C   LYS X  28     -12.930  -9.070   2.060  0.00  0.00            
ATOM    435  O   LYS X  28     -12.890 -10.160   1.500  0.00  0.00            
ATOM    436  N   GLY X  29     -12.860  -7.950   1.380  0.00  0.00            
ATOM    437  HN  GLY X  29     -12.870  -7.080   1.870  0.00  0.00            
ATOM    438  CA  GLY X  29     -12.600  -7.840  -0.010  0.00  0.00            
ATOM    439  HA1 GLY X  29     -13.200  -8.570  -0.520  0.00  0.00            
ATOM    440  HA2 GLY X  29     -12.890  -6.820  -0.240  0.00  0.00            
ATOM    441  C   GLY X  29     -11.120  -8.070  -0.340  0.00  0.00            
ATOM    442  O   GLY X  29     -10.320  -8.350   0.550  0.00  0.00            
ATOM    443  N   ALA X  30     -10.820  -8.090  -1.680  0.00  0.00            
ATOM    444  HN  ALA X  30     -11.450  -7.960  -2.430  0.00  0.00            
ATOM    445  CA  ALA X  30      -9.460  -8.280  -2.070  0.00  0.00            
ATOM    446  HA  ALA X  30      -9.030  -9.070  -1.480  0.00  0.00            
ATOM    447  CB  ALA X  30      -9.400  -8.780  -3.530  0.00  0.00            
ATOM    448  HB1 ALA X  30      -9.710  -8.010  -4.280  0.00  0.00            
ATOM    449  HB2 ALA X  30      -8.370  -9.080  -3.790  0.00  0.00            
ATOM    450  HB3 ALA X  30     -10.100  -9.620  -3.700  0.00  0.00            
ATOM    451  C   ALA X  30      -8.480  -7.080  -1.980  0.00  0.00            
ATOM    452  O   ALA X  30      -8.860  -5.960  -1.680  0.00  0.00            
ATOM    453  N   ILE X  31      -7.130  -7.350  -2.210  0.00  0.00            
ATOM    454  HN  ILE X  31      -6.870  -8.300  -2.300  0.00  0.00            
ATOM    455  CA  ILE X  31      -6.050  -6.370  -2.210  0.00  0.00            
ATOM    456  HA  ILE X  31      -6.360  -5.410  -1.820  0.00  0.00            
ATOM    457  CB  ILE X  31      -4.920  -6.780  -1.340  0.00  0.00            
ATOM    458  HB  ILE X  31      -4.400  -7.720  -1.640  0.00  0.00            
ATOM    459  CG2 ILE X  31      -3.740  -5.770  -1.370  0.00  0.00            
ATOM    460 HG21 ILE X  31      -3.190  -5.840  -2.340  0.00  0.00            
ATOM    461 HG22 ILE X  31      -4.010  -4.700  -1.310  0.00  0.00            
ATOM    462 HG23 ILE X  31      -2.980  -6.080  -0.610  0.00  0.00            
ATOM    463  CG1 ILE X  31      -5.450  -6.960   0.150  0.00  0.00            
ATOM    464 HG11 ILE X  31      -4.530  -7.080   0.780  0.00  0.00            
ATOM    465 HG12 ILE X  31      -6.160  -7.810   0.250  0.00  0.00            
ATOM    466  CD  ILE X  31      -6.150  -5.700   0.740  0.00  0.00            
ATOM    467  HD1 ILE X  31      -5.530  -4.830   0.480  0.00  0.00            
ATOM    468  HD2 ILE X  31      -7.160  -5.510   0.300  0.00  0.00            
ATOM    469  HD3 ILE X  31      -6.260  -5.700   1.850  0.00  0.00            
ATOM    470  C   ILE X  31      -5.570  -6.120  -3.660  0.00  0.00            
ATOM    471  O   ILE X  31      -5.100  -6.970  -4.350  0.00  0.00            
ATOM    472  N   ILE X  32      -5.810  -4.910  -4.180  0.00  0.00            
ATOM    473  HN  ILE X  32      -6.190  -4.170  -3.640  0.00  0.00            
ATOM    474  CA  ILE X  32      -5.910  -4.600  -5.580  0.00  0.00            
ATOM    475  HA  ILE X  32      -5.770  -5.530  -6.120  0.00  0.00            
ATOM    476  CB  ILE X  32      -7.300  -4.010  -5.900  0.00  0.00            
ATOM    477  HB  ILE X  32      -8.070  -4.680  -5.450  0.00  0.00            
ATOM    478  CG2 ILE X  32      -7.420  -2.560  -5.370  0.00  0.00            
ATOM    479 HG21 ILE X  32      -6.820  -1.770  -5.870  0.00  0.00            
ATOM    480 HG22 ILE X  32      -8.460  -2.180  -5.440  0.00  0.00            
ATOM    481 HG23 ILE X  32      -7.230  -2.430  -4.280  0.00  0.00            
ATOM    482  CG1 ILE X  32      -7.570  -4.210  -7.450  0.00  0.00            
ATOM    483 HG11 ILE X  32      -6.740  -3.680  -7.990  0.00  0.00            
ATOM    484 HG12 ILE X  32      -8.520  -3.690  -7.720  0.00  0.00            
ATOM    485  CD  ILE X  32      -7.610  -5.680  -7.820  0.00  0.00            
ATOM    486  HD1 ILE X  32      -8.460  -6.230  -7.350  0.00  0.00            
ATOM    487  HD2 ILE X  32      -7.580  -5.690  -8.930  0.00  0.00            
ATOM    488  HD3 ILE X  32      -6.750  -6.330  -7.550  0.00  0.00            
ATOM    489  C   ILE X  32      -4.690  -3.650  -5.930  0.00  0.00            
ATOM    490  O   ILE X  32      -4.550  -3.340  -7.120  0.00  0.00            
ATOM    491  N   GLY X  33      -3.840  -3.240  -5.020  0.00  0.00            
ATOM    492  HN  GLY X  33      -3.880  -3.640  -4.100  0.00  0.00            
ATOM    493  CA  GLY X  33      -2.800  -2.210  -5.300  0.00  0.00            
ATOM    494  HA1 GLY X  33      -2.210  -2.750  -6.050  0.00  0.00            
ATOM    495  HA2 GLY X  33      -3.200  -1.310  -5.740  0.00  0.00            
ATOM    496  C   GLY X  33      -1.930  -1.870  -4.160  0.00  0.00            
ATOM    497  O   GLY X  33      -2.290  -2.110  -2.980  0.00  0.00            
ATOM    498  N   LEU X  34      -0.740  -1.260  -4.490  0.00  0.00            
ATOM    499  HN  LEU X  34      -0.570  -1.060  -5.460  0.00  0.00            
ATOM    500  CA  LEU X  34       0.200  -0.900  -3.410  0.00  0.00            
ATOM    501  HA  LEU X  34      -0.170  -1.070  -2.410  0.00  0.00            
ATOM    502  CB  LEU X  34       1.460  -1.760  -3.570  0.00  0.00            
ATOM    503  HB1 LEU X  34       1.960  -1.560  -4.550  0.00  0.00            
ATOM    504  HB2 LEU X  34       1.130  -2.810  -3.560  0.00  0.00            
ATOM    505  CG  LEU X  34       2.610  -1.630  -2.580  0.00  0.00            
ATOM    506  HG  LEU X  34       2.760  -0.590  -2.270  0.00  0.00            
ATOM    507  CD1 LEU X  34       2.260  -2.310  -1.170  0.00  0.00            
ATOM    508 HD11 LEU X  34       3.140  -2.140  -0.520  0.00  0.00            
ATOM    509 HD12 LEU X  34       1.410  -1.790  -0.690  0.00  0.00            
ATOM    510 HD13 LEU X  34       2.070  -3.390  -1.330  0.00  0.00            
ATOM    511  CD2 LEU X  34       4.030  -2.060  -3.040  0.00  0.00            
ATOM    512 HD21 LEU X  34       4.050  -3.130  -3.350  0.00  0.00            
ATOM    513 HD22 LEU X  34       4.390  -1.410  -3.860  0.00  0.00            
ATOM    514 HD23 LEU X  34       4.790  -1.800  -2.270  0.00  0.00            
ATOM    515  C   LEU X  34       0.500   0.580  -3.570  0.00  0.00            
ATOM    516  O   LEU X  34       0.760   1.030  -4.700  0.00  0.00            
ATOM    517  N   MET X  35       0.540   1.380  -2.500  0.00  0.00            
ATOM    518  HN  MET X  35       0.370   0.970  -1.610  0.00  0.00            
ATOM    519  CA  MET X  35       0.850   2.770  -2.550  0.00  0.00            
ATOM    520  HA  MET X  35       0.480   3.210  -3.470  0.00  0.00            
ATOM    521  CB  MET X  35       0.130   3.620  -1.500  0.00  0.00            
ATOM    522  HB1 MET X  35       0.290   4.680  -1.780  0.00  0.00            
ATOM    523  HB2 MET X  35       0.580   3.300  -0.530  0.00  0.00            
ATOM    524  CG  MET X  35      -1.440   3.480  -1.420  0.00  0.00            
ATOM    525  HG1 MET X  35      -1.660   3.510  -0.330  0.00  0.00            
ATOM    526  HG2 MET X  35      -1.740   2.480  -1.810  0.00  0.00            
ATOM    527  SD  MET X  35      -2.340   4.870  -2.290  0.00  0.00            
ATOM    528  CE  MET X  35      -3.940   3.940  -2.130  0.00  0.00            
ATOM    529  HE1 MET X  35      -4.180   3.780  -1.060  0.00  0.00            
ATOM    530  HE2 MET X  35      -4.760   4.600  -2.510  0.00  0.00            
ATOM    531  HE3 MET X  35      -3.950   2.920  -2.550  0.00  0.00            
ATOM    532  C   MET X  35       2.290   2.740  -2.380  0.00  0.00            
ATOM    533  O   MET X  35       2.750   2.080  -1.430  0.00  0.00            
ATOM    534  N   VAL X  36       2.930   3.450  -3.350  0.00  0.00            
ATOM    535  HN  VAL X  36       2.400   3.880  -4.090  0.00  0.00            
ATOM    536  CA  VAL X  36       4.400   3.510  -3.600  0.00  0.00            
ATOM    537  HA  VAL X  36       4.940   3.010  -2.810  0.00  0.00            
ATOM    538  CB  VAL X  36       4.840   2.830  -4.900  0.00  0.00            
ATOM    539  HB  VAL X  36       5.880   3.160  -5.070  0.00  0.00            
ATOM    540  CG1 VAL X  36       4.890   1.300  -4.580  0.00  0.00            
ATOM    541 HG11 VAL X  36       5.540   1.140  -3.700  0.00  0.00            
ATOM    542 HG12 VAL X  36       3.820   1.200  -4.300  0.00  0.00            
ATOM    543 HG13 VAL X  36       5.040   0.800  -5.560  0.00  0.00            
ATOM    544  CG2 VAL X  36       3.980   3.110  -6.210  0.00  0.00            
ATOM    545 HG21 VAL X  36       4.090   4.160  -6.530  0.00  0.00            
ATOM    546 HG22 VAL X  36       4.380   2.480  -7.030  0.00  0.00            
ATOM    547 HG23 VAL X  36       2.900   2.840  -6.210  0.00  0.00            
ATOM    548  C   VAL X  36       4.890   4.920  -3.470  0.00  0.00            
ATOM    549  O   VAL X  36       4.290   5.870  -3.970  0.00  0.00            
ATOM    550  N   GLY X  37       5.970   5.140  -2.710  0.00  0.00            
ATOM    551  HN  GLY X  37       6.230   4.340  -2.160  0.00  0.00            
ATOM    552  CA  GLY X  37       6.680   6.380  -2.450  0.00  0.00            
ATOM    553  HA1 GLY X  37       5.940   7.040  -2.020  0.00  0.00            
ATOM    554  HA2 GLY X  37       7.490   6.180  -1.780  0.00  0.00            
ATOM    555  C   GLY X  37       7.270   7.110  -3.690  0.00  0.00            
ATOM    556  O   GLY X  37       7.590   6.440  -4.710  0.00  0.00            
ATOM    557  N   GLY X  38       7.570   8.410  -3.500  0.00  0.00            
ATOM    558  HN  GLY X  38       7.450   8.850  -2.600  0.00  0.00            
ATOM    559  CA  GLY X  38       8.140   9.260  -4.580  0.00  0.00            
ATOM    560  HA1 GLY X  38       7.320   9.460  -5.260  0.00  0.00            
ATOM    561  HA2 GLY X  38       8.500  10.060  -3.950  0.00  0.00            
ATOM    562  C   GLY X  38       9.410   8.610  -5.260  0.00  0.00            
ATOM    563  O   GLY X  38      10.110   7.670  -4.830  0.00  0.00            
ATOM    564  N   VAL X  39       9.800   9.190  -6.400  0.00  0.00            
ATOM    565  HN  VAL X  39       9.200   9.910  -6.730  0.00  0.00            
ATOM    566  CA  VAL X  39      10.870   8.710  -7.260  0.00  0.00            
ATOM    567  HA  VAL X  39      11.120   7.720  -6.920  0.00  0.00            
ATOM    568  CB  VAL X  39      10.500   8.700  -8.740  0.00  0.00            
ATOM    569  HB  VAL X  39      11.370   8.450  -9.400  0.00  0.00            
ATOM    570  CG1 VAL X  39       9.430   7.610  -9.050  0.00  0.00            
ATOM    571 HG11 VAL X  39       9.750   6.700  -8.500  0.00  0.00            
ATOM    572 HG12 VAL X  39       8.430   7.920  -8.680  0.00  0.00            
ATOM    573 HG13 VAL X  39       9.460   7.490 -10.160  0.00  0.00            
ATOM    574  CG2 VAL X  39       9.990  10.050  -9.330  0.00  0.00            
ATOM    575 HG21 VAL X  39       9.630   9.890 -10.370  0.00  0.00            
ATOM    576 HG22 VAL X  39       9.080  10.510  -8.920  0.00  0.00            
ATOM    577 HG23 VAL X  39      10.860  10.730  -9.240  0.00  0.00            
ATOM    578  C   VAL X  39      12.190   9.460  -7.000  0.00  0.00            
ATOM    579  O   VAL X  39      13.240   9.100  -7.430  0.00  0.00            
ATOM    580  N   VAL X  40      12.190  10.520  -6.140  0.00  0.00            
ATOM    581  HN  VAL X  40      11.340  10.900  -5.770  0.00  0.00            
ATOM    582  CA  VAL X  40      13.310  11.370  -6.080  0.00  0.00            
ATOM    583  HA  VAL X  40      14.020  11.120  -6.860  0.00  0.00            
ATOM    584  CB  VAL X  40      12.990  12.850  -6.050  0.00  0.00            
ATOM    585  HB  VAL X  40      12.240  13.120  -5.280  0.00  0.00            
ATOM    586  CG1 VAL X  40      14.180  13.710  -5.710  0.00  0.00            
ATOM    587 HG11 VAL X  40      14.820  13.390  -4.870  0.00  0.00            
ATOM    588 HG12 VAL X  40      14.870  13.690  -6.570  0.00  0.00            
ATOM    589 HG13 VAL X  40      13.790  14.740  -5.600  0.00  0.00            
ATOM    590  CG2 VAL X  40      12.520  13.270  -7.470  0.00  0.00            
ATOM    591 HG21 VAL X  40      12.170  14.330  -7.480  0.00  0.00            
ATOM    592 HG22 VAL X  40      13.390  13.150  -8.160  0.00  0.00            
ATOM    593 HG23 VAL X  40      11.680  12.620  -7.790  0.00  0.00            
ATOM    594  C   VAL X  40      13.950  11.020  -4.770  0.00  0.00            
ATOM    595  O   VAL X  40      13.410  11.340  -3.700  0.00  0.00            
ATOM    596  N   ILE X  41      15.190  10.470  -4.840  0.00  0.00            
ATOM    597  HN  ILE X  41      15.570  10.140  -5.710  0.00  0.00            
ATOM    598  CA  ILE X  41      16.060  10.330  -3.640  0.00  0.00            
ATOM    599  HA  ILE X  41      15.390   9.890  -2.910  0.00  0.00            
ATOM    600  CB  ILE X  41      17.230   9.370  -3.830  0.00  0.00            
ATOM    601  HB  ILE X  41      18.050   9.850  -4.420  0.00  0.00            
ATOM    602  CG2 ILE X  41      17.840   8.990  -2.360  0.00  0.00            
ATOM    603 HG21 ILE X  41      17.180   8.350  -1.740  0.00  0.00            
ATOM    604 HG22 ILE X  41      18.760   8.440  -2.640  0.00  0.00            
ATOM    605 HG23 ILE X  41      18.200   9.960  -1.930  0.00  0.00            
ATOM    606  CG1 ILE X  41      16.920   8.020  -4.570  0.00  0.00            
ATOM    607 HG11 ILE X  41      16.470   8.270  -5.560  0.00  0.00            
ATOM    608 HG12 ILE X  41      16.360   7.400  -3.830  0.00  0.00            
ATOM    609  CD  ILE X  41      18.220   7.260  -4.850  0.00  0.00            
ATOM    610  HD1 ILE X  41      18.060   6.480  -5.620  0.00  0.00            
ATOM    611  HD2 ILE X  41      19.050   7.890  -5.230  0.00  0.00            
ATOM    612  HD3 ILE X  41      18.590   6.760  -3.920  0.00  0.00            
ATOM    613  C   ILE X  41      16.470  11.660  -3.120  0.00  0.00            
ATOM    614  O   ILE X  41      17.230  12.470  -3.710  0.00  0.00            
ATOM    615  N   ALA X  42      16.000  12.020  -1.930  0.00  0.00            
ATOM    616  HN  ALA X  42      15.280  11.510  -1.470  0.00  0.00            
ATOM    617  CA  ALA X  42      16.600  13.080  -1.080  0.00  0.00            
ATOM    618  HA  ALA X  42      16.760  13.950  -1.700  0.00  0.00            
ATOM    619  CB  ALA X  42      15.740  13.400   0.140  0.00  0.00            
ATOM    620  HB1 ALA X  42      15.750  12.570   0.880  0.00  0.00            
ATOM    621  HB2 ALA X  42      16.030  14.320   0.670  0.00  0.00            
ATOM    622  HB3 ALA X  42      14.700  13.550  -0.240  0.00  0.00            
ATOM    623  C   ALA X  42      17.990  12.760  -0.570  0.00  0.00            
ATOM    624  O   ALA X  42      18.450  11.640  -0.240  0.00  0.00            
END
