# Supplementary material for: Modulation of Aβ1–42 Aggregation by a SARS-CoV‑2 Protein Fragment
Source: J Chem Inf Model. 2025 Oct 1;65(20):11342–56. doi: 10.1021/acs.jcim.5c01811 (PMC12570137; doi:10.1021/acs.jcim.5c01811)
Supplement: Supplementary file 2 [file ci5c01811_si_002.zip › AB-coordinates/MONOMER/CENTROIDS/FI10/RF3_C3.pdb]

CRYST1   67.922   67.922   67.922  90.00  90.00  90.00 P 1           1
ATOM      1  N   ASP X   1       7.210  11.480   4.300  0.00  0.00            
ATOM      2  HN  ASP X   1       7.540  11.520   5.240  0.00  0.00            
ATOM      3  CA  ASP X   1       6.270  10.390   4.020  0.00  0.00            
ATOM      4  HA  ASP X   1       6.780   9.830   3.250  0.00  0.00            
ATOM      5  CB  ASP X   1       6.180   9.580   5.330  0.00  0.00            
ATOM      6  HB1 ASP X   1       5.910  10.230   6.190  0.00  0.00            
ATOM      7  HB2 ASP X   1       7.210   9.270   5.610  0.00  0.00            
ATOM      8  CG  ASP X   1       5.160   8.440   5.160  0.00  0.00            
ATOM      9  OD1 ASP X   1       4.700   7.840   6.200  0.00  0.00            
ATOM     10  OD2 ASP X   1       4.870   8.040   4.030  0.00  0.00            
ATOM     11  C   ASP X   1       4.930  10.890   3.520  0.00  0.00            
ATOM     12  O   ASP X   1       4.410  10.460   2.490  0.00  0.00            
ATOM     13  N   ALA X   2       4.330  11.880   4.270  0.00  0.00            
ATOM     14  HN  ALA X   2       4.680  12.270   5.120  0.00  0.00            
ATOM     15  CA  ALA X   2       3.030  12.490   3.840  0.00  0.00            
ATOM     16  HA  ALA X   2       2.330  11.670   3.900  0.00  0.00            
ATOM     17  CB  ALA X   2       2.580  13.610   4.880  0.00  0.00            
ATOM     18  HB1 ALA X   2       3.280  14.470   5.000  0.00  0.00            
ATOM     19  HB2 ALA X   2       1.560  13.940   4.620  0.00  0.00            
ATOM     20  HB3 ALA X   2       2.400  13.270   5.920  0.00  0.00            
ATOM     21  C   ALA X   2       2.860  13.050   2.450  0.00  0.00            
ATOM     22  O   ALA X   2       1.950  12.780   1.730  0.00  0.00            
ATOM     23  N   GLU X   3       3.810  13.840   2.060  0.00  0.00            
ATOM     24  HN  GLU X   3       4.460  14.230   2.710  0.00  0.00            
ATOM     25  CA  GLU X   3       3.840  14.380   0.670  0.00  0.00            
ATOM     26  HA  GLU X   3       2.830  14.490   0.310  0.00  0.00            
ATOM     27  CB  GLU X   3       4.550  15.770   0.610  0.00  0.00            
ATOM     28  HB1 GLU X   3       4.620  16.120  -0.440  0.00  0.00            
ATOM     29  HB2 GLU X   3       5.580  15.620   1.010  0.00  0.00            
ATOM     30  CG  GLU X   3       3.740  16.840   1.320  0.00  0.00            
ATOM     31  HG1 GLU X   3       3.600  16.680   2.410  0.00  0.00            
ATOM     32  HG2 GLU X   3       2.730  16.860   0.850  0.00  0.00            
ATOM     33  CD  GLU X   3       4.340  18.200   1.080  0.00  0.00            
ATOM     34  OE1 GLU X   3       4.590  18.450  -0.160  0.00  0.00            
ATOM     35  OE2 GLU X   3       4.570  19.120   1.920  0.00  0.00            
ATOM     36  C   GLU X   3       4.480  13.460  -0.290  0.00  0.00            
ATOM     37  O   GLU X   3       4.170  13.500  -1.450  0.00  0.00            
ATOM     38  N   PHE X   4       5.290  12.440   0.250  0.00  0.00            
ATOM     39  HN  PHE X   4       5.240  12.330   1.240  0.00  0.00            
ATOM     40  CA  PHE X   4       6.040  11.500  -0.540  0.00  0.00            
ATOM     41  HA  PHE X   4       6.340  10.740   0.170  0.00  0.00            
ATOM     42  CB  PHE X   4       5.130  10.620  -1.490  0.00  0.00            
ATOM     43  HB1 PHE X   4       4.830  11.270  -2.340  0.00  0.00            
ATOM     44  HB2 PHE X   4       4.220  10.230  -0.980  0.00  0.00            
ATOM     45  CG  PHE X   4       5.850   9.330  -2.000  0.00  0.00            
ATOM     46  CD1 PHE X   4       6.100   9.220  -3.380  0.00  0.00            
ATOM     47  HD1 PHE X   4       6.010  10.110  -3.990  0.00  0.00            
ATOM     48  CE1 PHE X   4       6.700   8.100  -3.860  0.00  0.00            
ATOM     49  HE1 PHE X   4       6.800   7.980  -4.920  0.00  0.00            
ATOM     50  CZ  PHE X   4       6.760   6.960  -3.020  0.00  0.00            
ATOM     51  HZ  PHE X   4       7.170   6.020  -3.370  0.00  0.00            
ATOM     52  CD2 PHE X   4       5.960   8.220  -1.140  0.00  0.00            
ATOM     53  HD2 PHE X   4       5.480   8.220  -0.160  0.00  0.00            
ATOM     54  CE2 PHE X   4       6.470   7.040  -1.680  0.00  0.00            
ATOM     55  HE2 PHE X   4       6.590   6.090  -1.160  0.00  0.00            
ATOM     56  C   PHE X   4       7.230  12.100  -1.250  0.00  0.00            
ATOM     57  O   PHE X   4       7.290  12.130  -2.490  0.00  0.00            
ATOM     58  N   ARG X   5       8.260  12.590  -0.570  0.00  0.00            
ATOM     59  HN  ARG X   5       8.230  12.630   0.430  0.00  0.00            
ATOM     60  CA  ARG X   5       9.410  13.090  -1.280  0.00  0.00            
ATOM     61  HA  ARG X   5       9.110  13.890  -1.940  0.00  0.00            
ATOM     62  CB  ARG X   5      10.400  13.720  -0.250  0.00  0.00            
ATOM     63  HB1 ARG X   5      11.370  14.040  -0.680  0.00  0.00            
ATOM     64  HB2 ARG X   5      10.670  13.020   0.580  0.00  0.00            
ATOM     65  CG  ARG X   5       9.680  14.980   0.360  0.00  0.00            
ATOM     66  HG1 ARG X   5       8.690  14.760   0.830  0.00  0.00            
ATOM     67  HG2 ARG X   5       9.360  15.660  -0.460  0.00  0.00            
ATOM     68  CD  ARG X   5      10.610  15.780   1.250  0.00  0.00            
ATOM     69  HD1 ARG X   5      10.930  15.110   2.080  0.00  0.00            
ATOM     70  HD2 ARG X   5      10.070  16.600   1.760  0.00  0.00            
ATOM     71  NE  ARG X   5      11.800  16.310   0.430  0.00  0.00            
ATOM     72  HE  ARG X   5      12.630  15.810   0.680  0.00  0.00            
ATOM     73  CZ  ARG X   5      11.920  17.350  -0.430  0.00  0.00            
ATOM     74  NH1 ARG X   5      10.920  18.150  -0.690  0.00  0.00            
ATOM     75 HH11 ARG X   5      11.100  18.910  -1.320  0.00  0.00            
ATOM     76 HH12 ARG X   5      10.220  18.260   0.020  0.00  0.00            
ATOM     77  NH2 ARG X   5      13.000  17.380  -1.170  0.00  0.00            
ATOM     78 HH21 ARG X   5      13.380  16.470  -1.100  0.00  0.00            
ATOM     79 HH22 ARG X   5      12.960  18.000  -1.960  0.00  0.00            
ATOM     80  C   ARG X   5      10.140  12.020  -2.100  0.00  0.00            
ATOM     81  O   ARG X   5      10.220  10.810  -1.800  0.00  0.00            
ATOM     82  N   HIS X   6      10.940  12.470  -3.080  0.00  0.00            
ATOM     83  HN  HIS X   6      10.990  13.430  -3.330  0.00  0.00            
ATOM     84  CA  HIS X   6      11.750  11.570  -3.930  0.00  0.00            
ATOM     85  HA  HIS X   6      11.300  10.590  -3.870  0.00  0.00            
ATOM     86  CB  HIS X   6      11.660  11.960  -5.480  0.00  0.00            
ATOM     87  HB1 HIS X   6      12.280  11.190  -6.010  0.00  0.00            
ATOM     88  HB2 HIS X   6      12.060  12.980  -5.670  0.00  0.00            
ATOM     89  ND1 HIS X   6       9.790  12.750  -6.930  0.00  0.00            
ATOM     90  CG  HIS X   6      10.250  11.830  -6.000  0.00  0.00            
ATOM     91  CE1 HIS X   6       8.800  12.180  -7.530  0.00  0.00            
ATOM     92  HE1 HIS X   6       8.130  12.590  -8.310  0.00  0.00            
ATOM     93  NE2 HIS X   6       8.560  10.950  -7.070  0.00  0.00            
ATOM     94  HE2 HIS X   6       7.760  10.410  -7.300  0.00  0.00            
ATOM     95  CD2 HIS X   6       9.470  10.760  -6.010  0.00  0.00            
ATOM     96  HD2 HIS X   6       9.520   9.770  -5.600  0.00  0.00            
ATOM     97  C   HIS X   6      13.210  11.540  -3.540  0.00  0.00            
ATOM     98  O   HIS X   6      14.050  11.220  -4.290  0.00  0.00            
ATOM     99  N   ASP X   7      13.500  11.960  -2.290  0.00  0.00            
ATOM    100  HN  ASP X   7      12.690  12.240  -1.790  0.00  0.00            
ATOM    101  CA  ASP X   7      14.860  12.150  -1.690  0.00  0.00            
ATOM    102  HA  ASP X   7      15.310  12.940  -2.270  0.00  0.00            
ATOM    103  CB  ASP X   7      14.610  12.660  -0.280  0.00  0.00            
ATOM    104  HB1 ASP X   7      15.460  12.420   0.390  0.00  0.00            
ATOM    105  HB2 ASP X   7      13.790  12.010   0.090  0.00  0.00            
ATOM    106  CG  ASP X   7      14.080  14.050  -0.130  0.00  0.00            
ATOM    107  OD1 ASP X   7      13.970  14.760  -1.150  0.00  0.00            
ATOM    108  OD2 ASP X   7      13.950  14.520   1.010  0.00  0.00            
ATOM    109  C   ASP X   7      15.830  10.920  -1.850  0.00  0.00            
ATOM    110  O   ASP X   7      15.340   9.760  -2.010  0.00  0.00            
ATOM    111  N   SER X   8      17.110  11.150  -1.920  0.00  0.00            
ATOM    112  HN  SER X   8      17.310  12.120  -1.940  0.00  0.00            
ATOM    113  CA  SER X   8      18.070  10.060  -2.110  0.00  0.00            
ATOM    114  HA  SER X   8      17.770   9.610  -3.050  0.00  0.00            
ATOM    115  CB  SER X   8      19.510  10.650  -2.100  0.00  0.00            
ATOM    116  HB1 SER X   8      20.350   9.940  -1.990  0.00  0.00            
ATOM    117  HB2 SER X   8      19.630  11.360  -1.250  0.00  0.00            
ATOM    118  OG  SER X   8      19.780  11.480  -3.290  0.00  0.00            
ATOM    119  HG1 SER X   8      19.630  10.840  -4.000  0.00  0.00            
ATOM    120  C   SER X   8      18.150   8.970  -0.960  0.00  0.00            
ATOM    121  O   SER X   8      18.410   9.290   0.210  0.00  0.00            
ATOM    122  N   GLY X   9      17.800   7.680  -1.250  0.00  0.00            
ATOM    123  HN  GLY X   9      17.420   7.510  -2.150  0.00  0.00            
ATOM    124  CA  GLY X   9      17.850   6.660  -0.190  0.00  0.00            
ATOM    125  HA1 GLY X   9      18.200   5.740  -0.640  0.00  0.00            
ATOM    126  HA2 GLY X   9      18.440   6.920   0.680  0.00  0.00            
ATOM    127  C   GLY X   9      16.460   6.330   0.340  0.00  0.00            
ATOM    128  O   GLY X   9      16.260   5.470   1.200  0.00  0.00            
ATOM    129  N   TYR X  10      15.490   6.990  -0.230  0.00  0.00            
ATOM    130  HN  TYR X  10      15.570   7.810  -0.800  0.00  0.00            
ATOM    131  CA  TYR X  10      14.090   6.570   0.170  0.00  0.00            
ATOM    132  HA  TYR X  10      14.080   6.350   1.220  0.00  0.00            
ATOM    133  CB  TYR X  10      12.970   7.630  -0.150  0.00  0.00            
ATOM    134  HB1 TYR X  10      11.960   7.170  -0.200  0.00  0.00            
ATOM    135  HB2 TYR X  10      13.290   8.120  -1.090  0.00  0.00            
ATOM    136  CG  TYR X  10      12.830   8.840   0.780  0.00  0.00            
ATOM    137  CD1 TYR X  10      13.860   9.160   1.700  0.00  0.00            
ATOM    138  HD1 TYR X  10      14.730   8.510   1.780  0.00  0.00            
ATOM    139  CE1 TYR X  10      13.670  10.130   2.710  0.00  0.00            
ATOM    140  HE1 TYR X  10      14.440  10.340   3.430  0.00  0.00            
ATOM    141  CZ  TYR X  10      12.480  10.810   2.820  0.00  0.00            
ATOM    142  OH  TYR X  10      12.260  11.850   3.790  0.00  0.00            
ATOM    143  HH  TYR X  10      13.100  12.150   4.150  0.00  0.00            
ATOM    144  CD2 TYR X  10      11.600   9.510   0.950  0.00  0.00            
ATOM    145  HD2 TYR X  10      10.730   9.200   0.400  0.00  0.00            
ATOM    146  CE2 TYR X  10      11.480  10.500   1.900  0.00  0.00            
ATOM    147  HE2 TYR X  10      10.470  10.880   1.950  0.00  0.00            
ATOM    148  C   TYR X  10      13.710   5.260  -0.490  0.00  0.00            
ATOM    149  O   TYR X  10      13.720   5.160  -1.730  0.00  0.00            
ATOM    150  N   GLU X  11      13.240   4.300   0.360  0.00  0.00            
ATOM    151  HN  GLU X  11      13.280   4.410   1.350  0.00  0.00            
ATOM    152  CA  GLU X  11      12.770   2.990  -0.100  0.00  0.00            
ATOM    153  HA  GLU X  11      12.920   2.810  -1.160  0.00  0.00            
ATOM    154  CB  GLU X  11      13.610   1.820   0.450  0.00  0.00            
ATOM    155  HB1 GLU X  11      13.100   0.870   0.220  0.00  0.00            
ATOM    156  HB2 GLU X  11      13.610   1.810   1.570  0.00  0.00            
ATOM    157  CG  GLU X  11      15.120   1.800   0.070  0.00  0.00            
ATOM    158  HG1 GLU X  11      15.760   2.360   0.790  0.00  0.00            
ATOM    159  HG2 GLU X  11      15.100   2.370  -0.890  0.00  0.00            
ATOM    160  CD  GLU X  11      15.700   0.430  -0.150  0.00  0.00            
ATOM    161  OE1 GLU X  11      16.820   0.400  -0.730  0.00  0.00            
ATOM    162  OE2 GLU X  11      15.140  -0.590   0.330  0.00  0.00            
ATOM    163  C   GLU X  11      11.280   2.800   0.260  0.00  0.00            
ATOM    164  O   GLU X  11      10.920   2.950   1.430  0.00  0.00            
ATOM    165  N   VAL X  12      10.420   2.350  -0.660  0.00  0.00            
ATOM    166  HN  VAL X  12      10.710   2.290  -1.610  0.00  0.00            
ATOM    167  CA  VAL X  12       9.150   1.820  -0.390  0.00  0.00            
ATOM    168  HA  VAL X  12       8.690   2.550   0.260  0.00  0.00            
ATOM    169  CB  VAL X  12       8.290   1.860  -1.650  0.00  0.00            
ATOM    170  HB  VAL X  12       8.750   1.290  -2.480  0.00  0.00            
ATOM    171  CG1 VAL X  12       7.080   1.050  -1.470  0.00  0.00            
ATOM    172 HG11 VAL X  12       6.660   0.940  -2.490  0.00  0.00            
ATOM    173 HG12 VAL X  12       7.200  -0.010  -1.110  0.00  0.00            
ATOM    174 HG13 VAL X  12       6.290   1.470  -0.800  0.00  0.00            
ATOM    175  CG2 VAL X  12       8.030   3.360  -1.970  0.00  0.00            
ATOM    176 HG21 VAL X  12       7.560   3.530  -2.970  0.00  0.00            
ATOM    177 HG22 VAL X  12       7.380   3.790  -1.170  0.00  0.00            
ATOM    178 HG23 VAL X  12       8.930   4.010  -1.940  0.00  0.00            
ATOM    179  C   VAL X  12       9.240   0.510   0.250  0.00  0.00            
ATOM    180  O   VAL X  12       9.570  -0.440  -0.390  0.00  0.00            
ATOM    181  N   HIS X  13       8.820   0.450   1.530  0.00  0.00            
ATOM    182  HN  HIS X  13       8.440   1.270   1.920  0.00  0.00            
ATOM    183  CA  HIS X  13       8.930  -0.750   2.380  0.00  0.00            
ATOM    184  HA  HIS X  13       9.930  -1.170   2.350  0.00  0.00            
ATOM    185  CB  HIS X  13       8.770  -0.390   3.860  0.00  0.00            
ATOM    186  HB1 HIS X  13       8.090   0.480   3.990  0.00  0.00            
ATOM    187  HB2 HIS X  13       9.690  -0.210   4.450  0.00  0.00            
ATOM    188  ND1 HIS X  13       8.680  -2.660   5.010  0.00  0.00            
ATOM    189  CG  HIS X  13       8.160  -1.470   4.680  0.00  0.00            
ATOM    190  CE1 HIS X  13       7.810  -3.230   5.880  0.00  0.00            
ATOM    191  HE1 HIS X  13       7.930  -4.220   6.310  0.00  0.00            
ATOM    192  NE2 HIS X  13       6.710  -2.420   6.050  0.00  0.00            
ATOM    193  HE2 HIS X  13       5.840  -2.690   6.470  0.00  0.00            
ATOM    194  CD2 HIS X  13       7.010  -1.280   5.340  0.00  0.00            
ATOM    195  HD2 HIS X  13       6.320  -0.460   5.400  0.00  0.00            
ATOM    196  C   HIS X  13       8.050  -1.880   1.720  0.00  0.00            
ATOM    197  O   HIS X  13       6.890  -1.790   1.470  0.00  0.00            
ATOM    198  N   HIS X  14       8.730  -3.000   1.440  0.00  0.00            
ATOM    199  HN  HIS X  14       9.700  -2.950   1.650  0.00  0.00            
ATOM    200  CA  HIS X  14       8.170  -4.250   1.050  0.00  0.00            
ATOM    201  HA  HIS X  14       9.050  -4.860   0.880  0.00  0.00            
ATOM    202  CB  HIS X  14       7.330  -4.880   2.270  0.00  0.00            
ATOM    203  HB1 HIS X  14       6.720  -4.050   2.690  0.00  0.00            
ATOM    204  HB2 HIS X  14       7.960  -5.320   3.070  0.00  0.00            
ATOM    205  ND1 HIS X  14       7.280  -7.390   1.790  0.00  0.00            
ATOM    206  CG  HIS X  14       6.590  -6.190   1.990  0.00  0.00            
ATOM    207  CE1 HIS X  14       6.310  -8.340   1.720  0.00  0.00            
ATOM    208  HE1 HIS X  14       6.540  -9.410   1.750  0.00  0.00            
ATOM    209  NE2 HIS X  14       5.100  -7.820   1.880  0.00  0.00            
ATOM    210  HE2 HIS X  14       4.260  -8.340   1.990  0.00  0.00            
ATOM    211  CD2 HIS X  14       5.300  -6.460   2.030  0.00  0.00            
ATOM    212  HD2 HIS X  14       4.410  -5.840   2.140  0.00  0.00            
ATOM    213  C   HIS X  14       7.430  -4.280  -0.330  0.00  0.00            
ATOM    214  O   HIS X  14       7.460  -3.360  -1.120  0.00  0.00            
ATOM    215  N   GLN X  15       6.790  -5.400  -0.630  0.00  0.00            
ATOM    216  HN  GLN X  15       6.780  -6.160   0.020  0.00  0.00            
ATOM    217  CA  GLN X  15       5.960  -5.450  -1.850  0.00  0.00            
ATOM    218  HA  GLN X  15       6.370  -4.860  -2.660  0.00  0.00            
ATOM    219  CB  GLN X  15       6.120  -6.900  -2.330  0.00  0.00            
ATOM    220  HB1 GLN X  15       5.300  -7.330  -2.950  0.00  0.00            
ATOM    221  HB2 GLN X  15       6.000  -7.520  -1.410  0.00  0.00            
ATOM    222  CG  GLN X  15       7.480  -7.210  -3.070  0.00  0.00            
ATOM    223  HG1 GLN X  15       7.740  -8.250  -3.350  0.00  0.00            
ATOM    224  HG2 GLN X  15       8.280  -6.840  -2.390  0.00  0.00            
ATOM    225  CD  GLN X  15       7.570  -6.350  -4.330  0.00  0.00            
ATOM    226  OE1 GLN X  15       7.030  -6.770  -5.360  0.00  0.00            
ATOM    227  NE2 GLN X  15       8.180  -5.190  -4.320  0.00  0.00            
ATOM    228 HE21 GLN X  15       8.030  -4.640  -5.150  0.00  0.00            
ATOM    229 HE22 GLN X  15       8.600  -4.760  -3.520  0.00  0.00            
ATOM    230  C   GLN X  15       4.530  -5.030  -1.530  0.00  0.00            
ATOM    231  O   GLN X  15       4.110  -4.980  -0.360  0.00  0.00            
ATOM    232  N   LYS X  16       3.750  -4.630  -2.540  0.00  0.00            
ATOM    233  HN  LYS X  16       4.140  -4.710  -3.460  0.00  0.00            
ATOM    234  CA  LYS X  16       2.400  -4.060  -2.400  0.00  0.00            
ATOM    235  HA  LYS X  16       2.440  -3.290  -1.650  0.00  0.00            
ATOM    236  CB  LYS X  16       2.040  -3.450  -3.730  0.00  0.00            
ATOM    237  HB1 LYS X  16       0.960  -3.170  -3.730  0.00  0.00            
ATOM    238  HB2 LYS X  16       2.200  -4.200  -4.530  0.00  0.00            
ATOM    239  CG  LYS X  16       2.930  -2.280  -4.060  0.00  0.00            
ATOM    240  HG1 LYS X  16       3.980  -2.640  -4.150  0.00  0.00            
ATOM    241  HG2 LYS X  16       2.850  -1.590  -3.190  0.00  0.00            
ATOM    242  CD  LYS X  16       2.610  -1.560  -5.410  0.00  0.00            
ATOM    243  HD1 LYS X  16       2.430  -2.250  -6.270  0.00  0.00            
ATOM    244  HD2 LYS X  16       1.650  -1.010  -5.270  0.00  0.00            
ATOM    245  CE  LYS X  16       3.690  -0.590  -5.830  0.00  0.00            
ATOM    246  HE1 LYS X  16       4.690  -1.100  -5.790  0.00  0.00            
ATOM    247  HE2 LYS X  16       3.750   0.240  -5.100  0.00  0.00            
ATOM    248  NZ  LYS X  16       3.480  -0.040  -7.180  0.00  0.00            
ATOM    249  HZ1 LYS X  16       3.920  -0.690  -7.860  0.00  0.00            
ATOM    250  HZ2 LYS X  16       2.480   0.200  -7.350  0.00  0.00            
ATOM    251  HZ3 LYS X  16       3.960   0.890  -7.090  0.00  0.00            
ATOM    252  C   LYS X  16       1.200  -5.010  -1.860  0.00  0.00            
ATOM    253  O   LYS X  16       1.030  -6.200  -2.280  0.00  0.00            
ATOM    254  N   LEU X  17       0.350  -4.480  -0.900  0.00  0.00            
ATOM    255  HN  LEU X  17       0.460  -3.500  -0.760  0.00  0.00            
ATOM    256  CA  LEU X  17      -0.740  -5.180  -0.270  0.00  0.00            
ATOM    257  HA  LEU X  17      -0.420  -6.210  -0.130  0.00  0.00            
ATOM    258  CB  LEU X  17      -0.960  -4.720   1.160  0.00  0.00            
ATOM    259  HB1 LEU X  17      -1.690  -5.430   1.600  0.00  0.00            
ATOM    260  HB2 LEU X  17      -1.590  -3.810   1.190  0.00  0.00            
ATOM    261  CG  LEU X  17       0.230  -4.600   2.130  0.00  0.00            
ATOM    262  HG  LEU X  17       0.730  -3.630   1.950  0.00  0.00            
ATOM    263  CD1 LEU X  17      -0.310  -4.540   3.670  0.00  0.00            
ATOM    264 HD11 LEU X  17       0.550  -4.270   4.320  0.00  0.00            
ATOM    265 HD12 LEU X  17      -1.090  -3.750   3.690  0.00  0.00            
ATOM    266 HD13 LEU X  17      -0.740  -5.540   3.890  0.00  0.00            
ATOM    267  CD2 LEU X  17       1.260  -5.760   2.000  0.00  0.00            
ATOM    268 HD21 LEU X  17       0.770  -6.730   2.180  0.00  0.00            
ATOM    269 HD22 LEU X  17       1.740  -5.700   1.000  0.00  0.00            
ATOM    270 HD23 LEU X  17       2.060  -5.610   2.760  0.00  0.00            
ATOM    271  C   LEU X  17      -1.980  -5.070  -1.180  0.00  0.00            
ATOM    272  O   LEU X  17      -2.250  -4.050  -1.790  0.00  0.00            
ATOM    273  N   VAL X  18      -2.750  -6.130  -1.240  0.00  0.00            
ATOM    274  HN  VAL X  18      -2.430  -7.030  -0.930  0.00  0.00            
ATOM    275  CA  VAL X  18      -4.060  -6.010  -1.860  0.00  0.00            
ATOM    276  HA  VAL X  18      -4.000  -5.560  -2.840  0.00  0.00            
ATOM    277  CB  VAL X  18      -4.580  -7.390  -2.210  0.00  0.00            
ATOM    278  HB  VAL X  18      -4.760  -7.960  -1.270  0.00  0.00            
ATOM    279  CG1 VAL X  18      -5.990  -7.280  -2.900  0.00  0.00            
ATOM    280 HG11 VAL X  18      -5.880  -6.630  -3.800  0.00  0.00            
ATOM    281 HG12 VAL X  18      -6.450  -8.180  -3.360  0.00  0.00            
ATOM    282 HG13 VAL X  18      -6.700  -6.870  -2.160  0.00  0.00            
ATOM    283  CG2 VAL X  18      -3.570  -8.270  -2.920  0.00  0.00            
ATOM    284 HG21 VAL X  18      -3.690  -8.100  -4.020  0.00  0.00            
ATOM    285 HG22 VAL X  18      -2.560  -8.200  -2.460  0.00  0.00            
ATOM    286 HG23 VAL X  18      -4.000  -9.250  -2.650  0.00  0.00            
ATOM    287  C   VAL X  18      -5.110  -5.340  -0.980  0.00  0.00            
ATOM    288  O   VAL X  18      -5.290  -5.650   0.250  0.00  0.00            
ATOM    289  N   PHE X  19      -5.710  -4.260  -1.500  0.00  0.00            
ATOM    290  HN  PHE X  19      -5.570  -3.950  -2.440  0.00  0.00            
ATOM    291  CA  PHE X  19      -6.750  -3.490  -0.780  0.00  0.00            
ATOM    292  HA  PHE X  19      -6.870  -3.860   0.220  0.00  0.00            
ATOM    293  CB  PHE X  19      -6.270  -1.990  -0.710  0.00  0.00            
ATOM    294  HB1 PHE X  19      -5.950  -1.540  -1.680  0.00  0.00            
ATOM    295  HB2 PHE X  19      -5.360  -1.950  -0.080  0.00  0.00            
ATOM    296  CG  PHE X  19      -7.360  -1.150  -0.030  0.00  0.00            
ATOM    297  CD1 PHE X  19      -8.260  -0.420  -0.740  0.00  0.00            
ATOM    298  HD1 PHE X  19      -8.300  -0.760  -1.760  0.00  0.00            
ATOM    299  CE1 PHE X  19      -9.160   0.450  -0.180  0.00  0.00            
ATOM    300  HE1 PHE X  19      -9.960   0.800  -0.820  0.00  0.00            
ATOM    301  CZ  PHE X  19      -9.080   0.670   1.220  0.00  0.00            
ATOM    302  HZ  PHE X  19      -9.790   1.410   1.570  0.00  0.00            
ATOM    303  CD2 PHE X  19      -7.170  -0.770   1.330  0.00  0.00            
ATOM    304  HD2 PHE X  19      -6.340  -1.210   1.850  0.00  0.00            
ATOM    305  CE2 PHE X  19      -8.110   0.070   2.020  0.00  0.00            
ATOM    306  HE2 PHE X  19      -8.000   0.410   3.050  0.00  0.00            
ATOM    307  C   PHE X  19      -8.150  -3.750  -1.320  0.00  0.00            
ATOM    308  O   PHE X  19      -8.510  -3.380  -2.410  0.00  0.00            
ATOM    309  N   PHE X  20      -8.990  -4.460  -0.600  0.00  0.00            
ATOM    310  HN  PHE X  20      -8.690  -4.840   0.270  0.00  0.00            
ATOM    311  CA  PHE X  20     -10.280  -4.920  -1.090  0.00  0.00            
ATOM    312  HA  PHE X  20     -10.110  -4.980  -2.150  0.00  0.00            
ATOM    313  CB  PHE X  20     -10.720  -6.290  -0.460  0.00  0.00            
ATOM    314  HB1 PHE X  20     -11.720  -6.670  -0.790  0.00  0.00            
ATOM    315  HB2 PHE X  20     -10.730  -6.290   0.650  0.00  0.00            
ATOM    316  CG  PHE X  20      -9.820  -7.440  -0.850  0.00  0.00            
ATOM    317  CD1 PHE X  20      -8.740  -7.920  -0.060  0.00  0.00            
ATOM    318  HD1 PHE X  20      -8.490  -7.430   0.860  0.00  0.00            
ATOM    319  CE1 PHE X  20      -8.330  -9.220  -0.160  0.00  0.00            
ATOM    320  HE1 PHE X  20      -7.500  -9.480   0.480  0.00  0.00            
ATOM    321  CZ  PHE X  20      -8.750  -9.990  -1.250  0.00  0.00            
ATOM    322  HZ  PHE X  20      -8.290 -10.960  -1.410  0.00  0.00            
ATOM    323  CD2 PHE X  20     -10.280  -8.280  -1.940  0.00  0.00            
ATOM    324  HD2 PHE X  20     -11.120  -8.080  -2.590  0.00  0.00            
ATOM    325  CE2 PHE X  20      -9.680  -9.550  -2.150  0.00  0.00            
ATOM    326  HE2 PHE X  20     -10.070 -10.120  -2.980  0.00  0.00            
ATOM    327  C   PHE X  20     -11.490  -4.010  -0.840  0.00  0.00            
ATOM    328  O   PHE X  20     -11.560  -3.250   0.100  0.00  0.00            
ATOM    329  N   ALA X  21     -12.550  -4.150  -1.630  0.00  0.00            
ATOM    330  HN  ALA X  21     -12.490  -4.630  -2.490  0.00  0.00            
ATOM    331  CA  ALA X  21     -13.940  -3.630  -1.350  0.00  0.00            
ATOM    332  HA  ALA X  21     -13.870  -2.560  -1.280  0.00  0.00            
ATOM    333  CB  ALA X  21     -14.940  -4.120  -2.390  0.00  0.00            
ATOM    334  HB1 ALA X  21     -14.480  -4.100  -3.400  0.00  0.00            
ATOM    335  HB2 ALA X  21     -15.300  -5.160  -2.180  0.00  0.00            
ATOM    336  HB3 ALA X  21     -15.870  -3.540  -2.460  0.00  0.00            
ATOM    337  C   ALA X  21     -14.470  -4.110   0.000  0.00  0.00            
ATOM    338  O   ALA X  21     -14.040  -5.110   0.630  0.00  0.00            
ATOM    339  N   GLU X  22     -15.490  -3.400   0.510  0.00  0.00            
ATOM    340  HN  GLU X  22     -15.830  -2.630  -0.020  0.00  0.00            
ATOM    341  CA  GLU X  22     -16.180  -3.730   1.710  0.00  0.00            
ATOM    342  HA  GLU X  22     -15.440  -3.810   2.490  0.00  0.00            
ATOM    343  CB  GLU X  22     -17.240  -2.650   2.150  0.00  0.00            
ATOM    344  HB1 GLU X  22     -18.000  -3.040   2.860  0.00  0.00            
ATOM    345  HB2 GLU X  22     -17.750  -2.400   1.200  0.00  0.00            
ATOM    346  CG  GLU X  22     -16.540  -1.320   2.600  0.00  0.00            
ATOM    347  HG1 GLU X  22     -16.120  -0.880   1.670  0.00  0.00            
ATOM    348  HG2 GLU X  22     -15.610  -1.470   3.190  0.00  0.00            
ATOM    349  CD  GLU X  22     -17.510  -0.390   3.340  0.00  0.00            
ATOM    350  OE1 GLU X  22     -18.070  -0.760   4.390  0.00  0.00            
ATOM    351  OE2 GLU X  22     -17.740   0.690   2.710  0.00  0.00            
ATOM    352  C   GLU X  22     -16.860  -5.120   1.830  0.00  0.00            
ATOM    353  O   GLU X  22     -17.490  -5.620   0.910  0.00  0.00            
ATOM    354  N   ASP X  23     -16.760  -5.720   3.030  0.00  0.00            
ATOM    355  HN  ASP X  23     -16.350  -5.200   3.790  0.00  0.00            
ATOM    356  CA  ASP X  23     -17.440  -6.940   3.330  0.00  0.00            
ATOM    357  HA  ASP X  23     -17.310  -7.660   2.530  0.00  0.00            
ATOM    358  CB  ASP X  23     -17.090  -7.490   4.730  0.00  0.00            
ATOM    359  HB1 ASP X  23     -17.620  -8.470   4.800  0.00  0.00            
ATOM    360  HB2 ASP X  23     -17.340  -6.780   5.540  0.00  0.00            
ATOM    361  CG  ASP X  23     -15.620  -7.880   4.960  0.00  0.00            
ATOM    362  OD1 ASP X  23     -15.110  -7.860   6.110  0.00  0.00            
ATOM    363  OD2 ASP X  23     -14.970  -8.250   3.920  0.00  0.00            
ATOM    364  C   ASP X  23     -18.960  -6.880   3.330  0.00  0.00            
ATOM    365  O   ASP X  23     -19.590  -5.970   3.840  0.00  0.00            
ATOM    366  N   VAL X  24     -19.480  -7.950   2.810  0.00  0.00            
ATOM    367  HN  VAL X  24     -18.960  -8.630   2.300  0.00  0.00            
ATOM    368  CA  VAL X  24     -20.920  -8.180   2.880  0.00  0.00            
ATOM    369  HA  VAL X  24     -21.300  -7.460   3.590  0.00  0.00            
ATOM    370  CB  VAL X  24     -21.660  -7.920   1.550  0.00  0.00            
ATOM    371  HB  VAL X  24     -20.950  -8.060   0.700  0.00  0.00            
ATOM    372  CG1 VAL X  24     -23.010  -8.590   1.390  0.00  0.00            
ATOM    373 HG11 VAL X  24     -22.940  -9.690   1.250  0.00  0.00            
ATOM    374 HG12 VAL X  24     -23.640  -8.360   2.280  0.00  0.00            
ATOM    375 HG13 VAL X  24     -23.530  -8.150   0.520  0.00  0.00            
ATOM    376  CG2 VAL X  24     -21.960  -6.400   1.500  0.00  0.00            
ATOM    377 HG21 VAL X  24     -22.490  -6.110   0.570  0.00  0.00            
ATOM    378 HG22 VAL X  24     -22.560  -6.060   2.380  0.00  0.00            
ATOM    379 HG23 VAL X  24     -21.030  -5.800   1.470  0.00  0.00            
ATOM    380  C   VAL X  24     -21.230  -9.580   3.340  0.00  0.00            
ATOM    381  O   VAL X  24     -22.170  -9.630   4.150  0.00  0.00            
ATOM    382  N   GLY X  25     -20.560 -10.610   2.860  0.00  0.00            
ATOM    383  HN  GLY X  25     -19.980 -10.390   2.080  0.00  0.00            
ATOM    384  CA  GLY X  25     -20.640 -12.070   3.180  0.00  0.00            
ATOM    385  HA1 GLY X  25     -21.420 -12.340   3.870  0.00  0.00            
ATOM    386  HA2 GLY X  25     -20.730 -12.490   2.190  0.00  0.00            
ATOM    387  C   GLY X  25     -19.330 -12.470   3.710  0.00  0.00            
ATOM    388  O   GLY X  25     -18.610 -11.720   4.370  0.00  0.00            
ATOM    389  N   SER X  26     -19.030 -13.780   3.590  0.00  0.00            
ATOM    390  HN  SER X  26     -19.620 -14.340   3.020  0.00  0.00            
ATOM    391  CA  SER X  26     -17.880 -14.360   4.270  0.00  0.00            
ATOM    392  HA  SER X  26     -17.630 -13.790   5.160  0.00  0.00            
ATOM    393  CB  SER X  26     -18.130 -15.820   4.720  0.00  0.00            
ATOM    394  HB1 SER X  26     -19.030 -15.790   5.380  0.00  0.00            
ATOM    395  HB2 SER X  26     -17.300 -16.210   5.350  0.00  0.00            
ATOM    396  OG  SER X  26     -18.490 -16.620   3.590  0.00  0.00            
ATOM    397  HG1 SER X  26     -19.350 -16.320   3.320  0.00  0.00            
ATOM    398  C   SER X  26     -16.590 -14.410   3.520  0.00  0.00            
ATOM    399  O   SER X  26     -15.490 -14.580   4.020  0.00  0.00            
ATOM    400  N   ASN X  27     -16.690 -14.210   2.230  0.00  0.00            
ATOM    401  HN  ASN X  27     -17.610 -14.120   1.850  0.00  0.00            
ATOM    402  CA  ASN X  27     -15.510 -14.190   1.350  0.00  0.00            
ATOM    403  HA  ASN X  27     -14.610 -14.550   1.820  0.00  0.00            
ATOM    404  CB  ASN X  27     -15.650 -15.230   0.200  0.00  0.00            
ATOM    405  HB1 ASN X  27     -14.860 -15.040  -0.560  0.00  0.00            
ATOM    406  HB2 ASN X  27     -16.490 -14.900  -0.430  0.00  0.00            
ATOM    407  CG  ASN X  27     -15.550 -16.750   0.470  0.00  0.00            
ATOM    408  OD1 ASN X  27     -15.270 -17.170   1.610  0.00  0.00            
ATOM    409  ND2 ASN X  27     -15.940 -17.610  -0.530  0.00  0.00            
ATOM    410 HD21 ASN X  27     -16.180 -17.300  -1.450  0.00  0.00            
ATOM    411 HD22 ASN X  27     -15.620 -18.560  -0.540  0.00  0.00            
ATOM    412  C   ASN X  27     -15.280 -12.780   0.740  0.00  0.00            
ATOM    413  O   ASN X  27     -16.210 -12.020   0.500  0.00  0.00            
ATOM    414  N   LYS X  28     -13.970 -12.440   0.520  0.00  0.00            
ATOM    415  HN  LYS X  28     -13.290 -13.170   0.580  0.00  0.00            
ATOM    416  CA  LYS X  28     -13.560 -11.070   0.060  0.00  0.00            
ATOM    417  HA  LYS X  28     -14.060 -10.480   0.810  0.00  0.00            
ATOM    418  CB  LYS X  28     -12.030 -10.770   0.090  0.00  0.00            
ATOM    419  HB1 LYS X  28     -11.860  -9.720  -0.200  0.00  0.00            
ATOM    420  HB2 LYS X  28     -11.410 -11.440  -0.560  0.00  0.00            
ATOM    421  CG  LYS X  28     -11.380 -10.860   1.460  0.00  0.00            
ATOM    422  HG1 LYS X  28     -10.360 -10.450   1.320  0.00  0.00            
ATOM    423  HG2 LYS X  28     -11.210 -11.870   1.900  0.00  0.00            
ATOM    424  CD  LYS X  28     -12.070  -9.970   2.570  0.00  0.00            
ATOM    425  HD1 LYS X  28     -13.170 -10.140   2.600  0.00  0.00            
ATOM    426  HD2 LYS X  28     -11.690 -10.280   3.570  0.00  0.00            
ATOM    427  CE  LYS X  28     -11.830  -8.460   2.440  0.00  0.00            
ATOM    428  HE1 LYS X  28     -12.450  -7.980   1.650  0.00  0.00            
ATOM    429  HE2 LYS X  28     -10.780  -8.270   2.160  0.00  0.00            
ATOM    430  NZ  LYS X  28     -12.210  -7.790   3.690  0.00  0.00            
ATOM    431  HZ1 LYS X  28     -12.290  -6.760   3.590  0.00  0.00            
ATOM    432  HZ2 LYS X  28     -13.140  -8.220   3.870  0.00  0.00            
ATOM    433  HZ3 LYS X  28     -11.630  -7.930   4.540  0.00  0.00            
ATOM    434  C   LYS X  28     -14.160 -10.590  -1.280  0.00  0.00            
ATOM    435  O   LYS X  28     -14.210 -11.350  -2.230  0.00  0.00            
ATOM    436  N   GLY X  29     -14.640  -9.300  -1.300  0.00  0.00            
ATOM    437  HN  GLY X  29     -14.790  -8.850  -0.420  0.00  0.00            
ATOM    438  CA  GLY X  29     -14.990  -8.520  -2.480  0.00  0.00            
ATOM    439  HA1 GLY X  29     -15.930  -8.950  -2.800  0.00  0.00            
ATOM    440  HA2 GLY X  29     -15.230  -7.510  -2.200  0.00  0.00            
ATOM    441  C   GLY X  29     -13.990  -8.390  -3.540  0.00  0.00            
ATOM    442  O   GLY X  29     -13.100  -9.180  -3.730  0.00  0.00            
ATOM    443  N   ALA X  30     -14.220  -7.410  -4.380  0.00  0.00            
ATOM    444  HN  ALA X  30     -15.090  -6.920  -4.380  0.00  0.00            
ATOM    445  CA  ALA X  30     -13.490  -6.990  -5.500  0.00  0.00            
ATOM    446  HA  ALA X  30     -13.160  -7.820  -6.130  0.00  0.00            
ATOM    447  CB  ALA X  30     -14.460  -6.110  -6.390  0.00  0.00            
ATOM    448  HB1 ALA X  30     -14.050  -5.830  -7.380  0.00  0.00            
ATOM    449  HB2 ALA X  30     -15.310  -6.800  -6.610  0.00  0.00            
ATOM    450  HB3 ALA X  30     -14.820  -5.220  -5.830  0.00  0.00            
ATOM    451  C   ALA X  30     -12.170  -6.330  -5.100  0.00  0.00            
ATOM    452  O   ALA X  30     -12.150  -5.530  -4.150  0.00  0.00            
ATOM    453  N   ILE X  31     -10.990  -6.620  -5.790  0.00  0.00            
ATOM    454  HN  ILE X  31     -11.020  -7.350  -6.470  0.00  0.00            
ATOM    455  CA  ILE X  31      -9.740  -5.900  -5.650  0.00  0.00            
ATOM    456  HA  ILE X  31      -9.550  -5.790  -4.580  0.00  0.00            
ATOM    457  CB  ILE X  31      -8.760  -6.660  -6.440  0.00  0.00            
ATOM    458  HB  ILE X  31      -9.140  -6.800  -7.470  0.00  0.00            
ATOM    459  CG2 ILE X  31      -7.440  -5.850  -6.570  0.00  0.00            
ATOM    460 HG21 ILE X  31      -7.150  -5.250  -5.680  0.00  0.00            
ATOM    461 HG22 ILE X  31      -6.570  -6.490  -6.790  0.00  0.00            
ATOM    462 HG23 ILE X  31      -7.500  -5.240  -7.500  0.00  0.00            
ATOM    463  CG1 ILE X  31      -8.660  -8.050  -5.820  0.00  0.00            
ATOM    464 HG11 ILE X  31      -9.600  -8.640  -5.920  0.00  0.00            
ATOM    465 HG12 ILE X  31      -8.520  -8.040  -4.710  0.00  0.00            
ATOM    466  CD  ILE X  31      -7.550  -8.890  -6.450  0.00  0.00            
ATOM    467  HD1 ILE X  31      -7.570  -9.910  -6.030  0.00  0.00            
ATOM    468  HD2 ILE X  31      -7.840  -9.140  -7.490  0.00  0.00            
ATOM    469  HD3 ILE X  31      -6.540  -8.430  -6.550  0.00  0.00            
ATOM    470  C   ILE X  31      -9.930  -4.510  -6.210  0.00  0.00            
ATOM    471  O   ILE X  31     -10.090  -4.320  -7.410  0.00  0.00            
ATOM    472  N   ILE X  32      -9.930  -3.460  -5.340  0.00  0.00            
ATOM    473  HN  ILE X  32      -9.750  -3.520  -4.360  0.00  0.00            
ATOM    474  CA  ILE X  32     -10.010  -2.060  -5.770  0.00  0.00            
ATOM    475  HA  ILE X  32     -10.560  -2.140  -6.680  0.00  0.00            
ATOM    476  CB  ILE X  32     -10.820  -1.260  -4.740  0.00  0.00            
ATOM    477  HB  ILE X  32     -10.250  -1.280  -3.780  0.00  0.00            
ATOM    478  CG2 ILE X  32     -11.010   0.240  -5.090  0.00  0.00            
ATOM    479 HG21 ILE X  32     -11.580   0.830  -4.330  0.00  0.00            
ATOM    480 HG22 ILE X  32     -10.010   0.730  -5.080  0.00  0.00            
ATOM    481 HG23 ILE X  32     -11.570   0.220  -6.050  0.00  0.00            
ATOM    482  CG1 ILE X  32     -12.130  -1.960  -4.320  0.00  0.00            
ATOM    483 HG11 ILE X  32     -12.600  -1.480  -3.430  0.00  0.00            
ATOM    484 HG12 ILE X  32     -11.800  -2.900  -3.830  0.00  0.00            
ATOM    485  CD  ILE X  32     -13.100  -2.180  -5.480  0.00  0.00            
ATOM    486  HD1 ILE X  32     -12.960  -1.400  -6.260  0.00  0.00            
ATOM    487  HD2 ILE X  32     -12.980  -3.130  -6.050  0.00  0.00            
ATOM    488  HD3 ILE X  32     -14.160  -2.150  -5.150  0.00  0.00            
ATOM    489  C   ILE X  32      -8.670  -1.490  -6.030  0.00  0.00            
ATOM    490  O   ILE X  32      -8.550  -0.580  -6.830  0.00  0.00            
ATOM    491  N   GLY X  33      -7.700  -2.130  -5.430  0.00  0.00            
ATOM    492  HN  GLY X  33      -7.750  -2.800  -4.690  0.00  0.00            
ATOM    493  CA  GLY X  33      -6.360  -1.720  -5.760  0.00  0.00            
ATOM    494  HA1 GLY X  33      -6.140  -2.000  -6.790  0.00  0.00            
ATOM    495  HA2 GLY X  33      -6.290  -0.650  -5.700  0.00  0.00            
ATOM    496  C   GLY X  33      -5.290  -2.290  -4.900  0.00  0.00            
ATOM    497  O   GLY X  33      -5.540  -3.100  -4.060  0.00  0.00            
ATOM    498  N   LEU X  34      -4.080  -1.860  -5.150  0.00  0.00            
ATOM    499  HN  LEU X  34      -3.870  -1.220  -5.890  0.00  0.00            
ATOM    500  CA  LEU X  34      -2.840  -2.230  -4.470  0.00  0.00            
ATOM    501  HA  LEU X  34      -2.890  -3.090  -3.800  0.00  0.00            
ATOM    502  CB  LEU X  34      -1.670  -2.560  -5.480  0.00  0.00            
ATOM    503  HB1 LEU X  34      -0.620  -2.620  -5.120  0.00  0.00            
ATOM    504  HB2 LEU X  34      -1.550  -1.690  -6.170  0.00  0.00            
ATOM    505  CG  LEU X  34      -2.050  -3.710  -6.390  0.00  0.00            
ATOM    506  HG  LEU X  34      -2.960  -3.690  -7.030  0.00  0.00            
ATOM    507  CD1 LEU X  34      -0.830  -4.050  -7.370  0.00  0.00            
ATOM    508 HD11 LEU X  34       0.140  -4.150  -6.820  0.00  0.00            
ATOM    509 HD12 LEU X  34      -1.090  -5.010  -7.860  0.00  0.00            
ATOM    510 HD13 LEU X  34      -0.520  -3.330  -8.150  0.00  0.00            
ATOM    511  CD2 LEU X  34      -2.110  -5.000  -5.460  0.00  0.00            
ATOM    512 HD21 LEU X  34      -1.180  -4.980  -4.850  0.00  0.00            
ATOM    513 HD22 LEU X  34      -2.900  -4.820  -4.700  0.00  0.00            
ATOM    514 HD23 LEU X  34      -2.170  -5.910  -6.090  0.00  0.00            
ATOM    515  C   LEU X  34      -2.380  -1.100  -3.640  0.00  0.00            
ATOM    516  O   LEU X  34      -2.060  -0.010  -4.140  0.00  0.00            
ATOM    517  N   MET X  35      -2.330  -1.420  -2.350  0.00  0.00            
ATOM    518  HN  MET X  35      -2.370  -2.350  -2.010  0.00  0.00            
ATOM    519  CA  MET X  35      -1.880  -0.480  -1.330  0.00  0.00            
ATOM    520  HA  MET X  35      -2.210   0.480  -1.710  0.00  0.00            
ATOM    521  CB  MET X  35      -2.340  -0.900   0.130  0.00  0.00            
ATOM    522  HB1 MET X  35      -1.920  -1.900   0.340  0.00  0.00            
ATOM    523  HB2 MET X  35      -3.440  -0.940   0.110  0.00  0.00            
ATOM    524  CG  MET X  35      -1.890   0.090   1.290  0.00  0.00            
ATOM    525  HG1 MET X  35      -0.820   0.270   1.100  0.00  0.00            
ATOM    526  HG2 MET X  35      -1.890  -0.310   2.330  0.00  0.00            
ATOM    527  SD  MET X  35      -2.640   1.740   1.360  0.00  0.00            
ATOM    528  CE  MET X  35      -4.260   1.040   2.050  0.00  0.00            
ATOM    529  HE1 MET X  35      -4.450  -0.010   1.800  0.00  0.00            
ATOM    530  HE2 MET X  35      -4.120   1.080   3.160  0.00  0.00            
ATOM    531  HE3 MET X  35      -5.150   1.630   1.760  0.00  0.00            
ATOM    532  C   MET X  35      -0.350  -0.520  -1.310  0.00  0.00            
ATOM    533  O   MET X  35       0.350  -1.520  -1.270  0.00  0.00            
ATOM    534  N   VAL X  36       0.250   0.700  -1.260  0.00  0.00            
ATOM    535  HN  VAL X  36      -0.320   1.510  -1.250  0.00  0.00            
ATOM    536  CA  VAL X  36       1.680   0.910  -1.340  0.00  0.00            
ATOM    537  HA  VAL X  36       2.140   0.060  -1.810  0.00  0.00            
ATOM    538  CB  VAL X  36       1.940   2.130  -2.060  0.00  0.00            
ATOM    539  HB  VAL X  36       1.420   3.000  -1.640  0.00  0.00            
ATOM    540  CG1 VAL X  36       3.460   2.370  -2.290  0.00  0.00            
ATOM    541 HG11 VAL X  36       3.870   1.720  -3.090  0.00  0.00            
ATOM    542 HG12 VAL X  36       3.620   3.450  -2.540  0.00  0.00            
ATOM    543 HG13 VAL X  36       4.090   2.200  -1.380  0.00  0.00            
ATOM    544  CG2 VAL X  36       1.280   2.000  -3.480  0.00  0.00            
ATOM    545 HG21 VAL X  36       1.000   2.980  -3.910  0.00  0.00            
ATOM    546 HG22 VAL X  36       1.970   1.450  -4.150  0.00  0.00            
ATOM    547 HG23 VAL X  36       0.290   1.490  -3.420  0.00  0.00            
ATOM    548  C   VAL X  36       2.300   0.910   0.010  0.00  0.00            
ATOM    549  O   VAL X  36       1.620   1.420   0.920  0.00  0.00            
ATOM    550  N   GLY X  37       3.470   0.360   0.310  0.00  0.00            
ATOM    551  HN  GLY X  37       3.990  -0.140  -0.390  0.00  0.00            
ATOM    552  CA  GLY X  37       4.060   0.370   1.660  0.00  0.00            
ATOM    553  HA1 GLY X  37       3.350  -0.100   2.320  0.00  0.00            
ATOM    554  HA2 GLY X  37       4.990  -0.100   1.410  0.00  0.00            
ATOM    555  C   GLY X  37       4.400   1.780   2.170  0.00  0.00            
ATOM    556  O   GLY X  37       4.680   2.730   1.410  0.00  0.00            
ATOM    557  N   GLY X  38       4.330   1.990   3.530  0.00  0.00            
ATOM    558  HN  GLY X  38       4.050   1.190   4.070  0.00  0.00            
ATOM    559  CA  GLY X  38       5.030   3.060   4.260  0.00  0.00            
ATOM    560  HA1 GLY X  38       4.520   3.960   3.990  0.00  0.00            
ATOM    561  HA2 GLY X  38       4.940   2.790   5.310  0.00  0.00            
ATOM    562  C   GLY X  38       6.570   3.210   3.970  0.00  0.00            
ATOM    563  O   GLY X  38       7.150   2.420   3.270  0.00  0.00            
ATOM    564  N   VAL X  39       7.140   4.310   4.420  0.00  0.00            
ATOM    565  HN  VAL X  39       6.660   5.020   4.930  0.00  0.00            
ATOM    566  CA  VAL X  39       8.430   4.710   3.950  0.00  0.00            
ATOM    567  HA  VAL X  39       8.590   4.350   2.940  0.00  0.00            
ATOM    568  CB  VAL X  39       8.530   6.170   3.560  0.00  0.00            
ATOM    569  HB  VAL X  39       8.290   6.730   4.490  0.00  0.00            
ATOM    570  CG1 VAL X  39       9.920   6.450   3.070  0.00  0.00            
ATOM    571 HG11 VAL X  39      10.160   5.920   2.120  0.00  0.00            
ATOM    572 HG12 VAL X  39       9.970   7.490   2.690  0.00  0.00            
ATOM    573 HG13 VAL X  39      10.760   6.300   3.790  0.00  0.00            
ATOM    574  CG2 VAL X  39       7.470   6.540   2.440  0.00  0.00            
ATOM    575 HG21 VAL X  39       7.650   7.590   2.110  0.00  0.00            
ATOM    576 HG22 VAL X  39       7.460   5.860   1.560  0.00  0.00            
ATOM    577 HG23 VAL X  39       6.430   6.520   2.810  0.00  0.00            
ATOM    578  C   VAL X  39       9.640   4.390   4.860  0.00  0.00            
ATOM    579  O   VAL X  39       9.750   4.780   6.030  0.00  0.00            
ATOM    580  N   VAL X  40      10.620   3.650   4.320  0.00  0.00            
ATOM    581  HN  VAL X  40      10.640   3.360   3.370  0.00  0.00            
ATOM    582  CA  VAL X  40      11.820   3.330   5.060  0.00  0.00            
ATOM    583  HA  VAL X  40      11.710   3.750   6.050  0.00  0.00            
ATOM    584  CB  VAL X  40      12.070   1.880   5.380  0.00  0.00            
ATOM    585  HB  VAL X  40      11.120   1.360   5.640  0.00  0.00            
ATOM    586  CG1 VAL X  40      12.460   1.040   4.150  0.00  0.00            
ATOM    587 HG11 VAL X  40      13.550   1.240   4.000  0.00  0.00            
ATOM    588 HG12 VAL X  40      12.450  -0.040   4.360  0.00  0.00            
ATOM    589 HG13 VAL X  40      11.950   1.390   3.220  0.00  0.00            
ATOM    590  CG2 VAL X  40      13.140   1.710   6.500  0.00  0.00            
ATOM    591 HG21 VAL X  40      14.080   2.230   6.240  0.00  0.00            
ATOM    592 HG22 VAL X  40      12.840   2.080   7.510  0.00  0.00            
ATOM    593 HG23 VAL X  40      13.440   0.650   6.660  0.00  0.00            
ATOM    594  C   VAL X  40      13.050   3.980   4.390  0.00  0.00            
ATOM    595  O   VAL X  40      13.300   3.870   3.180  0.00  0.00            
ATOM    596  N   ILE X  41      13.890   4.730   5.100  0.00  0.00            
ATOM    597  HN  ILE X  41      13.650   4.780   6.060  0.00  0.00            
ATOM    598  CA  ILE X  41      15.020   5.480   4.570  0.00  0.00            
ATOM    599  HA  ILE X  41      14.940   5.680   3.510  0.00  0.00            
ATOM    600  CB  ILE X  41      15.140   6.800   5.290  0.00  0.00            
ATOM    601  HB  ILE X  41      15.310   6.580   6.360  0.00  0.00            
ATOM    602  CG2 ILE X  41      16.340   7.710   4.820  0.00  0.00            
ATOM    603 HG21 ILE X  41      16.570   8.440   5.630  0.00  0.00            
ATOM    604 HG22 ILE X  41      17.250   7.110   4.590  0.00  0.00            
ATOM    605 HG23 ILE X  41      16.050   8.170   3.850  0.00  0.00            
ATOM    606  CG1 ILE X  41      13.820   7.630   5.270  0.00  0.00            
ATOM    607 HG11 ILE X  41      13.020   7.030   5.740  0.00  0.00            
ATOM    608 HG12 ILE X  41      13.560   7.730   4.200  0.00  0.00            
ATOM    609  CD  ILE X  41      13.990   8.920   6.000  0.00  0.00            
ATOM    610  HD1 ILE X  41      14.310   8.790   7.050  0.00  0.00            
ATOM    611  HD2 ILE X  41      14.740   9.640   5.590  0.00  0.00            
ATOM    612  HD3 ILE X  41      13.050   9.500   6.040  0.00  0.00            
ATOM    613  C   ILE X  41      16.300   4.730   4.760  0.00  0.00            
ATOM    614  O   ILE X  41      16.520   4.090   5.810  0.00  0.00            
ATOM    615  N   ALA X  42      17.120   4.580   3.700  0.00  0.00            
ATOM    616  HN  ALA X  42      16.820   4.920   2.820  0.00  0.00            
ATOM    617  CA  ALA X  42      18.430   3.980   3.710  0.00  0.00            
ATOM    618  HA  ALA X  42      18.460   3.230   4.490  0.00  0.00            
ATOM    619  CB  ALA X  42      18.770   3.270   2.360  0.00  0.00            
ATOM    620  HB1 ALA X  42      17.850   2.740   2.050  0.00  0.00            
ATOM    621  HB2 ALA X  42      19.140   4.000   1.610  0.00  0.00            
ATOM    622  HB3 ALA X  42      19.520   2.470   2.450  0.00  0.00            
ATOM    623  C   ALA X  42      19.490   5.030   3.940  0.00  0.00            
ATOM    624  O   ALA X  42      19.620   6.010   3.220  0.00  0.00            
END
