# Supplementary material for: Modulation of Aβ1–42 Aggregation by a SARS-CoV‑2 Protein Fragment
Source: J Chem Inf Model. 2025 Oct 1;65(20):11342–56. doi: 10.1021/acs.jcim.5c01811 (PMC12570137; doi:10.1021/acs.jcim.5c01811)
Supplement: Supplementary file 2 [file ci5c01811_si_002.zip › AB-coordinates/MONOMER/CENTROIDS/FI10/RF1_C6.pdb]

CRYST1   67.941   67.941   67.941  90.00  90.00  90.00 P 1           1
ATOM      1  N   ASP X   1      22.350   7.990  22.340  0.00  0.00            
ATOM      2  HN  ASP X   1      22.220   7.190  22.920  0.00  0.00            
ATOM      3  CA  ASP X   1      22.040   7.860  20.910  0.00  0.00            
ATOM      4  HA  ASP X   1      22.990   8.060  20.450  0.00  0.00            
ATOM      5  CB  ASP X   1      21.610   6.360  20.520  0.00  0.00            
ATOM      6  HB1 ASP X   1      20.590   6.190  20.900  0.00  0.00            
ATOM      7  HB2 ASP X   1      22.200   5.620  21.110  0.00  0.00            
ATOM      8  CG  ASP X   1      21.860   5.980  19.070  0.00  0.00            
ATOM      9  OD1 ASP X   1      22.520   6.780  18.370  0.00  0.00            
ATOM     10  OD2 ASP X   1      21.590   4.830  18.640  0.00  0.00            
ATOM     11  C   ASP X   1      20.930   8.900  20.450  0.00  0.00            
ATOM     12  O   ASP X   1      20.220   9.520  21.270  0.00  0.00            
ATOM     13  N   ALA X   2      20.730   8.940  19.150  0.00  0.00            
ATOM     14  HN  ALA X   2      21.190   8.230  18.630  0.00  0.00            
ATOM     15  CA  ALA X   2      19.830   9.770  18.340  0.00  0.00            
ATOM     16  HA  ALA X   2      19.600  10.730  18.790  0.00  0.00            
ATOM     17  CB  ALA X   2      20.420  10.130  16.990  0.00  0.00            
ATOM     18  HB1 ALA X   2      21.390  10.650  17.090  0.00  0.00            
ATOM     19  HB2 ALA X   2      20.700   9.240  16.380  0.00  0.00            
ATOM     20  HB3 ALA X   2      19.800  10.720  16.280  0.00  0.00            
ATOM     21  C   ALA X   2      18.510   9.090  18.200  0.00  0.00            
ATOM     22  O   ALA X   2      18.390   7.890  18.390  0.00  0.00            
ATOM     23  N   GLU X   3      17.530   9.880  17.880  0.00  0.00            
ATOM     24  HN  GLU X   3      17.670  10.850  17.700  0.00  0.00            
ATOM     25  CA  GLU X   3      16.120   9.390  18.100  0.00  0.00            
ATOM     26  HA  GLU X   3      16.130   8.400  18.510  0.00  0.00            
ATOM     27  CB  GLU X   3      15.390  10.330  19.130  0.00  0.00            
ATOM     28  HB1 GLU X   3      14.280  10.200  19.110  0.00  0.00            
ATOM     29  HB2 GLU X   3      15.570  11.320  18.660  0.00  0.00            
ATOM     30  CG  GLU X   3      15.940  10.320  20.610  0.00  0.00            
ATOM     31  HG1 GLU X   3      16.910  10.840  20.540  0.00  0.00            
ATOM     32  HG2 GLU X   3      16.210   9.290  20.950  0.00  0.00            
ATOM     33  CD  GLU X   3      15.100  11.150  21.540  0.00  0.00            
ATOM     34  OE1 GLU X   3      14.750  10.650  22.640  0.00  0.00            
ATOM     35  OE2 GLU X   3      14.760  12.230  21.100  0.00  0.00            
ATOM     36  C   GLU X   3      15.310   9.260  16.820  0.00  0.00            
ATOM     37  O   GLU X   3      14.200   8.860  16.820  0.00  0.00            
ATOM     38  N   PHE X   4      15.960   9.540  15.690  0.00  0.00            
ATOM     39  HN  PHE X   4      16.870   9.970  15.740  0.00  0.00            
ATOM     40  CA  PHE X   4      15.290   9.470  14.410  0.00  0.00            
ATOM     41  HA  PHE X   4      14.460  10.150  14.510  0.00  0.00            
ATOM     42  CB  PHE X   4      16.060  10.150  13.330  0.00  0.00            
ATOM     43  HB1 PHE X   4      15.380  10.500  12.520  0.00  0.00            
ATOM     44  HB2 PHE X   4      16.790   9.410  12.930  0.00  0.00            
ATOM     45  CG  PHE X   4      16.790  11.440  13.740  0.00  0.00            
ATOM     46  CD1 PHE X   4      16.010  12.530  14.190  0.00  0.00            
ATOM     47  HD1 PHE X   4      14.930  12.520  14.210  0.00  0.00            
ATOM     48  CE1 PHE X   4      16.710  13.690  14.590  0.00  0.00            
ATOM     49  HE1 PHE X   4      16.140  14.580  14.840  0.00  0.00            
ATOM     50  CZ  PHE X   4      18.150  13.730  14.510  0.00  0.00            
ATOM     51  HZ  PHE X   4      18.590  14.650  14.860  0.00  0.00            
ATOM     52  CD2 PHE X   4      18.190  11.520  13.710  0.00  0.00            
ATOM     53  HD2 PHE X   4      18.750  10.650  13.380  0.00  0.00            
ATOM     54  CE2 PHE X   4      18.890  12.640  14.120  0.00  0.00            
ATOM     55  HE2 PHE X   4      19.960  12.570  14.070  0.00  0.00            
ATOM     56  C   PHE X   4      14.770   8.070  13.940  0.00  0.00            
ATOM     57  O   PHE X   4      15.250   7.010  14.150  0.00  0.00            
ATOM     58  N   ARG X   5      13.700   8.140  13.130  0.00  0.00            
ATOM     59  HN  ARG X   5      13.350   9.070  13.030  0.00  0.00            
ATOM     60  CA  ARG X   5      13.020   7.030  12.490  0.00  0.00            
ATOM     61  HA  ARG X   5      13.370   6.070  12.860  0.00  0.00            
ATOM     62  CB  ARG X   5      11.540   7.000  12.840  0.00  0.00            
ATOM     63  HB1 ARG X   5      10.940   6.160  12.410  0.00  0.00            
ATOM     64  HB2 ARG X   5      10.970   7.890  12.510  0.00  0.00            
ATOM     65  CG  ARG X   5      11.260   6.810  14.370  0.00  0.00            
ATOM     66  HG1 ARG X   5      11.910   7.490  14.940  0.00  0.00            
ATOM     67  HG2 ARG X   5      11.600   5.770  14.570  0.00  0.00            
ATOM     68  CD  ARG X   5       9.790   7.030  14.770  0.00  0.00            
ATOM     69  HD1 ARG X   5       9.090   6.690  13.980  0.00  0.00            
ATOM     70  HD2 ARG X   5       9.620   8.100  15.010  0.00  0.00            
ATOM     71  NE  ARG X   5       9.630   6.360  16.080  0.00  0.00            
ATOM     72  HE  ARG X   5      10.030   6.790  16.900  0.00  0.00            
ATOM     73  CZ  ARG X   5       9.140   5.180  16.180  0.00  0.00            
ATOM     74  NH1 ARG X   5       8.570   4.470  15.200  0.00  0.00            
ATOM     75 HH11 ARG X   5       8.250   4.940  14.380  0.00  0.00            
ATOM     76 HH12 ARG X   5       8.210   3.570  15.470  0.00  0.00            
ATOM     77  NH2 ARG X   5       9.210   4.710  17.380  0.00  0.00            
ATOM     78 HH21 ARG X   5       9.650   5.240  18.110  0.00  0.00            
ATOM     79 HH22 ARG X   5       8.810   3.810  17.540  0.00  0.00            
ATOM     80  C   ARG X   5      13.070   7.020  10.950  0.00  0.00            
ATOM     81  O   ARG X   5      13.150   8.090  10.270  0.00  0.00            
ATOM     82  N   HIS X   6      13.150   5.790  10.400  0.00  0.00            
ATOM     83  HN  HIS X   6      13.210   4.960  10.940  0.00  0.00            
ATOM     84  CA  HIS X   6      13.090   5.530   9.050  0.00  0.00            
ATOM     85  HA  HIS X   6      13.480   6.370   8.480  0.00  0.00            
ATOM     86  CB  HIS X   6      13.850   4.220   8.690  0.00  0.00            
ATOM     87  HB1 HIS X   6      13.730   4.000   7.600  0.00  0.00            
ATOM     88  HB2 HIS X   6      13.640   3.340   9.320  0.00  0.00            
ATOM     89  ND1 HIS X   6      16.000   4.330  10.240  0.00  0.00            
ATOM     90  CG  HIS X   6      15.350   4.320   8.970  0.00  0.00            
ATOM     91  CE1 HIS X   6      17.280   4.300  10.000  0.00  0.00            
ATOM     92  HE1 HIS X   6      18.050   4.370  10.760  0.00  0.00            
ATOM     93  NE2 HIS X   6      17.570   4.160   8.720  0.00  0.00            
ATOM     94  HE2 HIS X   6      18.440   3.840   8.340  0.00  0.00            
ATOM     95  CD2 HIS X   6      16.360   4.180   8.060  0.00  0.00            
ATOM     96  HD2 HIS X   6      16.200   4.020   7.000  0.00  0.00            
ATOM     97  C   HIS X   6      11.660   5.380   8.630  0.00  0.00            
ATOM     98  O   HIS X   6      10.720   5.560   9.500  0.00  0.00            
ATOM     99  N   ASP X   7      11.430   5.140   7.350  0.00  0.00            
ATOM    100  HN  ASP X   7      12.160   4.860   6.740  0.00  0.00            
ATOM    101  CA  ASP X   7      10.150   5.090   6.640  0.00  0.00            
ATOM    102  HA  ASP X   7       9.510   5.880   7.020  0.00  0.00            
ATOM    103  CB  ASP X   7      10.300   5.180   5.160  0.00  0.00            
ATOM    104  HB1 ASP X   7       9.380   4.920   4.620  0.00  0.00            
ATOM    105  HB2 ASP X   7      11.050   4.420   4.830  0.00  0.00            
ATOM    106  CG  ASP X   7      10.850   6.530   4.760  0.00  0.00            
ATOM    107  OD1 ASP X   7      10.090   7.550   4.810  0.00  0.00            
ATOM    108  OD2 ASP X   7      11.970   6.580   4.310  0.00  0.00            
ATOM    109  C   ASP X   7       9.390   3.750   6.950  0.00  0.00            
ATOM    110  O   ASP X   7       9.960   2.720   7.250  0.00  0.00            
ATOM    111  N   SER X   8       8.080   3.900   6.980  0.00  0.00            
ATOM    112  HN  SER X   8       7.630   4.680   6.560  0.00  0.00            
ATOM    113  CA  SER X   8       7.180   2.800   7.360  0.00  0.00            
ATOM    114  HA  SER X   8       7.670   2.130   8.050  0.00  0.00            
ATOM    115  CB  SER X   8       5.930   3.360   8.020  0.00  0.00            
ATOM    116  HB1 SER X   8       5.380   2.510   8.460  0.00  0.00            
ATOM    117  HB2 SER X   8       5.240   3.850   7.290  0.00  0.00            
ATOM    118  OG  SER X   8       6.350   4.260   9.030  0.00  0.00            
ATOM    119  HG1 SER X   8       6.390   5.090   8.550  0.00  0.00            
ATOM    120  C   SER X   8       6.760   2.090   6.020  0.00  0.00            
ATOM    121  O   SER X   8       6.940   2.610   4.910  0.00  0.00            
ATOM    122  N   GLY X   9       6.390   0.790   6.050  0.00  0.00            
ATOM    123  HN  GLY X   9       6.490   0.390   6.960  0.00  0.00            
ATOM    124  CA  GLY X   9       6.010   0.120   4.810  0.00  0.00            
ATOM    125  HA1 GLY X   9       5.270  -0.620   5.070  0.00  0.00            
ATOM    126  HA2 GLY X   9       5.630   0.790   4.050  0.00  0.00            
ATOM    127  C   GLY X   9       7.160  -0.550   4.100  0.00  0.00            
ATOM    128  O   GLY X   9       8.260  -0.650   4.540  0.00  0.00            
ATOM    129  N   TYR X  10       6.870  -1.000   2.900  0.00  0.00            
ATOM    130  HN  TYR X  10       6.080  -0.740   2.370  0.00  0.00            
ATOM    131  CA  TYR X  10       7.830  -1.730   2.090  0.00  0.00            
ATOM    132  HA  TYR X  10       8.810  -1.290   2.260  0.00  0.00            
ATOM    133  CB  TYR X  10       7.930  -3.260   2.460  0.00  0.00            
ATOM    134  HB1 TYR X  10       8.710  -3.310   3.230  0.00  0.00            
ATOM    135  HB2 TYR X  10       8.390  -3.720   1.570  0.00  0.00            
ATOM    136  CG  TYR X  10       6.670  -3.980   2.930  0.00  0.00            
ATOM    137  CD1 TYR X  10       6.300  -4.270   4.210  0.00  0.00            
ATOM    138  HD1 TYR X  10       6.960  -3.910   4.980  0.00  0.00            
ATOM    139  CE1 TYR X  10       5.240  -5.060   4.510  0.00  0.00            
ATOM    140  HE1 TYR X  10       4.770  -5.190   5.470  0.00  0.00            
ATOM    141  CZ  TYR X  10       4.590  -5.660   3.450  0.00  0.00            
ATOM    142  OH  TYR X  10       3.480  -6.490   3.760  0.00  0.00            
ATOM    143  HH  TYR X  10       3.220  -6.890   2.930  0.00  0.00            
ATOM    144  CD2 TYR X  10       6.010  -4.570   1.850  0.00  0.00            
ATOM    145  HD2 TYR X  10       6.450  -4.480   0.860  0.00  0.00            
ATOM    146  CE2 TYR X  10       4.970  -5.500   2.100  0.00  0.00            
ATOM    147  HE2 TYR X  10       4.420  -6.000   1.310  0.00  0.00            
ATOM    148  C   TYR X  10       7.500  -1.540   0.640  0.00  0.00            
ATOM    149  O   TYR X  10       6.380  -1.610   0.210  0.00  0.00            
ATOM    150  N   GLU X  11       8.530  -1.120  -0.130  0.00  0.00            
ATOM    151  HN  GLU X  11       9.460  -0.990   0.230  0.00  0.00            
ATOM    152  CA  GLU X  11       8.490  -0.890  -1.580  0.00  0.00            
ATOM    153  HA  GLU X  11       7.690  -0.200  -1.780  0.00  0.00            
ATOM    154  CB  GLU X  11       9.840  -0.260  -2.080  0.00  0.00            
ATOM    155  HB1 GLU X  11       9.770  -0.210  -3.190  0.00  0.00            
ATOM    156  HB2 GLU X  11      10.730  -0.770  -1.640  0.00  0.00            
ATOM    157  CG  GLU X  11       9.890   1.200  -1.520  0.00  0.00            
ATOM    158  HG1 GLU X  11      10.250   1.320  -0.480  0.00  0.00            
ATOM    159  HG2 GLU X  11       8.900   1.670  -1.710  0.00  0.00            
ATOM    160  CD  GLU X  11      10.910   2.080  -2.280  0.00  0.00            
ATOM    161  OE1 GLU X  11      10.410   2.850  -3.160  0.00  0.00            
ATOM    162  OE2 GLU X  11      12.060   2.140  -1.950  0.00  0.00            
ATOM    163  C   GLU X  11       8.060  -2.140  -2.370  0.00  0.00            
ATOM    164  O   GLU X  11       8.670  -3.230  -2.190  0.00  0.00            
ATOM    165  N   VAL X  12       7.130  -1.940  -3.340  0.00  0.00            
ATOM    166  HN  VAL X  12       6.630  -1.100  -3.550  0.00  0.00            
ATOM    167  CA  VAL X  12       6.780  -3.020  -4.200  0.00  0.00            
ATOM    168  HA  VAL X  12       7.080  -3.960  -3.730  0.00  0.00            
ATOM    169  CB  VAL X  12       5.230  -2.930  -4.320  0.00  0.00            
ATOM    170  HB  VAL X  12       4.880  -1.930  -4.650  0.00  0.00            
ATOM    171  CG1 VAL X  12       4.700  -4.040  -5.280  0.00  0.00            
ATOM    172 HG11 VAL X  12       3.590  -4.090  -5.260  0.00  0.00            
ATOM    173 HG12 VAL X  12       5.040  -3.840  -6.330  0.00  0.00            
ATOM    174 HG13 VAL X  12       5.080  -5.030  -4.950  0.00  0.00            
ATOM    175  CG2 VAL X  12       4.600  -3.140  -2.920  0.00  0.00            
ATOM    176 HG21 VAL X  12       4.990  -2.530  -2.080  0.00  0.00            
ATOM    177 HG22 VAL X  12       3.500  -3.070  -3.130  0.00  0.00            
ATOM    178 HG23 VAL X  12       4.920  -4.180  -2.700  0.00  0.00            
ATOM    179  C   VAL X  12       7.520  -2.820  -5.540  0.00  0.00            
ATOM    180  O   VAL X  12       7.720  -3.740  -6.320  0.00  0.00            
ATOM    181  N   HIS X  13       8.010  -1.590  -5.770  0.00  0.00            
ATOM    182  HN  HIS X  13       7.910  -0.830  -5.140  0.00  0.00            
ATOM    183  CA  HIS X  13       8.700  -1.250  -7.030  0.00  0.00            
ATOM    184  HA  HIS X  13       8.740  -0.170  -7.060  0.00  0.00            
ATOM    185  CB  HIS X  13      10.180  -1.530  -7.140  0.00  0.00            
ATOM    186  HB1 HIS X  13      10.630  -1.190  -8.090  0.00  0.00            
ATOM    187  HB2 HIS X  13      10.310  -2.640  -7.070  0.00  0.00            
ATOM    188  ND1 HIS X  13      11.050   0.540  -5.990  0.00  0.00            
ATOM    189  CG  HIS X  13      11.000  -0.860  -6.110  0.00  0.00            
ATOM    190  CE1 HIS X  13      11.900   0.760  -4.990  0.00  0.00            
ATOM    191  HE1 HIS X  13      12.320   1.760  -4.880  0.00  0.00            
ATOM    192  NE2 HIS X  13      12.400  -0.390  -4.540  0.00  0.00            
ATOM    193  HE2 HIS X  13      12.890  -0.470  -3.670  0.00  0.00            
ATOM    194  CD2 HIS X  13      11.840  -1.430  -5.170  0.00  0.00            
ATOM    195  HD2 HIS X  13      11.940  -2.480  -4.920  0.00  0.00            
ATOM    196  C   HIS X  13       7.890  -1.710  -8.310  0.00  0.00            
ATOM    197  O   HIS X  13       8.530  -2.240  -9.210  0.00  0.00            
ATOM    198  N   HIS X  14       6.610  -1.420  -8.350  0.00  0.00            
ATOM    199  HN  HIS X  14       6.150  -1.040  -7.550  0.00  0.00            
ATOM    200  CA  HIS X  14       5.700  -1.550  -9.520  0.00  0.00            
ATOM    201  HA  HIS X  14       4.840  -0.970  -9.210  0.00  0.00            
ATOM    202  CB  HIS X  14       6.100  -0.770 -10.810  0.00  0.00            
ATOM    203  HB1 HIS X  14       5.340  -0.960 -11.600  0.00  0.00            
ATOM    204  HB2 HIS X  14       7.080  -1.240 -11.060  0.00  0.00            
ATOM    205  ND1 HIS X  14       5.110   1.410 -10.800  0.00  0.00            
ATOM    206  CG  HIS X  14       6.220   0.680 -10.540  0.00  0.00            
ATOM    207  CE1 HIS X  14       5.420   2.690 -10.560  0.00  0.00            
ATOM    208  HE1 HIS X  14       4.740   3.500 -10.310  0.00  0.00            
ATOM    209  NE2 HIS X  14       6.770   2.760 -10.260  0.00  0.00            
ATOM    210  HE2 HIS X  14       7.340   3.530  -9.960  0.00  0.00            
ATOM    211  CD2 HIS X  14       7.220   1.440 -10.160  0.00  0.00            
ATOM    212  HD2 HIS X  14       8.220   1.170  -9.840  0.00  0.00            
ATOM    213  C   HIS X  14       5.110  -2.950  -9.760  0.00  0.00            
ATOM    214  O   HIS X  14       4.380  -3.160 -10.690  0.00  0.00            
ATOM    215  N   GLN X  15       5.310  -3.870  -8.850  0.00  0.00            
ATOM    216  HN  GLN X  15       6.060  -3.700  -8.220  0.00  0.00            
ATOM    217  CA  GLN X  15       4.810  -5.200  -8.910  0.00  0.00            
ATOM    218  HA  GLN X  15       4.910  -5.570  -9.920  0.00  0.00            
ATOM    219  CB  GLN X  15       5.740  -6.160  -8.070  0.00  0.00            
ATOM    220  HB1 GLN X  15       5.240  -7.140  -8.240  0.00  0.00            
ATOM    221  HB2 GLN X  15       5.670  -5.870  -7.000  0.00  0.00            
ATOM    222  CG  GLN X  15       7.230  -6.190  -8.540  0.00  0.00            
ATOM    223  HG1 GLN X  15       7.680  -5.180  -8.450  0.00  0.00            
ATOM    224  HG2 GLN X  15       7.340  -6.560  -9.580  0.00  0.00            
ATOM    225  CD  GLN X  15       8.140  -7.220  -7.770  0.00  0.00            
ATOM    226  OE1 GLN X  15       8.120  -8.420  -7.950  0.00  0.00            
ATOM    227  NE2 GLN X  15       8.970  -6.750  -6.780  0.00  0.00            
ATOM    228 HE21 GLN X  15       9.590  -7.450  -6.420  0.00  0.00            
ATOM    229 HE22 GLN X  15       8.820  -5.820  -6.450  0.00  0.00            
ATOM    230  C   GLN X  15       3.330  -5.360  -8.880  0.00  0.00            
ATOM    231  O   GLN X  15       2.650  -4.480  -8.360  0.00  0.00            
ATOM    232  N   LYS X  16       2.770  -6.430  -9.470  0.00  0.00            
ATOM    233  HN  LYS X  16       3.320  -7.160  -9.850  0.00  0.00            
ATOM    234  CA  LYS X  16       1.320  -6.460  -9.560  0.00  0.00            
ATOM    235  HA  LYS X  16       0.940  -5.450  -9.670  0.00  0.00            
ATOM    236  CB  LYS X  16       0.950  -7.210 -10.830  0.00  0.00            
ATOM    237  HB1 LYS X  16      -0.160  -7.210 -10.900  0.00  0.00            
ATOM    238  HB2 LYS X  16       1.410  -8.220 -10.700  0.00  0.00            
ATOM    239  CG  LYS X  16       1.300  -6.440 -12.110  0.00  0.00            
ATOM    240  HG1 LYS X  16       2.420  -6.470 -12.200  0.00  0.00            
ATOM    241  HG2 LYS X  16       1.040  -5.390 -11.880  0.00  0.00            
ATOM    242  CD  LYS X  16       0.570  -7.100 -13.300  0.00  0.00            
ATOM    243  HD1 LYS X  16       1.010  -8.040 -13.690  0.00  0.00            
ATOM    244  HD2 LYS X  16      -0.410  -7.390 -12.870  0.00  0.00            
ATOM    245  CE  LYS X  16       0.340  -6.060 -14.380  0.00  0.00            
ATOM    246  HE1 LYS X  16      -0.060  -5.080 -14.020  0.00  0.00            
ATOM    247  HE2 LYS X  16      -0.400  -6.470 -15.110  0.00  0.00            
ATOM    248  NZ  LYS X  16       1.540  -5.780 -15.180  0.00  0.00            
ATOM    249  HZ1 LYS X  16       1.370  -5.440 -16.150  0.00  0.00            
ATOM    250  HZ2 LYS X  16       2.170  -5.140 -14.640  0.00  0.00            
ATOM    251  HZ3 LYS X  16       2.030  -6.690 -15.270  0.00  0.00            
ATOM    252  C   LYS X  16       0.650  -7.010  -8.320  0.00  0.00            
ATOM    253  O   LYS X  16       0.970  -8.080  -7.790  0.00  0.00            
ATOM    254  N   LEU X  17      -0.400  -6.290  -7.750  0.00  0.00            
ATOM    255  HN  LEU X  17      -0.750  -5.490  -8.250  0.00  0.00            
ATOM    256  CA  LEU X  17      -0.960  -6.630  -6.430  0.00  0.00            
ATOM    257  HA  LEU X  17      -0.520  -7.530  -6.020  0.00  0.00            
ATOM    258  CB  LEU X  17      -1.040  -5.390  -5.590  0.00  0.00            
ATOM    259  HB1 LEU X  17      -1.610  -5.570  -4.660  0.00  0.00            
ATOM    260  HB2 LEU X  17      -1.440  -4.470  -6.080  0.00  0.00            
ATOM    261  CG  LEU X  17       0.390  -4.930  -5.100  0.00  0.00            
ATOM    262  HG  LEU X  17       1.020  -4.600  -5.960  0.00  0.00            
ATOM    263  CD1 LEU X  17       0.230  -3.640  -4.190  0.00  0.00            
ATOM    264 HD11 LEU X  17      -0.580  -2.990  -4.580  0.00  0.00            
ATOM    265 HD12 LEU X  17      -0.010  -4.010  -3.160  0.00  0.00            
ATOM    266 HD13 LEU X  17       1.150  -3.030  -4.180  0.00  0.00            
ATOM    267  CD2 LEU X  17       1.300  -5.950  -4.380  0.00  0.00            
ATOM    268 HD21 LEU X  17       1.570  -6.800  -5.060  0.00  0.00            
ATOM    269 HD22 LEU X  17       2.280  -5.510  -4.120  0.00  0.00            
ATOM    270 HD23 LEU X  17       0.630  -6.300  -3.560  0.00  0.00            
ATOM    271  C   LEU X  17      -2.500  -6.960  -6.610  0.00  0.00            
ATOM    272  O   LEU X  17      -3.230  -6.080  -6.950  0.00  0.00            
ATOM    273  N   VAL X  18      -3.000  -8.190  -6.450  0.00  0.00            
ATOM    274  HN  VAL X  18      -2.450  -8.980  -6.200  0.00  0.00            
ATOM    275  CA  VAL X  18      -4.380  -8.450  -6.610  0.00  0.00            
ATOM    276  HA  VAL X  18      -4.750  -7.750  -7.350  0.00  0.00            
ATOM    277  CB  VAL X  18      -4.740  -9.870  -7.110  0.00  0.00            
ATOM    278  HB  VAL X  18      -5.850  -9.970  -7.110  0.00  0.00            
ATOM    279  CG1 VAL X  18      -4.080 -10.190  -8.450  0.00  0.00            
ATOM    280 HG11 VAL X  18      -4.320 -11.260  -8.630  0.00  0.00            
ATOM    281 HG12 VAL X  18      -4.450  -9.520  -9.250  0.00  0.00            
ATOM    282 HG13 VAL X  18      -3.000 -10.080  -8.240  0.00  0.00            
ATOM    283  CG2 VAL X  18      -4.160 -10.820  -6.040  0.00  0.00            
ATOM    284 HG21 VAL X  18      -4.270 -11.880  -6.360  0.00  0.00            
ATOM    285 HG22 VAL X  18      -3.070 -10.670  -5.920  0.00  0.00            
ATOM    286 HG23 VAL X  18      -4.590 -10.740  -5.020  0.00  0.00            
ATOM    287  C   VAL X  18      -5.130  -8.060  -5.360  0.00  0.00            
ATOM    288  O   VAL X  18      -4.640  -8.120  -4.230  0.00  0.00            
ATOM    289  N   PHE X  19      -6.380  -7.630  -5.540  0.00  0.00            
ATOM    290  HN  PHE X  19      -6.770  -7.510  -6.440  0.00  0.00            
ATOM    291  CA  PHE X  19      -7.240  -7.180  -4.440  0.00  0.00            
ATOM    292  HA  PHE X  19      -6.970  -7.640  -3.510  0.00  0.00            
ATOM    293  CB  PHE X  19      -7.040  -5.690  -4.410  0.00  0.00            
ATOM    294  HB1 PHE X  19      -7.370  -5.370  -5.420  0.00  0.00            
ATOM    295  HB2 PHE X  19      -5.970  -5.420  -4.300  0.00  0.00            
ATOM    296  CG  PHE X  19      -7.680  -5.020  -3.240  0.00  0.00            
ATOM    297  CD1 PHE X  19      -7.560  -5.500  -1.950  0.00  0.00            
ATOM    298  HD1 PHE X  19      -6.990  -6.400  -1.780  0.00  0.00            
ATOM    299  CE1 PHE X  19      -8.200  -4.910  -0.820  0.00  0.00            
ATOM    300  HE1 PHE X  19      -8.020  -5.190   0.210  0.00  0.00            
ATOM    301  CZ  PHE X  19      -8.950  -3.760  -1.080  0.00  0.00            
ATOM    302  HZ  PHE X  19      -9.540  -3.310  -0.290  0.00  0.00            
ATOM    303  CD2 PHE X  19      -8.390  -3.840  -3.440  0.00  0.00            
ATOM    304  HD2 PHE X  19      -8.470  -3.390  -4.420  0.00  0.00            
ATOM    305  CE2 PHE X  19      -9.010  -3.170  -2.350  0.00  0.00            
ATOM    306  HE2 PHE X  19      -9.450  -2.200  -2.500  0.00  0.00            
ATOM    307  C   PHE X  19      -8.540  -7.720  -4.960  0.00  0.00            
ATOM    308  O   PHE X  19      -8.820  -7.660  -6.160  0.00  0.00            
ATOM    309  N   PHE X  20      -9.360  -8.210  -4.010  0.00  0.00            
ATOM    310  HN  PHE X  20      -9.060  -8.280  -3.060  0.00  0.00            
ATOM    311  CA  PHE X  20     -10.590  -8.940  -4.240  0.00  0.00            
ATOM    312  HA  PHE X  20     -10.700  -9.070  -5.310  0.00  0.00            
ATOM    313  CB  PHE X  20     -10.410 -10.400  -3.590  0.00  0.00            
ATOM    314  HB1 PHE X  20     -11.380 -10.880  -3.840  0.00  0.00            
ATOM    315  HB2 PHE X  20     -10.270 -10.430  -2.490  0.00  0.00            
ATOM    316  CG  PHE X  20      -9.280 -11.080  -4.260  0.00  0.00            
ATOM    317  CD1 PHE X  20      -8.060 -11.250  -3.570  0.00  0.00            
ATOM    318  HD1 PHE X  20      -7.880 -10.980  -2.550  0.00  0.00            
ATOM    319  CE1 PHE X  20      -7.090 -12.000  -4.210  0.00  0.00            
ATOM    320  HE1 PHE X  20      -6.090 -12.090  -3.830  0.00  0.00            
ATOM    321  CZ  PHE X  20      -7.220 -12.480  -5.580  0.00  0.00            
ATOM    322  HZ  PHE X  20      -6.420 -12.940  -6.130  0.00  0.00            
ATOM    323  CD2 PHE X  20      -9.470 -11.700  -5.550  0.00  0.00            
ATOM    324  HD2 PHE X  20     -10.430 -11.560  -6.030  0.00  0.00            
ATOM    325  CE2 PHE X  20      -8.430 -12.370  -6.240  0.00  0.00            
ATOM    326  HE2 PHE X  20      -8.630 -12.760  -7.240  0.00  0.00            
ATOM    327  C   PHE X  20     -11.700  -8.230  -3.570  0.00  0.00            
ATOM    328  O   PHE X  20     -12.830  -8.770  -3.450  0.00  0.00            
ATOM    329  N   ALA X  21     -11.530  -7.020  -3.050  0.00  0.00            
ATOM    330  HN  ALA X  21     -10.630  -6.600  -2.970  0.00  0.00            
ATOM    331  CA  ALA X  21     -12.650  -6.210  -2.680  0.00  0.00            
ATOM    332  HA  ALA X  21     -13.390  -6.840  -2.200  0.00  0.00            
ATOM    333  CB  ALA X  21     -12.310  -5.030  -1.650  0.00  0.00            
ATOM    334  HB1 ALA X  21     -13.260  -4.590  -1.280  0.00  0.00            
ATOM    335  HB2 ALA X  21     -11.670  -5.450  -0.840  0.00  0.00            
ATOM    336  HB3 ALA X  21     -11.770  -4.300  -2.280  0.00  0.00            
ATOM    337  C   ALA X  21     -13.420  -5.680  -3.950  0.00  0.00            
ATOM    338  O   ALA X  21     -12.910  -4.900  -4.810  0.00  0.00            
ATOM    339  N   GLU X  22     -14.670  -6.080  -4.080  0.00  0.00            
ATOM    340  HN  GLU X  22     -14.930  -6.840  -3.490  0.00  0.00            
ATOM    341  CA  GLU X  22     -15.640  -5.500  -5.020  0.00  0.00            
ATOM    342  HA  GLU X  22     -15.140  -5.500  -5.980  0.00  0.00            
ATOM    343  CB  GLU X  22     -16.790  -6.490  -5.060  0.00  0.00            
ATOM    344  HB1 GLU X  22     -17.730  -6.220  -5.580  0.00  0.00            
ATOM    345  HB2 GLU X  22     -17.130  -6.800  -4.060  0.00  0.00            
ATOM    346  CG  GLU X  22     -16.280  -7.800  -5.830  0.00  0.00            
ATOM    347  HG1 GLU X  22     -15.510  -8.250  -5.160  0.00  0.00            
ATOM    348  HG2 GLU X  22     -15.940  -7.530  -6.850  0.00  0.00            
ATOM    349  CD  GLU X  22     -17.510  -8.750  -6.000  0.00  0.00            
ATOM    350  OE1 GLU X  22     -17.740  -9.000  -7.240  0.00  0.00            
ATOM    351  OE2 GLU X  22     -18.080  -9.220  -5.030  0.00  0.00            
ATOM    352  C   GLU X  22     -16.120  -4.100  -4.600  0.00  0.00            
ATOM    353  O   GLU X  22     -16.160  -3.190  -5.370  0.00  0.00            
ATOM    354  N   ASP X  23     -16.380  -3.790  -3.270  0.00  0.00            
ATOM    355  HN  ASP X  23     -16.310  -4.560  -2.630  0.00  0.00            
ATOM    356  CA  ASP X  23     -16.510  -2.470  -2.640  0.00  0.00            
ATOM    357  HA  ASP X  23     -17.030  -1.840  -3.350  0.00  0.00            
ATOM    358  CB  ASP X  23     -17.420  -2.730  -1.340  0.00  0.00            
ATOM    359  HB1 ASP X  23     -16.680  -2.940  -0.550  0.00  0.00            
ATOM    360  HB2 ASP X  23     -18.200  -3.510  -1.530  0.00  0.00            
ATOM    361  CG  ASP X  23     -18.220  -1.510  -0.840  0.00  0.00            
ATOM    362  OD1 ASP X  23     -19.190  -1.770  -0.060  0.00  0.00            
ATOM    363  OD2 ASP X  23     -17.880  -0.310  -1.070  0.00  0.00            
ATOM    364  C   ASP X  23     -15.240  -1.820  -2.260  0.00  0.00            
ATOM    365  O   ASP X  23     -14.470  -2.390  -1.510  0.00  0.00            
ATOM    366  N   VAL X  24     -15.040  -0.640  -2.710  0.00  0.00            
ATOM    367  HN  VAL X  24     -15.610  -0.270  -3.450  0.00  0.00            
ATOM    368  CA  VAL X  24     -13.860   0.120  -2.450  0.00  0.00            
ATOM    369  HA  VAL X  24     -13.090  -0.650  -2.410  0.00  0.00            
ATOM    370  CB  VAL X  24     -13.530   1.230  -3.420  0.00  0.00            
ATOM    371  HB  VAL X  24     -14.190   2.110  -3.340  0.00  0.00            
ATOM    372  CG1 VAL X  24     -12.040   1.660  -3.270  0.00  0.00            
ATOM    373 HG11 VAL X  24     -11.720   2.400  -4.040  0.00  0.00            
ATOM    374 HG12 VAL X  24     -11.910   2.080  -2.240  0.00  0.00            
ATOM    375 HG13 VAL X  24     -11.340   0.790  -3.360  0.00  0.00            
ATOM    376  CG2 VAL X  24     -13.620   0.730  -4.940  0.00  0.00            
ATOM    377 HG21 VAL X  24     -12.800  -0.000  -5.090  0.00  0.00            
ATOM    378 HG22 VAL X  24     -14.670   0.390  -5.150  0.00  0.00            
ATOM    379 HG23 VAL X  24     -13.460   1.520  -5.710  0.00  0.00            
ATOM    380  C   VAL X  24     -14.070   0.760  -1.060  0.00  0.00            
ATOM    381  O   VAL X  24     -13.080   1.240  -0.440  0.00  0.00            
ATOM    382  N   GLY X  25     -15.320   0.890  -0.510  0.00  0.00            
ATOM    383  HN  GLY X  25     -16.110   0.480  -0.930  0.00  0.00            
ATOM    384  CA  GLY X  25     -15.680   1.900   0.620  0.00  0.00            
ATOM    385  HA1 GLY X  25     -16.760   1.780   0.690  0.00  0.00            
ATOM    386  HA2 GLY X  25     -15.180   1.780   1.570  0.00  0.00            
ATOM    387  C   GLY X  25     -15.500   3.310   0.180  0.00  0.00            
ATOM    388  O   GLY X  25     -15.500   3.560  -1.020  0.00  0.00            
ATOM    389  N   SER X  26     -15.420   4.240   1.090  0.00  0.00            
ATOM    390  HN  SER X  26     -15.380   4.020   2.060  0.00  0.00            
ATOM    391  CA  SER X  26     -15.470   5.630   0.660  0.00  0.00            
ATOM    392  HA  SER X  26     -16.020   5.660  -0.280  0.00  0.00            
ATOM    393  CB  SER X  26     -16.040   6.500   1.850  0.00  0.00            
ATOM    394  HB1 SER X  26     -15.330   6.570   2.700  0.00  0.00            
ATOM    395  HB2 SER X  26     -16.940   6.020   2.300  0.00  0.00            
ATOM    396  OG  SER X  26     -16.420   7.830   1.530  0.00  0.00            
ATOM    397  HG1 SER X  26     -15.690   8.400   1.250  0.00  0.00            
ATOM    398  C   SER X  26     -14.150   6.210   0.360  0.00  0.00            
ATOM    399  O   SER X  26     -13.140   5.760   0.890  0.00  0.00            
ATOM    400  N   ASN X  27     -14.140   7.170  -0.660  0.00  0.00            
ATOM    401  HN  ASN X  27     -14.870   7.500  -1.250  0.00  0.00            
ATOM    402  CA  ASN X  27     -12.990   8.020  -0.950  0.00  0.00            
ATOM    403  HA  ASN X  27     -13.330   8.820  -1.590  0.00  0.00            
ATOM    404  CB  ASN X  27     -12.340   8.700   0.300  0.00  0.00            
ATOM    405  HB1 ASN X  27     -11.310   9.100   0.200  0.00  0.00            
ATOM    406  HB2 ASN X  27     -12.180   7.900   1.040  0.00  0.00            
ATOM    407  CG  ASN X  27     -13.240   9.770   0.830  0.00  0.00            
ATOM    408  OD1 ASN X  27     -14.470   9.570   0.940  0.00  0.00            
ATOM    409  ND2 ASN X  27     -12.730  10.990   0.990  0.00  0.00            
ATOM    410 HD21 ASN X  27     -13.230  11.470   1.720  0.00  0.00            
ATOM    411 HD22 ASN X  27     -11.740  11.140   0.940  0.00  0.00            
ATOM    412  C   ASN X  27     -11.830   7.310  -1.680  0.00  0.00            
ATOM    413  O   ASN X  27     -10.700   7.720  -1.520  0.00  0.00            
ATOM    414  N   LYS X  28     -12.050   6.310  -2.480  0.00  0.00            
ATOM    415  HN  LYS X  28     -13.000   6.060  -2.680  0.00  0.00            
ATOM    416  CA  LYS X  28     -11.080   5.390  -3.160  0.00  0.00            
ATOM    417  HA  LYS X  28     -11.740   4.700  -3.670  0.00  0.00            
ATOM    418  CB  LYS X  28     -10.120   6.000  -4.240  0.00  0.00            
ATOM    419  HB1 LYS X  28      -9.410   5.160  -4.370  0.00  0.00            
ATOM    420  HB2 LYS X  28      -9.590   6.900  -3.850  0.00  0.00            
ATOM    421  CG  LYS X  28     -10.690   6.210  -5.610  0.00  0.00            
ATOM    422  HG1 LYS X  28     -11.090   5.250  -6.030  0.00  0.00            
ATOM    423  HG2 LYS X  28      -9.810   6.440  -6.230  0.00  0.00            
ATOM    424  CD  LYS X  28     -11.880   7.260  -5.570  0.00  0.00            
ATOM    425  HD1 LYS X  28     -12.760   6.830  -5.040  0.00  0.00            
ATOM    426  HD2 LYS X  28     -11.700   8.210  -5.020  0.00  0.00            
ATOM    427  CE  LYS X  28     -12.460   7.670  -6.940  0.00  0.00            
ATOM    428  HE1 LYS X  28     -13.270   8.400  -6.790  0.00  0.00            
ATOM    429  HE2 LYS X  28     -12.800   6.820  -7.580  0.00  0.00            
ATOM    430  NZ  LYS X  28     -11.420   8.310  -7.850  0.00  0.00            
ATOM    431  HZ1 LYS X  28     -11.790   8.280  -8.820  0.00  0.00            
ATOM    432  HZ2 LYS X  28     -11.220   9.320  -7.670  0.00  0.00            
ATOM    433  HZ3 LYS X  28     -10.590   7.700  -7.950  0.00  0.00            
ATOM    434  C   LYS X  28     -10.400   4.540  -2.100  0.00  0.00            
ATOM    435  O   LYS X  28      -9.260   4.060  -2.230  0.00  0.00            
ATOM    436  N   GLY X  29     -11.240   4.340  -1.060  0.00  0.00            
ATOM    437  HN  GLY X  29     -12.170   4.690  -0.980  0.00  0.00            
ATOM    438  CA  GLY X  29     -10.940   3.610   0.140  0.00  0.00            
ATOM    439  HA1 GLY X  29     -11.740   3.860   0.820  0.00  0.00            
ATOM    440  HA2 GLY X  29     -10.720   2.600  -0.190  0.00  0.00            
ATOM    441  C   GLY X  29      -9.760   4.090   0.900  0.00  0.00            
ATOM    442  O   GLY X  29      -9.710   5.160   1.500  0.00  0.00            
ATOM    443  N   ALA X  30      -8.710   3.260   0.960  0.00  0.00            
ATOM    444  HN  ALA X  30      -8.870   2.310   0.670  0.00  0.00            
ATOM    445  CA  ALA X  30      -7.470   3.610   1.570  0.00  0.00            
ATOM    446  HA  ALA X  30      -7.140   4.640   1.520  0.00  0.00            
ATOM    447  CB  ALA X  30      -7.450   3.160   3.050  0.00  0.00            
ATOM    448  HB1 ALA X  30      -8.290   3.620   3.620  0.00  0.00            
ATOM    449  HB2 ALA X  30      -7.560   2.050   3.080  0.00  0.00            
ATOM    450  HB3 ALA X  30      -6.570   3.510   3.630  0.00  0.00            
ATOM    451  C   ALA X  30      -6.370   2.840   0.910  0.00  0.00            
ATOM    452  O   ALA X  30      -6.520   1.840   0.220  0.00  0.00            
ATOM    453  N   ILE X  31      -5.110   3.290   1.050  0.00  0.00            
ATOM    454  HN  ILE X  31      -4.920   4.000   1.710  0.00  0.00            
ATOM    455  CA  ILE X  31      -3.840   2.610   0.690  0.00  0.00            
ATOM    456  HA  ILE X  31      -3.900   2.430  -0.370  0.00  0.00            
ATOM    457  CB  ILE X  31      -2.640   3.540   1.080  0.00  0.00            
ATOM    458  HB  ILE X  31      -2.780   3.690   2.160  0.00  0.00            
ATOM    459  CG2 ILE X  31      -1.280   2.830   0.940  0.00  0.00            
ATOM    460 HG21 ILE X  31      -0.490   3.620   0.850  0.00  0.00            
ATOM    461 HG22 ILE X  31      -1.020   2.200   1.810  0.00  0.00            
ATOM    462 HG23 ILE X  31      -1.220   2.280  -0.030  0.00  0.00            
ATOM    463  CG1 ILE X  31      -2.660   4.910   0.310  0.00  0.00            
ATOM    464 HG11 ILE X  31      -1.870   5.570   0.750  0.00  0.00            
ATOM    465 HG12 ILE X  31      -3.610   5.460   0.460  0.00  0.00            
ATOM    466  CD  ILE X  31      -2.320   4.730  -1.210  0.00  0.00            
ATOM    467  HD1 ILE X  31      -2.890   3.990  -1.810  0.00  0.00            
ATOM    468  HD2 ILE X  31      -2.510   5.670  -1.770  0.00  0.00            
ATOM    469  HD3 ILE X  31      -1.260   4.410  -1.290  0.00  0.00            
ATOM    470  C   ILE X  31      -3.640   1.280   1.400  0.00  0.00            
ATOM    471  O   ILE X  31      -3.560   1.200   2.620  0.00  0.00            
ATOM    472  N   ILE X  32      -3.750   0.150   0.580  0.00  0.00            
ATOM    473  HN  ILE X  32      -3.830   0.280  -0.410  0.00  0.00            
ATOM    474  CA  ILE X  32      -3.940  -1.210   0.940  0.00  0.00            
ATOM    475  HA  ILE X  32      -4.670  -1.220   1.740  0.00  0.00            
ATOM    476  CB  ILE X  32      -4.510  -1.990  -0.260  0.00  0.00            
ATOM    477  HB  ILE X  32      -4.750  -3.010   0.090  0.00  0.00            
ATOM    478  CG2 ILE X  32      -5.920  -1.490  -0.540  0.00  0.00            
ATOM    479 HG21 ILE X  32      -6.700  -1.670   0.230  0.00  0.00            
ATOM    480 HG22 ILE X  32      -5.820  -0.390  -0.660  0.00  0.00            
ATOM    481 HG23 ILE X  32      -6.200  -1.890  -1.550  0.00  0.00            
ATOM    482  CG1 ILE X  32      -3.660  -1.970  -1.470  0.00  0.00            
ATOM    483 HG11 ILE X  32      -2.580  -1.890  -1.230  0.00  0.00            
ATOM    484 HG12 ILE X  32      -3.960  -1.050  -2.020  0.00  0.00            
ATOM    485  CD  ILE X  32      -3.780  -3.100  -2.460  0.00  0.00            
ATOM    486  HD1 ILE X  32      -3.320  -2.850  -3.440  0.00  0.00            
ATOM    487  HD2 ILE X  32      -3.320  -4.050  -2.120  0.00  0.00            
ATOM    488  HD3 ILE X  32      -4.850  -3.350  -2.490  0.00  0.00            
ATOM    489  C   ILE X  32      -2.630  -1.760   1.610  0.00  0.00            
ATOM    490  O   ILE X  32      -1.510  -1.720   1.100  0.00  0.00            
ATOM    491  N   GLY X  33      -2.800  -2.340   2.750  0.00  0.00            
ATOM    492  HN  GLY X  33      -3.690  -2.050   3.110  0.00  0.00            
ATOM    493  CA  GLY X  33      -1.800  -2.900   3.650  0.00  0.00            
ATOM    494  HA1 GLY X  33      -2.340  -3.320   4.480  0.00  0.00            
ATOM    495  HA2 GLY X  33      -1.300  -3.710   3.120  0.00  0.00            
ATOM    496  C   GLY X  33      -0.670  -1.980   4.270  0.00  0.00            
ATOM    497  O   GLY X  33      -0.850  -0.830   4.590  0.00  0.00            
ATOM    498  N   LEU X  34       0.500  -2.650   4.340  0.00  0.00            
ATOM    499  HN  LEU X  34       0.520  -3.590   3.990  0.00  0.00            
ATOM    500  CA  LEU X  34       1.750  -1.990   4.590  0.00  0.00            
ATOM    501  HA  LEU X  34       1.520  -1.040   5.050  0.00  0.00            
ATOM    502  CB  LEU X  34       2.540  -2.870   5.610  0.00  0.00            
ATOM    503  HB1 LEU X  34       3.510  -2.350   5.810  0.00  0.00            
ATOM    504  HB2 LEU X  34       2.910  -3.810   5.150  0.00  0.00            
ATOM    505  CG  LEU X  34       1.800  -3.040   7.000  0.00  0.00            
ATOM    506  HG  LEU X  34       0.750  -3.350   6.770  0.00  0.00            
ATOM    507  CD1 LEU X  34       2.540  -4.130   7.800  0.00  0.00            
ATOM    508 HD11 LEU X  34       3.620  -3.900   7.950  0.00  0.00            
ATOM    509 HD12 LEU X  34       1.990  -4.290   8.750  0.00  0.00            
ATOM    510 HD13 LEU X  34       2.430  -5.060   7.190  0.00  0.00            
ATOM    511  CD2 LEU X  34       1.800  -1.840   7.930  0.00  0.00            
ATOM    512 HD21 LEU X  34       1.370  -0.940   7.450  0.00  0.00            
ATOM    513 HD22 LEU X  34       1.140  -1.950   8.810  0.00  0.00            
ATOM    514 HD23 LEU X  34       2.870  -1.670   8.210  0.00  0.00            
ATOM    515  C   LEU X  34       2.540  -1.900   3.340  0.00  0.00            
ATOM    516  O   LEU X  34       3.580  -1.240   3.290  0.00  0.00            
ATOM    517  N   MET X  35       2.070  -2.390   2.200  0.00  0.00            
ATOM    518  HN  MET X  35       1.270  -2.970   2.250  0.00  0.00            
ATOM    519  CA  MET X  35       2.700  -2.150   0.940  0.00  0.00            
ATOM    520  HA  MET X  35       3.730  -2.480   0.890  0.00  0.00            
ATOM    521  CB  MET X  35       1.930  -2.840  -0.210  0.00  0.00            
ATOM    522  HB1 MET X  35       2.320  -2.450  -1.180  0.00  0.00            
ATOM    523  HB2 MET X  35       0.870  -2.530  -0.350  0.00  0.00            
ATOM    524  CG  MET X  35       2.000  -4.350  -0.220  0.00  0.00            
ATOM    525  HG1 MET X  35       3.090  -4.560  -0.090  0.00  0.00            
ATOM    526  HG2 MET X  35       1.700  -4.680  -1.230  0.00  0.00            
ATOM    527  SD  MET X  35       1.020  -5.240   1.000  0.00  0.00            
ATOM    528  CE  MET X  35      -0.550  -4.920   0.050  0.00  0.00            
ATOM    529  HE1 MET X  35      -0.770  -5.820  -0.580  0.00  0.00            
ATOM    530  HE2 MET X  35      -1.320  -4.720   0.820  0.00  0.00            
ATOM    531  HE3 MET X  35      -0.510  -4.090  -0.680  0.00  0.00            
ATOM    532  C   MET X  35       2.680  -0.640   0.480  0.00  0.00            
ATOM    533  O   MET X  35       1.760   0.070   0.800  0.00  0.00            
ATOM    534  N   VAL X  36       3.730  -0.240  -0.260  0.00  0.00            
ATOM    535  HN  VAL X  36       4.360  -0.950  -0.550  0.00  0.00            
ATOM    536  CA  VAL X  36       3.980   1.090  -0.810  0.00  0.00            
ATOM    537  HA  VAL X  36       3.210   1.770  -0.460  0.00  0.00            
ATOM    538  CB  VAL X  36       5.310   1.680  -0.350  0.00  0.00            
ATOM    539  HB  VAL X  36       6.070   0.890  -0.520  0.00  0.00            
ATOM    540  CG1 VAL X  36       5.820   2.800  -1.270  0.00  0.00            
ATOM    541 HG11 VAL X  36       5.090   3.640  -1.350  0.00  0.00            
ATOM    542 HG12 VAL X  36       6.770   3.240  -0.870  0.00  0.00            
ATOM    543 HG13 VAL X  36       6.090   2.540  -2.320  0.00  0.00            
ATOM    544  CG2 VAL X  36       5.160   1.910   1.150  0.00  0.00            
ATOM    545 HG21 VAL X  36       4.460   2.770   1.270  0.00  0.00            
ATOM    546 HG22 VAL X  36       4.860   1.040   1.780  0.00  0.00            
ATOM    547 HG23 VAL X  36       6.150   2.210   1.560  0.00  0.00            
ATOM    548  C   VAL X  36       3.970   0.960  -2.300  0.00  0.00            
ATOM    549  O   VAL X  36       4.880   0.320  -2.860  0.00  0.00            
ATOM    550  N   GLY X  37       2.950   1.660  -2.920  0.00  0.00            
ATOM    551  HN  GLY X  37       2.370   2.350  -2.490  0.00  0.00            
ATOM    552  CA  GLY X  37       2.730   1.600  -4.360  0.00  0.00            
ATOM    553  HA1 GLY X  37       1.830   2.190  -4.450  0.00  0.00            
ATOM    554  HA2 GLY X  37       3.650   1.930  -4.820  0.00  0.00            
ATOM    555  C   GLY X  37       2.430   0.240  -4.880  0.00  0.00            
ATOM    556  O   GLY X  37       1.560  -0.490  -4.390  0.00  0.00            
ATOM    557  N   GLY X  38       3.250  -0.240  -5.880  0.00  0.00            
ATOM    558  HN  GLY X  38       4.090   0.240  -6.120  0.00  0.00            
ATOM    559  CA  GLY X  38       2.850  -1.310  -6.760  0.00  0.00            
ATOM    560  HA1 GLY X  38       3.700  -1.640  -7.340  0.00  0.00            
ATOM    561  HA2 GLY X  38       2.390  -2.130  -6.220  0.00  0.00            
ATOM    562  C   GLY X  38       1.940  -0.870  -7.830  0.00  0.00            
ATOM    563  O   GLY X  38       1.670   0.310  -7.940  0.00  0.00            
ATOM    564  N   VAL X  39       1.470  -1.890  -8.600  0.00  0.00            
ATOM    565  HN  VAL X  39       1.750  -2.840  -8.470  0.00  0.00            
ATOM    566  CA  VAL X  39       0.520  -1.640  -9.630  0.00  0.00            
ATOM    567  HA  VAL X  39       0.200  -0.610  -9.690  0.00  0.00            
ATOM    568  CB  VAL X  39       1.080  -1.880 -11.010  0.00  0.00            
ATOM    569  HB  VAL X  39       1.630  -2.830 -10.840  0.00  0.00            
ATOM    570  CG1 VAL X  39      -0.140  -1.980 -11.990  0.00  0.00            
ATOM    571 HG11 VAL X  39      -0.670  -2.920 -11.730  0.00  0.00            
ATOM    572 HG12 VAL X  39      -0.730  -1.060 -11.800  0.00  0.00            
ATOM    573 HG13 VAL X  39       0.040  -2.070 -13.080  0.00  0.00            
ATOM    574  CG2 VAL X  39       2.010  -0.710 -11.350  0.00  0.00            
ATOM    575 HG21 VAL X  39       2.800  -0.450 -10.610  0.00  0.00            
ATOM    576 HG22 VAL X  39       2.470  -0.850 -12.340  0.00  0.00            
ATOM    577 HG23 VAL X  39       1.410   0.220 -11.470  0.00  0.00            
ATOM    578  C   VAL X  39      -0.660  -2.520  -9.230  0.00  0.00            
ATOM    579  O   VAL X  39      -0.500  -3.740  -8.980  0.00  0.00            
ATOM    580  N   VAL X  40      -1.910  -1.950  -9.150  0.00  0.00            
ATOM    581  HN  VAL X  40      -1.990  -0.990  -9.370  0.00  0.00            
ATOM    582  CA  VAL X  40      -3.010  -2.720  -8.610  0.00  0.00            
ATOM    583  HA  VAL X  40      -2.660  -3.560  -8.030  0.00  0.00            
ATOM    584  CB  VAL X  40      -4.060  -1.860  -7.820  0.00  0.00            
ATOM    585  HB  VAL X  40      -4.290  -1.000  -8.470  0.00  0.00            
ATOM    586  CG1 VAL X  40      -5.290  -2.670  -7.370  0.00  0.00            
ATOM    587 HG11 VAL X  40      -5.950  -2.020  -6.760  0.00  0.00            
ATOM    588 HG12 VAL X  40      -5.840  -2.830  -8.320  0.00  0.00            
ATOM    589 HG13 VAL X  40      -5.100  -3.640  -6.880  0.00  0.00            
ATOM    590  CG2 VAL X  40      -3.270  -1.410  -6.510  0.00  0.00            
ATOM    591 HG21 VAL X  40      -2.400  -0.800  -6.810  0.00  0.00            
ATOM    592 HG22 VAL X  40      -4.050  -0.840  -5.960  0.00  0.00            
ATOM    593 HG23 VAL X  40      -2.940  -2.360  -6.040  0.00  0.00            
ATOM    594  C   VAL X  40      -3.830  -3.430  -9.630  0.00  0.00            
ATOM    595  O   VAL X  40      -4.320  -2.810 -10.580  0.00  0.00            
ATOM    596  N   ILE X  41      -4.070  -4.740  -9.400  0.00  0.00            
ATOM    597  HN  ILE X  41      -3.650  -5.180  -8.610  0.00  0.00            
ATOM    598  CA  ILE X  41      -5.010  -5.460 -10.170  0.00  0.00            
ATOM    599  HA  ILE X  41      -5.300  -4.990 -11.090  0.00  0.00            
ATOM    600  CB  ILE X  41      -4.450  -6.790 -10.640  0.00  0.00            
ATOM    601  HB  ILE X  41      -4.330  -7.510  -9.820  0.00  0.00            
ATOM    602  CG2 ILE X  41      -5.380  -7.390 -11.710  0.00  0.00            
ATOM    603 HG21 ILE X  41      -4.860  -8.250 -12.190  0.00  0.00            
ATOM    604 HG22 ILE X  41      -6.290  -7.810 -11.240  0.00  0.00            
ATOM    605 HG23 ILE X  41      -5.630  -6.640 -12.500  0.00  0.00            
ATOM    606  CG1 ILE X  41      -3.070  -6.750 -11.300  0.00  0.00            
ATOM    607 HG11 ILE X  41      -2.810  -7.760 -11.680  0.00  0.00            
ATOM    608 HG12 ILE X  41      -2.320  -6.550 -10.510  0.00  0.00            
ATOM    609  CD  ILE X  41      -2.830  -5.690 -12.390  0.00  0.00            
ATOM    610  HD1 ILE X  41      -2.890  -4.700 -11.890  0.00  0.00            
ATOM    611  HD2 ILE X  41      -1.800  -5.790 -12.800  0.00  0.00            
ATOM    612  HD3 ILE X  41      -3.570  -5.770 -13.220  0.00  0.00            
ATOM    613  C   ILE X  41      -6.360  -5.740  -9.450  0.00  0.00            
ATOM    614  O   ILE X  41      -6.440  -6.270  -8.350  0.00  0.00            
ATOM    615  N   ALA X  42      -7.490  -5.360 -10.030  0.00  0.00            
ATOM    616  HN  ALA X  42      -7.630  -5.140 -10.980  0.00  0.00            
ATOM    617  CA  ALA X  42      -8.720  -5.440  -9.310  0.00  0.00            
ATOM    618  HA  ALA X  42      -8.760  -6.350  -8.730  0.00  0.00            
ATOM    619  CB  ALA X  42      -8.960  -4.240  -8.370  0.00  0.00            
ATOM    620  HB1 ALA X  42      -8.230  -4.160  -7.550  0.00  0.00            
ATOM    621  HB2 ALA X  42      -9.010  -3.340  -9.030  0.00  0.00            
ATOM    622  HB3 ALA X  42     -10.000  -4.340  -7.990  0.00  0.00            
ATOM    623  C   ALA X  42      -9.900  -5.540 -10.320  0.00  0.00            
ATOM    624  O   ALA X  42      -9.680  -5.390 -11.530  0.00  0.00            
END
