# Supplementary material for: Modulation of Aβ1–42 Aggregation by a SARS-CoV‑2 Protein Fragment
Source: J Chem Inf Model. 2025 Oct 1;65(20):11342–56. doi: 10.1021/acs.jcim.5c01811 (PMC12570137; doi:10.1021/acs.jcim.5c01811)
Supplement: Supplementary file 2 [file ci5c01811_si_002.zip › AB-coordinates/MONOMER/CENTROIDS/FI10/RF1_C4.pdb]

CRYST1   67.867   67.867   67.867  90.00  90.00  90.00 P 1           1
ATOM      1  N   ASP X   1       1.900  11.590   2.820  0.00  0.00            
ATOM      2  HN  ASP X   1       2.520  10.810   2.950  0.00  0.00            
ATOM      3  CA  ASP X   1       0.480  11.390   2.760  0.00  0.00            
ATOM      4  HA  ASP X   1       0.040  12.180   3.350  0.00  0.00            
ATOM      5  CB  ASP X   1      -0.130  11.400   1.360  0.00  0.00            
ATOM      6  HB1 ASP X   1       0.180  10.450   0.900  0.00  0.00            
ATOM      7  HB2 ASP X   1       0.150  12.180   0.610  0.00  0.00            
ATOM      8  CG  ASP X   1      -1.640  11.480   1.420  0.00  0.00            
ATOM      9  OD1 ASP X   1      -2.330  11.270   0.390  0.00  0.00            
ATOM     10  OD2 ASP X   1      -2.150  11.890   2.450  0.00  0.00            
ATOM     11  C   ASP X   1       0.260  10.060   3.530  0.00  0.00            
ATOM     12  O   ASP X   1       1.000   9.100   3.330  0.00  0.00            
ATOM     13  N   ALA X   2      -0.790  10.040   4.290  0.00  0.00            
ATOM     14  HN  ALA X   2      -1.540  10.690   4.210  0.00  0.00            
ATOM     15  CA  ALA X   2      -1.250   8.780   4.910  0.00  0.00            
ATOM     16  HA  ALA X   2      -2.120   9.210   5.390  0.00  0.00            
ATOM     17  CB  ALA X   2      -1.690   7.720   3.910  0.00  0.00            
ATOM     18  HB1 ALA X   2      -0.820   7.320   3.340  0.00  0.00            
ATOM     19  HB2 ALA X   2      -2.260   6.930   4.440  0.00  0.00            
ATOM     20  HB3 ALA X   2      -2.310   8.190   3.110  0.00  0.00            
ATOM     21  C   ALA X   2      -0.400   8.280   6.070  0.00  0.00            
ATOM     22  O   ALA X   2       0.520   9.000   6.550  0.00  0.00            
ATOM     23  N   GLU X   3      -0.600   7.050   6.450  0.00  0.00            
ATOM     24  HN  GLU X   3      -1.240   6.450   5.960  0.00  0.00            
ATOM     25  CA  GLU X   3       0.330   6.330   7.380  0.00  0.00            
ATOM     26  HA  GLU X   3       0.230   6.830   8.320  0.00  0.00            
ATOM     27  CB  GLU X   3      -0.030   4.860   7.600  0.00  0.00            
ATOM     28  HB1 GLU X   3      -0.150   4.330   6.620  0.00  0.00            
ATOM     29  HB2 GLU X   3      -1.070   4.910   8.000  0.00  0.00            
ATOM     30  CG  GLU X   3       0.780   3.840   8.430  0.00  0.00            
ATOM     31  HG1 GLU X   3       1.790   3.860   7.950  0.00  0.00            
ATOM     32  HG2 GLU X   3       0.280   2.850   8.500  0.00  0.00            
ATOM     33  CD  GLU X   3       1.000   4.240   9.860  0.00  0.00            
ATOM     34  OE1 GLU X   3       0.590   5.410  10.250  0.00  0.00            
ATOM     35  OE2 GLU X   3       1.740   3.580  10.660  0.00  0.00            
ATOM     36  C   GLU X   3       1.830   6.400   6.910  0.00  0.00            
ATOM     37  O   GLU X   3       2.140   6.320   5.680  0.00  0.00            
ATOM     38  N   PHE X   4       2.690   6.790   7.820  0.00  0.00            
ATOM     39  HN  PHE X   4       2.460   7.160   8.720  0.00  0.00            
ATOM     40  CA  PHE X   4       4.110   7.050   7.480  0.00  0.00            
ATOM     41  HA  PHE X   4       4.090   7.840   6.760  0.00  0.00            
ATOM     42  CB  PHE X   4       4.730   7.710   8.750  0.00  0.00            
ATOM     43  HB1 PHE X   4       4.650   7.050   9.630  0.00  0.00            
ATOM     44  HB2 PHE X   4       4.090   8.620   8.850  0.00  0.00            
ATOM     45  CG  PHE X   4       6.180   8.220   8.570  0.00  0.00            
ATOM     46  CD1 PHE X   4       7.100   7.830   9.580  0.00  0.00            
ATOM     47  HD1 PHE X   4       6.900   7.120  10.360  0.00  0.00            
ATOM     48  CE1 PHE X   4       8.470   8.300   9.560  0.00  0.00            
ATOM     49  HE1 PHE X   4       9.290   7.970  10.170  0.00  0.00            
ATOM     50  CZ  PHE X   4       8.850   9.020   8.440  0.00  0.00            
ATOM     51  HZ  PHE X   4       9.900   9.200   8.290  0.00  0.00            
ATOM     52  CD2 PHE X   4       6.560   9.150   7.640  0.00  0.00            
ATOM     53  HD2 PHE X   4       5.920   9.590   6.890  0.00  0.00            
ATOM     54  CE2 PHE X   4       7.880   9.650   7.600  0.00  0.00            
ATOM     55  HE2 PHE X   4       8.100  10.180   6.690  0.00  0.00            
ATOM     56  C   PHE X   4       4.910   5.800   7.090  0.00  0.00            
ATOM     57  O   PHE X   4       4.820   4.720   7.600  0.00  0.00            
ATOM     58  N   ARG X   5       5.770   5.970   6.010  0.00  0.00            
ATOM     59  HN  ARG X   5       5.770   6.880   5.610  0.00  0.00            
ATOM     60  CA  ARG X   5       6.460   4.840   5.410  0.00  0.00            
ATOM     61  HA  ARG X   5       5.700   4.100   5.200  0.00  0.00            
ATOM     62  CB  ARG X   5       7.030   5.210   4.090  0.00  0.00            
ATOM     63  HB1 ARG X   5       6.220   5.240   3.340  0.00  0.00            
ATOM     64  HB2 ARG X   5       7.630   4.400   3.600  0.00  0.00            
ATOM     65  CG  ARG X   5       7.790   6.580   3.990  0.00  0.00            
ATOM     66  HG1 ARG X   5       7.030   7.360   3.810  0.00  0.00            
ATOM     67  HG2 ARG X   5       8.430   6.480   3.080  0.00  0.00            
ATOM     68  CD  ARG X   5       8.830   7.010   5.070  0.00  0.00            
ATOM     69  HD1 ARG X   5       9.490   6.130   5.170  0.00  0.00            
ATOM     70  HD2 ARG X   5       8.230   7.230   5.990  0.00  0.00            
ATOM     71  NE  ARG X   5       9.500   8.250   4.750  0.00  0.00            
ATOM     72  HE  ARG X   5       9.180   8.850   4.020  0.00  0.00            
ATOM     73  CZ  ARG X   5      10.700   8.600   5.270  0.00  0.00            
ATOM     74  NH1 ARG X   5      11.270   7.950   6.250  0.00  0.00            
ATOM     75 HH11 ARG X   5      10.770   7.200   6.670  0.00  0.00            
ATOM     76 HH12 ARG X   5      12.110   8.270   6.680  0.00  0.00            
ATOM     77  NH2 ARG X   5      11.440   9.630   4.850  0.00  0.00            
ATOM     78 HH21 ARG X   5      11.050  10.130   4.080  0.00  0.00            
ATOM     79 HH22 ARG X   5      12.410   9.750   5.090  0.00  0.00            
ATOM     80  C   ARG X   5       7.500   4.080   6.240  0.00  0.00            
ATOM     81  O   ARG X   5       8.150   4.590   7.150  0.00  0.00            
ATOM     82  N   HIS X   6       7.520   2.730   6.130  0.00  0.00            
ATOM     83  HN  HIS X   6       7.000   2.340   5.370  0.00  0.00            
ATOM     84  CA  HIS X   6       8.460   1.870   6.960  0.00  0.00            
ATOM     85  HA  HIS X   6       8.430   2.400   7.910  0.00  0.00            
ATOM     86  CB  HIS X   6       8.000   0.430   7.290  0.00  0.00            
ATOM     87  HB1 HIS X   6       8.780   0.080   8.000  0.00  0.00            
ATOM     88  HB2 HIS X   6       7.960  -0.220   6.380  0.00  0.00            
ATOM     89  ND1 HIS X   6       6.520  -0.800   8.940  0.00  0.00            
ATOM     90  CG  HIS X   6       6.730   0.340   8.150  0.00  0.00            
ATOM     91  CE1 HIS X   6       5.310  -0.570   9.440  0.00  0.00            
ATOM     92  HE1 HIS X   6       4.800  -1.240  10.140  0.00  0.00            
ATOM     93  NE2 HIS X   6       4.710   0.540   8.970  0.00  0.00            
ATOM     94  HE2 HIS X   6       3.780   0.880   9.030  0.00  0.00            
ATOM     95  CD2 HIS X   6       5.650   1.150   8.210  0.00  0.00            
ATOM     96  HD2 HIS X   6       5.310   2.050   7.690  0.00  0.00            
ATOM     97  C   HIS X   6       9.940   1.970   6.520  0.00  0.00            
ATOM     98  O   HIS X   6      10.180   1.940   5.330  0.00  0.00            
ATOM     99  N   ASP X   7      10.910   1.910   7.380  0.00  0.00            
ATOM    100  HN  ASP X   7      10.630   1.970   8.330  0.00  0.00            
ATOM    101  CA  ASP X   7      12.320   1.900   7.160  0.00  0.00            
ATOM    102  HA  ASP X   7      12.540   2.770   6.570  0.00  0.00            
ATOM    103  CB  ASP X   7      13.040   2.020   8.470  0.00  0.00            
ATOM    104  HB1 ASP X   7      14.130   1.820   8.370  0.00  0.00            
ATOM    105  HB2 ASP X   7      12.590   1.250   9.140  0.00  0.00            
ATOM    106  CG  ASP X   7      13.120   3.330   9.200  0.00  0.00            
ATOM    107  OD1 ASP X   7      12.650   4.350   8.740  0.00  0.00            
ATOM    108  OD2 ASP X   7      13.640   3.370  10.420  0.00  0.00            
ATOM    109  C   ASP X   7      12.660   0.600   6.410  0.00  0.00            
ATOM    110  O   ASP X   7      13.330   0.670   5.400  0.00  0.00            
ATOM    111  N   SER X   8      12.140  -0.550   6.870  0.00  0.00            
ATOM    112  HN  SER X   8      11.500  -0.450   7.640  0.00  0.00            
ATOM    113  CA  SER X   8      12.240  -1.940   6.330  0.00  0.00            
ATOM    114  HA  SER X   8      13.100  -2.020   5.690  0.00  0.00            
ATOM    115  CB  SER X   8      12.350  -3.020   7.420  0.00  0.00            
ATOM    116  HB1 SER X   8      11.520  -3.120   8.140  0.00  0.00            
ATOM    117  HB2 SER X   8      13.200  -2.840   8.110  0.00  0.00            
ATOM    118  OG  SER X   8      12.390  -4.350   6.900  0.00  0.00            
ATOM    119  HG1 SER X   8      13.260  -4.460   6.520  0.00  0.00            
ATOM    120  C   SER X   8      11.010  -2.140   5.400  0.00  0.00            
ATOM    121  O   SER X   8      10.920  -1.650   4.240  0.00  0.00            
ATOM    122  N   GLY X   9      10.010  -2.810   5.970  0.00  0.00            
ATOM    123  HN  GLY X   9      10.190  -3.170   6.890  0.00  0.00            
ATOM    124  CA  GLY X   9       8.690  -3.130   5.410  0.00  0.00            
ATOM    125  HA1 GLY X   9       8.190  -3.640   6.230  0.00  0.00            
ATOM    126  HA2 GLY X   9       8.220  -2.180   5.180  0.00  0.00            
ATOM    127  C   GLY X   9       8.680  -3.890   4.180  0.00  0.00            
ATOM    128  O   GLY X   9       9.660  -4.460   3.770  0.00  0.00            
ATOM    129  N   TYR X  10       7.570  -3.880   3.460  0.00  0.00            
ATOM    130  HN  TYR X  10       6.900  -3.160   3.560  0.00  0.00            
ATOM    131  CA  TYR X  10       7.290  -4.710   2.290  0.00  0.00            
ATOM    132  HA  TYR X  10       7.820  -5.620   2.470  0.00  0.00            
ATOM    133  CB  TYR X  10       5.790  -5.080   2.210  0.00  0.00            
ATOM    134  HB1 TYR X  10       5.540  -5.460   1.200  0.00  0.00            
ATOM    135  HB2 TYR X  10       5.150  -4.180   2.340  0.00  0.00            
ATOM    136  CG  TYR X  10       5.380  -6.090   3.290  0.00  0.00            
ATOM    137  CD1 TYR X  10       5.080  -5.740   4.580  0.00  0.00            
ATOM    138  HD1 TYR X  10       5.160  -4.690   4.820  0.00  0.00            
ATOM    139  CE1 TYR X  10       4.770  -6.680   5.540  0.00  0.00            
ATOM    140  HE1 TYR X  10       4.510  -6.250   6.500  0.00  0.00            
ATOM    141  CZ  TYR X  10       4.460  -8.000   5.150  0.00  0.00            
ATOM    142  OH  TYR X  10       3.930  -8.880   6.070  0.00  0.00            
ATOM    143  HH  TYR X  10       3.680  -8.370   6.850  0.00  0.00            
ATOM    144  CD2 TYR X  10       5.200  -7.420   2.900  0.00  0.00            
ATOM    145  HD2 TYR X  10       5.340  -7.860   1.920  0.00  0.00            
ATOM    146  CE2 TYR X  10       4.700  -8.390   3.870  0.00  0.00            
ATOM    147  HE2 TYR X  10       4.590  -9.430   3.610  0.00  0.00            
ATOM    148  C   TYR X  10       7.700  -4.030   0.950  0.00  0.00            
ATOM    149  O   TYR X  10       7.000  -3.210   0.310  0.00  0.00            
ATOM    150  N   GLU X  11       8.960  -4.280   0.550  0.00  0.00            
ATOM    151  HN  GLU X  11       9.700  -4.630   1.120  0.00  0.00            
ATOM    152  CA  GLU X  11       9.430  -3.930  -0.740  0.00  0.00            
ATOM    153  HA  GLU X  11       9.270  -2.890  -1.000  0.00  0.00            
ATOM    154  CB  GLU X  11      10.900  -4.170  -0.760  0.00  0.00            
ATOM    155  HB1 GLU X  11      11.310  -3.930  -1.760  0.00  0.00            
ATOM    156  HB2 GLU X  11      11.070  -5.250  -0.650  0.00  0.00            
ATOM    157  CG  GLU X  11      11.660  -3.170   0.190  0.00  0.00            
ATOM    158  HG1 GLU X  11      11.270  -3.220   1.230  0.00  0.00            
ATOM    159  HG2 GLU X  11      11.500  -2.110  -0.150  0.00  0.00            
ATOM    160  CD  GLU X  11      13.180  -3.300   0.330  0.00  0.00            
ATOM    161  OE1 GLU X  11      13.920  -2.280   0.100  0.00  0.00            
ATOM    162  OE2 GLU X  11      13.570  -4.450   0.750  0.00  0.00            
ATOM    163  C   GLU X  11       8.700  -4.660  -1.920  0.00  0.00            
ATOM    164  O   GLU X  11       8.840  -5.870  -2.110  0.00  0.00            
ATOM    165  N   VAL X  12       7.910  -3.810  -2.680  0.00  0.00            
ATOM    166  HN  VAL X  12       7.670  -2.900  -2.330  0.00  0.00            
ATOM    167  CA  VAL X  12       6.960  -4.170  -3.720  0.00  0.00            
ATOM    168  HA  VAL X  12       7.410  -5.040  -4.170  0.00  0.00            
ATOM    169  CB  VAL X  12       5.520  -4.350  -3.300  0.00  0.00            
ATOM    170  HB  VAL X  12       4.850  -4.690  -4.130  0.00  0.00            
ATOM    171  CG1 VAL X  12       5.390  -5.520  -2.340  0.00  0.00            
ATOM    172 HG11 VAL X  12       5.950  -6.360  -2.800  0.00  0.00            
ATOM    173 HG12 VAL X  12       5.830  -5.270  -1.360  0.00  0.00            
ATOM    174 HG13 VAL X  12       4.310  -5.730  -2.280  0.00  0.00            
ATOM    175  CG2 VAL X  12       4.980  -3.020  -2.690  0.00  0.00            
ATOM    176 HG21 VAL X  12       3.920  -3.050  -2.350  0.00  0.00            
ATOM    177 HG22 VAL X  12       5.610  -2.740  -1.820  0.00  0.00            
ATOM    178 HG23 VAL X  12       4.950  -2.210  -3.470  0.00  0.00            
ATOM    179  C   VAL X  12       7.130  -3.300  -4.940  0.00  0.00            
ATOM    180  O   VAL X  12       6.220  -3.130  -5.730  0.00  0.00            
ATOM    181  N   HIS X  13       8.250  -2.630  -5.020  0.00  0.00            
ATOM    182  HN  HIS X  13       8.900  -2.730  -4.260  0.00  0.00            
ATOM    183  CA  HIS X  13       8.460  -1.460  -5.850  0.00  0.00            
ATOM    184  HA  HIS X  13       7.870  -0.670  -5.390  0.00  0.00            
ATOM    185  CB  HIS X  13       9.940  -1.070  -5.820  0.00  0.00            
ATOM    186  HB1 HIS X  13      10.110  -0.060  -6.260  0.00  0.00            
ATOM    187  HB2 HIS X  13      10.560  -1.800  -6.370  0.00  0.00            
ATOM    188  ND1 HIS X  13      10.840  -1.780  -3.680  0.00  0.00            
ATOM    189  CG  HIS X  13      10.260  -0.790  -4.430  0.00  0.00            
ATOM    190  CE1 HIS X  13      11.340  -1.180  -2.590  0.00  0.00            
ATOM    191  HE1 HIS X  13      11.950  -1.680  -1.830  0.00  0.00            
ATOM    192  NE2 HIS X  13      11.170   0.120  -2.620  0.00  0.00            
ATOM    193  HE2 HIS X  13      11.510   0.790  -1.970  0.00  0.00            
ATOM    194  CD2 HIS X  13      10.450   0.420  -3.780  0.00  0.00            
ATOM    195  HD2 HIS X  13      10.100   1.400  -4.040  0.00  0.00            
ATOM    196  C   HIS X  13       8.050  -1.550  -7.270  0.00  0.00            
ATOM    197  O   HIS X  13       7.360  -0.660  -7.730  0.00  0.00            
ATOM    198  N   HIS X  14       8.410  -2.650  -7.960  0.00  0.00            
ATOM    199  HN  HIS X  14       8.930  -3.370  -7.520  0.00  0.00            
ATOM    200  CA  HIS X  14       8.260  -2.780  -9.390  0.00  0.00            
ATOM    201  HA  HIS X  14       8.200  -1.770  -9.780  0.00  0.00            
ATOM    202  CB  HIS X  14       9.520  -3.400  -9.960  0.00  0.00            
ATOM    203  HB1 HIS X  14       9.320  -3.370 -11.060  0.00  0.00            
ATOM    204  HB2 HIS X  14       9.610  -4.500  -9.760  0.00  0.00            
ATOM    205  ND1 HIS X  14      10.730  -1.370  -9.680  0.00  0.00            
ATOM    206  CG  HIS X  14      10.690  -2.670  -9.540  0.00  0.00            
ATOM    207  CE1 HIS X  14      11.870  -0.960  -9.120  0.00  0.00            
ATOM    208  HE1 HIS X  14      12.330   0.010  -9.210  0.00  0.00            
ATOM    209  NE2 HIS X  14      12.590  -2.020  -8.620  0.00  0.00            
ATOM    210  HE2 HIS X  14      13.490  -2.060  -8.160  0.00  0.00            
ATOM    211  CD2 HIS X  14      11.880  -3.150  -8.980  0.00  0.00            
ATOM    212  HD2 HIS X  14      12.000  -4.140  -8.570  0.00  0.00            
ATOM    213  C   HIS X  14       7.040  -3.640  -9.680  0.00  0.00            
ATOM    214  O   HIS X  14       6.870  -4.190 -10.810  0.00  0.00            
ATOM    215  N   GLN X  15       6.210  -3.840  -8.640  0.00  0.00            
ATOM    216  HN  GLN X  15       6.390  -3.310  -7.810  0.00  0.00            
ATOM    217  CA  GLN X  15       5.200  -4.890  -8.650  0.00  0.00            
ATOM    218  HA  GLN X  15       5.310  -5.450  -9.570  0.00  0.00            
ATOM    219  CB  GLN X  15       5.290  -5.830  -7.380  0.00  0.00            
ATOM    220  HB1 GLN X  15       4.470  -6.560  -7.530  0.00  0.00            
ATOM    221  HB2 GLN X  15       4.980  -5.320  -6.460  0.00  0.00            
ATOM    222  CG  GLN X  15       6.630  -6.540  -7.150  0.00  0.00            
ATOM    223  HG1 GLN X  15       6.460  -7.190  -6.270  0.00  0.00            
ATOM    224  HG2 GLN X  15       7.330  -5.740  -6.790  0.00  0.00            
ATOM    225  CD  GLN X  15       7.010  -7.270  -8.410  0.00  0.00            
ATOM    226  OE1 GLN X  15       6.190  -7.960  -9.060  0.00  0.00            
ATOM    227  NE2 GLN X  15       8.340  -7.030  -8.810  0.00  0.00            
ATOM    228 HE21 GLN X  15       8.690  -6.230  -8.330  0.00  0.00            
ATOM    229 HE22 GLN X  15       8.740  -7.290  -9.690  0.00  0.00            
ATOM    230  C   GLN X  15       3.830  -4.230  -8.730  0.00  0.00            
ATOM    231  O   GLN X  15       3.520  -3.140  -8.180  0.00  0.00            
ATOM    232  N   LYS X  16       2.910  -4.880  -9.520  0.00  0.00            
ATOM    233  HN  LYS X  16       3.250  -5.530 -10.200  0.00  0.00            
ATOM    234  CA  LYS X  16       1.440  -4.630  -9.580  0.00  0.00            
ATOM    235  HA  LYS X  16       1.230  -3.630  -9.270  0.00  0.00            
ATOM    236  CB  LYS X  16       0.790  -4.930 -10.950  0.00  0.00            
ATOM    237  HB1 LYS X  16      -0.220  -5.360 -10.810  0.00  0.00            
ATOM    238  HB2 LYS X  16       1.430  -5.720 -11.380  0.00  0.00            
ATOM    239  CG  LYS X  16       0.820  -3.800 -11.980  0.00  0.00            
ATOM    240  HG1 LYS X  16       0.230  -2.930 -11.630  0.00  0.00            
ATOM    241  HG2 LYS X  16       0.240  -4.230 -12.820  0.00  0.00            
ATOM    242  CD  LYS X  16       2.190  -3.330 -12.480  0.00  0.00            
ATOM    243  HD1 LYS X  16       2.770  -3.070 -11.560  0.00  0.00            
ATOM    244  HD2 LYS X  16       2.690  -4.250 -12.850  0.00  0.00            
ATOM    245  CE  LYS X  16       2.190  -2.230 -13.520  0.00  0.00            
ATOM    246  HE1 LYS X  16       1.640  -1.380 -13.040  0.00  0.00            
ATOM    247  HE2 LYS X  16       1.790  -2.550 -14.500  0.00  0.00            
ATOM    248  NZ  LYS X  16       3.590  -1.910 -13.730  0.00  0.00            
ATOM    249  HZ1 LYS X  16       4.180  -2.700 -14.080  0.00  0.00            
ATOM    250  HZ2 LYS X  16       3.670  -1.200 -14.470  0.00  0.00            
ATOM    251  HZ3 LYS X  16       4.060  -1.470 -12.920  0.00  0.00            
ATOM    252  C   LYS X  16       0.790  -5.490  -8.450  0.00  0.00            
ATOM    253  O   LYS X  16       0.950  -6.710  -8.450  0.00  0.00            
ATOM    254  N   LEU X  17       0.180  -4.830  -7.460  0.00  0.00            
ATOM    255  HN  LEU X  17       0.200  -3.820  -7.450  0.00  0.00            
ATOM    256  CA  LEU X  17      -0.450  -5.500  -6.300  0.00  0.00            
ATOM    257  HA  LEU X  17      -0.390  -6.560  -6.510  0.00  0.00            
ATOM    258  CB  LEU X  17       0.400  -5.230  -4.940  0.00  0.00            
ATOM    259  HB1 LEU X  17       1.460  -5.440  -5.210  0.00  0.00            
ATOM    260  HB2 LEU X  17       0.030  -6.030  -4.270  0.00  0.00            
ATOM    261  CG  LEU X  17       0.320  -3.840  -4.270  0.00  0.00            
ATOM    262  HG  LEU X  17       0.030  -3.040  -4.980  0.00  0.00            
ATOM    263  CD1 LEU X  17      -0.600  -3.880  -3.050  0.00  0.00            
ATOM    264 HD11 LEU X  17      -0.450  -2.940  -2.490  0.00  0.00            
ATOM    265 HD12 LEU X  17      -1.670  -4.050  -3.340  0.00  0.00            
ATOM    266 HD13 LEU X  17      -0.230  -4.740  -2.450  0.00  0.00            
ATOM    267  CD2 LEU X  17       1.690  -3.530  -3.800  0.00  0.00            
ATOM    268 HD21 LEU X  17       1.620  -2.650  -3.120  0.00  0.00            
ATOM    269 HD22 LEU X  17       2.210  -4.370  -3.280  0.00  0.00            
ATOM    270 HD23 LEU X  17       2.360  -3.360  -4.660  0.00  0.00            
ATOM    271  C   LEU X  17      -1.880  -5.030  -6.100  0.00  0.00            
ATOM    272  O   LEU X  17      -2.270  -3.990  -6.690  0.00  0.00            
ATOM    273  N   VAL X  18      -2.660  -5.780  -5.360  0.00  0.00            
ATOM    274  HN  VAL X  18      -2.280  -6.600  -4.930  0.00  0.00            
ATOM    275  CA  VAL X  18      -4.070  -5.500  -5.200  0.00  0.00            
ATOM    276  HA  VAL X  18      -4.260  -4.450  -5.360  0.00  0.00            
ATOM    277  CB  VAL X  18      -4.980  -6.380  -6.140  0.00  0.00            
ATOM    278  HB  VAL X  18      -4.800  -6.010  -7.170  0.00  0.00            
ATOM    279  CG1 VAL X  18      -4.730  -7.860  -5.980  0.00  0.00            
ATOM    280 HG11 VAL X  18      -5.070  -8.160  -4.960  0.00  0.00            
ATOM    281 HG12 VAL X  18      -5.320  -8.430  -6.720  0.00  0.00            
ATOM    282 HG13 VAL X  18      -3.730  -8.290  -6.160  0.00  0.00            
ATOM    283  CG2 VAL X  18      -6.470  -6.000  -5.940  0.00  0.00            
ATOM    284 HG21 VAL X  18      -7.130  -6.360  -6.760  0.00  0.00            
ATOM    285 HG22 VAL X  18      -6.930  -6.330  -4.980  0.00  0.00            
ATOM    286 HG23 VAL X  18      -6.570  -4.890  -5.950  0.00  0.00            
ATOM    287  C   VAL X  18      -4.360  -5.830  -3.690  0.00  0.00            
ATOM    288  O   VAL X  18      -3.770  -6.760  -3.140  0.00  0.00            
ATOM    289  N   PHE X  19      -5.290  -5.090  -3.040  0.00  0.00            
ATOM    290  HN  PHE X  19      -5.600  -4.230  -3.430  0.00  0.00            
ATOM    291  CA  PHE X  19      -5.590  -5.350  -1.630  0.00  0.00            
ATOM    292  HA  PHE X  19      -4.860  -6.040  -1.220  0.00  0.00            
ATOM    293  CB  PHE X  19      -5.820  -4.090  -0.850  0.00  0.00            
ATOM    294  HB1 PHE X  19      -6.170  -4.370   0.170  0.00  0.00            
ATOM    295  HB2 PHE X  19      -6.600  -3.440  -1.300  0.00  0.00            
ATOM    296  CG  PHE X  19      -4.570  -3.340  -0.700  0.00  0.00            
ATOM    297  CD1 PHE X  19      -4.490  -2.040  -1.230  0.00  0.00            
ATOM    298  HD1 PHE X  19      -5.220  -1.600  -1.900  0.00  0.00            
ATOM    299  CE1 PHE X  19      -3.280  -1.360  -1.100  0.00  0.00            
ATOM    300  HE1 PHE X  19      -3.190  -0.390  -1.560  0.00  0.00            
ATOM    301  CZ  PHE X  19      -2.140  -1.820  -0.400  0.00  0.00            
ATOM    302  HZ  PHE X  19      -1.170  -1.360  -0.360  0.00  0.00            
ATOM    303  CD2 PHE X  19      -3.450  -3.850  -0.030  0.00  0.00            
ATOM    304  HD2 PHE X  19      -3.490  -4.830   0.430  0.00  0.00            
ATOM    305  CE2 PHE X  19      -2.270  -3.150   0.120  0.00  0.00            
ATOM    306  HE2 PHE X  19      -1.410  -3.550   0.620  0.00  0.00            
ATOM    307  C   PHE X  19      -6.870  -6.150  -1.570  0.00  0.00            
ATOM    308  O   PHE X  19      -7.890  -5.880  -2.230  0.00  0.00            
ATOM    309  N   PHE X  20      -6.830  -7.200  -0.800  0.00  0.00            
ATOM    310  HN  PHE X  20      -5.940  -7.370  -0.390  0.00  0.00            
ATOM    311  CA  PHE X  20      -7.980  -8.050  -0.540  0.00  0.00            
ATOM    312  HA  PHE X  20      -8.270  -8.410  -1.520  0.00  0.00            
ATOM    313  CB  PHE X  20      -7.470  -9.140   0.480  0.00  0.00            
ATOM    314  HB1 PHE X  20      -8.180 -10.000   0.460  0.00  0.00            
ATOM    315  HB2 PHE X  20      -7.390  -8.650   1.470  0.00  0.00            
ATOM    316  CG  PHE X  20      -6.100  -9.700   0.060  0.00  0.00            
ATOM    317  CD1 PHE X  20      -4.920  -9.410   0.750  0.00  0.00            
ATOM    318  HD1 PHE X  20      -4.970  -8.820   1.650  0.00  0.00            
ATOM    319  CE1 PHE X  20      -3.730  -9.760   0.180  0.00  0.00            
ATOM    320  HE1 PHE X  20      -2.830  -9.440   0.690  0.00  0.00            
ATOM    321  CZ  PHE X  20      -3.660 -10.270  -1.110  0.00  0.00            
ATOM    322  HZ  PHE X  20      -2.670 -10.360  -1.540  0.00  0.00            
ATOM    323  CD2 PHE X  20      -6.140 -10.330  -1.230  0.00  0.00            
ATOM    324  HD2 PHE X  20      -6.970 -10.400  -1.920  0.00  0.00            
ATOM    325  CE2 PHE X  20      -4.840 -10.580  -1.810  0.00  0.00            
ATOM    326  HE2 PHE X  20      -4.750 -11.020  -2.790  0.00  0.00            
ATOM    327  C   PHE X  20      -9.200  -7.320   0.050  0.00  0.00            
ATOM    328  O   PHE X  20     -10.360  -7.530  -0.320  0.00  0.00            
ATOM    329  N   ALA X  21      -9.070  -6.380   1.010  0.00  0.00            
ATOM    330  HN  ALA X  21      -8.160  -6.200   1.360  0.00  0.00            
ATOM    331  CA  ALA X  21     -10.170  -5.760   1.730  0.00  0.00            
ATOM    332  HA  ALA X  21     -10.870  -6.510   2.060  0.00  0.00            
ATOM    333  CB  ALA X  21      -9.690  -5.250   3.010  0.00  0.00            
ATOM    334  HB1 ALA X  21      -9.060  -6.080   3.410  0.00  0.00            
ATOM    335  HB2 ALA X  21      -8.940  -4.460   2.810  0.00  0.00            
ATOM    336  HB3 ALA X  21     -10.460  -5.030   3.780  0.00  0.00            
ATOM    337  C   ALA X  21     -11.000  -4.770   0.930  0.00  0.00            
ATOM    338  O   ALA X  21     -10.490  -4.180   0.030  0.00  0.00            
ATOM    339  N   GLU X  22     -12.300  -4.580   1.250  0.00  0.00            
ATOM    340  HN  GLU X  22     -12.590  -5.010   2.090  0.00  0.00            
ATOM    341  CA  GLU X  22     -13.260  -3.770   0.530  0.00  0.00            
ATOM    342  HA  GLU X  22     -12.840  -3.500  -0.430  0.00  0.00            
ATOM    343  CB  GLU X  22     -14.550  -4.610   0.260  0.00  0.00            
ATOM    344  HB1 GLU X  22     -15.300  -3.920  -0.190  0.00  0.00            
ATOM    345  HB2 GLU X  22     -14.930  -5.050   1.210  0.00  0.00            
ATOM    346  CG  GLU X  22     -14.420  -5.720  -0.830  0.00  0.00            
ATOM    347  HG1 GLU X  22     -13.600  -6.370  -0.460  0.00  0.00            
ATOM    348  HG2 GLU X  22     -14.060  -5.290  -1.800  0.00  0.00            
ATOM    349  CD  GLU X  22     -15.490  -6.650  -1.000  0.00  0.00            
ATOM    350  OE1 GLU X  22     -15.780  -6.980  -2.130  0.00  0.00            
ATOM    351  OE2 GLU X  22     -16.070  -7.190  -0.050  0.00  0.00            
ATOM    352  C   GLU X  22     -13.590  -2.460   1.270  0.00  0.00            
ATOM    353  O   GLU X  22     -13.810  -2.440   2.510  0.00  0.00            
ATOM    354  N   ASP X  23     -13.600  -1.290   0.560  0.00  0.00            
ATOM    355  HN  ASP X  23     -13.270  -1.320  -0.380  0.00  0.00            
ATOM    356  CA  ASP X  23     -14.070  -0.020   1.140  0.00  0.00            
ATOM    357  HA  ASP X  23     -14.920  -0.230   1.770  0.00  0.00            
ATOM    358  CB  ASP X  23     -12.990   0.640   2.060  0.00  0.00            
ATOM    359  HB1 ASP X  23     -12.030   0.850   1.550  0.00  0.00            
ATOM    360  HB2 ASP X  23     -12.650  -0.070   2.840  0.00  0.00            
ATOM    361  CG  ASP X  23     -13.260   1.870   2.860  0.00  0.00            
ATOM    362  OD1 ASP X  23     -12.220   2.470   3.300  0.00  0.00            
ATOM    363  OD2 ASP X  23     -14.440   2.220   3.100  0.00  0.00            
ATOM    364  C   ASP X  23     -14.480   0.860   0.090  0.00  0.00            
ATOM    365  O   ASP X  23     -14.150   0.680  -1.100  0.00  0.00            
ATOM    366  N   VAL X  24     -15.240   1.870   0.500  0.00  0.00            
ATOM    367  HN  VAL X  24     -15.230   1.960   1.490  0.00  0.00            
ATOM    368  CA  VAL X  24     -15.870   2.940  -0.380  0.00  0.00            
ATOM    369  HA  VAL X  24     -16.240   2.360  -1.230  0.00  0.00            
ATOM    370  CB  VAL X  24     -17.050   3.640   0.270  0.00  0.00            
ATOM    371  HB  VAL X  24     -16.650   3.950   1.250  0.00  0.00            
ATOM    372  CG1 VAL X  24     -17.470   4.930  -0.520  0.00  0.00            
ATOM    373 HG11 VAL X  24     -16.670   5.700  -0.530  0.00  0.00            
ATOM    374 HG12 VAL X  24     -17.710   4.580  -1.550  0.00  0.00            
ATOM    375 HG13 VAL X  24     -18.330   5.410  -0.000  0.00  0.00            
ATOM    376  CG2 VAL X  24     -18.320   2.830   0.490  0.00  0.00            
ATOM    377 HG21 VAL X  24     -19.010   2.870  -0.380  0.00  0.00            
ATOM    378 HG22 VAL X  24     -17.890   1.820   0.710  0.00  0.00            
ATOM    379 HG23 VAL X  24     -18.820   3.330   1.350  0.00  0.00            
ATOM    380  C   VAL X  24     -14.960   3.810  -1.140  0.00  0.00            
ATOM    381  O   VAL X  24     -14.810   3.810  -2.370  0.00  0.00            
ATOM    382  N   GLY X  25     -14.090   4.610  -0.470  0.00  0.00            
ATOM    383  HN  GLY X  25     -14.230   4.710   0.510  0.00  0.00            
ATOM    384  CA  GLY X  25     -12.970   5.270  -1.070  0.00  0.00            
ATOM    385  HA1 GLY X  25     -13.200   5.680  -2.040  0.00  0.00            
ATOM    386  HA2 GLY X  25     -12.690   5.990  -0.310  0.00  0.00            
ATOM    387  C   GLY X  25     -11.690   4.570  -1.270  0.00  0.00            
ATOM    388  O   GLY X  25     -11.600   3.400  -0.850  0.00  0.00            
ATOM    389  N   SER X  26     -10.700   5.220  -1.830  0.00  0.00            
ATOM    390  HN  SER X  26     -11.000   6.060  -2.300  0.00  0.00            
ATOM    391  CA  SER X  26      -9.350   4.860  -1.980  0.00  0.00            
ATOM    392  HA  SER X  26      -9.220   4.020  -2.650  0.00  0.00            
ATOM    393  CB  SER X  26      -8.490   6.090  -2.550  0.00  0.00            
ATOM    394  HB1 SER X  26      -8.770   6.150  -3.630  0.00  0.00            
ATOM    395  HB2 SER X  26      -7.430   5.780  -2.580  0.00  0.00            
ATOM    396  OG  SER X  26      -8.560   7.320  -1.810  0.00  0.00            
ATOM    397  HG1 SER X  26      -9.500   7.440  -1.680  0.00  0.00            
ATOM    398  C   SER X  26      -8.740   4.320  -0.630  0.00  0.00            
ATOM    399  O   SER X  26      -9.040   4.910   0.430  0.00  0.00            
ATOM    400  N   ASN X  27      -7.880   3.260  -0.670  0.00  0.00            
ATOM    401  HN  ASN X  27      -7.890   2.780  -1.540  0.00  0.00            
ATOM    402  CA  ASN X  27      -7.040   2.960   0.460  0.00  0.00            
ATOM    403  HA  ASN X  27      -7.740   2.760   1.260  0.00  0.00            
ATOM    404  CB  ASN X  27      -6.330   1.550   0.260  0.00  0.00            
ATOM    405  HB1 ASN X  27      -5.380   1.740  -0.280  0.00  0.00            
ATOM    406  HB2 ASN X  27      -6.900   0.890  -0.430  0.00  0.00            
ATOM    407  CG  ASN X  27      -6.140   0.870   1.640  0.00  0.00            
ATOM    408  OD1 ASN X  27      -6.180   1.390   2.760  0.00  0.00            
ATOM    409  ND2 ASN X  27      -5.800  -0.460   1.540  0.00  0.00            
ATOM    410 HD21 ASN X  27      -5.570  -0.890   0.670  0.00  0.00            
ATOM    411 HD22 ASN X  27      -5.520  -0.940   2.380  0.00  0.00            
ATOM    412  C   ASN X  27      -5.990   4.010   0.960  0.00  0.00            
ATOM    413  O   ASN X  27      -4.860   4.190   0.390  0.00  0.00            
ATOM    414  N   LYS X  28      -6.290   4.750   2.080  0.00  0.00            
ATOM    415  HN  LYS X  28      -7.250   4.800   2.380  0.00  0.00            
ATOM    416  CA  LYS X  28      -5.330   5.580   2.840  0.00  0.00            
ATOM    417  HA  LYS X  28      -4.360   5.520   2.370  0.00  0.00            
ATOM    418  CB  LYS X  28      -5.700   7.090   2.950  0.00  0.00            
ATOM    419  HB1 LYS X  28      -5.110   7.720   3.650  0.00  0.00            
ATOM    420  HB2 LYS X  28      -6.720   7.010   3.370  0.00  0.00            
ATOM    421  CG  LYS X  28      -5.650   7.820   1.610  0.00  0.00            
ATOM    422  HG1 LYS X  28      -5.950   8.890   1.690  0.00  0.00            
ATOM    423  HG2 LYS X  28      -6.330   7.310   0.890  0.00  0.00            
ATOM    424  CD  LYS X  28      -4.240   8.020   0.880  0.00  0.00            
ATOM    425  HD1 LYS X  28      -3.520   8.610   1.490  0.00  0.00            
ATOM    426  HD2 LYS X  28      -3.950   6.960   0.720  0.00  0.00            
ATOM    427  CE  LYS X  28      -4.310   8.780  -0.500  0.00  0.00            
ATOM    428  HE1 LYS X  28      -4.770   9.790  -0.420  0.00  0.00            
ATOM    429  HE2 LYS X  28      -4.780   8.050  -1.190  0.00  0.00            
ATOM    430  NZ  LYS X  28      -2.950   9.000  -0.960  0.00  0.00            
ATOM    431  HZ1 LYS X  28      -2.640   9.850  -0.450  0.00  0.00            
ATOM    432  HZ2 LYS X  28      -2.370   8.190  -0.650  0.00  0.00            
ATOM    433  HZ3 LYS X  28      -2.880   9.280  -1.960  0.00  0.00            
ATOM    434  C   LYS X  28      -5.040   5.030   4.260  0.00  0.00            
ATOM    435  O   LYS X  28      -4.840   5.780   5.250  0.00  0.00            
ATOM    436  N   GLY X  29      -5.240   3.730   4.450  0.00  0.00            
ATOM    437  HN  GLY X  29      -5.530   3.110   3.710  0.00  0.00            
ATOM    438  CA  GLY X  29      -5.040   3.090   5.800  0.00  0.00            
ATOM    439  HA1 GLY X  29      -5.290   3.830   6.550  0.00  0.00            
ATOM    440  HA2 GLY X  29      -5.770   2.290   5.770  0.00  0.00            
ATOM    441  C   GLY X  29      -3.680   2.530   6.190  0.00  0.00            
ATOM    442  O   GLY X  29      -2.650   2.950   5.640  0.00  0.00            
ATOM    443  N   ALA X  30      -3.490   1.590   7.110  0.00  0.00            
ATOM    444  HN  ALA X  30      -4.320   1.330   7.590  0.00  0.00            
ATOM    445  CA  ALA X  30      -2.250   1.120   7.750  0.00  0.00            
ATOM    446  HA  ALA X  30      -1.730   2.040   7.980  0.00  0.00            
ATOM    447  CB  ALA X  30      -2.600   0.170   8.950  0.00  0.00            
ATOM    448  HB1 ALA X  30      -1.720  -0.250   9.520  0.00  0.00            
ATOM    449  HB2 ALA X  30      -3.130   0.790   9.690  0.00  0.00            
ATOM    450  HB3 ALA X  30      -3.230  -0.670   8.580  0.00  0.00            
ATOM    451  C   ALA X  30      -1.310   0.310   6.820  0.00  0.00            
ATOM    452  O   ALA X  30      -0.080   0.390   7.000  0.00  0.00            
ATOM    453  N   ILE X  31      -1.840  -0.420   5.860  0.00  0.00            
ATOM    454  HN  ILE X  31      -2.810  -0.600   5.760  0.00  0.00            
ATOM    455  CA  ILE X  31      -1.000  -1.190   4.920  0.00  0.00            
ATOM    456  HA  ILE X  31      -0.350  -1.830   5.490  0.00  0.00            
ATOM    457  CB  ILE X  31      -1.900  -2.040   4.100  0.00  0.00            
ATOM    458  HB  ILE X  31      -2.560  -2.570   4.810  0.00  0.00            
ATOM    459  CG2 ILE X  31      -2.830  -1.250   3.120  0.00  0.00            
ATOM    460 HG21 ILE X  31      -3.660  -1.940   2.850  0.00  0.00            
ATOM    461 HG22 ILE X  31      -3.310  -0.370   3.610  0.00  0.00            
ATOM    462 HG23 ILE X  31      -2.340  -0.920   2.180  0.00  0.00            
ATOM    463  CG1 ILE X  31      -1.180  -3.190   3.330  0.00  0.00            
ATOM    464 HG11 ILE X  31      -0.490  -2.720   2.600  0.00  0.00            
ATOM    465 HG12 ILE X  31      -1.980  -3.810   2.890  0.00  0.00            
ATOM    466  CD  ILE X  31      -0.450  -4.180   4.290  0.00  0.00            
ATOM    467  HD1 ILE X  31      -1.150  -4.490   5.110  0.00  0.00            
ATOM    468  HD2 ILE X  31      -0.240  -5.110   3.730  0.00  0.00            
ATOM    469  HD3 ILE X  31       0.500  -3.760   4.690  0.00  0.00            
ATOM    470  C   ILE X  31      -0.200  -0.240   3.930  0.00  0.00            
ATOM    471  O   ILE X  31       0.680  -0.660   3.230  0.00  0.00            
ATOM    472  N   ILE X  32      -0.600   1.060   3.820  0.00  0.00            
ATOM    473  HN  ILE X  32      -1.410   1.380   4.310  0.00  0.00            
ATOM    474  CA  ILE X  32       0.150   2.090   3.090  0.00  0.00            
ATOM    475  HA  ILE X  32       0.310   1.720   2.090  0.00  0.00            
ATOM    476  CB  ILE X  32      -0.640   3.450   2.950  0.00  0.00            
ATOM    477  HB  ILE X  32      -0.740   3.800   4.000  0.00  0.00            
ATOM    478  CG2 ILE X  32       0.220   4.520   2.230  0.00  0.00            
ATOM    479 HG21 ILE X  32      -0.350   5.390   1.840  0.00  0.00            
ATOM    480 HG22 ILE X  32       0.850   4.940   3.040  0.00  0.00            
ATOM    481 HG23 ILE X  32       0.870   4.030   1.480  0.00  0.00            
ATOM    482  CG1 ILE X  32      -2.010   3.230   2.360  0.00  0.00            
ATOM    483 HG11 ILE X  32      -2.510   4.200   2.150  0.00  0.00            
ATOM    484 HG12 ILE X  32      -2.660   2.780   3.150  0.00  0.00            
ATOM    485  CD  ILE X  32      -2.070   2.390   1.110  0.00  0.00            
ATOM    486  HD1 ILE X  32      -1.750   1.330   1.260  0.00  0.00            
ATOM    487  HD2 ILE X  32      -3.060   2.320   0.650  0.00  0.00            
ATOM    488  HD3 ILE X  32      -1.280   2.770   0.430  0.00  0.00            
ATOM    489  C   ILE X  32       1.550   2.300   3.610  0.00  0.00            
ATOM    490  O   ILE X  32       2.550   2.480   2.920  0.00  0.00            
ATOM    491  N   GLY X  33       1.640   2.220   4.940  0.00  0.00            
ATOM    492  HN  GLY X  33       0.820   2.200   5.490  0.00  0.00            
ATOM    493  CA  GLY X  33       2.960   2.330   5.540  0.00  0.00            
ATOM    494  HA1 GLY X  33       3.550   3.060   5.020  0.00  0.00            
ATOM    495  HA2 GLY X  33       2.910   2.580   6.580  0.00  0.00            
ATOM    496  C   GLY X  33       3.780   1.060   5.360  0.00  0.00            
ATOM    497  O   GLY X  33       5.020   1.150   5.150  0.00  0.00            
ATOM    498  N   LEU X  34       3.080  -0.110   5.440  0.00  0.00            
ATOM    499  HN  LEU X  34       2.110  -0.070   5.650  0.00  0.00            
ATOM    500  CA  LEU X  34       3.790  -1.360   5.310  0.00  0.00            
ATOM    501  HA  LEU X  34       4.710  -1.430   5.890  0.00  0.00            
ATOM    502  CB  LEU X  34       2.880  -2.560   5.690  0.00  0.00            
ATOM    503  HB1 LEU X  34       3.260  -3.590   5.470  0.00  0.00            
ATOM    504  HB2 LEU X  34       1.920  -2.440   5.150  0.00  0.00            
ATOM    505  CG  LEU X  34       2.620  -2.530   7.200  0.00  0.00            
ATOM    506  HG  LEU X  34       2.330  -1.540   7.610  0.00  0.00            
ATOM    507  CD1 LEU X  34       1.420  -3.490   7.480  0.00  0.00            
ATOM    508 HD11 LEU X  34       1.230  -3.400   8.570  0.00  0.00            
ATOM    509 HD12 LEU X  34       0.490  -3.150   6.980  0.00  0.00            
ATOM    510 HD13 LEU X  34       1.790  -4.520   7.280  0.00  0.00            
ATOM    511  CD2 LEU X  34       3.800  -3.140   8.060  0.00  0.00            
ATOM    512 HD21 LEU X  34       4.680  -2.460   8.070  0.00  0.00            
ATOM    513 HD22 LEU X  34       3.380  -3.260   9.080  0.00  0.00            
ATOM    514 HD23 LEU X  34       4.190  -4.080   7.610  0.00  0.00            
ATOM    515  C   LEU X  34       4.340  -1.640   3.900  0.00  0.00            
ATOM    516  O   LEU X  34       5.380  -2.260   3.790  0.00  0.00            
ATOM    517  N   MET X  35       3.580  -1.170   2.860  0.00  0.00            
ATOM    518  HN  MET X  35       2.710  -0.680   2.970  0.00  0.00            
ATOM    519  CA  MET X  35       3.980  -1.490   1.490  0.00  0.00            
ATOM    520  HA  MET X  35       4.650  -2.330   1.550  0.00  0.00            
ATOM    521  CB  MET X  35       2.650  -1.740   0.650  0.00  0.00            
ATOM    522  HB1 MET X  35       2.980  -1.660  -0.400  0.00  0.00            
ATOM    523  HB2 MET X  35       1.930  -0.900   0.790  0.00  0.00            
ATOM    524  CG  MET X  35       1.900  -3.060   0.920  0.00  0.00            
ATOM    525  HG1 MET X  35       0.910  -2.860   0.450  0.00  0.00            
ATOM    526  HG2 MET X  35       1.560  -3.140   1.980  0.00  0.00            
ATOM    527  SD  MET X  35       2.600  -4.590   0.080  0.00  0.00            
ATOM    528  CE  MET X  35       1.110  -5.570   0.450  0.00  0.00            
ATOM    529  HE1 MET X  35       1.280  -6.650   0.270  0.00  0.00            
ATOM    530  HE2 MET X  35       0.960  -5.450   1.540  0.00  0.00            
ATOM    531  HE3 MET X  35       0.260  -5.210  -0.170  0.00  0.00            
ATOM    532  C   MET X  35       4.790  -0.410   0.860  0.00  0.00            
ATOM    533  O   MET X  35       4.340   0.720   0.620  0.00  0.00            
ATOM    534  N   VAL X  36       6.060  -0.700   0.510  0.00  0.00            
ATOM    535  HN  VAL X  36       6.400  -1.640   0.510  0.00  0.00            
ATOM    536  CA  VAL X  36       6.930   0.310   0.040  0.00  0.00            
ATOM    537  HA  VAL X  36       6.590   1.260   0.420  0.00  0.00            
ATOM    538  CB  VAL X  36       8.300   0.000   0.540  0.00  0.00            
ATOM    539  HB  VAL X  36       8.650  -0.910   0.020  0.00  0.00            
ATOM    540  CG1 VAL X  36       9.270   1.070   0.160  0.00  0.00            
ATOM    541 HG11 VAL X  36      10.270   0.900   0.590  0.00  0.00            
ATOM    542 HG12 VAL X  36       9.450   1.110  -0.940  0.00  0.00            
ATOM    543 HG13 VAL X  36       8.850   1.990   0.640  0.00  0.00            
ATOM    544  CG2 VAL X  36       8.280  -0.400   1.990  0.00  0.00            
ATOM    545 HG21 VAL X  36       9.310  -0.380   2.420  0.00  0.00            
ATOM    546 HG22 VAL X  36       7.690   0.360   2.540  0.00  0.00            
ATOM    547 HG23 VAL X  36       7.850  -1.400   2.130  0.00  0.00            
ATOM    548  C   VAL X  36       6.990   0.250  -1.480  0.00  0.00            
ATOM    549  O   VAL X  36       7.130  -0.870  -2.010  0.00  0.00            
ATOM    550  N   GLY X  37       6.700   1.370  -2.100  0.00  0.00            
ATOM    551  HN  GLY X  37       6.670   2.200  -1.550  0.00  0.00            
ATOM    552  CA  GLY X  37       6.490   1.440  -3.600  0.00  0.00            
ATOM    553  HA1 GLY X  37       6.280   2.490  -3.750  0.00  0.00            
ATOM    554  HA2 GLY X  37       7.400   1.100  -4.070  0.00  0.00            
ATOM    555  C   GLY X  37       5.270   0.570  -4.000  0.00  0.00            
ATOM    556  O   GLY X  37       4.370   0.190  -3.230  0.00  0.00            
ATOM    557  N   GLY X  38       5.210   0.160  -5.310  0.00  0.00            
ATOM    558  HN  GLY X  38       6.060   0.280  -5.820  0.00  0.00            
ATOM    559  CA  GLY X  38       4.210  -0.670  -5.900  0.00  0.00            
ATOM    560  HA1 GLY X  38       4.620  -1.460  -6.500  0.00  0.00            
ATOM    561  HA2 GLY X  38       3.620  -1.250  -5.200  0.00  0.00            
ATOM    562  C   GLY X  38       3.150   0.170  -6.620  0.00  0.00            
ATOM    563  O   GLY X  38       3.040   1.360  -6.300  0.00  0.00            
ATOM    564  N   VAL X  39       2.390  -0.480  -7.480  0.00  0.00            
ATOM    565  HN  VAL X  39       2.600  -1.450  -7.530  0.00  0.00            
ATOM    566  CA  VAL X  39       1.180   0.000  -8.130  0.00  0.00            
ATOM    567  HA  VAL X  39       0.940   1.010  -7.860  0.00  0.00            
ATOM    568  CB  VAL X  39       1.200  -0.190  -9.640  0.00  0.00            
ATOM    569  HB  VAL X  39       1.610  -1.190  -9.910  0.00  0.00            
ATOM    570  CG1 VAL X  39      -0.100  -0.040 -10.400  0.00  0.00            
ATOM    571 HG11 VAL X  39      -0.780  -0.920 -10.350  0.00  0.00            
ATOM    572 HG12 VAL X  39      -0.500   0.990 -10.260  0.00  0.00            
ATOM    573 HG13 VAL X  39       0.090  -0.050 -11.500  0.00  0.00            
ATOM    574  CG2 VAL X  39       2.160   0.870 -10.190  0.00  0.00            
ATOM    575 HG21 VAL X  39       2.090   0.880 -11.310  0.00  0.00            
ATOM    576 HG22 VAL X  39       1.830   1.870  -9.850  0.00  0.00            
ATOM    577 HG23 VAL X  39       3.180   0.620  -9.810  0.00  0.00            
ATOM    578  C   VAL X  39       0.050  -0.750  -7.580  0.00  0.00            
ATOM    579  O   VAL X  39       0.100  -1.960  -7.440  0.00  0.00            
ATOM    580  N   VAL X  40      -1.020  -0.010  -7.220  0.00  0.00            
ATOM    581  HN  VAL X  40      -0.960   0.960  -7.460  0.00  0.00            
ATOM    582  CA  VAL X  40      -2.200  -0.470  -6.580  0.00  0.00            
ATOM    583  HA  VAL X  40      -2.020  -1.480  -6.230  0.00  0.00            
ATOM    584  CB  VAL X  40      -2.720   0.290  -5.380  0.00  0.00            
ATOM    585  HB  VAL X  40      -2.890   1.360  -5.640  0.00  0.00            
ATOM    586  CG1 VAL X  40      -4.080  -0.270  -4.950  0.00  0.00            
ATOM    587 HG11 VAL X  40      -4.480   0.240  -4.060  0.00  0.00            
ATOM    588 HG12 VAL X  40      -4.830  -0.160  -5.740  0.00  0.00            
ATOM    589 HG13 VAL X  40      -4.080  -1.370  -4.780  0.00  0.00            
ATOM    590  CG2 VAL X  40      -1.790   0.150  -4.140  0.00  0.00            
ATOM    591 HG21 VAL X  40      -1.710   1.090  -3.560  0.00  0.00            
ATOM    592 HG22 VAL X  40      -2.110  -0.720  -3.530  0.00  0.00            
ATOM    593 HG23 VAL X  40      -0.780  -0.120  -4.540  0.00  0.00            
ATOM    594  C   VAL X  40      -3.200  -0.620  -7.750  0.00  0.00            
ATOM    595  O   VAL X  40      -3.770   0.390  -8.190  0.00  0.00            
ATOM    596  N   ILE X  41      -3.450  -1.890  -8.180  0.00  0.00            
ATOM    597  HN  ILE X  41      -2.930  -2.680  -7.870  0.00  0.00            
ATOM    598  CA  ILE X  41      -4.600  -2.240  -8.970  0.00  0.00            
ATOM    599  HA  ILE X  41      -4.620  -1.650  -9.880  0.00  0.00            
ATOM    600  CB  ILE X  41      -4.410  -3.720  -9.440  0.00  0.00            
ATOM    601  HB  ILE X  41      -4.390  -4.400  -8.570  0.00  0.00            
ATOM    602  CG2 ILE X  41      -5.520  -4.190 -10.390  0.00  0.00            
ATOM    603 HG21 ILE X  41      -5.740  -3.540 -11.260  0.00  0.00            
ATOM    604 HG22 ILE X  41      -5.150  -5.220 -10.620  0.00  0.00            
ATOM    605 HG23 ILE X  41      -6.480  -4.230  -9.830  0.00  0.00            
ATOM    606  CG1 ILE X  41      -3.020  -3.930 -10.170  0.00  0.00            
ATOM    607 HG11 ILE X  41      -3.040  -4.930 -10.660  0.00  0.00            
ATOM    608 HG12 ILE X  41      -2.200  -3.940  -9.440  0.00  0.00            
ATOM    609  CD  ILE X  41      -2.700  -2.900 -11.240  0.00  0.00            
ATOM    610  HD1 ILE X  41      -1.880  -3.320 -11.860  0.00  0.00            
ATOM    611  HD2 ILE X  41      -3.530  -2.710 -11.940  0.00  0.00            
ATOM    612  HD3 ILE X  41      -2.470  -1.920 -10.770  0.00  0.00            
ATOM    613  C   ILE X  41      -5.870  -2.070  -8.220  0.00  0.00            
ATOM    614  O   ILE X  41      -5.910  -2.380  -7.000  0.00  0.00            
ATOM    615  N   ALA X  42      -6.980  -1.580  -8.820  0.00  0.00            
ATOM    616  HN  ALA X  42      -7.030  -1.430  -9.810  0.00  0.00            
ATOM    617  CA  ALA X  42      -8.260  -1.480  -8.100  0.00  0.00            
ATOM    618  HA  ALA X  42      -7.990  -1.080  -7.140  0.00  0.00            
ATOM    619  CB  ALA X  42      -9.280  -0.460  -8.750  0.00  0.00            
ATOM    620  HB1 ALA X  42      -8.850   0.560  -8.730  0.00  0.00            
ATOM    621  HB2 ALA X  42      -9.490  -0.590  -9.830  0.00  0.00            
ATOM    622  HB3 ALA X  42     -10.300  -0.450  -8.300  0.00  0.00            
ATOM    623  C   ALA X  42      -9.010  -2.760  -7.870  0.00  0.00            
ATOM    624  O   ALA X  42      -9.260  -3.550  -8.800  0.00  0.00            
END
