# Supplementary material for: Modulation of Aβ1–42 Aggregation by a SARS-CoV‑2 Protein Fragment
Source: J Chem Inf Model. 2025 Oct 1;65(20):11342–56. doi: 10.1021/acs.jcim.5c01811 (PMC12570137; doi:10.1021/acs.jcim.5c01811)
Supplement: Supplementary file 2 [file ci5c01811_si_002.zip › AB-coordinates/MONOMER/CENTROIDS/FI10/RF3_C1.pdb]

CRYST1   67.932   67.932   67.932  90.00  90.00  90.00 P 1           1
ATOM      1  N   ASP X   1      -1.950   7.660   7.800  0.00  0.00            
ATOM      2  HN  ASP X   1      -1.840   8.490   8.360  0.00  0.00            
ATOM      3  CA  ASP X   1      -3.190   7.610   7.030  0.00  0.00            
ATOM      4  HA  ASP X   1      -3.350   6.600   6.710  0.00  0.00            
ATOM      5  CB  ASP X   1      -4.310   8.310   7.920  0.00  0.00            
ATOM      6  HB1 ASP X   1      -5.180   8.440   7.240  0.00  0.00            
ATOM      7  HB2 ASP X   1      -4.050   9.350   8.190  0.00  0.00            
ATOM      8  CG  ASP X   1      -4.690   7.280   8.980  0.00  0.00            
ATOM      9  OD1 ASP X   1      -4.820   6.090   8.690  0.00  0.00            
ATOM     10  OD2 ASP X   1      -5.110   7.770  10.070  0.00  0.00            
ATOM     11  C   ASP X   1      -3.100   8.460   5.790  0.00  0.00            
ATOM     12  O   ASP X   1      -3.990   8.470   4.980  0.00  0.00            
ATOM     13  N   ALA X   2      -1.930   9.070   5.600  0.00  0.00            
ATOM     14  HN  ALA X   2      -1.150   8.890   6.190  0.00  0.00            
ATOM     15  CA  ALA X   2      -1.690   9.970   4.440  0.00  0.00            
ATOM     16  HA  ALA X   2      -2.610  10.420   4.090  0.00  0.00            
ATOM     17  CB  ALA X   2      -0.870  11.230   4.850  0.00  0.00            
ATOM     18  HB1 ALA X   2       0.140  10.950   5.210  0.00  0.00            
ATOM     19  HB2 ALA X   2      -0.770  11.850   3.930  0.00  0.00            
ATOM     20  HB3 ALA X   2      -1.340  11.820   5.670  0.00  0.00            
ATOM     21  C   ALA X   2      -1.160   9.110   3.290  0.00  0.00            
ATOM     22  O   ALA X   2      -0.930   7.890   3.380  0.00  0.00            
ATOM     23  N   GLU X   3      -1.080   9.780   2.140  0.00  0.00            
ATOM     24  HN  GLU X   3      -1.540  10.660   2.090  0.00  0.00            
ATOM     25  CA  GLU X   3      -0.380   9.210   0.970  0.00  0.00            
ATOM     26  HA  GLU X   3      -0.820   8.260   0.670  0.00  0.00            
ATOM     27  CB  GLU X   3      -0.530  10.120  -0.270  0.00  0.00            
ATOM     28  HB1 GLU X   3       0.100   9.690  -1.080  0.00  0.00            
ATOM     29  HB2 GLU X   3      -0.330  11.190  -0.030  0.00  0.00            
ATOM     30  CG  GLU X   3      -1.980  10.070  -0.790  0.00  0.00            
ATOM     31  HG1 GLU X   3      -2.740  10.280   0.000  0.00  0.00            
ATOM     32  HG2 GLU X   3      -2.150   9.030  -1.140  0.00  0.00            
ATOM     33  CD  GLU X   3      -2.270  11.040  -1.990  0.00  0.00            
ATOM     34  OE1 GLU X   3      -1.780  10.780  -3.070  0.00  0.00            
ATOM     35  OE2 GLU X   3      -2.960  12.090  -1.750  0.00  0.00            
ATOM     36  C   GLU X   3       1.080   8.860   1.220  0.00  0.00            
ATOM     37  O   GLU X   3       1.790   9.670   1.860  0.00  0.00            
ATOM     38  N   PHE X   4       1.500   7.710   0.520  0.00  0.00            
ATOM     39  HN  PHE X   4       0.780   7.190   0.070  0.00  0.00            
ATOM     40  CA  PHE X   4       2.870   7.090   0.780  0.00  0.00            
ATOM     41  HA  PHE X   4       2.890   6.820   1.820  0.00  0.00            
ATOM     42  CB  PHE X   4       3.200   5.720   0.100  0.00  0.00            
ATOM     43  HB1 PHE X   4       4.210   5.300   0.350  0.00  0.00            
ATOM     44  HB2 PHE X   4       3.290   6.050  -0.950  0.00  0.00            
ATOM     45  CG  PHE X   4       2.260   4.530   0.270  0.00  0.00            
ATOM     46  CD1 PHE X   4       2.320   3.510  -0.670  0.00  0.00            
ATOM     47  HD1 PHE X   4       3.080   3.530  -1.430  0.00  0.00            
ATOM     48  CE1 PHE X   4       1.470   2.480  -0.570  0.00  0.00            
ATOM     49  HE1 PHE X   4       1.500   1.670  -1.280  0.00  0.00            
ATOM     50  CZ  PHE X   4       0.530   2.420   0.430  0.00  0.00            
ATOM     51  HZ  PHE X   4      -0.220   1.650   0.510  0.00  0.00            
ATOM     52  CD2 PHE X   4       1.460   4.420   1.430  0.00  0.00            
ATOM     53  HD2 PHE X   4       1.470   5.180   2.200  0.00  0.00            
ATOM     54  CE2 PHE X   4       0.550   3.330   1.510  0.00  0.00            
ATOM     55  HE2 PHE X   4      -0.120   3.310   2.360  0.00  0.00            
ATOM     56  C   PHE X   4       4.060   8.000   0.660  0.00  0.00            
ATOM     57  O   PHE X   4       4.060   8.930  -0.230  0.00  0.00            
ATOM     58  N   ARG X   5       5.070   7.840   1.490  0.00  0.00            
ATOM     59  HN  ARG X   5       5.020   7.080   2.130  0.00  0.00            
ATOM     60  CA  ARG X   5       6.200   8.750   1.740  0.00  0.00            
ATOM     61  HA  ARG X   5       5.890   9.660   2.230  0.00  0.00            
ATOM     62  CB  ARG X   5       7.200   8.100   2.710  0.00  0.00            
ATOM     63  HB1 ARG X   5       6.640   7.890   3.640  0.00  0.00            
ATOM     64  HB2 ARG X   5       7.950   8.820   3.100  0.00  0.00            
ATOM     65  CG  ARG X   5       7.980   6.900   2.190  0.00  0.00            
ATOM     66  HG1 ARG X   5       8.580   7.210   1.300  0.00  0.00            
ATOM     67  HG2 ARG X   5       7.220   6.200   1.790  0.00  0.00            
ATOM     68  CD  ARG X   5       8.830   6.260   3.210  0.00  0.00            
ATOM     69  HD1 ARG X   5       8.280   6.220   4.180  0.00  0.00            
ATOM     70  HD2 ARG X   5       9.770   6.840   3.300  0.00  0.00            
ATOM     71  NE  ARG X   5       9.090   4.870   2.690  0.00  0.00            
ATOM     72  HE  ARG X   5       8.610   4.530   1.880  0.00  0.00            
ATOM     73  CZ  ARG X   5      10.100   4.130   3.080  0.00  0.00            
ATOM     74  NH1 ARG X   5      10.960   4.510   4.000  0.00  0.00            
ATOM     75 HH11 ARG X   5      11.660   3.830   4.230  0.00  0.00            
ATOM     76 HH12 ARG X   5      10.900   5.420   4.400  0.00  0.00            
ATOM     77  NH2 ARG X   5      10.290   2.980   2.410  0.00  0.00            
ATOM     78 HH21 ARG X   5       9.880   2.840   1.520  0.00  0.00            
ATOM     79 HH22 ARG X   5      11.110   2.480   2.710  0.00  0.00            
ATOM     80  C   ARG X   5       6.920   9.260   0.470  0.00  0.00            
ATOM     81  O   ARG X   5       7.210   8.590  -0.540  0.00  0.00            
ATOM     82  N   HIS X   6       7.300  10.520   0.460  0.00  0.00            
ATOM     83  HN  HIS X   6       6.890  11.250   0.990  0.00  0.00            
ATOM     84  CA  HIS X   6       8.170  11.040  -0.550  0.00  0.00            
ATOM     85  HA  HIS X   6       7.720  10.760  -1.490  0.00  0.00            
ATOM     86  CB  HIS X   6       8.370  12.590  -0.530  0.00  0.00            
ATOM     87  HB1 HIS X   6       8.700  12.830   0.510  0.00  0.00            
ATOM     88  HB2 HIS X   6       7.410  13.140  -0.630  0.00  0.00            
ATOM     89  ND1 HIS X   6      10.230  14.200  -0.910  0.00  0.00            
ATOM     90  CG  HIS X   6       9.460  13.130  -1.400  0.00  0.00            
ATOM     91  CE1 HIS X   6      11.030  14.540  -1.970  0.00  0.00            
ATOM     92  HE1 HIS X   6      11.640  15.440  -2.070  0.00  0.00            
ATOM     93  NE2 HIS X   6      10.730  13.820  -3.040  0.00  0.00            
ATOM     94  HE2 HIS X   6      11.000  13.940  -4.000  0.00  0.00            
ATOM     95  CD2 HIS X   6       9.790  12.800  -2.700  0.00  0.00            
ATOM     96  HD2 HIS X   6       9.180  12.220  -3.370  0.00  0.00            
ATOM     97  C   HIS X   6       9.520  10.400  -0.590  0.00  0.00            
ATOM     98  O   HIS X   6      10.180  10.320   0.410  0.00  0.00            
ATOM     99  N   ASP X   7       9.960   9.920  -1.750  0.00  0.00            
ATOM    100  HN  ASP X   7       9.300   9.840  -2.510  0.00  0.00            
ATOM    101  CA  ASP X   7      11.240   9.220  -1.930  0.00  0.00            
ATOM    102  HA  ASP X   7      11.180   8.560  -1.080  0.00  0.00            
ATOM    103  CB  ASP X   7      11.160   8.320  -3.170  0.00  0.00            
ATOM    104  HB1 ASP X   7      11.210   9.030  -4.030  0.00  0.00            
ATOM    105  HB2 ASP X   7      10.280   7.650  -3.180  0.00  0.00            
ATOM    106  CG  ASP X   7      12.450   7.410  -3.300  0.00  0.00            
ATOM    107  OD1 ASP X   7      12.690   7.080  -4.530  0.00  0.00            
ATOM    108  OD2 ASP X   7      13.110   6.980  -2.350  0.00  0.00            
ATOM    109  C   ASP X   7      12.460  10.140  -1.820  0.00  0.00            
ATOM    110  O   ASP X   7      12.620  11.100  -2.550  0.00  0.00            
ATOM    111  N   SER X   8      13.350   9.750  -0.950  0.00  0.00            
ATOM    112  HN  SER X   8      13.120   9.030  -0.300  0.00  0.00            
ATOM    113  CA  SER X   8      14.640  10.380  -0.710  0.00  0.00            
ATOM    114  HA  SER X   8      14.660  11.280  -1.300  0.00  0.00            
ATOM    115  CB  SER X   8      14.880  10.770   0.690  0.00  0.00            
ATOM    116  HB1 SER X   8      15.650  11.560   0.500  0.00  0.00            
ATOM    117  HB2 SER X   8      15.140   9.980   1.430  0.00  0.00            
ATOM    118  OG  SER X   8      13.720  11.230   1.340  0.00  0.00            
ATOM    119  HG1 SER X   8      13.350  11.870   0.710  0.00  0.00            
ATOM    120  C   SER X   8      15.740   9.410  -1.060  0.00  0.00            
ATOM    121  O   SER X   8      16.980   9.590  -0.900  0.00  0.00            
ATOM    122  N   GLY X   9      15.390   8.210  -1.570  0.00  0.00            
ATOM    123  HN  GLY X   9      14.470   7.860  -1.760  0.00  0.00            
ATOM    124  CA  GLY X   9      16.340   7.220  -2.010  0.00  0.00            
ATOM    125  HA1 GLY X   9      16.010   6.910  -2.990  0.00  0.00            
ATOM    126  HA2 GLY X   9      17.300   7.610  -2.290  0.00  0.00            
ATOM    127  C   GLY X   9      16.320   6.140  -1.050  0.00  0.00            
ATOM    128  O   GLY X   9      17.090   6.040  -0.120  0.00  0.00            
ATOM    129  N   TYR X  10      15.190   5.380  -1.100  0.00  0.00            
ATOM    130  HN  TYR X  10      14.580   5.560  -1.860  0.00  0.00            
ATOM    131  CA  TYR X  10      15.030   4.270  -0.300  0.00  0.00            
ATOM    132  HA  TYR X  10      15.920   4.080   0.290  0.00  0.00            
ATOM    133  CB  TYR X  10      13.790   4.350   0.620  0.00  0.00            
ATOM    134  HB1 TYR X  10      13.870   3.570   1.420  0.00  0.00            
ATOM    135  HB2 TYR X  10      12.870   4.140   0.030  0.00  0.00            
ATOM    136  CG  TYR X  10      13.540   5.700   1.210  0.00  0.00            
ATOM    137  CD1 TYR X  10      14.460   6.090   2.120  0.00  0.00            
ATOM    138  HD1 TYR X  10      15.430   5.620   2.240  0.00  0.00            
ATOM    139  CE1 TYR X  10      14.280   7.280   2.830  0.00  0.00            
ATOM    140  HE1 TYR X  10      15.020   7.580   3.560  0.00  0.00            
ATOM    141  CZ  TYR X  10      13.040   8.040   2.680  0.00  0.00            
ATOM    142  OH  TYR X  10      12.780   9.150   3.460  0.00  0.00            
ATOM    143  HH  TYR X  10      12.090   9.690   3.080  0.00  0.00            
ATOM    144  CD2 TYR X  10      12.370   6.470   0.960  0.00  0.00            
ATOM    145  HD2 TYR X  10      11.700   6.190   0.170  0.00  0.00            
ATOM    146  CE2 TYR X  10      12.170   7.680   1.690  0.00  0.00            
ATOM    147  HE2 TYR X  10      11.330   8.320   1.450  0.00  0.00            
ATOM    148  C   TYR X  10      14.850   3.020  -1.300  0.00  0.00            
ATOM    149  O   TYR X  10      14.350   3.160  -2.440  0.00  0.00            
ATOM    150  N   GLU X  11      15.210   1.830  -0.860  0.00  0.00            
ATOM    151  HN  GLU X  11      15.600   1.740   0.050  0.00  0.00            
ATOM    152  CA  GLU X  11      15.010   0.720  -1.730  0.00  0.00            
ATOM    153  HA  GLU X  11      15.490   0.840  -2.700  0.00  0.00            
ATOM    154  CB  GLU X  11      15.660  -0.470  -0.960  0.00  0.00            
ATOM    155  HB1 GLU X  11      15.540  -1.450  -1.470  0.00  0.00            
ATOM    156  HB2 GLU X  11      15.140  -0.700  -0.000  0.00  0.00            
ATOM    157  CG  GLU X  11      17.180  -0.340  -0.680  0.00  0.00            
ATOM    158  HG1 GLU X  11      17.340   0.610  -0.130  0.00  0.00            
ATOM    159  HG2 GLU X  11      17.740  -0.180  -1.640  0.00  0.00            
ATOM    160  CD  GLU X  11      17.770  -1.500   0.160  0.00  0.00            
ATOM    161  OE1 GLU X  11      18.320  -1.340   1.220  0.00  0.00            
ATOM    162  OE2 GLU X  11      17.650  -2.640  -0.330  0.00  0.00            
ATOM    163  C   GLU X  11      13.580   0.290  -2.090  0.00  0.00            
ATOM    164  O   GLU X  11      12.610   0.400  -1.350  0.00  0.00            
ATOM    165  N   VAL X  12      13.410  -0.300  -3.240  0.00  0.00            
ATOM    166  HN  VAL X  12      14.150  -0.740  -3.750  0.00  0.00            
ATOM    167  CA  VAL X  12      12.070  -0.540  -3.700  0.00  0.00            
ATOM    168  HA  VAL X  12      11.320  -0.460  -2.940  0.00  0.00            
ATOM    169  CB  VAL X  12      11.610   0.520  -4.680  0.00  0.00            
ATOM    170  HB  VAL X  12      10.680   0.180  -5.150  0.00  0.00            
ATOM    171  CG1 VAL X  12      11.300   1.800  -3.990  0.00  0.00            
ATOM    172 HG11 VAL X  12      10.810   2.560  -4.610  0.00  0.00            
ATOM    173 HG12 VAL X  12      10.510   1.710  -3.200  0.00  0.00            
ATOM    174 HG13 VAL X  12      12.210   2.350  -3.650  0.00  0.00            
ATOM    175  CG2 VAL X  12      12.770   0.800  -5.660  0.00  0.00            
ATOM    176 HG21 VAL X  12      12.350   1.390  -6.490  0.00  0.00            
ATOM    177 HG22 VAL X  12      13.590   1.500  -5.410  0.00  0.00            
ATOM    178 HG23 VAL X  12      13.020  -0.170  -6.160  0.00  0.00            
ATOM    179  C   VAL X  12      11.940  -1.950  -4.330  0.00  0.00            
ATOM    180  O   VAL X  12      10.880  -2.230  -4.930  0.00  0.00            
ATOM    181  N   HIS X  13      12.870  -2.810  -4.160  0.00  0.00            
ATOM    182  HN  HIS X  13      13.530  -2.580  -3.460  0.00  0.00            
ATOM    183  CA  HIS X  13      12.910  -4.100  -4.810  0.00  0.00            
ATOM    184  HA  HIS X  13      12.380  -3.990  -5.750  0.00  0.00            
ATOM    185  CB  HIS X  13      14.330  -4.420  -5.080  0.00  0.00            
ATOM    186  HB1 HIS X  13      14.980  -4.650  -4.190  0.00  0.00            
ATOM    187  HB2 HIS X  13      14.830  -3.610  -5.640  0.00  0.00            
ATOM    188  ND1 HIS X  13      14.250  -5.750  -7.270  0.00  0.00            
ATOM    189  CG  HIS X  13      14.470  -5.670  -5.880  0.00  0.00            
ATOM    190  CE1 HIS X  13      14.600  -6.960  -7.600  0.00  0.00            
ATOM    191  HE1 HIS X  13      14.310  -7.480  -8.500  0.00  0.00            
ATOM    192  NE2 HIS X  13      14.970  -7.670  -6.480  0.00  0.00            
ATOM    193  HE2 HIS X  13      15.200  -8.630  -6.420  0.00  0.00            
ATOM    194  CD2 HIS X  13      14.920  -6.840  -5.380  0.00  0.00            
ATOM    195  HD2 HIS X  13      15.210  -7.160  -4.380  0.00  0.00            
ATOM    196  C   HIS X  13      12.250  -5.300  -3.930  0.00  0.00            
ATOM    197  O   HIS X  13      12.530  -6.500  -4.080  0.00  0.00            
ATOM    198  N   HIS X  14      11.460  -4.900  -2.990  0.00  0.00            
ATOM    199  HN  HIS X  14      11.180  -3.950  -2.980  0.00  0.00            
ATOM    200  CA  HIS X  14      10.700  -5.800  -2.130  0.00  0.00            
ATOM    201  HA  HIS X  14      11.330  -6.640  -1.870  0.00  0.00            
ATOM    202  CB  HIS X  14      10.060  -5.160  -0.860  0.00  0.00            
ATOM    203  HB1 HIS X  14       9.480  -5.950  -0.330  0.00  0.00            
ATOM    204  HB2 HIS X  14       9.420  -4.310  -1.170  0.00  0.00            
ATOM    205  ND1 HIS X  14      11.700  -5.410   0.960  0.00  0.00            
ATOM    206  CG  HIS X  14      11.080  -4.550   0.070  0.00  0.00            
ATOM    207  CE1 HIS X  14      12.510  -4.570   1.590  0.00  0.00            
ATOM    208  HE1 HIS X  14      13.250  -4.770   2.370  0.00  0.00            
ATOM    209  NE2 HIS X  14      12.400  -3.310   1.250  0.00  0.00            
ATOM    210  HE2 HIS X  14      12.830  -2.510   1.680  0.00  0.00            
ATOM    211  CD2 HIS X  14      11.440  -3.240   0.240  0.00  0.00            
ATOM    212  HD2 HIS X  14      11.230  -2.370  -0.360  0.00  0.00            
ATOM    213  C   HIS X  14       9.440  -6.420  -2.920  0.00  0.00            
ATOM    214  O   HIS X  14       9.030  -5.950  -4.040  0.00  0.00            
ATOM    215  N   GLN X  15       8.900  -7.530  -2.400  0.00  0.00            
ATOM    216  HN  GLN X  15       9.370  -7.970  -1.640  0.00  0.00            
ATOM    217  CA  GLN X  15       7.750  -8.220  -2.970  0.00  0.00            
ATOM    218  HA  GLN X  15       7.960  -8.410  -4.020  0.00  0.00            
ATOM    219  CB  GLN X  15       7.300  -9.500  -2.210  0.00  0.00            
ATOM    220  HB1 GLN X  15       6.810  -9.250  -1.250  0.00  0.00            
ATOM    221  HB2 GLN X  15       8.190 -10.160  -2.030  0.00  0.00            
ATOM    222  CG  GLN X  15       6.350 -10.420  -3.070  0.00  0.00            
ATOM    223  HG1 GLN X  15       5.340  -9.940  -3.070  0.00  0.00            
ATOM    224  HG2 GLN X  15       6.170 -11.400  -2.560  0.00  0.00            
ATOM    225  CD  GLN X  15       6.840 -10.650  -4.540  0.00  0.00            
ATOM    226  OE1 GLN X  15       6.230 -10.000  -5.440  0.00  0.00            
ATOM    227  NE2 GLN X  15       7.780 -11.570  -4.710  0.00  0.00            
ATOM    228 HE21 GLN X  15       8.300 -11.750  -5.550  0.00  0.00            
ATOM    229 HE22 GLN X  15       8.090 -12.160  -3.970  0.00  0.00            
ATOM    230  C   GLN X  15       6.540  -7.260  -3.000  0.00  0.00            
ATOM    231  O   GLN X  15       6.360  -6.450  -2.090  0.00  0.00            
ATOM    232  N   LYS X  16       5.820  -7.220  -4.130  0.00  0.00            
ATOM    233  HN  LYS X  16       6.080  -7.800  -4.890  0.00  0.00            
ATOM    234  CA  LYS X  16       4.580  -6.420  -4.280  0.00  0.00            
ATOM    235  HA  LYS X  16       4.740  -5.430  -3.880  0.00  0.00            
ATOM    236  CB  LYS X  16       4.120  -6.330  -5.760  0.00  0.00            
ATOM    237  HB1 LYS X  16       3.100  -5.870  -5.830  0.00  0.00            
ATOM    238  HB2 LYS X  16       4.030  -7.370  -6.130  0.00  0.00            
ATOM    239  CG  LYS X  16       5.140  -5.640  -6.680  0.00  0.00            
ATOM    240  HG1 LYS X  16       4.790  -5.840  -7.720  0.00  0.00            
ATOM    241  HG2 LYS X  16       6.110  -6.140  -6.460  0.00  0.00            
ATOM    242  CD  LYS X  16       5.270  -4.110  -6.370  0.00  0.00            
ATOM    243  HD1 LYS X  16       4.310  -3.560  -6.510  0.00  0.00            
ATOM    244  HD2 LYS X  16       5.610  -4.010  -5.320  0.00  0.00            
ATOM    245  CE  LYS X  16       6.520  -3.440  -7.150  0.00  0.00            
ATOM    246  HE1 LYS X  16       7.310  -4.200  -6.990  0.00  0.00            
ATOM    247  HE2 LYS X  16       6.790  -2.420  -6.820  0.00  0.00            
ATOM    248  NZ  LYS X  16       6.290  -3.420  -8.570  0.00  0.00            
ATOM    249  HZ1 LYS X  16       6.040  -4.370  -8.930  0.00  0.00            
ATOM    250  HZ2 LYS X  16       5.580  -2.730  -8.870  0.00  0.00            
ATOM    251  HZ3 LYS X  16       7.160  -3.110  -9.060  0.00  0.00            
ATOM    252  C   LYS X  16       3.490  -7.100  -3.500  0.00  0.00            
ATOM    253  O   LYS X  16       3.390  -8.310  -3.480  0.00  0.00            
ATOM    254  N   LEU X  17       2.620  -6.310  -2.860  0.00  0.00            
ATOM    255  HN  LEU X  17       2.760  -5.340  -3.080  0.00  0.00            
ATOM    256  CA  LEU X  17       1.610  -6.660  -1.860  0.00  0.00            
ATOM    257  HA  LEU X  17       1.560  -7.740  -1.790  0.00  0.00            
ATOM    258  CB  LEU X  17       1.880  -6.150  -0.460  0.00  0.00            
ATOM    259  HB1 LEU X  17       1.060  -6.440   0.240  0.00  0.00            
ATOM    260  HB2 LEU X  17       1.940  -5.050  -0.430  0.00  0.00            
ATOM    261  CG  LEU X  17       3.250  -6.650   0.140  0.00  0.00            
ATOM    262  HG  LEU X  17       3.970  -6.250  -0.610  0.00  0.00            
ATOM    263  CD1 LEU X  17       3.580  -5.990   1.500  0.00  0.00            
ATOM    264 HD11 LEU X  17       3.650  -4.900   1.310  0.00  0.00            
ATOM    265 HD12 LEU X  17       2.840  -6.120   2.310  0.00  0.00            
ATOM    266 HD13 LEU X  17       4.540  -6.360   1.920  0.00  0.00            
ATOM    267  CD2 LEU X  17       3.470  -8.160   0.140  0.00  0.00            
ATOM    268 HD21 LEU X  17       4.530  -8.230   0.450  0.00  0.00            
ATOM    269 HD22 LEU X  17       2.840  -8.610   0.940  0.00  0.00            
ATOM    270 HD23 LEU X  17       3.360  -8.560  -0.890  0.00  0.00            
ATOM    271  C   LEU X  17       0.230  -6.130  -2.310  0.00  0.00            
ATOM    272  O   LEU X  17       0.280  -5.150  -3.040  0.00  0.00            
ATOM    273  N   VAL X  18      -0.930  -6.720  -1.840  0.00  0.00            
ATOM    274  HN  VAL X  18      -1.010  -7.620  -1.410  0.00  0.00            
ATOM    275  CA  VAL X  18      -2.160  -6.150  -2.340  0.00  0.00            
ATOM    276  HA  VAL X  18      -2.000  -5.780  -3.340  0.00  0.00            
ATOM    277  CB  VAL X  18      -3.270  -7.130  -2.530  0.00  0.00            
ATOM    278  HB  VAL X  18      -3.580  -7.520  -1.540  0.00  0.00            
ATOM    279  CG1 VAL X  18      -4.490  -6.490  -3.180  0.00  0.00            
ATOM    280 HG11 VAL X  18      -5.020  -5.770  -2.510  0.00  0.00            
ATOM    281 HG12 VAL X  18      -4.200  -5.910  -4.090  0.00  0.00            
ATOM    282 HG13 VAL X  18      -5.200  -7.310  -3.400  0.00  0.00            
ATOM    283  CG2 VAL X  18      -2.720  -8.290  -3.410  0.00  0.00            
ATOM    284 HG21 VAL X  18      -2.150  -8.950  -2.740  0.00  0.00            
ATOM    285 HG22 VAL X  18      -3.610  -8.860  -3.760  0.00  0.00            
ATOM    286 HG23 VAL X  18      -2.110  -7.910  -4.250  0.00  0.00            
ATOM    287  C   VAL X  18      -2.640  -4.860  -1.610  0.00  0.00            
ATOM    288  O   VAL X  18      -2.950  -4.800  -0.420  0.00  0.00            
ATOM    289  N   PHE X  19      -2.790  -3.820  -2.450  0.00  0.00            
ATOM    290  HN  PHE X  19      -2.730  -3.960  -3.440  0.00  0.00            
ATOM    291  CA  PHE X  19      -3.310  -2.580  -1.940  0.00  0.00            
ATOM    292  HA  PHE X  19      -3.040  -2.430  -0.910  0.00  0.00            
ATOM    293  CB  PHE X  19      -2.720  -1.360  -2.710  0.00  0.00            
ATOM    294  HB1 PHE X  19      -3.010  -1.500  -3.770  0.00  0.00            
ATOM    295  HB2 PHE X  19      -1.610  -1.430  -2.650  0.00  0.00            
ATOM    296  CG  PHE X  19      -3.100   0.030  -2.340  0.00  0.00            
ATOM    297  CD1 PHE X  19      -3.500   0.910  -3.340  0.00  0.00            
ATOM    298  HD1 PHE X  19      -3.510   0.620  -4.390  0.00  0.00            
ATOM    299  CE1 PHE X  19      -3.670   2.260  -2.940  0.00  0.00            
ATOM    300  HE1 PHE X  19      -3.920   2.970  -3.730  0.00  0.00            
ATOM    301  CZ  PHE X  19      -3.530   2.750  -1.650  0.00  0.00            
ATOM    302  HZ  PHE X  19      -3.840   3.720  -1.270  0.00  0.00            
ATOM    303  CD2 PHE X  19      -2.960   0.470  -0.970  0.00  0.00            
ATOM    304  HD2 PHE X  19      -2.690  -0.220  -0.170  0.00  0.00            
ATOM    305  CE2 PHE X  19      -3.170   1.820  -0.680  0.00  0.00            
ATOM    306  HE2 PHE X  19      -3.040   2.140   0.340  0.00  0.00            
ATOM    307  C   PHE X  19      -4.850  -2.530  -2.110  0.00  0.00            
ATOM    308  O   PHE X  19      -5.420  -2.450  -3.180  0.00  0.00            
ATOM    309  N   PHE X  20      -5.550  -2.610  -0.970  0.00  0.00            
ATOM    310  HN  PHE X  20      -5.060  -2.720  -0.100  0.00  0.00            
ATOM    311  CA  PHE X  20      -6.990  -2.720  -0.960  0.00  0.00            
ATOM    312  HA  PHE X  20      -7.350  -3.200  -1.860  0.00  0.00            
ATOM    313  CB  PHE X  20      -7.510  -3.590   0.170  0.00  0.00            
ATOM    314  HB1 PHE X  20      -8.580  -3.350   0.350  0.00  0.00            
ATOM    315  HB2 PHE X  20      -6.950  -3.280   1.080  0.00  0.00            
ATOM    316  CG  PHE X  20      -7.380  -5.030  -0.150  0.00  0.00            
ATOM    317  CD1 PHE X  20      -6.150  -5.620   0.300  0.00  0.00            
ATOM    318  HD1 PHE X  20      -5.380  -5.040   0.780  0.00  0.00            
ATOM    319  CE1 PHE X  20      -5.860  -6.940  -0.050  0.00  0.00            
ATOM    320  HE1 PHE X  20      -4.870  -7.300   0.190  0.00  0.00            
ATOM    321  CZ  PHE X  20      -6.850  -7.740  -0.730  0.00  0.00            
ATOM    322  HZ  PHE X  20      -6.580  -8.720  -1.100  0.00  0.00            
ATOM    323  CD2 PHE X  20      -8.320  -5.720  -0.860  0.00  0.00            
ATOM    324  HD2 PHE X  20      -9.230  -5.200  -1.150  0.00  0.00            
ATOM    325  CE2 PHE X  20      -8.060  -7.060  -1.120  0.00  0.00            
ATOM    326  HE2 PHE X  20      -8.690  -7.610  -1.810  0.00  0.00            
ATOM    327  C   PHE X  20      -7.770  -1.320  -0.880  0.00  0.00            
ATOM    328  O   PHE X  20      -7.240  -0.290  -0.400  0.00  0.00            
ATOM    329  N   ALA X  21      -9.070  -1.210  -1.320  0.00  0.00            
ATOM    330  HN  ALA X  21      -9.490  -2.020  -1.720  0.00  0.00            
ATOM    331  CA  ALA X  21      -9.860  -0.000  -1.150  0.00  0.00            
ATOM    332  HA  ALA X  21      -9.330   0.940  -1.160  0.00  0.00            
ATOM    333  CB  ALA X  21     -10.970   0.240  -2.280  0.00  0.00            
ATOM    334  HB1 ALA X  21     -11.530   1.210  -2.200  0.00  0.00            
ATOM    335  HB2 ALA X  21     -10.500   0.260  -3.280  0.00  0.00            
ATOM    336  HB3 ALA X  21     -11.770  -0.540  -2.230  0.00  0.00            
ATOM    337  C   ALA X  21     -10.710  -0.190   0.170  0.00  0.00            
ATOM    338  O   ALA X  21     -10.620  -1.170   0.910  0.00  0.00            
ATOM    339  N   GLU X  22     -11.500   0.830   0.560  0.00  0.00            
ATOM    340  HN  GLU X  22     -11.630   1.680   0.050  0.00  0.00            
ATOM    341  CA  GLU X  22     -12.330   0.720   1.820  0.00  0.00            
ATOM    342  HA  GLU X  22     -11.710   0.440   2.650  0.00  0.00            
ATOM    343  CB  GLU X  22     -12.900   2.090   2.180  0.00  0.00            
ATOM    344  HB1 GLU X  22     -13.380   1.770   3.140  0.00  0.00            
ATOM    345  HB2 GLU X  22     -13.730   2.400   1.520  0.00  0.00            
ATOM    346  CG  GLU X  22     -11.960   3.230   2.530  0.00  0.00            
ATOM    347  HG1 GLU X  22     -11.260   3.320   1.670  0.00  0.00            
ATOM    348  HG2 GLU X  22     -11.340   2.940   3.420  0.00  0.00            
ATOM    349  CD  GLU X  22     -12.500   4.620   2.470  0.00  0.00            
ATOM    350  OE1 GLU X  22     -11.630   5.560   2.500  0.00  0.00            
ATOM    351  OE2 GLU X  22     -13.670   4.890   2.340  0.00  0.00            
ATOM    352  C   GLU X  22     -13.450  -0.310   1.720  0.00  0.00            
ATOM    353  O   GLU X  22     -14.040  -0.600   0.690  0.00  0.00            
ATOM    354  N   ASP X  23     -13.780  -1.030   2.860  0.00  0.00            
ATOM    355  HN  ASP X  23     -13.370  -0.760   3.730  0.00  0.00            
ATOM    356  CA  ASP X  23     -14.650  -2.190   3.040  0.00  0.00            
ATOM    357  HA  ASP X  23     -14.500  -2.970   2.290  0.00  0.00            
ATOM    358  CB  ASP X  23     -14.450  -2.770   4.510  0.00  0.00            
ATOM    359  HB1 ASP X  23     -15.260  -3.460   4.810  0.00  0.00            
ATOM    360  HB2 ASP X  23     -14.520  -1.910   5.210  0.00  0.00            
ATOM    361  CG  ASP X  23     -13.170  -3.560   4.600  0.00  0.00            
ATOM    362  OD1 ASP X  23     -12.340  -3.640   3.660  0.00  0.00            
ATOM    363  OD2 ASP X  23     -12.970  -4.130   5.740  0.00  0.00            
ATOM    364  C   ASP X  23     -16.080  -1.690   2.930  0.00  0.00            
ATOM    365  O   ASP X  23     -16.360  -0.500   3.110  0.00  0.00            
ATOM    366  N   VAL X  24     -17.000  -2.570   2.560  0.00  0.00            
ATOM    367  HN  VAL X  24     -16.840  -3.550   2.470  0.00  0.00            
ATOM    368  CA  VAL X  24     -18.370  -2.220   2.380  0.00  0.00            
ATOM    369  HA  VAL X  24     -18.590  -1.200   2.640  0.00  0.00            
ATOM    370  CB  VAL X  24     -18.810  -2.220   0.950  0.00  0.00            
ATOM    371  HB  VAL X  24     -18.490  -3.180   0.500  0.00  0.00            
ATOM    372  CG1 VAL X  24     -20.350  -1.890   0.730  0.00  0.00            
ATOM    373 HG11 VAL X  24     -20.570  -1.030   1.400  0.00  0.00            
ATOM    374 HG12 VAL X  24     -20.640  -1.500  -0.270  0.00  0.00            
ATOM    375 HG13 VAL X  24     -21.000  -2.730   1.070  0.00  0.00            
ATOM    376  CG2 VAL X  24     -18.070  -1.000   0.400  0.00  0.00            
ATOM    377 HG21 VAL X  24     -18.490  -0.630  -0.560  0.00  0.00            
ATOM    378 HG22 VAL X  24     -18.080  -0.220   1.190  0.00  0.00            
ATOM    379 HG23 VAL X  24     -17.080  -1.390   0.120  0.00  0.00            
ATOM    380  C   VAL X  24     -19.260  -3.200   3.130  0.00  0.00            
ATOM    381  O   VAL X  24     -19.360  -4.350   2.610  0.00  0.00            
ATOM    382  N   GLY X  25     -19.890  -2.890   4.270  0.00  0.00            
ATOM    383  HN  GLY X  25     -19.780  -1.950   4.600  0.00  0.00            
ATOM    384  CA  GLY X  25     -20.840  -3.570   5.060  0.00  0.00            
ATOM    385  HA1 GLY X  25     -21.150  -2.900   5.850  0.00  0.00            
ATOM    386  HA2 GLY X  25     -21.580  -3.830   4.320  0.00  0.00            
ATOM    387  C   GLY X  25     -20.320  -4.880   5.640  0.00  0.00            
ATOM    388  O   GLY X  25     -20.880  -5.950   5.380  0.00  0.00            
ATOM    389  N   SER X  26     -19.110  -4.820   6.350  0.00  0.00            
ATOM    390  HN  SER X  26     -18.630  -3.950   6.390  0.00  0.00            
ATOM    391  CA  SER X  26     -18.560  -5.930   7.110  0.00  0.00            
ATOM    392  HA  SER X  26     -17.650  -5.550   7.530  0.00  0.00            
ATOM    393  CB  SER X  26     -19.460  -6.670   8.250  0.00  0.00            
ATOM    394  HB1 SER X  26     -19.030  -7.660   8.540  0.00  0.00            
ATOM    395  HB2 SER X  26     -20.460  -6.950   7.850  0.00  0.00            
ATOM    396  OG  SER X  26     -19.630  -5.800   9.370  0.00  0.00            
ATOM    397  HG1 SER X  26     -18.760  -5.580   9.720  0.00  0.00            
ATOM    398  C   SER X  26     -17.950  -6.950   6.120  0.00  0.00            
ATOM    399  O   SER X  26     -17.710  -8.050   6.570  0.00  0.00            
ATOM    400  N   ASN X  27     -17.810  -6.620   4.820  0.00  0.00            
ATOM    401  HN  ASN X  27     -18.230  -5.790   4.470  0.00  0.00            
ATOM    402  CA  ASN X  27     -17.130  -7.380   3.840  0.00  0.00            
ATOM    403  HA  ASN X  27     -16.690  -8.220   4.370  0.00  0.00            
ATOM    404  CB  ASN X  27     -18.130  -7.950   2.810  0.00  0.00            
ATOM    405  HB1 ASN X  27     -18.730  -7.160   2.300  0.00  0.00            
ATOM    406  HB2 ASN X  27     -18.970  -8.470   3.310  0.00  0.00            
ATOM    407  CG  ASN X  27     -17.530  -8.940   1.860  0.00  0.00            
ATOM    408  OD1 ASN X  27     -16.590  -9.710   2.200  0.00  0.00            
ATOM    409  ND2 ASN X  27     -18.000  -8.860   0.620  0.00  0.00            
ATOM    410 HD21 ASN X  27     -17.360  -9.050  -0.140  0.00  0.00            
ATOM    411 HD22 ASN X  27     -18.810  -8.370   0.320  0.00  0.00            
ATOM    412  C   ASN X  27     -16.070  -6.560   3.170  0.00  0.00            
ATOM    413  O   ASN X  27     -16.300  -5.410   2.710  0.00  0.00            
ATOM    414  N   LYS X  28     -14.890  -7.120   3.250  0.00  0.00            
ATOM    415  HN  LYS X  28     -14.850  -7.990   3.720  0.00  0.00            
ATOM    416  CA  LYS X  28     -13.680  -6.650   2.660  0.00  0.00            
ATOM    417  HA  LYS X  28     -13.310  -5.920   3.350  0.00  0.00            
ATOM    418  CB  LYS X  28     -12.600  -7.700   2.500  0.00  0.00            
ATOM    419  HB1 LYS X  28     -11.710  -7.200   2.070  0.00  0.00            
ATOM    420  HB2 LYS X  28     -12.980  -8.450   1.780  0.00  0.00            
ATOM    421  CG  LYS X  28     -12.260  -8.380   3.800  0.00  0.00            
ATOM    422  HG1 LYS X  28     -11.410  -9.080   3.640  0.00  0.00            
ATOM    423  HG2 LYS X  28     -13.080  -8.930   4.300  0.00  0.00            
ATOM    424  CD  LYS X  28     -11.780  -7.390   4.890  0.00  0.00            
ATOM    425  HD1 LYS X  28     -12.580  -6.800   5.370  0.00  0.00            
ATOM    426  HD2 LYS X  28     -11.390  -8.090   5.650  0.00  0.00            
ATOM    427  CE  LYS X  28     -10.650  -6.350   4.540  0.00  0.00            
ATOM    428  HE1 LYS X  28     -10.760  -5.950   3.510  0.00  0.00            
ATOM    429  HE2 LYS X  28      -9.690  -6.900   4.670  0.00  0.00            
ATOM    430  NZ  LYS X  28     -10.530  -5.180   5.480  0.00  0.00            
ATOM    431  HZ1 LYS X  28     -10.540  -5.460   6.480  0.00  0.00            
ATOM    432  HZ2 LYS X  28      -9.670  -4.610   5.340  0.00  0.00            
ATOM    433  HZ3 LYS X  28     -11.370  -4.580   5.350  0.00  0.00            
ATOM    434  C   LYS X  28     -13.790  -5.910   1.360  0.00  0.00            
ATOM    435  O   LYS X  28     -14.470  -6.260   0.410  0.00  0.00            
ATOM    436  N   GLY X  29     -13.170  -4.740   1.250  0.00  0.00            
ATOM    437  HN  GLY X  29     -12.750  -4.300   2.050  0.00  0.00            
ATOM    438  CA  GLY X  29     -12.980  -3.960  -0.020  0.00  0.00            
ATOM    439  HA1 GLY X  29     -13.940  -3.490  -0.200  0.00  0.00            
ATOM    440  HA2 GLY X  29     -12.330  -3.150   0.270  0.00  0.00            
ATOM    441  C   GLY X  29     -12.470  -4.580  -1.250  0.00  0.00            
ATOM    442  O   GLY X  29     -11.770  -5.570  -1.230  0.00  0.00            
ATOM    443  N   ALA X  30     -12.820  -4.020  -2.400  0.00  0.00            
ATOM    444  HN  ALA X  30     -13.510  -3.310  -2.460  0.00  0.00            
ATOM    445  CA  ALA X  30     -12.190  -4.200  -3.620  0.00  0.00            
ATOM    446  HA  ALA X  30     -12.320  -5.260  -3.760  0.00  0.00            
ATOM    447  CB  ALA X  30     -12.960  -3.370  -4.660  0.00  0.00            
ATOM    448  HB1 ALA X  30     -12.440  -3.450  -5.640  0.00  0.00            
ATOM    449  HB2 ALA X  30     -13.970  -3.820  -4.750  0.00  0.00            
ATOM    450  HB3 ALA X  30     -13.030  -2.310  -4.350  0.00  0.00            
ATOM    451  C   ALA X  30     -10.760  -3.930  -3.740  0.00  0.00            
ATOM    452  O   ALA X  30     -10.060  -3.450  -2.800  0.00  0.00            
ATOM    453  N   ILE X  31     -10.120  -4.280  -4.910  0.00  0.00            
ATOM    454  HN  ILE X  31     -10.580  -4.890  -5.560  0.00  0.00            
ATOM    455  CA  ILE X  31      -8.660  -4.250  -5.110  0.00  0.00            
ATOM    456  HA  ILE X  31      -8.220  -4.120  -4.140  0.00  0.00            
ATOM    457  CB  ILE X  31      -8.230  -5.590  -5.690  0.00  0.00            
ATOM    458  HB  ILE X  31      -8.720  -5.740  -6.680  0.00  0.00            
ATOM    459  CG2 ILE X  31      -6.710  -5.610  -5.890  0.00  0.00            
ATOM    460 HG21 ILE X  31      -6.220  -5.180  -4.990  0.00  0.00            
ATOM    461 HG22 ILE X  31      -6.340  -6.660  -5.920  0.00  0.00            
ATOM    462 HG23 ILE X  31      -6.480  -4.990  -6.780  0.00  0.00            
ATOM    463  CG1 ILE X  31      -8.610  -6.820  -4.870  0.00  0.00            
ATOM    464 HG11 ILE X  31      -9.660  -6.670  -4.560  0.00  0.00            
ATOM    465 HG12 ILE X  31      -8.020  -6.670  -3.930  0.00  0.00            
ATOM    466  CD  ILE X  31      -8.450  -8.120  -5.550  0.00  0.00            
ATOM    467  HD1 ILE X  31      -9.370  -8.370  -6.110  0.00  0.00            
ATOM    468  HD2 ILE X  31      -7.580  -8.230  -6.230  0.00  0.00            
ATOM    469  HD3 ILE X  31      -8.480  -8.940  -4.800  0.00  0.00            
ATOM    470  C   ILE X  31      -8.170  -3.070  -6.010  0.00  0.00            
ATOM    471  O   ILE X  31      -8.530  -2.980  -7.220  0.00  0.00            
ATOM    472  N   ILE X  32      -7.370  -2.150  -5.450  0.00  0.00            
ATOM    473  HN  ILE X  32      -7.150  -2.150  -4.470  0.00  0.00            
ATOM    474  CA  ILE X  32      -7.050  -1.020  -6.210  0.00  0.00            
ATOM    475  HA  ILE X  32      -7.860  -0.790  -6.880  0.00  0.00            
ATOM    476  CB  ILE X  32      -6.570   0.200  -5.440  0.00  0.00            
ATOM    477  HB  ILE X  32      -5.710  -0.140  -4.840  0.00  0.00            
ATOM    478  CG2 ILE X  32      -6.150   1.350  -6.410  0.00  0.00            
ATOM    479 HG21 ILE X  32      -5.510   1.000  -7.240  0.00  0.00            
ATOM    480 HG22 ILE X  32      -6.990   1.950  -6.800  0.00  0.00            
ATOM    481 HG23 ILE X  32      -5.490   2.060  -5.870  0.00  0.00            
ATOM    482  CG1 ILE X  32      -7.610   0.610  -4.440  0.00  0.00            
ATOM    483 HG11 ILE X  32      -7.550  -0.020  -3.520  0.00  0.00            
ATOM    484 HG12 ILE X  32      -8.620   0.580  -4.860  0.00  0.00            
ATOM    485  CD  ILE X  32      -7.510   2.210  -4.110  0.00  0.00            
ATOM    486  HD1 ILE X  32      -8.230   2.450  -3.290  0.00  0.00            
ATOM    487  HD2 ILE X  32      -6.470   2.480  -3.840  0.00  0.00            
ATOM    488  HD3 ILE X  32      -7.890   2.900  -4.890  0.00  0.00            
ATOM    489  C   ILE X  32      -5.850  -1.490  -7.070  0.00  0.00            
ATOM    490  O   ILE X  32      -5.760  -1.120  -8.250  0.00  0.00            
ATOM    491  N   GLY X  33      -4.950  -2.340  -6.480  0.00  0.00            
ATOM    492  HN  GLY X  33      -4.900  -2.450  -5.490  0.00  0.00            
ATOM    493  CA  GLY X  33      -3.770  -2.620  -7.280  0.00  0.00            
ATOM    494  HA1 GLY X  33      -3.980  -3.360  -8.020  0.00  0.00            
ATOM    495  HA2 GLY X  33      -3.250  -1.710  -7.570  0.00  0.00            
ATOM    496  C   GLY X  33      -2.760  -3.170  -6.330  0.00  0.00            
ATOM    497  O   GLY X  33      -3.250  -3.840  -5.420  0.00  0.00            
ATOM    498  N   LEU X  34      -1.420  -3.060  -6.650  0.00  0.00            
ATOM    499  HN  LEU X  34      -1.070  -2.590  -7.440  0.00  0.00            
ATOM    500  CA  LEU X  34      -0.280  -3.680  -5.870  0.00  0.00            
ATOM    501  HA  LEU X  34      -0.640  -4.340  -5.100  0.00  0.00            
ATOM    502  CB  LEU X  34       0.740  -4.480  -6.780  0.00  0.00            
ATOM    503  HB1 LEU X  34       1.690  -4.670  -6.230  0.00  0.00            
ATOM    504  HB2 LEU X  34       0.920  -3.810  -7.650  0.00  0.00            
ATOM    505  CG  LEU X  34       0.160  -5.880  -7.210  0.00  0.00            
ATOM    506  HG  LEU X  34      -0.810  -5.700  -7.720  0.00  0.00            
ATOM    507  CD1 LEU X  34       1.140  -6.450  -8.290  0.00  0.00            
ATOM    508 HD11 LEU X  34       2.180  -6.590  -7.940  0.00  0.00            
ATOM    509 HD12 LEU X  34       0.850  -7.520  -8.440  0.00  0.00            
ATOM    510 HD13 LEU X  34       1.130  -5.960  -9.290  0.00  0.00            
ATOM    511  CD2 LEU X  34      -0.140  -6.820  -5.980  0.00  0.00            
ATOM    512 HD21 LEU X  34      -0.540  -7.790  -6.350  0.00  0.00            
ATOM    513 HD22 LEU X  34       0.770  -7.040  -5.370  0.00  0.00            
ATOM    514 HD23 LEU X  34      -0.880  -6.380  -5.290  0.00  0.00            
ATOM    515  C   LEU X  34       0.490  -2.520  -5.260  0.00  0.00            
ATOM    516  O   LEU X  34       0.620  -1.450  -5.900  0.00  0.00            
ATOM    517  N   MET X  35       1.080  -2.680  -4.080  0.00  0.00            
ATOM    518  HN  MET X  35       0.970  -3.460  -3.470  0.00  0.00            
ATOM    519  CA  MET X  35       2.010  -1.700  -3.600  0.00  0.00            
ATOM    520  HA  MET X  35       2.140  -0.840  -4.250  0.00  0.00            
ATOM    521  CB  MET X  35       1.470  -1.150  -2.310  0.00  0.00            
ATOM    522  HB1 MET X  35       0.500  -0.660  -2.620  0.00  0.00            
ATOM    523  HB2 MET X  35       2.080  -0.370  -1.820  0.00  0.00            
ATOM    524  CG  MET X  35       1.000  -2.160  -1.210  0.00  0.00            
ATOM    525  HG1 MET X  35       1.770  -2.930  -0.990  0.00  0.00            
ATOM    526  HG2 MET X  35       0.240  -2.790  -1.720  0.00  0.00            
ATOM    527  SD  MET X  35       0.300  -1.330   0.260  0.00  0.00            
ATOM    528  CE  MET X  35      -0.590  -2.730   0.840  0.00  0.00            
ATOM    529  HE1 MET X  35       0.050  -3.590   1.100  0.00  0.00            
ATOM    530  HE2 MET X  35      -1.170  -2.580   1.770  0.00  0.00            
ATOM    531  HE3 MET X  35      -1.260  -3.080   0.010  0.00  0.00            
ATOM    532  C   MET X  35       3.380  -2.210  -3.280  0.00  0.00            
ATOM    533  O   MET X  35       3.620  -3.440  -3.310  0.00  0.00            
ATOM    534  N   VAL X  36       4.430  -1.440  -3.020  0.00  0.00            
ATOM    535  HN  VAL X  36       4.340  -0.480  -3.290  0.00  0.00            
ATOM    536  CA  VAL X  36       5.770  -1.970  -2.670  0.00  0.00            
ATOM    537  HA  VAL X  36       5.910  -2.870  -3.260  0.00  0.00            
ATOM    538  CB  VAL X  36       6.900  -0.980  -2.910  0.00  0.00            
ATOM    539  HB  VAL X  36       6.680  -0.410  -3.830  0.00  0.00            
ATOM    540  CG1 VAL X  36       6.980   0.100  -1.810  0.00  0.00            
ATOM    541 HG11 VAL X  36       7.060  -0.430  -0.840  0.00  0.00            
ATOM    542 HG12 VAL X  36       7.920   0.670  -1.970  0.00  0.00            
ATOM    543 HG13 VAL X  36       6.040   0.690  -1.830  0.00  0.00            
ATOM    544  CG2 VAL X  36       8.270  -1.680  -3.220  0.00  0.00            
ATOM    545 HG21 VAL X  36       9.010  -0.860  -3.380  0.00  0.00            
ATOM    546 HG22 VAL X  36       8.630  -2.240  -2.330  0.00  0.00            
ATOM    547 HG23 VAL X  36       8.170  -2.330  -4.130  0.00  0.00            
ATOM    548  C   VAL X  36       5.730  -2.480  -1.250  0.00  0.00            
ATOM    549  O   VAL X  36       5.160  -1.870  -0.330  0.00  0.00            
ATOM    550  N   GLY X  37       6.350  -3.630  -1.010  0.00  0.00            
ATOM    551  HN  GLY X  37       6.490  -4.250  -1.770  0.00  0.00            
ATOM    552  CA  GLY X  37       6.620  -4.210   0.290  0.00  0.00            
ATOM    553  HA1 GLY X  37       5.680  -4.470   0.760  0.00  0.00            
ATOM    554  HA2 GLY X  37       7.140  -5.100  -0.010  0.00  0.00            
ATOM    555  C   GLY X  37       7.330  -3.360   1.330  0.00  0.00            
ATOM    556  O   GLY X  37       8.040  -2.370   1.120  0.00  0.00            
ATOM    557  N   GLY X  38       7.240  -3.840   2.530  0.00  0.00            
ATOM    558  HN  GLY X  38       6.770  -4.720   2.670  0.00  0.00            
ATOM    559  CA  GLY X  38       7.780  -3.260   3.780  0.00  0.00            
ATOM    560  HA1 GLY X  38       7.390  -3.900   4.540  0.00  0.00            
ATOM    561  HA2 GLY X  38       8.850  -3.430   3.700  0.00  0.00            
ATOM    562  C   GLY X  38       7.300  -1.870   4.040  0.00  0.00            
ATOM    563  O   GLY X  38       6.130  -1.550   3.930  0.00  0.00            
ATOM    564  N   VAL X  39       8.160  -1.110   4.690  0.00  0.00            
ATOM    565  HN  VAL X  39       9.000  -1.610   4.910  0.00  0.00            
ATOM    566  CA  VAL X  39       7.870   0.250   5.140  0.00  0.00            
ATOM    567  HA  VAL X  39       7.050   0.120   5.840  0.00  0.00            
ATOM    568  CB  VAL X  39       9.120   0.860   5.790  0.00  0.00            
ATOM    569  HB  VAL X  39       9.890   0.870   4.980  0.00  0.00            
ATOM    570  CG1 VAL X  39       8.940   2.280   6.300  0.00  0.00            
ATOM    571 HG11 VAL X  39       8.630   2.910   5.420  0.00  0.00            
ATOM    572 HG12 VAL X  39       8.100   2.230   7.030  0.00  0.00            
ATOM    573 HG13 VAL X  39       9.880   2.690   6.710  0.00  0.00            
ATOM    574  CG2 VAL X  39       9.370  -0.100   6.970  0.00  0.00            
ATOM    575 HG21 VAL X  39       8.450  -0.170   7.590  0.00  0.00            
ATOM    576 HG22 VAL X  39       9.750  -1.090   6.640  0.00  0.00            
ATOM    577 HG23 VAL X  39      10.190   0.270   7.620  0.00  0.00            
ATOM    578  C   VAL X  39       7.390   1.230   4.060  0.00  0.00            
ATOM    579  O   VAL X  39       7.930   1.340   2.910  0.00  0.00            
ATOM    580  N   VAL X  40       6.290   1.930   4.310  0.00  0.00            
ATOM    581  HN  VAL X  40       5.750   1.840   5.140  0.00  0.00            
ATOM    582  CA  VAL X  40       5.880   3.030   3.380  0.00  0.00            
ATOM    583  HA  VAL X  40       6.700   3.310   2.730  0.00  0.00            
ATOM    584  CB  VAL X  40       4.730   2.540   2.530  0.00  0.00            
ATOM    585  HB  VAL X  40       4.480   3.290   1.750  0.00  0.00            
ATOM    586  CG1 VAL X  40       5.150   1.420   1.540  0.00  0.00            
ATOM    587 HG11 VAL X  40       4.310   1.340   0.810  0.00  0.00            
ATOM    588 HG12 VAL X  40       5.990   1.750   0.900  0.00  0.00            
ATOM    589 HG13 VAL X  40       5.460   0.460   2.010  0.00  0.00            
ATOM    590  CG2 VAL X  40       3.550   2.030   3.340  0.00  0.00            
ATOM    591 HG21 VAL X  40       2.710   1.700   2.710  0.00  0.00            
ATOM    592 HG22 VAL X  40       3.800   1.180   4.010  0.00  0.00            
ATOM    593 HG23 VAL X  40       3.080   2.820   3.970  0.00  0.00            
ATOM    594  C   VAL X  40       5.470   4.300   4.110  0.00  0.00            
ATOM    595  O   VAL X  40       5.140   5.290   3.420  0.00  0.00            
ATOM    596  N   ILE X  41       5.610   4.340   5.420  0.00  0.00            
ATOM    597  HN  ILE X  41       5.990   3.520   5.830  0.00  0.00            
ATOM    598  CA  ILE X  41       5.200   5.420   6.310  0.00  0.00            
ATOM    599  HA  ILE X  41       4.990   6.300   5.720  0.00  0.00            
ATOM    600  CB  ILE X  41       4.040   5.010   7.290  0.00  0.00            
ATOM    601  HB  ILE X  41       4.380   4.020   7.670  0.00  0.00            
ATOM    602  CG2 ILE X  41       4.030   6.110   8.350  0.00  0.00            
ATOM    603 HG21 ILE X  41       2.980   6.190   8.730  0.00  0.00            
ATOM    604 HG22 ILE X  41       4.680   5.870   9.220  0.00  0.00            
ATOM    605 HG23 ILE X  41       4.110   7.140   7.950  0.00  0.00            
ATOM    606  CG1 ILE X  41       2.640   4.900   6.600  0.00  0.00            
ATOM    607 HG11 ILE X  41       2.760   4.330   5.660  0.00  0.00            
ATOM    608 HG12 ILE X  41       2.150   5.890   6.450  0.00  0.00            
ATOM    609  CD  ILE X  41       1.830   4.060   7.520  0.00  0.00            
ATOM    610  HD1 ILE X  41       1.910   4.450   8.550  0.00  0.00            
ATOM    611  HD2 ILE X  41       0.750   4.000   7.240  0.00  0.00            
ATOM    612  HD3 ILE X  41       2.360   3.110   7.730  0.00  0.00            
ATOM    613  C   ILE X  41       6.550   5.560   7.000  0.00  0.00            
ATOM    614  O   ILE X  41       7.120   4.630   7.610  0.00  0.00            
ATOM    615  N   ALA X  42       7.190   6.710   6.960  0.00  0.00            
ATOM    616  HN  ALA X  42       6.750   7.390   6.380  0.00  0.00            
ATOM    617  CA  ALA X  42       8.310   7.180   7.740  0.00  0.00            
ATOM    618  HA  ALA X  42       9.060   6.430   7.530  0.00  0.00            
ATOM    619  CB  ALA X  42       8.810   8.520   7.240  0.00  0.00            
ATOM    620  HB1 ALA X  42       8.010   9.290   7.340  0.00  0.00            
ATOM    621  HB2 ALA X  42       9.780   8.900   7.630  0.00  0.00            
ATOM    622  HB3 ALA X  42       8.970   8.470   6.150  0.00  0.00            
ATOM    623  C   ALA X  42       8.020   7.290   9.240  0.00  0.00            
ATOM    624  O   ALA X  42       6.950   7.740   9.590  0.00  0.00            
END
