# Supplementary material for: Modulation of Aβ1–42 Aggregation by a SARS-CoV‑2 Protein Fragment
Source: J Chem Inf Model. 2025 Oct 1;65(20):11342–56. doi: 10.1021/acs.jcim.5c01811 (PMC12570137; doi:10.1021/acs.jcim.5c01811)
Supplement: Supplementary file 2 [file ci5c01811_si_002.zip › AB-coordinates/MONOMER/CENTROIDS/FI10/RF1_C5.pdb]

CRYST1   67.874   67.874   67.874  90.00  90.00  90.00 P 1           1
ATOM      1  N   ASP X   1      -3.650  -3.570  11.100  0.00  0.00            
ATOM      2  HN  ASP X   1      -3.670  -3.540  12.100  0.00  0.00            
ATOM      3  CA  ASP X   1      -3.000  -2.470  10.440  0.00  0.00            
ATOM      4  HA  ASP X   1      -3.660  -2.110   9.660  0.00  0.00            
ATOM      5  CB  ASP X   1      -2.580  -1.380  11.510  0.00  0.00            
ATOM      6  HB1 ASP X   1      -2.000  -0.590  10.990  0.00  0.00            
ATOM      7  HB2 ASP X   1      -1.780  -1.730  12.200  0.00  0.00            
ATOM      8  CG  ASP X   1      -3.720  -0.620  12.060  0.00  0.00            
ATOM      9  OD1 ASP X   1      -4.520  -0.070  11.270  0.00  0.00            
ATOM     10  OD2 ASP X   1      -3.740  -0.460  13.290  0.00  0.00            
ATOM     11  C   ASP X   1      -1.640  -2.840   9.810  0.00  0.00            
ATOM     12  O   ASP X   1      -0.980  -3.810  10.210  0.00  0.00            
ATOM     13  N   ALA X   2      -1.350  -2.200   8.650  0.00  0.00            
ATOM     14  HN  ALA X   2      -1.940  -1.600   8.120  0.00  0.00            
ATOM     15  CA  ALA X   2      -0.170  -2.490   7.840  0.00  0.00            
ATOM     16  HA  ALA X   2      -0.190  -3.510   7.500  0.00  0.00            
ATOM     17  CB  ALA X   2      -0.230  -1.660   6.520  0.00  0.00            
ATOM     18  HB1 ALA X   2      -0.990  -2.090   5.830  0.00  0.00            
ATOM     19  HB2 ALA X   2      -0.440  -0.570   6.600  0.00  0.00            
ATOM     20  HB3 ALA X   2       0.730  -1.820   5.980  0.00  0.00            
ATOM     21  C   ALA X   2       1.210  -2.160   8.450  0.00  0.00            
ATOM     22  O   ALA X   2       1.370  -1.130   9.060  0.00  0.00            
ATOM     23  N   GLU X   3       2.240  -3.070   8.340  0.00  0.00            
ATOM     24  HN  GLU X   3       2.170  -3.860   7.750  0.00  0.00            
ATOM     25  CA  GLU X   3       3.480  -2.890   9.090  0.00  0.00            
ATOM     26  HA  GLU X   3       3.200  -2.940  10.130  0.00  0.00            
ATOM     27  CB  GLU X   3       4.490  -4.070   8.760  0.00  0.00            
ATOM     28  HB1 GLU X   3       5.550  -4.030   9.090  0.00  0.00            
ATOM     29  HB2 GLU X   3       4.550  -4.050   7.660  0.00  0.00            
ATOM     30  CG  GLU X   3       3.900  -5.480   9.170  0.00  0.00            
ATOM     31  HG1 GLU X   3       2.940  -5.640   8.650  0.00  0.00            
ATOM     32  HG2 GLU X   3       3.810  -5.330  10.270  0.00  0.00            
ATOM     33  CD  GLU X   3       4.790  -6.690   8.860  0.00  0.00            
ATOM     34  OE1 GLU X   3       5.210  -6.860   7.680  0.00  0.00            
ATOM     35  OE2 GLU X   3       5.110  -7.390   9.820  0.00  0.00            
ATOM     36  C   GLU X   3       4.280  -1.590   8.930  0.00  0.00            
ATOM     37  O   GLU X   3       4.200  -0.850   7.920  0.00  0.00            
ATOM     38  N   PHE X   4       5.130  -1.250   9.870  0.00  0.00            
ATOM     39  HN  PHE X   4       5.130  -1.840  10.670  0.00  0.00            
ATOM     40  CA  PHE X   4       6.060  -0.130   9.910  0.00  0.00            
ATOM     41  HA  PHE X   4       5.490   0.650   9.430  0.00  0.00            
ATOM     42  CB  PHE X   4       6.570   0.290  11.290  0.00  0.00            
ATOM     43  HB1 PHE X   4       7.420   1.000  11.190  0.00  0.00            
ATOM     44  HB2 PHE X   4       6.970  -0.590  11.840  0.00  0.00            
ATOM     45  CG  PHE X   4       5.420   0.910  12.040  0.00  0.00            
ATOM     46  CD1 PHE X   4       4.730   0.180  12.970  0.00  0.00            
ATOM     47  HD1 PHE X   4       4.950  -0.870  13.110  0.00  0.00            
ATOM     48  CE1 PHE X   4       3.710   0.850  13.630  0.00  0.00            
ATOM     49  HE1 PHE X   4       3.040   0.240  14.220  0.00  0.00            
ATOM     50  CZ  PHE X   4       3.450   2.220  13.540  0.00  0.00            
ATOM     51  HZ  PHE X   4       2.570   2.560  14.070  0.00  0.00            
ATOM     52  CD2 PHE X   4       5.150   2.340  11.880  0.00  0.00            
ATOM     53  HD2 PHE X   4       5.860   2.880  11.270  0.00  0.00            
ATOM     54  CE2 PHE X   4       4.160   3.000  12.620  0.00  0.00            
ATOM     55  HE2 PHE X   4       3.960   4.060  12.480  0.00  0.00            
ATOM     56  C   PHE X   4       7.270  -0.430   9.050  0.00  0.00            
ATOM     57  O   PHE X   4       8.160  -1.120   9.490  0.00  0.00            
ATOM     58  N   ARG X   5       7.340   0.010   7.860  0.00  0.00            
ATOM     59  HN  ARG X   5       6.630   0.570   7.450  0.00  0.00            
ATOM     60  CA  ARG X   5       8.430  -0.320   6.890  0.00  0.00            
ATOM     61  HA  ARG X   5       9.000  -1.200   7.150  0.00  0.00            
ATOM     62  CB  ARG X   5       7.910  -0.470   5.440  0.00  0.00            
ATOM     63  HB1 ARG X   5       8.830  -0.600   4.830  0.00  0.00            
ATOM     64  HB2 ARG X   5       7.410   0.460   5.090  0.00  0.00            
ATOM     65  CG  ARG X   5       6.910  -1.560   5.110  0.00  0.00            
ATOM     66  HG1 ARG X   5       6.550  -1.540   4.070  0.00  0.00            
ATOM     67  HG2 ARG X   5       5.970  -1.400   5.690  0.00  0.00            
ATOM     68  CD  ARG X   5       7.520  -2.920   5.280  0.00  0.00            
ATOM     69  HD1 ARG X   5       6.680  -3.650   5.160  0.00  0.00            
ATOM     70  HD2 ARG X   5       7.940  -3.040   6.300  0.00  0.00            
ATOM     71  NE  ARG X   5       8.530  -3.170   4.240  0.00  0.00            
ATOM     72  HE  ARG X   5       8.680  -2.520   3.500  0.00  0.00            
ATOM     73  CZ  ARG X   5       9.150  -4.350   4.030  0.00  0.00            
ATOM     74  NH1 ARG X   5       9.100  -5.350   4.920  0.00  0.00            
ATOM     75 HH11 ARG X   5       8.430  -5.230   5.650  0.00  0.00            
ATOM     76 HH12 ARG X   5       9.360  -6.230   4.520  0.00  0.00            
ATOM     77  NH2 ARG X   5       9.780  -4.580   2.900  0.00  0.00            
ATOM     78 HH21 ARG X   5       9.810  -3.860   2.220  0.00  0.00            
ATOM     79 HH22 ARG X   5      10.250  -5.470   2.920  0.00  0.00            
ATOM     80  C   ARG X   5       9.370   0.900   6.870  0.00  0.00            
ATOM     81  O   ARG X   5       9.020   2.070   7.110  0.00  0.00            
ATOM     82  N   HIS X   6      10.640   0.670   6.550  0.00  0.00            
ATOM     83  HN  HIS X   6      11.010  -0.250   6.500  0.00  0.00            
ATOM     84  CA  HIS X   6      11.640   1.690   6.560  0.00  0.00            
ATOM     85  HA  HIS X   6      11.210   2.680   6.480  0.00  0.00            
ATOM     86  CB  HIS X   6      12.380   1.480   7.970  0.00  0.00            
ATOM     87  HB1 HIS X   6      13.380   1.970   7.890  0.00  0.00            
ATOM     88  HB2 HIS X   6      12.580   0.400   8.140  0.00  0.00            
ATOM     89  ND1 HIS X   6      11.420   3.410   9.290  0.00  0.00            
ATOM     90  CG  HIS X   6      11.610   2.070   9.150  0.00  0.00            
ATOM     91  CE1 HIS X   6      10.620   3.510  10.350  0.00  0.00            
ATOM     92  HE1 HIS X   6      10.130   4.410  10.720  0.00  0.00            
ATOM     93  NE2 HIS X   6      10.290   2.300  10.910  0.00  0.00            
ATOM     94  HE2 HIS X   6       9.680   2.120  11.670  0.00  0.00            
ATOM     95  CD2 HIS X   6      10.940   1.360  10.110  0.00  0.00            
ATOM     96  HD2 HIS X   6      10.900   0.280  10.160  0.00  0.00            
ATOM     97  C   HIS X   6      12.560   1.630   5.320  0.00  0.00            
ATOM     98  O   HIS X   6      12.770   0.600   4.730  0.00  0.00            
ATOM     99  N   ASP X   7      13.110   2.810   4.960  0.00  0.00            
ATOM    100  HN  ASP X   7      12.810   3.550   5.540  0.00  0.00            
ATOM    101  CA  ASP X   7      14.190   3.080   4.060  0.00  0.00            
ATOM    102  HA  ASP X   7      13.860   2.830   3.070  0.00  0.00            
ATOM    103  CB  ASP X   7      14.600   4.550   4.220  0.00  0.00            
ATOM    104  HB1 ASP X   7      15.630   4.780   3.860  0.00  0.00            
ATOM    105  HB2 ASP X   7      14.630   4.840   5.280  0.00  0.00            
ATOM    106  CG  ASP X   7      13.780   5.500   3.270  0.00  0.00            
ATOM    107  OD1 ASP X   7      13.530   6.690   3.660  0.00  0.00            
ATOM    108  OD2 ASP X   7      13.460   5.060   2.150  0.00  0.00            
ATOM    109  C   ASP X   7      15.490   2.250   4.220  0.00  0.00            
ATOM    110  O   ASP X   7      15.780   1.700   5.240  0.00  0.00            
ATOM    111  N   SER X   8      16.330   2.220   3.140  0.00  0.00            
ATOM    112  HN  SER X   8      16.110   2.810   2.370  0.00  0.00            
ATOM    113  CA  SER X   8      17.580   1.510   3.050  0.00  0.00            
ATOM    114  HA  SER X   8      18.120   1.880   2.180  0.00  0.00            
ATOM    115  CB  SER X   8      18.550   1.880   4.190  0.00  0.00            
ATOM    116  HB1 SER X   8      18.170   1.750   5.220  0.00  0.00            
ATOM    117  HB2 SER X   8      18.730   2.980   4.120  0.00  0.00            
ATOM    118  OG  SER X   8      19.770   1.120   4.060  0.00  0.00            
ATOM    119  HG1 SER X   8      20.310   1.560   4.720  0.00  0.00            
ATOM    120  C   SER X   8      17.440   0.010   2.710  0.00  0.00            
ATOM    121  O   SER X   8      16.670  -0.670   3.340  0.00  0.00            
ATOM    122  N   GLY X   9      18.160  -0.570   1.730  0.00  0.00            
ATOM    123  HN  GLY X   9      18.910  -0.150   1.260  0.00  0.00            
ATOM    124  CA  GLY X   9      17.990  -2.020   1.550  0.00  0.00            
ATOM    125  HA1 GLY X   9      18.880  -2.400   1.070  0.00  0.00            
ATOM    126  HA2 GLY X   9      17.950  -2.510   2.520  0.00  0.00            
ATOM    127  C   GLY X   9      16.660  -2.440   0.890  0.00  0.00            
ATOM    128  O   GLY X   9      16.130  -3.530   1.130  0.00  0.00            
ATOM    129  N   TYR X  10      16.250  -1.590  -0.070  0.00  0.00            
ATOM    130  HN  TYR X  10      16.740  -0.750  -0.290  0.00  0.00            
ATOM    131  CA  TYR X  10      15.140  -1.800  -1.010  0.00  0.00            
ATOM    132  HA  TYR X  10      14.300  -1.770  -0.330  0.00  0.00            
ATOM    133  CB  TYR X  10      15.000  -0.690  -2.030  0.00  0.00            
ATOM    134  HB1 TYR X  10      14.010  -0.800  -2.530  0.00  0.00            
ATOM    135  HB2 TYR X  10      15.800  -0.850  -2.780  0.00  0.00            
ATOM    136  CG  TYR X  10      15.240   0.680  -1.410  0.00  0.00            
ATOM    137  CD1 TYR X  10      14.130   1.310  -0.780  0.00  0.00            
ATOM    138  HD1 TYR X  10      13.230   0.720  -0.670  0.00  0.00            
ATOM    139  CE1 TYR X  10      14.220   2.570  -0.210  0.00  0.00            
ATOM    140  HE1 TYR X  10      13.380   2.920   0.360  0.00  0.00            
ATOM    141  CZ  TYR X  10      15.500   3.250  -0.300  0.00  0.00            
ATOM    142  OH  TYR X  10      15.650   4.420   0.470  0.00  0.00            
ATOM    143  HH  TYR X  10      14.810   4.740   0.830  0.00  0.00            
ATOM    144  CD2 TYR X  10      16.480   1.370  -1.470  0.00  0.00            
ATOM    145  HD2 TYR X  10      17.340   0.890  -1.900  0.00  0.00            
ATOM    146  CE2 TYR X  10      16.610   2.650  -0.920  0.00  0.00            
ATOM    147  HE2 TYR X  10      17.550   3.150  -1.110  0.00  0.00            
ATOM    148  C   TYR X  10      15.080  -3.190  -1.690  0.00  0.00            
ATOM    149  O   TYR X  10      16.040  -3.550  -2.390  0.00  0.00            
ATOM    150  N   GLU X  11      14.020  -3.890  -1.480  0.00  0.00            
ATOM    151  HN  GLU X  11      13.290  -3.430  -0.960  0.00  0.00            
ATOM    152  CA  GLU X  11      13.720  -5.260  -1.990  0.00  0.00            
ATOM    153  HA  GLU X  11      14.530  -5.860  -1.610  0.00  0.00            
ATOM    154  CB  GLU X  11      12.370  -5.750  -1.550  0.00  0.00            
ATOM    155  HB1 GLU X  11      12.100  -6.620  -2.200  0.00  0.00            
ATOM    156  HB2 GLU X  11      11.690  -4.890  -1.740  0.00  0.00            
ATOM    157  CG  GLU X  11      12.270  -6.160  -0.010  0.00  0.00            
ATOM    158  HG1 GLU X  11      11.200  -6.240   0.310  0.00  0.00            
ATOM    159  HG2 GLU X  11      12.700  -5.240   0.430  0.00  0.00            
ATOM    160  CD  GLU X  11      13.030  -7.460   0.280  0.00  0.00            
ATOM    161  OE1 GLU X  11      13.340  -8.090  -0.700  0.00  0.00            
ATOM    162  OE2 GLU X  11      13.200  -7.740   1.500  0.00  0.00            
ATOM    163  C   GLU X  11      13.900  -5.360  -3.550  0.00  0.00            
ATOM    164  O   GLU X  11      13.620  -4.450  -4.390  0.00  0.00            
ATOM    165  N   VAL X  12      14.340  -6.520  -4.020  0.00  0.00            
ATOM    166  HN  VAL X  12      14.490  -7.280  -3.380  0.00  0.00            
ATOM    167  CA  VAL X  12      14.480  -6.780  -5.360  0.00  0.00            
ATOM    168  HA  VAL X  12      15.030  -6.010  -5.890  0.00  0.00            
ATOM    169  CB  VAL X  12      15.130  -8.120  -5.550  0.00  0.00            
ATOM    170  HB  VAL X  12      14.500  -8.830  -4.990  0.00  0.00            
ATOM    171  CG1 VAL X  12      15.340  -8.520  -7.050  0.00  0.00            
ATOM    172 HG11 VAL X  12      16.020  -7.840  -7.610  0.00  0.00            
ATOM    173 HG12 VAL X  12      15.760  -9.560  -7.050  0.00  0.00            
ATOM    174 HG13 VAL X  12      14.370  -8.580  -7.610  0.00  0.00            
ATOM    175  CG2 VAL X  12      16.530  -8.150  -4.850  0.00  0.00            
ATOM    176 HG21 VAL X  12      16.450  -8.170  -3.740  0.00  0.00            
ATOM    177 HG22 VAL X  12      17.240  -8.960  -5.130  0.00  0.00            
ATOM    178 HG23 VAL X  12      17.130  -7.240  -5.060  0.00  0.00            
ATOM    179  C   VAL X  12      13.110  -6.850  -6.030  0.00  0.00            
ATOM    180  O   VAL X  12      13.020  -6.410  -7.190  0.00  0.00            
ATOM    181  N   HIS X  13      12.040  -7.260  -5.340  0.00  0.00            
ATOM    182  HN  HIS X  13      12.140  -7.550  -4.390  0.00  0.00            
ATOM    183  CA  HIS X  13      10.710  -7.430  -5.880  0.00  0.00            
ATOM    184  HA  HIS X  13      10.770  -7.180  -6.930  0.00  0.00            
ATOM    185  CB  HIS X  13      10.080  -8.840  -5.670  0.00  0.00            
ATOM    186  HB1 HIS X  13       9.020  -8.910  -5.950  0.00  0.00            
ATOM    187  HB2 HIS X  13      10.110  -9.150  -4.600  0.00  0.00            
ATOM    188  ND1 HIS X  13      10.530  -9.860  -7.810  0.00  0.00            
ATOM    189  CG  HIS X  13      10.790  -9.830  -6.460  0.00  0.00            
ATOM    190  CE1 HIS X  13      11.100 -10.960  -8.280  0.00  0.00            
ATOM    191  HE1 HIS X  13      11.100 -11.230  -9.350  0.00  0.00            
ATOM    192  NE2 HIS X  13      11.850 -11.560  -7.300  0.00  0.00            
ATOM    193  HE2 HIS X  13      12.460 -12.360  -7.330  0.00  0.00            
ATOM    194  CD2 HIS X  13      11.590 -10.840  -6.170  0.00  0.00            
ATOM    195  HD2 HIS X  13      12.030 -11.180  -5.230  0.00  0.00            
ATOM    196  C   HIS X  13       9.850  -6.400  -5.210  0.00  0.00            
ATOM    197  O   HIS X  13       9.890  -6.110  -4.050  0.00  0.00            
ATOM    198  N   HIS X  14       9.000  -5.740  -6.050  0.00  0.00            
ATOM    199  HN  HIS X  14       8.880  -5.950  -7.020  0.00  0.00            
ATOM    200  CA  HIS X  14       7.860  -4.930  -5.460  0.00  0.00            
ATOM    201  HA  HIS X  14       8.270  -4.100  -4.910  0.00  0.00            
ATOM    202  CB  HIS X  14       6.900  -4.320  -6.480  0.00  0.00            
ATOM    203  HB1 HIS X  14       6.050  -3.940  -5.880  0.00  0.00            
ATOM    204  HB2 HIS X  14       6.640  -5.060  -7.260  0.00  0.00            
ATOM    205  ND1 HIS X  14       7.850  -3.210  -8.400  0.00  0.00            
ATOM    206  CG  HIS X  14       7.280  -3.050  -7.170  0.00  0.00            
ATOM    207  CE1 HIS X  14       8.260  -2.040  -8.760  0.00  0.00            
ATOM    208  HE1 HIS X  14       8.740  -1.730  -9.700  0.00  0.00            
ATOM    209  NE2 HIS X  14       8.000  -1.160  -7.840  0.00  0.00            
ATOM    210  HE2 HIS X  14       7.990  -0.170  -7.960  0.00  0.00            
ATOM    211  CD2 HIS X  14       7.360  -1.770  -6.820  0.00  0.00            
ATOM    212  HD2 HIS X  14       7.120  -1.270  -5.890  0.00  0.00            
ATOM    213  C   HIS X  14       6.990  -5.880  -4.500  0.00  0.00            
ATOM    214  O   HIS X  14       6.440  -6.900  -4.890  0.00  0.00            
ATOM    215  N   GLN X  15       6.950  -5.570  -3.210  0.00  0.00            
ATOM    216  HN  GLN X  15       7.440  -4.780  -2.840  0.00  0.00            
ATOM    217  CA  GLN X  15       6.060  -6.230  -2.280  0.00  0.00            
ATOM    218  HA  GLN X  15       6.000  -7.320  -2.360  0.00  0.00            
ATOM    219  CB  GLN X  15       6.680  -5.880  -0.960  0.00  0.00            
ATOM    220  HB1 GLN X  15       6.070  -6.170  -0.080  0.00  0.00            
ATOM    221  HB2 GLN X  15       6.660  -4.760  -0.990  0.00  0.00            
ATOM    222  CG  GLN X  15       8.110  -6.250  -0.610  0.00  0.00            
ATOM    223  HG1 GLN X  15       8.280  -6.220   0.480  0.00  0.00            
ATOM    224  HG2 GLN X  15       8.900  -5.580  -1.020  0.00  0.00            
ATOM    225  CD  GLN X  15       8.320  -7.710  -0.940  0.00  0.00            
ATOM    226  OE1 GLN X  15       7.580  -8.520  -0.380  0.00  0.00            
ATOM    227  NE2 GLN X  15       9.270  -8.080  -1.820  0.00  0.00            
ATOM    228 HE21 GLN X  15       9.770  -7.340  -2.270  0.00  0.00            
ATOM    229 HE22 GLN X  15       9.450  -9.060  -1.770  0.00  0.00            
ATOM    230  C   GLN X  15       4.670  -5.740  -2.370  0.00  0.00            
ATOM    231  O   GLN X  15       4.430  -4.540  -2.260  0.00  0.00            
ATOM    232  N   LYS X  16       3.680  -6.670  -2.450  0.00  0.00            
ATOM    233  HN  LYS X  16       3.870  -7.650  -2.460  0.00  0.00            
ATOM    234  CA  LYS X  16       2.230  -6.430  -2.420  0.00  0.00            
ATOM    235  HA  LYS X  16       2.060  -5.520  -2.980  0.00  0.00            
ATOM    236  CB  LYS X  16       1.410  -7.600  -3.120  0.00  0.00            
ATOM    237  HB1 LYS X  16       0.320  -7.400  -3.090  0.00  0.00            
ATOM    238  HB2 LYS X  16       1.540  -8.520  -2.520  0.00  0.00            
ATOM    239  CG  LYS X  16       1.860  -7.830  -4.580  0.00  0.00            
ATOM    240  HG1 LYS X  16       1.140  -8.580  -4.940  0.00  0.00            
ATOM    241  HG2 LYS X  16       2.880  -8.290  -4.640  0.00  0.00            
ATOM    242  CD  LYS X  16       1.810  -6.610  -5.470  0.00  0.00            
ATOM    243  HD1 LYS X  16       2.410  -5.750  -5.090  0.00  0.00            
ATOM    244  HD2 LYS X  16       2.310  -6.960  -6.400  0.00  0.00            
ATOM    245  CE  LYS X  16       0.350  -6.170  -5.720  0.00  0.00            
ATOM    246  HE1 LYS X  16       0.350  -5.320  -6.440  0.00  0.00            
ATOM    247  HE2 LYS X  16      -0.190  -5.910  -4.780  0.00  0.00            
ATOM    248  NZ  LYS X  16      -0.390  -7.260  -6.360  0.00  0.00            
ATOM    249  HZ1 LYS X  16      -1.290  -6.870  -6.720  0.00  0.00            
ATOM    250  HZ2 LYS X  16       0.130  -7.560  -7.210  0.00  0.00            
ATOM    251  HZ3 LYS X  16      -0.420  -8.060  -5.700  0.00  0.00            
ATOM    252  C   LYS X  16       1.650  -6.070  -1.010  0.00  0.00            
ATOM    253  O   LYS X  16       1.880  -6.770  -0.070  0.00  0.00            
ATOM    254  N   LEU X  17       0.840  -5.010  -0.940  0.00  0.00            
ATOM    255  HN  LEU X  17       0.750  -4.360  -1.680  0.00  0.00            
ATOM    256  CA  LEU X  17       0.060  -4.780   0.290  0.00  0.00            
ATOM    257  HA  LEU X  17       0.310  -5.560   1.000  0.00  0.00            
ATOM    258  CB  LEU X  17       0.630  -3.410   0.780  0.00  0.00            
ATOM    259  HB1 LEU X  17       0.310  -2.670   0.020  0.00  0.00            
ATOM    260  HB2 LEU X  17       1.700  -3.670   0.800  0.00  0.00            
ATOM    261  CG  LEU X  17       0.030  -2.950   2.090  0.00  0.00            
ATOM    262  HG  LEU X  17      -1.060  -2.760   1.910  0.00  0.00            
ATOM    263  CD1 LEU X  17       0.270  -3.910   3.240  0.00  0.00            
ATOM    264 HD11 LEU X  17       1.340  -4.080   3.440  0.00  0.00            
ATOM    265 HD12 LEU X  17      -0.230  -3.490   4.140  0.00  0.00            
ATOM    266 HD13 LEU X  17      -0.170  -4.890   2.950  0.00  0.00            
ATOM    267  CD2 LEU X  17       0.720  -1.620   2.490  0.00  0.00            
ATOM    268 HD21 LEU X  17       1.790  -1.620   2.180  0.00  0.00            
ATOM    269 HD22 LEU X  17       0.190  -0.800   1.950  0.00  0.00            
ATOM    270 HD23 LEU X  17       0.680  -1.400   3.580  0.00  0.00            
ATOM    271  C   LEU X  17      -1.460  -4.830   0.110  0.00  0.00            
ATOM    272  O   LEU X  17      -2.080  -4.100  -0.700  0.00  0.00            
ATOM    273  N   VAL X  18      -2.250  -5.620   0.940  0.00  0.00            
ATOM    274  HN  VAL X  18      -1.830  -6.250   1.580  0.00  0.00            
ATOM    275  CA  VAL X  18      -3.710  -5.720   0.830  0.00  0.00            
ATOM    276  HA  VAL X  18      -3.780  -5.810  -0.250  0.00  0.00            
ATOM    277  CB  VAL X  18      -4.380  -6.970   1.420  0.00  0.00            
ATOM    278  HB  VAL X  18      -5.490  -6.980   1.320  0.00  0.00            
ATOM    279  CG1 VAL X  18      -4.010  -8.230   0.670  0.00  0.00            
ATOM    280 HG11 VAL X  18      -4.200  -9.170   1.230  0.00  0.00            
ATOM    281 HG12 VAL X  18      -4.560  -8.400  -0.280  0.00  0.00            
ATOM    282 HG13 VAL X  18      -2.920  -8.330   0.510  0.00  0.00            
ATOM    283  CG2 VAL X  18      -3.980  -6.950   2.950  0.00  0.00            
ATOM    284 HG21 VAL X  18      -4.320  -6.000   3.430  0.00  0.00            
ATOM    285 HG22 VAL X  18      -4.310  -7.870   3.470  0.00  0.00            
ATOM    286 HG23 VAL X  18      -2.870  -6.980   2.990  0.00  0.00            
ATOM    287  C   VAL X  18      -4.330  -4.390   1.190  0.00  0.00            
ATOM    288  O   VAL X  18      -3.790  -3.610   2.010  0.00  0.00            
ATOM    289  N   PHE X  19      -5.440  -4.000   0.480  0.00  0.00            
ATOM    290  HN  PHE X  19      -5.800  -4.540  -0.270  0.00  0.00            
ATOM    291  CA  PHE X  19      -6.210  -2.890   0.840  0.00  0.00            
ATOM    292  HA  PHE X  19      -5.580  -2.180   1.340  0.00  0.00            
ATOM    293  CB  PHE X  19      -6.650  -2.210  -0.520  0.00  0.00            
ATOM    294  HB1 PHE X  19      -7.280  -2.890  -1.140  0.00  0.00            
ATOM    295  HB2 PHE X  19      -5.810  -2.030  -1.220  0.00  0.00            
ATOM    296  CG  PHE X  19      -7.380  -0.910  -0.330  0.00  0.00            
ATOM    297  CD1 PHE X  19      -8.700  -0.630  -0.830  0.00  0.00            
ATOM    298  HD1 PHE X  19      -9.250  -1.450  -1.270  0.00  0.00            
ATOM    299  CE1 PHE X  19      -9.210   0.680  -0.780  0.00  0.00            
ATOM    300  HE1 PHE X  19     -10.150   0.940  -1.250  0.00  0.00            
ATOM    301  CZ  PHE X  19      -8.410   1.710  -0.210  0.00  0.00            
ATOM    302  HZ  PHE X  19      -8.850   2.700  -0.130  0.00  0.00            
ATOM    303  CD2 PHE X  19      -6.680   0.180   0.280  0.00  0.00            
ATOM    304  HD2 PHE X  19      -5.680   0.050   0.690  0.00  0.00            
ATOM    305  CE2 PHE X  19      -7.230   1.440   0.430  0.00  0.00            
ATOM    306  HE2 PHE X  19      -6.600   2.160   0.930  0.00  0.00            
ATOM    307  C   PHE X  19      -7.420  -3.300   1.720  0.00  0.00            
ATOM    308  O   PHE X  19      -8.060  -4.280   1.470  0.00  0.00            
ATOM    309  N   PHE X  20      -7.660  -2.520   2.800  0.00  0.00            
ATOM    310  HN  PHE X  20      -7.140  -1.710   3.070  0.00  0.00            
ATOM    311  CA  PHE X  20      -8.810  -2.900   3.610  0.00  0.00            
ATOM    312  HA  PHE X  20      -8.700  -3.950   3.830  0.00  0.00            
ATOM    313  CB  PHE X  20      -8.780  -2.080   4.930  0.00  0.00            
ATOM    314  HB1 PHE X  20      -8.830  -1.030   4.540  0.00  0.00            
ATOM    315  HB2 PHE X  20      -7.800  -2.260   5.410  0.00  0.00            
ATOM    316  CG  PHE X  20      -9.910  -2.290   5.890  0.00  0.00            
ATOM    317  CD1 PHE X  20     -10.950  -1.320   5.900  0.00  0.00            
ATOM    318  HD1 PHE X  20     -10.750  -0.510   5.230  0.00  0.00            
ATOM    319  CE1 PHE X  20     -11.900  -1.380   6.890  0.00  0.00            
ATOM    320  HE1 PHE X  20     -12.590  -0.540   6.930  0.00  0.00            
ATOM    321  CZ  PHE X  20     -11.930  -2.530   7.730  0.00  0.00            
ATOM    322  HZ  PHE X  20     -12.600  -2.490   8.560  0.00  0.00            
ATOM    323  CD2 PHE X  20     -10.020  -3.430   6.650  0.00  0.00            
ATOM    324  HD2 PHE X  20      -9.270  -4.200   6.540  0.00  0.00            
ATOM    325  CE2 PHE X  20     -11.020  -3.550   7.650  0.00  0.00            
ATOM    326  HE2 PHE X  20     -11.100  -4.420   8.280  0.00  0.00            
ATOM    327  C   PHE X  20     -10.170  -2.770   2.860  0.00  0.00            
ATOM    328  O   PHE X  20     -10.310  -2.010   1.880  0.00  0.00            
ATOM    329  N   ALA X  21     -11.150  -3.610   3.260  0.00  0.00            
ATOM    330  HN  ALA X  21     -10.990  -4.250   4.000  0.00  0.00            
ATOM    331  CA  ALA X  21     -12.440  -3.730   2.620  0.00  0.00            
ATOM    332  HA  ALA X  21     -12.400  -3.380   1.600  0.00  0.00            
ATOM    333  CB  ALA X  21     -12.920  -5.240   2.680  0.00  0.00            
ATOM    334  HB1 ALA X  21     -12.340  -5.800   1.920  0.00  0.00            
ATOM    335  HB2 ALA X  21     -12.920  -5.700   3.690  0.00  0.00            
ATOM    336  HB3 ALA X  21     -13.960  -5.350   2.300  0.00  0.00            
ATOM    337  C   ALA X  21     -13.500  -2.850   3.390  0.00  0.00            
ATOM    338  O   ALA X  21     -13.890  -3.180   4.500  0.00  0.00            
ATOM    339  N   GLU X  22     -14.040  -1.780   2.760  0.00  0.00            
ATOM    340  HN  GLU X  22     -13.730  -1.540   1.840  0.00  0.00            
ATOM    341  CA  GLU X  22     -15.150  -0.970   3.230  0.00  0.00            
ATOM    342  HA  GLU X  22     -15.250  -1.240   4.270  0.00  0.00            
ATOM    343  CB  GLU X  22     -14.680   0.470   3.150  0.00  0.00            
ATOM    344  HB1 GLU X  22     -15.510   1.150   3.440  0.00  0.00            
ATOM    345  HB2 GLU X  22     -14.460   0.760   2.100  0.00  0.00            
ATOM    346  CG  GLU X  22     -13.380   0.940   3.910  0.00  0.00            
ATOM    347  HG1 GLU X  22     -12.550   0.310   3.560  0.00  0.00            
ATOM    348  HG2 GLU X  22     -13.510   0.840   5.010  0.00  0.00            
ATOM    349  CD  GLU X  22     -13.020   2.370   3.770  0.00  0.00            
ATOM    350  OE1 GLU X  22     -13.380   3.020   2.720  0.00  0.00            
ATOM    351  OE2 GLU X  22     -12.430   2.940   4.730  0.00  0.00            
ATOM    352  C   GLU X  22     -16.430  -1.330   2.480  0.00  0.00            
ATOM    353  O   GLU X  22     -16.520  -1.380   1.250  0.00  0.00            
ATOM    354  N   ASP X  23     -17.540  -1.450   3.260  0.00  0.00            
ATOM    355  HN  ASP X  23     -17.400  -1.480   4.240  0.00  0.00            
ATOM    356  CA  ASP X  23     -18.840  -1.710   2.700  0.00  0.00            
ATOM    357  HA  ASP X  23     -18.720  -2.610   2.110  0.00  0.00            
ATOM    358  CB  ASP X  23     -20.010  -1.800   3.730  0.00  0.00            
ATOM    359  HB1 ASP X  23     -21.010  -1.990   3.260  0.00  0.00            
ATOM    360  HB2 ASP X  23     -20.000  -0.840   4.300  0.00  0.00            
ATOM    361  CG  ASP X  23     -19.680  -2.830   4.730  0.00  0.00            
ATOM    362  OD1 ASP X  23     -18.890  -3.750   4.440  0.00  0.00            
ATOM    363  OD2 ASP X  23     -20.270  -2.740   5.870  0.00  0.00            
ATOM    364  C   ASP X  23     -19.350  -0.540   1.790  0.00  0.00            
ATOM    365  O   ASP X  23     -20.020  -0.900   0.810  0.00  0.00            
ATOM    366  N   VAL X  24     -19.070   0.690   2.150  0.00  0.00            
ATOM    367  HN  VAL X  24     -18.670   0.840   3.060  0.00  0.00            
ATOM    368  CA  VAL X  24     -19.570   1.850   1.380  0.00  0.00            
ATOM    369  HA  VAL X  24     -20.590   1.730   1.050  0.00  0.00            
ATOM    370  CB  VAL X  24     -19.660   3.120   2.170  0.00  0.00            
ATOM    371  HB  VAL X  24     -18.630   3.320   2.530  0.00  0.00            
ATOM    372  CG1 VAL X  24     -19.890   4.280   1.300  0.00  0.00            
ATOM    373 HG11 VAL X  24     -20.120   5.170   1.910  0.00  0.00            
ATOM    374 HG12 VAL X  24     -18.970   4.560   0.740  0.00  0.00            
ATOM    375 HG13 VAL X  24     -20.660   4.110   0.510  0.00  0.00            
ATOM    376  CG2 VAL X  24     -20.740   3.060   3.260  0.00  0.00            
ATOM    377 HG21 VAL X  24     -20.730   3.910   3.970  0.00  0.00            
ATOM    378 HG22 VAL X  24     -21.730   3.110   2.780  0.00  0.00            
ATOM    379 HG23 VAL X  24     -20.740   2.130   3.880  0.00  0.00            
ATOM    380  C   VAL X  24     -18.750   2.040   0.090  0.00  0.00            
ATOM    381  O   VAL X  24     -17.510   2.020   0.200  0.00  0.00            
ATOM    382  N   GLY X  25     -19.390   2.350  -1.010  0.00  0.00            
ATOM    383  HN  GLY X  25     -20.380   2.240  -1.030  0.00  0.00            
ATOM    384  CA  GLY X  25     -18.550   2.690  -2.270  0.00  0.00            
ATOM    385  HA1 GLY X  25     -17.540   2.760  -1.910  0.00  0.00            
ATOM    386  HA2 GLY X  25     -18.850   1.900  -2.940  0.00  0.00            
ATOM    387  C   GLY X  25     -18.870   4.040  -2.860  0.00  0.00            
ATOM    388  O   GLY X  25     -18.100   4.480  -3.640  0.00  0.00            
ATOM    389  N   SER X  26     -19.990   4.670  -2.450  0.00  0.00            
ATOM    390  HN  SER X  26     -20.620   4.340  -1.770  0.00  0.00            
ATOM    391  CA  SER X  26     -20.300   6.040  -2.720  0.00  0.00            
ATOM    392  HA  SER X  26     -20.360   6.180  -3.780  0.00  0.00            
ATOM    393  CB  SER X  26     -21.720   6.490  -2.420  0.00  0.00            
ATOM    394  HB1 SER X  26     -22.020   6.350  -1.360  0.00  0.00            
ATOM    395  HB2 SER X  26     -22.490   5.880  -2.950  0.00  0.00            
ATOM    396  OG  SER X  26     -22.030   7.860  -2.900  0.00  0.00            
ATOM    397  HG1 SER X  26     -21.830   8.000  -3.830  0.00  0.00            
ATOM    398  C   SER X  26     -19.320   6.960  -2.070  0.00  0.00            
ATOM    399  O   SER X  26     -18.910   6.840  -0.920  0.00  0.00            
ATOM    400  N   ASN X  27     -18.810   8.010  -2.870  0.00  0.00            
ATOM    401  HN  ASN X  27     -19.050   8.030  -3.830  0.00  0.00            
ATOM    402  CA  ASN X  27     -18.010   9.030  -2.280  0.00  0.00            
ATOM    403  HA  ASN X  27     -18.080   9.680  -3.140  0.00  0.00            
ATOM    404  CB  ASN X  27     -18.510   9.810  -1.080  0.00  0.00            
ATOM    405  HB1 ASN X  27     -17.770  10.640  -1.100  0.00  0.00            
ATOM    406  HB2 ASN X  27     -18.490   9.220  -0.140  0.00  0.00            
ATOM    407  CG  ASN X  27     -19.870  10.390  -1.300  0.00  0.00            
ATOM    408  OD1 ASN X  27     -20.100  11.170  -2.200  0.00  0.00            
ATOM    409  ND2 ASN X  27     -20.760  10.070  -0.380  0.00  0.00            
ATOM    410 HD21 ASN X  27     -20.490   9.580   0.450  0.00  0.00            
ATOM    411 HD22 ASN X  27     -21.740  10.120  -0.590  0.00  0.00            
ATOM    412  C   ASN X  27     -16.540   8.590  -2.100  0.00  0.00            
ATOM    413  O   ASN X  27     -15.790   9.250  -1.460  0.00  0.00            
ATOM    414  N   LYS X  28     -16.150   7.500  -2.780  0.00  0.00            
ATOM    415  HN  LYS X  28     -16.810   7.050  -3.370  0.00  0.00            
ATOM    416  CA  LYS X  28     -14.770   6.920  -2.620  0.00  0.00            
ATOM    417  HA  LYS X  28     -14.380   7.350  -1.710  0.00  0.00            
ATOM    418  CB  LYS X  28     -14.800   5.380  -2.370  0.00  0.00            
ATOM    419  HB1 LYS X  28     -13.780   4.970  -2.450  0.00  0.00            
ATOM    420  HB2 LYS X  28     -15.460   4.910  -3.120  0.00  0.00            
ATOM    421  CG  LYS X  28     -15.510   4.860  -1.030  0.00  0.00            
ATOM    422  HG1 LYS X  28     -15.630   3.750  -1.130  0.00  0.00            
ATOM    423  HG2 LYS X  28     -16.530   5.260  -1.180  0.00  0.00            
ATOM    424  CD  LYS X  28     -14.940   5.140   0.300  0.00  0.00            
ATOM    425  HD1 LYS X  28     -14.020   4.570   0.580  0.00  0.00            
ATOM    426  HD2 LYS X  28     -14.680   6.210   0.390  0.00  0.00            
ATOM    427  CE  LYS X  28     -15.980   4.860   1.390  0.00  0.00            
ATOM    428  HE1 LYS X  28     -16.360   3.820   1.230  0.00  0.00            
ATOM    429  HE2 LYS X  28     -16.720   5.670   1.390  0.00  0.00            
ATOM    430  NZ  LYS X  28     -15.330   4.870   2.690  0.00  0.00            
ATOM    431  HZ1 LYS X  28     -14.670   4.080   2.790  0.00  0.00            
ATOM    432  HZ2 LYS X  28     -14.960   5.840   2.840  0.00  0.00            
ATOM    433  HZ3 LYS X  28     -16.100   4.780   3.380  0.00  0.00            
ATOM    434  C   LYS X  28     -13.890   7.240  -3.820  0.00  0.00            
ATOM    435  O   LYS X  28     -14.210   6.770  -4.930  0.00  0.00            
ATOM    436  N   GLY X  29     -12.770   8.020  -3.620  0.00  0.00            
ATOM    437  HN  GLY X  29     -12.590   8.390  -2.710  0.00  0.00            
ATOM    438  CA  GLY X  29     -11.800   8.410  -4.660  0.00  0.00            
ATOM    439  HA1 GLY X  29     -12.450   8.680  -5.490  0.00  0.00            
ATOM    440  HA2 GLY X  29     -11.180   9.230  -4.320  0.00  0.00            
ATOM    441  C   GLY X  29     -10.840   7.400  -5.130  0.00  0.00            
ATOM    442  O   GLY X  29     -10.840   6.290  -4.690  0.00  0.00            
ATOM    443  N   ALA X  30      -9.860   7.770  -5.950  0.00  0.00            
ATOM    444  HN  ALA X  30      -9.810   8.730  -6.220  0.00  0.00            
ATOM    445  CA  ALA X  30      -8.760   6.980  -6.470  0.00  0.00            
ATOM    446  HA  ALA X  30      -9.110   6.130  -7.040  0.00  0.00            
ATOM    447  CB  ALA X  30      -7.870   7.850  -7.410  0.00  0.00            
ATOM    448  HB1 ALA X  30      -8.560   8.190  -8.220  0.00  0.00            
ATOM    449  HB2 ALA X  30      -7.370   8.590  -6.750  0.00  0.00            
ATOM    450  HB3 ALA X  30      -7.000   7.380  -7.910  0.00  0.00            
ATOM    451  C   ALA X  30      -7.800   6.450  -5.350  0.00  0.00            
ATOM    452  O   ALA X  30      -7.410   7.120  -4.450  0.00  0.00            
ATOM    453  N   ILE X  31      -7.310   5.240  -5.610  0.00  0.00            
ATOM    454  HN  ILE X  31      -7.560   4.670  -6.390  0.00  0.00            
ATOM    455  CA  ILE X  31      -6.200   4.610  -4.920  0.00  0.00            
ATOM    456  HA  ILE X  31      -6.450   4.750  -3.880  0.00  0.00            
ATOM    457  CB  ILE X  31      -6.100   3.140  -5.220  0.00  0.00            
ATOM    458  HB  ILE X  31      -7.180   2.850  -5.300  0.00  0.00            
ATOM    459  CG2 ILE X  31      -5.410   2.820  -6.520  0.00  0.00            
ATOM    460 HG21 ILE X  31      -5.800   3.410  -7.390  0.00  0.00            
ATOM    461 HG22 ILE X  31      -4.310   2.930  -6.540  0.00  0.00            
ATOM    462 HG23 ILE X  31      -5.590   1.780  -6.850  0.00  0.00            
ATOM    463  CG1 ILE X  31      -5.510   2.360  -4.030  0.00  0.00            
ATOM    464 HG11 ILE X  31      -4.410   2.510  -3.900  0.00  0.00            
ATOM    465 HG12 ILE X  31      -5.600   1.270  -4.210  0.00  0.00            
ATOM    466  CD  ILE X  31      -6.220   2.470  -2.620  0.00  0.00            
ATOM    467  HD1 ILE X  31      -6.340   3.540  -2.360  0.00  0.00            
ATOM    468  HD2 ILE X  31      -7.200   1.950  -2.530  0.00  0.00            
ATOM    469  HD3 ILE X  31      -5.550   2.000  -1.870  0.00  0.00            
ATOM    470  C   ILE X  31      -4.950   5.360  -5.330  0.00  0.00            
ATOM    471  O   ILE X  31      -4.590   5.740  -6.420  0.00  0.00            
ATOM    472  N   ILE X  32      -4.200   5.620  -4.240  0.00  0.00            
ATOM    473  HN  ILE X  32      -4.360   5.260  -3.320  0.00  0.00            
ATOM    474  CA  ILE X  32      -2.870   6.140  -4.460  0.00  0.00            
ATOM    475  HA  ILE X  32      -2.640   6.310  -5.490  0.00  0.00            
ATOM    476  CB  ILE X  32      -2.840   7.480  -3.660  0.00  0.00            
ATOM    477  HB  ILE X  32      -1.800   7.750  -3.390  0.00  0.00            
ATOM    478  CG2 ILE X  32      -3.560   8.500  -4.470  0.00  0.00            
ATOM    479 HG21 ILE X  32      -4.620   8.170  -4.560  0.00  0.00            
ATOM    480 HG22 ILE X  32      -3.470   9.510  -4.030  0.00  0.00            
ATOM    481 HG23 ILE X  32      -3.120   8.470  -5.490  0.00  0.00            
ATOM    482  CG1 ILE X  32      -3.590   7.430  -2.330  0.00  0.00            
ATOM    483 HG11 ILE X  32      -4.680   7.340  -2.490  0.00  0.00            
ATOM    484 HG12 ILE X  32      -3.460   8.400  -1.810  0.00  0.00            
ATOM    485  CD  ILE X  32      -3.030   6.420  -1.340  0.00  0.00            
ATOM    486  HD1 ILE X  32      -3.610   6.490  -0.390  0.00  0.00            
ATOM    487  HD2 ILE X  32      -3.170   5.390  -1.740  0.00  0.00            
ATOM    488  HD3 ILE X  32      -1.990   6.680  -1.070  0.00  0.00            
ATOM    489  C   ILE X  32      -1.790   5.170  -4.080  0.00  0.00            
ATOM    490  O   ILE X  32      -1.920   4.040  -3.630  0.00  0.00            
ATOM    491  N   GLY X  33      -0.550   5.650  -4.350  0.00  0.00            
ATOM    492  HN  GLY X  33      -0.420   6.480  -4.880  0.00  0.00            
ATOM    493  CA  GLY X  33       0.620   4.960  -3.870  0.00  0.00            
ATOM    494  HA1 GLY X  33       0.410   3.910  -3.900  0.00  0.00            
ATOM    495  HA2 GLY X  33       1.450   5.360  -4.430  0.00  0.00            
ATOM    496  C   GLY X  33       1.030   5.320  -2.440  0.00  0.00            
ATOM    497  O   GLY X  33       0.490   6.220  -1.810  0.00  0.00            
ATOM    498  N   LEU X  34       2.040   4.620  -1.900  0.00  0.00            
ATOM    499  HN  LEU X  34       2.450   3.810  -2.340  0.00  0.00            
ATOM    500  CA  LEU X  34       2.580   4.900  -0.650  0.00  0.00            
ATOM    501  HA  LEU X  34       2.150   5.790  -0.210  0.00  0.00            
ATOM    502  CB  LEU X  34       2.480   3.590   0.220  0.00  0.00            
ATOM    503  HB1 LEU X  34       3.030   2.770  -0.300  0.00  0.00            
ATOM    504  HB2 LEU X  34       1.440   3.210   0.360  0.00  0.00            
ATOM    505  CG  LEU X  34       3.050   3.750   1.640  0.00  0.00            
ATOM    506  HG  LEU X  34       4.150   3.920   1.610  0.00  0.00            
ATOM    507  CD1 LEU X  34       2.460   5.010   2.460  0.00  0.00            
ATOM    508 HD11 LEU X  34       2.870   5.020   3.490  0.00  0.00            
ATOM    509 HD12 LEU X  34       2.610   5.970   1.910  0.00  0.00            
ATOM    510 HD13 LEU X  34       1.360   4.900   2.510  0.00  0.00            
ATOM    511  CD2 LEU X  34       2.860   2.440   2.410  0.00  0.00            
ATOM    512 HD21 LEU X  34       1.780   2.200   2.550  0.00  0.00            
ATOM    513 HD22 LEU X  34       3.260   1.550   1.870  0.00  0.00            
ATOM    514 HD23 LEU X  34       3.310   2.480   3.430  0.00  0.00            
ATOM    515  C   LEU X  34       3.980   5.290  -0.910  0.00  0.00            
ATOM    516  O   LEU X  34       4.740   4.650  -1.660  0.00  0.00            
ATOM    517  N   MET X  35       4.510   6.360  -0.180  0.00  0.00            
ATOM    518  HN  MET X  35       3.960   6.910   0.450  0.00  0.00            
ATOM    519  CA  MET X  35       5.860   6.890  -0.300  0.00  0.00            
ATOM    520  HA  MET X  35       6.230   6.750  -1.300  0.00  0.00            
ATOM    521  CB  MET X  35       5.790   8.430  -0.050  0.00  0.00            
ATOM    522  HB1 MET X  35       5.680   8.630   1.040  0.00  0.00            
ATOM    523  HB2 MET X  35       4.870   8.910  -0.450  0.00  0.00            
ATOM    524  CG  MET X  35       6.960   9.240  -0.660  0.00  0.00            
ATOM    525  HG1 MET X  35       7.940   9.000  -0.220  0.00  0.00            
ATOM    526  HG2 MET X  35       6.760  10.290  -0.330  0.00  0.00            
ATOM    527  SD  MET X  35       7.120   9.200  -2.540  0.00  0.00            
ATOM    528  CE  MET X  35       8.450  10.480  -2.630  0.00  0.00            
ATOM    529  HE1 MET X  35       8.700  10.590  -3.710  0.00  0.00            
ATOM    530  HE2 MET X  35       8.130  11.460  -2.210  0.00  0.00            
ATOM    531  HE3 MET X  35       9.320  10.080  -2.070  0.00  0.00            
ATOM    532  C   MET X  35       6.850   6.260   0.720  0.00  0.00            
ATOM    533  O   MET X  35       7.670   6.980   1.380  0.00  0.00            
ATOM    534  N   VAL X  36       6.840   4.930   0.800  0.00  0.00            
ATOM    535  HN  VAL X  36       6.190   4.290   0.390  0.00  0.00            
ATOM    536  CA  VAL X  36       7.930   4.180   1.430  0.00  0.00            
ATOM    537  HA  VAL X  36       8.790   4.800   1.620  0.00  0.00            
ATOM    538  CB  VAL X  36       7.540   3.440   2.680  0.00  0.00            
ATOM    539  HB  VAL X  36       8.470   3.040   3.150  0.00  0.00            
ATOM    540  CG1 VAL X  36       7.010   4.420   3.680  0.00  0.00            
ATOM    541 HG11 VAL X  36       6.110   4.910   3.250  0.00  0.00            
ATOM    542 HG12 VAL X  36       6.660   3.960   4.630  0.00  0.00            
ATOM    543 HG13 VAL X  36       7.860   5.060   4.010  0.00  0.00            
ATOM    544  CG2 VAL X  36       6.610   2.220   2.430  0.00  0.00            
ATOM    545 HG21 VAL X  36       7.150   1.360   1.980  0.00  0.00            
ATOM    546 HG22 VAL X  36       6.360   1.830   3.450  0.00  0.00            
ATOM    547 HG23 VAL X  36       5.690   2.420   1.830  0.00  0.00            
ATOM    548  C   VAL X  36       8.340   3.180   0.230  0.00  0.00            
ATOM    549  O   VAL X  36       7.500   2.750  -0.580  0.00  0.00            
ATOM    550  N   GLY X  37       9.630   3.010   0.110  0.00  0.00            
ATOM    551  HN  GLY X  37      10.220   3.470   0.770  0.00  0.00            
ATOM    552  CA  GLY X  37      10.200   2.230  -0.980  0.00  0.00            
ATOM    553  HA1 GLY X  37      10.000   2.670  -1.950  0.00  0.00            
ATOM    554  HA2 GLY X  37      11.260   2.340  -0.950  0.00  0.00            
ATOM    555  C   GLY X  37       9.780   0.750  -1.070  0.00  0.00            
ATOM    556  O   GLY X  37       9.740  -0.010  -0.110  0.00  0.00            
ATOM    557  N   GLY X  38       9.430   0.320  -2.300  0.00  0.00            
ATOM    558  HN  GLY X  38       9.500   0.960  -3.080  0.00  0.00            
ATOM    559  CA  GLY X  38       9.320  -1.070  -2.650  0.00  0.00            
ATOM    560  HA1 GLY X  38       9.340  -1.060  -3.720  0.00  0.00            
ATOM    561  HA2 GLY X  38      10.050  -1.680  -2.120  0.00  0.00            
ATOM    562  C   GLY X  38       7.900  -1.670  -2.420  0.00  0.00            
ATOM    563  O   GLY X  38       7.780  -2.870  -2.220  0.00  0.00            
ATOM    564  N   VAL X  39       6.870  -0.880  -2.330  0.00  0.00            
ATOM    565  HN  VAL X  39       7.100   0.090  -2.280  0.00  0.00            
ATOM    566  CA  VAL X  39       5.500  -1.250  -2.070  0.00  0.00            
ATOM    567  HA  VAL X  39       5.480  -2.330  -1.960  0.00  0.00            
ATOM    568  CB  VAL X  39       5.110  -0.600  -0.680  0.00  0.00            
ATOM    569  HB  VAL X  39       5.200   0.500  -0.830  0.00  0.00            
ATOM    570  CG1 VAL X  39       3.720  -0.930  -0.250  0.00  0.00            
ATOM    571 HG11 VAL X  39       3.030  -0.330  -0.870  0.00  0.00            
ATOM    572 HG12 VAL X  39       3.500  -2.010  -0.420  0.00  0.00            
ATOM    573 HG13 VAL X  39       3.580  -0.610   0.800  0.00  0.00            
ATOM    574  CG2 VAL X  39       6.200  -0.890   0.350  0.00  0.00            
ATOM    575 HG21 VAL X  39       7.090  -0.230   0.230  0.00  0.00            
ATOM    576 HG22 VAL X  39       5.940  -0.670   1.410  0.00  0.00            
ATOM    577 HG23 VAL X  39       6.600  -1.920   0.370  0.00  0.00            
ATOM    578  C   VAL X  39       4.560  -0.770  -3.100  0.00  0.00            
ATOM    579  O   VAL X  39       4.590   0.410  -3.500  0.00  0.00            
ATOM    580  N   VAL X  40       3.760  -1.730  -3.590  0.00  0.00            
ATOM    581  HN  VAL X  40       3.900  -2.620  -3.170  0.00  0.00            
ATOM    582  CA  VAL X  40       2.660  -1.540  -4.500  0.00  0.00            
ATOM    583  HA  VAL X  40       2.510  -0.490  -4.670  0.00  0.00            
ATOM    584  CB  VAL X  40       2.830  -2.270  -5.840  0.00  0.00            
ATOM    585  HB  VAL X  40       2.920  -3.370  -5.740  0.00  0.00            
ATOM    586  CG1 VAL X  40       1.570  -1.980  -6.700  0.00  0.00            
ATOM    587 HG11 VAL X  40       0.600  -2.430  -6.410  0.00  0.00            
ATOM    588 HG12 VAL X  40       1.500  -0.870  -6.650  0.00  0.00            
ATOM    589 HG13 VAL X  40       1.760  -2.250  -7.750  0.00  0.00            
ATOM    590  CG2 VAL X  40       4.020  -1.830  -6.650  0.00  0.00            
ATOM    591 HG21 VAL X  40       4.950  -1.990  -6.070  0.00  0.00            
ATOM    592 HG22 VAL X  40       4.180  -2.350  -7.630  0.00  0.00            
ATOM    593 HG23 VAL X  40       3.850  -0.780  -6.950  0.00  0.00            
ATOM    594  C   VAL X  40       1.420  -2.110  -3.720  0.00  0.00            
ATOM    595  O   VAL X  40       1.350  -3.190  -3.190  0.00  0.00            
ATOM    596  N   ILE X  41       0.350  -1.250  -3.660  0.00  0.00            
ATOM    597  HN  ILE X  41       0.400  -0.350  -4.080  0.00  0.00            
ATOM    598  CA  ILE X  41      -0.980  -1.650  -3.100  0.00  0.00            
ATOM    599  HA  ILE X  41      -0.770  -2.150  -2.170  0.00  0.00            
ATOM    600  CB  ILE X  41      -1.770  -0.420  -2.710  0.00  0.00            
ATOM    601  HB  ILE X  41      -2.090   0.090  -3.650  0.00  0.00            
ATOM    602  CG2 ILE X  41      -2.990  -0.760  -1.770  0.00  0.00            
ATOM    603 HG21 ILE X  41      -2.630  -1.300  -0.870  0.00  0.00            
ATOM    604 HG22 ILE X  41      -3.450   0.210  -1.460  0.00  0.00            
ATOM    605 HG23 ILE X  41      -3.820  -1.260  -2.310  0.00  0.00            
ATOM    606  CG1 ILE X  41      -0.910   0.630  -1.960  0.00  0.00            
ATOM    607 HG11 ILE X  41      -1.740   1.350  -1.780  0.00  0.00            
ATOM    608 HG12 ILE X  41      -0.210   1.230  -2.570  0.00  0.00            
ATOM    609  CD  ILE X  41      -0.200   0.120  -0.720  0.00  0.00            
ATOM    610  HD1 ILE X  41      -0.860  -0.400   0.000  0.00  0.00            
ATOM    611  HD2 ILE X  41       0.390  -0.730  -1.140  0.00  0.00            
ATOM    612  HD3 ILE X  41       0.330   0.930  -0.190  0.00  0.00            
ATOM    613  C   ILE X  41      -1.860  -2.690  -3.950  0.00  0.00            
ATOM    614  O   ILE X  41      -1.880  -2.680  -5.160  0.00  0.00            
ATOM    615  N   ALA X  42      -2.530  -3.670  -3.300  0.00  0.00            
ATOM    616  HN  ALA X  42      -2.540  -3.760  -2.310  0.00  0.00            
ATOM    617  CA  ALA X  42      -3.430  -4.600  -3.940  0.00  0.00            
ATOM    618  HA  ALA X  42      -3.110  -4.860  -4.940  0.00  0.00            
ATOM    619  CB  ALA X  42      -3.240  -5.980  -3.300  0.00  0.00            
ATOM    620  HB1 ALA X  42      -3.870  -6.700  -3.870  0.00  0.00            
ATOM    621  HB2 ALA X  42      -2.200  -6.310  -3.510  0.00  0.00            
ATOM    622  HB3 ALA X  42      -3.640  -6.060  -2.260  0.00  0.00            
ATOM    623  C   ALA X  42      -4.940  -4.140  -3.830  0.00  0.00            
ATOM    624  O   ALA X  42      -5.770  -4.740  -3.130  0.00  0.00            
END
