# Supplementary material for: Modulation of Aβ1–42 Aggregation by a SARS-CoV‑2 Protein Fragment
Source: J Chem Inf Model. 2025 Oct 1;65(20):11342–56. doi: 10.1021/acs.jcim.5c01811 (PMC12570137; doi:10.1021/acs.jcim.5c01811)
Supplement: Supplementary file 2 [file ci5c01811_si_002.zip › AB-coordinates/MONOMER/CENTROIDS/CONTROL/RC3_C1.pdb]

CRYST1   64.969   64.969   64.969  90.00  90.00  90.00 P 1           1
ATOM      1  N   ASP X   1     -15.340   6.480  10.310  0.00  0.00            
ATOM      2  HN  ASP X   1     -15.950   7.270  10.200  0.00  0.00            
ATOM      3  CA  ASP X   1     -14.450   5.990   9.230  0.00  0.00            
ATOM      4  HA  ASP X   1     -14.220   4.950   9.360  0.00  0.00            
ATOM      5  CB  ASP X   1     -15.110   6.430   7.890  0.00  0.00            
ATOM      6  HB1 ASP X   1     -15.620   7.410   8.000  0.00  0.00            
ATOM      7  HB2 ASP X   1     -14.390   6.410   7.050  0.00  0.00            
ATOM      8  CG  ASP X   1     -16.180   5.380   7.580  0.00  0.00            
ATOM      9  OD1 ASP X   1     -16.230   4.210   8.110  0.00  0.00            
ATOM     10  OD2 ASP X   1     -16.900   5.600   6.590  0.00  0.00            
ATOM     11  C   ASP X   1     -13.050   6.660   9.410  0.00  0.00            
ATOM     12  O   ASP X   1     -12.860   7.850   9.590  0.00  0.00            
ATOM     13  N   ALA X   2     -12.070   5.680   9.280  0.00  0.00            
ATOM     14  HN  ALA X   2     -12.250   4.720   9.150  0.00  0.00            
ATOM     15  CA  ALA X   2     -10.660   6.030   9.460  0.00  0.00            
ATOM     16  HA  ALA X   2     -10.420   6.750  10.220  0.00  0.00            
ATOM     17  CB  ALA X   2      -9.830   4.830  10.000  0.00  0.00            
ATOM     18  HB1 ALA X   2     -10.040   3.870   9.500  0.00  0.00            
ATOM     19  HB2 ALA X   2      -8.730   4.960  10.000  0.00  0.00            
ATOM     20  HB3 ALA X   2      -9.970   4.660  11.090  0.00  0.00            
ATOM     21  C   ALA X   2     -10.160   6.510   8.110  0.00  0.00            
ATOM     22  O   ALA X   2     -10.290   5.800   7.110  0.00  0.00            
ATOM     23  N   GLU X   3      -9.620   7.710   7.960  0.00  0.00            
ATOM     24  HN  GLU X   3      -9.440   8.250   8.770  0.00  0.00            
ATOM     25  CA  GLU X   3      -9.270   8.290   6.630  0.00  0.00            
ATOM     26  HA  GLU X   3     -10.110   8.150   5.970  0.00  0.00            
ATOM     27  CB  GLU X   3      -9.050   9.870   6.620  0.00  0.00            
ATOM     28  HB1 GLU X   3      -8.460  10.170   7.510  0.00  0.00            
ATOM     29  HB2 GLU X   3      -8.370  10.100   5.760  0.00  0.00            
ATOM     30  CG  GLU X   3     -10.360  10.790   6.640  0.00  0.00            
ATOM     31  HG1 GLU X   3     -11.150  10.240   6.090  0.00  0.00            
ATOM     32  HG2 GLU X   3     -10.740  10.990   7.670  0.00  0.00            
ATOM     33  CD  GLU X   3     -10.120  12.040   5.810  0.00  0.00            
ATOM     34  OE1 GLU X   3     -10.060  13.140   6.450  0.00  0.00            
ATOM     35  OE2 GLU X   3      -9.910  11.960   4.600  0.00  0.00            
ATOM     36  C   GLU X   3      -8.120   7.570   5.980  0.00  0.00            
ATOM     37  O   GLU X   3      -7.230   7.090   6.600  0.00  0.00            
ATOM     38  N   PHE X   4      -8.140   7.420   4.600  0.00  0.00            
ATOM     39  HN  PHE X   4      -8.940   7.670   4.060  0.00  0.00            
ATOM     40  CA  PHE X   4      -7.140   6.810   3.750  0.00  0.00            
ATOM     41  HA  PHE X   4      -6.580   6.090   4.330  0.00  0.00            
ATOM     42  CB  PHE X   4      -7.730   6.030   2.590  0.00  0.00            
ATOM     43  HB1 PHE X   4      -8.360   6.730   2.000  0.00  0.00            
ATOM     44  HB2 PHE X   4      -6.990   5.500   1.960  0.00  0.00            
ATOM     45  CG  PHE X   4      -8.640   4.950   3.030  0.00  0.00            
ATOM     46  CD1 PHE X   4      -9.980   5.070   2.770  0.00  0.00            
ATOM     47  HD1 PHE X   4     -10.300   5.870   2.120  0.00  0.00            
ATOM     48  CE1 PHE X   4     -10.930   4.160   3.150  0.00  0.00            
ATOM     49  HE1 PHE X   4     -11.960   4.360   2.900  0.00  0.00            
ATOM     50  CZ  PHE X   4     -10.500   3.050   3.950  0.00  0.00            
ATOM     51  HZ  PHE X   4     -11.190   2.300   4.290  0.00  0.00            
ATOM     52  CD2 PHE X   4      -8.180   3.860   3.760  0.00  0.00            
ATOM     53  HD2 PHE X   4      -7.110   3.730   3.890  0.00  0.00            
ATOM     54  CE2 PHE X   4      -9.060   2.870   4.210  0.00  0.00            
ATOM     55  HE2 PHE X   4      -8.910   2.040   4.870  0.00  0.00            
ATOM     56  C   PHE X   4      -6.290   7.880   3.070  0.00  0.00            
ATOM     57  O   PHE X   4      -6.740   8.960   2.720  0.00  0.00            
ATOM     58  N   ARG X   5      -5.010   7.460   2.900  0.00  0.00            
ATOM     59  HN  ARG X   5      -4.740   6.540   3.130  0.00  0.00            
ATOM     60  CA  ARG X   5      -3.940   8.200   2.250  0.00  0.00            
ATOM     61  HA  ARG X   5      -3.960   9.220   2.610  0.00  0.00            
ATOM     62  CB  ARG X   5      -2.480   7.670   2.640  0.00  0.00            
ATOM     63  HB1 ARG X   5      -2.280   6.600   2.380  0.00  0.00            
ATOM     64  HB2 ARG X   5      -1.800   8.240   1.960  0.00  0.00            
ATOM     65  CG  ARG X   5      -2.220   7.950   4.110  0.00  0.00            
ATOM     66  HG1 ARG X   5      -2.350   9.040   4.300  0.00  0.00            
ATOM     67  HG2 ARG X   5      -3.020   7.350   4.580  0.00  0.00            
ATOM     68  CD  ARG X   5      -0.870   7.370   4.600  0.00  0.00            
ATOM     69  HD1 ARG X   5      -0.860   7.350   5.710  0.00  0.00            
ATOM     70  HD2 ARG X   5      -0.770   6.320   4.220  0.00  0.00            
ATOM     71  NE  ARG X   5       0.350   8.130   4.140  0.00  0.00            
ATOM     72  HE  ARG X   5       0.220   8.840   3.430  0.00  0.00            
ATOM     73  CZ  ARG X   5       1.510   8.140   4.680  0.00  0.00            
ATOM     74  NH1 ARG X   5       1.810   7.390   5.710  0.00  0.00            
ATOM     75 HH11 ARG X   5       2.670   7.680   6.110  0.00  0.00            
ATOM     76 HH12 ARG X   5       1.290   6.670   6.160  0.00  0.00            
ATOM     77  NH2 ARG X   5       2.540   8.850   4.180  0.00  0.00            
ATOM     78 HH21 ARG X   5       2.450   9.210   3.260  0.00  0.00            
ATOM     79 HH22 ARG X   5       3.460   8.490   4.340  0.00  0.00            
ATOM     80  C   ARG X   5      -4.140   8.150   0.790  0.00  0.00            
ATOM     81  O   ARG X   5      -4.490   7.080   0.220  0.00  0.00            
ATOM     82  N   HIS X   6      -4.040   9.310   0.130  0.00  0.00            
ATOM     83  HN  HIS X   6      -3.790  10.120   0.650  0.00  0.00            
ATOM     84  CA  HIS X   6      -3.990   9.320  -1.310  0.00  0.00            
ATOM     85  HA  HIS X   6      -4.670   8.550  -1.660  0.00  0.00            
ATOM     86  CB  HIS X   6      -4.650  10.660  -1.790  0.00  0.00            
ATOM     87  HB1 HIS X   6      -5.180  10.460  -2.740  0.00  0.00            
ATOM     88  HB2 HIS X   6      -5.370  11.090  -1.060  0.00  0.00            
ATOM     89  ND1 HIS X   6      -3.480  12.180  -3.380  0.00  0.00            
ATOM     90  CG  HIS X   6      -3.630  11.740  -2.110  0.00  0.00            
ATOM     91  CE1 HIS X   6      -2.730  13.250  -3.280  0.00  0.00            
ATOM     92  HE1 HIS X   6      -2.470  13.820  -4.170  0.00  0.00            
ATOM     93  NE2 HIS X   6      -2.420  13.470  -1.970  0.00  0.00            
ATOM     94  HE2 HIS X   6      -1.850  14.250  -1.690  0.00  0.00            
ATOM     95  CD2 HIS X   6      -3.080  12.510  -1.220  0.00  0.00            
ATOM     96  HD2 HIS X   6      -3.330  12.620  -0.170  0.00  0.00            
ATOM     97  C   HIS X   6      -2.500   9.010  -1.710  0.00  0.00            
ATOM     98  O   HIS X   6      -2.240   8.290  -2.650  0.00  0.00            
ATOM     99  N   ASP X   7      -1.540   9.450  -0.820  0.00  0.00            
ATOM    100  HN  ASP X   7      -1.710  10.170  -0.160  0.00  0.00            
ATOM    101  CA  ASP X   7      -0.130   9.210  -0.880  0.00  0.00            
ATOM    102  HA  ASP X   7       0.260   9.230  -1.890  0.00  0.00            
ATOM    103  CB  ASP X   7       0.760  10.260  -0.130  0.00  0.00            
ATOM    104  HB1 ASP X   7       1.640  10.340  -0.820  0.00  0.00            
ATOM    105  HB2 ASP X   7       0.270  11.260  -0.120  0.00  0.00            
ATOM    106  CG  ASP X   7       1.240   9.950   1.260  0.00  0.00            
ATOM    107  OD1 ASP X   7       2.350   9.480   1.440  0.00  0.00            
ATOM    108  OD2 ASP X   7       0.430  10.160   2.200  0.00  0.00            
ATOM    109  C   ASP X   7       0.220   7.750  -0.460  0.00  0.00            
ATOM    110  O   ASP X   7      -0.610   7.010   0.130  0.00  0.00            
ATOM    111  N   SER X   8       1.360   7.170  -0.880  0.00  0.00            
ATOM    112  HN  SER X   8       2.060   7.680  -1.390  0.00  0.00            
ATOM    113  CA  SER X   8       1.830   5.890  -0.470  0.00  0.00            
ATOM    114  HA  SER X   8       2.870   5.990  -0.740  0.00  0.00            
ATOM    115  CB  SER X   8       1.800   5.650   1.070  0.00  0.00            
ATOM    116  HB1 SER X   8       0.760   5.760   1.460  0.00  0.00            
ATOM    117  HB2 SER X   8       2.130   4.610   1.260  0.00  0.00            
ATOM    118  OG  SER X   8       2.590   6.630   1.690  0.00  0.00            
ATOM    119  HG1 SER X   8       2.190   7.480   1.500  0.00  0.00            
ATOM    120  C   SER X   8       1.280   4.740  -1.330  0.00  0.00            
ATOM    121  O   SER X   8       1.230   3.580  -0.890  0.00  0.00            
ATOM    122  N   GLY X   9       0.850   5.060  -2.550  0.00  0.00            
ATOM    123  HN  GLY X   9       0.820   6.040  -2.730  0.00  0.00            
ATOM    124  CA  GLY X   9       0.260   4.180  -3.590  0.00  0.00            
ATOM    125  HA1 GLY X   9      -0.590   3.700  -3.100  0.00  0.00            
ATOM    126  HA2 GLY X   9      -0.070   4.780  -4.420  0.00  0.00            
ATOM    127  C   GLY X   9       1.020   2.920  -4.160  0.00  0.00            
ATOM    128  O   GLY X   9       2.250   2.840  -4.140  0.00  0.00            
ATOM    129  N   TYR X  10       0.220   1.850  -4.640  0.00  0.00            
ATOM    130  HN  TYR X  10      -0.760   1.950  -4.630  0.00  0.00            
ATOM    131  CA  TYR X  10       0.720   0.590  -5.210  0.00  0.00            
ATOM    132  HA  TYR X  10       1.730   0.340  -4.930  0.00  0.00            
ATOM    133  CB  TYR X  10      -0.390  -0.470  -4.990  0.00  0.00            
ATOM    134  HB1 TYR X  10      -1.330  -0.290  -5.560  0.00  0.00            
ATOM    135  HB2 TYR X  10      -0.050  -1.520  -5.150  0.00  0.00            
ATOM    136  CG  TYR X  10      -0.850  -0.620  -3.590  0.00  0.00            
ATOM    137  CD1 TYR X  10       0.100  -0.930  -2.610  0.00  0.00            
ATOM    138  HD1 TYR X  10       1.110  -1.040  -2.950  0.00  0.00            
ATOM    139  CE1 TYR X  10      -0.340  -1.000  -1.260  0.00  0.00            
ATOM    140  HE1 TYR X  10       0.350  -1.280  -0.470  0.00  0.00            
ATOM    141  CZ  TYR X  10      -1.670  -0.770  -0.940  0.00  0.00            
ATOM    142  OH  TYR X  10      -2.100  -0.670   0.470  0.00  0.00            
ATOM    143  HH  TYR X  10      -3.000  -1.000   0.460  0.00  0.00            
ATOM    144  CD2 TYR X  10      -2.180  -0.370  -3.250  0.00  0.00            
ATOM    145  HD2 TYR X  10      -2.890   0.080  -3.930  0.00  0.00            
ATOM    146  CE2 TYR X  10      -2.570  -0.370  -1.920  0.00  0.00            
ATOM    147  HE2 TYR X  10      -3.600  -0.270  -1.650  0.00  0.00            
ATOM    148  C   TYR X  10       0.800   0.670  -6.770  0.00  0.00            
ATOM    149  O   TYR X  10       0.140   1.380  -7.540  0.00  0.00            
ATOM    150  N   GLU X  11       1.810  -0.100  -7.230  0.00  0.00            
ATOM    151  HN  GLU X  11       2.410  -0.470  -6.530  0.00  0.00            
ATOM    152  CA  GLU X  11       2.140  -0.560  -8.580  0.00  0.00            
ATOM    153  HA  GLU X  11       2.750  -1.430  -8.440  0.00  0.00            
ATOM    154  CB  GLU X  11       0.940  -0.930  -9.530  0.00  0.00            
ATOM    155  HB1 GLU X  11       0.240  -0.080  -9.640  0.00  0.00            
ATOM    156  HB2 GLU X  11       1.440  -1.000 -10.520  0.00  0.00            
ATOM    157  CG  GLU X  11       0.190  -2.190  -9.110  0.00  0.00            
ATOM    158  HG1 GLU X  11       0.880  -2.990  -9.450  0.00  0.00            
ATOM    159  HG2 GLU X  11       0.020  -2.170  -8.020  0.00  0.00            
ATOM    160  CD  GLU X  11      -1.170  -2.450  -9.770  0.00  0.00            
ATOM    161  OE1 GLU X  11      -2.140  -1.680  -9.530  0.00  0.00            
ATOM    162  OE2 GLU X  11      -1.300  -3.460 -10.510  0.00  0.00            
ATOM    163  C   GLU X  11       3.250   0.320  -9.170  0.00  0.00            
ATOM    164  O   GLU X  11       3.500   0.290 -10.400  0.00  0.00            
ATOM    165  N   VAL X  12       4.020   1.140  -8.410  0.00  0.00            
ATOM    166  HN  VAL X  12       3.880   1.040  -7.430  0.00  0.00            
ATOM    167  CA  VAL X  12       5.050   1.980  -8.850  0.00  0.00            
ATOM    168  HA  VAL X  12       4.830   2.540  -9.740  0.00  0.00            
ATOM    169  CB  VAL X  12       5.360   2.960  -7.690  0.00  0.00            
ATOM    170  HB  VAL X  12       5.810   2.520  -6.770  0.00  0.00            
ATOM    171  CG1 VAL X  12       6.430   4.010  -8.190  0.00  0.00            
ATOM    172 HG11 VAL X  12       6.520   4.800  -7.430  0.00  0.00            
ATOM    173 HG12 VAL X  12       7.400   3.500  -8.360  0.00  0.00            
ATOM    174 HG13 VAL X  12       6.060   4.440  -9.140  0.00  0.00            
ATOM    175  CG2 VAL X  12       4.050   3.770  -7.410  0.00  0.00            
ATOM    176 HG21 VAL X  12       3.260   3.160  -6.930  0.00  0.00            
ATOM    177 HG22 VAL X  12       4.330   4.610  -6.730  0.00  0.00            
ATOM    178 HG23 VAL X  12       3.730   4.200  -8.380  0.00  0.00            
ATOM    179  C   VAL X  12       6.260   1.180  -9.120  0.00  0.00            
ATOM    180  O   VAL X  12       6.680   0.220  -8.480  0.00  0.00            
ATOM    181  N   HIS X  13       7.010   1.600 -10.150  0.00  0.00            
ATOM    182  HN  HIS X  13       6.890   2.530 -10.470  0.00  0.00            
ATOM    183  CA  HIS X  13       8.240   1.030 -10.610  0.00  0.00            
ATOM    184  HA  HIS X  13       7.970  -0.010 -10.730  0.00  0.00            
ATOM    185  CB  HIS X  13       8.610   1.770 -11.960  0.00  0.00            
ATOM    186  HB1 HIS X  13       8.410   2.840 -11.760  0.00  0.00            
ATOM    187  HB2 HIS X  13       9.650   1.520 -12.260  0.00  0.00            
ATOM    188  ND1 HIS X  13       7.260   1.970 -14.050  0.00  0.00            
ATOM    189  CG  HIS X  13       7.880   1.130 -13.100  0.00  0.00            
ATOM    190  CE1 HIS X  13       6.730   1.210 -14.980  0.00  0.00            
ATOM    191  HE1 HIS X  13       6.270   1.530 -15.900  0.00  0.00            
ATOM    192  NE2 HIS X  13       7.080  -0.070 -14.690  0.00  0.00            
ATOM    193  HE2 HIS X  13       6.830  -0.860 -15.240  0.00  0.00            
ATOM    194  CD2 HIS X  13       7.780  -0.130 -13.510  0.00  0.00            
ATOM    195  HD2 HIS X  13       8.150  -1.040 -13.050  0.00  0.00            
ATOM    196  C   HIS X  13       9.470   1.020  -9.560  0.00  0.00            
ATOM    197  O   HIS X  13       9.850   1.970  -8.890  0.00  0.00            
ATOM    198  N   HIS X  14      10.080  -0.190  -9.380  0.00  0.00            
ATOM    199  HN  HIS X  14       9.870  -0.940 -10.020  0.00  0.00            
ATOM    200  CA  HIS X  14      11.320  -0.460  -8.640  0.00  0.00            
ATOM    201  HA  HIS X  14      11.740  -1.400  -8.950  0.00  0.00            
ATOM    202  CB  HIS X  14      12.570   0.410  -8.870  0.00  0.00            
ATOM    203  HB1 HIS X  14      12.300   1.430  -8.520  0.00  0.00            
ATOM    204  HB2 HIS X  14      13.490   0.080  -8.330  0.00  0.00            
ATOM    205  ND1 HIS X  14      13.800  -0.440 -10.840  0.00  0.00            
ATOM    206  CG  HIS X  14      12.970   0.540 -10.320  0.00  0.00            
ATOM    207  CE1 HIS X  14      14.010  -0.070 -12.120  0.00  0.00            
ATOM    208  HE1 HIS X  14      14.830  -0.420 -12.730  0.00  0.00            
ATOM    209  NE2 HIS X  14      13.510   1.120 -12.310  0.00  0.00            
ATOM    210  HE2 HIS X  14      13.710   1.750 -13.070  0.00  0.00            
ATOM    211  CD2 HIS X  14      12.800   1.470 -11.230  0.00  0.00            
ATOM    212  HD2 HIS X  14      12.290   2.420 -11.250  0.00  0.00            
ATOM    213  C   HIS X  14      11.090  -0.610  -7.170  0.00  0.00            
ATOM    214  O   HIS X  14      12.000  -0.770  -6.410  0.00  0.00            
ATOM    215  N   GLN X  15       9.860  -0.710  -6.760  0.00  0.00            
ATOM    216  HN  GLN X  15       9.120  -0.660  -7.430  0.00  0.00            
ATOM    217  CA  GLN X  15       9.440  -0.740  -5.390  0.00  0.00            
ATOM    218  HA  GLN X  15      10.340  -0.660  -4.790  0.00  0.00            
ATOM    219  CB  GLN X  15       8.450   0.360  -4.990  0.00  0.00            
ATOM    220  HB1 GLN X  15       7.490   0.070  -5.460  0.00  0.00            
ATOM    221  HB2 GLN X  15       8.330   0.380  -3.880  0.00  0.00            
ATOM    222  CG  GLN X  15       8.830   1.780  -5.280  0.00  0.00            
ATOM    223  HG1 GLN X  15       8.800   2.060  -6.360  0.00  0.00            
ATOM    224  HG2 GLN X  15       8.120   2.500  -4.810  0.00  0.00            
ATOM    225  CD  GLN X  15      10.210   2.190  -4.740  0.00  0.00            
ATOM    226  OE1 GLN X  15      10.710   2.000  -3.600  0.00  0.00            
ATOM    227  NE2 GLN X  15      11.000   2.710  -5.690  0.00  0.00            
ATOM    228 HE21 GLN X  15      12.000   2.670  -5.670  0.00  0.00            
ATOM    229 HE22 GLN X  15      10.490   3.060  -6.480  0.00  0.00            
ATOM    230  C   GLN X  15       8.970  -2.170  -5.020  0.00  0.00            
ATOM    231  O   GLN X  15       8.240  -2.780  -5.750  0.00  0.00            
ATOM    232  N   LYS X  16       9.450  -2.710  -3.900  0.00  0.00            
ATOM    233  HN  LYS X  16      10.170  -2.270  -3.370  0.00  0.00            
ATOM    234  CA  LYS X  16       9.120  -4.030  -3.470  0.00  0.00            
ATOM    235  HA  LYS X  16       9.530  -4.730  -4.180  0.00  0.00            
ATOM    236  CB  LYS X  16       9.890  -4.570  -2.230  0.00  0.00            
ATOM    237  HB1 LYS X  16       9.660  -5.630  -2.000  0.00  0.00            
ATOM    238  HB2 LYS X  16      10.990  -4.540  -2.370  0.00  0.00            
ATOM    239  CG  LYS X  16       9.670  -3.740  -0.950  0.00  0.00            
ATOM    240  HG1 LYS X  16      10.110  -2.720  -1.030  0.00  0.00            
ATOM    241  HG2 LYS X  16       8.570  -3.680  -0.750  0.00  0.00            
ATOM    242  CD  LYS X  16      10.200  -4.370   0.320  0.00  0.00            
ATOM    243  HD1 LYS X  16      10.090  -5.480   0.350  0.00  0.00            
ATOM    244  HD2 LYS X  16      11.310  -4.260   0.280  0.00  0.00            
ATOM    245  CE  LYS X  16       9.720  -3.720   1.620  0.00  0.00            
ATOM    246  HE1 LYS X  16      10.190  -4.280   2.460  0.00  0.00            
ATOM    247  HE2 LYS X  16       9.970  -2.630   1.640  0.00  0.00            
ATOM    248  NZ  LYS X  16       8.310  -3.850   1.920  0.00  0.00            
ATOM    249  HZ1 LYS X  16       8.120  -3.770   2.930  0.00  0.00            
ATOM    250  HZ2 LYS X  16       7.700  -3.140   1.470  0.00  0.00            
ATOM    251  HZ3 LYS X  16       7.900  -4.770   1.670  0.00  0.00            
ATOM    252  C   LYS X  16       7.600  -4.450  -3.380  0.00  0.00            
ATOM    253  O   LYS X  16       6.640  -3.740  -2.990  0.00  0.00            
ATOM    254  N   LEU X  17       7.340  -5.750  -3.740  0.00  0.00            
ATOM    255  HN  LEU X  17       8.100  -6.370  -3.920  0.00  0.00            
ATOM    256  CA  LEU X  17       6.020  -6.340  -3.940  0.00  0.00            
ATOM    257  HA  LEU X  17       5.400  -5.620  -4.470  0.00  0.00            
ATOM    258  CB  LEU X  17       6.000  -7.650  -4.820  0.00  0.00            
ATOM    259  HB1 LEU X  17       6.490  -8.480  -4.260  0.00  0.00            
ATOM    260  HB2 LEU X  17       4.930  -7.890  -4.940  0.00  0.00            
ATOM    261  CG  LEU X  17       6.800  -7.570  -6.150  0.00  0.00            
ATOM    262  HG  LEU X  17       7.840  -7.200  -5.960  0.00  0.00            
ATOM    263  CD1 LEU X  17       7.100  -8.950  -6.700  0.00  0.00            
ATOM    264 HD11 LEU X  17       7.690  -8.860  -7.630  0.00  0.00            
ATOM    265 HD12 LEU X  17       7.700  -9.490  -5.930  0.00  0.00            
ATOM    266 HD13 LEU X  17       6.170  -9.520  -6.910  0.00  0.00            
ATOM    267  CD2 LEU X  17       6.090  -6.730  -7.190  0.00  0.00            
ATOM    268 HD21 LEU X  17       6.490  -6.880  -8.220  0.00  0.00            
ATOM    269 HD22 LEU X  17       5.040  -7.100  -7.230  0.00  0.00            
ATOM    270 HD23 LEU X  17       6.070  -5.640  -7.010  0.00  0.00            
ATOM    271  C   LEU X  17       5.200  -6.600  -2.650  0.00  0.00            
ATOM    272  O   LEU X  17       5.780  -7.010  -1.670  0.00  0.00            
ATOM    273  N   VAL X  18       3.870  -6.310  -2.650  0.00  0.00            
ATOM    274  HN  VAL X  18       3.460  -6.050  -3.520  0.00  0.00            
ATOM    275  CA  VAL X  18       2.970  -6.380  -1.430  0.00  0.00            
ATOM    276  HA  VAL X  18       3.640  -6.160  -0.620  0.00  0.00            
ATOM    277  CB  VAL X  18       1.920  -5.240  -1.440  0.00  0.00            
ATOM    278  HB  VAL X  18       1.260  -5.420  -2.320  0.00  0.00            
ATOM    279  CG1 VAL X  18       1.150  -5.180  -0.110  0.00  0.00            
ATOM    280 HG11 VAL X  18       0.390  -4.380  -0.180  0.00  0.00            
ATOM    281 HG12 VAL X  18       0.710  -6.180   0.080  0.00  0.00            
ATOM    282 HG13 VAL X  18       1.890  -5.030   0.710  0.00  0.00            
ATOM    283  CG2 VAL X  18       2.560  -3.860  -1.710  0.00  0.00            
ATOM    284 HG21 VAL X  18       3.440  -3.690  -1.070  0.00  0.00            
ATOM    285 HG22 VAL X  18       2.930  -3.750  -2.750  0.00  0.00            
ATOM    286 HG23 VAL X  18       1.800  -3.060  -1.530  0.00  0.00            
ATOM    287  C   VAL X  18       2.360  -7.790  -1.220  0.00  0.00            
ATOM    288  O   VAL X  18       1.640  -8.280  -2.090  0.00  0.00            
ATOM    289  N   PHE X  19       2.630  -8.420  -0.090  0.00  0.00            
ATOM    290  HN  PHE X  19       3.270  -8.140   0.620  0.00  0.00            
ATOM    291  CA  PHE X  19       2.210  -9.780   0.200  0.00  0.00            
ATOM    292  HA  PHE X  19       1.620 -10.270  -0.550  0.00  0.00            
ATOM    293  CB  PHE X  19       3.580 -10.590   0.450  0.00  0.00            
ATOM    294  HB1 PHE X  19       4.300 -10.420  -0.380  0.00  0.00            
ATOM    295  HB2 PHE X  19       4.080 -10.240   1.370  0.00  0.00            
ATOM    296  CG  PHE X  19       3.420 -12.070   0.450  0.00  0.00            
ATOM    297  CD1 PHE X  19       2.580 -12.830  -0.390  0.00  0.00            
ATOM    298  HD1 PHE X  19       1.970 -12.360  -1.140  0.00  0.00            
ATOM    299  CE1 PHE X  19       2.620 -14.210  -0.360  0.00  0.00            
ATOM    300  HE1 PHE X  19       1.920 -14.720  -1.020  0.00  0.00            
ATOM    301  CZ  PHE X  19       3.470 -14.930   0.530  0.00  0.00            
ATOM    302  HZ  PHE X  19       3.340 -15.980   0.720  0.00  0.00            
ATOM    303  CD2 PHE X  19       4.230 -12.730   1.370  0.00  0.00            
ATOM    304  HD2 PHE X  19       4.960 -12.140   1.900  0.00  0.00            
ATOM    305  CE2 PHE X  19       4.290 -14.130   1.280  0.00  0.00            
ATOM    306  HE2 PHE X  19       4.790 -14.560   2.140  0.00  0.00            
ATOM    307  C   PHE X  19       1.360  -9.790   1.440  0.00  0.00            
ATOM    308  O   PHE X  19       0.800 -10.790   1.750  0.00  0.00            
ATOM    309  N   PHE X  20       1.390  -8.630   2.140  0.00  0.00            
ATOM    310  HN  PHE X  20       1.940  -7.870   1.800  0.00  0.00            
ATOM    311  CA  PHE X  20       0.560  -8.290   3.300  0.00  0.00            
ATOM    312  HA  PHE X  20      -0.450  -8.670   3.210  0.00  0.00            
ATOM    313  CB  PHE X  20       1.150  -9.200   4.440  0.00  0.00            
ATOM    314  HB1 PHE X  20       0.930 -10.270   4.300  0.00  0.00            
ATOM    315  HB2 PHE X  20       2.250  -9.050   4.530  0.00  0.00            
ATOM    316  CG  PHE X  20       0.510  -8.750   5.780  0.00  0.00            
ATOM    317  CD1 PHE X  20       1.200  -7.950   6.620  0.00  0.00            
ATOM    318  HD1 PHE X  20       2.140  -7.500   6.310  0.00  0.00            
ATOM    319  CE1 PHE X  20       0.660  -7.560   7.870  0.00  0.00            
ATOM    320  HE1 PHE X  20       1.240  -6.870   8.470  0.00  0.00            
ATOM    321  CZ  PHE X  20      -0.630  -8.020   8.220  0.00  0.00            
ATOM    322  HZ  PHE X  20      -0.990  -7.680   9.180  0.00  0.00            
ATOM    323  CD2 PHE X  20      -0.830  -9.060   6.130  0.00  0.00            
ATOM    324  HD2 PHE X  20      -1.460  -9.620   5.480  0.00  0.00            
ATOM    325  CE2 PHE X  20      -1.380  -8.730   7.340  0.00  0.00            
ATOM    326  HE2 PHE X  20      -2.420  -8.980   7.460  0.00  0.00            
ATOM    327  C   PHE X  20       0.450  -6.790   3.470  0.00  0.00            
ATOM    328  O   PHE X  20       1.340  -6.110   3.140  0.00  0.00            
ATOM    329  N   ALA X  21      -0.660  -6.310   4.090  0.00  0.00            
ATOM    330  HN  ALA X  21      -1.360  -6.900   4.490  0.00  0.00            
ATOM    331  CA  ALA X  21      -0.970  -4.930   4.380  0.00  0.00            
ATOM    332  HA  ALA X  21      -0.870  -4.450   3.410  0.00  0.00            
ATOM    333  CB  ALA X  21      -2.350  -4.940   4.990  0.00  0.00            
ATOM    334  HB1 ALA X  21      -3.130  -5.300   4.290  0.00  0.00            
ATOM    335  HB2 ALA X  21      -2.220  -5.660   5.830  0.00  0.00            
ATOM    336  HB3 ALA X  21      -2.530  -3.910   5.390  0.00  0.00            
ATOM    337  C   ALA X  21       0.060  -4.380   5.340  0.00  0.00            
ATOM    338  O   ALA X  21       0.500  -5.000   6.270  0.00  0.00            
ATOM    339  N   GLU X  22       0.280  -3.080   5.030  0.00  0.00            
ATOM    340  HN  GLU X  22      -0.320  -2.600   4.400  0.00  0.00            
ATOM    341  CA  GLU X  22       1.440  -2.280   5.530  0.00  0.00            
ATOM    342  HA  GLU X  22       1.820  -2.670   6.450  0.00  0.00            
ATOM    343  CB  GLU X  22       2.510  -2.170   4.410  0.00  0.00            
ATOM    344  HB1 GLU X  22       2.860  -3.200   4.170  0.00  0.00            
ATOM    345  HB2 GLU X  22       2.030  -1.870   3.460  0.00  0.00            
ATOM    346  CG  GLU X  22       3.720  -1.280   4.780  0.00  0.00            
ATOM    347  HG1 GLU X  22       3.370  -0.230   4.690  0.00  0.00            
ATOM    348  HG2 GLU X  22       3.960  -1.470   5.850  0.00  0.00            
ATOM    349  CD  GLU X  22       4.950  -1.470   3.950  0.00  0.00            
ATOM    350  OE1 GLU X  22       5.480  -2.610   3.970  0.00  0.00            
ATOM    351  OE2 GLU X  22       5.440  -0.540   3.210  0.00  0.00            
ATOM    352  C   GLU X  22       0.770  -0.960   5.840  0.00  0.00            
ATOM    353  O   GLU X  22       0.080  -0.430   4.990  0.00  0.00            
ATOM    354  N   ASP X  23       0.960  -0.490   7.080  0.00  0.00            
ATOM    355  HN  ASP X  23       1.520  -0.930   7.790  0.00  0.00            
ATOM    356  CA  ASP X  23       0.440   0.670   7.620  0.00  0.00            
ATOM    357  HA  ASP X  23      -0.440   1.010   7.090  0.00  0.00            
ATOM    358  CB  ASP X  23       0.090   0.530   9.080  0.00  0.00            
ATOM    359  HB1 ASP X  23       0.960   0.130   9.640  0.00  0.00            
ATOM    360  HB2 ASP X  23      -0.250   1.530   9.420  0.00  0.00            
ATOM    361  CG  ASP X  23      -1.100  -0.310   9.200  0.00  0.00            
ATOM    362  OD1 ASP X  23      -1.360  -0.870  10.280  0.00  0.00            
ATOM    363  OD2 ASP X  23      -1.950  -0.430   8.240  0.00  0.00            
ATOM    364  C   ASP X  23       1.490   1.790   7.620  0.00  0.00            
ATOM    365  O   ASP X  23       1.150   3.020   7.850  0.00  0.00            
ATOM    366  N   VAL X  24       2.760   1.500   7.200  0.00  0.00            
ATOM    367  HN  VAL X  24       2.980   0.560   6.990  0.00  0.00            
ATOM    368  CA  VAL X  24       3.730   2.570   6.930  0.00  0.00            
ATOM    369  HA  VAL X  24       3.420   3.520   7.340  0.00  0.00            
ATOM    370  CB  VAL X  24       5.080   2.370   7.530  0.00  0.00            
ATOM    371  HB  VAL X  24       4.820   2.030   8.550  0.00  0.00            
ATOM    372  CG1 VAL X  24       5.800   1.350   6.680  0.00  0.00            
ATOM    373 HG11 VAL X  24       5.220   0.400   6.700  0.00  0.00            
ATOM    374 HG12 VAL X  24       5.980   1.610   5.620  0.00  0.00            
ATOM    375 HG13 VAL X  24       6.800   1.020   7.070  0.00  0.00            
ATOM    376  CG2 VAL X  24       5.860   3.660   7.640  0.00  0.00            
ATOM    377 HG21 VAL X  24       5.380   4.410   8.300  0.00  0.00            
ATOM    378 HG22 VAL X  24       6.890   3.510   8.070  0.00  0.00            
ATOM    379 HG23 VAL X  24       6.060   4.030   6.610  0.00  0.00            
ATOM    380  C   VAL X  24       3.710   3.020   5.440  0.00  0.00            
ATOM    381  O   VAL X  24       3.320   2.320   4.550  0.00  0.00            
ATOM    382  N   GLY X  25       3.930   4.350   5.270  0.00  0.00            
ATOM    383  HN  GLY X  25       4.130   5.010   6.000  0.00  0.00            
ATOM    384  CA  GLY X  25       4.080   5.050   3.980  0.00  0.00            
ATOM    385  HA1 GLY X  25       3.270   4.670   3.380  0.00  0.00            
ATOM    386  HA2 GLY X  25       4.020   6.130   4.070  0.00  0.00            
ATOM    387  C   GLY X  25       5.350   4.740   3.140  0.00  0.00            
ATOM    388  O   GLY X  25       5.970   3.680   3.300  0.00  0.00            
ATOM    389  N   SER X  26       5.650   5.570   2.100  0.00  0.00            
ATOM    390  HN  SER X  26       5.280   6.500   2.010  0.00  0.00            
ATOM    391  CA  SER X  26       6.510   5.310   0.910  0.00  0.00            
ATOM    392  HA  SER X  26       6.580   6.240   0.370  0.00  0.00            
ATOM    393  CB  SER X  26       8.000   4.860   1.340  0.00  0.00            
ATOM    394  HB1 SER X  26       8.290   5.500   2.210  0.00  0.00            
ATOM    395  HB2 SER X  26       8.000   3.780   1.630  0.00  0.00            
ATOM    396  OG  SER X  26       8.820   5.080   0.190  0.00  0.00            
ATOM    397  HG1 SER X  26       8.750   6.030   0.160  0.00  0.00            
ATOM    398  C   SER X  26       5.880   4.410  -0.050  0.00  0.00            
ATOM    399  O   SER X  26       5.140   3.460   0.270  0.00  0.00            
ATOM    400  N   ASN X  27       5.940   4.620  -1.400  0.00  0.00            
ATOM    401  HN  ASN X  27       6.450   5.390  -1.770  0.00  0.00            
ATOM    402  CA  ASN X  27       5.230   3.810  -2.440  0.00  0.00            
ATOM    403  HA  ASN X  27       4.180   3.780  -2.200  0.00  0.00            
ATOM    404  CB  ASN X  27       5.420   4.440  -3.930  0.00  0.00            
ATOM    405  HB1 ASN X  27       6.500   4.420  -4.220  0.00  0.00            
ATOM    406  HB2 ASN X  27       4.920   3.660  -4.550  0.00  0.00            
ATOM    407  CG  ASN X  27       4.820   5.820  -4.000  0.00  0.00            
ATOM    408  OD1 ASN X  27       4.060   6.320  -3.170  0.00  0.00            
ATOM    409  ND2 ASN X  27       5.390   6.580  -4.990  0.00  0.00            
ATOM    410 HD21 ASN X  27       6.360   6.450  -5.240  0.00  0.00            
ATOM    411 HD22 ASN X  27       5.100   7.530  -5.130  0.00  0.00            
ATOM    412  C   ASN X  27       5.650   2.320  -2.460  0.00  0.00            
ATOM    413  O   ASN X  27       6.660   1.920  -1.880  0.00  0.00            
ATOM    414  N   LYS X  28       4.700   1.500  -2.950  0.00  0.00            
ATOM    415  HN  LYS X  28       3.790   1.700  -3.280  0.00  0.00            
ATOM    416  CA  LYS X  28       5.020   0.050  -3.110  0.00  0.00            
ATOM    417  HA  LYS X  28       6.080  -0.080  -2.950  0.00  0.00            
ATOM    418  CB  LYS X  28       4.200  -0.770  -2.080  0.00  0.00            
ATOM    419  HB1 LYS X  28       3.130  -0.920  -2.350  0.00  0.00            
ATOM    420  HB2 LYS X  28       4.600  -1.810  -2.140  0.00  0.00            
ATOM    421  CG  LYS X  28       4.260  -0.290  -0.590  0.00  0.00            
ATOM    422  HG1 LYS X  28       4.120  -1.100   0.160  0.00  0.00            
ATOM    423  HG2 LYS X  28       5.300   0.060  -0.390  0.00  0.00            
ATOM    424  CD  LYS X  28       3.180   0.760  -0.170  0.00  0.00            
ATOM    425  HD1 LYS X  28       3.350   1.760  -0.630  0.00  0.00            
ATOM    426  HD2 LYS X  28       2.250   0.360  -0.630  0.00  0.00            
ATOM    427  CE  LYS X  28       2.900   0.900   1.350  0.00  0.00            
ATOM    428  HE1 LYS X  28       2.010   1.510   1.580  0.00  0.00            
ATOM    429  HE2 LYS X  28       2.660  -0.100   1.770  0.00  0.00            
ATOM    430  NZ  LYS X  28       4.110   1.440   2.070  0.00  0.00            
ATOM    431  HZ1 LYS X  28       4.680   0.610   2.370  0.00  0.00            
ATOM    432  HZ2 LYS X  28       4.780   2.000   1.500  0.00  0.00            
ATOM    433  HZ3 LYS X  28       3.820   1.880   2.960  0.00  0.00            
ATOM    434  C   LYS X  28       4.680  -0.440  -4.500  0.00  0.00            
ATOM    435  O   LYS X  28       4.000   0.230  -5.280  0.00  0.00            
ATOM    436  N   GLY X  29       5.160  -1.660  -4.900  0.00  0.00            
ATOM    437  HN  GLY X  29       5.720  -2.150  -4.240  0.00  0.00            
ATOM    438  CA  GLY X  29       4.890  -2.320  -6.110  0.00  0.00            
ATOM    439  HA1 GLY X  29       4.980  -1.640  -6.940  0.00  0.00            
ATOM    440  HA2 GLY X  29       5.650  -3.060  -6.320  0.00  0.00            
ATOM    441  C   GLY X  29       3.580  -3.050  -6.040  0.00  0.00            
ATOM    442  O   GLY X  29       2.760  -2.890  -5.140  0.00  0.00            
ATOM    443  N   ALA X  30       3.300  -3.870  -7.030  0.00  0.00            
ATOM    444  HN  ALA X  30       3.920  -3.810  -7.800  0.00  0.00            
ATOM    445  CA  ALA X  30       2.160  -4.790  -7.200  0.00  0.00            
ATOM    446  HA  ALA X  30       1.350  -4.140  -7.500  0.00  0.00            
ATOM    447  CB  ALA X  30       2.280  -5.710  -8.460  0.00  0.00            
ATOM    448  HB1 ALA X  30       3.360  -5.810  -8.710  0.00  0.00            
ATOM    449  HB2 ALA X  30       1.870  -6.730  -8.340  0.00  0.00            
ATOM    450  HB3 ALA X  30       1.770  -5.250  -9.330  0.00  0.00            
ATOM    451  C   ALA X  30       1.880  -5.770  -5.980  0.00  0.00            
ATOM    452  O   ALA X  30       2.780  -6.120  -5.250  0.00  0.00            
ATOM    453  N   ILE X  31       0.570  -6.140  -5.890  0.00  0.00            
ATOM    454  HN  ILE X  31      -0.160  -5.780  -6.470  0.00  0.00            
ATOM    455  CA  ILE X  31       0.010  -7.080  -4.930  0.00  0.00            
ATOM    456  HA  ILE X  31       0.530  -6.990  -3.990  0.00  0.00            
ATOM    457  CB  ILE X  31      -1.440  -6.680  -4.640  0.00  0.00            
ATOM    458  HB  ILE X  31      -1.910  -6.630  -5.650  0.00  0.00            
ATOM    459  CG2 ILE X  31      -2.180  -7.750  -3.790  0.00  0.00            
ATOM    460 HG21 ILE X  31      -2.290  -8.800  -4.150  0.00  0.00            
ATOM    461 HG22 ILE X  31      -1.640  -7.900  -2.830  0.00  0.00            
ATOM    462 HG23 ILE X  31      -3.160  -7.420  -3.370  0.00  0.00            
ATOM    463  CG1 ILE X  31      -1.510  -5.330  -3.960  0.00  0.00            
ATOM    464 HG11 ILE X  31      -1.920  -5.400  -2.930  0.00  0.00            
ATOM    465 HG12 ILE X  31      -0.510  -4.840  -3.940  0.00  0.00            
ATOM    466  CD  ILE X  31      -2.500  -4.390  -4.700  0.00  0.00            
ATOM    467  HD1 ILE X  31      -3.540  -4.760  -4.570  0.00  0.00            
ATOM    468  HD2 ILE X  31      -2.510  -3.380  -4.240  0.00  0.00            
ATOM    469  HD3 ILE X  31      -2.180  -4.290  -5.770  0.00  0.00            
ATOM    470  C   ILE X  31       0.200  -8.490  -5.420  0.00  0.00            
ATOM    471  O   ILE X  31      -0.480  -8.850  -6.370  0.00  0.00            
ATOM    472  N   ILE X  32       0.950  -9.360  -4.680  0.00  0.00            
ATOM    473  HN  ILE X  32       1.370  -9.050  -3.830  0.00  0.00            
ATOM    474  CA  ILE X  32       1.220 -10.720  -4.850  0.00  0.00            
ATOM    475  HA  ILE X  32       0.760 -11.070  -5.760  0.00  0.00            
ATOM    476  CB  ILE X  32       2.790 -11.120  -4.920  0.00  0.00            
ATOM    477  HB  ILE X  32       2.800 -12.230  -4.820  0.00  0.00            
ATOM    478  CG2 ILE X  32       3.250 -10.540  -6.280  0.00  0.00            
ATOM    479 HG21 ILE X  32       4.360 -10.540  -6.350  0.00  0.00            
ATOM    480 HG22 ILE X  32       2.790 -11.120  -7.100  0.00  0.00            
ATOM    481 HG23 ILE X  32       2.990  -9.460  -6.340  0.00  0.00            
ATOM    482  CG1 ILE X  32       3.510 -10.510  -3.700  0.00  0.00            
ATOM    483 HG11 ILE X  32       3.640  -9.430  -3.970  0.00  0.00            
ATOM    484 HG12 ILE X  32       2.900 -10.550  -2.780  0.00  0.00            
ATOM    485  CD  ILE X  32       4.870 -11.200  -3.230  0.00  0.00            
ATOM    486  HD1 ILE X  32       4.690 -12.300  -3.210  0.00  0.00            
ATOM    487  HD2 ILE X  32       5.710 -11.160  -3.960  0.00  0.00            
ATOM    488  HD3 ILE X  32       5.290 -10.900  -2.250  0.00  0.00            
ATOM    489  C   ILE X  32       0.480 -11.490  -3.760  0.00  0.00            
ATOM    490  O   ILE X  32       0.440 -12.750  -3.840  0.00  0.00            
ATOM    491  N   GLY X  33      -0.090 -10.890  -2.680  0.00  0.00            
ATOM    492  HN  GLY X  33       0.250  -9.980  -2.410  0.00  0.00            
ATOM    493  CA  GLY X  33      -1.080 -11.470  -1.750  0.00  0.00            
ATOM    494  HA1 GLY X  33      -0.850 -12.530  -1.790  0.00  0.00            
ATOM    495  HA2 GLY X  33      -0.880 -11.020  -0.800  0.00  0.00            
ATOM    496  C   GLY X  33      -2.520 -11.310  -2.290  0.00  0.00            
ATOM    497  O   GLY X  33      -2.840 -11.180  -3.480  0.00  0.00            
ATOM    498  N   LEU X  34      -3.460 -11.650  -1.360  0.00  0.00            
ATOM    499  HN  LEU X  34      -3.160 -12.040  -0.490  0.00  0.00            
ATOM    500  CA  LEU X  34      -4.890 -11.830  -1.590  0.00  0.00            
ATOM    501  HA  LEU X  34      -5.030 -11.480  -2.600  0.00  0.00            
ATOM    502  CB  LEU X  34      -5.270 -13.320  -1.430  0.00  0.00            
ATOM    503  HB1 LEU X  34      -4.940 -13.740  -0.470  0.00  0.00            
ATOM    504  HB2 LEU X  34      -6.350 -13.470  -1.670  0.00  0.00            
ATOM    505  CG  LEU X  34      -4.680 -14.310  -2.500  0.00  0.00            
ATOM    506  HG  LEU X  34      -3.580 -14.150  -2.510  0.00  0.00            
ATOM    507  CD1 LEU X  34      -4.980 -15.820  -1.970  0.00  0.00            
ATOM    508 HD11 LEU X  34      -4.480 -16.520  -2.670  0.00  0.00            
ATOM    509 HD12 LEU X  34      -4.560 -15.960  -0.950  0.00  0.00            
ATOM    510 HD13 LEU X  34      -6.040 -16.150  -2.000  0.00  0.00            
ATOM    511  CD2 LEU X  34      -5.200 -14.210  -3.910  0.00  0.00            
ATOM    512 HD21 LEU X  34      -4.840 -15.130  -4.410  0.00  0.00            
ATOM    513 HD22 LEU X  34      -6.280 -14.000  -4.080  0.00  0.00            
ATOM    514 HD23 LEU X  34      -4.580 -13.420  -4.410  0.00  0.00            
ATOM    515  C   LEU X  34      -5.720 -10.900  -0.700  0.00  0.00            
ATOM    516  O   LEU X  34      -5.560 -11.140   0.460  0.00  0.00            
ATOM    517  N   MET X  35      -6.620 -10.000  -1.220  0.00  0.00            
ATOM    518  HN  MET X  35      -6.700  -9.930  -2.210  0.00  0.00            
ATOM    519  CA  MET X  35      -7.440  -9.120  -0.390  0.00  0.00            
ATOM    520  HA  MET X  35      -8.020  -8.480  -1.050  0.00  0.00            
ATOM    521  CB  MET X  35      -8.530  -9.920   0.510  0.00  0.00            
ATOM    522  HB1 MET X  35      -8.120 -10.680   1.210  0.00  0.00            
ATOM    523  HB2 MET X  35      -9.030  -9.120   1.100  0.00  0.00            
ATOM    524  CG  MET X  35      -9.540 -10.490  -0.510  0.00  0.00            
ATOM    525  HG1 MET X  35     -10.390 -10.880   0.080  0.00  0.00            
ATOM    526  HG2 MET X  35      -9.900  -9.660  -1.150  0.00  0.00            
ATOM    527  SD  MET X  35      -9.090 -11.860  -1.630  0.00  0.00            
ATOM    528  CE  MET X  35     -10.350 -13.050  -1.210  0.00  0.00            
ATOM    529  HE1 MET X  35     -10.040 -13.970  -1.760  0.00  0.00            
ATOM    530  HE2 MET X  35     -10.350 -13.360  -0.140  0.00  0.00            
ATOM    531  HE3 MET X  35     -11.350 -12.850  -1.640  0.00  0.00            
ATOM    532  C   MET X  35      -6.660  -8.100   0.480  0.00  0.00            
ATOM    533  O   MET X  35      -6.960  -7.840   1.640  0.00  0.00            
ATOM    534  N   VAL X  36      -5.640  -7.420  -0.170  0.00  0.00            
ATOM    535  HN  VAL X  36      -5.300  -7.650  -1.070  0.00  0.00            
ATOM    536  CA  VAL X  36      -4.960  -6.290   0.440  0.00  0.00            
ATOM    537  HA  VAL X  36      -4.870  -6.560   1.490  0.00  0.00            
ATOM    538  CB  VAL X  36      -3.540  -6.240  -0.080  0.00  0.00            
ATOM    539  HB  VAL X  36      -3.660  -6.070  -1.170  0.00  0.00            
ATOM    540  CG1 VAL X  36      -2.830  -5.010   0.480  0.00  0.00            
ATOM    541 HG11 VAL X  36      -3.260  -4.040   0.140  0.00  0.00            
ATOM    542 HG12 VAL X  36      -2.720  -5.040   1.580  0.00  0.00            
ATOM    543 HG13 VAL X  36      -1.800  -5.010   0.070  0.00  0.00            
ATOM    544  CG2 VAL X  36      -2.770  -7.540   0.180  0.00  0.00            
ATOM    545 HG21 VAL X  36      -2.730  -7.800   1.260  0.00  0.00            
ATOM    546 HG22 VAL X  36      -3.380  -8.350  -0.270  0.00  0.00            
ATOM    547 HG23 VAL X  36      -1.790  -7.550  -0.330  0.00  0.00            
ATOM    548  C   VAL X  36      -5.620  -4.950   0.200  0.00  0.00            
ATOM    549  O   VAL X  36      -5.840  -4.650  -0.980  0.00  0.00            
ATOM    550  N   GLY X  37      -5.830  -4.040   1.160  0.00  0.00            
ATOM    551  HN  GLY X  37      -5.650  -4.370   2.090  0.00  0.00            
ATOM    552  CA  GLY X  37      -6.530  -2.720   0.980  0.00  0.00            
ATOM    553  HA1 GLY X  37      -7.250  -2.910   0.200  0.00  0.00            
ATOM    554  HA2 GLY X  37      -7.010  -2.460   1.900  0.00  0.00            
ATOM    555  C   GLY X  37      -5.660  -1.540   0.560  0.00  0.00            
ATOM    556  O   GLY X  37      -4.460  -1.600   0.330  0.00  0.00            
ATOM    557  N   GLY X  38      -6.330  -0.350   0.470  0.00  0.00            
ATOM    558  HN  GLY X  38      -7.300  -0.300   0.670  0.00  0.00            
ATOM    559  CA  GLY X  38      -5.800   0.950   0.730  0.00  0.00            
ATOM    560  HA1 GLY X  38      -5.100   1.210  -0.060  0.00  0.00            
ATOM    561  HA2 GLY X  38      -6.650   1.610   0.810  0.00  0.00            
ATOM    562  C   GLY X  38      -5.060   1.150   2.010  0.00  0.00            
ATOM    563  O   GLY X  38      -5.120   0.400   2.910  0.00  0.00            
ATOM    564  N   VAL X  39      -4.550   2.380   2.270  0.00  0.00            
ATOM    565  HN  VAL X  39      -4.670   3.120   1.620  0.00  0.00            
ATOM    566  CA  VAL X  39      -3.660   2.800   3.380  0.00  0.00            
ATOM    567  HA  VAL X  39      -3.430   1.970   4.020  0.00  0.00            
ATOM    568  CB  VAL X  39      -2.180   3.170   2.950  0.00  0.00            
ATOM    569  HB  VAL X  39      -2.200   4.060   2.290  0.00  0.00            
ATOM    570  CG1 VAL X  39      -1.220   3.450   4.140  0.00  0.00            
ATOM    571 HG11 VAL X  39      -1.000   2.430   4.540  0.00  0.00            
ATOM    572 HG12 VAL X  39      -0.210   3.790   3.840  0.00  0.00            
ATOM    573 HG13 VAL X  39      -1.680   4.140   4.890  0.00  0.00            
ATOM    574  CG2 VAL X  39      -1.560   2.010   2.260  0.00  0.00            
ATOM    575 HG21 VAL X  39      -2.230   1.670   1.430  0.00  0.00            
ATOM    576 HG22 VAL X  39      -0.530   2.150   1.850  0.00  0.00            
ATOM    577 HG23 VAL X  39      -1.550   1.170   2.990  0.00  0.00            
ATOM    578  C   VAL X  39      -4.220   3.760   4.340  0.00  0.00            
ATOM    579  O   VAL X  39      -4.530   4.870   3.910  0.00  0.00            
ATOM    580  N   VAL X  40      -4.400   3.520   5.620  0.00  0.00            
ATOM    581  HN  VAL X  40      -4.260   2.620   6.010  0.00  0.00            
ATOM    582  CA  VAL X  40      -4.970   4.490   6.570  0.00  0.00            
ATOM    583  HA  VAL X  40      -5.790   4.990   6.060  0.00  0.00            
ATOM    584  CB  VAL X  40      -5.520   3.730   7.770  0.00  0.00            
ATOM    585  HB  VAL X  40      -4.990   2.790   8.040  0.00  0.00            
ATOM    586  CG1 VAL X  40      -5.620   4.540   9.040  0.00  0.00            
ATOM    587 HG11 VAL X  40      -6.040   5.560   8.960  0.00  0.00            
ATOM    588 HG12 VAL X  40      -6.090   3.920   9.830  0.00  0.00            
ATOM    589 HG13 VAL X  40      -4.620   4.710   9.500  0.00  0.00            
ATOM    590  CG2 VAL X  40      -6.980   3.410   7.340  0.00  0.00            
ATOM    591 HG21 VAL X  40      -7.180   2.960   6.350  0.00  0.00            
ATOM    592 HG22 VAL X  40      -7.490   2.780   8.100  0.00  0.00            
ATOM    593 HG23 VAL X  40      -7.580   4.350   7.290  0.00  0.00            
ATOM    594  C   VAL X  40      -3.920   5.570   6.820  0.00  0.00            
ATOM    595  O   VAL X  40      -2.760   5.250   6.820  0.00  0.00            
ATOM    596  N   ILE X  41      -4.350   6.880   7.140  0.00  0.00            
ATOM    597  HN  ILE X  41      -5.280   7.110   6.850  0.00  0.00            
ATOM    598  CA  ILE X  41      -3.560   7.980   7.640  0.00  0.00            
ATOM    599  HA  ILE X  41      -2.990   8.460   6.860  0.00  0.00            
ATOM    600  CB  ILE X  41      -4.500   9.100   8.170  0.00  0.00            
ATOM    601  HB  ILE X  41      -3.960   9.930   8.690  0.00  0.00            
ATOM    602  CG2 ILE X  41      -5.120   9.810   6.930  0.00  0.00            
ATOM    603 HG21 ILE X  41      -5.850   9.060   6.540  0.00  0.00            
ATOM    604 HG22 ILE X  41      -5.630  10.780   7.140  0.00  0.00            
ATOM    605 HG23 ILE X  41      -4.390   9.990   6.120  0.00  0.00            
ATOM    606  CG1 ILE X  41      -5.510   8.530   9.210  0.00  0.00            
ATOM    607 HG11 ILE X  41      -6.100   7.780   8.630  0.00  0.00            
ATOM    608 HG12 ILE X  41      -4.980   8.000  10.030  0.00  0.00            
ATOM    609  CD  ILE X  41      -6.380   9.630   9.840  0.00  0.00            
ATOM    610  HD1 ILE X  41      -6.970  10.170   9.070  0.00  0.00            
ATOM    611  HD2 ILE X  41      -7.180   9.200  10.480  0.00  0.00            
ATOM    612  HD3 ILE X  41      -5.800  10.430  10.370  0.00  0.00            
ATOM    613  C   ILE X  41      -2.540   7.740   8.660  0.00  0.00            
ATOM    614  O   ILE X  41      -2.710   6.840   9.460  0.00  0.00            
ATOM    615  N   ALA X  42      -1.500   8.570   8.830  0.00  0.00            
ATOM    616  HN  ALA X  42      -1.270   9.320   8.200  0.00  0.00            
ATOM    617  CA  ALA X  42      -0.690   8.480  10.060  0.00  0.00            
ATOM    618  HA  ALA X  42      -1.080   7.750  10.750  0.00  0.00            
ATOM    619  CB  ALA X  42       0.840   8.450   9.730  0.00  0.00            
ATOM    620  HB1 ALA X  42       1.200   9.180   8.980  0.00  0.00            
ATOM    621  HB2 ALA X  42       1.400   8.490  10.690  0.00  0.00            
ATOM    622  HB3 ALA X  42       1.200   7.440   9.410  0.00  0.00            
ATOM    623  C   ALA X  42      -1.060   9.730  10.930  0.00  0.00            
ATOM    624  O   ALA X  42      -0.600  10.860  10.580  0.00  0.00            
END
