# Supplementary material for: Modulation of Aβ1–42 Aggregation by a SARS-CoV‑2 Protein Fragment
Source: J Chem Inf Model. 2025 Oct 1;65(20):11342–56. doi: 10.1021/acs.jcim.5c01811 (PMC12570137; doi:10.1021/acs.jcim.5c01811)
Supplement: Supplementary file 2 [file ci5c01811_si_002.zip › AB-coordinates/MONOMER/CENTROIDS/CONTROL/RC3_C2.pdb]

CRYST1   65.063   65.063   65.063  90.00  90.00  90.00 P 1           1
ATOM      1  N   ASP X   1      -4.010  14.730  16.540  0.00  0.00            
ATOM      2  HN  ASP X   1      -4.770  14.170  16.210  0.00  0.00            
ATOM      3  CA  ASP X   1      -2.750  14.330  15.930  0.00  0.00            
ATOM      4  HA  ASP X   1      -2.020  14.030  16.670  0.00  0.00            
ATOM      5  CB  ASP X   1      -3.030  13.080  15.100  0.00  0.00            
ATOM      6  HB1 ASP X   1      -3.860  13.160  14.360  0.00  0.00            
ATOM      7  HB2 ASP X   1      -2.160  12.600  14.590  0.00  0.00            
ATOM      8  CG  ASP X   1      -3.450  11.950  16.040  0.00  0.00            
ATOM      9  OD1 ASP X   1      -2.740  11.640  17.050  0.00  0.00            
ATOM     10  OD2 ASP X   1      -4.420  11.250  15.610  0.00  0.00            
ATOM     11  C   ASP X   1      -2.210  15.330  14.960  0.00  0.00            
ATOM     12  O   ASP X   1      -2.930  16.230  14.440  0.00  0.00            
ATOM     13  N   ALA X   2      -0.850  15.360  14.740  0.00  0.00            
ATOM     14  HN  ALA X   2      -0.280  14.620  15.070  0.00  0.00            
ATOM     15  CA  ALA X   2      -0.170  16.460  14.050  0.00  0.00            
ATOM     16  HA  ALA X   2      -0.760  17.330  14.290  0.00  0.00            
ATOM     17  CB  ALA X   2       1.170  16.750  14.660  0.00  0.00            
ATOM     18  HB1 ALA X   2       1.610  17.670  14.210  0.00  0.00            
ATOM     19  HB2 ALA X   2       1.070  16.820  15.770  0.00  0.00            
ATOM     20  HB3 ALA X   2       1.890  15.920  14.510  0.00  0.00            
ATOM     21  C   ALA X   2       0.040  16.250  12.530  0.00  0.00            
ATOM     22  O   ALA X   2       0.310  17.130  11.730  0.00  0.00            
ATOM     23  N   GLU X   3      -0.320  15.000  12.080  0.00  0.00            
ATOM     24  HN  GLU X   3      -0.670  14.380  12.790  0.00  0.00            
ATOM     25  CA  GLU X   3      -0.160  14.420  10.770  0.00  0.00            
ATOM     26  HA  GLU X   3       0.330  15.140  10.140  0.00  0.00            
ATOM     27  CB  GLU X   3       0.730  13.160  10.790  0.00  0.00            
ATOM     28  HB1 GLU X   3       0.300  12.530  11.600  0.00  0.00            
ATOM     29  HB2 GLU X   3       0.560  12.490   9.910  0.00  0.00            
ATOM     30  CG  GLU X   3       2.230  13.450  11.070  0.00  0.00            
ATOM     31  HG1 GLU X   3       2.570  14.270  10.390  0.00  0.00            
ATOM     32  HG2 GLU X   3       2.220  14.030  12.010  0.00  0.00            
ATOM     33  CD  GLU X   3       3.180  12.310  11.000  0.00  0.00            
ATOM     34  OE1 GLU X   3       4.370  12.460  10.640  0.00  0.00            
ATOM     35  OE2 GLU X   3       2.770  11.150  11.280  0.00  0.00            
ATOM     36  C   GLU X   3      -1.470  14.100  10.130  0.00  0.00            
ATOM     37  O   GLU X   3      -2.340  13.550  10.820  0.00  0.00            
ATOM     38  N   PHE X   4      -1.590  14.470   8.780  0.00  0.00            
ATOM     39  HN  PHE X   4      -0.890  15.080   8.440  0.00  0.00            
ATOM     40  CA  PHE X   4      -2.820  14.360   7.950  0.00  0.00            
ATOM     41  HA  PHE X   4      -3.700  14.290   8.570  0.00  0.00            
ATOM     42  CB  PHE X   4      -3.040  15.490   6.930  0.00  0.00            
ATOM     43  HB1 PHE X   4      -2.300  15.410   6.120  0.00  0.00            
ATOM     44  HB2 PHE X   4      -4.070  15.550   6.530  0.00  0.00            
ATOM     45  CG  PHE X   4      -2.690  16.740   7.630  0.00  0.00            
ATOM     46  CD1 PHE X   4      -1.490  17.440   7.470  0.00  0.00            
ATOM     47  HD1 PHE X   4      -0.880  17.050   6.670  0.00  0.00            
ATOM     48  CE1 PHE X   4      -1.220  18.640   8.130  0.00  0.00            
ATOM     49  HE1 PHE X   4      -0.360  19.190   7.790  0.00  0.00            
ATOM     50  CZ  PHE X   4      -2.190  19.130   9.020  0.00  0.00            
ATOM     51  HZ  PHE X   4      -1.920  20.020   9.560  0.00  0.00            
ATOM     52  CD2 PHE X   4      -3.570  17.220   8.640  0.00  0.00            
ATOM     53  HD2 PHE X   4      -4.480  16.670   8.860  0.00  0.00            
ATOM     54  CE2 PHE X   4      -3.390  18.410   9.260  0.00  0.00            
ATOM     55  HE2 PHE X   4      -4.160  18.840   9.890  0.00  0.00            
ATOM     56  C   PHE X   4      -2.880  13.050   7.160  0.00  0.00            
ATOM     57  O   PHE X   4      -3.820  12.860   6.330  0.00  0.00            
ATOM     58  N   ARG X   5      -1.790  12.210   7.330  0.00  0.00            
ATOM     59  HN  ARG X   5      -1.020  12.640   7.790  0.00  0.00            
ATOM     60  CA  ARG X   5      -1.600  10.890   6.630  0.00  0.00            
ATOM     61  HA  ARG X   5      -1.530  11.110   5.570  0.00  0.00            
ATOM     62  CB  ARG X   5      -0.190  10.250   6.750  0.00  0.00            
ATOM     63  HB1 ARG X   5      -0.130   9.200   6.390  0.00  0.00            
ATOM     64  HB2 ARG X   5       0.480  10.860   6.100  0.00  0.00            
ATOM     65  CG  ARG X   5       0.400  10.410   8.160  0.00  0.00            
ATOM     66  HG1 ARG X   5       1.430  10.000   8.090  0.00  0.00            
ATOM     67  HG2 ARG X   5       0.550  11.500   8.320  0.00  0.00            
ATOM     68  CD  ARG X   5      -0.330   9.650   9.330  0.00  0.00            
ATOM     69  HD1 ARG X   5      -1.390   9.960   9.290  0.00  0.00            
ATOM     70  HD2 ARG X   5      -0.060   8.600   9.110  0.00  0.00            
ATOM     71  NE  ARG X   5       0.260  10.020  10.690  0.00  0.00            
ATOM     72  HE  ARG X   5       1.180  10.410  10.600  0.00  0.00            
ATOM     73  CZ  ARG X   5      -0.390   9.890  11.870  0.00  0.00            
ATOM     74  NH1 ARG X   5      -1.630   9.540  12.080  0.00  0.00            
ATOM     75 HH11 ARG X   5      -2.150   9.360  12.920  0.00  0.00            
ATOM     76 HH12 ARG X   5      -2.090   9.230  11.250  0.00  0.00            
ATOM     77  NH2 ARG X   5       0.320  10.220  12.940  0.00  0.00            
ATOM     78 HH21 ARG X   5       1.270  10.450  12.750  0.00  0.00            
ATOM     79 HH22 ARG X   5      -0.180  10.250  13.800  0.00  0.00            
ATOM     80  C   ARG X   5      -2.720   9.870   6.710  0.00  0.00            
ATOM     81  O   ARG X   5      -3.530   9.930   7.620  0.00  0.00            
ATOM     82  N   HIS X   6      -2.830   8.910   5.750  0.00  0.00            
ATOM     83  HN  HIS X   6      -2.130   8.870   5.040  0.00  0.00            
ATOM     84  CA  HIS X   6      -3.970   8.050   5.570  0.00  0.00            
ATOM     85  HA  HIS X   6      -4.780   8.340   6.230  0.00  0.00            
ATOM     86  CB  HIS X   6      -4.480   8.000   4.100  0.00  0.00            
ATOM     87  HB1 HIS X   6      -3.670   7.620   3.440  0.00  0.00            
ATOM     88  HB2 HIS X   6      -5.410   7.400   3.950  0.00  0.00            
ATOM     89  ND1 HIS X   6      -4.460   9.780   2.400  0.00  0.00            
ATOM     90  CG  HIS X   6      -4.970   9.410   3.640  0.00  0.00            
ATOM     91  CE1 HIS X   6      -4.870  11.050   2.240  0.00  0.00            
ATOM     92  HE1 HIS X   6      -4.630  11.700   1.400  0.00  0.00            
ATOM     93  NE2 HIS X   6      -5.570  11.450   3.350  0.00  0.00            
ATOM     94  HE2 HIS X   6      -5.850  12.410   3.520  0.00  0.00            
ATOM     95  CD2 HIS X   6      -5.650  10.400   4.260  0.00  0.00            
ATOM     96  HD2 HIS X   6      -6.090  10.410   5.250  0.00  0.00            
ATOM     97  C   HIS X   6      -3.730   6.580   5.920  0.00  0.00            
ATOM     98  O   HIS X   6      -2.920   5.880   5.270  0.00  0.00            
ATOM     99  N   ASP X   7      -4.380   6.080   7.000  0.00  0.00            
ATOM    100  HN  ASP X   7      -4.980   6.700   7.510  0.00  0.00            
ATOM    101  CA  ASP X   7      -4.460   4.660   7.350  0.00  0.00            
ATOM    102  HA  ASP X   7      -3.440   4.350   7.500  0.00  0.00            
ATOM    103  CB  ASP X   7      -5.140   4.450   8.630  0.00  0.00            
ATOM    104  HB1 ASP X   7      -5.990   5.180   8.600  0.00  0.00            
ATOM    105  HB2 ASP X   7      -5.630   3.470   8.800  0.00  0.00            
ATOM    106  CG  ASP X   7      -4.440   5.010   9.840  0.00  0.00            
ATOM    107  OD1 ASP X   7      -5.070   4.990  10.910  0.00  0.00            
ATOM    108  OD2 ASP X   7      -3.210   5.370   9.750  0.00  0.00            
ATOM    109  C   ASP X   7      -4.980   3.780   6.190  0.00  0.00            
ATOM    110  O   ASP X   7      -5.980   3.990   5.500  0.00  0.00            
ATOM    111  N   SER X   8      -4.190   2.730   5.910  0.00  0.00            
ATOM    112  HN  SER X   8      -3.400   2.430   6.450  0.00  0.00            
ATOM    113  CA  SER X   8      -4.390   1.850   4.790  0.00  0.00            
ATOM    114  HA  SER X   8      -3.680   1.090   5.050  0.00  0.00            
ATOM    115  CB  SER X   8      -5.870   1.240   4.550  0.00  0.00            
ATOM    116  HB1 SER X   8      -6.690   1.990   4.540  0.00  0.00            
ATOM    117  HB2 SER X   8      -5.930   0.810   3.530  0.00  0.00            
ATOM    118  OG  SER X   8      -6.090   0.290   5.540  0.00  0.00            
ATOM    119  HG1 SER X   8      -6.610   0.770   6.190  0.00  0.00            
ATOM    120  C   SER X   8      -3.810   2.410   3.470  0.00  0.00            
ATOM    121  O   SER X   8      -4.040   1.870   2.470  0.00  0.00            
ATOM    122  N   GLY X   9      -2.950   3.480   3.550  0.00  0.00            
ATOM    123  HN  GLY X   9      -2.840   3.840   4.480  0.00  0.00            
ATOM    124  CA  GLY X   9      -2.310   4.160   2.430  0.00  0.00            
ATOM    125  HA1 GLY X   9      -3.050   4.270   1.670  0.00  0.00            
ATOM    126  HA2 GLY X   9      -2.020   5.140   2.790  0.00  0.00            
ATOM    127  C   GLY X   9      -1.280   3.380   1.650  0.00  0.00            
ATOM    128  O   GLY X   9      -0.820   2.300   2.050  0.00  0.00            
ATOM    129  N   TYR X  10      -0.820   3.850   0.520  0.00  0.00            
ATOM    130  HN  TYR X  10      -1.180   4.680   0.120  0.00  0.00            
ATOM    131  CA  TYR X  10       0.140   3.340  -0.440  0.00  0.00            
ATOM    132  HA  TYR X  10       0.550   2.430  -0.030  0.00  0.00            
ATOM    133  CB  TYR X  10      -0.510   2.960  -1.790  0.00  0.00            
ATOM    134  HB1 TYR X  10      -1.140   3.770  -2.220  0.00  0.00            
ATOM    135  HB2 TYR X  10       0.290   2.660  -2.510  0.00  0.00            
ATOM    136  CG  TYR X  10      -1.400   1.730  -1.580  0.00  0.00            
ATOM    137  CD1 TYR X  10      -1.010   0.460  -1.920  0.00  0.00            
ATOM    138  HD1 TYR X  10      -0.000   0.270  -2.280  0.00  0.00            
ATOM    139  CE1 TYR X  10      -1.830  -0.640  -1.770  0.00  0.00            
ATOM    140  HE1 TYR X  10      -1.540  -1.660  -1.980  0.00  0.00            
ATOM    141  CZ  TYR X  10      -3.150  -0.570  -1.310  0.00  0.00            
ATOM    142  OH  TYR X  10      -4.080  -1.560  -0.990  0.00  0.00            
ATOM    143  HH  TYR X  10      -3.630  -2.410  -0.980  0.00  0.00            
ATOM    144  CD2 TYR X  10      -2.720   1.820  -1.020  0.00  0.00            
ATOM    145  HD2 TYR X  10      -3.200   2.760  -0.760  0.00  0.00            
ATOM    146  CE2 TYR X  10      -3.570   0.730  -0.890  0.00  0.00            
ATOM    147  HE2 TYR X  10      -4.550   0.830  -0.430  0.00  0.00            
ATOM    148  C   TYR X  10       1.360   4.250  -0.650  0.00  0.00            
ATOM    149  O   TYR X  10       1.240   5.490  -0.660  0.00  0.00            
ATOM    150  N   GLU X  11       2.570   3.660  -0.820  0.00  0.00            
ATOM    151  HN  GLU X  11       2.770   2.690  -0.670  0.00  0.00            
ATOM    152  CA  GLU X  11       3.760   4.470  -1.070  0.00  0.00            
ATOM    153  HA  GLU X  11       4.380   3.680  -1.480  0.00  0.00            
ATOM    154  CB  GLU X  11       3.620   5.470  -2.300  0.00  0.00            
ATOM    155  HB1 GLU X  11       2.750   6.140  -2.200  0.00  0.00            
ATOM    156  HB2 GLU X  11       4.500   6.120  -2.500  0.00  0.00            
ATOM    157  CG  GLU X  11       3.430   4.590  -3.600  0.00  0.00            
ATOM    158  HG1 GLU X  11       4.160   3.740  -3.610  0.00  0.00            
ATOM    159  HG2 GLU X  11       2.420   4.150  -3.630  0.00  0.00            
ATOM    160  CD  GLU X  11       3.740   5.260  -4.990  0.00  0.00            
ATOM    161  OE1 GLU X  11       3.880   4.530  -6.000  0.00  0.00            
ATOM    162  OE2 GLU X  11       3.900   6.470  -5.000  0.00  0.00            
ATOM    163  C   GLU X  11       4.460   5.020   0.090  0.00  0.00            
ATOM    164  O   GLU X  11       5.090   6.120   0.060  0.00  0.00            
ATOM    165  N   VAL X  12       4.270   4.330   1.240  0.00  0.00            
ATOM    166  HN  VAL X  12       3.810   3.450   1.210  0.00  0.00            
ATOM    167  CA  VAL X  12       4.610   4.870   2.590  0.00  0.00            
ATOM    168  HA  VAL X  12       4.560   5.950   2.560  0.00  0.00            
ATOM    169  CB  VAL X  12       3.530   4.410   3.630  0.00  0.00            
ATOM    170  HB  VAL X  12       3.630   3.350   3.930  0.00  0.00            
ATOM    171  CG1 VAL X  12       3.700   5.350   4.830  0.00  0.00            
ATOM    172 HG11 VAL X  12       3.060   4.990   5.660  0.00  0.00            
ATOM    173 HG12 VAL X  12       4.660   5.190   5.370  0.00  0.00            
ATOM    174 HG13 VAL X  12       3.420   6.400   4.630  0.00  0.00            
ATOM    175  CG2 VAL X  12       2.070   4.590   2.960  0.00  0.00            
ATOM    176 HG21 VAL X  12       1.610   3.650   2.590  0.00  0.00            
ATOM    177 HG22 VAL X  12       1.360   5.060   3.670  0.00  0.00            
ATOM    178 HG23 VAL X  12       2.060   5.340   2.150  0.00  0.00            
ATOM    179  C   VAL X  12       6.050   4.650   2.920  0.00  0.00            
ATOM    180  O   VAL X  12       6.440   3.500   2.810  0.00  0.00            
ATOM    181  N   HIS X  13       6.780   5.610   3.370  0.00  0.00            
ATOM    182  HN  HIS X  13       6.370   6.510   3.520  0.00  0.00            
ATOM    183  CA  HIS X  13       8.170   5.400   3.780  0.00  0.00            
ATOM    184  HA  HIS X  13       8.850   5.250   2.950  0.00  0.00            
ATOM    185  CB  HIS X  13       8.750   6.700   4.430  0.00  0.00            
ATOM    186  HB1 HIS X  13       8.010   7.030   5.190  0.00  0.00            
ATOM    187  HB2 HIS X  13       9.800   6.690   4.790  0.00  0.00            
ATOM    188  ND1 HIS X  13       9.350   7.640   2.200  0.00  0.00            
ATOM    189  CG  HIS X  13       8.890   7.830   3.470  0.00  0.00            
ATOM    190  CE1 HIS X  13       9.640   8.780   1.670  0.00  0.00            
ATOM    191  HE1 HIS X  13      10.070   8.990   0.690  0.00  0.00            
ATOM    192  NE2 HIS X  13       9.240   9.760   2.480  0.00  0.00            
ATOM    193  HE2 HIS X  13       9.280  10.700   2.150  0.00  0.00            
ATOM    194  CD2 HIS X  13       8.770   9.170   3.640  0.00  0.00            
ATOM    195  HD2 HIS X  13       8.520   9.710   4.550  0.00  0.00            
ATOM    196  C   HIS X  13       8.340   4.310   4.880  0.00  0.00            
ATOM    197  O   HIS X  13       7.690   4.350   5.930  0.00  0.00            
ATOM    198  N   HIS X  14       9.380   3.430   4.670  0.00  0.00            
ATOM    199  HN  HIS X  14      10.020   3.650   3.930  0.00  0.00            
ATOM    200  CA  HIS X  14       9.790   2.590   5.740  0.00  0.00            
ATOM    201  HA  HIS X  14      10.690   2.120   5.350  0.00  0.00            
ATOM    202  CB  HIS X  14      10.120   3.400   7.000  0.00  0.00            
ATOM    203  HB1 HIS X  14       9.260   3.760   7.610  0.00  0.00            
ATOM    204  HB2 HIS X  14      10.740   2.770   7.680  0.00  0.00            
ATOM    205  ND1 HIS X  14      12.200   4.530   6.010  0.00  0.00            
ATOM    206  CG  HIS X  14      11.010   4.600   6.750  0.00  0.00            
ATOM    207  CE1 HIS X  14      12.690   5.740   6.040  0.00  0.00            
ATOM    208  HE1 HIS X  14      13.630   6.080   5.590  0.00  0.00            
ATOM    209  NE2 HIS X  14      11.910   6.590   6.730  0.00  0.00            
ATOM    210  HE2 HIS X  14      11.960   7.580   6.730  0.00  0.00            
ATOM    211  CD2 HIS X  14      10.830   5.850   7.200  0.00  0.00            
ATOM    212  HD2 HIS X  14       9.980   6.350   7.650  0.00  0.00            
ATOM    213  C   HIS X  14       8.830   1.440   5.980  0.00  0.00            
ATOM    214  O   HIS X  14       9.070   0.590   6.860  0.00  0.00            
ATOM    215  N   GLN X  15       7.900   1.220   5.020  0.00  0.00            
ATOM    216  HN  GLN X  15       7.730   1.830   4.250  0.00  0.00            
ATOM    217  CA  GLN X  15       7.040   0.060   5.090  0.00  0.00            
ATOM    218  HA  GLN X  15       7.090  -0.400   6.070  0.00  0.00            
ATOM    219  CB  GLN X  15       5.530   0.570   4.940  0.00  0.00            
ATOM    220  HB1 GLN X  15       5.380   1.030   3.940  0.00  0.00            
ATOM    221  HB2 GLN X  15       4.820  -0.270   4.980  0.00  0.00            
ATOM    222  CG  GLN X  15       5.130   1.650   6.020  0.00  0.00            
ATOM    223  HG1 GLN X  15       5.770   2.550   5.950  0.00  0.00            
ATOM    224  HG2 GLN X  15       4.070   1.950   5.840  0.00  0.00            
ATOM    225  CD  GLN X  15       5.220   1.140   7.480  0.00  0.00            
ATOM    226  OE1 GLN X  15       4.450   0.300   7.880  0.00  0.00            
ATOM    227  NE2 GLN X  15       6.140   1.770   8.310  0.00  0.00            
ATOM    228 HE21 GLN X  15       6.740   2.520   8.070  0.00  0.00            
ATOM    229 HE22 GLN X  15       6.300   1.400   9.230  0.00  0.00            
ATOM    230  C   GLN X  15       7.320  -1.040   4.070  0.00  0.00            
ATOM    231  O   GLN X  15       7.950  -0.840   3.000  0.00  0.00            
ATOM    232  N   LYS X  16       6.790  -2.230   4.430  0.00  0.00            
ATOM    233  HN  LYS X  16       6.240  -2.370   5.250  0.00  0.00            
ATOM    234  CA  LYS X  16       7.080  -3.450   3.710  0.00  0.00            
ATOM    235  HA  LYS X  16       8.140  -3.600   3.620  0.00  0.00            
ATOM    236  CB  LYS X  16       6.620  -4.720   4.540  0.00  0.00            
ATOM    237  HB1 LYS X  16       5.580  -4.710   4.910  0.00  0.00            
ATOM    238  HB2 LYS X  16       6.720  -5.660   3.960  0.00  0.00            
ATOM    239  CG  LYS X  16       7.460  -5.080   5.780  0.00  0.00            
ATOM    240  HG1 LYS X  16       8.470  -5.130   5.330  0.00  0.00            
ATOM    241  HG2 LYS X  16       7.470  -4.170   6.420  0.00  0.00            
ATOM    242  CD  LYS X  16       6.890  -6.270   6.490  0.00  0.00            
ATOM    243  HD1 LYS X  16       5.860  -5.970   6.770  0.00  0.00            
ATOM    244  HD2 LYS X  16       6.850  -7.070   5.720  0.00  0.00            
ATOM    245  CE  LYS X  16       7.700  -6.650   7.770  0.00  0.00            
ATOM    246  HE1 LYS X  16       7.650  -5.830   8.540  0.00  0.00            
ATOM    247  HE2 LYS X  16       7.260  -7.580   8.180  0.00  0.00            
ATOM    248  NZ  LYS X  16       9.130  -6.860   7.380  0.00  0.00            
ATOM    249  HZ1 LYS X  16       9.700  -7.320   8.110  0.00  0.00            
ATOM    250  HZ2 LYS X  16       9.160  -7.470   6.540  0.00  0.00            
ATOM    251  HZ3 LYS X  16       9.610  -5.960   7.180  0.00  0.00            
ATOM    252  C   LYS X  16       6.660  -3.540   2.220  0.00  0.00            
ATOM    253  O   LYS X  16       5.650  -2.960   1.790  0.00  0.00            
ATOM    254  N   LEU X  17       7.520  -4.180   1.420  0.00  0.00            
ATOM    255  HN  LEU X  17       8.380  -4.570   1.740  0.00  0.00            
ATOM    256  CA  LEU X  17       7.280  -4.320  -0.050  0.00  0.00            
ATOM    257  HA  LEU X  17       7.170  -3.320  -0.440  0.00  0.00            
ATOM    258  CB  LEU X  17       8.410  -5.090  -0.800  0.00  0.00            
ATOM    259  HB1 LEU X  17       8.550  -6.010  -0.170  0.00  0.00            
ATOM    260  HB2 LEU X  17       8.090  -5.390  -1.820  0.00  0.00            
ATOM    261  CG  LEU X  17       9.770  -4.350  -0.870  0.00  0.00            
ATOM    262  HG  LEU X  17       9.920  -3.810   0.080  0.00  0.00            
ATOM    263  CD1 LEU X  17      11.000  -5.240  -1.220  0.00  0.00            
ATOM    264 HD11 LEU X  17      12.000  -4.820  -0.970  0.00  0.00            
ATOM    265 HD12 LEU X  17      10.920  -6.160  -0.600  0.00  0.00            
ATOM    266 HD13 LEU X  17      10.980  -5.420  -2.320  0.00  0.00            
ATOM    267  CD2 LEU X  17       9.670  -3.110  -1.780  0.00  0.00            
ATOM    268 HD21 LEU X  17       9.100  -2.390  -1.180  0.00  0.00            
ATOM    269 HD22 LEU X  17      10.670  -2.720  -2.040  0.00  0.00            
ATOM    270 HD23 LEU X  17       9.110  -3.270  -2.730  0.00  0.00            
ATOM    271  C   LEU X  17       5.950  -5.030  -0.300  0.00  0.00            
ATOM    272  O   LEU X  17       5.430  -5.860   0.410  0.00  0.00            
ATOM    273  N   VAL X  18       5.250  -4.630  -1.420  0.00  0.00            
ATOM    274  HN  VAL X  18       5.540  -3.790  -1.870  0.00  0.00            
ATOM    275  CA  VAL X  18       4.010  -5.240  -1.720  0.00  0.00            
ATOM    276  HA  VAL X  18       3.600  -5.890  -0.950  0.00  0.00            
ATOM    277  CB  VAL X  18       2.930  -4.150  -1.990  0.00  0.00            
ATOM    278  HB  VAL X  18       2.950  -3.810  -3.060  0.00  0.00            
ATOM    279  CG1 VAL X  18       1.580  -4.830  -1.730  0.00  0.00            
ATOM    280 HG11 VAL X  18       1.500  -5.710  -2.410  0.00  0.00            
ATOM    281 HG12 VAL X  18       1.640  -5.190  -0.680  0.00  0.00            
ATOM    282 HG13 VAL X  18       0.650  -4.250  -1.780  0.00  0.00            
ATOM    283  CG2 VAL X  18       3.130  -2.930  -1.120  0.00  0.00            
ATOM    284 HG21 VAL X  18       3.950  -2.240  -1.430  0.00  0.00            
ATOM    285 HG22 VAL X  18       2.280  -2.210  -1.120  0.00  0.00            
ATOM    286 HG23 VAL X  18       3.160  -3.240  -0.060  0.00  0.00            
ATOM    287  C   VAL X  18       4.050  -6.220  -2.930  0.00  0.00            
ATOM    288  O   VAL X  18       4.280  -5.780  -4.050  0.00  0.00            
ATOM    289  N   PHE X  19       3.890  -7.520  -2.650  0.00  0.00            
ATOM    290  HN  PHE X  19       3.670  -7.850  -1.740  0.00  0.00            
ATOM    291  CA  PHE X  19       3.810  -8.590  -3.610  0.00  0.00            
ATOM    292  HA  PHE X  19       3.920  -8.170  -4.600  0.00  0.00            
ATOM    293  CB  PHE X  19       4.860  -9.680  -3.330  0.00  0.00            
ATOM    294  HB1 PHE X  19       4.650 -10.120  -2.340  0.00  0.00            
ATOM    295  HB2 PHE X  19       4.910 -10.520  -4.040  0.00  0.00            
ATOM    296  CG  PHE X  19       6.280  -9.160  -3.210  0.00  0.00            
ATOM    297  CD1 PHE X  19       7.190  -9.170  -4.340  0.00  0.00            
ATOM    298  HD1 PHE X  19       6.950  -9.610  -5.290  0.00  0.00            
ATOM    299  CE1 PHE X  19       8.570  -8.900  -4.150  0.00  0.00            
ATOM    300  HE1 PHE X  19       9.270  -8.800  -4.970  0.00  0.00            
ATOM    301  CZ  PHE X  19       9.070  -8.440  -2.890  0.00  0.00            
ATOM    302  HZ  PHE X  19      10.090  -8.090  -2.860  0.00  0.00            
ATOM    303  CD2 PHE X  19       6.810  -8.750  -1.970  0.00  0.00            
ATOM    304  HD2 PHE X  19       6.260  -8.840  -1.050  0.00  0.00            
ATOM    305  CE2 PHE X  19       8.200  -8.430  -1.800  0.00  0.00            
ATOM    306  HE2 PHE X  19       8.630  -8.350  -0.820  0.00  0.00            
ATOM    307  C   PHE X  19       2.560  -9.370  -3.560  0.00  0.00            
ATOM    308  O   PHE X  19       2.340 -10.370  -4.240  0.00  0.00            
ATOM    309  N   PHE X  20       1.560  -8.820  -2.800  0.00  0.00            
ATOM    310  HN  PHE X  20       1.750  -8.060  -2.190  0.00  0.00            
ATOM    311  CA  PHE X  20       0.200  -9.280  -2.800  0.00  0.00            
ATOM    312  HA  PHE X  20      -0.020  -9.920  -3.640  0.00  0.00            
ATOM    313  CB  PHE X  20      -0.190  -9.850  -1.390  0.00  0.00            
ATOM    314  HB1 PHE X  20      -0.040  -9.070  -0.610  0.00  0.00            
ATOM    315  HB2 PHE X  20      -1.270 -10.140  -1.300  0.00  0.00            
ATOM    316  CG  PHE X  20       0.730 -11.000  -0.950  0.00  0.00            
ATOM    317  CD1 PHE X  20       0.840 -12.140  -1.750  0.00  0.00            
ATOM    318  HD1 PHE X  20       0.230 -12.250  -2.640  0.00  0.00            
ATOM    319  CE1 PHE X  20       1.730 -13.120  -1.370  0.00  0.00            
ATOM    320  HE1 PHE X  20       1.920 -13.980  -2.010  0.00  0.00            
ATOM    321  CZ  PHE X  20       2.400 -13.100  -0.130  0.00  0.00            
ATOM    322  HZ  PHE X  20       3.020 -13.940   0.140  0.00  0.00            
ATOM    323  CD2 PHE X  20       1.510 -10.870   0.270  0.00  0.00            
ATOM    324  HD2 PHE X  20       1.330  -9.980   0.850  0.00  0.00            
ATOM    325  CE2 PHE X  20       2.360 -11.970   0.700  0.00  0.00            
ATOM    326  HE2 PHE X  20       3.020 -11.820   1.540  0.00  0.00            
ATOM    327  C   PHE X  20      -0.630  -8.030  -3.030  0.00  0.00            
ATOM    328  O   PHE X  20      -0.500  -7.070  -2.260  0.00  0.00            
ATOM    329  N   ALA X  21      -1.430  -7.990  -4.070  0.00  0.00            
ATOM    330  HN  ALA X  21      -1.460  -8.770  -4.690  0.00  0.00            
ATOM    331  CA  ALA X  21      -2.360  -6.920  -4.280  0.00  0.00            
ATOM    332  HA  ALA X  21      -1.940  -5.930  -4.180  0.00  0.00            
ATOM    333  CB  ALA X  21      -2.950  -7.010  -5.710  0.00  0.00            
ATOM    334  HB1 ALA X  21      -2.160  -6.910  -6.470  0.00  0.00            
ATOM    335  HB2 ALA X  21      -3.390  -7.990  -5.980  0.00  0.00            
ATOM    336  HB3 ALA X  21      -3.640  -6.160  -5.920  0.00  0.00            
ATOM    337  C   ALA X  21      -3.540  -7.010  -3.360  0.00  0.00            
ATOM    338  O   ALA X  21      -3.970  -5.970  -2.860  0.00  0.00            
ATOM    339  N   GLU X  22      -3.940  -8.260  -3.050  0.00  0.00            
ATOM    340  HN  GLU X  22      -3.490  -9.020  -3.510  0.00  0.00            
ATOM    341  CA  GLU X  22      -4.850  -8.520  -1.920  0.00  0.00            
ATOM    342  HA  GLU X  22      -5.850  -8.230  -2.190  0.00  0.00            
ATOM    343  CB  GLU X  22      -4.940 -10.060  -1.830  0.00  0.00            
ATOM    344  HB1 GLU X  22      -3.950 -10.360  -1.440  0.00  0.00            
ATOM    345  HB2 GLU X  22      -5.640 -10.230  -0.990  0.00  0.00            
ATOM    346  CG  GLU X  22      -5.460 -10.760  -3.180  0.00  0.00            
ATOM    347  HG1 GLU X  22      -6.500 -10.420  -3.360  0.00  0.00            
ATOM    348  HG2 GLU X  22      -4.930 -10.610  -4.140  0.00  0.00            
ATOM    349  CD  GLU X  22      -5.500 -12.280  -3.110  0.00  0.00            
ATOM    350  OE1 GLU X  22      -4.440 -12.940  -3.100  0.00  0.00            
ATOM    351  OE2 GLU X  22      -6.700 -12.810  -3.110  0.00  0.00            
ATOM    352  C   GLU X  22      -4.390  -7.910  -0.570  0.00  0.00            
ATOM    353  O   GLU X  22      -3.180  -7.970  -0.200  0.00  0.00            
ATOM    354  N   ASP X  23      -5.300  -7.240   0.160  0.00  0.00            
ATOM    355  HN  ASP X  23      -6.250  -7.200  -0.130  0.00  0.00            
ATOM    356  CA  ASP X  23      -4.890  -6.480   1.440  0.00  0.00            
ATOM    357  HA  ASP X  23      -3.970  -5.930   1.230  0.00  0.00            
ATOM    358  CB  ASP X  23      -5.920  -5.420   1.840  0.00  0.00            
ATOM    359  HB1 ASP X  23      -6.160  -4.700   1.030  0.00  0.00            
ATOM    360  HB2 ASP X  23      -6.880  -5.870   2.150  0.00  0.00            
ATOM    361  CG  ASP X  23      -5.480  -4.550   2.960  0.00  0.00            
ATOM    362  OD1 ASP X  23      -6.350  -3.730   3.390  0.00  0.00            
ATOM    363  OD2 ASP X  23      -4.310  -4.580   3.480  0.00  0.00            
ATOM    364  C   ASP X  23      -4.320  -7.410   2.550  0.00  0.00            
ATOM    365  O   ASP X  23      -5.070  -8.210   3.120  0.00  0.00            
ATOM    366  N   VAL X  24      -3.000  -7.200   3.000  0.00  0.00            
ATOM    367  HN  VAL X  24      -2.360  -6.640   2.480  0.00  0.00            
ATOM    368  CA  VAL X  24      -2.480  -8.030   4.140  0.00  0.00            
ATOM    369  HA  VAL X  24      -3.270  -8.720   4.360  0.00  0.00            
ATOM    370  CB  VAL X  24      -1.220  -8.830   3.760  0.00  0.00            
ATOM    371  HB  VAL X  24      -0.930  -9.410   4.660  0.00  0.00            
ATOM    372  CG1 VAL X  24      -1.630  -9.870   2.690  0.00  0.00            
ATOM    373 HG11 VAL X  24      -2.160  -9.290   1.900  0.00  0.00            
ATOM    374 HG12 VAL X  24      -0.600 -10.210   2.420  0.00  0.00            
ATOM    375 HG13 VAL X  24      -2.110 -10.800   3.060  0.00  0.00            
ATOM    376  CG2 VAL X  24      -0.010  -7.940   3.310  0.00  0.00            
ATOM    377 HG21 VAL X  24       0.360  -7.420   4.220  0.00  0.00            
ATOM    378 HG22 VAL X  24       0.850  -8.580   3.040  0.00  0.00            
ATOM    379 HG23 VAL X  24      -0.180  -7.190   2.510  0.00  0.00            
ATOM    380  C   VAL X  24      -2.200  -7.140   5.360  0.00  0.00            
ATOM    381  O   VAL X  24      -1.420  -7.480   6.240  0.00  0.00            
ATOM    382  N   GLY X  25      -2.870  -5.950   5.440  0.00  0.00            
ATOM    383  HN  GLY X  25      -3.460  -5.660   4.690  0.00  0.00            
ATOM    384  CA  GLY X  25      -2.980  -5.070   6.590  0.00  0.00            
ATOM    385  HA1 GLY X  25      -3.920  -4.560   6.470  0.00  0.00            
ATOM    386  HA2 GLY X  25      -2.770  -5.560   7.530  0.00  0.00            
ATOM    387  C   GLY X  25      -1.900  -4.060   6.480  0.00  0.00            
ATOM    388  O   GLY X  25      -0.880  -4.160   5.800  0.00  0.00            
ATOM    389  N   SER X  26      -2.090  -3.000   7.320  0.00  0.00            
ATOM    390  HN  SER X  26      -2.880  -2.910   7.920  0.00  0.00            
ATOM    391  CA  SER X  26      -1.160  -1.940   7.540  0.00  0.00            
ATOM    392  HA  SER X  26      -1.580  -1.250   8.260  0.00  0.00            
ATOM    393  CB  SER X  26       0.230  -2.520   7.960  0.00  0.00            
ATOM    394  HB1 SER X  26       0.680  -3.200   7.210  0.00  0.00            
ATOM    395  HB2 SER X  26       1.060  -1.810   8.160  0.00  0.00            
ATOM    396  OG  SER X  26       0.000  -3.370   9.150  0.00  0.00            
ATOM    397  HG1 SER X  26      -0.540  -2.890   9.780  0.00  0.00            
ATOM    398  C   SER X  26      -0.950  -1.050   6.410  0.00  0.00            
ATOM    399  O   SER X  26      -1.210  -1.300   5.260  0.00  0.00            
ATOM    400  N   ASN X  27      -0.210   0.080   6.580  0.00  0.00            
ATOM    401  HN  ASN X  27      -0.160   0.430   7.510  0.00  0.00            
ATOM    402  CA  ASN X  27       0.360   0.940   5.540  0.00  0.00            
ATOM    403  HA  ASN X  27      -0.320   1.410   4.850  0.00  0.00            
ATOM    404  CB  ASN X  27       1.180   2.130   6.130  0.00  0.00            
ATOM    405  HB1 ASN X  27       1.800   1.740   6.980  0.00  0.00            
ATOM    406  HB2 ASN X  27       1.890   2.500   5.360  0.00  0.00            
ATOM    407  CG  ASN X  27       0.300   3.290   6.610  0.00  0.00            
ATOM    408  OD1 ASN X  27      -0.890   3.330   6.410  0.00  0.00            
ATOM    409  ND2 ASN X  27       0.960   4.180   7.410  0.00  0.00            
ATOM    410 HD21 ASN X  27       1.960   4.130   7.460  0.00  0.00            
ATOM    411 HD22 ASN X  27       0.470   4.970   7.770  0.00  0.00            
ATOM    412  C   ASN X  27       1.310   0.190   4.580  0.00  0.00            
ATOM    413  O   ASN X  27       1.980  -0.790   4.960  0.00  0.00            
ATOM    414  N   LYS X  28       1.320   0.650   3.320  0.00  0.00            
ATOM    415  HN  LYS X  28       0.800   1.460   3.070  0.00  0.00            
ATOM    416  CA  LYS X  28       1.940  -0.110   2.320  0.00  0.00            
ATOM    417  HA  LYS X  28       2.330  -1.040   2.700  0.00  0.00            
ATOM    418  CB  LYS X  28       0.950  -0.410   1.200  0.00  0.00            
ATOM    419  HB1 LYS X  28       0.430   0.490   0.820  0.00  0.00            
ATOM    420  HB2 LYS X  28       1.440  -1.000   0.390  0.00  0.00            
ATOM    421  CG  LYS X  28      -0.240  -1.340   1.580  0.00  0.00            
ATOM    422  HG1 LYS X  28      -0.940  -0.790   2.240  0.00  0.00            
ATOM    423  HG2 LYS X  28      -0.880  -1.530   0.690  0.00  0.00            
ATOM    424  CD  LYS X  28       0.130  -2.660   2.190  0.00  0.00            
ATOM    425  HD1 LYS X  28       0.900  -3.040   1.490  0.00  0.00            
ATOM    426  HD2 LYS X  28       0.620  -2.420   3.150  0.00  0.00            
ATOM    427  CE  LYS X  28      -1.040  -3.680   2.270  0.00  0.00            
ATOM    428  HE1 LYS X  28      -1.440  -3.900   1.260  0.00  0.00            
ATOM    429  HE2 LYS X  28      -0.780  -4.630   2.790  0.00  0.00            
ATOM    430  NZ  LYS X  28      -2.090  -3.060   3.100  0.00  0.00            
ATOM    431  HZ1 LYS X  28      -2.460  -2.180   2.690  0.00  0.00            
ATOM    432  HZ2 LYS X  28      -2.930  -3.690   3.110  0.00  0.00            
ATOM    433  HZ3 LYS X  28      -1.670  -2.850   4.030  0.00  0.00            
ATOM    434  C   LYS X  28       3.130   0.670   1.670  0.00  0.00            
ATOM    435  O   LYS X  28       3.010   1.850   1.400  0.00  0.00            
ATOM    436  N   GLY X  29       4.300   0.020   1.360  0.00  0.00            
ATOM    437  HN  GLY X  29       4.370  -0.960   1.420  0.00  0.00            
ATOM    438  CA  GLY X  29       5.400   0.750   0.810  0.00  0.00            
ATOM    439  HA1 GLY X  29       5.350   1.800   1.080  0.00  0.00            
ATOM    440  HA2 GLY X  29       6.290   0.290   1.180  0.00  0.00            
ATOM    441  C   GLY X  29       5.450   0.820  -0.690  0.00  0.00            
ATOM    442  O   GLY X  29       4.460   1.150  -1.380  0.00  0.00            
ATOM    443  N   ALA X  30       6.520   0.410  -1.270  0.00  0.00            
ATOM    444  HN  ALA X  30       7.340   0.070  -0.810  0.00  0.00            
ATOM    445  CA  ALA X  30       6.680   0.300  -2.770  0.00  0.00            
ATOM    446  HA  ALA X  30       6.320   1.270  -3.110  0.00  0.00            
ATOM    447  CB  ALA X  30       8.180   0.330  -3.210  0.00  0.00            
ATOM    448  HB1 ALA X  30       8.810  -0.490  -2.780  0.00  0.00            
ATOM    449  HB2 ALA X  30       8.210   0.330  -4.310  0.00  0.00            
ATOM    450  HB3 ALA X  30       8.530   1.280  -2.750  0.00  0.00            
ATOM    451  C   ALA X  30       6.160  -0.930  -3.420  0.00  0.00            
ATOM    452  O   ALA X  30       6.530  -2.030  -2.970  0.00  0.00            
ATOM    453  N   ILE X  31       5.320  -0.710  -4.430  0.00  0.00            
ATOM    454  HN  ILE X  31       5.260   0.210  -4.790  0.00  0.00            
ATOM    455  CA  ILE X  31       4.530  -1.820  -4.930  0.00  0.00            
ATOM    456  HA  ILE X  31       4.390  -2.500  -4.110  0.00  0.00            
ATOM    457  CB  ILE X  31       3.150  -1.490  -5.620  0.00  0.00            
ATOM    458  HB  ILE X  31       3.360  -0.830  -6.490  0.00  0.00            
ATOM    459  CG2 ILE X  31       2.500  -2.780  -6.140  0.00  0.00            
ATOM    460 HG21 ILE X  31       2.300  -3.480  -5.310  0.00  0.00            
ATOM    461 HG22 ILE X  31       1.500  -2.600  -6.600  0.00  0.00            
ATOM    462 HG23 ILE X  31       3.070  -3.200  -7.010  0.00  0.00            
ATOM    463  CG1 ILE X  31       2.220  -0.780  -4.620  0.00  0.00            
ATOM    464 HG11 ILE X  31       1.280  -1.380  -4.500  0.00  0.00            
ATOM    465 HG12 ILE X  31       2.670  -0.700  -3.610  0.00  0.00            
ATOM    466  CD  ILE X  31       1.850   0.720  -5.000  0.00  0.00            
ATOM    467  HD1 ILE X  31       2.730   1.380  -4.880  0.00  0.00            
ATOM    468  HD2 ILE X  31       1.480   0.710  -6.040  0.00  0.00            
ATOM    469  HD3 ILE X  31       1.070   1.110  -4.310  0.00  0.00            
ATOM    470  C   ILE X  31       5.390  -2.520  -5.970  0.00  0.00            
ATOM    471  O   ILE X  31       5.700  -1.950  -7.020  0.00  0.00            
ATOM    472  N   ILE X  32       5.780  -3.740  -5.630  0.00  0.00            
ATOM    473  HN  ILE X  32       5.750  -3.930  -4.650  0.00  0.00            
ATOM    474  CA  ILE X  32       6.600  -4.450  -6.590  0.00  0.00            
ATOM    475  HA  ILE X  32       7.220  -3.760  -7.160  0.00  0.00            
ATOM    476  CB  ILE X  32       7.440  -5.410  -5.800  0.00  0.00            
ATOM    477  HB  ILE X  32       6.840  -5.990  -5.070  0.00  0.00            
ATOM    478  CG2 ILE X  32       8.340  -6.350  -6.660  0.00  0.00            
ATOM    479 HG21 ILE X  32       9.020  -6.990  -6.060  0.00  0.00            
ATOM    480 HG22 ILE X  32       7.760  -6.950  -7.390  0.00  0.00            
ATOM    481 HG23 ILE X  32       8.930  -5.840  -7.440  0.00  0.00            
ATOM    482  CG1 ILE X  32       8.420  -4.540  -4.940  0.00  0.00            
ATOM    483 HG11 ILE X  32       7.920  -4.290  -3.990  0.00  0.00            
ATOM    484 HG12 ILE X  32       9.220  -5.250  -4.620  0.00  0.00            
ATOM    485  CD  ILE X  32       8.920  -3.180  -5.480  0.00  0.00            
ATOM    486  HD1 ILE X  32       9.540  -3.410  -6.390  0.00  0.00            
ATOM    487  HD2 ILE X  32       8.110  -2.470  -5.730  0.00  0.00            
ATOM    488  HD3 ILE X  32       9.530  -2.620  -4.740  0.00  0.00            
ATOM    489  C   ILE X  32       5.670  -5.280  -7.450  0.00  0.00            
ATOM    490  O   ILE X  32       5.980  -5.520  -8.630  0.00  0.00            
ATOM    491  N   GLY X  33       4.540  -5.680  -6.820  0.00  0.00            
ATOM    492  HN  GLY X  33       4.450  -5.340  -5.890  0.00  0.00            
ATOM    493  CA  GLY X  33       3.500  -6.560  -7.380  0.00  0.00            
ATOM    494  HA1 GLY X  33       4.010  -7.440  -7.730  0.00  0.00            
ATOM    495  HA2 GLY X  33       2.690  -6.750  -6.700  0.00  0.00            
ATOM    496  C   GLY X  33       2.750  -5.940  -8.490  0.00  0.00            
ATOM    497  O   GLY X  33       3.070  -4.820  -8.870  0.00  0.00            
ATOM    498  N   LEU X  34       1.800  -6.630  -9.100  0.00  0.00            
ATOM    499  HN  LEU X  34       1.610  -7.570  -8.810  0.00  0.00            
ATOM    500  CA  LEU X  34       1.010  -6.130 -10.140  0.00  0.00            
ATOM    501  HA  LEU X  34       1.410  -5.170 -10.470  0.00  0.00            
ATOM    502  CB  LEU X  34       1.080  -7.030 -11.430  0.00  0.00            
ATOM    503  HB1 LEU X  34       2.090  -7.280 -11.810  0.00  0.00            
ATOM    504  HB2 LEU X  34       0.650  -8.000 -11.130  0.00  0.00            
ATOM    505  CG  LEU X  34       0.170  -6.650 -12.710  0.00  0.00            
ATOM    506  HG  LEU X  34      -0.850  -6.640 -12.280  0.00  0.00            
ATOM    507  CD1 LEU X  34       0.510  -5.250 -13.320  0.00  0.00            
ATOM    508 HD11 LEU X  34       0.020  -5.100 -14.310  0.00  0.00            
ATOM    509 HD12 LEU X  34       0.200  -4.450 -12.620  0.00  0.00            
ATOM    510 HD13 LEU X  34       1.580  -5.000 -13.470  0.00  0.00            
ATOM    511  CD2 LEU X  34       0.400  -7.760 -13.810  0.00  0.00            
ATOM    512 HD21 LEU X  34      -0.400  -7.630 -14.550  0.00  0.00            
ATOM    513 HD22 LEU X  34       1.390  -7.630 -14.310  0.00  0.00            
ATOM    514 HD23 LEU X  34       0.300  -8.790 -13.400  0.00  0.00            
ATOM    515  C   LEU X  34      -0.380  -5.660  -9.710  0.00  0.00            
ATOM    516  O   LEU X  34      -1.240  -6.440  -9.420  0.00  0.00            
ATOM    517  N   MET X  35      -0.640  -4.280  -9.650  0.00  0.00            
ATOM    518  HN  MET X  35       0.150  -3.690  -9.530  0.00  0.00            
ATOM    519  CA  MET X  35      -1.990  -3.690  -9.290  0.00  0.00            
ATOM    520  HA  MET X  35      -2.720  -4.470  -9.120  0.00  0.00            
ATOM    521  CB  MET X  35      -1.800  -2.870  -8.000  0.00  0.00            
ATOM    522  HB1 MET X  35      -1.210  -1.980  -8.320  0.00  0.00            
ATOM    523  HB2 MET X  35      -2.780  -2.570  -7.600  0.00  0.00            
ATOM    524  CG  MET X  35      -1.220  -3.640  -6.760  0.00  0.00            
ATOM    525  HG1 MET X  35      -1.650  -4.660  -6.630  0.00  0.00            
ATOM    526  HG2 MET X  35      -0.160  -3.850  -6.970  0.00  0.00            
ATOM    527  SD  MET X  35      -1.400  -2.730  -5.180  0.00  0.00            
ATOM    528  CE  MET X  35      -3.210  -2.640  -4.860  0.00  0.00            
ATOM    529  HE1 MET X  35      -3.810  -2.430  -5.770  0.00  0.00            
ATOM    530  HE2 MET X  35      -3.490  -3.670  -4.590  0.00  0.00            
ATOM    531  HE3 MET X  35      -3.380  -1.860  -4.090  0.00  0.00            
ATOM    532  C   MET X  35      -2.640  -2.850 -10.360  0.00  0.00            
ATOM    533  O   MET X  35      -3.700  -2.220 -10.160  0.00  0.00            
ATOM    534  N   VAL X  36      -2.030  -2.830 -11.500  0.00  0.00            
ATOM    535  HN  VAL X  36      -1.120  -3.220 -11.600  0.00  0.00            
ATOM    536  CA  VAL X  36      -2.440  -2.290 -12.850  0.00  0.00            
ATOM    537  HA  VAL X  36      -3.090  -1.460 -12.620  0.00  0.00            
ATOM    538  CB  VAL X  36      -1.210  -1.890 -13.700  0.00  0.00            
ATOM    539  HB  VAL X  36      -0.520  -2.710 -14.000  0.00  0.00            
ATOM    540  CG1 VAL X  36      -1.740  -1.380 -15.090  0.00  0.00            
ATOM    541 HG11 VAL X  36      -2.550  -0.630 -14.940  0.00  0.00            
ATOM    542 HG12 VAL X  36      -0.980  -0.850 -15.680  0.00  0.00            
ATOM    543 HG13 VAL X  36      -2.170  -2.270 -15.610  0.00  0.00            
ATOM    544  CG2 VAL X  36      -0.420  -0.720 -13.070  0.00  0.00            
ATOM    545 HG21 VAL X  36       0.560  -0.630 -13.590  0.00  0.00            
ATOM    546 HG22 VAL X  36      -0.910   0.270 -13.240  0.00  0.00            
ATOM    547 HG23 VAL X  36      -0.280  -0.880 -11.990  0.00  0.00            
ATOM    548  C   VAL X  36      -3.400  -3.290 -13.500  0.00  0.00            
ATOM    549  O   VAL X  36      -3.130  -4.470 -13.640  0.00  0.00            
ATOM    550  N   GLY X  37      -4.550  -2.840 -13.970  0.00  0.00            
ATOM    551  HN  GLY X  37      -4.690  -1.850 -13.990  0.00  0.00            
ATOM    552  CA  GLY X  37      -5.690  -3.750 -14.340  0.00  0.00            
ATOM    553  HA1 GLY X  37      -6.490  -3.130 -14.700  0.00  0.00            
ATOM    554  HA2 GLY X  37      -5.370  -4.440 -15.110  0.00  0.00            
ATOM    555  C   GLY X  37      -6.260  -4.540 -13.180  0.00  0.00            
ATOM    556  O   GLY X  37      -6.160  -4.100 -12.040  0.00  0.00            
ATOM    557  N   GLY X  38      -6.710  -5.850 -13.330  0.00  0.00            
ATOM    558  HN  GLY X  38      -6.860  -6.230 -14.240  0.00  0.00            
ATOM    559  CA  GLY X  38      -7.380  -6.670 -12.250  0.00  0.00            
ATOM    560  HA1 GLY X  38      -7.850  -7.470 -12.800  0.00  0.00            
ATOM    561  HA2 GLY X  38      -6.600  -6.910 -11.530  0.00  0.00            
ATOM    562  C   GLY X  38      -8.470  -6.020 -11.450  0.00  0.00            
ATOM    563  O   GLY X  38      -9.260  -5.300 -12.000  0.00  0.00            
ATOM    564  N   VAL X  39      -8.480  -6.180 -10.120  0.00  0.00            
ATOM    565  HN  VAL X  39      -7.750  -6.680  -9.670  0.00  0.00            
ATOM    566  CA  VAL X  39      -9.550  -5.740  -9.370  0.00  0.00            
ATOM    567  HA  VAL X  39     -10.240  -5.180  -9.980  0.00  0.00            
ATOM    568  CB  VAL X  39     -10.330  -6.930  -8.780  0.00  0.00            
ATOM    569  HB  VAL X  39      -9.560  -7.590  -8.330  0.00  0.00            
ATOM    570  CG1 VAL X  39     -11.260  -6.460  -7.630  0.00  0.00            
ATOM    571 HG11 VAL X  39     -10.780  -6.140  -6.680  0.00  0.00            
ATOM    572 HG12 VAL X  39     -11.950  -5.630  -7.870  0.00  0.00            
ATOM    573 HG13 VAL X  39     -11.920  -7.310  -7.370  0.00  0.00            
ATOM    574  CG2 VAL X  39     -11.170  -7.770  -9.800  0.00  0.00            
ATOM    575 HG21 VAL X  39     -11.400  -8.780  -9.380  0.00  0.00            
ATOM    576 HG22 VAL X  39     -12.100  -7.210 -10.020  0.00  0.00            
ATOM    577 HG23 VAL X  39     -10.590  -7.890 -10.740  0.00  0.00            
ATOM    578  C   VAL X  39      -9.000  -4.790  -8.330  0.00  0.00            
ATOM    579  O   VAL X  39      -9.420  -3.640  -8.340  0.00  0.00            
ATOM    580  N   VAL X  40      -8.130  -5.190  -7.420  0.00  0.00            
ATOM    581  HN  VAL X  40      -7.780  -6.130  -7.350  0.00  0.00            
ATOM    582  CA  VAL X  40      -7.560  -4.340  -6.460  0.00  0.00            
ATOM    583  HA  VAL X  40      -8.320  -3.770  -5.950  0.00  0.00            
ATOM    584  CB  VAL X  40      -6.890  -5.200  -5.350  0.00  0.00            
ATOM    585  HB  VAL X  40      -5.930  -5.550  -5.780  0.00  0.00            
ATOM    586  CG1 VAL X  40      -6.690  -4.250  -4.170  0.00  0.00            
ATOM    587 HG11 VAL X  40      -7.680  -3.890  -3.810  0.00  0.00            
ATOM    588 HG12 VAL X  40      -6.340  -4.680  -3.210  0.00  0.00            
ATOM    589 HG13 VAL X  40      -5.970  -3.430  -4.410  0.00  0.00            
ATOM    590  CG2 VAL X  40      -7.850  -6.370  -5.120  0.00  0.00            
ATOM    591 HG21 VAL X  40      -7.510  -7.140  -5.860  0.00  0.00            
ATOM    592 HG22 VAL X  40      -7.680  -6.640  -4.050  0.00  0.00            
ATOM    593 HG23 VAL X  40      -8.910  -6.100  -5.180  0.00  0.00            
ATOM    594  C   VAL X  40      -6.540  -3.390  -7.040  0.00  0.00            
ATOM    595  O   VAL X  40      -5.640  -3.730  -7.770  0.00  0.00            
ATOM    596  N   ILE X  41      -6.740  -2.080  -6.720  0.00  0.00            
ATOM    597  HN  ILE X  41      -7.440  -1.810  -6.080  0.00  0.00            
ATOM    598  CA  ILE X  41      -6.010  -0.900  -7.270  0.00  0.00            
ATOM    599  HA  ILE X  41      -5.180  -1.310  -7.810  0.00  0.00            
ATOM    600  CB  ILE X  41      -6.830   0.100  -8.100  0.00  0.00            
ATOM    601  HB  ILE X  41      -6.280   1.060  -8.250  0.00  0.00            
ATOM    602  CG2 ILE X  41      -7.110  -0.680  -9.350  0.00  0.00            
ATOM    603 HG21 ILE X  41      -7.530  -1.700  -9.210  0.00  0.00            
ATOM    604 HG22 ILE X  41      -7.700  -0.130 -10.100  0.00  0.00            
ATOM    605 HG23 ILE X  41      -6.180  -0.800  -9.950  0.00  0.00            
ATOM    606  CG1 ILE X  41      -8.160   0.410  -7.350  0.00  0.00            
ATOM    607 HG11 ILE X  41      -8.790  -0.500  -7.430  0.00  0.00            
ATOM    608 HG12 ILE X  41      -8.090   0.540  -6.260  0.00  0.00            
ATOM    609  CD  ILE X  41      -8.930   1.500  -8.070  0.00  0.00            
ATOM    610  HD1 ILE X  41      -8.930   1.500  -9.180  0.00  0.00            
ATOM    611  HD2 ILE X  41      -9.950   1.600  -7.630  0.00  0.00            
ATOM    612  HD3 ILE X  41      -8.430   2.470  -7.830  0.00  0.00            
ATOM    613  C   ILE X  41      -5.450  -0.180  -6.090  0.00  0.00            
ATOM    614  O   ILE X  41      -5.960  -0.280  -4.960  0.00  0.00            
ATOM    615  N   ALA X  42      -4.510   0.730  -6.320  0.00  0.00            
ATOM    616  HN  ALA X  42      -4.160   0.900  -7.240  0.00  0.00            
ATOM    617  CA  ALA X  42      -3.810   1.670  -5.470  0.00  0.00            
ATOM    618  HA  ALA X  42      -4.310   1.680  -4.520  0.00  0.00            
ATOM    619  CB  ALA X  42      -2.400   1.130  -5.190  0.00  0.00            
ATOM    620  HB1 ALA X  42      -2.500   0.330  -4.420  0.00  0.00            
ATOM    621  HB2 ALA X  42      -2.010   0.760  -6.160  0.00  0.00            
ATOM    622  HB3 ALA X  42      -1.730   1.930  -4.800  0.00  0.00            
ATOM    623  C   ALA X  42      -3.900   3.020  -6.110  0.00  0.00            
ATOM    624  O   ALA X  42      -4.110   3.160  -7.330  0.00  0.00            
END
