# Supplementary material for: Modulation of Aβ1–42 Aggregation by a SARS-CoV‑2 Protein Fragment
Source: J Chem Inf Model. 2025 Oct 1;65(20):11342–56. doi: 10.1021/acs.jcim.5c01811 (PMC12570137; doi:10.1021/acs.jcim.5c01811)
Supplement: Supplementary file 2 [file ci5c01811_si_002.zip › AB-coordinates/MONOMER/CENTROIDS/CONTROL/RC1_C2.pdb]

CRYST1   68.519   68.519   68.519  90.00  90.00  90.00 P 1           1
ATOM      1  N   ASP X   1      11.890  22.170  20.120  0.00  0.00            
ATOM      2  HN  ASP X   1      11.750  22.630  20.980  0.00  0.00            
ATOM      3  CA  ASP X   1      10.940  22.270  19.100  0.00  0.00            
ATOM      4  HA  ASP X   1      10.790  21.260  18.760  0.00  0.00            
ATOM      5  CB  ASP X   1       9.690  22.990  19.590  0.00  0.00            
ATOM      6  HB1 ASP X   1       9.740  24.090  19.770  0.00  0.00            
ATOM      7  HB2 ASP X   1       8.860  22.800  18.880  0.00  0.00            
ATOM      8  CG  ASP X   1       9.060  22.360  20.850  0.00  0.00            
ATOM      9  OD1 ASP X   1       9.140  21.100  21.010  0.00  0.00            
ATOM     10  OD2 ASP X   1       8.400  23.170  21.590  0.00  0.00            
ATOM     11  C   ASP X   1      11.280  22.850  17.740  0.00  0.00            
ATOM     12  O   ASP X   1      11.580  24.040  17.550  0.00  0.00            
ATOM     13  N   ALA X   2      11.320  22.010  16.710  0.00  0.00            
ATOM     14  HN  ALA X   2      11.190  21.040  16.880  0.00  0.00            
ATOM     15  CA  ALA X   2      11.600  22.450  15.410  0.00  0.00            
ATOM     16  HA  ALA X   2      11.510  23.520  15.380  0.00  0.00            
ATOM     17  CB  ALA X   2      12.980  21.860  14.940  0.00  0.00            
ATOM     18  HB1 ALA X   2      12.950  20.750  14.880  0.00  0.00            
ATOM     19  HB2 ALA X   2      13.090  22.380  13.970  0.00  0.00            
ATOM     20  HB3 ALA X   2      13.790  22.240  15.590  0.00  0.00            
ATOM     21  C   ALA X   2      10.470  21.880  14.640  0.00  0.00            
ATOM     22  O   ALA X   2      10.410  20.720  14.330  0.00  0.00            
ATOM     23  N   GLU X   3       9.490  22.780  14.280  0.00  0.00            
ATOM     24  HN  GLU X   3       9.500  23.710  14.670  0.00  0.00            
ATOM     25  CA  GLU X   3       8.370  22.380  13.500  0.00  0.00            
ATOM     26  HA  GLU X   3       7.790  21.620  14.000  0.00  0.00            
ATOM     27  CB  GLU X   3       7.470  23.610  13.220  0.00  0.00            
ATOM     28  HB1 GLU X   3       8.060  24.440  12.760  0.00  0.00            
ATOM     29  HB2 GLU X   3       6.720  23.400  12.430  0.00  0.00            
ATOM     30  CG  GLU X   3       6.630  24.000  14.480  0.00  0.00            
ATOM     31  HG1 GLU X   3       5.900  24.740  14.080  0.00  0.00            
ATOM     32  HG2 GLU X   3       6.100  23.100  14.830  0.00  0.00            
ATOM     33  CD  GLU X   3       7.410  24.620  15.580  0.00  0.00            
ATOM     34  OE1 GLU X   3       8.540  25.200  15.430  0.00  0.00            
ATOM     35  OE2 GLU X   3       6.840  24.570  16.710  0.00  0.00            
ATOM     36  C   GLU X   3       8.610  21.660  12.130  0.00  0.00            
ATOM     37  O   GLU X   3       7.880  20.690  11.800  0.00  0.00            
ATOM     38  N   PHE X   4       9.670  22.090  11.380  0.00  0.00            
ATOM     39  HN  PHE X   4      10.100  22.900  11.720  0.00  0.00            
ATOM     40  CA  PHE X   4      10.070  21.590  10.040  0.00  0.00            
ATOM     41  HA  PHE X   4       9.200  21.630   9.400  0.00  0.00            
ATOM     42  CB  PHE X   4      11.200  22.440   9.440  0.00  0.00            
ATOM     43  HB1 PHE X   4      11.700  21.780   8.690  0.00  0.00            
ATOM     44  HB2 PHE X   4      10.860  23.280   8.800  0.00  0.00            
ATOM     45  CG  PHE X   4      12.170  23.050  10.360  0.00  0.00            
ATOM     46  CD1 PHE X   4      13.450  22.400  10.610  0.00  0.00            
ATOM     47  HD1 PHE X   4      13.640  21.450  10.130  0.00  0.00            
ATOM     48  CE1 PHE X   4      14.410  23.010  11.380  0.00  0.00            
ATOM     49  HE1 PHE X   4      15.320  22.480  11.640  0.00  0.00            
ATOM     50  CZ  PHE X   4      14.140  24.270  11.990  0.00  0.00            
ATOM     51  HZ  PHE X   4      14.850  24.810  12.590  0.00  0.00            
ATOM     52  CD2 PHE X   4      11.980  24.350  10.820  0.00  0.00            
ATOM     53  HD2 PHE X   4      11.100  24.950  10.580  0.00  0.00            
ATOM     54  CE2 PHE X   4      12.980  24.880  11.650  0.00  0.00            
ATOM     55  HE2 PHE X   4      12.720  25.820  12.130  0.00  0.00            
ATOM     56  C   PHE X   4      10.460  20.110  10.090  0.00  0.00            
ATOM     57  O   PHE X   4      10.200  19.400   9.150  0.00  0.00            
ATOM     58  N   ARG X   5      11.080  19.650  11.110  0.00  0.00            
ATOM     59  HN  ARG X   5      11.350  20.390  11.710  0.00  0.00            
ATOM     60  CA  ARG X   5      11.480  18.310  11.480  0.00  0.00            
ATOM     61  HA  ARG X   5      12.020  17.990  10.610  0.00  0.00            
ATOM     62  CB  ARG X   5      12.320  18.190  12.820  0.00  0.00            
ATOM     63  HB1 ARG X   5      11.670  18.630  13.610  0.00  0.00            
ATOM     64  HB2 ARG X   5      12.490  17.120  13.020  0.00  0.00            
ATOM     65  CG  ARG X   5      13.640  19.020  12.630  0.00  0.00            
ATOM     66  HG1 ARG X   5      13.310  20.060  12.470  0.00  0.00            
ATOM     67  HG2 ARG X   5      14.190  18.950  13.600  0.00  0.00            
ATOM     68  CD  ARG X   5      14.420  18.750  11.360  0.00  0.00            
ATOM     69  HD1 ARG X   5      14.570  17.650  11.280  0.00  0.00            
ATOM     70  HD2 ARG X   5      13.930  19.190  10.470  0.00  0.00            
ATOM     71  NE  ARG X   5      15.790  19.440  11.540  0.00  0.00            
ATOM     72  HE  ARG X   5      16.180  19.610  12.450  0.00  0.00            
ATOM     73  CZ  ARG X   5      16.570  19.980  10.610  0.00  0.00            
ATOM     74  NH1 ARG X   5      16.310  19.920   9.320  0.00  0.00            
ATOM     75 HH11 ARG X   5      16.970  20.320   8.690  0.00  0.00            
ATOM     76 HH12 ARG X   5      15.630  19.270   9.000  0.00  0.00            
ATOM     77  NH2 ARG X   5      17.630  20.610  11.000  0.00  0.00            
ATOM     78 HH21 ARG X   5      17.950  20.470  11.930  0.00  0.00            
ATOM     79 HH22 ARG X   5      18.310  20.870  10.290  0.00  0.00            
ATOM     80  C   ARG X   5      10.250  17.410  11.550  0.00  0.00            
ATOM     81  O   ARG X   5       9.210  17.820  12.040  0.00  0.00            
ATOM     82  N   HIS X   6      10.270  16.110  11.230  0.00  0.00            
ATOM     83  HN  HIS X   6      11.120  15.820  10.810  0.00  0.00            
ATOM     84  CA  HIS X   6       9.150  15.160  11.350  0.00  0.00            
ATOM     85  HA  HIS X   6       9.580  14.240  11.000  0.00  0.00            
ATOM     86  CB  HIS X   6       8.710  14.930  12.840  0.00  0.00            
ATOM     87  HB1 HIS X   6       9.560  14.430  13.350  0.00  0.00            
ATOM     88  HB2 HIS X   6       8.400  15.830  13.390  0.00  0.00            
ATOM     89  ND1 HIS X   6       7.780  12.670  12.480  0.00  0.00            
ATOM     90  CG  HIS X   6       7.520  14.020  12.860  0.00  0.00            
ATOM     91  CE1 HIS X   6       6.640  12.100  12.740  0.00  0.00            
ATOM     92  HE1 HIS X   6       6.340  11.080  12.490  0.00  0.00            
ATOM     93  NE2 HIS X   6       5.690  12.900  13.280  0.00  0.00            
ATOM     94  HE2 HIS X   6       4.720  12.720  13.410  0.00  0.00            
ATOM     95  CD2 HIS X   6       6.280  14.170  13.340  0.00  0.00            
ATOM     96  HD2 HIS X   6       5.820  15.120  13.580  0.00  0.00            
ATOM     97  C   HIS X   6       8.060  15.470  10.380  0.00  0.00            
ATOM     98  O   HIS X   6       7.780  16.640   9.950  0.00  0.00            
ATOM     99  N   ASP X   7       7.350  14.360   9.980  0.00  0.00            
ATOM    100  HN  ASP X   7       7.380  13.430  10.300  0.00  0.00            
ATOM    101  CA  ASP X   7       6.320  14.300   8.940  0.00  0.00            
ATOM    102  HA  ASP X   7       6.820  14.610   8.030  0.00  0.00            
ATOM    103  CB  ASP X   7       5.850  12.790   8.670  0.00  0.00            
ATOM    104  HB1 ASP X   7       5.670  12.450   9.730  0.00  0.00            
ATOM    105  HB2 ASP X   7       4.880  12.880   8.120  0.00  0.00            
ATOM    106  CG  ASP X   7       6.850  11.870   8.060  0.00  0.00            
ATOM    107  OD1 ASP X   7       6.410  10.700   7.840  0.00  0.00            
ATOM    108  OD2 ASP X   7       8.000  12.250   7.750  0.00  0.00            
ATOM    109  C   ASP X   7       5.220  15.250   9.320  0.00  0.00            
ATOM    110  O   ASP X   7       4.870  15.440  10.550  0.00  0.00            
ATOM    111  N   SER X   8       4.550  15.830   8.230  0.00  0.00            
ATOM    112  HN  SER X   8       4.750  15.430   7.340  0.00  0.00            
ATOM    113  CA  SER X   8       3.480  16.820   8.530  0.00  0.00            
ATOM    114  HA  SER X   8       3.150  16.710   9.560  0.00  0.00            
ATOM    115  CB  SER X   8       4.010  18.300   8.490  0.00  0.00            
ATOM    116  HB1 SER X   8       4.820  18.550   9.210  0.00  0.00            
ATOM    117  HB2 SER X   8       4.410  18.370   7.450  0.00  0.00            
ATOM    118  OG  SER X   8       2.950  19.220   8.770  0.00  0.00            
ATOM    119  HG1 SER X   8       2.530  19.350   7.920  0.00  0.00            
ATOM    120  C   SER X   8       2.210  16.510   7.740  0.00  0.00            
ATOM    121  O   SER X   8       2.270  15.850   6.700  0.00  0.00            
ATOM    122  N   GLY X   9       1.030  17.040   8.180  0.00  0.00            
ATOM    123  HN  GLY X   9       1.170  17.570   9.000  0.00  0.00            
ATOM    124  CA  GLY X   9      -0.320  16.760   7.680  0.00  0.00            
ATOM    125  HA1 GLY X   9      -1.010  17.060   8.450  0.00  0.00            
ATOM    126  HA2 GLY X   9      -0.410  17.250   6.720  0.00  0.00            
ATOM    127  C   GLY X   9      -0.670  15.290   7.410  0.00  0.00            
ATOM    128  O   GLY X   9      -0.050  14.380   7.940  0.00  0.00            
ATOM    129  N   TYR X  10      -1.620  15.030   6.460  0.00  0.00            
ATOM    130  HN  TYR X  10      -2.210  15.790   6.180  0.00  0.00            
ATOM    131  CA  TYR X  10      -1.540  13.750   5.730  0.00  0.00            
ATOM    132  HA  TYR X  10      -0.640  13.240   6.030  0.00  0.00            
ATOM    133  CB  TYR X  10      -2.860  12.800   6.060  0.00  0.00            
ATOM    134  HB1 TYR X  10      -2.740  12.350   7.060  0.00  0.00            
ATOM    135  HB2 TYR X  10      -3.680  13.540   6.200  0.00  0.00            
ATOM    136  CG  TYR X  10      -3.280  11.790   5.040  0.00  0.00            
ATOM    137  CD1 TYR X  10      -2.760  10.500   5.070  0.00  0.00            
ATOM    138  HD1 TYR X  10      -1.940  10.260   5.740  0.00  0.00            
ATOM    139  CE1 TYR X  10      -3.300   9.490   4.320  0.00  0.00            
ATOM    140  HE1 TYR X  10      -2.820   8.530   4.280  0.00  0.00            
ATOM    141  CZ  TYR X  10      -4.300   9.740   3.400  0.00  0.00            
ATOM    142  OH  TYR X  10      -4.710   8.740   2.550  0.00  0.00            
ATOM    143  HH  TYR X  10      -4.460   7.870   2.910  0.00  0.00            
ATOM    144  CD2 TYR X  10      -4.400  12.030   4.230  0.00  0.00            
ATOM    145  HD2 TYR X  10      -4.970  12.950   4.230  0.00  0.00            
ATOM    146  CE2 TYR X  10      -4.890  11.010   3.350  0.00  0.00            
ATOM    147  HE2 TYR X  10      -5.750  11.170   2.720  0.00  0.00            
ATOM    148  C   TYR X  10      -1.200  13.890   4.260  0.00  0.00            
ATOM    149  O   TYR X  10      -0.360  13.150   3.730  0.00  0.00            
ATOM    150  N   GLU X  11      -1.870  14.780   3.540  0.00  0.00            
ATOM    151  HN  GLU X  11      -2.670  15.250   3.910  0.00  0.00            
ATOM    152  CA  GLU X  11      -1.480  14.980   2.190  0.00  0.00            
ATOM    153  HA  GLU X  11      -1.610  13.980   1.820  0.00  0.00            
ATOM    154  CB  GLU X  11      -2.460  15.910   1.420  0.00  0.00            
ATOM    155  HB1 GLU X  11      -2.490  16.950   1.820  0.00  0.00            
ATOM    156  HB2 GLU X  11      -2.140  15.910   0.360  0.00  0.00            
ATOM    157  CG  GLU X  11      -3.890  15.420   1.530  0.00  0.00            
ATOM    158  HG1 GLU X  11      -4.410  15.570   0.560  0.00  0.00            
ATOM    159  HG2 GLU X  11      -3.730  14.330   1.650  0.00  0.00            
ATOM    160  CD  GLU X  11      -4.710  16.180   2.510  0.00  0.00            
ATOM    161  OE1 GLU X  11      -4.770  15.770   3.720  0.00  0.00            
ATOM    162  OE2 GLU X  11      -5.410  17.200   2.120  0.00  0.00            
ATOM    163  C   GLU X  11      -0.010  15.410   1.970  0.00  0.00            
ATOM    164  O   GLU X  11       0.700  16.070   2.820  0.00  0.00            
ATOM    165  N   VAL X  12       0.510  15.020   0.790  0.00  0.00            
ATOM    166  HN  VAL X  12      -0.110  14.420   0.280  0.00  0.00            
ATOM    167  CA  VAL X  12       1.840  15.300   0.330  0.00  0.00            
ATOM    168  HA  VAL X  12       2.270  16.100   0.920  0.00  0.00            
ATOM    169  CB  VAL X  12       2.680  13.990   0.190  0.00  0.00            
ATOM    170  HB  VAL X  12       2.080  13.290  -0.430  0.00  0.00            
ATOM    171  CG1 VAL X  12       3.990  14.400  -0.530  0.00  0.00            
ATOM    172 HG11 VAL X  12       4.530  13.450  -0.730  0.00  0.00            
ATOM    173 HG12 VAL X  12       3.690  14.750  -1.540  0.00  0.00            
ATOM    174 HG13 VAL X  12       4.430  15.160   0.160  0.00  0.00            
ATOM    175  CG2 VAL X  12       3.110  13.440   1.600  0.00  0.00            
ATOM    176 HG21 VAL X  12       3.540  14.300   2.160  0.00  0.00            
ATOM    177 HG22 VAL X  12       2.250  12.920   2.080  0.00  0.00            
ATOM    178 HG23 VAL X  12       3.930  12.700   1.470  0.00  0.00            
ATOM    179  C   VAL X  12       1.660  15.960  -1.030  0.00  0.00            
ATOM    180  O   VAL X  12       1.010  15.380  -1.930  0.00  0.00            
ATOM    181  N   HIS X  13       2.320  17.090  -1.230  0.00  0.00            
ATOM    182  HN  HIS X  13       3.030  17.340  -0.600  0.00  0.00            
ATOM    183  CA  HIS X  13       2.190  17.920  -2.420  0.00  0.00            
ATOM    184  HA  HIS X  13       2.630  18.850  -2.090  0.00  0.00            
ATOM    185  CB  HIS X  13       3.020  17.400  -3.680  0.00  0.00            
ATOM    186  HB1 HIS X  13       2.380  16.610  -4.140  0.00  0.00            
ATOM    187  HB2 HIS X  13       2.950  18.250  -4.400  0.00  0.00            
ATOM    188  ND1 HIS X  13       5.380  17.890  -2.870  0.00  0.00            
ATOM    189  CG  HIS X  13       4.450  16.960  -3.360  0.00  0.00            
ATOM    190  CE1 HIS X  13       6.590  17.300  -2.930  0.00  0.00            
ATOM    191  HE1 HIS X  13       7.480  17.890  -2.690  0.00  0.00            
ATOM    192  NE2 HIS X  13       6.460  16.000  -3.380  0.00  0.00            
ATOM    193  HE2 HIS X  13       7.200  15.330  -3.440  0.00  0.00            
ATOM    194  CD2 HIS X  13       5.110  15.760  -3.550  0.00  0.00            
ATOM    195  HD2 HIS X  13       4.740  14.820  -3.920  0.00  0.00            
ATOM    196  C   HIS X  13       0.720  18.290  -2.840  0.00  0.00            
ATOM    197  O   HIS X  13       0.280  18.250  -3.960  0.00  0.00            
ATOM    198  N   HIS X  14      -0.080  18.520  -1.800  0.00  0.00            
ATOM    199  HN  HIS X  14       0.290  18.450  -0.870  0.00  0.00            
ATOM    200  CA  HIS X  14      -1.490  18.780  -1.870  0.00  0.00            
ATOM    201  HA  HIS X  14      -1.860  18.800  -0.860  0.00  0.00            
ATOM    202  CB  HIS X  14      -1.810  20.120  -2.530  0.00  0.00            
ATOM    203  HB1 HIS X  14      -1.470  20.200  -3.590  0.00  0.00            
ATOM    204  HB2 HIS X  14      -2.900  20.290  -2.370  0.00  0.00            
ATOM    205  ND1 HIS X  14      -0.050  21.950  -2.230  0.00  0.00            
ATOM    206  CG  HIS X  14      -1.160  21.260  -1.740  0.00  0.00            
ATOM    207  CE1 HIS X  14       0.240  22.820  -1.280  0.00  0.00            
ATOM    208  HE1 HIS X  14       0.880  23.710  -1.380  0.00  0.00            
ATOM    209  NE2 HIS X  14      -0.610  22.720  -0.250  0.00  0.00            
ATOM    210  HE2 HIS X  14      -0.680  23.450   0.450  0.00  0.00            
ATOM    211  CD2 HIS X  14      -1.470  21.690  -0.510  0.00  0.00            
ATOM    212  HD2 HIS X  14      -2.330  21.470   0.110  0.00  0.00            
ATOM    213  C   HIS X  14      -2.350  17.590  -2.460  0.00  0.00            
ATOM    214  O   HIS X  14      -3.420  17.850  -3.020  0.00  0.00            
ATOM    215  N   GLN X  15      -1.940  16.330  -2.400  0.00  0.00            
ATOM    216  HN  GLN X  15      -1.000  16.180  -2.110  0.00  0.00            
ATOM    217  CA  GLN X  15      -2.770  15.210  -2.800  0.00  0.00            
ATOM    218  HA  GLN X  15      -3.780  15.560  -3.000  0.00  0.00            
ATOM    219  CB  GLN X  15      -2.300  14.670  -4.190  0.00  0.00            
ATOM    220  HB1 GLN X  15      -1.300  14.180  -4.070  0.00  0.00            
ATOM    221  HB2 GLN X  15      -2.980  13.890  -4.580  0.00  0.00            
ATOM    222  CG  GLN X  15      -2.400  15.780  -5.280  0.00  0.00            
ATOM    223  HG1 GLN X  15      -3.170  16.570  -5.140  0.00  0.00            
ATOM    224  HG2 GLN X  15      -1.440  16.330  -5.290  0.00  0.00            
ATOM    225  CD  GLN X  15      -2.560  15.280  -6.760  0.00  0.00            
ATOM    226  OE1 GLN X  15      -3.540  15.520  -7.500  0.00  0.00            
ATOM    227  NE2 GLN X  15      -1.590  14.460  -7.150  0.00  0.00            
ATOM    228 HE21 GLN X  15      -0.880  14.090  -6.550  0.00  0.00            
ATOM    229 HE22 GLN X  15      -1.700  14.100  -8.070  0.00  0.00            
ATOM    230  C   GLN X  15      -2.680  14.140  -1.710  0.00  0.00            
ATOM    231  O   GLN X  15      -1.590  13.940  -1.160  0.00  0.00            
ATOM    232  N   LYS X  16      -3.830  13.400  -1.500  0.00  0.00            
ATOM    233  HN  LYS X  16      -4.610  13.720  -2.020  0.00  0.00            
ATOM    234  CA  LYS X  16      -3.980  12.300  -0.570  0.00  0.00            
ATOM    235  HA  LYS X  16      -3.670  12.570   0.430  0.00  0.00            
ATOM    236  CB  LYS X  16      -5.450  11.790  -0.440  0.00  0.00            
ATOM    237  HB1 LYS X  16      -5.890  11.730  -1.450  0.00  0.00            
ATOM    238  HB2 LYS X  16      -5.480  10.830   0.120  0.00  0.00            
ATOM    239  CG  LYS X  16      -6.350  12.800   0.350  0.00  0.00            
ATOM    240  HG1 LYS X  16      -5.850  13.140   1.290  0.00  0.00            
ATOM    241  HG2 LYS X  16      -6.450  13.750  -0.240  0.00  0.00            
ATOM    242  CD  LYS X  16      -7.770  12.210   0.560  0.00  0.00            
ATOM    243  HD1 LYS X  16      -8.190  11.810  -0.390  0.00  0.00            
ATOM    244  HD2 LYS X  16      -7.700  11.370   1.290  0.00  0.00            
ATOM    245  CE  LYS X  16      -8.880  13.200   1.050  0.00  0.00            
ATOM    246  HE1 LYS X  16      -8.480  13.770   1.920  0.00  0.00            
ATOM    247  HE2 LYS X  16      -9.050  14.020   0.310  0.00  0.00            
ATOM    248  NZ  LYS X  16     -10.160  12.620   1.360  0.00  0.00            
ATOM    249  HZ1 LYS X  16     -10.690  12.080   0.660  0.00  0.00            
ATOM    250  HZ2 LYS X  16      -9.890  11.960   2.120  0.00  0.00            
ATOM    251  HZ3 LYS X  16     -10.850  13.310   1.730  0.00  0.00            
ATOM    252  C   LYS X  16      -3.180  11.090  -1.000  0.00  0.00            
ATOM    253  O   LYS X  16      -2.910  10.930  -2.160  0.00  0.00            
ATOM    254  N   LEU X  17      -2.620  10.300  -0.020  0.00  0.00            
ATOM    255  HN  LEU X  17      -2.740  10.470   0.950  0.00  0.00            
ATOM    256  CA  LEU X  17      -1.870   9.060  -0.260  0.00  0.00            
ATOM    257  HA  LEU X  17      -1.080   9.400  -0.930  0.00  0.00            
ATOM    258  CB  LEU X  17      -1.120   8.620   0.980  0.00  0.00            
ATOM    259  HB1 LEU X  17      -1.870   8.180   1.680  0.00  0.00            
ATOM    260  HB2 LEU X  17      -0.390   7.820   0.720  0.00  0.00            
ATOM    261  CG  LEU X  17      -0.370   9.670   1.760  0.00  0.00            
ATOM    262  HG  LEU X  17      -1.050  10.420   2.210  0.00  0.00            
ATOM    263  CD1 LEU X  17       0.230   8.930   2.970  0.00  0.00            
ATOM    264 HD11 LEU X  17      -0.630   8.980   3.680  0.00  0.00            
ATOM    265 HD12 LEU X  17       0.460   7.860   2.820  0.00  0.00            
ATOM    266 HD13 LEU X  17       1.170   9.420   3.340  0.00  0.00            
ATOM    267  CD2 LEU X  17       0.650  10.400   0.890  0.00  0.00            
ATOM    268 HD21 LEU X  17       1.190  11.270   1.310  0.00  0.00            
ATOM    269 HD22 LEU X  17       1.450   9.720   0.570  0.00  0.00            
ATOM    270 HD23 LEU X  17       0.220  10.960   0.030  0.00  0.00            
ATOM    271  C   LEU X  17      -2.730   7.980  -0.920  0.00  0.00            
ATOM    272  O   LEU X  17      -3.950   7.820  -0.730  0.00  0.00            
ATOM    273  N   VAL X  18      -2.050   7.160  -1.740  0.00  0.00            
ATOM    274  HN  VAL X  18      -1.060   7.300  -1.860  0.00  0.00            
ATOM    275  CA  VAL X  18      -2.590   6.200  -2.580  0.00  0.00            
ATOM    276  HA  VAL X  18      -3.660   6.170  -2.520  0.00  0.00            
ATOM    277  CB  VAL X  18      -2.350   6.570  -4.090  0.00  0.00            
ATOM    278  HB  VAL X  18      -1.310   6.890  -4.320  0.00  0.00            
ATOM    279  CG1 VAL X  18      -2.720   5.310  -5.000  0.00  0.00            
ATOM    280 HG11 VAL X  18      -1.760   4.720  -4.980  0.00  0.00            
ATOM    281 HG12 VAL X  18      -3.620   4.740  -4.730  0.00  0.00            
ATOM    282 HG13 VAL X  18      -2.870   5.590  -6.070  0.00  0.00            
ATOM    283  CG2 VAL X  18      -3.380   7.670  -4.530  0.00  0.00            
ATOM    284 HG21 VAL X  18      -3.050   8.100  -5.500  0.00  0.00            
ATOM    285 HG22 VAL X  18      -4.430   7.340  -4.460  0.00  0.00            
ATOM    286 HG23 VAL X  18      -3.210   8.490  -3.810  0.00  0.00            
ATOM    287  C   VAL X  18      -1.880   4.830  -2.320  0.00  0.00            
ATOM    288  O   VAL X  18      -0.610   4.740  -2.210  0.00  0.00            
ATOM    289  N   PHE X  19      -2.670   3.740  -2.340  0.00  0.00            
ATOM    290  HN  PHE X  19      -3.660   3.790  -2.450  0.00  0.00            
ATOM    291  CA  PHE X  19      -2.160   2.400  -2.200  0.00  0.00            
ATOM    292  HA  PHE X  19      -1.100   2.500  -2.060  0.00  0.00            
ATOM    293  CB  PHE X  19      -2.640   1.640  -0.990  0.00  0.00            
ATOM    294  HB1 PHE X  19      -3.740   1.610  -0.950  0.00  0.00            
ATOM    295  HB2 PHE X  19      -2.120   0.660  -0.860  0.00  0.00            
ATOM    296  CG  PHE X  19      -2.070   2.440   0.160  0.00  0.00            
ATOM    297  CD1 PHE X  19      -2.970   3.280   0.820  0.00  0.00            
ATOM    298  HD1 PHE X  19      -3.870   3.550   0.280  0.00  0.00            
ATOM    299  CE1 PHE X  19      -2.550   3.960   1.990  0.00  0.00            
ATOM    300  HE1 PHE X  19      -3.360   4.460   2.510  0.00  0.00            
ATOM    301  CZ  PHE X  19      -1.300   3.670   2.630  0.00  0.00            
ATOM    302  HZ  PHE X  19      -1.140   4.130   3.580  0.00  0.00            
ATOM    303  CD2 PHE X  19      -0.780   2.250   0.760  0.00  0.00            
ATOM    304  HD2 PHE X  19      -0.090   1.560   0.290  0.00  0.00            
ATOM    305  CE2 PHE X  19      -0.440   2.840   1.980  0.00  0.00            
ATOM    306  HE2 PHE X  19       0.550   2.650   2.370  0.00  0.00            
ATOM    307  C   PHE X  19      -2.450   1.580  -3.420  0.00  0.00            
ATOM    308  O   PHE X  19      -3.570   1.340  -3.780  0.00  0.00            
ATOM    309  N   PHE X  20      -1.310   1.100  -4.000  0.00  0.00            
ATOM    310  HN  PHE X  20      -0.480   1.490  -3.610  0.00  0.00            
ATOM    311  CA  PHE X  20      -1.270   0.010  -4.980  0.00  0.00            
ATOM    312  HA  PHE X  20      -2.270  -0.100  -5.360  0.00  0.00            
ATOM    313  CB  PHE X  20      -0.110   0.260  -6.020  0.00  0.00            
ATOM    314  HB1 PHE X  20       0.890   0.160  -5.550  0.00  0.00            
ATOM    315  HB2 PHE X  20      -0.190  -0.490  -6.860  0.00  0.00            
ATOM    316  CG  PHE X  20      -0.130   1.680  -6.520  0.00  0.00            
ATOM    317  CD1 PHE X  20      -1.000   2.060  -7.530  0.00  0.00            
ATOM    318  HD1 PHE X  20      -1.790   1.420  -7.890  0.00  0.00            
ATOM    319  CE1 PHE X  20      -1.100   3.450  -7.880  0.00  0.00            
ATOM    320  HE1 PHE X  20      -1.800   3.770  -8.620  0.00  0.00            
ATOM    321  CZ  PHE X  20      -0.220   4.350  -7.360  0.00  0.00            
ATOM    322  HZ  PHE X  20      -0.160   5.380  -7.660  0.00  0.00            
ATOM    323  CD2 PHE X  20       0.700   2.630  -5.900  0.00  0.00            
ATOM    324  HD2 PHE X  20       1.370   2.260  -5.130  0.00  0.00            
ATOM    325  CE2 PHE X  20       0.740   3.910  -6.410  0.00  0.00            
ATOM    326  HE2 PHE X  20       1.360   4.700  -6.010  0.00  0.00            
ATOM    327  C   PHE X  20      -1.020  -1.230  -4.230  0.00  0.00            
ATOM    328  O   PHE X  20       0.140  -1.430  -3.900  0.00  0.00            
ATOM    329  N   ALA X  21      -2.050  -2.170  -4.020  0.00  0.00            
ATOM    330  HN  ALA X  21      -2.980  -1.930  -4.260  0.00  0.00            
ATOM    331  CA  ALA X  21      -1.880  -3.420  -3.460  0.00  0.00            
ATOM    332  HA  ALA X  21      -0.800  -3.540  -3.430  0.00  0.00            
ATOM    333  CB  ALA X  21      -2.520  -3.320  -1.990  0.00  0.00            
ATOM    334  HB1 ALA X  21      -2.540  -4.310  -1.470  0.00  0.00            
ATOM    335  HB2 ALA X  21      -1.950  -2.600  -1.380  0.00  0.00            
ATOM    336  HB3 ALA X  21      -3.570  -2.950  -2.030  0.00  0.00            
ATOM    337  C   ALA X  21      -2.360  -4.620  -4.260  0.00  0.00            
ATOM    338  O   ALA X  21      -3.510  -4.650  -4.750  0.00  0.00            
ATOM    339  N   GLU X  22      -1.570  -5.600  -4.420  0.00  0.00            
ATOM    340  HN  GLU X  22      -0.650  -5.530  -4.050  0.00  0.00            
ATOM    341  CA  GLU X  22      -1.730  -6.820  -5.210  0.00  0.00            
ATOM    342  HA  GLU X  22      -2.110  -6.690  -6.210  0.00  0.00            
ATOM    343  CB  GLU X  22      -0.400  -7.500  -5.340  0.00  0.00            
ATOM    344  HB1 GLU X  22      -0.010  -7.580  -4.300  0.00  0.00            
ATOM    345  HB2 GLU X  22      -0.520  -8.570  -5.610  0.00  0.00            
ATOM    346  CG  GLU X  22       0.580  -6.570  -6.100  0.00  0.00            
ATOM    347  HG1 GLU X  22       0.130  -6.340  -7.100  0.00  0.00            
ATOM    348  HG2 GLU X  22       0.770  -5.700  -5.430  0.00  0.00            
ATOM    349  CD  GLU X  22       1.880  -7.240  -6.280  0.00  0.00            
ATOM    350  OE1 GLU X  22       2.530  -7.750  -5.300  0.00  0.00            
ATOM    351  OE2 GLU X  22       2.320  -7.360  -7.460  0.00  0.00            
ATOM    352  C   GLU X  22      -2.670  -7.790  -4.480  0.00  0.00            
ATOM    353  O   GLU X  22      -2.370  -8.200  -3.350  0.00  0.00            
ATOM    354  N   ASP X  23      -3.790  -8.120  -5.130  0.00  0.00            
ATOM    355  HN  ASP X  23      -3.940  -7.830  -6.080  0.00  0.00            
ATOM    356  CA  ASP X  23      -4.930  -8.850  -4.700  0.00  0.00            
ATOM    357  HA  ASP X  23      -5.390  -8.410  -3.830  0.00  0.00            
ATOM    358  CB  ASP X  23      -6.010  -8.910  -5.910  0.00  0.00            
ATOM    359  HB1 ASP X  23      -5.960  -7.830  -6.220  0.00  0.00            
ATOM    360  HB2 ASP X  23      -5.640  -9.540  -6.750  0.00  0.00            
ATOM    361  CG  ASP X  23      -7.460  -9.220  -5.460  0.00  0.00            
ATOM    362  OD1 ASP X  23      -7.760  -9.070  -4.240  0.00  0.00            
ATOM    363  OD2 ASP X  23      -8.310  -9.620  -6.310  0.00  0.00            
ATOM    364  C   ASP X  23      -4.580 -10.250  -4.150  0.00  0.00            
ATOM    365  O   ASP X  23      -3.780 -10.970  -4.780  0.00  0.00            
ATOM    366  N   VAL X  24      -5.100 -10.760  -3.040  0.00  0.00            
ATOM    367  HN  VAL X  24      -5.710 -10.200  -2.500  0.00  0.00            
ATOM    368  CA  VAL X  24      -4.890 -12.090  -2.440  0.00  0.00            
ATOM    369  HA  VAL X  24      -3.880 -12.440  -2.550  0.00  0.00            
ATOM    370  CB  VAL X  24      -5.200 -12.070  -0.920  0.00  0.00            
ATOM    371  HB  VAL X  24      -6.210 -11.680  -0.710  0.00  0.00            
ATOM    372  CG1 VAL X  24      -5.140 -13.550  -0.360  0.00  0.00            
ATOM    373 HG11 VAL X  24      -5.990 -14.100  -0.830  0.00  0.00            
ATOM    374 HG12 VAL X  24      -4.210 -14.130  -0.470  0.00  0.00            
ATOM    375 HG13 VAL X  24      -5.270 -13.540   0.740  0.00  0.00            
ATOM    376  CG2 VAL X  24      -4.130 -11.130  -0.350  0.00  0.00            
ATOM    377 HG21 VAL X  24      -4.080 -11.320   0.750  0.00  0.00            
ATOM    378 HG22 VAL X  24      -3.160 -11.450  -0.800  0.00  0.00            
ATOM    379 HG23 VAL X  24      -4.330 -10.080  -0.650  0.00  0.00            
ATOM    380  C   VAL X  24      -5.870 -13.100  -3.140  0.00  0.00            
ATOM    381  O   VAL X  24      -7.090 -12.960  -3.100  0.00  0.00            
ATOM    382  N   GLY X  25      -5.340 -14.190  -3.790  0.00  0.00            
ATOM    383  HN  GLY X  25      -4.360 -14.360  -3.860  0.00  0.00            
ATOM    384  CA  GLY X  25      -6.070 -15.160  -4.600  0.00  0.00            
ATOM    385  HA1 GLY X  25      -7.040 -14.760  -4.850  0.00  0.00            
ATOM    386  HA2 GLY X  25      -5.420 -15.400  -5.420  0.00  0.00            
ATOM    387  C   GLY X  25      -6.200 -16.510  -3.850  0.00  0.00            
ATOM    388  O   GLY X  25      -5.940 -16.660  -2.710  0.00  0.00            
ATOM    389  N   SER X  26      -6.740 -17.520  -4.570  0.00  0.00            
ATOM    390  HN  SER X  26      -7.110 -17.370  -5.480  0.00  0.00            
ATOM    391  CA  SER X  26      -7.020 -18.840  -4.040  0.00  0.00            
ATOM    392  HA  SER X  26      -7.670 -18.750  -3.180  0.00  0.00            
ATOM    393  CB  SER X  26      -7.830 -19.850  -4.970  0.00  0.00            
ATOM    394  HB1 SER X  26      -7.770 -20.950  -4.780  0.00  0.00            
ATOM    395  HB2 SER X  26      -8.890 -19.540  -4.850  0.00  0.00            
ATOM    396  OG  SER X  26      -7.400 -19.670  -6.380  0.00  0.00            
ATOM    397  HG1 SER X  26      -7.450 -18.760  -6.650  0.00  0.00            
ATOM    398  C   SER X  26      -5.820 -19.570  -3.560  0.00  0.00            
ATOM    399  O   SER X  26      -4.680 -19.320  -3.980  0.00  0.00            
ATOM    400  N   ASN X  27      -6.000 -20.620  -2.710  0.00  0.00            
ATOM    401  HN  ASN X  27      -6.880 -20.810  -2.300  0.00  0.00            
ATOM    402  CA  ASN X  27      -4.810 -21.500  -2.270  0.00  0.00            
ATOM    403  HA  ASN X  27      -3.910 -20.940  -2.120  0.00  0.00            
ATOM    404  CB  ASN X  27      -5.160 -22.190  -0.970  0.00  0.00            
ATOM    405  HB1 ASN X  27      -5.330 -21.380  -0.220  0.00  0.00            
ATOM    406  HB2 ASN X  27      -5.980 -22.940  -0.970  0.00  0.00            
ATOM    407  CG  ASN X  27      -3.940 -23.000  -0.440  0.00  0.00            
ATOM    408  OD1 ASN X  27      -3.670 -24.060  -0.850  0.00  0.00            
ATOM    409  ND2 ASN X  27      -3.070 -22.380   0.360  0.00  0.00            
ATOM    410 HD21 ASN X  27      -3.290 -21.630   1.000  0.00  0.00            
ATOM    411 HD22 ASN X  27      -2.230 -22.890   0.470  0.00  0.00            
ATOM    412  C   ASN X  27      -4.500 -22.500  -3.460  0.00  0.00            
ATOM    413  O   ASN X  27      -5.420 -23.100  -4.010  0.00  0.00            
ATOM    414  N   LYS X  28      -3.210 -22.540  -3.910  0.00  0.00            
ATOM    415  HN  LYS X  28      -2.510 -22.000  -3.450  0.00  0.00            
ATOM    416  CA  LYS X  28      -2.690 -23.470  -4.900  0.00  0.00            
ATOM    417  HA  LYS X  28      -3.450 -24.020  -5.440  0.00  0.00            
ATOM    418  CB  LYS X  28      -1.840 -22.590  -5.920  0.00  0.00            
ATOM    419  HB1 LYS X  28      -0.970 -22.270  -5.330  0.00  0.00            
ATOM    420  HB2 LYS X  28      -1.590 -23.250  -6.780  0.00  0.00            
ATOM    421  CG  LYS X  28      -2.560 -21.400  -6.570  0.00  0.00            
ATOM    422  HG1 LYS X  28      -2.650 -20.680  -5.720  0.00  0.00            
ATOM    423  HG2 LYS X  28      -1.860 -20.880  -7.270  0.00  0.00            
ATOM    424  CD  LYS X  28      -3.740 -21.760  -7.440  0.00  0.00            
ATOM    425  HD1 LYS X  28      -3.350 -22.180  -8.400  0.00  0.00            
ATOM    426  HD2 LYS X  28      -4.360 -22.510  -6.910  0.00  0.00            
ATOM    427  CE  LYS X  28      -4.620 -20.600  -7.790  0.00  0.00            
ATOM    428  HE1 LYS X  28      -5.130 -20.230  -6.870  0.00  0.00            
ATOM    429  HE2 LYS X  28      -4.050 -19.790  -8.280  0.00  0.00            
ATOM    430  NZ  LYS X  28      -5.760 -21.010  -8.650  0.00  0.00            
ATOM    431  HZ1 LYS X  28      -6.280 -20.170  -8.970  0.00  0.00            
ATOM    432  HZ2 LYS X  28      -5.420 -21.560  -9.460  0.00  0.00            
ATOM    433  HZ3 LYS X  28      -6.500 -21.460  -8.070  0.00  0.00            
ATOM    434  C   LYS X  28      -1.770 -24.520  -4.250  0.00  0.00            
ATOM    435  O   LYS X  28      -1.060 -25.270  -4.910  0.00  0.00            
ATOM    436  N   GLY X  29      -1.750 -24.640  -2.920  0.00  0.00            
ATOM    437  HN  GLY X  29      -2.350 -24.130  -2.300  0.00  0.00            
ATOM    438  CA  GLY X  29      -0.770 -25.400  -2.110  0.00  0.00            
ATOM    439  HA1 GLY X  29      -1.060 -25.030  -1.140  0.00  0.00            
ATOM    440  HA2 GLY X  29      -0.880 -26.470  -2.150  0.00  0.00            
ATOM    441  C   GLY X  29       0.700 -25.040  -2.270  0.00  0.00            
ATOM    442  O   GLY X  29       1.200 -24.030  -2.790  0.00  0.00            
ATOM    443  N   ALA X  30       1.480 -25.890  -1.540  0.00  0.00            
ATOM    444  HN  ALA X  30       1.110 -26.690  -1.080  0.00  0.00            
ATOM    445  CA  ALA X  30       2.880 -25.970  -1.870  0.00  0.00            
ATOM    446  HA  ALA X  30       3.210 -26.630  -1.070  0.00  0.00            
ATOM    447  CB  ALA X  30       3.130 -26.700  -3.190  0.00  0.00            
ATOM    448  HB1 ALA X  30       4.220 -26.630  -3.400  0.00  0.00            
ATOM    449  HB2 ALA X  30       2.780 -27.760  -3.160  0.00  0.00            
ATOM    450  HB3 ALA X  30       2.720 -26.190  -4.080  0.00  0.00            
ATOM    451  C   ALA X  30       3.670 -24.690  -1.630  0.00  0.00            
ATOM    452  O   ALA X  30       3.390 -23.870  -0.770  0.00  0.00            
ATOM    453  N   ILE X  31       4.780 -24.430  -2.440  0.00  0.00            
ATOM    454  HN  ILE X  31       5.030 -25.050  -3.180  0.00  0.00            
ATOM    455  CA  ILE X  31       5.580 -23.150  -2.420  0.00  0.00            
ATOM    456  HA  ILE X  31       6.020 -23.010  -1.440  0.00  0.00            
ATOM    457  CB  ILE X  31       6.770 -23.350  -3.400  0.00  0.00            
ATOM    458  HB  ILE X  31       7.330 -24.270  -3.080  0.00  0.00            
ATOM    459  CG2 ILE X  31       6.330 -23.510  -4.880  0.00  0.00            
ATOM    460 HG21 ILE X  31       7.260 -23.670  -5.460  0.00  0.00            
ATOM    461 HG22 ILE X  31       5.630 -24.360  -5.040  0.00  0.00            
ATOM    462 HG23 ILE X  31       5.700 -22.650  -5.220  0.00  0.00            
ATOM    463  CG1 ILE X  31       7.730 -22.200  -3.400  0.00  0.00            
ATOM    464 HG11 ILE X  31       8.490 -22.370  -4.200  0.00  0.00            
ATOM    465 HG12 ILE X  31       7.340 -21.230  -3.780  0.00  0.00            
ATOM    466  CD  ILE X  31       8.470 -21.950  -2.110  0.00  0.00            
ATOM    467  HD1 ILE X  31       9.170 -22.770  -1.820  0.00  0.00            
ATOM    468  HD2 ILE X  31       9.040 -21.000  -2.140  0.00  0.00            
ATOM    469  HD3 ILE X  31       7.740 -21.800  -1.280  0.00  0.00            
ATOM    470  C   ILE X  31       4.840 -21.880  -2.740  0.00  0.00            
ATOM    471  O   ILE X  31       5.090 -20.730  -2.290  0.00  0.00            
ATOM    472  N   ILE X  32       3.790 -21.940  -3.580  0.00  0.00            
ATOM    473  HN  ILE X  32       3.610 -22.800  -4.060  0.00  0.00            
ATOM    474  CA  ILE X  32       2.950 -20.830  -3.890  0.00  0.00            
ATOM    475  HA  ILE X  32       3.500 -20.000  -4.280  0.00  0.00            
ATOM    476  CB  ILE X  32       1.940 -21.380  -4.870  0.00  0.00            
ATOM    477  HB  ILE X  32       1.470 -22.300  -4.480  0.00  0.00            
ATOM    478  CG2 ILE X  32       0.930 -20.310  -5.230  0.00  0.00            
ATOM    479 HG21 ILE X  32       0.360 -20.490  -6.180  0.00  0.00            
ATOM    480 HG22 ILE X  32       0.130 -20.100  -4.490  0.00  0.00            
ATOM    481 HG23 ILE X  32       1.470 -19.340  -5.350  0.00  0.00            
ATOM    482  CG1 ILE X  32       2.560 -21.820  -6.220  0.00  0.00            
ATOM    483 HG11 ILE X  32       2.880 -20.900  -6.770  0.00  0.00            
ATOM    484 HG12 ILE X  32       3.480 -22.410  -6.000  0.00  0.00            
ATOM    485  CD  ILE X  32       1.660 -22.740  -7.070  0.00  0.00            
ATOM    486  HD1 ILE X  32       0.790 -22.180  -7.470  0.00  0.00            
ATOM    487  HD2 ILE X  32       2.310 -23.070  -7.920  0.00  0.00            
ATOM    488  HD3 ILE X  32       1.230 -23.550  -6.470  0.00  0.00            
ATOM    489  C   ILE X  32       2.150 -20.340  -2.690  0.00  0.00            
ATOM    490  O   ILE X  32       2.220 -19.170  -2.410  0.00  0.00            
ATOM    491  N   GLY X  33       1.370 -21.200  -2.020  0.00  0.00            
ATOM    492  HN  GLY X  33       1.420 -22.190  -2.150  0.00  0.00            
ATOM    493  CA  GLY X  33       0.240 -20.850  -1.150  0.00  0.00            
ATOM    494  HA1 GLY X  33      -0.120 -21.710  -0.600  0.00  0.00            
ATOM    495  HA2 GLY X  33       0.710 -20.200  -0.430  0.00  0.00            
ATOM    496  C   GLY X  33      -0.810 -19.960  -1.880  0.00  0.00            
ATOM    497  O   GLY X  33      -1.400 -20.390  -2.850  0.00  0.00            
ATOM    498  N   LEU X  34      -0.990 -18.740  -1.360  0.00  0.00            
ATOM    499  HN  LEU X  34      -0.450 -18.350  -0.600  0.00  0.00            
ATOM    500  CA  LEU X  34      -2.020 -17.810  -1.850  0.00  0.00            
ATOM    501  HA  LEU X  34      -2.920 -18.370  -2.020  0.00  0.00            
ATOM    502  CB  LEU X  34      -2.250 -16.640  -0.810  0.00  0.00            
ATOM    503  HB1 LEU X  34      -1.240 -16.200  -0.650  0.00  0.00            
ATOM    504  HB2 LEU X  34      -2.980 -15.900  -1.200  0.00  0.00            
ATOM    505  CG  LEU X  34      -2.820 -17.120   0.520  0.00  0.00            
ATOM    506  HG  LEU X  34      -2.290 -18.010   0.920  0.00  0.00            
ATOM    507  CD1 LEU X  34      -2.630 -16.030   1.580  0.00  0.00            
ATOM    508 HD11 LEU X  34      -1.620 -15.600   1.780  0.00  0.00            
ATOM    509 HD12 LEU X  34      -2.990 -15.050   1.170  0.00  0.00            
ATOM    510 HD13 LEU X  34      -3.080 -16.320   2.550  0.00  0.00            
ATOM    511  CD2 LEU X  34      -4.370 -17.300   0.290  0.00  0.00            
ATOM    512 HD21 LEU X  34      -4.770 -16.290   0.040  0.00  0.00            
ATOM    513 HD22 LEU X  34      -4.580 -18.020  -0.530  0.00  0.00            
ATOM    514 HD23 LEU X  34      -4.730 -17.730   1.240  0.00  0.00            
ATOM    515  C   LEU X  34      -1.560 -17.230  -3.120  0.00  0.00            
ATOM    516  O   LEU X  34      -0.420 -16.850  -3.260  0.00  0.00            
ATOM    517  N   MET X  35      -2.400 -17.240  -4.190  0.00  0.00            
ATOM    518  HN  MET X  35      -3.250 -17.740  -4.100  0.00  0.00            
ATOM    519  CA  MET X  35      -2.010 -16.700  -5.420  0.00  0.00            
ATOM    520  HA  MET X  35      -1.020 -17.030  -5.710  0.00  0.00            
ATOM    521  CB  MET X  35      -2.970 -17.050  -6.590  0.00  0.00            
ATOM    522  HB1 MET X  35      -3.230 -18.120  -6.600  0.00  0.00            
ATOM    523  HB2 MET X  35      -3.970 -16.580  -6.420  0.00  0.00            
ATOM    524  CG  MET X  35      -2.490 -16.570  -7.920  0.00  0.00            
ATOM    525  HG1 MET X  35      -3.290 -16.620  -8.680  0.00  0.00            
ATOM    526  HG2 MET X  35      -2.190 -15.510  -8.010  0.00  0.00            
ATOM    527  SD  MET X  35      -1.090 -17.650  -8.530  0.00  0.00            
ATOM    528  CE  MET X  35      -0.730 -16.770 -10.110  0.00  0.00            
ATOM    529  HE1 MET X  35      -0.430 -15.720  -9.950  0.00  0.00            
ATOM    530  HE2 MET X  35       0.120 -17.220 -10.660  0.00  0.00            
ATOM    531  HE3 MET X  35      -1.560 -16.690 -10.840  0.00  0.00            
ATOM    532  C   MET X  35      -1.860 -15.190  -5.290  0.00  0.00            
ATOM    533  O   MET X  35      -2.700 -14.470  -4.730  0.00  0.00            
ATOM    534  N   VAL X  36      -0.780 -14.570  -5.790  0.00  0.00            
ATOM    535  HN  VAL X  36       0.060 -15.060  -6.040  0.00  0.00            
ATOM    536  CA  VAL X  36      -0.730 -13.080  -5.840  0.00  0.00            
ATOM    537  HA  VAL X  36      -1.330 -12.720  -5.010  0.00  0.00            
ATOM    538  CB  VAL X  36       0.770 -12.610  -5.670  0.00  0.00            
ATOM    539  HB  VAL X  36       1.370 -13.100  -6.470  0.00  0.00            
ATOM    540  CG1 VAL X  36       0.960 -11.100  -5.490  0.00  0.00            
ATOM    541 HG11 VAL X  36       0.840 -10.600  -6.470  0.00  0.00            
ATOM    542 HG12 VAL X  36       0.310 -10.590  -4.750  0.00  0.00            
ATOM    543 HG13 VAL X  36       1.980 -10.810  -5.220  0.00  0.00            
ATOM    544  CG2 VAL X  36       1.210 -13.270  -4.320  0.00  0.00            
ATOM    545 HG21 VAL X  36       1.180 -14.380  -4.330  0.00  0.00            
ATOM    546 HG22 VAL X  36       2.280 -12.940  -4.220  0.00  0.00            
ATOM    547 HG23 VAL X  36       0.530 -12.860  -3.540  0.00  0.00            
ATOM    548  C   VAL X  36      -1.270 -12.480  -7.110  0.00  0.00            
ATOM    549  O   VAL X  36      -0.850 -12.920  -8.180  0.00  0.00            
ATOM    550  N   GLY X  37      -2.290 -11.540  -7.000  0.00  0.00            
ATOM    551  HN  GLY X  37      -2.730 -11.220  -6.170  0.00  0.00            
ATOM    552  CA  GLY X  37      -2.890 -11.070  -8.250  0.00  0.00            
ATOM    553  HA1 GLY X  37      -2.590 -11.660  -9.100  0.00  0.00            
ATOM    554  HA2 GLY X  37      -3.930 -11.290  -8.080  0.00  0.00            
ATOM    555  C   GLY X  37      -2.680  -9.580  -8.350  0.00  0.00            
ATOM    556  O   GLY X  37      -1.860  -8.950  -7.720  0.00  0.00            
ATOM    557  N   GLY X  38      -3.490  -9.060  -9.350  0.00  0.00            
ATOM    558  HN  GLY X  38      -4.190  -9.650  -9.760  0.00  0.00            
ATOM    559  CA  GLY X  38      -3.330  -7.770  -9.910  0.00  0.00            
ATOM    560  HA1 GLY X  38      -2.280  -7.680 -10.220  0.00  0.00            
ATOM    561  HA2 GLY X  38      -4.070  -7.570 -10.660  0.00  0.00            
ATOM    562  C   GLY X  38      -3.540  -6.700  -8.940  0.00  0.00            
ATOM    563  O   GLY X  38      -4.110  -6.940  -7.880  0.00  0.00            
ATOM    564  N   VAL X  39      -3.160  -5.490  -9.240  0.00  0.00            
ATOM    565  HN  VAL X  39      -2.640  -5.470 -10.090  0.00  0.00            
ATOM    566  CA  VAL X  39      -3.330  -4.350  -8.380  0.00  0.00            
ATOM    567  HA  VAL X  39      -3.020  -4.660  -7.410  0.00  0.00            
ATOM    568  CB  VAL X  39      -2.320  -3.220  -8.770  0.00  0.00            
ATOM    569  HB  VAL X  39      -2.250  -3.170  -9.880  0.00  0.00            
ATOM    570  CG1 VAL X  39      -2.770  -1.850  -8.220  0.00  0.00            
ATOM    571 HG11 VAL X  39      -1.920  -1.140  -8.360  0.00  0.00            
ATOM    572 HG12 VAL X  39      -3.670  -1.470  -8.760  0.00  0.00            
ATOM    573 HG13 VAL X  39      -3.110  -1.940  -7.180  0.00  0.00            
ATOM    574  CG2 VAL X  39      -0.890  -3.680  -8.210  0.00  0.00            
ATOM    575 HG21 VAL X  39      -0.170  -2.890  -8.540  0.00  0.00            
ATOM    576 HG22 VAL X  39      -0.830  -3.770  -7.100  0.00  0.00            
ATOM    577 HG23 VAL X  39      -0.610  -4.630  -8.690  0.00  0.00            
ATOM    578  C   VAL X  39      -4.730  -3.830  -8.100  0.00  0.00            
ATOM    579  O   VAL X  39      -5.450  -3.360  -8.960  0.00  0.00            
ATOM    580  N   VAL X  40      -5.160  -3.720  -6.810  0.00  0.00            
ATOM    581  HN  VAL X  40      -4.570  -4.100  -6.090  0.00  0.00            
ATOM    582  CA  VAL X  40      -6.340  -2.900  -6.500  0.00  0.00            
ATOM    583  HA  VAL X  40      -7.010  -2.720  -7.330  0.00  0.00            
ATOM    584  CB  VAL X  40      -7.010  -3.610  -5.360  0.00  0.00            
ATOM    585  HB  VAL X  40      -6.480  -3.330  -4.430  0.00  0.00            
ATOM    586  CG1 VAL X  40      -8.430  -2.950  -5.200  0.00  0.00            
ATOM    587 HG11 VAL X  40      -8.910  -3.390  -4.290  0.00  0.00            
ATOM    588 HG12 VAL X  40      -8.410  -1.860  -5.020  0.00  0.00            
ATOM    589 HG13 VAL X  40      -9.110  -3.190  -6.040  0.00  0.00            
ATOM    590  CG2 VAL X  40      -7.120  -5.120  -5.610  0.00  0.00            
ATOM    591 HG21 VAL X  40      -7.580  -5.240  -6.600  0.00  0.00            
ATOM    592 HG22 VAL X  40      -6.130  -5.620  -5.600  0.00  0.00            
ATOM    593 HG23 VAL X  40      -7.510  -5.690  -4.750  0.00  0.00            
ATOM    594  C   VAL X  40      -5.760  -1.560  -6.110  0.00  0.00            
ATOM    595  O   VAL X  40      -4.860  -1.480  -5.190  0.00  0.00            
ATOM    596  N   ILE X  41      -6.360  -0.450  -6.580  0.00  0.00            
ATOM    597  HN  ILE X  41      -7.170  -0.460  -7.150  0.00  0.00            
ATOM    598  CA  ILE X  41      -6.010   0.900  -6.120  0.00  0.00            
ATOM    599  HA  ILE X  41      -5.020   0.750  -5.710  0.00  0.00            
ATOM    600  CB  ILE X  41      -5.840   1.970  -7.230  0.00  0.00            
ATOM    601  HB  ILE X  41      -5.010   1.610  -7.870  0.00  0.00            
ATOM    602  CG2 ILE X  41      -7.050   1.950  -8.200  0.00  0.00            
ATOM    603 HG21 ILE X  41      -7.980   2.420  -7.790  0.00  0.00            
ATOM    604 HG22 ILE X  41      -6.670   2.490  -9.080  0.00  0.00            
ATOM    605 HG23 ILE X  41      -7.310   0.970  -8.650  0.00  0.00            
ATOM    606  CG1 ILE X  41      -5.500   3.360  -6.690  0.00  0.00            
ATOM    607 HG11 ILE X  41      -6.380   3.820  -6.180  0.00  0.00            
ATOM    608 HG12 ILE X  41      -4.700   3.220  -5.930  0.00  0.00            
ATOM    609  CD  ILE X  41      -5.070   4.350  -7.690  0.00  0.00            
ATOM    610  HD1 ILE X  41      -5.770   4.440  -8.550  0.00  0.00            
ATOM    611  HD2 ILE X  41      -4.910   5.330  -7.210  0.00  0.00            
ATOM    612  HD3 ILE X  41      -4.110   4.120  -8.190  0.00  0.00            
ATOM    613  C   ILE X  41      -6.890   1.350  -4.970  0.00  0.00            
ATOM    614  O   ILE X  41      -8.130   1.120  -5.020  0.00  0.00            
ATOM    615  N   ALA X  42      -6.320   1.860  -3.910  0.00  0.00            
ATOM    616  HN  ALA X  42      -5.320   1.870  -3.830  0.00  0.00            
ATOM    617  CA  ALA X  42      -7.080   2.340  -2.750  0.00  0.00            
ATOM    618  HA  ALA X  42      -8.060   2.700  -3.070  0.00  0.00            
ATOM    619  CB  ALA X  42      -7.260   1.190  -1.670  0.00  0.00            
ATOM    620  HB1 ALA X  42      -8.010   1.670  -1.000  0.00  0.00            
ATOM    621  HB2 ALA X  42      -7.740   0.300  -2.120  0.00  0.00            
ATOM    622  HB3 ALA X  42      -6.370   0.810  -1.130  0.00  0.00            
ATOM    623  C   ALA X  42      -6.310   3.500  -2.190  0.00  0.00            
ATOM    624  O   ALA X  42      -5.280   3.920  -2.720  0.00  0.00            
END
