# Supplementary material for: Modulation of Aβ1–42 Aggregation by a SARS-CoV‑2 Protein Fragment
Source: J Chem Inf Model. 2025 Oct 1;65(20):11342–56. doi: 10.1021/acs.jcim.5c01811 (PMC12570137; doi:10.1021/acs.jcim.5c01811)
Supplement: Supplementary file 2 [file ci5c01811_si_002.zip › AB-coordinates/MONOMER/CENTROIDS/CONTROL/RC1_C1.pdb]

CRYST1   68.551   68.551   68.551  90.00  90.00  90.00 P 1           1
ATOM      1  N   ASP X   1       5.440   7.190  -0.460  0.00  0.00            
ATOM      2  HN  ASP X   1       5.730   7.800  -1.200  0.00  0.00            
ATOM      3  CA  ASP X   1       5.350   7.840   0.820  0.00  0.00            
ATOM      4  HA  ASP X   1       5.540   7.090   1.580  0.00  0.00            
ATOM      5  CB  ASP X   1       6.440   9.000   0.830  0.00  0.00            
ATOM      6  HB1 ASP X   1       7.460   8.560   0.730  0.00  0.00            
ATOM      7  HB2 ASP X   1       6.180   9.800   0.100  0.00  0.00            
ATOM      8  CG  ASP X   1       6.520   9.610   2.240  0.00  0.00            
ATOM      9  OD1 ASP X   1       6.130   9.020   3.250  0.00  0.00            
ATOM     10  OD2 ASP X   1       7.160  10.680   2.300  0.00  0.00            
ATOM     11  C   ASP X   1       4.010   8.260   1.290  0.00  0.00            
ATOM     12  O   ASP X   1       3.540   9.230   0.740  0.00  0.00            
ATOM     13  N   ALA X   2       3.300   7.580   2.250  0.00  0.00            
ATOM     14  HN  ALA X   2       3.840   6.890   2.690  0.00  0.00            
ATOM     15  CA  ALA X   2       1.980   7.910   2.670  0.00  0.00            
ATOM     16  HA  ALA X   2       1.440   8.490   1.950  0.00  0.00            
ATOM     17  CB  ALA X   2       1.270   6.620   3.000  0.00  0.00            
ATOM     18  HB1 ALA X   2       0.210   6.900   3.210  0.00  0.00            
ATOM     19  HB2 ALA X   2       1.360   5.870   2.190  0.00  0.00            
ATOM     20  HB3 ALA X   2       1.650   6.040   3.880  0.00  0.00            
ATOM     21  C   ALA X   2       1.980   8.810   3.910  0.00  0.00            
ATOM     22  O   ALA X   2       0.950   9.350   4.390  0.00  0.00            
ATOM     23  N   GLU X   3       3.200   9.150   4.420  0.00  0.00            
ATOM     24  HN  GLU X   3       4.060   8.670   4.240  0.00  0.00            
ATOM     25  CA  GLU X   3       3.320  10.200   5.380  0.00  0.00            
ATOM     26  HA  GLU X   3       2.400  10.370   5.920  0.00  0.00            
ATOM     27  CB  GLU X   3       4.290  10.010   6.590  0.00  0.00            
ATOM     28  HB1 GLU X   3       5.350  10.010   6.240  0.00  0.00            
ATOM     29  HB2 GLU X   3       4.140  10.950   7.170  0.00  0.00            
ATOM     30  CG  GLU X   3       4.030   8.700   7.370  0.00  0.00            
ATOM     31  HG1 GLU X   3       3.000   8.320   7.200  0.00  0.00            
ATOM     32  HG2 GLU X   3       4.570   7.830   6.940  0.00  0.00            
ATOM     33  CD  GLU X   3       4.490   8.680   8.780  0.00  0.00            
ATOM     34  OE1 GLU X   3       3.800   8.000   9.630  0.00  0.00            
ATOM     35  OE2 GLU X   3       5.510   9.250   9.080  0.00  0.00            
ATOM     36  C   GLU X   3       3.700  11.550   4.660  0.00  0.00            
ATOM     37  O   GLU X   3       3.690  12.630   5.270  0.00  0.00            
ATOM     38  N   PHE X   4       3.940  11.560   3.350  0.00  0.00            
ATOM     39  HN  PHE X   4       3.760  10.650   2.970  0.00  0.00            
ATOM     40  CA  PHE X   4       4.350  12.630   2.570  0.00  0.00            
ATOM     41  HA  PHE X   4       4.870  12.150   1.750  0.00  0.00            
ATOM     42  CB  PHE X   4       3.090  13.460   2.250  0.00  0.00            
ATOM     43  HB1 PHE X   4       2.700  13.970   3.160  0.00  0.00            
ATOM     44  HB2 PHE X   4       3.330  14.290   1.550  0.00  0.00            
ATOM     45  CG  PHE X   4       1.980  12.640   1.620  0.00  0.00            
ATOM     46  CD1 PHE X   4       2.170  12.050   0.360  0.00  0.00            
ATOM     47  HD1 PHE X   4       3.040  12.350  -0.190  0.00  0.00            
ATOM     48  CE1 PHE X   4       1.250  11.180  -0.180  0.00  0.00            
ATOM     49  HE1 PHE X   4       1.440  10.740  -1.160  0.00  0.00            
ATOM     50  CZ  PHE X   4       0.110  10.730   0.530  0.00  0.00            
ATOM     51  HZ  PHE X   4      -0.610   9.980   0.230  0.00  0.00            
ATOM     52  CD2 PHE X   4       0.820  12.210   2.270  0.00  0.00            
ATOM     53  HD2 PHE X   4       0.810  12.510   3.310  0.00  0.00            
ATOM     54  CE2 PHE X   4      -0.120  11.320   1.770  0.00  0.00            
ATOM     55  HE2 PHE X   4      -0.930  10.970   2.400  0.00  0.00            
ATOM     56  C   PHE X   4       5.380  13.610   3.230  0.00  0.00            
ATOM     57  O   PHE X   4       5.460  14.810   2.880  0.00  0.00            
ATOM     58  N   ARG X   5       6.320  13.060   4.060  0.00  0.00            
ATOM     59  HN  ARG X   5       6.390  12.070   4.040  0.00  0.00            
ATOM     60  CA  ARG X   5       7.310  13.910   4.890  0.00  0.00            
ATOM     61  HA  ARG X   5       7.660  13.230   5.660  0.00  0.00            
ATOM     62  CB  ARG X   5       8.410  14.460   3.960  0.00  0.00            
ATOM     63  HB1 ARG X   5       7.960  15.090   3.160  0.00  0.00            
ATOM     64  HB2 ARG X   5       9.190  15.000   4.530  0.00  0.00            
ATOM     65  CG  ARG X   5       9.150  13.370   3.230  0.00  0.00            
ATOM     66  HG1 ARG X   5       8.430  12.770   2.640  0.00  0.00            
ATOM     67  HG2 ARG X   5       9.800  13.950   2.530  0.00  0.00            
ATOM     68  CD  ARG X   5       9.960  12.330   4.120  0.00  0.00            
ATOM     69  HD1 ARG X   5      10.840  12.030   3.510  0.00  0.00            
ATOM     70  HD2 ARG X   5      10.380  12.860   5.010  0.00  0.00            
ATOM     71  NE  ARG X   5       9.130  11.110   4.300  0.00  0.00            
ATOM     72  HE  ARG X   5       8.410  10.990   3.630  0.00  0.00            
ATOM     73  CZ  ARG X   5       8.990  10.520   5.460  0.00  0.00            
ATOM     74  NH1 ARG X   5       9.670  10.700   6.610  0.00  0.00            
ATOM     75 HH11 ARG X   5       9.270  10.260   7.410  0.00  0.00            
ATOM     76 HH12 ARG X   5      10.620  10.990   6.520  0.00  0.00            
ATOM     77  NH2 ARG X   5       7.990   9.660   5.520  0.00  0.00            
ATOM     78 HH21 ARG X   5       7.450   9.490   4.700  0.00  0.00            
ATOM     79 HH22 ARG X   5       7.850   9.120   6.350  0.00  0.00            
ATOM     80  C   ARG X   5       6.580  14.900   5.810  0.00  0.00            
ATOM     81  O   ARG X   5       7.120  15.950   6.100  0.00  0.00            
ATOM     82  N   HIS X   6       5.340  14.670   6.190  0.00  0.00            
ATOM     83  HN  HIS X   6       4.850  13.830   5.950  0.00  0.00            
ATOM     84  CA  HIS X   6       4.540  15.670   6.840  0.00  0.00            
ATOM     85  HA  HIS X   6       5.070  16.600   6.740  0.00  0.00            
ATOM     86  CB  HIS X   6       3.110  15.650   6.190  0.00  0.00            
ATOM     87  HB1 HIS X   6       3.380  15.980   5.160  0.00  0.00            
ATOM     88  HB2 HIS X   6       2.550  14.690   6.130  0.00  0.00            
ATOM     89  ND1 HIS X   6       1.620  16.370   8.000  0.00  0.00            
ATOM     90  CG  HIS X   6       2.050  16.520   6.720  0.00  0.00            
ATOM     91  CE1 HIS X   6       0.750  17.420   8.150  0.00  0.00            
ATOM     92  HE1 HIS X   6       0.180  17.700   9.030  0.00  0.00            
ATOM     93  NE2 HIS X   6       0.710  18.280   7.120  0.00  0.00            
ATOM     94  HE2 HIS X   6       0.310  19.200   7.030  0.00  0.00            
ATOM     95  CD2 HIS X   6       1.550  17.650   6.170  0.00  0.00            
ATOM     96  HD2 HIS X   6       1.710  18.030   5.160  0.00  0.00            
ATOM     97  C   HIS X   6       4.560  15.220   8.350  0.00  0.00            
ATOM     98  O   HIS X   6       4.650  14.060   8.660  0.00  0.00            
ATOM     99  N   ASP X   7       4.530  16.200   9.270  0.00  0.00            
ATOM    100  HN  ASP X   7       4.480  17.170   9.060  0.00  0.00            
ATOM    101  CA  ASP X   7       4.690  15.990  10.670  0.00  0.00            
ATOM    102  HA  ASP X   7       5.580  15.400  10.740  0.00  0.00            
ATOM    103  CB  ASP X   7       4.880  17.300  11.540  0.00  0.00            
ATOM    104  HB1 ASP X   7       4.000  17.950  11.360  0.00  0.00            
ATOM    105  HB2 ASP X   7       4.860  17.160  12.640  0.00  0.00            
ATOM    106  CG  ASP X   7       6.100  18.200  11.230  0.00  0.00            
ATOM    107  OD1 ASP X   7       6.260  19.220  11.890  0.00  0.00            
ATOM    108  OD2 ASP X   7       6.980  17.750  10.440  0.00  0.00            
ATOM    109  C   ASP X   7       3.520  15.170  11.280  0.00  0.00            
ATOM    110  O   ASP X   7       3.680  14.360  12.180  0.00  0.00            
ATOM    111  N   SER X   8       2.300  15.400  10.700  0.00  0.00            
ATOM    112  HN  SER X   8       2.180  16.110  10.020  0.00  0.00            
ATOM    113  CA  SER X   8       1.110  14.600  11.130  0.00  0.00            
ATOM    114  HA  SER X   8       1.300  14.040  12.040  0.00  0.00            
ATOM    115  CB  SER X   8      -0.080  15.490  11.370  0.00  0.00            
ATOM    116  HB1 SER X   8      -0.440  16.070  10.490  0.00  0.00            
ATOM    117  HB2 SER X   8      -0.920  14.900  11.770  0.00  0.00            
ATOM    118  OG  SER X   8       0.240  16.510  12.380  0.00  0.00            
ATOM    119  HG1 SER X   8      -0.480  16.420  13.000  0.00  0.00            
ATOM    120  C   SER X   8       0.520  13.660  10.040  0.00  0.00            
ATOM    121  O   SER X   8      -0.430  12.960  10.170  0.00  0.00            
ATOM    122  N   GLY X   9       1.200  13.660   8.910  0.00  0.00            
ATOM    123  HN  GLY X   9       1.950  14.290   8.770  0.00  0.00            
ATOM    124  CA  GLY X   9       0.920  12.790   7.800  0.00  0.00            
ATOM    125  HA1 GLY X   9       1.800  12.750   7.160  0.00  0.00            
ATOM    126  HA2 GLY X   9       0.660  11.790   8.090  0.00  0.00            
ATOM    127  C   GLY X   9      -0.130  13.140   6.820  0.00  0.00            
ATOM    128  O   GLY X   9      -0.780  12.330   6.160  0.00  0.00            
ATOM    129  N   TYR X  10      -0.440  14.500   6.760  0.00  0.00            
ATOM    130  HN  TYR X  10       0.170  15.160   7.190  0.00  0.00            
ATOM    131  CA  TYR X  10      -1.440  15.110   5.920  0.00  0.00            
ATOM    132  HA  TYR X  10      -2.220  14.370   6.020  0.00  0.00            
ATOM    133  CB  TYR X  10      -1.860  16.560   6.240  0.00  0.00            
ATOM    134  HB1 TYR X  10      -0.900  17.070   6.000  0.00  0.00            
ATOM    135  HB2 TYR X  10      -2.650  16.830   5.500  0.00  0.00            
ATOM    136  CG  TYR X  10      -2.360  16.890   7.580  0.00  0.00            
ATOM    137  CD1 TYR X  10      -2.820  15.920   8.530  0.00  0.00            
ATOM    138  HD1 TYR X  10      -2.740  14.860   8.310  0.00  0.00            
ATOM    139  CE1 TYR X  10      -3.600  16.290   9.670  0.00  0.00            
ATOM    140  HE1 TYR X  10      -3.820  15.540  10.420  0.00  0.00            
ATOM    141  CZ  TYR X  10      -3.930  17.640   9.900  0.00  0.00            
ATOM    142  OH  TYR X  10      -4.530  18.190  11.010  0.00  0.00            
ATOM    143  HH  TYR X  10      -4.850  17.450  11.530  0.00  0.00            
ATOM    144  CD2 TYR X  10      -2.650  18.220   7.890  0.00  0.00            
ATOM    145  HD2 TYR X  10      -2.350  18.990   7.190  0.00  0.00            
ATOM    146  CE2 TYR X  10      -3.430  18.600   9.000  0.00  0.00            
ATOM    147  HE2 TYR X  10      -3.630  19.660   9.100  0.00  0.00            
ATOM    148  C   TYR X  10      -0.930  15.070   4.460  0.00  0.00            
ATOM    149  O   TYR X  10       0.280  15.060   4.210  0.00  0.00            
ATOM    150  N   GLU X  11      -1.800  15.000   3.440  0.00  0.00            
ATOM    151  HN  GLU X  11      -2.770  14.930   3.680  0.00  0.00            
ATOM    152  CA  GLU X  11      -1.610  14.860   2.030  0.00  0.00            
ATOM    153  HA  GLU X  11      -0.970  14.000   1.920  0.00  0.00            
ATOM    154  CB  GLU X  11      -2.980  14.590   1.390  0.00  0.00            
ATOM    155  HB1 GLU X  11      -3.670  15.430   1.660  0.00  0.00            
ATOM    156  HB2 GLU X  11      -2.820  14.680   0.290  0.00  0.00            
ATOM    157  CG  GLU X  11      -3.570  13.150   1.630  0.00  0.00            
ATOM    158  HG1 GLU X  11      -2.870  12.380   1.250  0.00  0.00            
ATOM    159  HG2 GLU X  11      -3.560  13.040   2.740  0.00  0.00            
ATOM    160  CD  GLU X  11      -5.000  12.880   1.020  0.00  0.00            
ATOM    161  OE1 GLU X  11      -5.400  13.500   0.010  0.00  0.00            
ATOM    162  OE2 GLU X  11      -5.710  12.170   1.710  0.00  0.00            
ATOM    163  C   GLU X  11      -0.930  16.110   1.380  0.00  0.00            
ATOM    164  O   GLU X  11       0.230  16.160   0.930  0.00  0.00            
ATOM    165  N   VAL X  12      -1.770  17.200   1.450  0.00  0.00            
ATOM    166  HN  VAL X  12      -2.540  17.070   2.080  0.00  0.00            
ATOM    167  CA  VAL X  12      -1.540  18.520   0.960  0.00  0.00            
ATOM    168  HA  VAL X  12      -2.290  19.210   1.330  0.00  0.00            
ATOM    169  CB  VAL X  12      -0.470  19.200   1.730  0.00  0.00            
ATOM    170  HB  VAL X  12       0.460  18.600   1.740  0.00  0.00            
ATOM    171  CG1 VAL X  12      -0.070  20.540   1.100  0.00  0.00            
ATOM    172 HG11 VAL X  12       0.560  21.110   1.820  0.00  0.00            
ATOM    173 HG12 VAL X  12       0.470  20.500   0.130  0.00  0.00            
ATOM    174 HG13 VAL X  12      -0.950  21.190   0.890  0.00  0.00            
ATOM    175  CG2 VAL X  12      -0.780  19.280   3.240  0.00  0.00            
ATOM    176 HG21 VAL X  12       0.170  19.520   3.760  0.00  0.00            
ATOM    177 HG22 VAL X  12      -1.530  20.050   3.530  0.00  0.00            
ATOM    178 HG23 VAL X  12      -1.190  18.290   3.540  0.00  0.00            
ATOM    179  C   VAL X  12      -1.490  18.590  -0.540  0.00  0.00            
ATOM    180  O   VAL X  12      -1.040  17.670  -1.260  0.00  0.00            
ATOM    181  N   HIS X  13      -1.910  19.770  -1.070  0.00  0.00            
ATOM    182  HN  HIS X  13      -1.980  20.500  -0.390  0.00  0.00            
ATOM    183  CA  HIS X  13      -1.820  20.310  -2.430  0.00  0.00            
ATOM    184  HA  HIS X  13      -2.070  21.350  -2.430  0.00  0.00            
ATOM    185  CB  HIS X  13      -0.440  20.190  -2.920  0.00  0.00            
ATOM    186  HB1 HIS X  13       0.250  20.570  -2.130  0.00  0.00            
ATOM    187  HB2 HIS X  13      -0.060  19.150  -2.990  0.00  0.00            
ATOM    188  ND1 HIS X  13      -0.370  22.220  -4.370  0.00  0.00            
ATOM    189  CG  HIS X  13      -0.100  20.870  -4.270  0.00  0.00            
ATOM    190  CE1 HIS X  13       0.320  22.630  -5.430  0.00  0.00            
ATOM    191  HE1 HIS X  13       0.410  23.680  -5.710  0.00  0.00            
ATOM    192  NE2 HIS X  13       1.010  21.570  -6.070  0.00  0.00            
ATOM    193  HE2 HIS X  13       1.500  21.760  -6.920  0.00  0.00            
ATOM    194  CD2 HIS X  13       0.720  20.480  -5.290  0.00  0.00            
ATOM    195  HD2 HIS X  13       1.100  19.480  -5.450  0.00  0.00            
ATOM    196  C   HIS X  13      -2.760  19.520  -3.340  0.00  0.00            
ATOM    197  O   HIS X  13      -2.610  19.540  -4.550  0.00  0.00            
ATOM    198  N   HIS X  14      -3.760  18.800  -2.800  0.00  0.00            
ATOM    199  HN  HIS X  14      -3.840  18.760  -1.810  0.00  0.00            
ATOM    200  CA  HIS X  14      -4.830  18.180  -3.610  0.00  0.00            
ATOM    201  HA  HIS X  14      -5.570  17.700  -2.970  0.00  0.00            
ATOM    202  CB  HIS X  14      -5.720  19.340  -4.230  0.00  0.00            
ATOM    203  HB1 HIS X  14      -5.140  20.100  -4.800  0.00  0.00            
ATOM    204  HB2 HIS X  14      -6.480  18.900  -4.920  0.00  0.00            
ATOM    205  ND1 HIS X  14      -7.430  19.400  -2.440  0.00  0.00            
ATOM    206  CG  HIS X  14      -6.490  20.080  -3.190  0.00  0.00            
ATOM    207  CE1 HIS X  14      -8.110  20.330  -1.750  0.00  0.00            
ATOM    208  HE1 HIS X  14      -8.970  20.160  -1.100  0.00  0.00            
ATOM    209  NE2 HIS X  14      -7.560  21.530  -1.920  0.00  0.00            
ATOM    210  HE2 HIS X  14      -7.920  22.400  -1.610  0.00  0.00            
ATOM    211  CD2 HIS X  14      -6.490  21.420  -2.870  0.00  0.00            
ATOM    212  HD2 HIS X  14      -5.920  22.170  -3.400  0.00  0.00            
ATOM    213  C   HIS X  14      -4.470  17.060  -4.580  0.00  0.00            
ATOM    214  O   HIS X  14      -5.310  16.200  -4.760  0.00  0.00            
ATOM    215  N   GLN X  15      -3.250  16.980  -5.020  0.00  0.00            
ATOM    216  HN  GLN X  15      -2.600  17.730  -4.870  0.00  0.00            
ATOM    217  CA  GLN X  15      -2.740  15.990  -6.010  0.00  0.00            
ATOM    218  HA  GLN X  15      -3.590  15.790  -6.640  0.00  0.00            
ATOM    219  CB  GLN X  15      -1.730  16.700  -6.990  0.00  0.00            
ATOM    220  HB1 GLN X  15      -1.380  15.990  -7.770  0.00  0.00            
ATOM    221  HB2 GLN X  15      -2.370  17.450  -7.520  0.00  0.00            
ATOM    222  CG  GLN X  15      -0.640  17.530  -6.380  0.00  0.00            
ATOM    223  HG1 GLN X  15      -0.080  18.000  -7.210  0.00  0.00            
ATOM    224  HG2 GLN X  15      -1.000  18.380  -5.750  0.00  0.00            
ATOM    225  CD  GLN X  15       0.260  16.730  -5.460  0.00  0.00            
ATOM    226  OE1 GLN X  15       0.300  16.880  -4.250  0.00  0.00            
ATOM    227  NE2 GLN X  15       0.930  15.780  -6.070  0.00  0.00            
ATOM    228 HE21 GLN X  15       1.210  15.920  -7.020  0.00  0.00            
ATOM    229 HE22 GLN X  15       1.200  14.970  -5.540  0.00  0.00            
ATOM    230  C   GLN X  15      -2.170  14.720  -5.430  0.00  0.00            
ATOM    231  O   GLN X  15      -1.850  13.810  -6.180  0.00  0.00            
ATOM    232  N   LYS X  16      -2.070  14.500  -4.110  0.00  0.00            
ATOM    233  HN  LYS X  16      -2.410  15.210  -3.490  0.00  0.00            
ATOM    234  CA  LYS X  16      -1.670  13.220  -3.570  0.00  0.00            
ATOM    235  HA  LYS X  16      -0.690  12.910  -3.900  0.00  0.00            
ATOM    236  CB  LYS X  16      -1.540  13.240  -2.030  0.00  0.00            
ATOM    237  HB1 LYS X  16      -2.510  13.570  -1.600  0.00  0.00            
ATOM    238  HB2 LYS X  16      -1.260  12.220  -1.720  0.00  0.00            
ATOM    239  CG  LYS X  16      -0.460  14.200  -1.570  0.00  0.00            
ATOM    240  HG1 LYS X  16      -0.750  15.230  -1.820  0.00  0.00            
ATOM    241  HG2 LYS X  16      -0.280  14.080  -0.470  0.00  0.00            
ATOM    242  CD  LYS X  16       0.890  13.990  -2.250  0.00  0.00            
ATOM    243  HD1 LYS X  16       1.170  12.930  -2.120  0.00  0.00            
ATOM    244  HD2 LYS X  16       0.780  14.170  -3.350  0.00  0.00            
ATOM    245  CE  LYS X  16       1.960  15.010  -1.750  0.00  0.00            
ATOM    246  HE1 LYS X  16       2.180  14.750  -0.680  0.00  0.00            
ATOM    247  HE2 LYS X  16       2.920  14.980  -2.310  0.00  0.00            
ATOM    248  NZ  LYS X  16       1.570  16.440  -1.910  0.00  0.00            
ATOM    249  HZ1 LYS X  16       1.270  16.790  -2.840  0.00  0.00            
ATOM    250  HZ2 LYS X  16       0.780  16.550  -1.260  0.00  0.00            
ATOM    251  HZ3 LYS X  16       2.320  17.030  -1.480  0.00  0.00            
ATOM    252  C   LYS X  16      -2.690  12.050  -3.860  0.00  0.00            
ATOM    253  O   LYS X  16      -3.870  12.270  -3.950  0.00  0.00            
ATOM    254  N   LEU X  17      -2.210  10.800  -3.970  0.00  0.00            
ATOM    255  HN  LEU X  17      -1.210  10.760  -3.950  0.00  0.00            
ATOM    256  CA  LEU X  17      -3.070   9.620  -3.940  0.00  0.00            
ATOM    257  HA  LEU X  17      -3.950   9.710  -3.310  0.00  0.00            
ATOM    258  CB  LEU X  17      -3.630   9.300  -5.390  0.00  0.00            
ATOM    259  HB1 LEU X  17      -4.370  10.110  -5.570  0.00  0.00            
ATOM    260  HB2 LEU X  17      -2.780   9.290  -6.100  0.00  0.00            
ATOM    261  CG  LEU X  17      -4.460   7.950  -5.470  0.00  0.00            
ATOM    262  HG  LEU X  17      -3.920   7.210  -4.850  0.00  0.00            
ATOM    263  CD1 LEU X  17      -5.790   8.220  -4.780  0.00  0.00            
ATOM    264 HD11 LEU X  17      -5.740   8.820  -3.850  0.00  0.00            
ATOM    265 HD12 LEU X  17      -6.350   8.830  -5.520  0.00  0.00            
ATOM    266 HD13 LEU X  17      -6.380   7.280  -4.650  0.00  0.00            
ATOM    267  CD2 LEU X  17      -4.680   7.330  -6.900  0.00  0.00            
ATOM    268 HD21 LEU X  17      -3.780   6.730  -7.170  0.00  0.00            
ATOM    269 HD22 LEU X  17      -5.560   6.670  -6.780  0.00  0.00            
ATOM    270 HD23 LEU X  17      -4.880   8.110  -7.680  0.00  0.00            
ATOM    271  C   LEU X  17      -2.190   8.450  -3.440  0.00  0.00            
ATOM    272  O   LEU X  17      -1.010   8.390  -3.750  0.00  0.00            
ATOM    273  N   VAL X  18      -2.690   7.570  -2.560  0.00  0.00            
ATOM    274  HN  VAL X  18      -3.640   7.750  -2.360  0.00  0.00            
ATOM    275  CA  VAL X  18      -2.130   6.290  -2.190  0.00  0.00            
ATOM    276  HA  VAL X  18      -1.060   6.410  -2.210  0.00  0.00            
ATOM    277  CB  VAL X  18      -2.490   5.960  -0.690  0.00  0.00            
ATOM    278  HB  VAL X  18      -3.590   5.720  -0.700  0.00  0.00            
ATOM    279  CG1 VAL X  18      -1.690   4.660  -0.390  0.00  0.00            
ATOM    280 HG11 VAL X  18      -0.650   4.730  -0.790  0.00  0.00            
ATOM    281 HG12 VAL X  18      -1.740   4.490   0.700  0.00  0.00            
ATOM    282 HG13 VAL X  18      -2.120   3.770  -0.890  0.00  0.00            
ATOM    283  CG2 VAL X  18      -2.010   6.980   0.260  0.00  0.00            
ATOM    284 HG21 VAL X  18      -2.380   6.750   1.290  0.00  0.00            
ATOM    285 HG22 VAL X  18      -0.910   7.100   0.230  0.00  0.00            
ATOM    286 HG23 VAL X  18      -2.490   7.970   0.150  0.00  0.00            
ATOM    287  C   VAL X  18      -2.520   5.200  -3.160  0.00  0.00            
ATOM    288  O   VAL X  18      -3.720   4.950  -3.290  0.00  0.00            
ATOM    289  N   PHE X  19      -1.570   4.510  -3.790  0.00  0.00            
ATOM    290  HN  PHE X  19      -0.580   4.610  -3.660  0.00  0.00            
ATOM    291  CA  PHE X  19      -1.840   3.490  -4.750  0.00  0.00            
ATOM    292  HA  PHE X  19      -2.910   3.370  -4.810  0.00  0.00            
ATOM    293  CB  PHE X  19      -1.150   3.790  -6.100  0.00  0.00            
ATOM    294  HB1 PHE X  19      -1.200   4.880  -6.360  0.00  0.00            
ATOM    295  HB2 PHE X  19      -0.110   3.450  -6.220  0.00  0.00            
ATOM    296  CG  PHE X  19      -1.950   3.060  -7.200  0.00  0.00            
ATOM    297  CD1 PHE X  19      -2.480   3.820  -8.320  0.00  0.00            
ATOM    298  HD1 PHE X  19      -2.450   4.900  -8.380  0.00  0.00            
ATOM    299  CE1 PHE X  19      -3.080   3.230  -9.470  0.00  0.00            
ATOM    300  HE1 PHE X  19      -3.440   3.920 -10.220  0.00  0.00            
ATOM    301  CZ  PHE X  19      -3.010   1.820  -9.500  0.00  0.00            
ATOM    302  HZ  PHE X  19      -3.410   1.280 -10.350  0.00  0.00            
ATOM    303  CD2 PHE X  19      -2.000   1.670  -7.330  0.00  0.00            
ATOM    304  HD2 PHE X  19      -1.460   1.030  -6.640  0.00  0.00            
ATOM    305  CE2 PHE X  19      -2.560   1.070  -8.390  0.00  0.00            
ATOM    306  HE2 PHE X  19      -2.580  -0.010  -8.440  0.00  0.00            
ATOM    307  C   PHE X  19      -1.230   2.260  -4.030  0.00  0.00            
ATOM    308  O   PHE X  19      -0.040   2.080  -3.870  0.00  0.00            
ATOM    309  N   PHE X  20      -2.070   1.270  -3.690  0.00  0.00            
ATOM    310  HN  PHE X  20      -3.050   1.310  -3.870  0.00  0.00            
ATOM    311  CA  PHE X  20      -1.650  -0.030  -3.150  0.00  0.00            
ATOM    312  HA  PHE X  20      -0.750   0.170  -2.580  0.00  0.00            
ATOM    313  CB  PHE X  20      -2.760  -0.680  -2.240  0.00  0.00            
ATOM    314  HB1 PHE X  20      -3.590  -1.030  -2.870  0.00  0.00            
ATOM    315  HB2 PHE X  20      -2.400  -1.530  -1.630  0.00  0.00            
ATOM    316  CG  PHE X  20      -3.350   0.410  -1.270  0.00  0.00            
ATOM    317  CD1 PHE X  20      -2.590   0.800  -0.210  0.00  0.00            
ATOM    318  HD1 PHE X  20      -1.640   0.300  -0.060  0.00  0.00            
ATOM    319  CE1 PHE X  20      -3.000   1.680   0.790  0.00  0.00            
ATOM    320  HE1 PHE X  20      -2.400   1.960   1.650  0.00  0.00            
ATOM    321  CZ  PHE X  20      -4.290   2.270   0.670  0.00  0.00            
ATOM    322  HZ  PHE X  20      -4.740   2.880   1.450  0.00  0.00            
ATOM    323  CD2 PHE X  20      -4.640   1.040  -1.440  0.00  0.00            
ATOM    324  HD2 PHE X  20      -5.260   0.600  -2.210  0.00  0.00            
ATOM    325  CE2 PHE X  20      -5.080   1.950  -0.430  0.00  0.00            
ATOM    326  HE2 PHE X  20      -6.100   2.240  -0.580  0.00  0.00            
ATOM    327  C   PHE X  20      -1.340  -1.050  -4.210  0.00  0.00            
ATOM    328  O   PHE X  20      -1.940  -1.040  -5.270  0.00  0.00            
ATOM    329  N   ALA X  21      -0.390  -2.000  -3.890  0.00  0.00            
ATOM    330  HN  ALA X  21       0.170  -1.780  -3.090  0.00  0.00            
ATOM    331  CA  ALA X  21      -0.130  -3.280  -4.420  0.00  0.00            
ATOM    332  HA  ALA X  21       0.040  -3.130  -5.470  0.00  0.00            
ATOM    333  CB  ALA X  21       1.150  -3.980  -3.780  0.00  0.00            
ATOM    334  HB1 ALA X  21       0.890  -4.270  -2.740  0.00  0.00            
ATOM    335  HB2 ALA X  21       1.300  -4.870  -4.430  0.00  0.00            
ATOM    336  HB3 ALA X  21       2.020  -3.290  -3.850  0.00  0.00            
ATOM    337  C   ALA X  21      -1.310  -4.240  -4.470  0.00  0.00            
ATOM    338  O   ALA X  21      -1.960  -4.490  -3.450  0.00  0.00            
ATOM    339  N   GLU X  22      -1.410  -4.950  -5.590  0.00  0.00            
ATOM    340  HN  GLU X  22      -0.660  -4.780  -6.230  0.00  0.00            
ATOM    341  CA  GLU X  22      -2.170  -6.160  -5.750  0.00  0.00            
ATOM    342  HA  GLU X  22      -3.120  -5.940  -5.270  0.00  0.00            
ATOM    343  CB  GLU X  22      -2.420  -6.460  -7.310  0.00  0.00            
ATOM    344  HB1 GLU X  22      -1.510  -6.680  -7.920  0.00  0.00            
ATOM    345  HB2 GLU X  22      -2.960  -7.430  -7.290  0.00  0.00            
ATOM    346  CG  GLU X  22      -3.170  -5.340  -8.060  0.00  0.00            
ATOM    347  HG1 GLU X  22      -4.220  -5.270  -7.690  0.00  0.00            
ATOM    348  HG2 GLU X  22      -2.530  -4.440  -7.930  0.00  0.00            
ATOM    349  CD  GLU X  22      -3.270  -5.670  -9.540  0.00  0.00            
ATOM    350  OE1 GLU X  22      -4.190  -6.250 -10.140  0.00  0.00            
ATOM    351  OE2 GLU X  22      -2.250  -5.240 -10.160  0.00  0.00            
ATOM    352  C   GLU X  22      -1.730  -7.420  -5.010  0.00  0.00            
ATOM    353  O   GLU X  22      -0.540  -7.720  -4.990  0.00  0.00            
ATOM    354  N   ASP X  23      -2.740  -8.180  -4.490  0.00  0.00            
ATOM    355  HN  ASP X  23      -3.700  -7.920  -4.430  0.00  0.00            
ATOM    356  CA  ASP X  23      -2.540  -9.560  -4.030  0.00  0.00            
ATOM    357  HA  ASP X  23      -1.830  -9.520  -3.220  0.00  0.00            
ATOM    358  CB  ASP X  23      -3.910 -10.150  -3.360  0.00  0.00            
ATOM    359  HB1 ASP X  23      -3.610 -11.150  -2.990  0.00  0.00            
ATOM    360  HB2 ASP X  23      -4.230  -9.500  -2.520  0.00  0.00            
ATOM    361  CG  ASP X  23      -5.100 -10.280  -4.300  0.00  0.00            
ATOM    362  OD1 ASP X  23      -5.130  -9.630  -5.350  0.00  0.00            
ATOM    363  OD2 ASP X  23      -6.040 -11.060  -3.910  0.00  0.00            
ATOM    364  C   ASP X  23      -2.130 -10.550  -5.210  0.00  0.00            
ATOM    365  O   ASP X  23      -2.410 -10.440  -6.390  0.00  0.00            
ATOM    366  N   VAL X  24      -1.480 -11.690  -4.850  0.00  0.00            
ATOM    367  HN  VAL X  24      -1.340 -11.920  -3.890  0.00  0.00            
ATOM    368  CA  VAL X  24      -1.090 -12.740  -5.750  0.00  0.00            
ATOM    369  HA  VAL X  24      -1.470 -12.640  -6.750  0.00  0.00            
ATOM    370  CB  VAL X  24       0.430 -12.750  -5.700  0.00  0.00            
ATOM    371  HB  VAL X  24       0.740 -13.040  -4.680  0.00  0.00            
ATOM    372  CG1 VAL X  24       1.000 -13.740  -6.780  0.00  0.00            
ATOM    373 HG11 VAL X  24       0.810 -14.800  -6.530  0.00  0.00            
ATOM    374 HG12 VAL X  24       0.580 -13.540  -7.780  0.00  0.00            
ATOM    375 HG13 VAL X  24       2.110 -13.640  -6.740  0.00  0.00            
ATOM    376  CG2 VAL X  24       1.050 -11.360  -6.110  0.00  0.00            
ATOM    377 HG21 VAL X  24       2.160 -11.390  -6.100  0.00  0.00            
ATOM    378 HG22 VAL X  24       0.680 -11.170  -7.150  0.00  0.00            
ATOM    379 HG23 VAL X  24       0.670 -10.480  -5.570  0.00  0.00            
ATOM    380  C   VAL X  24      -1.560 -14.120  -5.220  0.00  0.00            
ATOM    381  O   VAL X  24      -1.180 -14.590  -4.150  0.00  0.00            
ATOM    382  N   GLY X  25      -2.540 -14.740  -5.950  0.00  0.00            
ATOM    383  HN  GLY X  25      -2.870 -14.330  -6.800  0.00  0.00            
ATOM    384  CA  GLY X  25      -3.050 -16.050  -5.570  0.00  0.00            
ATOM    385  HA1 GLY X  25      -3.680 -16.360  -6.400  0.00  0.00            
ATOM    386  HA2 GLY X  25      -2.270 -16.770  -5.380  0.00  0.00            
ATOM    387  C   GLY X  25      -4.010 -16.020  -4.440  0.00  0.00            
ATOM    388  O   GLY X  25      -4.720 -15.030  -4.220  0.00  0.00            
ATOM    389  N   SER X  26      -4.080 -17.210  -3.750  0.00  0.00            
ATOM    390  HN  SER X  26      -3.390 -17.930  -3.780  0.00  0.00            
ATOM    391  CA  SER X  26      -5.080 -17.480  -2.700  0.00  0.00            
ATOM    392  HA  SER X  26      -5.860 -16.740  -2.740  0.00  0.00            
ATOM    393  CB  SER X  26      -5.880 -18.850  -2.850  0.00  0.00            
ATOM    394  HB1 SER X  26      -6.340 -18.750  -3.850  0.00  0.00            
ATOM    395  HB2 SER X  26      -5.100 -19.630  -2.930  0.00  0.00            
ATOM    396  OG  SER X  26      -6.960 -19.010  -1.930  0.00  0.00            
ATOM    397  HG1 SER X  26      -7.060 -19.920  -1.640  0.00  0.00            
ATOM    398  C   SER X  26      -4.390 -17.370  -1.380  0.00  0.00            
ATOM    399  O   SER X  26      -3.520 -18.120  -1.050  0.00  0.00            
ATOM    400  N   ASN X  27      -4.710 -16.350  -0.580  0.00  0.00            
ATOM    401  HN  ASN X  27      -5.460 -15.810  -0.960  0.00  0.00            
ATOM    402  CA  ASN X  27      -3.970 -15.960   0.590  0.00  0.00            
ATOM    403  HA  ASN X  27      -2.940 -16.230   0.460  0.00  0.00            
ATOM    404  CB  ASN X  27      -4.070 -14.380   0.750  0.00  0.00            
ATOM    405  HB1 ASN X  27      -5.110 -14.000   0.890  0.00  0.00            
ATOM    406  HB2 ASN X  27      -3.420 -14.070   1.600  0.00  0.00            
ATOM    407  CG  ASN X  27      -3.610 -13.580  -0.470  0.00  0.00            
ATOM    408  OD1 ASN X  27      -3.940 -12.400  -0.600  0.00  0.00            
ATOM    409  ND2 ASN X  27      -2.720 -14.170  -1.300  0.00  0.00            
ATOM    410 HD21 ASN X  27      -2.380 -15.090  -1.100  0.00  0.00            
ATOM    411 HD22 ASN X  27      -2.220 -13.740  -2.050  0.00  0.00            
ATOM    412  C   ASN X  27      -4.400 -16.740   1.810  0.00  0.00            
ATOM    413  O   ASN X  27      -3.790 -16.610   2.830  0.00  0.00            
ATOM    414  N   LYS X  28      -5.420 -17.560   1.680  0.00  0.00            
ATOM    415  HN  LYS X  28      -5.940 -17.560   0.840  0.00  0.00            
ATOM    416  CA  LYS X  28      -5.870 -18.530   2.780  0.00  0.00            
ATOM    417  HA  LYS X  28      -5.440 -18.160   3.700  0.00  0.00            
ATOM    418  CB  LYS X  28      -7.370 -18.390   2.980  0.00  0.00            
ATOM    419  HB1 LYS X  28      -7.690 -19.250   3.620  0.00  0.00            
ATOM    420  HB2 LYS X  28      -7.500 -17.540   3.680  0.00  0.00            
ATOM    421  CG  LYS X  28      -8.170 -18.040   1.700  0.00  0.00            
ATOM    422  HG1 LYS X  28      -7.800 -17.030   1.420  0.00  0.00            
ATOM    423  HG2 LYS X  28      -7.880 -18.760   0.920  0.00  0.00            
ATOM    424  CD  LYS X  28      -9.740 -17.990   1.820  0.00  0.00            
ATOM    425  HD1 LYS X  28     -10.020 -19.050   2.000  0.00  0.00            
ATOM    426  HD2 LYS X  28     -10.030 -17.330   2.660  0.00  0.00            
ATOM    427  CE  LYS X  28     -10.420 -17.530   0.510  0.00  0.00            
ATOM    428  HE1 LYS X  28     -10.230 -18.300  -0.270  0.00  0.00            
ATOM    429  HE2 LYS X  28     -11.520 -17.520   0.540  0.00  0.00            
ATOM    430  NZ  LYS X  28      -9.890 -16.190   0.110  0.00  0.00            
ATOM    431  HZ1 LYS X  28     -10.180 -16.120  -0.880  0.00  0.00            
ATOM    432  HZ2 LYS X  28     -10.290 -15.470   0.740  0.00  0.00            
ATOM    433  HZ3 LYS X  28      -8.860 -16.120   0.250  0.00  0.00            
ATOM    434  C   LYS X  28      -5.210 -19.870   2.550  0.00  0.00            
ATOM    435  O   LYS X  28      -5.290 -20.800   3.350  0.00  0.00            
ATOM    436  N   GLY X  29      -4.560 -20.040   1.350  0.00  0.00            
ATOM    437  HN  GLY X  29      -4.550 -19.240   0.760  0.00  0.00            
ATOM    438  CA  GLY X  29      -3.940 -21.250   0.880  0.00  0.00            
ATOM    439  HA1 GLY X  29      -4.760 -21.950   0.790  0.00  0.00            
ATOM    440  HA2 GLY X  29      -3.340 -21.040   0.020  0.00  0.00            
ATOM    441  C   GLY X  29      -2.940 -21.890   1.900  0.00  0.00            
ATOM    442  O   GLY X  29      -2.190 -21.230   2.630  0.00  0.00            
ATOM    443  N   ALA X  30      -2.870 -23.200   1.730  0.00  0.00            
ATOM    444  HN  ALA X  30      -3.500 -23.610   1.080  0.00  0.00            
ATOM    445  CA  ALA X  30      -1.930 -23.990   2.550  0.00  0.00            
ATOM    446  HA  ALA X  30      -2.240 -23.810   3.580  0.00  0.00            
ATOM    447  CB  ALA X  30      -2.200 -25.460   2.100  0.00  0.00            
ATOM    448  HB1 ALA X  30      -2.040 -25.610   1.010  0.00  0.00            
ATOM    449  HB2 ALA X  30      -1.510 -26.130   2.650  0.00  0.00            
ATOM    450  HB3 ALA X  30      -3.210 -25.710   2.480  0.00  0.00            
ATOM    451  C   ALA X  30      -0.480 -23.600   2.350  0.00  0.00            
ATOM    452  O   ALA X  30       0.240 -23.610   3.350  0.00  0.00            
ATOM    453  N   ILE X  31      -0.020 -23.200   1.080  0.00  0.00            
ATOM    454  HN  ILE X  31      -0.570 -23.200   0.240  0.00  0.00            
ATOM    455  CA  ILE X  31       1.400 -22.900   0.950  0.00  0.00            
ATOM    456  HA  ILE X  31       1.920 -23.500   1.680  0.00  0.00            
ATOM    457  CB  ILE X  31       1.950 -23.300  -0.460  0.00  0.00            
ATOM    458  HB  ILE X  31       1.590 -24.300  -0.760  0.00  0.00            
ATOM    459  CG2 ILE X  31       1.350 -22.350  -1.460  0.00  0.00            
ATOM    460 HG21 ILE X  31       1.770 -22.720  -2.420  0.00  0.00            
ATOM    461 HG22 ILE X  31       0.260 -22.370  -1.690  0.00  0.00            
ATOM    462 HG23 ILE X  31       1.680 -21.300  -1.290  0.00  0.00            
ATOM    463  CG1 ILE X  31       3.480 -23.340  -0.530  0.00  0.00            
ATOM    464 HG11 ILE X  31       3.940 -22.330  -0.400  0.00  0.00            
ATOM    465 HG12 ILE X  31       3.880 -23.950   0.300  0.00  0.00            
ATOM    466  CD  ILE X  31       4.200 -24.100  -1.680  0.00  0.00            
ATOM    467  HD1 ILE X  31       5.260 -24.370  -1.500  0.00  0.00            
ATOM    468  HD2 ILE X  31       3.630 -24.950  -2.110  0.00  0.00            
ATOM    469  HD3 ILE X  31       4.310 -23.330  -2.490  0.00  0.00            
ATOM    470  C   ILE X  31       1.800 -21.430   1.290  0.00  0.00            
ATOM    471  O   ILE X  31       1.060 -20.480   0.960  0.00  0.00            
ATOM    472  N   ILE X  32       2.880 -21.160   2.010  0.00  0.00            
ATOM    473  HN  ILE X  32       3.500 -21.850   2.370  0.00  0.00            
ATOM    474  CA  ILE X  32       3.340 -19.740   2.370  0.00  0.00            
ATOM    475  HA  ILE X  32       2.480 -19.090   2.470  0.00  0.00            
ATOM    476  CB  ILE X  32       4.170 -19.690   3.690  0.00  0.00            
ATOM    477  HB  ILE X  32       4.920 -20.510   3.700  0.00  0.00            
ATOM    478  CG2 ILE X  32       4.980 -18.410   3.970  0.00  0.00            
ATOM    479 HG21 ILE X  32       5.520 -18.610   4.910  0.00  0.00            
ATOM    480 HG22 ILE X  32       5.660 -18.140   3.140  0.00  0.00            
ATOM    481 HG23 ILE X  32       4.300 -17.560   4.230  0.00  0.00            
ATOM    482  CG1 ILE X  32       3.230 -19.900   4.910  0.00  0.00            
ATOM    483 HG11 ILE X  32       3.280 -19.120   5.700  0.00  0.00            
ATOM    484 HG12 ILE X  32       2.200 -19.890   4.540  0.00  0.00            
ATOM    485  CD  ILE X  32       3.530 -21.280   5.650  0.00  0.00            
ATOM    486  HD1 ILE X  32       2.700 -21.680   6.270  0.00  0.00            
ATOM    487  HD2 ILE X  32       3.670 -22.020   4.820  0.00  0.00            
ATOM    488  HD3 ILE X  32       4.540 -21.180   6.100  0.00  0.00            
ATOM    489  C   ILE X  32       4.220 -19.220   1.240  0.00  0.00            
ATOM    490  O   ILE X  32       5.090 -19.940   0.670  0.00  0.00            
ATOM    491  N   GLY X  33       4.160 -17.910   0.880  0.00  0.00            
ATOM    492  HN  GLY X  33       3.580 -17.340   1.450  0.00  0.00            
ATOM    493  CA  GLY X  33       4.990 -17.320  -0.190  0.00  0.00            
ATOM    494  HA1 GLY X  33       5.660 -16.640   0.320  0.00  0.00            
ATOM    495  HA2 GLY X  33       5.470 -18.130  -0.720  0.00  0.00            
ATOM    496  C   GLY X  33       4.150 -16.540  -1.110  0.00  0.00            
ATOM    497  O   GLY X  33       4.590 -15.980  -2.130  0.00  0.00            
ATOM    498  N   LEU X  34       2.890 -16.250  -0.750  0.00  0.00            
ATOM    499  HN  LEU X  34       2.600 -16.280   0.200  0.00  0.00            
ATOM    500  CA  LEU X  34       1.960 -15.670  -1.640  0.00  0.00            
ATOM    501  HA  LEU X  34       2.420 -15.530  -2.610  0.00  0.00            
ATOM    502  CB  LEU X  34       0.680 -16.630  -1.780  0.00  0.00            
ATOM    503  HB1 LEU X  34       0.210 -16.810  -0.790  0.00  0.00            
ATOM    504  HB2 LEU X  34      -0.140 -16.190  -2.380  0.00  0.00            
ATOM    505  CG  LEU X  34       0.880 -17.990  -2.420  0.00  0.00            
ATOM    506  HG  LEU X  34       1.610 -18.540  -1.790  0.00  0.00            
ATOM    507  CD1 LEU X  34      -0.420 -18.830  -2.460  0.00  0.00            
ATOM    508 HD11 LEU X  34      -0.860 -18.950  -1.450  0.00  0.00            
ATOM    509 HD12 LEU X  34      -1.210 -18.470  -3.150  0.00  0.00            
ATOM    510 HD13 LEU X  34      -0.100 -19.800  -2.890  0.00  0.00            
ATOM    511  CD2 LEU X  34       1.410 -17.890  -3.890  0.00  0.00            
ATOM    512 HD21 LEU X  34       2.470 -17.570  -4.000  0.00  0.00            
ATOM    513 HD22 LEU X  34       1.380 -18.920  -4.320  0.00  0.00            
ATOM    514 HD23 LEU X  34       0.740 -17.180  -4.400  0.00  0.00            
ATOM    515  C   LEU X  34       1.690 -14.210  -1.150  0.00  0.00            
ATOM    516  O   LEU X  34       1.230 -13.940  -0.060  0.00  0.00            
ATOM    517  N   MET X  35       2.000 -13.200  -1.970  0.00  0.00            
ATOM    518  HN  MET X  35       2.270 -13.380  -2.910  0.00  0.00            
ATOM    519  CA  MET X  35       1.960 -11.800  -1.560  0.00  0.00            
ATOM    520  HA  MET X  35       2.520 -11.780  -0.630  0.00  0.00            
ATOM    521  CB  MET X  35       2.780 -10.960  -2.570  0.00  0.00            
ATOM    522  HB1 MET X  35       2.110 -10.700  -3.410  0.00  0.00            
ATOM    523  HB2 MET X  35       3.100 -10.040  -2.020  0.00  0.00            
ATOM    524  CG  MET X  35       4.120 -11.630  -2.960  0.00  0.00            
ATOM    525  HG1 MET X  35       4.720 -10.780  -3.350  0.00  0.00            
ATOM    526  HG2 MET X  35       4.500 -12.080  -2.020  0.00  0.00            
ATOM    527  SD  MET X  35       4.320 -12.780  -4.360  0.00  0.00            
ATOM    528  CE  MET X  35       5.970 -13.360  -3.850  0.00  0.00            
ATOM    529  HE1 MET X  35       6.450 -13.820  -4.740  0.00  0.00            
ATOM    530  HE2 MET X  35       6.660 -12.550  -3.540  0.00  0.00            
ATOM    531  HE3 MET X  35       5.860 -14.150  -3.070  0.00  0.00            
ATOM    532  C   MET X  35       0.500 -11.330  -1.340  0.00  0.00            
ATOM    533  O   MET X  35      -0.340 -11.720  -2.170  0.00  0.00            
ATOM    534  N   VAL X  36       0.230 -10.700  -0.230  0.00  0.00            
ATOM    535  HN  VAL X  36       0.810 -10.480   0.550  0.00  0.00            
ATOM    536  CA  VAL X  36      -1.160 -10.240  -0.110  0.00  0.00            
ATOM    537  HA  VAL X  36      -1.940 -10.800  -0.610  0.00  0.00            
ATOM    538  CB  VAL X  36      -1.610 -10.310   1.380  0.00  0.00            
ATOM    539  HB  VAL X  36      -2.690 -10.090   1.440  0.00  0.00            
ATOM    540  CG1 VAL X  36      -1.380 -11.730   2.000  0.00  0.00            
ATOM    541 HG11 VAL X  36      -0.340 -12.110   1.960  0.00  0.00            
ATOM    542 HG12 VAL X  36      -1.770 -11.800   3.050  0.00  0.00            
ATOM    543 HG13 VAL X  36      -1.990 -12.420   1.380  0.00  0.00            
ATOM    544  CG2 VAL X  36      -0.830  -9.330   2.310  0.00  0.00            
ATOM    545 HG21 VAL X  36       0.210  -9.720   2.430  0.00  0.00            
ATOM    546 HG22 VAL X  36      -0.810  -8.280   1.930  0.00  0.00            
ATOM    547 HG23 VAL X  36      -1.230  -9.330   3.340  0.00  0.00            
ATOM    548  C   VAL X  36      -1.360  -8.840  -0.600  0.00  0.00            
ATOM    549  O   VAL X  36      -2.480  -8.380  -0.510  0.00  0.00            
ATOM    550  N   GLY X  37      -0.350  -8.080  -1.100  0.00  0.00            
ATOM    551  HN  GLY X  37       0.590  -8.430  -1.140  0.00  0.00            
ATOM    552  CA  GLY X  37      -0.410  -6.700  -1.400  0.00  0.00            
ATOM    553  HA1 GLY X  37       0.570  -6.380  -1.700  0.00  0.00            
ATOM    554  HA2 GLY X  37      -1.110  -6.550  -2.200  0.00  0.00            
ATOM    555  C   GLY X  37      -0.770  -5.820  -0.190  0.00  0.00            
ATOM    556  O   GLY X  37      -0.370  -6.160   0.920  0.00  0.00            
ATOM    557  N   GLY X  38      -1.470  -4.720  -0.510  0.00  0.00            
ATOM    558  HN  GLY X  38      -1.600  -4.490  -1.460  0.00  0.00            
ATOM    559  CA  GLY X  38      -1.790  -3.670   0.380  0.00  0.00            
ATOM    560  HA1 GLY X  38      -2.410  -3.030  -0.240  0.00  0.00            
ATOM    561  HA2 GLY X  38      -2.250  -3.990   1.320  0.00  0.00            
ATOM    562  C   GLY X  38      -0.740  -2.750   0.790  0.00  0.00            
ATOM    563  O   GLY X  38      -1.100  -1.610   1.070  0.00  0.00            
ATOM    564  N   VAL X  39       0.580  -3.140   0.690  0.00  0.00            
ATOM    565  HN  VAL X  39       0.860  -4.090   0.550  0.00  0.00            
ATOM    566  CA  VAL X  39       1.670  -2.200   0.750  0.00  0.00            
ATOM    567  HA  VAL X  39       1.560  -1.660   1.690  0.00  0.00            
ATOM    568  CB  VAL X  39       3.060  -2.920   0.790  0.00  0.00            
ATOM    569  HB  VAL X  39       3.850  -2.150   0.740  0.00  0.00            
ATOM    570  CG1 VAL X  39       3.160  -3.590   2.210  0.00  0.00            
ATOM    571 HG11 VAL X  39       2.400  -4.350   2.470  0.00  0.00            
ATOM    572 HG12 VAL X  39       4.200  -3.930   2.420  0.00  0.00            
ATOM    573 HG13 VAL X  39       3.080  -2.730   2.910  0.00  0.00            
ATOM    574  CG2 VAL X  39       3.300  -4.020  -0.250  0.00  0.00            
ATOM    575 HG21 VAL X  39       3.370  -3.660  -1.310  0.00  0.00            
ATOM    576 HG22 VAL X  39       4.200  -4.590   0.060  0.00  0.00            
ATOM    577 HG23 VAL X  39       2.510  -4.780  -0.410  0.00  0.00            
ATOM    578  C   VAL X  39       1.690  -1.130  -0.430  0.00  0.00            
ATOM    579  O   VAL X  39       1.260  -1.350  -1.560  0.00  0.00            
ATOM    580  N   VAL X  40       2.050   0.120  -0.060  0.00  0.00            
ATOM    581  HN  VAL X  40       2.340   0.340   0.870  0.00  0.00            
ATOM    582  CA  VAL X  40       2.070   1.250  -0.940  0.00  0.00            
ATOM    583  HA  VAL X  40       1.220   1.220  -1.600  0.00  0.00            
ATOM    584  CB  VAL X  40       1.960   2.610  -0.190  0.00  0.00            
ATOM    585  HB  VAL X  40       2.850   2.750   0.460  0.00  0.00            
ATOM    586  CG1 VAL X  40       1.870   3.780  -1.220  0.00  0.00            
ATOM    587 HG11 VAL X  40       2.750   3.980  -1.870  0.00  0.00            
ATOM    588 HG12 VAL X  40       1.010   3.620  -1.900  0.00  0.00            
ATOM    589 HG13 VAL X  40       1.650   4.700  -0.640  0.00  0.00            
ATOM    590  CG2 VAL X  40       0.670   2.490   0.650  0.00  0.00            
ATOM    591 HG21 VAL X  40      -0.130   2.050   0.020  0.00  0.00            
ATOM    592 HG22 VAL X  40       0.810   1.900   1.580  0.00  0.00            
ATOM    593 HG23 VAL X  40       0.340   3.440   1.130  0.00  0.00            
ATOM    594  C   VAL X  40       3.150   1.310  -1.990  0.00  0.00            
ATOM    595  O   VAL X  40       4.390   1.300  -1.800  0.00  0.00            
ATOM    596  N   ILE X  41       2.770   1.450  -3.290  0.00  0.00            
ATOM    597  HN  ILE X  41       1.800   1.570  -3.490  0.00  0.00            
ATOM    598  CA  ILE X  41       3.650   1.570  -4.480  0.00  0.00            
ATOM    599  HA  ILE X  41       4.660   1.280  -4.210  0.00  0.00            
ATOM    600  CB  ILE X  41       3.180   0.520  -5.590  0.00  0.00            
ATOM    601  HB  ILE X  41       3.870   0.690  -6.430  0.00  0.00            
ATOM    602  CG2 ILE X  41       3.380  -0.960  -5.060  0.00  0.00            
ATOM    603 HG21 ILE X  41       3.350  -1.650  -5.940  0.00  0.00            
ATOM    604 HG22 ILE X  41       4.410  -1.130  -4.700  0.00  0.00            
ATOM    605 HG23 ILE X  41       2.620  -1.320  -4.330  0.00  0.00            
ATOM    606  CG1 ILE X  41       1.700   0.700  -6.070  0.00  0.00            
ATOM    607 HG11 ILE X  41       1.040   0.090  -5.430  0.00  0.00            
ATOM    608 HG12 ILE X  41       1.330   1.740  -6.040  0.00  0.00            
ATOM    609  CD  ILE X  41       1.670   0.250  -7.520  0.00  0.00            
ATOM    610  HD1 ILE X  41       0.600   0.200  -7.800  0.00  0.00            
ATOM    611  HD2 ILE X  41       2.150   1.010  -8.180  0.00  0.00            
ATOM    612  HD3 ILE X  41       2.140  -0.750  -7.550  0.00  0.00            
ATOM    613  C   ILE X  41       3.730   2.950  -5.120  0.00  0.00            
ATOM    614  O   ILE X  41       4.710   3.160  -5.810  0.00  0.00            
ATOM    615  N   ALA X  42       2.790   3.850  -4.790  0.00  0.00            
ATOM    616  HN  ALA X  42       1.930   3.590  -4.360  0.00  0.00            
ATOM    617  CA  ALA X  42       2.970   5.240  -4.930  0.00  0.00            
ATOM    618  HA  ALA X  42       3.980   5.350  -4.560  0.00  0.00            
ATOM    619  CB  ALA X  42       2.810   5.750  -6.380  0.00  0.00            
ATOM    620  HB1 ALA X  42       3.730   5.470  -6.960  0.00  0.00            
ATOM    621  HB2 ALA X  42       1.880   5.400  -6.870  0.00  0.00            
ATOM    622  HB3 ALA X  42       2.910   6.850  -6.480  0.00  0.00            
ATOM    623  C   ALA X  42       2.180   6.010  -3.940  0.00  0.00            
ATOM    624  O   ALA X  42       1.090   5.580  -3.600  0.00  0.00            
END
