# Supplementary material for: Modulation of Aβ1–42 Aggregation by a SARS-CoV‑2 Protein Fragment
Source: J Chem Inf Model. 2025 Oct 1;65(20):11342–56. doi: 10.1021/acs.jcim.5c01811 (PMC12570137; doi:10.1021/acs.jcim.5c01811)
Supplement: Supplementary file 2 [file ci5c01811_si_002.zip › AB-coordinates/MONOMER/CENTROIDS/CONTROL/RC2_C2.pdb]

CRYST1   66.380   66.380   66.380  90.00  90.00  90.00 P 1           1
ATOM      1  N   ASP X   1      11.070   8.930   0.830  0.00  0.00            
ATOM      2  HN  ASP X   1      10.430   9.650   1.050  0.00  0.00            
ATOM      3  CA  ASP X   1      11.220   7.830   1.840  0.00  0.00            
ATOM      4  HA  ASP X   1      12.260   7.880   2.140  0.00  0.00            
ATOM      5  CB  ASP X   1      10.530   8.220   3.150  0.00  0.00            
ATOM      6  HB1 ASP X   1       9.450   8.340   2.900  0.00  0.00            
ATOM      7  HB2 ASP X   1      10.490   7.520   4.010  0.00  0.00            
ATOM      8  CG  ASP X   1      11.110   9.460   3.690  0.00  0.00            
ATOM      9  OD1 ASP X   1      12.350   9.810   3.550  0.00  0.00            
ATOM     10  OD2 ASP X   1      10.390  10.130   4.480  0.00  0.00            
ATOM     11  C   ASP X   1      10.840   6.410   1.320  0.00  0.00            
ATOM     12  O   ASP X   1      10.390   6.230   0.120  0.00  0.00            
ATOM     13  N   ALA X   2      11.110   5.370   2.140  0.00  0.00            
ATOM     14  HN  ALA X   2      11.480   5.490   3.040  0.00  0.00            
ATOM     15  CA  ALA X   2      10.580   3.980   1.980  0.00  0.00            
ATOM     16  HA  ALA X   2      11.250   3.520   1.270  0.00  0.00            
ATOM     17  CB  ALA X   2      10.670   3.230   3.280  0.00  0.00            
ATOM     18  HB1 ALA X   2      11.730   3.260   3.610  0.00  0.00            
ATOM     19  HB2 ALA X   2       9.990   3.680   4.050  0.00  0.00            
ATOM     20  HB3 ALA X   2      10.420   2.150   3.240  0.00  0.00            
ATOM     21  C   ALA X   2       9.190   3.820   1.470  0.00  0.00            
ATOM     22  O   ALA X   2       8.290   4.520   1.870  0.00  0.00            
ATOM     23  N   GLU X   3       8.870   2.930   0.500  0.00  0.00            
ATOM     24  HN  GLU X   3       9.560   2.360   0.050  0.00  0.00            
ATOM     25  CA  GLU X   3       7.500   2.500   0.160  0.00  0.00            
ATOM     26  HA  GLU X   3       6.840   3.350   0.020  0.00  0.00            
ATOM     27  CB  GLU X   3       7.510   1.660  -1.220  0.00  0.00            
ATOM     28  HB1 GLU X   3       8.340   0.920  -1.110  0.00  0.00            
ATOM     29  HB2 GLU X   3       6.510   1.200  -1.370  0.00  0.00            
ATOM     30  CG  GLU X   3       7.890   2.550  -2.490  0.00  0.00            
ATOM     31  HG1 GLU X   3       7.140   3.360  -2.620  0.00  0.00            
ATOM     32  HG2 GLU X   3       8.850   3.090  -2.340  0.00  0.00            
ATOM     33  CD  GLU X   3       8.080   1.750  -3.800  0.00  0.00            
ATOM     34  OE1 GLU X   3       8.520   0.560  -3.740  0.00  0.00            
ATOM     35  OE2 GLU X   3       7.910   2.280  -4.910  0.00  0.00            
ATOM     36  C   GLU X   3       6.930   1.670   1.320  0.00  0.00            
ATOM     37  O   GLU X   3       7.620   0.750   1.870  0.00  0.00            
ATOM     38  N   PHE X   4       5.710   2.060   1.700  0.00  0.00            
ATOM     39  HN  PHE X   4       5.310   2.820   1.190  0.00  0.00            
ATOM     40  CA  PHE X   4       4.950   1.510   2.780  0.00  0.00            
ATOM     41  HA  PHE X   4       5.560   1.530   3.670  0.00  0.00            
ATOM     42  CB  PHE X   4       3.750   2.420   3.220  0.00  0.00            
ATOM     43  HB1 PHE X   4       4.240   3.410   3.430  0.00  0.00            
ATOM     44  HB2 PHE X   4       3.100   2.660   2.350  0.00  0.00            
ATOM     45  CG  PHE X   4       3.010   2.050   4.500  0.00  0.00            
ATOM     46  CD1 PHE X   4       3.400   2.530   5.770  0.00  0.00            
ATOM     47  HD1 PHE X   4       4.230   3.210   5.890  0.00  0.00            
ATOM     48  CE1 PHE X   4       2.670   2.170   6.910  0.00  0.00            
ATOM     49  HE1 PHE X   4       2.960   2.550   7.890  0.00  0.00            
ATOM     50  CZ  PHE X   4       1.610   1.240   6.830  0.00  0.00            
ATOM     51  HZ  PHE X   4       1.170   0.790   7.710  0.00  0.00            
ATOM     52  CD2 PHE X   4       1.870   1.240   4.390  0.00  0.00            
ATOM     53  HD2 PHE X   4       1.660   1.030   3.350  0.00  0.00            
ATOM     54  CE2 PHE X   4       1.190   0.810   5.540  0.00  0.00            
ATOM     55  HE2 PHE X   4       0.440   0.040   5.460  0.00  0.00            
ATOM     56  C   PHE X   4       4.480   0.190   2.430  0.00  0.00            
ATOM     57  O   PHE X   4       4.100   0.030   1.270  0.00  0.00            
ATOM     58  N   ARG X   5       4.510  -0.850   3.380  0.00  0.00            
ATOM     59  HN  ARG X   5       4.820  -0.640   4.310  0.00  0.00            
ATOM     60  CA  ARG X   5       4.000  -2.190   3.190  0.00  0.00            
ATOM     61  HA  ARG X   5       3.270  -2.140   2.410  0.00  0.00            
ATOM     62  CB  ARG X   5       5.140  -3.230   2.770  0.00  0.00            
ATOM     63  HB1 ARG X   5       4.670  -4.250   2.720  0.00  0.00            
ATOM     64  HB2 ARG X   5       5.530  -3.060   1.750  0.00  0.00            
ATOM     65  CG  ARG X   5       6.350  -3.430   3.690  0.00  0.00            
ATOM     66  HG1 ARG X   5       7.040  -4.010   3.030  0.00  0.00            
ATOM     67  HG2 ARG X   5       6.870  -2.490   3.950  0.00  0.00            
ATOM     68  CD  ARG X   5       6.090  -4.060   5.070  0.00  0.00            
ATOM     69  HD1 ARG X   5       7.070  -4.220   5.560  0.00  0.00            
ATOM     70  HD2 ARG X   5       5.450  -3.430   5.740  0.00  0.00            
ATOM     71  NE  ARG X   5       5.440  -5.370   4.950  0.00  0.00            
ATOM     72  HE  ARG X   5       4.480  -5.520   5.180  0.00  0.00            
ATOM     73  CZ  ARG X   5       5.970  -6.510   4.520  0.00  0.00            
ATOM     74  NH1 ARG X   5       7.260  -6.600   4.210  0.00  0.00            
ATOM     75 HH11 ARG X   5       7.640  -7.330   3.640  0.00  0.00            
ATOM     76 HH12 ARG X   5       7.780  -5.780   4.450  0.00  0.00            
ATOM     77  NH2 ARG X   5       5.300  -7.650   4.580  0.00  0.00            
ATOM     78 HH21 ARG X   5       4.560  -7.600   5.230  0.00  0.00            
ATOM     79 HH22 ARG X   5       6.060  -8.310   4.650  0.00  0.00            
ATOM     80  C   ARG X   5       3.090  -2.600   4.260  0.00  0.00            
ATOM     81  O   ARG X   5       3.200  -2.210   5.410  0.00  0.00            
ATOM     82  N   HIS X   6       2.250  -3.580   3.940  0.00  0.00            
ATOM     83  HN  HIS X   6       2.470  -4.080   3.110  0.00  0.00            
ATOM     84  CA  HIS X   6       1.120  -3.970   4.770  0.00  0.00            
ATOM     85  HA  HIS X   6       0.940  -3.220   5.520  0.00  0.00            
ATOM     86  CB  HIS X   6      -0.150  -4.370   3.960  0.00  0.00            
ATOM     87  HB1 HIS X   6      -0.450  -3.510   3.320  0.00  0.00            
ATOM     88  HB2 HIS X   6       0.130  -5.180   3.240  0.00  0.00            
ATOM     89  ND1 HIS X   6      -1.750  -3.920   5.760  0.00  0.00            
ATOM     90  CG  HIS X   6      -1.300  -4.630   4.720  0.00  0.00            
ATOM     91  CE1 HIS X   6      -2.900  -4.530   6.150  0.00  0.00            
ATOM     92  HE1 HIS X   6      -3.620  -4.130   6.870  0.00  0.00            
ATOM     93  NE2 HIS X   6      -3.190  -5.580   5.300  0.00  0.00            
ATOM     94  HE2 HIS X   6      -3.940  -6.230   5.240  0.00  0.00            
ATOM     95  CD2 HIS X   6      -2.190  -5.580   4.420  0.00  0.00            
ATOM     96  HD2 HIS X   6      -2.240  -6.070   3.450  0.00  0.00            
ATOM     97  C   HIS X   6       1.550  -5.200   5.530  0.00  0.00            
ATOM     98  O   HIS X   6       2.550  -5.870   5.250  0.00  0.00            
ATOM     99  N   ASP X   7       0.730  -5.480   6.630  0.00  0.00            
ATOM    100  HN  ASP X   7      -0.070  -4.910   6.740  0.00  0.00            
ATOM    101  CA  ASP X   7       0.830  -6.690   7.530  0.00  0.00            
ATOM    102  HA  ASP X   7       1.490  -6.460   8.350  0.00  0.00            
ATOM    103  CB  ASP X   7      -0.550  -6.900   8.090  0.00  0.00            
ATOM    104  HB1 ASP X   7      -1.110  -7.240   7.190  0.00  0.00            
ATOM    105  HB2 ASP X   7      -0.640  -7.720   8.820  0.00  0.00            
ATOM    106  CG  ASP X   7      -1.180  -5.630   8.740  0.00  0.00            
ATOM    107  OD1 ASP X   7      -2.370  -5.630   9.000  0.00  0.00            
ATOM    108  OD2 ASP X   7      -0.410  -4.790   9.240  0.00  0.00            
ATOM    109  C   ASP X   7       1.390  -8.010   6.890  0.00  0.00            
ATOM    110  O   ASP X   7       1.200  -8.330   5.720  0.00  0.00            
ATOM    111  N   SER X   8       2.150  -8.840   7.620  0.00  0.00            
ATOM    112  HN  SER X   8       2.340  -8.600   8.580  0.00  0.00            
ATOM    113  CA  SER X   8       2.960  -9.930   7.110  0.00  0.00            
ATOM    114  HA  SER X   8       3.060  -9.860   6.040  0.00  0.00            
ATOM    115  CB  SER X   8       4.380 -10.040   7.820  0.00  0.00            
ATOM    116  HB1 SER X   8       4.390 -10.220   8.910  0.00  0.00            
ATOM    117  HB2 SER X   8       5.130 -10.730   7.380  0.00  0.00            
ATOM    118  OG  SER X   8       5.010  -8.730   7.710  0.00  0.00            
ATOM    119  HG1 SER X   8       4.430  -8.050   8.050  0.00  0.00            
ATOM    120  C   SER X   8       2.220 -11.220   7.410  0.00  0.00            
ATOM    121  O   SER X   8       2.660 -12.260   7.080  0.00  0.00            
ATOM    122  N   GLY X   9       1.010 -11.160   8.000  0.00  0.00            
ATOM    123  HN  GLY X   9       0.660 -10.230   8.120  0.00  0.00            
ATOM    124  CA  GLY X   9       0.090 -12.210   8.280  0.00  0.00            
ATOM    125  HA1 GLY X   9       0.550 -12.840   9.030  0.00  0.00            
ATOM    126  HA2 GLY X   9      -0.840 -11.840   8.690  0.00  0.00            
ATOM    127  C   GLY X   9      -0.220 -13.040   7.040  0.00  0.00            
ATOM    128  O   GLY X   9      -0.020 -12.680   5.930  0.00  0.00            
ATOM    129  N   TYR X  10      -0.710 -14.240   7.370  0.00  0.00            
ATOM    130  HN  TYR X  10      -0.930 -14.430   8.320  0.00  0.00            
ATOM    131  CA  TYR X  10      -0.700 -15.370   6.580  0.00  0.00            
ATOM    132  HA  TYR X  10       0.130 -15.230   5.910  0.00  0.00            
ATOM    133  CB  TYR X  10      -0.370 -16.630   7.420  0.00  0.00            
ATOM    134  HB1 TYR X  10      -1.180 -16.990   8.090  0.00  0.00            
ATOM    135  HB2 TYR X  10      -0.200 -17.510   6.760  0.00  0.00            
ATOM    136  CG  TYR X  10       1.010 -16.520   8.120  0.00  0.00            
ATOM    137  CD1 TYR X  10       2.200 -16.150   7.430  0.00  0.00            
ATOM    138  HD1 TYR X  10       2.200 -15.850   6.390  0.00  0.00            
ATOM    139  CE1 TYR X  10       3.430 -16.110   8.050  0.00  0.00            
ATOM    140  HE1 TYR X  10       4.280 -15.810   7.450  0.00  0.00            
ATOM    141  CZ  TYR X  10       3.630 -16.330   9.400  0.00  0.00            
ATOM    142  OH  TYR X  10       4.820 -16.230  10.020  0.00  0.00            
ATOM    143  HH  TYR X  10       4.800 -16.780  10.800  0.00  0.00            
ATOM    144  CD2 TYR X  10       1.140 -16.780   9.510  0.00  0.00            
ATOM    145  HD2 TYR X  10       0.310 -17.030  10.140  0.00  0.00            
ATOM    146  CE2 TYR X  10       2.450 -16.630  10.130  0.00  0.00            
ATOM    147  HE2 TYR X  10       2.550 -16.850  11.180  0.00  0.00            
ATOM    148  C   TYR X  10      -1.920 -15.590   5.740  0.00  0.00            
ATOM    149  O   TYR X  10      -2.170 -16.670   5.270  0.00  0.00            
ATOM    150  N   GLU X  11      -2.690 -14.540   5.500  0.00  0.00            
ATOM    151  HN  GLU X  11      -2.490 -13.660   5.940  0.00  0.00            
ATOM    152  CA  GLU X  11      -3.730 -14.560   4.500  0.00  0.00            
ATOM    153  HA  GLU X  11      -3.680 -15.440   3.880  0.00  0.00            
ATOM    154  CB  GLU X  11      -5.180 -14.580   5.150  0.00  0.00            
ATOM    155  HB1 GLU X  11      -5.260 -13.660   5.770  0.00  0.00            
ATOM    156  HB2 GLU X  11      -5.940 -14.410   4.360  0.00  0.00            
ATOM    157  CG  GLU X  11      -5.530 -15.900   5.870  0.00  0.00            
ATOM    158  HG1 GLU X  11      -5.430 -16.760   5.170  0.00  0.00            
ATOM    159  HG2 GLU X  11      -4.890 -16.000   6.770  0.00  0.00            
ATOM    160  CD  GLU X  11      -7.010 -15.860   6.230  0.00  0.00            
ATOM    161  OE1 GLU X  11      -7.500 -15.970   7.410  0.00  0.00            
ATOM    162  OE2 GLU X  11      -7.800 -15.700   5.250  0.00  0.00            
ATOM    163  C   GLU X  11      -3.570 -13.440   3.600  0.00  0.00            
ATOM    164  O   GLU X  11      -2.930 -12.440   3.910  0.00  0.00            
ATOM    165  N   VAL X  12      -4.220 -13.520   2.400  0.00  0.00            
ATOM    166  HN  VAL X  12      -4.880 -14.260   2.310  0.00  0.00            
ATOM    167  CA  VAL X  12      -4.200 -12.610   1.290  0.00  0.00            
ATOM    168  HA  VAL X  12      -4.700 -13.200   0.540  0.00  0.00            
ATOM    169  CB  VAL X  12      -4.970 -11.330   1.490  0.00  0.00            
ATOM    170  HB  VAL X  12      -4.430 -10.620   2.150  0.00  0.00            
ATOM    171  CG1 VAL X  12      -5.160 -10.640   0.080  0.00  0.00            
ATOM    172 HG11 VAL X  12      -4.270 -10.030  -0.170  0.00  0.00            
ATOM    173 HG12 VAL X  12      -5.540 -11.380  -0.660  0.00  0.00            
ATOM    174 HG13 VAL X  12      -6.060  -9.990   0.190  0.00  0.00            
ATOM    175  CG2 VAL X  12      -6.320 -11.590   2.080  0.00  0.00            
ATOM    176 HG21 VAL X  12      -6.190 -12.060   3.080  0.00  0.00            
ATOM    177 HG22 VAL X  12      -7.010 -10.710   2.080  0.00  0.00            
ATOM    178 HG23 VAL X  12      -6.940 -12.270   1.450  0.00  0.00            
ATOM    179  C   VAL X  12      -2.830 -12.360   0.700  0.00  0.00            
ATOM    180  O   VAL X  12      -2.100 -11.430   1.060  0.00  0.00            
ATOM    181  N   HIS X  13      -2.460 -13.200  -0.290  0.00  0.00            
ATOM    182  HN  HIS X  13      -3.050 -13.950  -0.570  0.00  0.00            
ATOM    183  CA  HIS X  13      -1.350 -12.850  -1.240  0.00  0.00            
ATOM    184  HA  HIS X  13      -1.440 -13.600  -2.010  0.00  0.00            
ATOM    185  CB  HIS X  13      -1.490 -11.420  -1.950  0.00  0.00            
ATOM    186  HB1 HIS X  13      -2.590 -11.330  -2.000  0.00  0.00            
ATOM    187  HB2 HIS X  13      -1.020 -10.650  -1.310  0.00  0.00            
ATOM    188  ND1 HIS X  13      -0.760 -12.470  -4.130  0.00  0.00            
ATOM    189  CG  HIS X  13      -0.880 -11.370  -3.300  0.00  0.00            
ATOM    190  CE1 HIS X  13      -0.170 -12.020  -5.210  0.00  0.00            
ATOM    191  HE1 HIS X  13       0.080 -12.520  -6.150  0.00  0.00            
ATOM    192  NE2 HIS X  13       0.080 -10.740  -5.140  0.00  0.00            
ATOM    193  HE2 HIS X  13       0.370 -10.220  -5.930  0.00  0.00            
ATOM    194  CD2 HIS X  13      -0.420 -10.270  -3.960  0.00  0.00            
ATOM    195  HD2 HIS X  13      -0.380  -9.210  -3.760  0.00  0.00            
ATOM    196  C   HIS X  13       0.110 -12.850  -0.730  0.00  0.00            
ATOM    197  O   HIS X  13       0.480 -12.520   0.360  0.00  0.00            
ATOM    198  N   HIS X  14       1.050 -13.310  -1.660  0.00  0.00            
ATOM    199  HN  HIS X  14       0.780 -13.770  -2.510  0.00  0.00            
ATOM    200  CA  HIS X  14       2.510 -13.260  -1.550  0.00  0.00            
ATOM    201  HA  HIS X  14       2.740 -13.740  -0.610  0.00  0.00            
ATOM    202  CB  HIS X  14       3.350 -14.010  -2.640  0.00  0.00            
ATOM    203  HB1 HIS X  14       3.270 -13.570  -3.670  0.00  0.00            
ATOM    204  HB2 HIS X  14       4.410 -14.010  -2.310  0.00  0.00            
ATOM    205  ND1 HIS X  14       1.630 -15.880  -3.190  0.00  0.00            
ATOM    206  CG  HIS X  14       2.910 -15.450  -2.800  0.00  0.00            
ATOM    207  CE1 HIS X  14       1.710 -17.250  -3.280  0.00  0.00            
ATOM    208  HE1 HIS X  14       0.850 -17.900  -3.390  0.00  0.00            
ATOM    209  NE2 HIS X  14       3.000 -17.640  -3.020  0.00  0.00            
ATOM    210  HE2 HIS X  14       3.350 -18.570  -3.090  0.00  0.00            
ATOM    211  CD2 HIS X  14       3.730 -16.520  -2.760  0.00  0.00            
ATOM    212  HD2 HIS X  14       4.750 -16.450  -2.420  0.00  0.00            
ATOM    213  C   HIS X  14       3.010 -11.840  -1.490  0.00  0.00            
ATOM    214  O   HIS X  14       3.840 -11.600  -0.700  0.00  0.00            
ATOM    215  N   GLN X  15       2.370 -10.850  -2.200  0.00  0.00            
ATOM    216  HN  GLN X  15       1.640 -11.060  -2.840  0.00  0.00            
ATOM    217  CA  GLN X  15       2.830  -9.390  -2.040  0.00  0.00            
ATOM    218  HA  GLN X  15       3.770  -9.440  -1.510  0.00  0.00            
ATOM    219  CB  GLN X  15       2.990  -8.620  -3.430  0.00  0.00            
ATOM    220  HB1 GLN X  15       1.980  -8.320  -3.760  0.00  0.00            
ATOM    221  HB2 GLN X  15       3.440  -7.670  -3.120  0.00  0.00            
ATOM    222  CG  GLN X  15       3.930  -9.070  -4.640  0.00  0.00            
ATOM    223  HG1 GLN X  15       3.590  -9.970  -5.200  0.00  0.00            
ATOM    224  HG2 GLN X  15       4.080  -8.230  -5.350  0.00  0.00            
ATOM    225  CD  GLN X  15       5.310  -9.370  -4.030  0.00  0.00            
ATOM    226  OE1 GLN X  15       5.780  -8.600  -3.170  0.00  0.00            
ATOM    227  NE2 GLN X  15       6.050 -10.440  -4.360  0.00  0.00            
ATOM    228 HE21 GLN X  15       6.750 -10.740  -3.700  0.00  0.00            
ATOM    229 HE22 GLN X  15       5.960 -10.980  -5.200  0.00  0.00            
ATOM    230  C   GLN X  15       1.930  -8.630  -1.120  0.00  0.00            
ATOM    231  O   GLN X  15       0.690  -8.780  -1.100  0.00  0.00            
ATOM    232  N   LYS X  16       2.490  -7.830  -0.260  0.00  0.00            
ATOM    233  HN  LYS X  16       3.480  -7.770  -0.310  0.00  0.00            
ATOM    234  CA  LYS X  16       1.820  -7.150   0.820  0.00  0.00            
ATOM    235  HA  LYS X  16       0.770  -7.350   0.740  0.00  0.00            
ATOM    236  CB  LYS X  16       2.340  -7.730   2.160  0.00  0.00            
ATOM    237  HB1 LYS X  16       3.410  -7.500   2.380  0.00  0.00            
ATOM    238  HB2 LYS X  16       1.800  -7.250   2.990  0.00  0.00            
ATOM    239  CG  LYS X  16       2.230  -9.230   2.330  0.00  0.00            
ATOM    240  HG1 LYS X  16       2.900  -9.810   1.660  0.00  0.00            
ATOM    241  HG2 LYS X  16       2.700  -9.420   3.320  0.00  0.00            
ATOM    242  CD  LYS X  16       0.780  -9.850   2.450  0.00  0.00            
ATOM    243  HD1 LYS X  16       0.090  -9.300   3.130  0.00  0.00            
ATOM    244  HD2 LYS X  16       0.370  -9.960   1.430  0.00  0.00            
ATOM    245  CE  LYS X  16       0.900 -11.270   3.130  0.00  0.00            
ATOM    246  HE1 LYS X  16       1.790 -11.820   2.730  0.00  0.00            
ATOM    247  HE2 LYS X  16       1.100 -11.180   4.230  0.00  0.00            
ATOM    248  NZ  LYS X  16      -0.260 -12.200   2.990  0.00  0.00            
ATOM    249  HZ1 LYS X  16      -0.980 -12.020   3.720  0.00  0.00            
ATOM    250  HZ2 LYS X  16      -0.640 -12.170   2.030  0.00  0.00            
ATOM    251  HZ3 LYS X  16       0.030 -13.200   3.030  0.00  0.00            
ATOM    252  C   LYS X  16       2.020  -5.630   0.640  0.00  0.00            
ATOM    253  O   LYS X  16       2.140  -4.910   1.590  0.00  0.00            
ATOM    254  N   LEU X  17       2.290  -5.270  -0.610  0.00  0.00            
ATOM    255  HN  LEU X  17       2.390  -6.050  -1.220  0.00  0.00            
ATOM    256  CA  LEU X  17       2.420  -3.970  -1.090  0.00  0.00            
ATOM    257  HA  LEU X  17       3.190  -3.500  -0.500  0.00  0.00            
ATOM    258  CB  LEU X  17       2.840  -3.930  -2.530  0.00  0.00            
ATOM    259  HB1 LEU X  17       2.050  -4.350  -3.200  0.00  0.00            
ATOM    260  HB2 LEU X  17       3.040  -2.900  -2.890  0.00  0.00            
ATOM    261  CG  LEU X  17       4.130  -4.660  -2.900  0.00  0.00            
ATOM    262  HG  LEU X  17       4.150  -5.670  -2.420  0.00  0.00            
ATOM    263  CD1 LEU X  17       4.280  -5.060  -4.380  0.00  0.00            
ATOM    264 HD11 LEU X  17       3.490  -5.700  -4.830  0.00  0.00            
ATOM    265 HD12 LEU X  17       4.450  -4.140  -4.980  0.00  0.00            
ATOM    266 HD13 LEU X  17       5.170  -5.700  -4.530  0.00  0.00            
ATOM    267  CD2 LEU X  17       5.360  -3.930  -2.310  0.00  0.00            
ATOM    268 HD21 LEU X  17       5.320  -2.950  -2.840  0.00  0.00            
ATOM    269 HD22 LEU X  17       5.270  -3.740  -1.210  0.00  0.00            
ATOM    270 HD23 LEU X  17       6.320  -4.370  -2.650  0.00  0.00            
ATOM    271  C   LEU X  17       1.230  -3.010  -0.960  0.00  0.00            
ATOM    272  O   LEU X  17       0.070  -3.440  -0.880  0.00  0.00            
ATOM    273  N   VAL X  18       1.500  -1.700  -1.000  0.00  0.00            
ATOM    274  HN  VAL X  18       2.450  -1.480  -1.230  0.00  0.00            
ATOM    275  CA  VAL X  18       0.590  -0.660  -0.610  0.00  0.00            
ATOM    276  HA  VAL X  18      -0.400  -1.070  -0.770  0.00  0.00            
ATOM    277  CB  VAL X  18       0.710  -0.080   0.730  0.00  0.00            
ATOM    278  HB  VAL X  18       1.730   0.340   0.790  0.00  0.00            
ATOM    279  CG1 VAL X  18      -0.240   1.170   0.850  0.00  0.00            
ATOM    280 HG11 VAL X  18      -1.280   0.910   0.540  0.00  0.00            
ATOM    281 HG12 VAL X  18      -0.110   1.540   1.900  0.00  0.00            
ATOM    282 HG13 VAL X  18       0.160   1.970   0.190  0.00  0.00            
ATOM    283  CG2 VAL X  18       0.570  -1.050   1.940  0.00  0.00            
ATOM    284 HG21 VAL X  18      -0.460  -1.460   1.830  0.00  0.00            
ATOM    285 HG22 VAL X  18       1.280  -1.910   1.950  0.00  0.00            
ATOM    286 HG23 VAL X  18       0.690  -0.550   2.930  0.00  0.00            
ATOM    287  C   VAL X  18       0.640   0.310  -1.740  0.00  0.00            
ATOM    288  O   VAL X  18       1.640   0.940  -1.890  0.00  0.00            
ATOM    289  N   PHE X  19      -0.450   0.520  -2.470  0.00  0.00            
ATOM    290  HN  PHE X  19      -1.240  -0.070  -2.380  0.00  0.00            
ATOM    291  CA  PHE X  19      -0.490   1.720  -3.400  0.00  0.00            
ATOM    292  HA  PHE X  19       0.500   2.030  -3.680  0.00  0.00            
ATOM    293  CB  PHE X  19      -1.370   1.320  -4.690  0.00  0.00            
ATOM    294  HB1 PHE X  19      -2.420   0.990  -4.550  0.00  0.00            
ATOM    295  HB2 PHE X  19      -1.460   2.180  -5.390  0.00  0.00            
ATOM    296  CG  PHE X  19      -0.670   0.310  -5.590  0.00  0.00            
ATOM    297  CD1 PHE X  19      -1.490  -0.480  -6.480  0.00  0.00            
ATOM    298  HD1 PHE X  19      -2.570  -0.360  -6.440  0.00  0.00            
ATOM    299  CE1 PHE X  19      -0.860  -1.350  -7.370  0.00  0.00            
ATOM    300  HE1 PHE X  19      -1.460  -1.880  -8.090  0.00  0.00            
ATOM    301  CZ  PHE X  19       0.520  -1.480  -7.260  0.00  0.00            
ATOM    302  HZ  PHE X  19       0.990  -2.160  -7.960  0.00  0.00            
ATOM    303  CD2 PHE X  19       0.700   0.150  -5.560  0.00  0.00            
ATOM    304  HD2 PHE X  19       1.300   0.700  -4.840  0.00  0.00            
ATOM    305  CE2 PHE X  19       1.310  -0.730  -6.390  0.00  0.00            
ATOM    306  HE2 PHE X  19       2.390  -0.840  -6.480  0.00  0.00            
ATOM    307  C   PHE X  19      -1.210   2.870  -2.800  0.00  0.00            
ATOM    308  O   PHE X  19      -2.070   2.670  -1.890  0.00  0.00            
ATOM    309  N   PHE X  20      -1.000   4.130  -3.300  0.00  0.00            
ATOM    310  HN  PHE X  20      -0.260   4.180  -3.960  0.00  0.00            
ATOM    311  CA  PHE X  20      -1.630   5.290  -2.920  0.00  0.00            
ATOM    312  HA  PHE X  20      -1.460   5.430  -1.870  0.00  0.00            
ATOM    313  CB  PHE X  20      -1.010   6.520  -3.620  0.00  0.00            
ATOM    314  HB1 PHE X  20      -0.680   6.180  -4.630  0.00  0.00            
ATOM    315  HB2 PHE X  20      -1.690   7.390  -3.780  0.00  0.00            
ATOM    316  CG  PHE X  20       0.230   7.040  -3.000  0.00  0.00            
ATOM    317  CD1 PHE X  20       1.420   7.180  -3.740  0.00  0.00            
ATOM    318  HD1 PHE X  20       1.480   6.800  -4.760  0.00  0.00            
ATOM    319  CE1 PHE X  20       2.490   7.890  -3.250  0.00  0.00            
ATOM    320  HE1 PHE X  20       3.420   7.840  -3.790  0.00  0.00            
ATOM    321  CZ  PHE X  20       2.330   8.500  -1.960  0.00  0.00            
ATOM    322  HZ  PHE X  20       3.110   9.180  -1.620  0.00  0.00            
ATOM    323  CD2 PHE X  20       0.200   7.540  -1.710  0.00  0.00            
ATOM    324  HD2 PHE X  20      -0.580   7.380  -0.970  0.00  0.00            
ATOM    325  CE2 PHE X  20       1.210   8.290  -1.170  0.00  0.00            
ATOM    326  HE2 PHE X  20       1.220   8.650  -0.150  0.00  0.00            
ATOM    327  C   PHE X  20      -3.140   5.320  -3.080  0.00  0.00            
ATOM    328  O   PHE X  20      -3.730   5.040  -4.120  0.00  0.00            
ATOM    329  N   ALA X  21      -3.870   5.790  -2.020  0.00  0.00            
ATOM    330  HN  ALA X  21      -3.400   5.980  -1.150  0.00  0.00            
ATOM    331  CA  ALA X  21      -5.320   5.930  -2.000  0.00  0.00            
ATOM    332  HA  ALA X  21      -5.730   5.210  -2.690  0.00  0.00            
ATOM    333  CB  ALA X  21      -6.060   5.860  -0.630  0.00  0.00            
ATOM    334  HB1 ALA X  21      -5.800   6.660   0.110  0.00  0.00            
ATOM    335  HB2 ALA X  21      -7.170   5.870  -0.670  0.00  0.00            
ATOM    336  HB3 ALA X  21      -5.880   4.870  -0.170  0.00  0.00            
ATOM    337  C   ALA X  21      -5.600   7.200  -2.650  0.00  0.00            
ATOM    338  O   ALA X  21      -5.240   8.280  -2.150  0.00  0.00            
ATOM    339  N   GLU X  22      -6.330   7.160  -3.810  0.00  0.00            
ATOM    340  HN  GLU X  22      -6.690   6.260  -4.020  0.00  0.00            
ATOM    341  CA  GLU X  22      -6.620   8.200  -4.700  0.00  0.00            
ATOM    342  HA  GLU X  22      -6.810   9.130  -4.180  0.00  0.00            
ATOM    343  CB  GLU X  22      -5.340   8.550  -5.540  0.00  0.00            
ATOM    344  HB1 GLU X  22      -4.480   8.810  -4.880  0.00  0.00            
ATOM    345  HB2 GLU X  22      -4.940   7.590  -5.950  0.00  0.00            
ATOM    346  CG  GLU X  22      -5.470   9.660  -6.660  0.00  0.00            
ATOM    347  HG1 GLU X  22      -4.600   9.630  -7.350  0.00  0.00            
ATOM    348  HG2 GLU X  22      -6.390   9.590  -7.280  0.00  0.00            
ATOM    349  CD  GLU X  22      -5.570  11.060  -6.080  0.00  0.00            
ATOM    350  OE1 GLU X  22      -4.510  11.760  -5.840  0.00  0.00            
ATOM    351  OE2 GLU X  22      -6.710  11.530  -5.870  0.00  0.00            
ATOM    352  C   GLU X  22      -7.860   7.980  -5.500  0.00  0.00            
ATOM    353  O   GLU X  22      -8.260   6.850  -5.900  0.00  0.00            
ATOM    354  N   ASP X  23      -8.490   9.070  -5.980  0.00  0.00            
ATOM    355  HN  ASP X  23      -8.090   9.970  -5.830  0.00  0.00            
ATOM    356  CA  ASP X  23      -9.770   8.980  -6.610  0.00  0.00            
ATOM    357  HA  ASP X  23     -10.370   8.500  -5.870  0.00  0.00            
ATOM    358  CB  ASP X  23     -10.170  10.430  -6.990  0.00  0.00            
ATOM    359  HB1 ASP X  23      -9.410  10.860  -7.660  0.00  0.00            
ATOM    360  HB2 ASP X  23     -11.210  10.450  -7.420  0.00  0.00            
ATOM    361  CG  ASP X  23     -10.490  11.290  -5.750  0.00  0.00            
ATOM    362  OD1 ASP X  23     -10.360  10.850  -4.610  0.00  0.00            
ATOM    363  OD2 ASP X  23     -10.700  12.550  -6.040  0.00  0.00            
ATOM    364  C   ASP X  23      -9.850   8.270  -7.930  0.00  0.00            
ATOM    365  O   ASP X  23     -10.770   7.480  -8.190  0.00  0.00            
ATOM    366  N   VAL X  24      -8.800   8.450  -8.750  0.00  0.00            
ATOM    367  HN  VAL X  24      -8.180   9.200  -8.580  0.00  0.00            
ATOM    368  CA  VAL X  24      -8.680   7.860 -10.060  0.00  0.00            
ATOM    369  HA  VAL X  24      -9.640   7.540 -10.420  0.00  0.00            
ATOM    370  CB  VAL X  24      -8.030   8.930 -10.960  0.00  0.00            
ATOM    371  HB  VAL X  24      -7.090   9.300 -10.460  0.00  0.00            
ATOM    372  CG1 VAL X  24      -7.760   8.410 -12.400  0.00  0.00            
ATOM    373 HG11 VAL X  24      -8.600   7.860 -12.870  0.00  0.00            
ATOM    374 HG12 VAL X  24      -7.370   9.170 -13.110  0.00  0.00            
ATOM    375 HG13 VAL X  24      -6.880   7.730 -12.400  0.00  0.00            
ATOM    376  CG2 VAL X  24      -8.980  10.100 -11.080  0.00  0.00            
ATOM    377 HG21 VAL X  24      -8.600  10.780 -11.880  0.00  0.00            
ATOM    378 HG22 VAL X  24      -9.960   9.720 -11.440  0.00  0.00            
ATOM    379 HG23 VAL X  24      -9.210  10.680 -10.170  0.00  0.00            
ATOM    380  C   VAL X  24      -7.860   6.570  -9.890  0.00  0.00            
ATOM    381  O   VAL X  24      -7.510   5.950 -10.840  0.00  0.00            
ATOM    382  N   GLY X  25      -7.590   6.130  -8.690  0.00  0.00            
ATOM    383  HN  GLY X  25      -8.060   6.500  -7.890  0.00  0.00            
ATOM    384  CA  GLY X  25      -6.610   5.090  -8.310  0.00  0.00            
ATOM    385  HA1 GLY X  25      -6.830   5.040  -7.250  0.00  0.00            
ATOM    386  HA2 GLY X  25      -6.760   4.190  -8.870  0.00  0.00            
ATOM    387  C   GLY X  25      -5.130   5.440  -8.320  0.00  0.00            
ATOM    388  O   GLY X  25      -4.810   6.530  -8.800  0.00  0.00            
ATOM    389  N   SER X  26      -4.270   4.560  -7.840  0.00  0.00            
ATOM    390  HN  SER X  26      -4.490   3.830  -7.200  0.00  0.00            
ATOM    391  CA  SER X  26      -2.850   4.740  -8.100  0.00  0.00            
ATOM    392  HA  SER X  26      -2.760   5.280  -9.030  0.00  0.00            
ATOM    393  CB  SER X  26      -2.080   5.420  -6.950  0.00  0.00            
ATOM    394  HB1 SER X  26      -2.530   6.380  -6.670  0.00  0.00            
ATOM    395  HB2 SER X  26      -2.080   4.770  -6.060  0.00  0.00            
ATOM    396  OG  SER X  26      -0.680   5.550  -7.350  0.00  0.00            
ATOM    397  HG1 SER X  26      -0.660   5.870  -8.250  0.00  0.00            
ATOM    398  C   SER X  26      -2.360   3.320  -8.340  0.00  0.00            
ATOM    399  O   SER X  26      -2.780   2.400  -7.660  0.00  0.00            
ATOM    400  N   ASN X  27      -1.330   3.100  -9.150  0.00  0.00            
ATOM    401  HN  ASN X  27      -1.100   3.850  -9.770  0.00  0.00            
ATOM    402  CA  ASN X  27      -0.600   1.890  -9.350  0.00  0.00            
ATOM    403  HA  ASN X  27      -1.040   1.070  -8.810  0.00  0.00            
ATOM    404  CB  ASN X  27      -0.360   1.560 -10.880  0.00  0.00            
ATOM    405  HB1 ASN X  27       0.360   2.300 -11.280  0.00  0.00            
ATOM    406  HB2 ASN X  27       0.130   0.560 -10.930  0.00  0.00            
ATOM    407  CG  ASN X  27      -1.730   1.420 -11.560  0.00  0.00            
ATOM    408  OD1 ASN X  27      -2.200   2.260 -12.300  0.00  0.00            
ATOM    409  ND2 ASN X  27      -2.420   0.360 -11.180  0.00  0.00            
ATOM    410 HD21 ASN X  27      -3.350   0.230 -11.530  0.00  0.00            
ATOM    411 HD22 ASN X  27      -2.130  -0.170 -10.380  0.00  0.00            
ATOM    412  C   ASN X  27       0.810   2.090  -8.760  0.00  0.00            
ATOM    413  O   ASN X  27       1.740   1.330  -9.040  0.00  0.00            
ATOM    414  N   LYS X  28       0.990   3.130  -7.960  0.00  0.00            
ATOM    415  HN  LYS X  28       0.300   3.820  -7.750  0.00  0.00            
ATOM    416  CA  LYS X  28       2.300   3.510  -7.390  0.00  0.00            
ATOM    417  HA  LYS X  28       3.030   2.830  -7.830  0.00  0.00            
ATOM    418  CB  LYS X  28       2.690   4.880  -7.790  0.00  0.00            
ATOM    419  HB1 LYS X  28       2.110   5.620  -7.200  0.00  0.00            
ATOM    420  HB2 LYS X  28       3.760   5.030  -7.560  0.00  0.00            
ATOM    421  CG  LYS X  28       2.580   5.240  -9.280  0.00  0.00            
ATOM    422  HG1 LYS X  28       3.480   4.960  -9.880  0.00  0.00            
ATOM    423  HG2 LYS X  28       1.730   4.720  -9.750  0.00  0.00            
ATOM    424  CD  LYS X  28       2.280   6.700  -9.400  0.00  0.00            
ATOM    425  HD1 LYS X  28       1.960   6.870 -10.450  0.00  0.00            
ATOM    426  HD2 LYS X  28       1.440   7.010  -8.740  0.00  0.00            
ATOM    427  CE  LYS X  28       3.490   7.620  -9.410  0.00  0.00            
ATOM    428  HE1 LYS X  28       4.300   7.280 -10.100  0.00  0.00            
ATOM    429  HE2 LYS X  28       3.190   8.630  -9.760  0.00  0.00            
ATOM    430  NZ  LYS X  28       4.090   7.740  -8.100  0.00  0.00            
ATOM    431  HZ1 LYS X  28       3.470   8.220  -7.410  0.00  0.00            
ATOM    432  HZ2 LYS X  28       4.480   6.830  -7.770  0.00  0.00            
ATOM    433  HZ3 LYS X  28       4.950   8.330  -8.160  0.00  0.00            
ATOM    434  C   LYS X  28       2.370   3.420  -5.920  0.00  0.00            
ATOM    435  O   LYS X  28       1.410   3.780  -5.200  0.00  0.00            
ATOM    436  N   GLY X  29       3.540   2.860  -5.350  0.00  0.00            
ATOM    437  HN  GLY X  29       4.310   2.640  -5.950  0.00  0.00            
ATOM    438  CA  GLY X  29       3.700   2.580  -3.930  0.00  0.00            
ATOM    439  HA1 GLY X  29       3.050   1.770  -3.640  0.00  0.00            
ATOM    440  HA2 GLY X  29       4.760   2.440  -3.840  0.00  0.00            
ATOM    441  C   GLY X  29       3.530   3.760  -3.020  0.00  0.00            
ATOM    442  O   GLY X  29       3.980   4.860  -3.330  0.00  0.00            
ATOM    443  N   ALA X  30       2.900   3.580  -1.860  0.00  0.00            
ATOM    444  HN  ALA X  30       2.720   2.640  -1.550  0.00  0.00            
ATOM    445  CA  ALA X  30       2.680   4.730  -1.020  0.00  0.00            
ATOM    446  HA  ALA X  30       2.610   5.610  -1.650  0.00  0.00            
ATOM    447  CB  ALA X  30       1.420   4.610  -0.140  0.00  0.00            
ATOM    448  HB1 ALA X  30       1.330   5.560   0.440  0.00  0.00            
ATOM    449  HB2 ALA X  30       0.640   4.430  -0.900  0.00  0.00            
ATOM    450  HB3 ALA X  30       1.510   3.700   0.510  0.00  0.00            
ATOM    451  C   ALA X  30       3.920   5.000  -0.180  0.00  0.00            
ATOM    452  O   ALA X  30       4.320   4.230   0.710  0.00  0.00            
ATOM    453  N   ILE X  31       4.620   6.130  -0.480  0.00  0.00            
ATOM    454  HN  ILE X  31       4.270   6.640  -1.260  0.00  0.00            
ATOM    455  CA  ILE X  31       5.810   6.600   0.220  0.00  0.00            
ATOM    456  HA  ILE X  31       6.630   5.890   0.280  0.00  0.00            
ATOM    457  CB  ILE X  31       6.420   7.740  -0.620  0.00  0.00            
ATOM    458  HB  ILE X  31       5.600   8.490  -0.730  0.00  0.00            
ATOM    459  CG2 ILE X  31       7.630   8.390   0.020  0.00  0.00            
ATOM    460 HG21 ILE X  31       8.520   7.740   0.090  0.00  0.00            
ATOM    461 HG22 ILE X  31       7.960   9.340  -0.440  0.00  0.00            
ATOM    462 HG23 ILE X  31       7.290   8.630   1.050  0.00  0.00            
ATOM    463  CG1 ILE X  31       6.670   7.360  -2.110  0.00  0.00            
ATOM    464 HG11 ILE X  31       5.700   7.000  -2.500  0.00  0.00            
ATOM    465 HG12 ILE X  31       6.990   8.220  -2.730  0.00  0.00            
ATOM    466  CD  ILE X  31       7.790   6.320  -2.090  0.00  0.00            
ATOM    467  HD1 ILE X  31       7.650   5.670  -3.000  0.00  0.00            
ATOM    468  HD2 ILE X  31       8.750   6.880  -2.140  0.00  0.00            
ATOM    469  HD3 ILE X  31       7.850   5.670  -1.200  0.00  0.00            
ATOM    470  C   ILE X  31       5.430   7.110   1.690  0.00  0.00            
ATOM    471  O   ILE X  31       4.380   7.750   1.900  0.00  0.00            
ATOM    472  N   ILE X  32       6.280   6.790   2.710  0.00  0.00            
ATOM    473  HN  ILE X  32       7.200   6.460   2.530  0.00  0.00            
ATOM    474  CA  ILE X  32       5.910   6.840   4.040  0.00  0.00            
ATOM    475  HA  ILE X  32       4.840   6.670   4.140  0.00  0.00            
ATOM    476  CB  ILE X  32       6.610   5.760   4.820  0.00  0.00            
ATOM    477  HB  ILE X  32       6.520   4.840   4.190  0.00  0.00            
ATOM    478  CG2 ILE X  32       8.120   5.990   4.920  0.00  0.00            
ATOM    479 HG21 ILE X  32       8.510   6.450   3.990  0.00  0.00            
ATOM    480 HG22 ILE X  32       8.410   6.710   5.710  0.00  0.00            
ATOM    481 HG23 ILE X  32       8.620   4.990   4.960  0.00  0.00            
ATOM    482  CG1 ILE X  32       5.900   5.510   6.200  0.00  0.00            
ATOM    483 HG11 ILE X  32       6.140   6.430   6.790  0.00  0.00            
ATOM    484 HG12 ILE X  32       4.810   5.460   5.980  0.00  0.00            
ATOM    485  CD  ILE X  32       6.420   4.260   6.830  0.00  0.00            
ATOM    486  HD1 ILE X  32       6.320   3.470   6.060  0.00  0.00            
ATOM    487  HD2 ILE X  32       7.470   4.470   7.070  0.00  0.00            
ATOM    488  HD3 ILE X  32       5.890   3.950   7.770  0.00  0.00            
ATOM    489  C   ILE X  32       6.030   8.320   4.550  0.00  0.00            
ATOM    490  O   ILE X  32       7.030   9.000   4.240  0.00  0.00            
ATOM    491  N   GLY X  33       4.940   8.780   5.180  0.00  0.00            
ATOM    492  HN  GLY X  33       4.170   8.170   5.350  0.00  0.00            
ATOM    493  CA  GLY X  33       4.850  10.080   5.900  0.00  0.00            
ATOM    494  HA1 GLY X  33       5.150   9.960   6.930  0.00  0.00            
ATOM    495  HA2 GLY X  33       5.530  10.780   5.410  0.00  0.00            
ATOM    496  C   GLY X  33       3.420  10.690   5.820  0.00  0.00            
ATOM    497  O   GLY X  33       3.080  11.600   6.580  0.00  0.00            
ATOM    498  N   LEU X  34       2.600  10.170   4.820  0.00  0.00            
ATOM    499  HN  LEU X  34       2.890   9.410   4.250  0.00  0.00            
ATOM    500  CA  LEU X  34       1.320  10.690   4.550  0.00  0.00            
ATOM    501  HA  LEU X  34       1.300  11.740   4.790  0.00  0.00            
ATOM    502  CB  LEU X  34       0.850  10.300   3.100  0.00  0.00            
ATOM    503  HB1 LEU X  34       1.520  10.910   2.450  0.00  0.00            
ATOM    504  HB2 LEU X  34       1.220   9.260   3.010  0.00  0.00            
ATOM    505  CG  LEU X  34      -0.620  10.550   2.570  0.00  0.00            
ATOM    506  HG  LEU X  34      -1.300   9.980   3.240  0.00  0.00            
ATOM    507  CD1 LEU X  34      -1.110  12.060   2.710  0.00  0.00            
ATOM    508 HD11 LEU X  34      -0.480  12.780   2.160  0.00  0.00            
ATOM    509 HD12 LEU X  34      -2.190  12.190   2.490  0.00  0.00            
ATOM    510 HD13 LEU X  34      -1.090  12.360   3.780  0.00  0.00            
ATOM    511  CD2 LEU X  34      -0.780  10.070   1.150  0.00  0.00            
ATOM    512 HD21 LEU X  34      -0.530   8.980   1.170  0.00  0.00            
ATOM    513 HD22 LEU X  34      -1.820  10.280   0.790  0.00  0.00            
ATOM    514 HD23 LEU X  34      -0.040  10.540   0.480  0.00  0.00            
ATOM    515  C   LEU X  34       0.430  10.060   5.560  0.00  0.00            
ATOM    516  O   LEU X  34       0.410   8.840   5.830  0.00  0.00            
ATOM    517  N   MET X  35      -0.380  10.830   6.220  0.00  0.00            
ATOM    518  HN  MET X  35      -0.350  11.800   5.970  0.00  0.00            
ATOM    519  CA  MET X  35      -1.300  10.290   7.240  0.00  0.00            
ATOM    520  HA  MET X  35      -0.790   9.700   7.960  0.00  0.00            
ATOM    521  CB  MET X  35      -1.960  11.430   8.020  0.00  0.00            
ATOM    522  HB1 MET X  35      -2.700  10.990   8.720  0.00  0.00            
ATOM    523  HB2 MET X  35      -1.150  11.830   8.660  0.00  0.00            
ATOM    524  CG  MET X  35      -2.410  12.670   7.180  0.00  0.00            
ATOM    525  HG1 MET X  35      -2.990  12.370   6.270  0.00  0.00            
ATOM    526  HG2 MET X  35      -3.080  13.240   7.870  0.00  0.00            
ATOM    527  SD  MET X  35      -1.120  13.770   6.610  0.00  0.00            
ATOM    528  CE  MET X  35      -1.950  15.210   6.020  0.00  0.00            
ATOM    529  HE1 MET X  35      -2.580  15.660   6.830  0.00  0.00            
ATOM    530  HE2 MET X  35      -1.270  15.970   5.570  0.00  0.00            
ATOM    531  HE3 MET X  35      -2.720  14.920   5.280  0.00  0.00            
ATOM    532  C   MET X  35      -2.470   9.400   6.830  0.00  0.00            
ATOM    533  O   MET X  35      -2.670   8.310   7.340  0.00  0.00            
ATOM    534  N   VAL X  36      -3.230   9.850   5.770  0.00  0.00            
ATOM    535  HN  VAL X  36      -3.110  10.740   5.340  0.00  0.00            
ATOM    536  CA  VAL X  36      -4.230   8.970   5.150  0.00  0.00            
ATOM    537  HA  VAL X  36      -4.880   8.790   5.990  0.00  0.00            
ATOM    538  CB  VAL X  36      -5.210   9.630   4.160  0.00  0.00            
ATOM    539  HB  VAL X  36      -5.610  10.510   4.700  0.00  0.00            
ATOM    540  CG1 VAL X  36      -4.560  10.180   2.870  0.00  0.00            
ATOM    541 HG11 VAL X  36      -3.610  10.620   3.240  0.00  0.00            
ATOM    542 HG12 VAL X  36      -4.380   9.390   2.100  0.00  0.00            
ATOM    543 HG13 VAL X  36      -5.290  10.920   2.490  0.00  0.00            
ATOM    544  CG2 VAL X  36      -6.340   8.600   3.770  0.00  0.00            
ATOM    545 HG21 VAL X  36      -5.930   7.740   3.210  0.00  0.00            
ATOM    546 HG22 VAL X  36      -6.700   8.310   4.790  0.00  0.00            
ATOM    547 HG23 VAL X  36      -7.110   9.120   3.190  0.00  0.00            
ATOM    548  C   VAL X  36      -3.670   7.700   4.560  0.00  0.00            
ATOM    549  O   VAL X  36      -2.810   7.740   3.680  0.00  0.00            
ATOM    550  N   GLY X  37      -4.090   6.550   5.090  0.00  0.00            
ATOM    551  HN  GLY X  37      -4.850   6.570   5.740  0.00  0.00            
ATOM    552  CA  GLY X  37      -3.690   5.210   4.640  0.00  0.00            
ATOM    553  HA1 GLY X  37      -2.650   5.110   4.920  0.00  0.00            
ATOM    554  HA2 GLY X  37      -4.280   4.490   5.190  0.00  0.00            
ATOM    555  C   GLY X  37      -3.820   4.880   3.170  0.00  0.00            
ATOM    556  O   GLY X  37      -4.690   5.340   2.450  0.00  0.00            
ATOM    557  N   GLY X  38      -2.880   4.060   2.580  0.00  0.00            
ATOM    558  HN  GLY X  38      -2.100   3.800   3.150  0.00  0.00            
ATOM    559  CA  GLY X  38      -3.070   3.550   1.210  0.00  0.00            
ATOM    560  HA1 GLY X  38      -3.500   4.290   0.560  0.00  0.00            
ATOM    561  HA2 GLY X  38      -2.130   3.160   0.850  0.00  0.00            
ATOM    562  C   GLY X  38      -4.030   2.420   1.070  0.00  0.00            
ATOM    563  O   GLY X  38      -4.790   2.110   2.040  0.00  0.00            
ATOM    564  N   VAL X  39      -4.130   1.820  -0.140  0.00  0.00            
ATOM    565  HN  VAL X  39      -3.440   2.010  -0.840  0.00  0.00            
ATOM    566  CA  VAL X  39      -4.910   0.670  -0.400  0.00  0.00            
ATOM    567  HA  VAL X  39      -5.600   0.480   0.410  0.00  0.00            
ATOM    568  CB  VAL X  39      -5.640   0.810  -1.720  0.00  0.00            
ATOM    569  HB  VAL X  39      -6.170  -0.140  -1.890  0.00  0.00            
ATOM    570  CG1 VAL X  39      -6.720   1.850  -1.440  0.00  0.00            
ATOM    571 HG11 VAL X  39      -6.390   2.890  -1.660  0.00  0.00            
ATOM    572 HG12 VAL X  39      -7.590   1.650  -2.100  0.00  0.00            
ATOM    573 HG13 VAL X  39      -7.060   1.780  -0.380  0.00  0.00            
ATOM    574  CG2 VAL X  39      -4.730   1.090  -2.930  0.00  0.00            
ATOM    575 HG21 VAL X  39      -5.310   1.410  -3.800  0.00  0.00            
ATOM    576 HG22 VAL X  39      -3.870   1.770  -2.750  0.00  0.00            
ATOM    577 HG23 VAL X  39      -4.320   0.110  -3.270  0.00  0.00            
ATOM    578  C   VAL X  39      -3.990  -0.550  -0.510  0.00  0.00            
ATOM    579  O   VAL X  39      -2.780  -0.410  -0.830  0.00  0.00            
ATOM    580  N   VAL X  40      -4.490  -1.770  -0.150  0.00  0.00            
ATOM    581  HN  VAL X  40      -5.410  -1.840   0.220  0.00  0.00            
ATOM    582  CA  VAL X  40      -3.700  -3.040  -0.190  0.00  0.00            
ATOM    583  HA  VAL X  40      -2.680  -2.880   0.110  0.00  0.00            
ATOM    584  CB  VAL X  40      -4.090  -4.050   0.800  0.00  0.00            
ATOM    585  HB  VAL X  40      -5.100  -4.470   0.610  0.00  0.00            
ATOM    586  CG1 VAL X  40      -3.280  -5.370   0.820  0.00  0.00            
ATOM    587 HG11 VAL X  40      -3.280  -5.950  -0.130  0.00  0.00            
ATOM    588 HG12 VAL X  40      -2.220  -5.220   1.100  0.00  0.00            
ATOM    589 HG13 VAL X  40      -3.680  -6.090   1.560  0.00  0.00            
ATOM    590  CG2 VAL X  40      -3.980  -3.420   2.190  0.00  0.00            
ATOM    591 HG21 VAL X  40      -4.810  -2.720   2.410  0.00  0.00            
ATOM    592 HG22 VAL X  40      -3.880  -4.220   2.960  0.00  0.00            
ATOM    593 HG23 VAL X  40      -3.010  -2.870   2.170  0.00  0.00            
ATOM    594  C   VAL X  40      -3.710  -3.650  -1.580  0.00  0.00            
ATOM    595  O   VAL X  40      -4.790  -3.770  -2.170  0.00  0.00            
ATOM    596  N   ILE X  41      -2.500  -4.120  -2.030  0.00  0.00            
ATOM    597  HN  ILE X  41      -1.600  -4.220  -1.600  0.00  0.00            
ATOM    598  CA  ILE X  41      -2.460  -4.610  -3.430  0.00  0.00            
ATOM    599  HA  ILE X  41      -2.820  -3.900  -4.150  0.00  0.00            
ATOM    600  CB  ILE X  41      -1.050  -4.930  -3.810  0.00  0.00            
ATOM    601  HB  ILE X  41      -0.510  -4.000  -3.540  0.00  0.00            
ATOM    602  CG2 ILE X  41      -0.480  -6.200  -3.090  0.00  0.00            
ATOM    603 HG21 ILE X  41      -1.200  -7.010  -3.350  0.00  0.00            
ATOM    604 HG22 ILE X  41       0.450  -6.530  -3.590  0.00  0.00            
ATOM    605 HG23 ILE X  41      -0.370  -6.050  -2.000  0.00  0.00            
ATOM    606  CG1 ILE X  41      -0.860  -5.010  -5.350  0.00  0.00            
ATOM    607 HG11 ILE X  41      -1.170  -6.030  -5.650  0.00  0.00            
ATOM    608 HG12 ILE X  41      -1.540  -4.310  -5.910  0.00  0.00            
ATOM    609  CD  ILE X  41       0.520  -4.710  -5.930  0.00  0.00            
ATOM    610  HD1 ILE X  41       1.190  -5.580  -5.750  0.00  0.00            
ATOM    611  HD2 ILE X  41       0.430  -4.480  -7.010  0.00  0.00            
ATOM    612  HD3 ILE X  41       0.870  -3.810  -5.380  0.00  0.00            
ATOM    613  C   ILE X  41      -3.340  -5.890  -3.580  0.00  0.00            
ATOM    614  O   ILE X  41      -3.460  -6.680  -2.630  0.00  0.00            
ATOM    615  N   ALA X  42      -3.980  -6.020  -4.780  0.00  0.00            
ATOM    616  HN  ALA X  42      -3.890  -5.300  -5.470  0.00  0.00            
ATOM    617  CA  ALA X  42      -4.670  -7.180  -5.290  0.00  0.00            
ATOM    618  HA  ALA X  42      -5.310  -7.530  -4.490  0.00  0.00            
ATOM    619  CB  ALA X  42      -5.740  -6.780  -6.420  0.00  0.00            
ATOM    620  HB1 ALA X  42      -6.230  -7.680  -6.850  0.00  0.00            
ATOM    621  HB2 ALA X  42      -6.540  -6.090  -6.080  0.00  0.00            
ATOM    622  HB3 ALA X  42      -5.280  -6.300  -7.320  0.00  0.00            
ATOM    623  C   ALA X  42      -3.720  -8.310  -5.630  0.00  0.00            
ATOM    624  O   ALA X  42      -2.600  -8.070  -6.150  0.00  0.00            
END
