# Supplementary material for: Modulation of Aβ1–42 Aggregation by a SARS-CoV‑2 Protein Fragment
Source: J Chem Inf Model. 2025 Oct 1;65(20):11342–56. doi: 10.1021/acs.jcim.5c01811 (PMC12570137; doi:10.1021/acs.jcim.5c01811)
Supplement: Supplementary file 2 [file ci5c01811_si_002.zip › AB-coordinates/MONOMER/CENTROIDS/CONTROL/RC2_C3.pdb]

CRYST1   66.324   66.324   66.324  90.00  90.00  90.00 P 1           1
ATOM      1  N   ASP X   1      -6.680  -8.030  12.600  0.00  0.00            
ATOM      2  HN  ASP X   1      -6.710  -7.580  13.490  0.00  0.00            
ATOM      3  CA  ASP X   1      -6.530  -7.200  11.410  0.00  0.00            
ATOM      4  HA  ASP X   1      -7.370  -7.480  10.780  0.00  0.00            
ATOM      5  CB  ASP X   1      -6.520  -5.710  11.800  0.00  0.00            
ATOM      6  HB1 ASP X   1      -5.810  -5.440  12.610  0.00  0.00            
ATOM      7  HB2 ASP X   1      -6.280  -5.050  10.930  0.00  0.00            
ATOM      8  CG  ASP X   1      -7.910  -5.300  12.260  0.00  0.00            
ATOM      9  OD1 ASP X   1      -8.840  -5.930  11.800  0.00  0.00            
ATOM     10  OD2 ASP X   1      -7.970  -4.320  13.050  0.00  0.00            
ATOM     11  C   ASP X   1      -5.320  -7.470  10.550  0.00  0.00            
ATOM     12  O   ASP X   1      -4.120  -7.520  10.950  0.00  0.00            
ATOM     13  N   ALA X   2      -5.570  -7.590   9.180  0.00  0.00            
ATOM     14  HN  ALA X   2      -6.520  -7.730   8.940  0.00  0.00            
ATOM     15  CA  ALA X   2      -4.610  -7.940   8.140  0.00  0.00            
ATOM     16  HA  ALA X   2      -3.950  -8.670   8.600  0.00  0.00            
ATOM     17  CB  ALA X   2      -5.340  -8.410   6.830  0.00  0.00            
ATOM     18  HB1 ALA X   2      -4.680  -8.610   5.960  0.00  0.00            
ATOM     19  HB2 ALA X   2      -5.920  -9.330   7.090  0.00  0.00            
ATOM     20  HB3 ALA X   2      -6.060  -7.650   6.460  0.00  0.00            
ATOM     21  C   ALA X   2      -3.860  -6.630   7.900  0.00  0.00            
ATOM     22  O   ALA X   2      -4.340  -5.530   8.220  0.00  0.00            
ATOM     23  N   GLU X   3      -2.580  -6.630   7.310  0.00  0.00            
ATOM     24  HN  GLU X   3      -2.170  -7.540   7.250  0.00  0.00            
ATOM     25  CA  GLU X   3      -1.790  -5.440   7.190  0.00  0.00            
ATOM     26  HA  GLU X   3      -1.850  -4.830   8.080  0.00  0.00            
ATOM     27  CB  GLU X   3      -0.320  -5.810   7.000  0.00  0.00            
ATOM     28  HB1 GLU X   3      -0.200  -6.460   6.100  0.00  0.00            
ATOM     29  HB2 GLU X   3       0.380  -4.950   6.910  0.00  0.00            
ATOM     30  CG  GLU X   3       0.320  -6.470   8.190  0.00  0.00            
ATOM     31  HG1 GLU X   3       0.280  -5.830   9.090  0.00  0.00            
ATOM     32  HG2 GLU X   3      -0.180  -7.450   8.380  0.00  0.00            
ATOM     33  CD  GLU X   3       1.800  -6.800   7.920  0.00  0.00            
ATOM     34  OE1 GLU X   3       2.190  -7.970   8.140  0.00  0.00            
ATOM     35  OE2 GLU X   3       2.550  -5.910   7.580  0.00  0.00            
ATOM     36  C   GLU X   3      -2.330  -4.570   6.030  0.00  0.00            
ATOM     37  O   GLU X   3      -2.390  -3.290   6.120  0.00  0.00            
ATOM     38  N   PHE X   4      -2.780  -5.230   4.950  0.00  0.00            
ATOM     39  HN  PHE X   4      -2.740  -6.220   5.000  0.00  0.00            
ATOM     40  CA  PHE X   4      -3.390  -4.630   3.740  0.00  0.00            
ATOM     41  HA  PHE X   4      -2.790  -3.750   3.570  0.00  0.00            
ATOM     42  CB  PHE X   4      -3.240  -5.610   2.500  0.00  0.00            
ATOM     43  HB1 PHE X   4      -3.650  -5.180   1.560  0.00  0.00            
ATOM     44  HB2 PHE X   4      -2.150  -5.820   2.450  0.00  0.00            
ATOM     45  CG  PHE X   4      -3.900  -6.950   2.750  0.00  0.00            
ATOM     46  CD1 PHE X   4      -5.230  -7.080   2.430  0.00  0.00            
ATOM     47  HD1 PHE X   4      -5.770  -6.310   1.900  0.00  0.00            
ATOM     48  CE1 PHE X   4      -5.890  -8.270   2.640  0.00  0.00            
ATOM     49  HE1 PHE X   4      -6.910  -8.310   2.300  0.00  0.00            
ATOM     50  CZ  PHE X   4      -5.290  -9.420   3.150  0.00  0.00            
ATOM     51  HZ  PHE X   4      -5.820 -10.350   3.200  0.00  0.00            
ATOM     52  CD2 PHE X   4      -3.180  -8.110   3.220  0.00  0.00            
ATOM     53  HD2 PHE X   4      -2.140  -8.100   3.500  0.00  0.00            
ATOM     54  CE2 PHE X   4      -3.930  -9.310   3.360  0.00  0.00            
ATOM     55  HE2 PHE X   4      -3.340 -10.190   3.590  0.00  0.00            
ATOM     56  C   PHE X   4      -4.860  -4.210   3.900  0.00  0.00            
ATOM     57  O   PHE X   4      -5.710  -4.760   4.660  0.00  0.00            
ATOM     58  N   ARG X   5      -5.290  -3.190   3.120  0.00  0.00            
ATOM     59  HN  ARG X   5      -4.600  -3.020   2.430  0.00  0.00            
ATOM     60  CA  ARG X   5      -6.560  -2.540   3.250  0.00  0.00            
ATOM     61  HA  ARG X   5      -7.270  -3.180   3.760  0.00  0.00            
ATOM     62  CB  ARG X   5      -6.500  -1.230   4.000  0.00  0.00            
ATOM     63  HB1 ARG X   5      -5.910  -0.540   3.360  0.00  0.00            
ATOM     64  HB2 ARG X   5      -7.560  -0.880   4.080  0.00  0.00            
ATOM     65  CG  ARG X   5      -5.900  -1.290   5.390  0.00  0.00            
ATOM     66  HG1 ARG X   5      -6.020  -2.310   5.830  0.00  0.00            
ATOM     67  HG2 ARG X   5      -4.790  -1.200   5.480  0.00  0.00            
ATOM     68  CD  ARG X   5      -6.450  -0.260   6.350  0.00  0.00            
ATOM     69  HD1 ARG X   5      -7.550  -0.410   6.340  0.00  0.00            
ATOM     70  HD2 ARG X   5      -6.190  -0.330   7.430  0.00  0.00            
ATOM     71  NE  ARG X   5      -6.070   1.100   5.770  0.00  0.00            
ATOM     72  HE  ARG X   5      -5.600   1.260   4.900  0.00  0.00            
ATOM     73  CZ  ARG X   5      -6.290   2.210   6.440  0.00  0.00            
ATOM     74  NH1 ARG X   5      -7.000   2.240   7.540  0.00  0.00            
ATOM     75 HH11 ARG X   5      -7.290   3.150   7.860  0.00  0.00            
ATOM     76 HH12 ARG X   5      -7.530   1.470   7.890  0.00  0.00            
ATOM     77  NH2 ARG X   5      -5.900   3.360   5.920  0.00  0.00            
ATOM     78 HH21 ARG X   5      -5.550   3.300   5.000  0.00  0.00            
ATOM     79 HH22 ARG X   5      -6.160   4.250   6.290  0.00  0.00            
ATOM     80  C   ARG X   5      -7.150  -2.220   1.890  0.00  0.00            
ATOM     81  O   ARG X   5      -6.430  -2.070   0.880  0.00  0.00            
ATOM     82  N   HIS X   6      -8.470  -2.020   1.880  0.00  0.00            
ATOM     83  HN  HIS X   6      -8.900  -2.160   2.770  0.00  0.00            
ATOM     84  CA  HIS X   6      -9.200  -1.790   0.640  0.00  0.00            
ATOM     85  HA  HIS X   6      -8.580  -1.470  -0.190  0.00  0.00            
ATOM     86  CB  HIS X   6     -10.070  -3.010   0.400  0.00  0.00            
ATOM     87  HB1 HIS X   6     -10.320  -3.280   1.450  0.00  0.00            
ATOM     88  HB2 HIS X   6     -10.900  -2.880  -0.320  0.00  0.00            
ATOM     89  ND1 HIS X   6      -9.210  -4.230  -1.580  0.00  0.00            
ATOM     90  CG  HIS X   6      -9.250  -4.120  -0.200  0.00  0.00            
ATOM     91  CE1 HIS X   6      -8.330  -5.170  -1.850  0.00  0.00            
ATOM     92  HE1 HIS X   6      -8.100  -5.390  -2.900  0.00  0.00            
ATOM     93  NE2 HIS X   6      -7.860  -5.710  -0.700  0.00  0.00            
ATOM     94  HE2 HIS X   6      -7.170  -6.410  -0.480  0.00  0.00            
ATOM     95  CD2 HIS X   6      -8.380  -4.970   0.360  0.00  0.00            
ATOM     96  HD2 HIS X   6      -8.190  -5.030   1.430  0.00  0.00            
ATOM     97  C   HIS X   6     -10.100  -0.550   0.930  0.00  0.00            
ATOM     98  O   HIS X   6     -10.460   0.240   0.040  0.00  0.00            
ATOM     99  N   ASP X   7     -10.440  -0.230   2.200  0.00  0.00            
ATOM    100  HN  ASP X   7     -10.220  -0.800   2.980  0.00  0.00            
ATOM    101  CA  ASP X   7     -11.120   1.000   2.590  0.00  0.00            
ATOM    102  HA  ASP X   7     -12.130   0.960   2.190  0.00  0.00            
ATOM    103  CB  ASP X   7     -11.500   0.870   4.120  0.00  0.00            
ATOM    104  HB1 ASP X   7     -10.530   0.820   4.660  0.00  0.00            
ATOM    105  HB2 ASP X   7     -11.980   1.810   4.480  0.00  0.00            
ATOM    106  CG  ASP X   7     -12.460  -0.200   4.430  0.00  0.00            
ATOM    107  OD1 ASP X   7     -12.680  -0.390   5.650  0.00  0.00            
ATOM    108  OD2 ASP X   7     -13.080  -0.840   3.560  0.00  0.00            
ATOM    109  C   ASP X   7     -10.390   2.280   2.230  0.00  0.00            
ATOM    110  O   ASP X   7     -10.950   3.320   1.790  0.00  0.00            
ATOM    111  N   SER X   8      -9.020   2.280   2.350  0.00  0.00            
ATOM    112  HN  SER X   8      -8.540   1.490   2.740  0.00  0.00            
ATOM    113  CA  SER X   8      -8.150   3.420   1.990  0.00  0.00            
ATOM    114  HA  SER X   8      -8.450   3.920   1.080  0.00  0.00            
ATOM    115  CB  SER X   8      -8.060   4.560   3.040  0.00  0.00            
ATOM    116  HB1 SER X   8      -9.080   4.700   3.440  0.00  0.00            
ATOM    117  HB2 SER X   8      -7.430   4.220   3.890  0.00  0.00            
ATOM    118  OG  SER X   8      -7.660   5.770   2.440  0.00  0.00            
ATOM    119  HG1 SER X   8      -8.480   6.030   2.010  0.00  0.00            
ATOM    120  C   SER X   8      -6.760   2.820   1.840  0.00  0.00            
ATOM    121  O   SER X   8      -6.490   1.720   2.330  0.00  0.00            
ATOM    122  N   GLY X   9      -5.780   3.620   1.300  0.00  0.00            
ATOM    123  HN  GLY X   9      -6.070   4.540   1.070  0.00  0.00            
ATOM    124  CA  GLY X   9      -4.390   3.300   1.190  0.00  0.00            
ATOM    125  HA1 GLY X   9      -4.310   2.420   0.570  0.00  0.00            
ATOM    126  HA2 GLY X   9      -3.810   4.110   0.790  0.00  0.00            
ATOM    127  C   GLY X   9      -3.670   3.020   2.490  0.00  0.00            
ATOM    128  O   GLY X   9      -4.180   3.190   3.570  0.00  0.00            
ATOM    129  N   TYR X  10      -2.490   2.520   2.410  0.00  0.00            
ATOM    130  HN  TYR X  10      -2.170   2.200   1.530  0.00  0.00            
ATOM    131  CA  TYR X  10      -1.810   2.100   3.600  0.00  0.00            
ATOM    132  HA  TYR X  10      -2.030   2.810   4.380  0.00  0.00            
ATOM    133  CB  TYR X  10      -2.290   0.750   4.160  0.00  0.00            
ATOM    134  HB1 TYR X  10      -1.690   0.590   5.080  0.00  0.00            
ATOM    135  HB2 TYR X  10      -3.370   0.850   4.360  0.00  0.00            
ATOM    136  CG  TYR X  10      -2.070  -0.400   3.160  0.00  0.00            
ATOM    137  CD1 TYR X  10      -0.840  -1.130   3.180  0.00  0.00            
ATOM    138  HD1 TYR X  10      -0.110  -0.790   3.900  0.00  0.00            
ATOM    139  CE1 TYR X  10      -0.620  -2.150   2.230  0.00  0.00            
ATOM    140  HE1 TYR X  10       0.340  -2.600   2.080  0.00  0.00            
ATOM    141  CZ  TYR X  10      -1.530  -2.470   1.300  0.00  0.00            
ATOM    142  OH  TYR X  10      -1.250  -3.570   0.430  0.00  0.00            
ATOM    143  HH  TYR X  10      -1.900  -3.500  -0.260  0.00  0.00            
ATOM    144  CD2 TYR X  10      -3.050  -0.820   2.200  0.00  0.00            
ATOM    145  HD2 TYR X  10      -3.990  -0.310   2.070  0.00  0.00            
ATOM    146  CE2 TYR X  10      -2.780  -1.850   1.330  0.00  0.00            
ATOM    147  HE2 TYR X  10      -3.470  -2.120   0.540  0.00  0.00            
ATOM    148  C   TYR X  10      -0.300   2.170   3.280  0.00  0.00            
ATOM    149  O   TYR X  10       0.110   2.490   2.180  0.00  0.00            
ATOM    150  N   GLU X  11       0.560   2.010   4.280  0.00  0.00            
ATOM    151  HN  GLU X  11       0.120   1.950   5.180  0.00  0.00            
ATOM    152  CA  GLU X  11       2.040   2.160   4.140  0.00  0.00            
ATOM    153  HA  GLU X  11       2.350   2.270   3.100  0.00  0.00            
ATOM    154  CB  GLU X  11       2.580   3.270   5.080  0.00  0.00            
ATOM    155  HB1 GLU X  11       2.360   2.960   6.120  0.00  0.00            
ATOM    156  HB2 GLU X  11       3.690   3.390   5.070  0.00  0.00            
ATOM    157  CG  GLU X  11       2.000   4.650   4.680  0.00  0.00            
ATOM    158  HG1 GLU X  11       2.480   4.880   3.700  0.00  0.00            
ATOM    159  HG2 GLU X  11       0.890   4.650   4.610  0.00  0.00            
ATOM    160  CD  GLU X  11       2.280   5.740   5.670  0.00  0.00            
ATOM    161  OE1 GLU X  11       1.430   5.990   6.580  0.00  0.00            
ATOM    162  OE2 GLU X  11       3.270   6.520   5.480  0.00  0.00            
ATOM    163  C   GLU X  11       2.650   0.760   4.340  0.00  0.00            
ATOM    164  O   GLU X  11       2.090  -0.060   5.020  0.00  0.00            
ATOM    165  N   VAL X  12       3.870   0.430   3.940  0.00  0.00            
ATOM    166  HN  VAL X  12       4.490   1.070   3.510  0.00  0.00            
ATOM    167  CA  VAL X  12       4.350  -0.930   3.950  0.00  0.00            
ATOM    168  HA  VAL X  12       3.940  -1.540   4.740  0.00  0.00            
ATOM    169  CB  VAL X  12       4.060  -1.670   2.710  0.00  0.00            
ATOM    170  HB  VAL X  12       3.000  -1.520   2.400  0.00  0.00            
ATOM    171  CG1 VAL X  12       5.040  -1.330   1.580  0.00  0.00            
ATOM    172 HG11 VAL X  12       4.720  -0.310   1.270  0.00  0.00            
ATOM    173 HG12 VAL X  12       6.130  -1.490   1.700  0.00  0.00            
ATOM    174 HG13 VAL X  12       4.690  -1.880   0.680  0.00  0.00            
ATOM    175  CG2 VAL X  12       4.210  -3.230   2.930  0.00  0.00            
ATOM    176 HG21 VAL X  12       3.930  -3.570   1.900  0.00  0.00            
ATOM    177 HG22 VAL X  12       5.240  -3.600   3.130  0.00  0.00            
ATOM    178 HG23 VAL X  12       3.590  -3.650   3.750  0.00  0.00            
ATOM    179  C   VAL X  12       5.810  -0.830   4.270  0.00  0.00            
ATOM    180  O   VAL X  12       6.460   0.180   3.930  0.00  0.00            
ATOM    181  N   HIS X  13       6.390  -1.760   5.070  0.00  0.00            
ATOM    182  HN  HIS X  13       5.930  -2.540   5.510  0.00  0.00            
ATOM    183  CA  HIS X  13       7.830  -1.620   5.390  0.00  0.00            
ATOM    184  HA  HIS X  13       8.110  -0.590   5.540  0.00  0.00            
ATOM    185  CB  HIS X  13       8.060  -2.400   6.710  0.00  0.00            
ATOM    186  HB1 HIS X  13       7.210  -2.090   7.360  0.00  0.00            
ATOM    187  HB2 HIS X  13       7.910  -3.490   6.510  0.00  0.00            
ATOM    188  ND1 HIS X  13      10.520  -2.960   6.930  0.00  0.00            
ATOM    189  CG  HIS X  13       9.370  -2.260   7.340  0.00  0.00            
ATOM    190  CE1 HIS X  13      11.390  -2.740   7.850  0.00  0.00            
ATOM    191  HE1 HIS X  13      12.440  -3.070   7.860  0.00  0.00            
ATOM    192  NE2 HIS X  13      10.970  -1.890   8.770  0.00  0.00            
ATOM    193  HE2 HIS X  13      11.460  -1.700   9.620  0.00  0.00            
ATOM    194  CD2 HIS X  13       9.660  -1.530   8.450  0.00  0.00            
ATOM    195  HD2 HIS X  13       9.080  -0.890   9.100  0.00  0.00            
ATOM    196  C   HIS X  13       8.690  -2.150   4.230  0.00  0.00            
ATOM    197  O   HIS X  13       8.390  -3.140   3.510  0.00  0.00            
ATOM    198  N   HIS X  14       9.870  -1.570   4.050  0.00  0.00            
ATOM    199  HN  HIS X  14      10.270  -0.780   4.530  0.00  0.00            
ATOM    200  CA  HIS X  14      10.800  -1.920   3.000  0.00  0.00            
ATOM    201  HA  HIS X  14      10.320  -1.780   2.050  0.00  0.00            
ATOM    202  CB  HIS X  14      11.960  -0.990   2.850  0.00  0.00            
ATOM    203  HB1 HIS X  14      12.440  -0.820   3.830  0.00  0.00            
ATOM    204  HB2 HIS X  14      12.650  -1.240   2.010  0.00  0.00            
ATOM    205  ND1 HIS X  14      12.370   1.460   2.500  0.00  0.00            
ATOM    206  CG  HIS X  14      11.460   0.430   2.480  0.00  0.00            
ATOM    207  CE1 HIS X  14      11.700   2.510   2.080  0.00  0.00            
ATOM    208  HE1 HIS X  14      12.140   3.440   1.730  0.00  0.00            
ATOM    209  NE2 HIS X  14      10.440   2.150   1.690  0.00  0.00            
ATOM    210  HE2 HIS X  14       9.860   2.700   1.100  0.00  0.00            
ATOM    211  CD2 HIS X  14      10.270   0.810   1.960  0.00  0.00            
ATOM    212  HD2 HIS X  14       9.320   0.350   1.690  0.00  0.00            
ATOM    213  C   HIS X  14      11.320  -3.290   2.970  0.00  0.00            
ATOM    214  O   HIS X  14      11.620  -3.840   1.930  0.00  0.00            
ATOM    215  N   GLN X  15      11.430  -3.940   4.140  0.00  0.00            
ATOM    216  HN  GLN X  15      11.330  -3.440   4.990  0.00  0.00            
ATOM    217  CA  GLN X  15      11.700  -5.400   4.120  0.00  0.00            
ATOM    218  HA  GLN X  15      12.590  -5.480   3.530  0.00  0.00            
ATOM    219  CB  GLN X  15      12.040  -5.800   5.600  0.00  0.00            
ATOM    220  HB1 GLN X  15      11.210  -5.390   6.210  0.00  0.00            
ATOM    221  HB2 GLN X  15      11.990  -6.890   5.830  0.00  0.00            
ATOM    222  CG  GLN X  15      13.460  -5.320   6.050  0.00  0.00            
ATOM    223  HG1 GLN X  15      13.710  -4.320   5.640  0.00  0.00            
ATOM    224  HG2 GLN X  15      13.400  -5.290   7.150  0.00  0.00            
ATOM    225  CD  GLN X  15      14.570  -6.190   5.520  0.00  0.00            
ATOM    226  OE1 GLN X  15      15.270  -5.850   4.620  0.00  0.00            
ATOM    227  NE2 GLN X  15      14.620  -7.470   6.010  0.00  0.00            
ATOM    228 HE21 GLN X  15      13.900  -7.790   6.620  0.00  0.00            
ATOM    229 HE22 GLN X  15      15.040  -8.130   5.380  0.00  0.00            
ATOM    230  C   GLN X  15      10.580  -6.310   3.640  0.00  0.00            
ATOM    231  O   GLN X  15      10.840  -7.410   3.090  0.00  0.00            
ATOM    232  N   LYS X  16       9.340  -5.830   3.850  0.00  0.00            
ATOM    233  HN  LYS X  16       9.170  -4.940   4.270  0.00  0.00            
ATOM    234  CA  LYS X  16       8.140  -6.550   3.630  0.00  0.00            
ATOM    235  HA  LYS X  16       8.500  -7.560   3.540  0.00  0.00            
ATOM    236  CB  LYS X  16       7.030  -6.130   4.770  0.00  0.00            
ATOM    237  HB1 LYS X  16       6.870  -5.050   4.580  0.00  0.00            
ATOM    238  HB2 LYS X  16       6.060  -6.620   4.530  0.00  0.00            
ATOM    239  CG  LYS X  16       7.280  -6.570   6.160  0.00  0.00            
ATOM    240  HG1 LYS X  16       7.600  -7.630   6.080  0.00  0.00            
ATOM    241  HG2 LYS X  16       8.190  -6.130   6.620  0.00  0.00            
ATOM    242  CD  LYS X  16       6.070  -6.460   7.110  0.00  0.00            
ATOM    243  HD1 LYS X  16       5.990  -5.430   7.510  0.00  0.00            
ATOM    244  HD2 LYS X  16       5.170  -6.680   6.510  0.00  0.00            
ATOM    245  CE  LYS X  16       6.190  -7.290   8.370  0.00  0.00            
ATOM    246  HE1 LYS X  16       6.360  -8.350   8.090  0.00  0.00            
ATOM    247  HE2 LYS X  16       6.970  -6.930   9.080  0.00  0.00            
ATOM    248  NZ  LYS X  16       4.960  -7.320   9.080  0.00  0.00            
ATOM    249  HZ1 LYS X  16       4.110  -7.140   8.510  0.00  0.00            
ATOM    250  HZ2 LYS X  16       4.880  -8.140   9.700  0.00  0.00            
ATOM    251  HZ3 LYS X  16       5.040  -6.500   9.720  0.00  0.00            
ATOM    252  C   LYS X  16       7.560  -6.200   2.280  0.00  0.00            
ATOM    253  O   LYS X  16       7.290  -5.070   1.830  0.00  0.00            
ATOM    254  N   LEU X  17       7.420  -7.180   1.370  0.00  0.00            
ATOM    255  HN  LEU X  17       7.600  -8.130   1.590  0.00  0.00            
ATOM    256  CA  LEU X  17       6.960  -6.910   0.040  0.00  0.00            
ATOM    257  HA  LEU X  17       7.380  -6.000  -0.380  0.00  0.00            
ATOM    258  CB  LEU X  17       7.490  -8.000  -0.890  0.00  0.00            
ATOM    259  HB1 LEU X  17       7.050  -8.930  -0.480  0.00  0.00            
ATOM    260  HB2 LEU X  17       7.090  -7.870  -1.910  0.00  0.00            
ATOM    261  CG  LEU X  17       9.040  -8.050  -1.000  0.00  0.00            
ATOM    262  HG  LEU X  17       9.550  -8.190  -0.020  0.00  0.00            
ATOM    263  CD1 LEU X  17       9.420  -9.220  -1.940  0.00  0.00            
ATOM    264 HD11 LEU X  17      10.530  -9.260  -1.910  0.00  0.00            
ATOM    265 HD12 LEU X  17       8.770  -9.970  -1.440  0.00  0.00            
ATOM    266 HD13 LEU X  17       8.900  -9.090  -2.910  0.00  0.00            
ATOM    267  CD2 LEU X  17       9.530  -6.830  -1.650  0.00  0.00            
ATOM    268 HD21 LEU X  17       9.720  -5.980  -0.960  0.00  0.00            
ATOM    269 HD22 LEU X  17      10.500  -6.980  -2.180  0.00  0.00            
ATOM    270 HD23 LEU X  17       8.740  -6.420  -2.310  0.00  0.00            
ATOM    271  C   LEU X  17       5.470  -6.790  -0.050  0.00  0.00            
ATOM    272  O   LEU X  17       4.800  -7.640   0.550  0.00  0.00            
ATOM    273  N   VAL X  18       5.000  -5.790  -0.880  0.00  0.00            
ATOM    274  HN  VAL X  18       5.540  -5.050  -1.270  0.00  0.00            
ATOM    275  CA  VAL X  18       3.600  -5.800  -1.230  0.00  0.00            
ATOM    276  HA  VAL X  18       3.130  -6.520  -0.570  0.00  0.00            
ATOM    277  CB  VAL X  18       2.910  -4.410  -0.940  0.00  0.00            
ATOM    278  HB  VAL X  18       2.920  -4.260   0.160  0.00  0.00            
ATOM    279  CG1 VAL X  18       3.600  -3.190  -1.580  0.00  0.00            
ATOM    280 HG11 VAL X  18       4.710  -3.270  -1.440  0.00  0.00            
ATOM    281 HG12 VAL X  18       3.440  -3.180  -2.680  0.00  0.00            
ATOM    282 HG13 VAL X  18       3.200  -2.240  -1.160  0.00  0.00            
ATOM    283  CG2 VAL X  18       1.430  -4.540  -1.290  0.00  0.00            
ATOM    284 HG21 VAL X  18       0.980  -5.410  -0.770  0.00  0.00            
ATOM    285 HG22 VAL X  18       1.000  -3.640  -0.800  0.00  0.00            
ATOM    286 HG23 VAL X  18       1.160  -4.660  -2.370  0.00  0.00            
ATOM    287  C   VAL X  18       3.370  -6.090  -2.680  0.00  0.00            
ATOM    288  O   VAL X  18       4.080  -5.530  -3.510  0.00  0.00            
ATOM    289  N   PHE X  19       2.370  -6.880  -3.030  0.00  0.00            
ATOM    290  HN  PHE X  19       1.720  -7.270  -2.380  0.00  0.00            
ATOM    291  CA  PHE X  19       2.160  -7.460  -4.360  0.00  0.00            
ATOM    292  HA  PHE X  19       2.860  -7.000  -5.040  0.00  0.00            
ATOM    293  CB  PHE X  19       2.070  -9.020  -4.310  0.00  0.00            
ATOM    294  HB1 PHE X  19       1.470  -9.370  -3.450  0.00  0.00            
ATOM    295  HB2 PHE X  19       1.670  -9.540  -5.220  0.00  0.00            
ATOM    296  CG  PHE X  19       3.470  -9.360  -4.000  0.00  0.00            
ATOM    297  CD1 PHE X  19       4.460  -9.390  -5.030  0.00  0.00            
ATOM    298  HD1 PHE X  19       4.110  -8.910  -5.930  0.00  0.00            
ATOM    299  CE1 PHE X  19       5.740  -9.620  -4.720  0.00  0.00            
ATOM    300  HE1 PHE X  19       6.490  -9.620  -5.500  0.00  0.00            
ATOM    301  CZ  PHE X  19       6.150  -9.900  -3.370  0.00  0.00            
ATOM    302  HZ  PHE X  19       7.180 -10.100  -3.100  0.00  0.00            
ATOM    303  CD2 PHE X  19       3.780  -9.780  -2.730  0.00  0.00            
ATOM    304  HD2 PHE X  19       3.070  -9.970  -1.950  0.00  0.00            
ATOM    305  CE2 PHE X  19       5.160  -9.960  -2.410  0.00  0.00            
ATOM    306  HE2 PHE X  19       5.340 -10.290  -1.390  0.00  0.00            
ATOM    307  C   PHE X  19       0.790  -7.110  -4.820  0.00  0.00            
ATOM    308  O   PHE X  19      -0.160  -7.150  -4.060  0.00  0.00            
ATOM    309  N   PHE X  20       0.590  -6.800  -6.160  0.00  0.00            
ATOM    310  HN  PHE X  20       1.390  -6.710  -6.750  0.00  0.00            
ATOM    311  CA  PHE X  20      -0.670  -6.630  -6.770  0.00  0.00            
ATOM    312  HA  PHE X  20      -0.380  -6.480  -7.800  0.00  0.00            
ATOM    313  CB  PHE X  20      -1.650  -7.740  -6.610  0.00  0.00            
ATOM    314  HB1 PHE X  20      -2.040  -7.770  -5.570  0.00  0.00            
ATOM    315  HB2 PHE X  20      -2.500  -7.650  -7.330  0.00  0.00            
ATOM    316  CG  PHE X  20      -0.930  -9.060  -6.840  0.00  0.00            
ATOM    317  CD1 PHE X  20      -0.810  -9.990  -5.820  0.00  0.00            
ATOM    318  HD1 PHE X  20      -1.140  -9.670  -4.840  0.00  0.00            
ATOM    319  CE1 PHE X  20      -0.180 -11.270  -5.970  0.00  0.00            
ATOM    320  HE1 PHE X  20      -0.020 -11.880  -5.100  0.00  0.00            
ATOM    321  CZ  PHE X  20       0.410 -11.490  -7.210  0.00  0.00            
ATOM    322  HZ  PHE X  20       1.030 -12.360  -7.390  0.00  0.00            
ATOM    323  CD2 PHE X  20      -0.570  -9.430  -8.160  0.00  0.00            
ATOM    324  HD2 PHE X  20      -0.610  -8.760  -9.000  0.00  0.00            
ATOM    325  CE2 PHE X  20       0.080 -10.680  -8.330  0.00  0.00            
ATOM    326  HE2 PHE X  20       0.540 -10.770  -9.300  0.00  0.00            
ATOM    327  C   PHE X  20      -1.330  -5.330  -6.400  0.00  0.00            
ATOM    328  O   PHE X  20      -2.350  -4.900  -6.980  0.00  0.00            
ATOM    329  N   ALA X  21      -0.830  -4.620  -5.420  0.00  0.00            
ATOM    330  HN  ALA X  21       0.010  -4.950  -5.000  0.00  0.00            
ATOM    331  CA  ALA X  21      -1.520  -3.410  -4.970  0.00  0.00            
ATOM    332  HA  ALA X  21      -2.540  -3.590  -4.660  0.00  0.00            
ATOM    333  CB  ALA X  21      -0.790  -3.000  -3.620  0.00  0.00            
ATOM    334  HB1 ALA X  21       0.220  -2.590  -3.840  0.00  0.00            
ATOM    335  HB2 ALA X  21      -1.330  -2.230  -3.030  0.00  0.00            
ATOM    336  HB3 ALA X  21      -0.710  -3.870  -2.930  0.00  0.00            
ATOM    337  C   ALA X  21      -1.320  -2.280  -5.940  0.00  0.00            
ATOM    338  O   ALA X  21      -0.370  -2.220  -6.720  0.00  0.00            
ATOM    339  N   GLU X  22      -2.290  -1.360  -5.890  0.00  0.00            
ATOM    340  HN  GLU X  22      -3.040  -1.460  -5.240  0.00  0.00            
ATOM    341  CA  GLU X  22      -2.340  -0.120  -6.610  0.00  0.00            
ATOM    342  HA  GLU X  22      -1.800  -0.230  -7.540  0.00  0.00            
ATOM    343  CB  GLU X  22      -3.730   0.170  -7.080  0.00  0.00            
ATOM    344  HB1 GLU X  22      -4.380   0.160  -6.170  0.00  0.00            
ATOM    345  HB2 GLU X  22      -3.830   1.140  -7.630  0.00  0.00            
ATOM    346  CG  GLU X  22      -4.200  -0.880  -8.120  0.00  0.00            
ATOM    347  HG1 GLU X  22      -3.430  -1.000  -8.910  0.00  0.00            
ATOM    348  HG2 GLU X  22      -4.210  -1.850  -7.560  0.00  0.00            
ATOM    349  CD  GLU X  22      -5.480  -0.660  -8.970  0.00  0.00            
ATOM    350  OE1 GLU X  22      -5.520   0.260  -9.830  0.00  0.00            
ATOM    351  OE2 GLU X  22      -6.540  -1.240  -8.650  0.00  0.00            
ATOM    352  C   GLU X  22      -1.710   1.060  -5.870  0.00  0.00            
ATOM    353  O   GLU X  22      -2.190   1.520  -4.880  0.00  0.00            
ATOM    354  N   ASP X  23      -0.640   1.610  -6.460  0.00  0.00            
ATOM    355  HN  ASP X  23      -0.390   1.150  -7.320  0.00  0.00            
ATOM    356  CA  ASP X  23       0.030   2.800  -6.070  0.00  0.00            
ATOM    357  HA  ASP X  23       0.190   2.730  -5.000  0.00  0.00            
ATOM    358  CB  ASP X  23       1.320   3.130  -6.860  0.00  0.00            
ATOM    359  HB1 ASP X  23       1.090   3.030  -7.930  0.00  0.00            
ATOM    360  HB2 ASP X  23       1.850   4.060  -6.590  0.00  0.00            
ATOM    361  CG  ASP X  23       2.330   2.020  -6.550  0.00  0.00            
ATOM    362  OD1 ASP X  23       2.340   1.490  -5.360  0.00  0.00            
ATOM    363  OD2 ASP X  23       3.270   1.800  -7.350  0.00  0.00            
ATOM    364  C   ASP X  23      -0.920   4.040  -6.320  0.00  0.00            
ATOM    365  O   ASP X  23      -0.960   4.560  -7.420  0.00  0.00            
ATOM    366  N   VAL X  24      -1.550   4.550  -5.230  0.00  0.00            
ATOM    367  HN  VAL X  24      -1.530   4.080  -4.340  0.00  0.00            
ATOM    368  CA  VAL X  24      -2.510   5.620  -5.220  0.00  0.00            
ATOM    369  HA  VAL X  24      -2.770   5.780  -6.270  0.00  0.00            
ATOM    370  CB  VAL X  24      -3.740   5.350  -4.410  0.00  0.00            
ATOM    371  HB  VAL X  24      -4.230   6.340  -4.280  0.00  0.00            
ATOM    372  CG1 VAL X  24      -4.710   4.530  -5.240  0.00  0.00            
ATOM    373 HG11 VAL X  24      -5.590   4.210  -4.650  0.00  0.00            
ATOM    374 HG12 VAL X  24      -5.110   5.280  -5.960  0.00  0.00            
ATOM    375 HG13 VAL X  24      -4.330   3.620  -5.770  0.00  0.00            
ATOM    376  CG2 VAL X  24      -3.320   4.780  -3.070  0.00  0.00            
ATOM    377 HG21 VAL X  24      -2.570   5.410  -2.550  0.00  0.00            
ATOM    378 HG22 VAL X  24      -4.190   4.640  -2.400  0.00  0.00            
ATOM    379 HG23 VAL X  24      -2.780   3.810  -3.180  0.00  0.00            
ATOM    380  C   VAL X  24      -1.810   6.900  -4.760  0.00  0.00            
ATOM    381  O   VAL X  24      -2.220   8.040  -5.010  0.00  0.00            
ATOM    382  N   GLY X  25      -0.670   6.760  -4.040  0.00  0.00            
ATOM    383  HN  GLY X  25      -0.220   5.890  -3.870  0.00  0.00            
ATOM    384  CA  GLY X  25       0.230   7.920  -3.720  0.00  0.00            
ATOM    385  HA1 GLY X  25      -0.220   8.630  -3.050  0.00  0.00            
ATOM    386  HA2 GLY X  25       1.020   7.390  -3.200  0.00  0.00            
ATOM    387  C   GLY X  25       0.790   8.660  -4.890  0.00  0.00            
ATOM    388  O   GLY X  25       0.770   8.190  -6.030  0.00  0.00            
ATOM    389  N   SER X  26       1.340   9.840  -4.580  0.00  0.00            
ATOM    390  HN  SER X  26       1.480  10.160  -3.650  0.00  0.00            
ATOM    391  CA  SER X  26       1.890  10.780  -5.490  0.00  0.00            
ATOM    392  HA  SER X  26       2.230  11.570  -4.840  0.00  0.00            
ATOM    393  CB  SER X  26       3.260  10.360  -6.130  0.00  0.00            
ATOM    394  HB1 SER X  26       3.020   9.490  -6.780  0.00  0.00            
ATOM    395  HB2 SER X  26       3.690  11.110  -6.830  0.00  0.00            
ATOM    396  OG  SER X  26       4.210   9.970  -5.190  0.00  0.00            
ATOM    397  HG1 SER X  26       3.990   9.060  -4.990  0.00  0.00            
ATOM    398  C   SER X  26       0.880  11.400  -6.390  0.00  0.00            
ATOM    399  O   SER X  26       1.170  12.450  -7.000  0.00  0.00            
ATOM    400  N   ASN X  27      -0.330  10.850  -6.610  0.00  0.00            
ATOM    401  HN  ASN X  27      -0.630   9.950  -6.330  0.00  0.00            
ATOM    402  CA  ASN X  27      -1.360  11.560  -7.380  0.00  0.00            
ATOM    403  HA  ASN X  27      -0.940  12.020  -8.250  0.00  0.00            
ATOM    404  CB  ASN X  27      -2.540  10.610  -7.600  0.00  0.00            
ATOM    405  HB1 ASN X  27      -2.850  10.180  -6.630  0.00  0.00            
ATOM    406  HB2 ASN X  27      -3.470  11.070  -8.000  0.00  0.00            
ATOM    407  CG  ASN X  27      -2.050   9.560  -8.530  0.00  0.00            
ATOM    408  OD1 ASN X  27      -1.360   9.800  -9.520  0.00  0.00            
ATOM    409  ND2 ASN X  27      -2.320   8.230  -8.240  0.00  0.00            
ATOM    410 HD21 ASN X  27      -1.980   7.480  -8.810  0.00  0.00            
ATOM    411 HD22 ASN X  27      -3.000   8.010  -7.550  0.00  0.00            
ATOM    412  C   ASN X  27      -1.880  12.730  -6.560  0.00  0.00            
ATOM    413  O   ASN X  27      -2.140  12.640  -5.380  0.00  0.00            
ATOM    414  N   LYS X  28      -2.080  13.910  -7.210  0.00  0.00            
ATOM    415  HN  LYS X  28      -1.960  13.900  -8.200  0.00  0.00            
ATOM    416  CA  LYS X  28      -2.970  15.000  -6.700  0.00  0.00            
ATOM    417  HA  LYS X  28      -2.990  15.790  -7.440  0.00  0.00            
ATOM    418  CB  LYS X  28      -4.390  14.390  -6.490  0.00  0.00            
ATOM    419  HB1 LYS X  28      -4.340  13.720  -5.600  0.00  0.00            
ATOM    420  HB2 LYS X  28      -5.040  15.260  -6.270  0.00  0.00            
ATOM    421  CG  LYS X  28      -5.120  13.740  -7.650  0.00  0.00            
ATOM    422  HG1 LYS X  28      -4.700  12.780  -8.020  0.00  0.00            
ATOM    423  HG2 LYS X  28      -6.130  13.470  -7.320  0.00  0.00            
ATOM    424  CD  LYS X  28      -5.240  14.660  -8.900  0.00  0.00            
ATOM    425  HD1 LYS X  28      -5.730  15.660  -8.790  0.00  0.00            
ATOM    426  HD2 LYS X  28      -4.280  14.820  -9.420  0.00  0.00            
ATOM    427  CE  LYS X  28      -6.100  14.020 -10.040  0.00  0.00            
ATOM    428  HE1 LYS X  28      -6.040  14.700 -10.920  0.00  0.00            
ATOM    429  HE2 LYS X  28      -5.580  13.110 -10.390  0.00  0.00            
ATOM    430  NZ  LYS X  28      -7.480  13.740  -9.580  0.00  0.00            
ATOM    431  HZ1 LYS X  28      -7.660  12.770  -9.250  0.00  0.00            
ATOM    432  HZ2 LYS X  28      -7.960  14.420  -8.950  0.00  0.00            
ATOM    433  HZ3 LYS X  28      -8.180  13.820 -10.340  0.00  0.00            
ATOM    434  C   LYS X  28      -2.420  15.590  -5.360  0.00  0.00            
ATOM    435  O   LYS X  28      -3.160  16.090  -4.540  0.00  0.00            
ATOM    436  N   GLY X  29      -1.070  15.570  -5.170  0.00  0.00            
ATOM    437  HN  GLY X  29      -0.560  15.090  -5.880  0.00  0.00            
ATOM    438  CA  GLY X  29      -0.430  15.900  -3.960  0.00  0.00            
ATOM    439  HA1 GLY X  29       0.470  16.370  -4.340  0.00  0.00            
ATOM    440  HA2 GLY X  29      -1.080  16.640  -3.510  0.00  0.00            
ATOM    441  C   GLY X  29      -0.070  14.800  -2.960  0.00  0.00            
ATOM    442  O   GLY X  29       0.820  15.070  -2.130  0.00  0.00            
ATOM    443  N   ALA X  30      -0.780  13.610  -2.970  0.00  0.00            
ATOM    444  HN  ALA X  30      -1.210  13.420  -3.840  0.00  0.00            
ATOM    445  CA  ALA X  30      -0.810  12.550  -2.020  0.00  0.00            
ATOM    446  HA  ALA X  30      -1.120  12.880  -1.040  0.00  0.00            
ATOM    447  CB  ALA X  30      -1.680  11.450  -2.720  0.00  0.00            
ATOM    448  HB1 ALA X  30      -1.360  11.320  -3.770  0.00  0.00            
ATOM    449  HB2 ALA X  30      -1.710  10.510  -2.130  0.00  0.00            
ATOM    450  HB3 ALA X  30      -2.730  11.810  -2.730  0.00  0.00            
ATOM    451  C   ALA X  30       0.640  11.940  -1.740  0.00  0.00            
ATOM    452  O   ALA X  30       1.580  12.010  -2.510  0.00  0.00            
ATOM    453  N   ILE X  31       0.780  11.430  -0.520  0.00  0.00            
ATOM    454  HN  ILE X  31       0.120  11.490   0.220  0.00  0.00            
ATOM    455  CA  ILE X  31       2.030  10.830  -0.080  0.00  0.00            
ATOM    456  HA  ILE X  31       2.720  11.640   0.010  0.00  0.00            
ATOM    457  CB  ILE X  31       2.020  10.460   1.390  0.00  0.00            
ATOM    458  HB  ILE X  31       3.020  10.010   1.590  0.00  0.00            
ATOM    459  CG2 ILE X  31       2.010  11.760   2.270  0.00  0.00            
ATOM    460 HG21 ILE X  31       2.090  11.380   3.310  0.00  0.00            
ATOM    461 HG22 ILE X  31       2.910  12.350   2.030  0.00  0.00            
ATOM    462 HG23 ILE X  31       1.150  12.410   1.980  0.00  0.00            
ATOM    463  CG1 ILE X  31       0.920   9.520   1.740  0.00  0.00            
ATOM    464 HG11 ILE X  31      -0.000  10.030   2.100  0.00  0.00            
ATOM    465 HG12 ILE X  31       0.610   8.990   0.810  0.00  0.00            
ATOM    466  CD  ILE X  31       1.440   8.580   2.800  0.00  0.00            
ATOM    467  HD1 ILE X  31       2.410   8.110   2.530  0.00  0.00            
ATOM    468  HD2 ILE X  31       1.580   9.050   3.800  0.00  0.00            
ATOM    469  HD3 ILE X  31       0.750   7.700   2.910  0.00  0.00            
ATOM    470  C   ILE X  31       2.540   9.710  -0.960  0.00  0.00            
ATOM    471  O   ILE X  31       1.830   8.900  -1.520  0.00  0.00            
ATOM    472  N   ILE X  32       3.900   9.670  -1.060  0.00  0.00            
ATOM    473  HN  ILE X  32       4.450  10.380  -0.640  0.00  0.00            
ATOM    474  CA  ILE X  32       4.740   8.670  -1.680  0.00  0.00            
ATOM    475  HA  ILE X  32       4.280   8.420  -2.640  0.00  0.00            
ATOM    476  CB  ILE X  32       6.200   9.160  -1.790  0.00  0.00            
ATOM    477  HB  ILE X  32       6.120  10.140  -2.310  0.00  0.00            
ATOM    478  CG2 ILE X  32       6.860   9.330  -0.480  0.00  0.00            
ATOM    479 HG21 ILE X  32       6.260  10.060   0.120  0.00  0.00            
ATOM    480 HG22 ILE X  32       6.940   8.330   0.010  0.00  0.00            
ATOM    481 HG23 ILE X  32       7.870   9.780  -0.460  0.00  0.00            
ATOM    482  CG1 ILE X  32       6.940   8.230  -2.800  0.00  0.00            
ATOM    483 HG11 ILE X  32       7.040   7.260  -2.270  0.00  0.00            
ATOM    484 HG12 ILE X  32       6.390   8.120  -3.750  0.00  0.00            
ATOM    485  CD  ILE X  32       8.400   8.760  -3.020  0.00  0.00            
ATOM    486  HD1 ILE X  32       9.010   8.530  -2.110  0.00  0.00            
ATOM    487  HD2 ILE X  32       8.660   8.360  -4.030  0.00  0.00            
ATOM    488  HD3 ILE X  32       8.500   9.840  -3.180  0.00  0.00            
ATOM    489  C   ILE X  32       4.630   7.370  -0.810  0.00  0.00            
ATOM    490  O   ILE X  32       4.430   7.380   0.420  0.00  0.00            
ATOM    491  N   GLY X  33       4.600   6.250  -1.520  0.00  0.00            
ATOM    492  HN  GLY X  33       4.450   6.330  -2.490  0.00  0.00            
ATOM    493  CA  GLY X  33       4.540   4.920  -0.930  0.00  0.00            
ATOM    494  HA1 GLY X  33       4.640   4.260  -1.780  0.00  0.00            
ATOM    495  HA2 GLY X  33       5.330   4.730  -0.240  0.00  0.00            
ATOM    496  C   GLY X  33       3.160   4.520  -0.310  0.00  0.00            
ATOM    497  O   GLY X  33       3.170   3.630   0.600  0.00  0.00            
ATOM    498  N   LEU X  34       2.060   5.170  -0.750  0.00  0.00            
ATOM    499  HN  LEU X  34       2.190   5.950  -1.360  0.00  0.00            
ATOM    500  CA  LEU X  34       0.730   4.950  -0.300  0.00  0.00            
ATOM    501  HA  LEU X  34       0.670   4.410   0.640  0.00  0.00            
ATOM    502  CB  LEU X  34      -0.130   6.320  -0.290  0.00  0.00            
ATOM    503  HB1 LEU X  34       0.470   6.950   0.410  0.00  0.00            
ATOM    504  HB2 LEU X  34      -0.190   6.780  -1.300  0.00  0.00            
ATOM    505  CG  LEU X  34      -1.520   6.190   0.400  0.00  0.00            
ATOM    506  HG  LEU X  34      -1.990   5.250   0.060  0.00  0.00            
ATOM    507  CD1 LEU X  34      -1.450   5.950   1.950  0.00  0.00            
ATOM    508 HD11 LEU X  34      -2.490   5.870   2.330  0.00  0.00            
ATOM    509 HD12 LEU X  34      -0.830   5.100   2.310  0.00  0.00            
ATOM    510 HD13 LEU X  34      -1.060   6.860   2.450  0.00  0.00            
ATOM    511  CD2 LEU X  34      -2.370   7.450  -0.050  0.00  0.00            
ATOM    512 HD21 LEU X  34      -3.460   7.520   0.170  0.00  0.00            
ATOM    513 HD22 LEU X  34      -1.890   8.380   0.320  0.00  0.00            
ATOM    514 HD23 LEU X  34      -2.450   7.430  -1.160  0.00  0.00            
ATOM    515  C   LEU X  34       0.140   4.030  -1.410  0.00  0.00            
ATOM    516  O   LEU X  34       0.150   4.290  -2.610  0.00  0.00            
ATOM    517  N   MET X  35      -0.260   2.810  -1.070  0.00  0.00            
ATOM    518  HN  MET X  35      -0.030   2.520  -0.140  0.00  0.00            
ATOM    519  CA  MET X  35      -0.800   1.750  -1.920  0.00  0.00            
ATOM    520  HA  MET X  35      -0.890   2.230  -2.890  0.00  0.00            
ATOM    521  CB  MET X  35       0.210   0.620  -2.180  0.00  0.00            
ATOM    522  HB1 MET X  35      -0.400  -0.060  -2.790  0.00  0.00            
ATOM    523  HB2 MET X  35       1.030   0.900  -2.880  0.00  0.00            
ATOM    524  CG  MET X  35       0.630  -0.160  -0.950  0.00  0.00            
ATOM    525  HG1 MET X  35      -0.280  -0.320  -0.320  0.00  0.00            
ATOM    526  HG2 MET X  35       0.880  -1.170  -1.330  0.00  0.00            
ATOM    527  SD  MET X  35       1.890   0.470   0.110  0.00  0.00            
ATOM    528  CE  MET X  35       3.350   0.680  -1.000  0.00  0.00            
ATOM    529  HE1 MET X  35       3.250   1.620  -1.580  0.00  0.00            
ATOM    530  HE2 MET X  35       4.250   0.880  -0.390  0.00  0.00            
ATOM    531  HE3 MET X  35       3.570  -0.130  -1.740  0.00  0.00            
ATOM    532  C   MET X  35      -2.080   1.150  -1.330  0.00  0.00            
ATOM    533  O   MET X  35      -2.350   1.100  -0.140  0.00  0.00            
ATOM    534  N   VAL X  36      -3.040   0.720  -2.210  0.00  0.00            
ATOM    535  HN  VAL X  36      -2.910   0.700  -3.190  0.00  0.00            
ATOM    536  CA  VAL X  36      -4.310   0.200  -1.730  0.00  0.00            
ATOM    537  HA  VAL X  36      -4.410  -0.020  -0.680  0.00  0.00            
ATOM    538  CB  VAL X  36      -5.500   1.270  -1.980  0.00  0.00            
ATOM    539  HB  VAL X  36      -5.110   2.240  -1.620  0.00  0.00            
ATOM    540  CG1 VAL X  36      -5.910   1.560  -3.370  0.00  0.00            
ATOM    541 HG11 VAL X  36      -6.160   0.610  -3.880  0.00  0.00            
ATOM    542 HG12 VAL X  36      -6.820   2.180  -3.480  0.00  0.00            
ATOM    543 HG13 VAL X  36      -5.110   2.100  -3.910  0.00  0.00            
ATOM    544  CG2 VAL X  36      -6.670   0.850  -1.080  0.00  0.00            
ATOM    545 HG21 VAL X  36      -7.040  -0.090  -1.520  0.00  0.00            
ATOM    546 HG22 VAL X  36      -6.350   0.570  -0.060  0.00  0.00            
ATOM    547 HG23 VAL X  36      -7.480   1.610  -0.990  0.00  0.00            
ATOM    548  C   VAL X  36      -4.540  -1.040  -2.500  0.00  0.00            
ATOM    549  O   VAL X  36      -3.970  -1.290  -3.590  0.00  0.00            
ATOM    550  N   GLY X  37      -5.210  -2.020  -1.870  0.00  0.00            
ATOM    551  HN  GLY X  37      -5.550  -1.830  -0.960  0.00  0.00            
ATOM    552  CA  GLY X  37      -5.300  -3.340  -2.460  0.00  0.00            
ATOM    553  HA1 GLY X  37      -6.080  -3.880  -1.940  0.00  0.00            
ATOM    554  HA2 GLY X  37      -5.400  -3.170  -3.530  0.00  0.00            
ATOM    555  C   GLY X  37      -4.040  -4.110  -2.290  0.00  0.00            
ATOM    556  O   GLY X  37      -3.120  -3.730  -1.530  0.00  0.00            
ATOM    557  N   GLY X  38      -3.990  -5.260  -2.980  0.00  0.00            
ATOM    558  HN  GLY X  38      -4.700  -5.650  -3.570  0.00  0.00            
ATOM    559  CA  GLY X  38      -2.850  -6.130  -2.800  0.00  0.00            
ATOM    560  HA1 GLY X  38      -2.970  -6.960  -3.500  0.00  0.00            
ATOM    561  HA2 GLY X  38      -1.960  -5.550  -3.040  0.00  0.00            
ATOM    562  C   GLY X  38      -2.630  -6.810  -1.510  0.00  0.00            
ATOM    563  O   GLY X  38      -3.450  -6.730  -0.630  0.00  0.00            
ATOM    564  N   VAL X  39      -1.470  -7.510  -1.370  0.00  0.00            
ATOM    565  HN  VAL X  39      -0.780  -7.460  -2.090  0.00  0.00            
ATOM    566  CA  VAL X  39      -1.200  -8.390  -0.220  0.00  0.00            
ATOM    567  HA  VAL X  39      -1.690  -7.920   0.620  0.00  0.00            
ATOM    568  CB  VAL X  39      -1.670  -9.870  -0.510  0.00  0.00            
ATOM    569  HB  VAL X  39      -1.240 -10.470   0.320  0.00  0.00            
ATOM    570  CG1 VAL X  39      -3.170 -10.050  -0.240  0.00  0.00            
ATOM    571 HG11 VAL X  39      -3.390  -9.370   0.610  0.00  0.00            
ATOM    572 HG12 VAL X  39      -3.830  -9.710  -1.050  0.00  0.00            
ATOM    573 HG13 VAL X  39      -3.440 -11.070   0.100  0.00  0.00            
ATOM    574  CG2 VAL X  39      -1.180 -10.390  -1.880  0.00  0.00            
ATOM    575 HG21 VAL X  39      -0.130 -10.750  -1.850  0.00  0.00            
ATOM    576 HG22 VAL X  39      -1.800 -11.250  -2.210  0.00  0.00            
ATOM    577 HG23 VAL X  39      -1.360  -9.580  -2.620  0.00  0.00            
ATOM    578  C   VAL X  39       0.210  -8.310   0.130  0.00  0.00            
ATOM    579  O   VAL X  39       1.080  -8.350  -0.770  0.00  0.00            
ATOM    580  N   VAL X  40       0.400  -8.280   1.450  0.00  0.00            
ATOM    581  HN  VAL X  40      -0.450  -8.340   1.990  0.00  0.00            
ATOM    582  CA  VAL X  40       1.730  -8.120   2.030  0.00  0.00            
ATOM    583  HA  VAL X  40       2.430  -7.590   1.400  0.00  0.00            
ATOM    584  CB  VAL X  40       1.830  -7.250   3.220  0.00  0.00            
ATOM    585  HB  VAL X  40       1.160  -7.680   3.990  0.00  0.00            
ATOM    586  CG1 VAL X  40       3.300  -7.130   3.770  0.00  0.00            
ATOM    587 HG11 VAL X  40       3.420  -6.360   4.570  0.00  0.00            
ATOM    588 HG12 VAL X  40       3.640  -8.120   4.150  0.00  0.00            
ATOM    589 HG13 VAL X  40       3.980  -6.840   2.950  0.00  0.00            
ATOM    590  CG2 VAL X  40       1.340  -5.830   2.930  0.00  0.00            
ATOM    591 HG21 VAL X  40       1.530  -5.120   3.760  0.00  0.00            
ATOM    592 HG22 VAL X  40       1.890  -5.350   2.080  0.00  0.00            
ATOM    593 HG23 VAL X  40       0.250  -5.740   2.740  0.00  0.00            
ATOM    594  C   VAL X  40       2.300  -9.500   2.380  0.00  0.00            
ATOM    595  O   VAL X  40       1.780 -10.230   3.240  0.00  0.00            
ATOM    596  N   ILE X  41       3.390  -9.970   1.700  0.00  0.00            
ATOM    597  HN  ILE X  41       3.780  -9.190   1.200  0.00  0.00            
ATOM    598  CA  ILE X  41       3.980 -11.330   1.790  0.00  0.00            
ATOM    599  HA  ILE X  41       3.480 -11.830   2.610  0.00  0.00            
ATOM    600  CB  ILE X  41       3.760 -12.210   0.520  0.00  0.00            
ATOM    601  HB  ILE X  41       3.980 -11.560  -0.360  0.00  0.00            
ATOM    602  CG2 ILE X  41       4.670 -13.400   0.620  0.00  0.00            
ATOM    603 HG21 ILE X  41       4.510 -14.140  -0.190  0.00  0.00            
ATOM    604 HG22 ILE X  41       5.740 -13.180   0.430  0.00  0.00            
ATOM    605 HG23 ILE X  41       4.550 -13.890   1.610  0.00  0.00            
ATOM    606  CG1 ILE X  41       2.210 -12.510   0.400  0.00  0.00            
ATOM    607 HG11 ILE X  41       1.820 -13.130   1.230  0.00  0.00            
ATOM    608 HG12 ILE X  41       1.620 -11.560   0.380  0.00  0.00            
ATOM    609  CD  ILE X  41       1.830 -13.200  -0.910  0.00  0.00            
ATOM    610  HD1 ILE X  41       2.050 -12.460  -1.700  0.00  0.00            
ATOM    611  HD2 ILE X  41       2.350 -14.140  -1.200  0.00  0.00            
ATOM    612  HD3 ILE X  41       0.730 -13.280  -0.920  0.00  0.00            
ATOM    613  C   ILE X  41       5.450 -11.190   2.190  0.00  0.00            
ATOM    614  O   ILE X  41       6.230 -10.560   1.440  0.00  0.00            
ATOM    615  N   ALA X  42       5.910 -11.820   3.330  0.00  0.00            
ATOM    616  HN  ALA X  42       5.350 -12.510   3.740  0.00  0.00            
ATOM    617  CA  ALA X  42       7.290 -11.540   3.880  0.00  0.00            
ATOM    618  HA  ALA X  42       8.000 -11.900   3.150  0.00  0.00            
ATOM    619  CB  ALA X  42       7.660 -10.060   4.120  0.00  0.00            
ATOM    620  HB1 ALA X  42       8.770 -10.000   4.030  0.00  0.00            
ATOM    621  HB2 ALA X  42       7.290  -9.370   3.310  0.00  0.00            
ATOM    622  HB3 ALA X  42       7.200  -9.600   5.030  0.00  0.00            
ATOM    623  C   ALA X  42       7.470 -12.410   5.080  0.00  0.00            
ATOM    624  O   ALA X  42       7.620 -11.960   6.180  0.00  0.00            
END
