# Supplementary material for: Modulation of Aβ1–42 Aggregation by a SARS-CoV‑2 Protein Fragment
Source: J Chem Inf Model. 2025 Oct 1;65(20):11342–56. doi: 10.1021/acs.jcim.5c01811 (PMC12570137; doi:10.1021/acs.jcim.5c01811)
Supplement: Supplementary file 2 [file ci5c01811_si_002.zip › AB-coordinates/MONOMER/CENTROIDS/CONTROL/RC2_C1.pdb]

CRYST1   66.273   66.273   66.273  90.00  90.00  90.00 P 1           1
ATOM      1  N   ASP X   1      -8.680  -0.760 -10.340  0.00  0.00            
ATOM      2  HN  ASP X   1      -8.410   0.190 -10.270  0.00  0.00            
ATOM      3  CA  ASP X   1      -8.440  -1.700  -9.290  0.00  0.00            
ATOM      4  HA  ASP X   1      -8.150  -2.620  -9.800  0.00  0.00            
ATOM      5  CB  ASP X   1      -7.340  -1.240  -8.260  0.00  0.00            
ATOM      6  HB1 ASP X   1      -7.630  -0.250  -7.830  0.00  0.00            
ATOM      7  HB2 ASP X   1      -7.450  -2.000  -7.460  0.00  0.00            
ATOM      8  CG  ASP X   1      -6.040  -1.140  -8.930  0.00  0.00            
ATOM      9  OD1 ASP X   1      -5.210  -0.330  -8.420  0.00  0.00            
ATOM     10  OD2 ASP X   1      -5.720  -1.950  -9.850  0.00  0.00            
ATOM     11  C   ASP X   1      -9.790  -2.090  -8.530  0.00  0.00            
ATOM     12  O   ASP X   1     -10.840  -1.450  -8.550  0.00  0.00            
ATOM     13  N   ALA X   2      -9.650  -3.160  -7.670  0.00  0.00            
ATOM     14  HN  ALA X   2      -8.800  -3.670  -7.740  0.00  0.00            
ATOM     15  CA  ALA X   2     -10.700  -3.710  -6.930  0.00  0.00            
ATOM     16  HA  ALA X   2     -11.510  -3.990  -7.580  0.00  0.00            
ATOM     17  CB  ALA X   2     -10.150  -5.030  -6.310  0.00  0.00            
ATOM     18  HB1 ALA X   2     -10.060  -5.670  -7.210  0.00  0.00            
ATOM     19  HB2 ALA X   2      -9.130  -4.860  -5.920  0.00  0.00            
ATOM     20  HB3 ALA X   2     -10.830  -5.440  -5.530  0.00  0.00            
ATOM     21  C   ALA X   2     -11.220  -2.770  -5.840  0.00  0.00            
ATOM     22  O   ALA X   2     -10.460  -1.820  -5.530  0.00  0.00            
ATOM     23  N   GLU X   3     -12.480  -2.840  -5.370  0.00  0.00            
ATOM     24  HN  GLU X   3     -13.070  -3.560  -5.730  0.00  0.00            
ATOM     25  CA  GLU X   3     -13.130  -1.990  -4.370  0.00  0.00            
ATOM     26  HA  GLU X   3     -13.000  -0.990  -4.740  0.00  0.00            
ATOM     27  CB  GLU X   3     -14.660  -2.320  -4.330  0.00  0.00            
ATOM     28  HB1 GLU X   3     -14.700  -3.330  -3.870  0.00  0.00            
ATOM     29  HB2 GLU X   3     -15.230  -1.670  -3.630  0.00  0.00            
ATOM     30  CG  GLU X   3     -15.390  -2.270  -5.660  0.00  0.00            
ATOM     31  HG1 GLU X   3     -15.560  -1.230  -5.980  0.00  0.00            
ATOM     32  HG2 GLU X   3     -14.880  -2.940  -6.400  0.00  0.00            
ATOM     33  CD  GLU X   3     -16.730  -2.990  -5.510  0.00  0.00            
ATOM     34  OE1 GLU X   3     -16.850  -4.180  -5.790  0.00  0.00            
ATOM     35  OE2 GLU X   3     -17.610  -2.390  -4.870  0.00  0.00            
ATOM     36  C   GLU X   3     -12.450  -1.990  -3.000  0.00  0.00            
ATOM     37  O   GLU X   3     -11.900  -2.990  -2.510  0.00  0.00            
ATOM     38  N   PHE X   4     -12.530  -0.820  -2.250  0.00  0.00            
ATOM     39  HN  PHE X   4     -13.140  -0.080  -2.520  0.00  0.00            
ATOM     40  CA  PHE X   4     -12.120  -0.610  -0.910  0.00  0.00            
ATOM     41  HA  PHE X   4     -12.220   0.430  -0.660  0.00  0.00            
ATOM     42  CB  PHE X   4     -12.860  -1.470   0.090  0.00  0.00            
ATOM     43  HB1 PHE X   4     -12.620  -2.560  -0.030  0.00  0.00            
ATOM     44  HB2 PHE X   4     -12.680  -1.160   1.130  0.00  0.00            
ATOM     45  CG  PHE X   4     -14.320  -1.340  -0.240  0.00  0.00            
ATOM     46  CD1 PHE X   4     -14.980  -0.070  -0.140  0.00  0.00            
ATOM     47  HD1 PHE X   4     -14.270   0.690   0.140  0.00  0.00            
ATOM     48  CE1 PHE X   4     -16.340   0.040  -0.370  0.00  0.00            
ATOM     49  HE1 PHE X   4     -16.770   1.030  -0.270  0.00  0.00            
ATOM     50  CZ  PHE X   4     -17.120  -1.100  -0.550  0.00  0.00            
ATOM     51  HZ  PHE X   4     -18.190  -1.020  -0.660  0.00  0.00            
ATOM     52  CD2 PHE X   4     -15.150  -2.420  -0.490  0.00  0.00            
ATOM     53  HD2 PHE X   4     -14.790  -3.440  -0.410  0.00  0.00            
ATOM     54  CE2 PHE X   4     -16.530  -2.360  -0.620  0.00  0.00            
ATOM     55  HE2 PHE X   4     -17.150  -3.230  -0.680  0.00  0.00            
ATOM     56  C   PHE X   4     -10.650  -0.750  -0.780  0.00  0.00            
ATOM     57  O   PHE X   4     -10.030  -0.870   0.300  0.00  0.00            
ATOM     58  N   ARG X   5      -9.990  -0.530  -1.870  0.00  0.00            
ATOM     59  HN  ARG X   5     -10.520  -0.240  -2.670  0.00  0.00            
ATOM     60  CA  ARG X   5      -8.520  -0.530  -2.040  0.00  0.00            
ATOM     61  HA  ARG X   5      -8.100  -1.460  -1.720  0.00  0.00            
ATOM     62  CB  ARG X   5      -8.120  -0.200  -3.520  0.00  0.00            
ATOM     63  HB1 ARG X   5      -8.770  -0.760  -4.230  0.00  0.00            
ATOM     64  HB2 ARG X   5      -8.290   0.870  -3.740  0.00  0.00            
ATOM     65  CG  ARG X   5      -6.750  -0.690  -4.030  0.00  0.00            
ATOM     66  HG1 ARG X   5      -6.770  -0.250  -5.050  0.00  0.00            
ATOM     67  HG2 ARG X   5      -5.900  -0.320  -3.410  0.00  0.00            
ATOM     68  CD  ARG X   5      -6.680  -2.210  -3.970  0.00  0.00            
ATOM     69  HD1 ARG X   5      -6.250  -2.550  -3.000  0.00  0.00            
ATOM     70  HD2 ARG X   5      -7.660  -2.700  -4.160  0.00  0.00            
ATOM     71  NE  ARG X   5      -5.610  -2.620  -4.930  0.00  0.00            
ATOM     72  HE  ARG X   5      -4.980  -1.980  -5.350  0.00  0.00            
ATOM     73  CZ  ARG X   5      -5.390  -3.870  -5.260  0.00  0.00            
ATOM     74  NH1 ARG X   5      -5.930  -4.850  -4.580  0.00  0.00            
ATOM     75 HH11 ARG X   5      -5.630  -5.750  -4.860  0.00  0.00            
ATOM     76 HH12 ARG X   5      -6.640  -4.640  -3.910  0.00  0.00            
ATOM     77  NH2 ARG X   5      -4.470  -4.190  -6.150  0.00  0.00            
ATOM     78 HH21 ARG X   5      -3.880  -3.460  -6.500  0.00  0.00            
ATOM     79 HH22 ARG X   5      -4.040  -5.090  -6.280  0.00  0.00            
ATOM     80  C   ARG X   5      -7.830   0.420  -1.140  0.00  0.00            
ATOM     81  O   ARG X   5      -7.070   0.050  -0.260  0.00  0.00            
ATOM     82  N   HIS X   6      -8.190   1.720  -1.300  0.00  0.00            
ATOM     83  HN  HIS X   6      -9.010   1.990  -1.800  0.00  0.00            
ATOM     84  CA  HIS X   6      -7.600   2.800  -0.570  0.00  0.00            
ATOM     85  HA  HIS X   6      -6.550   2.630  -0.660  0.00  0.00            
ATOM     86  CB  HIS X   6      -8.070   4.090  -1.120  0.00  0.00            
ATOM     87  HB1 HIS X   6      -7.940   4.150  -2.230  0.00  0.00            
ATOM     88  HB2 HIS X   6      -9.150   4.280  -0.890  0.00  0.00            
ATOM     89  ND1 HIS X   6      -7.520   5.780   0.650  0.00  0.00            
ATOM     90  CG  HIS X   6      -7.240   5.180  -0.590  0.00  0.00            
ATOM     91  CE1 HIS X   6      -6.700   6.840   0.620  0.00  0.00            
ATOM     92  HE1 HIS X   6      -6.760   7.580   1.410  0.00  0.00            
ATOM     93  NE2 HIS X   6      -5.990   6.930  -0.530  0.00  0.00            
ATOM     94  HE2 HIS X   6      -5.490   7.750  -0.820  0.00  0.00            
ATOM     95  CD2 HIS X   6      -6.300   5.830  -1.300  0.00  0.00            
ATOM     96  HD2 HIS X   6      -5.890   5.750  -2.300  0.00  0.00            
ATOM     97  C   HIS X   6      -7.920   2.750   0.920  0.00  0.00            
ATOM     98  O   HIS X   6      -7.110   2.920   1.790  0.00  0.00            
ATOM     99  N   ASP X   7      -9.160   2.400   1.160  0.00  0.00            
ATOM    100  HN  ASP X   7      -9.860   2.390   0.450  0.00  0.00            
ATOM    101  CA  ASP X   7      -9.720   2.260   2.500  0.00  0.00            
ATOM    102  HA  ASP X   7      -9.540   3.210   2.990  0.00  0.00            
ATOM    103  CB  ASP X   7     -11.260   1.950   2.370  0.00  0.00            
ATOM    104  HB1 ASP X   7     -11.410   1.000   1.790  0.00  0.00            
ATOM    105  HB2 ASP X   7     -11.680   1.820   3.390  0.00  0.00            
ATOM    106  CG  ASP X   7     -11.960   3.070   1.610  0.00  0.00            
ATOM    107  OD1 ASP X   7     -11.440   4.210   1.500  0.00  0.00            
ATOM    108  OD2 ASP X   7     -13.180   2.840   1.200  0.00  0.00            
ATOM    109  C   ASP X   7      -8.980   1.170   3.360  0.00  0.00            
ATOM    110  O   ASP X   7      -8.560   1.490   4.460  0.00  0.00            
ATOM    111  N   SER X   8      -8.780  -0.040   2.820  0.00  0.00            
ATOM    112  HN  SER X   8      -9.090  -0.290   1.910  0.00  0.00            
ATOM    113  CA  SER X   8      -8.180  -1.090   3.640  0.00  0.00            
ATOM    114  HA  SER X   8      -8.670  -1.090   4.610  0.00  0.00            
ATOM    115  CB  SER X   8      -8.470  -2.470   2.990  0.00  0.00            
ATOM    116  HB1 SER X   8      -7.980  -3.320   3.520  0.00  0.00            
ATOM    117  HB2 SER X   8      -9.560  -2.680   2.890  0.00  0.00            
ATOM    118  OG  SER X   8      -8.040  -2.460   1.650  0.00  0.00            
ATOM    119  HG1 SER X   8      -8.520  -1.810   1.130  0.00  0.00            
ATOM    120  C   SER X   8      -6.660  -0.980   3.690  0.00  0.00            
ATOM    121  O   SER X   8      -5.980  -1.450   4.620  0.00  0.00            
ATOM    122  N   GLY X   9      -6.030  -0.390   2.620  0.00  0.00            
ATOM    123  HN  GLY X   9      -6.520  -0.030   1.830  0.00  0.00            
ATOM    124  CA  GLY X   9      -4.600  -0.100   2.580  0.00  0.00            
ATOM    125  HA1 GLY X   9      -4.190  -1.090   2.440  0.00  0.00            
ATOM    126  HA2 GLY X   9      -4.430   0.500   1.690  0.00  0.00            
ATOM    127  C   GLY X   9      -3.860   0.500   3.730  0.00  0.00            
ATOM    128  O   GLY X   9      -4.390   1.150   4.630  0.00  0.00            
ATOM    129  N   TYR X  10      -2.540   0.370   3.780  0.00  0.00            
ATOM    130  HN  TYR X  10      -2.200  -0.010   2.930  0.00  0.00            
ATOM    131  CA  TYR X  10      -1.750   0.620   4.960  0.00  0.00            
ATOM    132  HA  TYR X  10      -2.300   1.340   5.540  0.00  0.00            
ATOM    133  CB  TYR X  10      -1.490  -0.730   5.690  0.00  0.00            
ATOM    134  HB1 TYR X  10      -1.010  -0.570   6.680  0.00  0.00            
ATOM    135  HB2 TYR X  10      -2.410  -1.290   5.940  0.00  0.00            
ATOM    136  CG  TYR X  10      -0.630  -1.680   4.980  0.00  0.00            
ATOM    137  CD1 TYR X  10      -1.210  -2.670   4.140  0.00  0.00            
ATOM    138  HD1 TYR X  10      -2.280  -2.640   3.990  0.00  0.00            
ATOM    139  CE1 TYR X  10      -0.480  -3.600   3.420  0.00  0.00            
ATOM    140  HE1 TYR X  10      -0.960  -4.280   2.730  0.00  0.00            
ATOM    141  CZ  TYR X  10       0.920  -3.580   3.540  0.00  0.00            
ATOM    142  OH  TYR X  10       1.610  -4.620   2.880  0.00  0.00            
ATOM    143  HH  TYR X  10       0.920  -5.170   2.520  0.00  0.00            
ATOM    144  CD2 TYR X  10       0.790  -1.620   4.980  0.00  0.00            
ATOM    145  HD2 TYR X  10       1.340  -0.810   5.440  0.00  0.00            
ATOM    146  CE2 TYR X  10       1.540  -2.520   4.190  0.00  0.00            
ATOM    147  HE2 TYR X  10       2.610  -2.330   4.160  0.00  0.00            
ATOM    148  C   TYR X  10      -0.510   1.430   4.580  0.00  0.00            
ATOM    149  O   TYR X  10       0.150   1.360   3.510  0.00  0.00            
ATOM    150  N   GLU X  11      -0.200   2.290   5.650  0.00  0.00            
ATOM    151  HN  GLU X  11      -0.720   2.390   6.500  0.00  0.00            
ATOM    152  CA  GLU X  11       0.910   3.130   5.540  0.00  0.00            
ATOM    153  HA  GLU X  11       0.940   3.640   4.590  0.00  0.00            
ATOM    154  CB  GLU X  11       0.810   4.280   6.530  0.00  0.00            
ATOM    155  HB1 GLU X  11       0.770   3.920   7.580  0.00  0.00            
ATOM    156  HB2 GLU X  11       1.760   4.840   6.620  0.00  0.00            
ATOM    157  CG  GLU X  11      -0.380   5.270   6.240  0.00  0.00            
ATOM    158  HG1 GLU X  11      -0.500   5.450   5.160  0.00  0.00            
ATOM    159  HG2 GLU X  11      -1.290   4.740   6.590  0.00  0.00            
ATOM    160  CD  GLU X  11      -0.340   6.580   7.010  0.00  0.00            
ATOM    161  OE1 GLU X  11      -1.230   6.760   7.860  0.00  0.00            
ATOM    162  OE2 GLU X  11       0.560   7.440   6.710  0.00  0.00            
ATOM    163  C   GLU X  11       2.240   2.350   5.700  0.00  0.00            
ATOM    164  O   GLU X  11       2.310   1.410   6.460  0.00  0.00            
ATOM    165  N   VAL X  12       3.260   2.760   4.950  0.00  0.00            
ATOM    166  HN  VAL X  12       3.120   3.530   4.330  0.00  0.00            
ATOM    167  CA  VAL X  12       4.640   2.260   5.060  0.00  0.00            
ATOM    168  HA  VAL X  12       4.660   1.190   5.140  0.00  0.00            
ATOM    169  CB  VAL X  12       5.400   2.700   3.840  0.00  0.00            
ATOM    170  HB  VAL X  12       5.230   3.800   3.770  0.00  0.00            
ATOM    171  CG1 VAL X  12       6.970   2.410   3.900  0.00  0.00            
ATOM    172 HG11 VAL X  12       7.560   2.860   4.740  0.00  0.00            
ATOM    173 HG12 VAL X  12       7.050   1.310   3.990  0.00  0.00            
ATOM    174 HG13 VAL X  12       7.440   2.890   3.020  0.00  0.00            
ATOM    175  CG2 VAL X  12       4.760   2.030   2.660  0.00  0.00            
ATOM    176 HG21 VAL X  12       4.860   0.920   2.730  0.00  0.00            
ATOM    177 HG22 VAL X  12       3.700   2.350   2.590  0.00  0.00            
ATOM    178 HG23 VAL X  12       5.330   2.290   1.730  0.00  0.00            
ATOM    179  C   VAL X  12       5.290   2.700   6.370  0.00  0.00            
ATOM    180  O   VAL X  12       5.370   3.840   6.760  0.00  0.00            
ATOM    181  N   HIS X  13       5.790   1.670   7.100  0.00  0.00            
ATOM    182  HN  HIS X  13       5.510   0.730   6.910  0.00  0.00            
ATOM    183  CA  HIS X  13       6.620   1.860   8.270  0.00  0.00            
ATOM    184  HA  HIS X  13       6.630   2.870   8.660  0.00  0.00            
ATOM    185  CB  HIS X  13       6.090   0.940   9.330  0.00  0.00            
ATOM    186  HB1 HIS X  13       5.020   1.230   9.360  0.00  0.00            
ATOM    187  HB2 HIS X  13       6.180  -0.160   9.200  0.00  0.00            
ATOM    188  ND1 HIS X  13       7.780   0.890  11.110  0.00  0.00            
ATOM    189  CG  HIS X  13       6.500   1.280  10.660  0.00  0.00            
ATOM    190  CE1 HIS X  13       7.890   1.340  12.320  0.00  0.00            
ATOM    191  HE1 HIS X  13       8.690   1.260  13.060  0.00  0.00            
ATOM    192  NE2 HIS X  13       6.780   2.010  12.710  0.00  0.00            
ATOM    193  HE2 HIS X  13       6.680   2.480  13.590  0.00  0.00            
ATOM    194  CD2 HIS X  13       5.920   1.940  11.670  0.00  0.00            
ATOM    195  HD2 HIS X  13       4.920   2.380  11.620  0.00  0.00            
ATOM    196  C   HIS X  13       8.040   1.580   7.790  0.00  0.00            
ATOM    197  O   HIS X  13       8.280   0.570   7.160  0.00  0.00            
ATOM    198  N   HIS X  14       9.050   2.370   8.120  0.00  0.00            
ATOM    199  HN  HIS X  14       8.790   3.210   8.580  0.00  0.00            
ATOM    200  CA  HIS X  14      10.380   2.250   7.600  0.00  0.00            
ATOM    201  HA  HIS X  14      10.350   1.670   6.690  0.00  0.00            
ATOM    202  CB  HIS X  14      11.150   3.540   7.340  0.00  0.00            
ATOM    203  HB1 HIS X  14      11.420   4.080   8.280  0.00  0.00            
ATOM    204  HB2 HIS X  14      12.060   3.480   6.720  0.00  0.00            
ATOM    205  ND1 HIS X  14      10.160   4.320   5.180  0.00  0.00            
ATOM    206  CG  HIS X  14      10.360   4.550   6.570  0.00  0.00            
ATOM    207  CE1 HIS X  14       9.470   5.420   4.780  0.00  0.00            
ATOM    208  HE1 HIS X  14       9.020   5.500   3.800  0.00  0.00            
ATOM    209  NE2 HIS X  14       9.210   6.280   5.850  0.00  0.00            
ATOM    210  HE2 HIS X  14       8.480   6.970   5.910  0.00  0.00            
ATOM    211  CD2 HIS X  14       9.880   5.800   6.920  0.00  0.00            
ATOM    212  HD2 HIS X  14       9.790   6.200   7.930  0.00  0.00            
ATOM    213  C   HIS X  14      11.350   1.440   8.540  0.00  0.00            
ATOM    214  O   HIS X  14      12.570   1.270   8.220  0.00  0.00            
ATOM    215  N   GLN X  15      10.790   0.860   9.650  0.00  0.00            
ATOM    216  HN  GLN X  15       9.880   1.100   9.980  0.00  0.00            
ATOM    217  CA  GLN X  15      11.560  -0.090  10.350  0.00  0.00            
ATOM    218  HA  GLN X  15      12.630  -0.010  10.240  0.00  0.00            
ATOM    219  CB  GLN X  15      11.190   0.080  11.920  0.00  0.00            
ATOM    220  HB1 GLN X  15      10.160  -0.310  12.090  0.00  0.00            
ATOM    221  HB2 GLN X  15      11.840  -0.610  12.520  0.00  0.00            
ATOM    222  CG  GLN X  15      11.360   1.560  12.500  0.00  0.00            
ATOM    223  HG1 GLN X  15      10.460   2.200  12.260  0.00  0.00            
ATOM    224  HG2 GLN X  15      11.390   1.410  13.590  0.00  0.00            
ATOM    225  CD  GLN X  15      12.710   2.250  12.210  0.00  0.00            
ATOM    226  OE1 GLN X  15      12.750   3.370  11.570  0.00  0.00            
ATOM    227  NE2 GLN X  15      13.880   1.640  12.550  0.00  0.00            
ATOM    228 HE21 GLN X  15      14.770   2.110  12.460  0.00  0.00            
ATOM    229 HE22 GLN X  15      13.800   0.800  13.080  0.00  0.00            
ATOM    230  C   GLN X  15      11.050  -1.470   9.940  0.00  0.00            
ATOM    231  O   GLN X  15      11.340  -2.500  10.610  0.00  0.00            
ATOM    232  N   LYS X  16      10.470  -1.650   8.740  0.00  0.00            
ATOM    233  HN  LYS X  16      10.330  -0.840   8.180  0.00  0.00            
ATOM    234  CA  LYS X  16       9.890  -2.890   8.300  0.00  0.00            
ATOM    235  HA  LYS X  16      10.400  -3.770   8.640  0.00  0.00            
ATOM    236  CB  LYS X  16       8.420  -3.030   8.690  0.00  0.00            
ATOM    237  HB1 LYS X  16       7.850  -2.170   8.270  0.00  0.00            
ATOM    238  HB2 LYS X  16       8.000  -3.970   8.250  0.00  0.00            
ATOM    239  CG  LYS X  16       8.150  -3.060  10.160  0.00  0.00            
ATOM    240  HG1 LYS X  16       8.640  -3.960  10.600  0.00  0.00            
ATOM    241  HG2 LYS X  16       8.550  -2.180  10.680  0.00  0.00            
ATOM    242  CD  LYS X  16       6.710  -3.210  10.650  0.00  0.00            
ATOM    243  HD1 LYS X  16       6.060  -2.490  10.120  0.00  0.00            
ATOM    244  HD2 LYS X  16       6.330  -4.230  10.390  0.00  0.00            
ATOM    245  CE  LYS X  16       6.410  -2.860  12.160  0.00  0.00            
ATOM    246  HE1 LYS X  16       7.140  -3.390  12.790  0.00  0.00            
ATOM    247  HE2 LYS X  16       6.510  -1.760  12.290  0.00  0.00            
ATOM    248  NZ  LYS X  16       5.030  -3.270  12.530  0.00  0.00            
ATOM    249  HZ1 LYS X  16       4.880  -4.290  12.450  0.00  0.00            
ATOM    250  HZ2 LYS X  16       4.770  -2.880  13.470  0.00  0.00            
ATOM    251  HZ3 LYS X  16       4.410  -2.810  11.840  0.00  0.00            
ATOM    252  C   LYS X  16      10.060  -2.820   6.770  0.00  0.00            
ATOM    253  O   LYS X  16      10.520  -1.800   6.180  0.00  0.00            
ATOM    254  N   LEU X  17       9.610  -3.810   6.050  0.00  0.00            
ATOM    255  HN  LEU X  17       9.190  -4.590   6.520  0.00  0.00            
ATOM    256  CA  LEU X  17       9.500  -3.940   4.560  0.00  0.00            
ATOM    257  HA  LEU X  17       9.510  -3.000   4.040  0.00  0.00            
ATOM    258  CB  LEU X  17      10.750  -4.700   3.980  0.00  0.00            
ATOM    259  HB1 LEU X  17      11.550  -4.020   4.370  0.00  0.00            
ATOM    260  HB2 LEU X  17      10.790  -5.710   4.410  0.00  0.00            
ATOM    261  CG  LEU X  17      10.950  -4.990   2.510  0.00  0.00            
ATOM    262  HG  LEU X  17      10.240  -5.780   2.170  0.00  0.00            
ATOM    263  CD1 LEU X  17      10.780  -3.770   1.660  0.00  0.00            
ATOM    264 HD11 LEU X  17       9.800  -3.270   1.730  0.00  0.00            
ATOM    265 HD12 LEU X  17      11.540  -2.970   1.860  0.00  0.00            
ATOM    266 HD13 LEU X  17      10.990  -3.990   0.590  0.00  0.00            
ATOM    267  CD2 LEU X  17      12.400  -5.600   2.310  0.00  0.00            
ATOM    268 HD21 LEU X  17      12.580  -6.670   2.540  0.00  0.00            
ATOM    269 HD22 LEU X  17      12.700  -5.530   1.240  0.00  0.00            
ATOM    270 HD23 LEU X  17      13.210  -5.020   2.790  0.00  0.00            
ATOM    271  C   LEU X  17       8.150  -4.630   4.340  0.00  0.00            
ATOM    272  O   LEU X  17       7.570  -5.360   5.120  0.00  0.00            
ATOM    273  N   VAL X  18       7.610  -4.290   3.160  0.00  0.00            
ATOM    274  HN  VAL X  18       8.070  -3.600   2.600  0.00  0.00            
ATOM    275  CA  VAL X  18       6.550  -5.090   2.540  0.00  0.00            
ATOM    276  HA  VAL X  18       6.050  -5.600   3.350  0.00  0.00            
ATOM    277  CB  VAL X  18       5.510  -4.140   1.960  0.00  0.00            
ATOM    278  HB  VAL X  18       4.610  -4.700   1.610  0.00  0.00            
ATOM    279  CG1 VAL X  18       5.080  -3.040   2.940  0.00  0.00            
ATOM    280 HG11 VAL X  18       4.660  -3.380   3.910  0.00  0.00            
ATOM    281 HG12 VAL X  18       5.950  -2.380   3.170  0.00  0.00            
ATOM    282 HG13 VAL X  18       4.290  -2.520   2.350  0.00  0.00            
ATOM    283  CG2 VAL X  18       6.110  -3.410   0.740  0.00  0.00            
ATOM    284 HG21 VAL X  18       5.290  -2.790   0.290  0.00  0.00            
ATOM    285 HG22 VAL X  18       6.930  -2.770   1.120  0.00  0.00            
ATOM    286 HG23 VAL X  18       6.510  -4.130  -0.000  0.00  0.00            
ATOM    287  C   VAL X  18       7.100  -6.080   1.570  0.00  0.00            
ATOM    288  O   VAL X  18       8.110  -5.800   0.900  0.00  0.00            
ATOM    289  N   PHE X  19       6.450  -7.280   1.450  0.00  0.00            
ATOM    290  HN  PHE X  19       5.630  -7.450   1.990  0.00  0.00            
ATOM    291  CA  PHE X  19       6.650  -8.220   0.360  0.00  0.00            
ATOM    292  HA  PHE X  19       7.230  -7.730  -0.410  0.00  0.00            
ATOM    293  CB  PHE X  19       7.270  -9.570   0.900  0.00  0.00            
ATOM    294  HB1 PHE X  19       6.730  -9.960   1.780  0.00  0.00            
ATOM    295  HB2 PHE X  19       7.280 -10.350   0.110  0.00  0.00            
ATOM    296  CG  PHE X  19       8.710  -9.290   1.470  0.00  0.00            
ATOM    297  CD1 PHE X  19       8.970  -8.590   2.660  0.00  0.00            
ATOM    298  HD1 PHE X  19       8.230  -8.100   3.270  0.00  0.00            
ATOM    299  CE1 PHE X  19      10.230  -8.560   3.280  0.00  0.00            
ATOM    300  HE1 PHE X  19      10.370  -7.840   4.070  0.00  0.00            
ATOM    301  CZ  PHE X  19      11.210  -9.250   2.650  0.00  0.00            
ATOM    302  HZ  PHE X  19      12.210  -9.350   3.060  0.00  0.00            
ATOM    303  CD2 PHE X  19       9.780 -10.070   0.920  0.00  0.00            
ATOM    304  HD2 PHE X  19       9.560 -10.680   0.060  0.00  0.00            
ATOM    305  CE2 PHE X  19      11.060 -10.040   1.480  0.00  0.00            
ATOM    306  HE2 PHE X  19      11.880 -10.580   1.030  0.00  0.00            
ATOM    307  C   PHE X  19       5.290  -8.580  -0.120  0.00  0.00            
ATOM    308  O   PHE X  19       4.350  -8.510   0.630  0.00  0.00            
ATOM    309  N   PHE X  20       5.220  -8.980  -1.370  0.00  0.00            
ATOM    310  HN  PHE X  20       6.140  -9.030  -1.770  0.00  0.00            
ATOM    311  CA  PHE X  20       4.060  -9.320  -2.130  0.00  0.00            
ATOM    312  HA  PHE X  20       4.350  -9.400  -3.170  0.00  0.00            
ATOM    313  CB  PHE X  20       3.470 -10.690  -1.710  0.00  0.00            
ATOM    314  HB1 PHE X  20       2.920 -10.470  -0.770  0.00  0.00            
ATOM    315  HB2 PHE X  20       2.830 -11.150  -2.490  0.00  0.00            
ATOM    316  CG  PHE X  20       4.530 -11.710  -1.420  0.00  0.00            
ATOM    317  CD1 PHE X  20       4.520 -12.260  -0.110  0.00  0.00            
ATOM    318  HD1 PHE X  20       3.760 -11.990   0.610  0.00  0.00            
ATOM    319  CE1 PHE X  20       5.550 -13.110   0.250  0.00  0.00            
ATOM    320  HE1 PHE X  20       5.650 -13.400   1.280  0.00  0.00            
ATOM    321  CZ  PHE X  20       6.360 -13.650  -0.750  0.00  0.00            
ATOM    322  HZ  PHE X  20       7.080 -14.440  -0.500  0.00  0.00            
ATOM    323  CD2 PHE X  20       5.440 -12.140  -2.370  0.00  0.00            
ATOM    324  HD2 PHE X  20       5.330 -11.790  -3.370  0.00  0.00            
ATOM    325  CE2 PHE X  20       6.390 -13.090  -2.090  0.00  0.00            
ATOM    326  HE2 PHE X  20       7.070 -13.520  -2.800  0.00  0.00            
ATOM    327  C   PHE X  20       3.010  -8.180  -2.180  0.00  0.00            
ATOM    328  O   PHE X  20       1.800  -8.470  -2.350  0.00  0.00            
ATOM    329  N   ALA X  21       3.420  -6.930  -2.030  0.00  0.00            
ATOM    330  HN  ALA X  21       4.400  -6.700  -1.970  0.00  0.00            
ATOM    331  CA  ALA X  21       2.480  -5.830  -1.880  0.00  0.00            
ATOM    332  HA  ALA X  21       1.480  -6.170  -1.640  0.00  0.00            
ATOM    333  CB  ALA X  21       2.820  -4.930  -0.720  0.00  0.00            
ATOM    334  HB1 ALA X  21       2.150  -4.040  -0.650  0.00  0.00            
ATOM    335  HB2 ALA X  21       2.740  -5.380   0.290  0.00  0.00            
ATOM    336  HB3 ALA X  21       3.880  -4.640  -0.830  0.00  0.00            
ATOM    337  C   ALA X  21       2.380  -4.970  -3.130  0.00  0.00            
ATOM    338  O   ALA X  21       3.160  -5.000  -4.030  0.00  0.00            
ATOM    339  N   GLU X  22       1.260  -4.220  -3.280  0.00  0.00            
ATOM    340  HN  GLU X  22       0.570  -4.200  -2.560  0.00  0.00            
ATOM    341  CA  GLU X  22       1.040  -3.500  -4.520  0.00  0.00            
ATOM    342  HA  GLU X  22       1.890  -3.620  -5.180  0.00  0.00            
ATOM    343  CB  GLU X  22      -0.250  -3.930  -5.250  0.00  0.00            
ATOM    344  HB1 GLU X  22      -1.120  -3.450  -4.740  0.00  0.00            
ATOM    345  HB2 GLU X  22      -0.100  -3.450  -6.240  0.00  0.00            
ATOM    346  CG  GLU X  22      -0.410  -5.490  -5.520  0.00  0.00            
ATOM    347  HG1 GLU X  22       0.460  -5.970  -6.000  0.00  0.00            
ATOM    348  HG2 GLU X  22      -0.620  -5.960  -4.530  0.00  0.00            
ATOM    349  CD  GLU X  22      -1.550  -5.830  -6.490  0.00  0.00            
ATOM    350  OE1 GLU X  22      -1.360  -5.410  -7.660  0.00  0.00            
ATOM    351  OE2 GLU X  22      -2.610  -6.460  -6.130  0.00  0.00            
ATOM    352  C   GLU X  22       0.960  -2.030  -4.240  0.00  0.00            
ATOM    353  O   GLU X  22       0.510  -1.640  -3.140  0.00  0.00            
ATOM    354  N   ASP X  23       1.260  -1.160  -5.190  0.00  0.00            
ATOM    355  HN  ASP X  23       1.840  -1.440  -5.950  0.00  0.00            
ATOM    356  CA  ASP X  23       1.010   0.240  -5.130  0.00  0.00            
ATOM    357  HA  ASP X  23       1.320   0.460  -4.130  0.00  0.00            
ATOM    358  CB  ASP X  23       1.850   1.000  -6.240  0.00  0.00            
ATOM    359  HB1 ASP X  23       1.290   1.130  -7.180  0.00  0.00            
ATOM    360  HB2 ASP X  23       2.160   2.020  -5.920  0.00  0.00            
ATOM    361  CG  ASP X  23       3.200   0.350  -6.470  0.00  0.00            
ATOM    362  OD1 ASP X  23       3.250  -0.750  -7.120  0.00  0.00            
ATOM    363  OD2 ASP X  23       4.210   0.960  -6.100  0.00  0.00            
ATOM    364  C   ASP X  23      -0.510   0.610  -5.140  0.00  0.00            
ATOM    365  O   ASP X  23      -1.350   0.110  -5.890  0.00  0.00            
ATOM    366  N   VAL X  24      -0.760   1.690  -4.350  0.00  0.00            
ATOM    367  HN  VAL X  24      -0.120   1.940  -3.630  0.00  0.00            
ATOM    368  CA  VAL X  24      -2.060   2.300  -4.180  0.00  0.00            
ATOM    369  HA  VAL X  24      -2.830   1.620  -4.520  0.00  0.00            
ATOM    370  CB  VAL X  24      -2.490   2.530  -2.810  0.00  0.00            
ATOM    371  HB  VAL X  24      -1.820   3.280  -2.350  0.00  0.00            
ATOM    372  CG1 VAL X  24      -3.980   3.010  -2.700  0.00  0.00            
ATOM    373 HG11 VAL X  24      -4.430   3.090  -1.700  0.00  0.00            
ATOM    374 HG12 VAL X  24      -3.980   4.040  -3.100  0.00  0.00            
ATOM    375 HG13 VAL X  24      -4.630   2.370  -3.340  0.00  0.00            
ATOM    376  CG2 VAL X  24      -2.430   1.250  -2.020  0.00  0.00            
ATOM    377 HG21 VAL X  24      -3.000   0.440  -2.500  0.00  0.00            
ATOM    378 HG22 VAL X  24      -1.370   0.900  -2.020  0.00  0.00            
ATOM    379 HG23 VAL X  24      -2.900   1.330  -1.020  0.00  0.00            
ATOM    380  C   VAL X  24      -2.130   3.580  -5.030  0.00  0.00            
ATOM    381  O   VAL X  24      -1.370   4.520  -4.940  0.00  0.00            
ATOM    382  N   GLY X  25      -3.150   3.640  -5.960  0.00  0.00            
ATOM    383  HN  GLY X  25      -3.660   2.790  -6.120  0.00  0.00            
ATOM    384  CA  GLY X  25      -3.310   4.710  -7.030  0.00  0.00            
ATOM    385  HA1 GLY X  25      -2.330   5.090  -7.230  0.00  0.00            
ATOM    386  HA2 GLY X  25      -3.750   4.140  -7.840  0.00  0.00            
ATOM    387  C   GLY X  25      -4.290   5.720  -6.500  0.00  0.00            
ATOM    388  O   GLY X  25      -5.000   5.540  -5.470  0.00  0.00            
ATOM    389  N   SER X  26      -4.350   6.860  -7.210  0.00  0.00            
ATOM    390  HN  SER X  26      -4.010   7.020  -8.130  0.00  0.00            
ATOM    391  CA  SER X  26      -5.320   7.910  -6.880  0.00  0.00            
ATOM    392  HA  SER X  26      -6.270   7.440  -6.660  0.00  0.00            
ATOM    393  CB  SER X  26      -4.820   8.860  -5.790  0.00  0.00            
ATOM    394  HB1 SER X  26      -4.540   8.150  -5.000  0.00  0.00            
ATOM    395  HB2 SER X  26      -3.920   9.490  -5.930  0.00  0.00            
ATOM    396  OG  SER X  26      -5.730   9.680  -5.080  0.00  0.00            
ATOM    397  HG1 SER X  26      -5.780  10.500  -5.570  0.00  0.00            
ATOM    398  C   SER X  26      -5.510   8.660  -8.180  0.00  0.00            
ATOM    399  O   SER X  26      -4.790   8.430  -9.100  0.00  0.00            
ATOM    400  N   ASN X  27      -6.520   9.550  -8.200  0.00  0.00            
ATOM    401  HN  ASN X  27      -7.160   9.680  -7.450  0.00  0.00            
ATOM    402  CA  ASN X  27      -6.500  10.540  -9.250  0.00  0.00            
ATOM    403  HA  ASN X  27      -6.190  10.120 -10.200  0.00  0.00            
ATOM    404  CB  ASN X  27      -7.890  11.200  -9.300  0.00  0.00            
ATOM    405  HB1 ASN X  27      -8.620  10.410  -9.540  0.00  0.00            
ATOM    406  HB2 ASN X  27      -8.080  11.610  -8.290  0.00  0.00            
ATOM    407  CG  ASN X  27      -8.200  12.340 -10.230  0.00  0.00            
ATOM    408  OD1 ASN X  27      -7.390  12.750 -11.070  0.00  0.00            
ATOM    409  ND2 ASN X  27      -9.440  12.960 -10.030  0.00  0.00            
ATOM    410 HD21 ASN X  27      -9.750  13.600 -10.730  0.00  0.00            
ATOM    411 HD22 ASN X  27     -10.180  12.580  -9.470  0.00  0.00            
ATOM    412  C   ASN X  27      -5.420  11.580  -8.900  0.00  0.00            
ATOM    413  O   ASN X  27      -5.320  12.040  -7.780  0.00  0.00            
ATOM    414  N   LYS X  28      -4.560  11.880  -9.820  0.00  0.00            
ATOM    415  HN  LYS X  28      -4.770  11.410 -10.680  0.00  0.00            
ATOM    416  CA  LYS X  28      -3.400  12.810  -9.720  0.00  0.00            
ATOM    417  HA  LYS X  28      -3.310  13.110 -10.750  0.00  0.00            
ATOM    418  CB  LYS X  28      -3.650  14.200  -8.970  0.00  0.00            
ATOM    419  HB1 LYS X  28      -3.870  13.980  -7.900  0.00  0.00            
ATOM    420  HB2 LYS X  28      -2.730  14.800  -8.990  0.00  0.00            
ATOM    421  CG  LYS X  28      -4.800  14.910  -9.600  0.00  0.00            
ATOM    422  HG1 LYS X  28      -4.730  14.780 -10.700  0.00  0.00            
ATOM    423  HG2 LYS X  28      -5.760  14.490  -9.250  0.00  0.00            
ATOM    424  CD  LYS X  28      -4.810  16.430  -9.350  0.00  0.00            
ATOM    425  HD1 LYS X  28      -4.990  16.550  -8.260  0.00  0.00            
ATOM    426  HD2 LYS X  28      -3.740  16.690  -9.500  0.00  0.00            
ATOM    427  CE  LYS X  28      -5.680  17.340 -10.230  0.00  0.00            
ATOM    428  HE1 LYS X  28      -6.700  16.900 -10.220  0.00  0.00            
ATOM    429  HE2 LYS X  28      -5.690  18.400  -9.860  0.00  0.00            
ATOM    430  NZ  LYS X  28      -5.130  17.460 -11.560  0.00  0.00            
ATOM    431  HZ1 LYS X  28      -5.480  18.280 -12.100  0.00  0.00            
ATOM    432  HZ2 LYS X  28      -4.100  17.460 -11.610  0.00  0.00            
ATOM    433  HZ3 LYS X  28      -5.450  16.670 -12.160  0.00  0.00            
ATOM    434  C   LYS X  28      -2.110  12.190  -9.350  0.00  0.00            
ATOM    435  O   LYS X  28      -1.260  12.820  -8.770  0.00  0.00            
ATOM    436  N   GLY X  29      -1.910  10.930  -9.720  0.00  0.00            
ATOM    437  HN  GLY X  29      -2.580  10.520 -10.330  0.00  0.00            
ATOM    438  CA  GLY X  29      -0.660  10.230  -9.420  0.00  0.00            
ATOM    439  HA1 GLY X  29      -0.630   9.420 -10.120  0.00  0.00            
ATOM    440  HA2 GLY X  29       0.200  10.880  -9.410  0.00  0.00            
ATOM    441  C   GLY X  29      -0.660   9.660  -8.050  0.00  0.00            
ATOM    442  O   GLY X  29      -1.100  10.240  -7.010  0.00  0.00            
ATOM    443  N   ALA X  30      -0.310   8.340  -8.060  0.00  0.00            
ATOM    444  HN  ALA X  30       0.160   8.010  -8.870  0.00  0.00            
ATOM    445  CA  ALA X  30      -0.370   7.360  -7.000  0.00  0.00            
ATOM    446  HA  ALA X  30      -1.400   7.110  -6.780  0.00  0.00            
ATOM    447  CB  ALA X  30       0.460   6.090  -7.420  0.00  0.00            
ATOM    448  HB1 ALA X  30       0.590   5.380  -6.570  0.00  0.00            
ATOM    449  HB2 ALA X  30      -0.040   5.530  -8.240  0.00  0.00            
ATOM    450  HB3 ALA X  30       1.470   6.380  -7.770  0.00  0.00            
ATOM    451  C   ALA X  30       0.250   7.880  -5.720  0.00  0.00            
ATOM    452  O   ALA X  30       1.030   8.830  -5.670  0.00  0.00            
ATOM    453  N   ILE X  31      -0.290   7.240  -4.630  0.00  0.00            
ATOM    454  HN  ILE X  31      -0.780   6.380  -4.690  0.00  0.00            
ATOM    455  CA  ILE X  31       0.070   7.750  -3.350  0.00  0.00            
ATOM    456  HA  ILE X  31       0.360   8.780  -3.410  0.00  0.00            
ATOM    457  CB  ILE X  31      -1.100   7.530  -2.280  0.00  0.00            
ATOM    458  HB  ILE X  31      -1.210   6.460  -2.020  0.00  0.00            
ATOM    459  CG2 ILE X  31      -0.730   8.220  -0.950  0.00  0.00            
ATOM    460 HG21 ILE X  31      -0.080   7.680  -0.230  0.00  0.00            
ATOM    461 HG22 ILE X  31      -0.260   9.210  -1.100  0.00  0.00            
ATOM    462 HG23 ILE X  31      -1.650   8.460  -0.390  0.00  0.00            
ATOM    463  CG1 ILE X  31      -2.410   8.200  -2.840  0.00  0.00            
ATOM    464 HG11 ILE X  31      -2.830   7.610  -3.690  0.00  0.00            
ATOM    465 HG12 ILE X  31      -3.170   8.220  -2.030  0.00  0.00            
ATOM    466  CD  ILE X  31      -2.170   9.630  -3.350  0.00  0.00            
ATOM    467  HD1 ILE X  31      -3.110  10.140  -3.660  0.00  0.00            
ATOM    468  HD2 ILE X  31      -1.690  10.310  -2.620  0.00  0.00            
ATOM    469  HD3 ILE X  31      -1.580   9.470  -4.280  0.00  0.00            
ATOM    470  C   ILE X  31       1.280   7.000  -2.840  0.00  0.00            
ATOM    471  O   ILE X  31       1.300   5.810  -2.730  0.00  0.00            
ATOM    472  N   ILE X  32       2.300   7.840  -2.550  0.00  0.00            
ATOM    473  HN  ILE X  32       2.120   8.820  -2.500  0.00  0.00            
ATOM    474  CA  ILE X  32       3.590   7.410  -2.090  0.00  0.00            
ATOM    475  HA  ILE X  32       3.820   6.520  -2.640  0.00  0.00            
ATOM    476  CB  ILE X  32       4.590   8.390  -2.470  0.00  0.00            
ATOM    477  HB  ILE X  32       4.330   9.400  -2.060  0.00  0.00            
ATOM    478  CG2 ILE X  32       5.990   8.020  -1.920  0.00  0.00            
ATOM    479 HG21 ILE X  32       6.050   8.240  -0.830  0.00  0.00            
ATOM    480 HG22 ILE X  32       6.220   6.960  -2.080  0.00  0.00            
ATOM    481 HG23 ILE X  32       6.790   8.680  -2.340  0.00  0.00            
ATOM    482  CG1 ILE X  32       4.710   8.670  -4.020  0.00  0.00            
ATOM    483 HG11 ILE X  32       3.840   9.270  -4.370  0.00  0.00            
ATOM    484 HG12 ILE X  32       5.590   9.340  -4.110  0.00  0.00            
ATOM    485  CD  ILE X  32       4.830   7.490  -4.920  0.00  0.00            
ATOM    486  HD1 ILE X  32       5.510   6.730  -4.460  0.00  0.00            
ATOM    487  HD2 ILE X  32       3.850   6.980  -5.070  0.00  0.00            
ATOM    488  HD3 ILE X  32       5.290   7.700  -5.900  0.00  0.00            
ATOM    489  C   ILE X  32       3.540   7.150  -0.590  0.00  0.00            
ATOM    490  O   ILE X  32       3.010   7.950   0.170  0.00  0.00            
ATOM    491  N   GLY X  33       4.120   5.950  -0.220  0.00  0.00            
ATOM    492  HN  GLY X  33       4.570   5.350  -0.880  0.00  0.00            
ATOM    493  CA  GLY X  33       4.040   5.550   1.170  0.00  0.00            
ATOM    494  HA1 GLY X  33       4.770   4.850   1.530  0.00  0.00            
ATOM    495  HA2 GLY X  33       4.110   6.390   1.840  0.00  0.00            
ATOM    496  C   GLY X  33       2.730   4.930   1.630  0.00  0.00            
ATOM    497  O   GLY X  33       2.560   4.650   2.800  0.00  0.00            
ATOM    498  N   LEU X  34       1.770   4.800   0.710  0.00  0.00            
ATOM    499  HN  LEU X  34       1.910   5.140  -0.220  0.00  0.00            
ATOM    500  CA  LEU X  34       0.480   4.100   0.980  0.00  0.00            
ATOM    501  HA  LEU X  34       0.390   3.820   2.020  0.00  0.00            
ATOM    502  CB  LEU X  34      -0.790   4.950   0.670  0.00  0.00            
ATOM    503  HB1 LEU X  34      -0.840   5.850   1.310  0.00  0.00            
ATOM    504  HB2 LEU X  34      -0.880   5.080  -0.430  0.00  0.00            
ATOM    505  CG  LEU X  34      -2.080   4.090   1.060  0.00  0.00            
ATOM    506  HG  LEU X  34      -2.000   3.200   0.420  0.00  0.00            
ATOM    507  CD1 LEU X  34      -2.220   3.780   2.560  0.00  0.00            
ATOM    508 HD11 LEU X  34      -2.790   2.840   2.720  0.00  0.00            
ATOM    509 HD12 LEU X  34      -1.330   3.560   3.180  0.00  0.00            
ATOM    510 HD13 LEU X  34      -2.660   4.640   3.110  0.00  0.00            
ATOM    511  CD2 LEU X  34      -3.260   4.900   0.490  0.00  0.00            
ATOM    512 HD21 LEU X  34      -4.210   4.350   0.640  0.00  0.00            
ATOM    513 HD22 LEU X  34      -3.390   5.950   0.830  0.00  0.00            
ATOM    514 HD23 LEU X  34      -3.200   4.950  -0.610  0.00  0.00            
ATOM    515  C   LEU X  34       0.580   2.810   0.180  0.00  0.00            
ATOM    516  O   LEU X  34       1.030   2.830  -0.980  0.00  0.00            
ATOM    517  N   MET X  35       0.260   1.600   0.760  0.00  0.00            
ATOM    518  HN  MET X  35       0.050   1.550   1.740  0.00  0.00            
ATOM    519  CA  MET X  35       0.410   0.320   0.100  0.00  0.00            
ATOM    520  HA  MET X  35       0.430   0.350  -0.970  0.00  0.00            
ATOM    521  CB  MET X  35       1.790  -0.410   0.460  0.00  0.00            
ATOM    522  HB1 MET X  35       1.740  -0.580   1.550  0.00  0.00            
ATOM    523  HB2 MET X  35       1.860  -1.420  -0.020  0.00  0.00            
ATOM    524  CG  MET X  35       3.130   0.350   0.170  0.00  0.00            
ATOM    525  HG1 MET X  35       2.890   1.330   0.620  0.00  0.00            
ATOM    526  HG2 MET X  35       4.050  -0.070   0.630  0.00  0.00            
ATOM    527  SD  MET X  35       3.400   0.580  -1.630  0.00  0.00            
ATOM    528  CE  MET X  35       4.360  -0.940  -1.820  0.00  0.00            
ATOM    529  HE1 MET X  35       5.420  -0.790  -1.540  0.00  0.00            
ATOM    530  HE2 MET X  35       3.860  -1.630  -1.100  0.00  0.00            
ATOM    531  HE3 MET X  35       4.300  -1.330  -2.860  0.00  0.00            
ATOM    532  C   MET X  35      -0.730  -0.630   0.340  0.00  0.00            
ATOM    533  O   MET X  35      -1.530  -0.380   1.240  0.00  0.00            
ATOM    534  N   VAL X  36      -0.880  -1.690  -0.500  0.00  0.00            
ATOM    535  HN  VAL X  36      -0.240  -1.950  -1.220  0.00  0.00            
ATOM    536  CA  VAL X  36      -2.020  -2.550  -0.370  0.00  0.00            
ATOM    537  HA  VAL X  36      -2.390  -2.490   0.640  0.00  0.00            
ATOM    538  CB  VAL X  36      -3.160  -2.110  -1.290  0.00  0.00            
ATOM    539  HB  VAL X  36      -3.290  -1.030  -1.080  0.00  0.00            
ATOM    540  CG1 VAL X  36      -2.910  -2.370  -2.770  0.00  0.00            
ATOM    541 HG11 VAL X  36      -2.820  -3.450  -3.000  0.00  0.00            
ATOM    542 HG12 VAL X  36      -3.740  -2.040  -3.430  0.00  0.00            
ATOM    543 HG13 VAL X  36      -2.040  -1.870  -3.260  0.00  0.00            
ATOM    544  CG2 VAL X  36      -4.530  -2.750  -0.890  0.00  0.00            
ATOM    545 HG21 VAL X  36      -5.340  -2.170  -1.390  0.00  0.00            
ATOM    546 HG22 VAL X  36      -4.450  -3.830  -1.170  0.00  0.00            
ATOM    547 HG23 VAL X  36      -4.740  -2.630   0.190  0.00  0.00            
ATOM    548  C   VAL X  36      -1.760  -4.020  -0.550  0.00  0.00            
ATOM    549  O   VAL X  36      -0.960  -4.420  -1.380  0.00  0.00            
ATOM    550  N   GLY X  37      -2.460  -4.870   0.230  0.00  0.00            
ATOM    551  HN  GLY X  37      -3.100  -4.520   0.910  0.00  0.00            
ATOM    552  CA  GLY X  37      -2.260  -6.350   0.260  0.00  0.00            
ATOM    553  HA1 GLY X  37      -3.030  -6.780   0.880  0.00  0.00            
ATOM    554  HA2 GLY X  37      -2.180  -6.680  -0.770  0.00  0.00            
ATOM    555  C   GLY X  37      -0.910  -6.780   0.650  0.00  0.00            
ATOM    556  O   GLY X  37      -0.230  -6.250   1.520  0.00  0.00            
ATOM    557  N   GLY X  38      -0.360  -7.880   0.030  0.00  0.00            
ATOM    558  HN  GLY X  38      -0.840  -8.380  -0.700  0.00  0.00            
ATOM    559  CA  GLY X  38       0.910  -8.510   0.510  0.00  0.00            
ATOM    560  HA1 GLY X  38       1.050  -9.450   0.010  0.00  0.00            
ATOM    561  HA2 GLY X  38       1.700  -7.800   0.370  0.00  0.00            
ATOM    562  C   GLY X  38       1.100  -8.760   1.990  0.00  0.00            
ATOM    563  O   GLY X  38       0.160  -9.030   2.720  0.00  0.00            
ATOM    564  N   VAL X  39       2.340  -8.750   2.480  0.00  0.00            
ATOM    565  HN  VAL X  39       3.120  -8.530   1.890  0.00  0.00            
ATOM    566  CA  VAL X  39       2.730  -9.060   3.840  0.00  0.00            
ATOM    567  HA  VAL X  39       1.930  -8.900   4.550  0.00  0.00            
ATOM    568  CB  VAL X  39       3.240 -10.550   3.940  0.00  0.00            
ATOM    569  HB  VAL X  39       2.410 -11.130   3.500  0.00  0.00            
ATOM    570  CG1 VAL X  39       4.550 -10.680   3.220  0.00  0.00            
ATOM    571 HG11 VAL X  39       4.880 -11.750   3.210  0.00  0.00            
ATOM    572 HG12 VAL X  39       4.620 -10.250   2.190  0.00  0.00            
ATOM    573 HG13 VAL X  39       5.290 -10.220   3.910  0.00  0.00            
ATOM    574  CG2 VAL X  39       3.280 -11.000   5.430  0.00  0.00            
ATOM    575 HG21 VAL X  39       4.250 -10.860   5.960  0.00  0.00            
ATOM    576 HG22 VAL X  39       2.430 -10.550   5.990  0.00  0.00            
ATOM    577 HG23 VAL X  39       3.140 -12.090   5.580  0.00  0.00            
ATOM    578  C   VAL X  39       3.900  -8.180   4.250  0.00  0.00            
ATOM    579  O   VAL X  39       4.570  -7.510   3.520  0.00  0.00            
ATOM    580  N   VAL X  40       4.020  -7.950   5.610  0.00  0.00            
ATOM    581  HN  VAL X  40       3.430  -8.450   6.230  0.00  0.00            
ATOM    582  CA  VAL X  40       4.960  -6.940   6.210  0.00  0.00            
ATOM    583  HA  VAL X  40       5.360  -6.290   5.430  0.00  0.00            
ATOM    584  CB  VAL X  40       4.180  -5.910   7.100  0.00  0.00            
ATOM    585  HB  VAL X  40       3.750  -6.370   8.000  0.00  0.00            
ATOM    586  CG1 VAL X  40       5.110  -4.770   7.520  0.00  0.00            
ATOM    587 HG11 VAL X  40       5.890  -5.210   8.190  0.00  0.00            
ATOM    588 HG12 VAL X  40       5.660  -4.300   6.680  0.00  0.00            
ATOM    589 HG13 VAL X  40       4.590  -3.930   8.040  0.00  0.00            
ATOM    590  CG2 VAL X  40       3.020  -5.280   6.250  0.00  0.00            
ATOM    591 HG21 VAL X  40       3.400  -4.610   5.450  0.00  0.00            
ATOM    592 HG22 VAL X  40       2.460  -6.130   5.790  0.00  0.00            
ATOM    593 HG23 VAL X  40       2.260  -4.750   6.880  0.00  0.00            
ATOM    594  C   VAL X  40       5.970  -7.740   7.020  0.00  0.00            
ATOM    595  O   VAL X  40       5.590  -8.370   7.990  0.00  0.00            
ATOM    596  N   ILE X  41       7.270  -7.640   6.770  0.00  0.00            
ATOM    597  HN  ILE X  41       7.570  -6.950   6.120  0.00  0.00            
ATOM    598  CA  ILE X  41       8.300  -8.300   7.520  0.00  0.00            
ATOM    599  HA  ILE X  41       7.790  -8.860   8.290  0.00  0.00            
ATOM    600  CB  ILE X  41       9.040  -9.300   6.600  0.00  0.00            
ATOM    601  HB  ILE X  41       9.400  -8.660   5.760  0.00  0.00            
ATOM    602  CG2 ILE X  41      10.320  -9.790   7.340  0.00  0.00            
ATOM    603 HG21 ILE X  41      10.850 -10.430   6.590  0.00  0.00            
ATOM    604 HG22 ILE X  41      10.960  -8.920   7.560  0.00  0.00            
ATOM    605 HG23 ILE X  41      10.160 -10.280   8.320  0.00  0.00            
ATOM    606  CG1 ILE X  41       8.250 -10.550   5.940  0.00  0.00            
ATOM    607 HG11 ILE X  41       7.770 -10.120   5.040  0.00  0.00            
ATOM    608 HG12 ILE X  41       8.990 -11.350   5.750  0.00  0.00            
ATOM    609  CD  ILE X  41       7.170 -11.200   6.710  0.00  0.00            
ATOM    610  HD1 ILE X  41       6.500 -10.390   7.070  0.00  0.00            
ATOM    611  HD2 ILE X  41       6.660 -11.860   5.970  0.00  0.00            
ATOM    612  HD3 ILE X  41       7.460 -11.860   7.550  0.00  0.00            
ATOM    613  C   ILE X  41       9.100  -7.320   8.280  0.00  0.00            
ATOM    614  O   ILE X  41       9.620  -6.360   7.790  0.00  0.00            
ATOM    615  N   ALA X  42       9.170  -7.480   9.620  0.00  0.00            
ATOM    616  HN  ALA X  42       8.670  -8.250  10.030  0.00  0.00            
ATOM    617  CA  ALA X  42       9.690  -6.580  10.610  0.00  0.00            
ATOM    618  HA  ALA X  42       9.720  -5.600  10.170  0.00  0.00            
ATOM    619  CB  ALA X  42       8.760  -6.480  11.870  0.00  0.00            
ATOM    620  HB1 ALA X  42       9.000  -5.600  12.510  0.00  0.00            
ATOM    621  HB2 ALA X  42       7.690  -6.340  11.580  0.00  0.00            
ATOM    622  HB3 ALA X  42       8.960  -7.400  12.460  0.00  0.00            
ATOM    623  C   ALA X  42      11.160  -6.840  10.790  0.00  0.00            
ATOM    624  O   ALA X  42      11.720  -7.760  10.140  0.00  0.00            
END
