# Supplementary material for: Modulation of Aβ1–42 Aggregation by a SARS-CoV‑2 Protein Fragment
Source: J Chem Inf Model. 2025 Oct 1;65(20):11342–56. doi: 10.1021/acs.jcim.5c01811 (PMC12570137; doi:10.1021/acs.jcim.5c01811)
Supplement: Supplementary file 2 [file ci5c01811_si_002.zip › AB-coordinates/MONOMER/CENTROIDS/CONTROL/RC2_C4.pdb]

CRYST1   66.322   66.322   66.322  90.00  90.00  90.00 P 1           1
ATOM      1  N   ASP X   1      -9.740  -0.640 -14.770  0.00  0.00            
ATOM      2  HN  ASP X   1     -10.400  -1.040 -15.390  0.00  0.00            
ATOM      3  CA  ASP X   1      -9.980   0.760 -14.280  0.00  0.00            
ATOM      4  HA  ASP X   1      -9.060   1.310 -14.310  0.00  0.00            
ATOM      5  CB  ASP X   1     -11.040   1.380 -15.160  0.00  0.00            
ATOM      6  HB1 ASP X   1     -11.900   0.700 -15.310  0.00  0.00            
ATOM      7  HB2 ASP X   1     -11.310   2.360 -14.730  0.00  0.00            
ATOM      8  CG  ASP X   1     -10.530   1.630 -16.570  0.00  0.00            
ATOM      9  OD1 ASP X   1      -9.320   1.750 -16.820  0.00  0.00            
ATOM     10  OD2 ASP X   1     -11.430   1.820 -17.430  0.00  0.00            
ATOM     11  C   ASP X   1     -10.340   0.820 -12.830  0.00  0.00            
ATOM     12  O   ASP X   1     -10.430   1.940 -12.290  0.00  0.00            
ATOM     13  N   ALA X   2     -10.780  -0.300 -12.200  0.00  0.00            
ATOM     14  HN  ALA X   2     -10.730  -1.160 -12.690  0.00  0.00            
ATOM     15  CA  ALA X   2     -11.100  -0.500 -10.860  0.00  0.00            
ATOM     16  HA  ALA X   2     -10.520   0.240 -10.310  0.00  0.00            
ATOM     17  CB  ALA X   2     -12.630  -0.210 -10.660  0.00  0.00            
ATOM     18  HB1 ALA X   2     -12.870   0.100  -9.610  0.00  0.00            
ATOM     19  HB2 ALA X   2     -12.900   0.640 -11.300  0.00  0.00            
ATOM     20  HB3 ALA X   2     -13.300  -1.020 -11.010  0.00  0.00            
ATOM     21  C   ALA X   2     -10.740  -1.900 -10.220  0.00  0.00            
ATOM     22  O   ALA X   2     -10.150  -2.730 -10.950  0.00  0.00            
ATOM     23  N   GLU X   3     -11.150  -2.190  -8.950  0.00  0.00            
ATOM     24  HN  GLU X   3     -11.700  -1.480  -8.540  0.00  0.00            
ATOM     25  CA  GLU X   3     -10.970  -3.440  -8.220  0.00  0.00            
ATOM     26  HA  GLU X   3     -11.290  -3.420  -7.180  0.00  0.00            
ATOM     27  CB  GLU X   3     -11.890  -4.670  -8.790  0.00  0.00            
ATOM     28  HB1 GLU X   3     -11.590  -4.780  -9.840  0.00  0.00            
ATOM     29  HB2 GLU X   3     -11.630  -5.560  -8.170  0.00  0.00            
ATOM     30  CG  GLU X   3     -13.390  -4.430  -8.570  0.00  0.00            
ATOM     31  HG1 GLU X   3     -13.620  -4.510  -7.490  0.00  0.00            
ATOM     32  HG2 GLU X   3     -13.680  -3.430  -8.960  0.00  0.00            
ATOM     33  CD  GLU X   3     -14.260  -5.380  -9.410  0.00  0.00            
ATOM     34  OE1 GLU X   3     -14.610  -5.000 -10.550  0.00  0.00            
ATOM     35  OE2 GLU X   3     -14.570  -6.480  -8.930  0.00  0.00            
ATOM     36  C   GLU X   3      -9.530  -3.850  -7.860  0.00  0.00            
ATOM     37  O   GLU X   3      -9.330  -4.770  -6.950  0.00  0.00            
ATOM     38  N   PHE X   4      -8.480  -3.280  -8.600  0.00  0.00            
ATOM     39  HN  PHE X   4      -8.690  -2.650  -9.350  0.00  0.00            
ATOM     40  CA  PHE X   4      -7.110  -3.680  -8.500  0.00  0.00            
ATOM     41  HA  PHE X   4      -7.020  -4.760  -8.590  0.00  0.00            
ATOM     42  CB  PHE X   4      -6.350  -3.030  -9.610  0.00  0.00            
ATOM     43  HB1 PHE X   4      -6.720  -3.260 -10.630  0.00  0.00            
ATOM     44  HB2 PHE X   4      -6.450  -1.920  -9.610  0.00  0.00            
ATOM     45  CG  PHE X   4      -4.930  -3.440  -9.630  0.00  0.00            
ATOM     46  CD1 PHE X   4      -4.510  -4.700 -10.020  0.00  0.00            
ATOM     47  HD1 PHE X   4      -5.300  -5.390 -10.220  0.00  0.00            
ATOM     48  CE1 PHE X   4      -3.150  -5.030 -10.110  0.00  0.00            
ATOM     49  HE1 PHE X   4      -2.940  -6.040 -10.450  0.00  0.00            
ATOM     50  CZ  PHE X   4      -2.160  -4.150  -9.850  0.00  0.00            
ATOM     51  HZ  PHE X   4      -1.160  -4.450 -10.150  0.00  0.00            
ATOM     52  CD2 PHE X   4      -3.860  -2.480  -9.410  0.00  0.00            
ATOM     53  HD2 PHE X   4      -4.080  -1.480  -9.080  0.00  0.00            
ATOM     54  CE2 PHE X   4      -2.500  -2.840  -9.530  0.00  0.00            
ATOM     55  HE2 PHE X   4      -1.780  -2.030  -9.570  0.00  0.00            
ATOM     56  C   PHE X   4      -6.570  -3.290  -7.140  0.00  0.00            
ATOM     57  O   PHE X   4      -6.350  -2.080  -6.840  0.00  0.00            
ATOM     58  N   ARG X   5      -6.230  -4.280  -6.370  0.00  0.00            
ATOM     59  HN  ARG X   5      -6.560  -5.200  -6.580  0.00  0.00            
ATOM     60  CA  ARG X   5      -5.410  -4.180  -5.170  0.00  0.00            
ATOM     61  HA  ARG X   5      -5.400  -3.130  -4.890  0.00  0.00            
ATOM     62  CB  ARG X   5      -5.890  -4.920  -3.870  0.00  0.00            
ATOM     63  HB1 ARG X   5      -6.170  -5.950  -4.170  0.00  0.00            
ATOM     64  HB2 ARG X   5      -5.000  -4.980  -3.170  0.00  0.00            
ATOM     65  CG  ARG X   5      -7.160  -4.340  -3.110  0.00  0.00            
ATOM     66  HG1 ARG X   5      -7.170  -4.670  -2.050  0.00  0.00            
ATOM     67  HG2 ARG X   5      -6.960  -3.250  -3.090  0.00  0.00            
ATOM     68  CD  ARG X   5      -8.510  -4.590  -3.760  0.00  0.00            
ATOM     69  HD1 ARG X   5      -9.340  -4.060  -3.230  0.00  0.00            
ATOM     70  HD2 ARG X   5      -8.580  -4.160  -4.780  0.00  0.00            
ATOM     71  NE  ARG X   5      -8.910  -6.020  -3.750  0.00  0.00            
ATOM     72  HE  ARG X   5      -8.390  -6.670  -3.200  0.00  0.00            
ATOM     73  CZ  ARG X   5     -10.130  -6.400  -4.140  0.00  0.00            
ATOM     74  NH1 ARG X   5     -10.890  -5.610  -4.840  0.00  0.00            
ATOM     75 HH11 ARG X   5     -11.660  -6.110  -5.230  0.00  0.00            
ATOM     76 HH12 ARG X   5     -10.320  -5.150  -5.520  0.00  0.00            
ATOM     77  NH2 ARG X   5     -10.630  -7.530  -3.740  0.00  0.00            
ATOM     78 HH21 ARG X   5     -10.040  -8.240  -3.380  0.00  0.00            
ATOM     79 HH22 ARG X   5     -11.590  -7.820  -3.840  0.00  0.00            
ATOM     80  C   ARG X   5      -4.000  -4.650  -5.490  0.00  0.00            
ATOM     81  O   ARG X   5      -3.710  -5.790  -5.750  0.00  0.00            
ATOM     82  N   HIS X   6      -3.090  -3.680  -5.640  0.00  0.00            
ATOM     83  HN  HIS X   6      -3.370  -2.720  -5.610  0.00  0.00            
ATOM     84  CA  HIS X   6      -1.630  -3.800  -6.010  0.00  0.00            
ATOM     85  HA  HIS X   6      -1.550  -3.990  -7.080  0.00  0.00            
ATOM     86  CB  HIS X   6      -0.860  -2.480  -5.630  0.00  0.00            
ATOM     87  HB1 HIS X   6      -1.370  -1.670  -6.190  0.00  0.00            
ATOM     88  HB2 HIS X   6      -1.120  -2.360  -4.560  0.00  0.00            
ATOM     89  ND1 HIS X   6       0.840  -2.220  -7.450  0.00  0.00            
ATOM     90  CG  HIS X   6       0.610  -2.390  -6.090  0.00  0.00            
ATOM     91  CE1 HIS X   6       2.170  -2.140  -7.480  0.00  0.00            
ATOM     92  HE1 HIS X   6       2.790  -1.870  -8.340  0.00  0.00            
ATOM     93  NE2 HIS X   6       2.760  -2.280  -6.290  0.00  0.00            
ATOM     94  HE2 HIS X   6       3.760  -2.320  -6.130  0.00  0.00            
ATOM     95  CD2 HIS X   6       1.760  -2.450  -5.400  0.00  0.00            
ATOM     96  HD2 HIS X   6       1.940  -2.560  -4.340  0.00  0.00            
ATOM     97  C   HIS X   6      -0.850  -5.080  -5.470  0.00  0.00            
ATOM     98  O   HIS X   6      -0.810  -5.440  -4.270  0.00  0.00            
ATOM     99  N   ASP X   7      -0.110  -5.820  -6.310  0.00  0.00            
ATOM    100  HN  ASP X   7      -0.040  -5.690  -7.300  0.00  0.00            
ATOM    101  CA  ASP X   7       0.810  -6.880  -5.950  0.00  0.00            
ATOM    102  HA  ASP X   7       0.260  -7.530  -5.270  0.00  0.00            
ATOM    103  CB  ASP X   7       1.330  -7.540  -7.240  0.00  0.00            
ATOM    104  HB1 ASP X   7       1.800  -6.760  -7.860  0.00  0.00            
ATOM    105  HB2 ASP X   7       2.160  -8.230  -6.980  0.00  0.00            
ATOM    106  CG  ASP X   7       0.210  -8.210  -7.950  0.00  0.00            
ATOM    107  OD1 ASP X   7      -0.830  -8.700  -7.350  0.00  0.00            
ATOM    108  OD2 ASP X   7       0.340  -8.440  -9.160  0.00  0.00            
ATOM    109  C   ASP X   7       2.000  -6.480  -5.130  0.00  0.00            
ATOM    110  O   ASP X   7       2.780  -5.620  -5.520  0.00  0.00            
ATOM    111  N   SER X   8       2.080  -7.120  -3.910  0.00  0.00            
ATOM    112  HN  SER X   8       1.450  -7.850  -3.670  0.00  0.00            
ATOM    113  CA  SER X   8       2.970  -6.780  -2.800  0.00  0.00            
ATOM    114  HA  SER X   8       2.740  -7.550  -2.080  0.00  0.00            
ATOM    115  CB  SER X   8       4.550  -6.830  -2.970  0.00  0.00            
ATOM    116  HB1 SER X   8       4.680  -6.470  -4.010  0.00  0.00            
ATOM    117  HB2 SER X   8       5.160  -6.160  -2.320  0.00  0.00            
ATOM    118  OG  SER X   8       5.150  -8.150  -2.900  0.00  0.00            
ATOM    119  HG1 SER X   8       5.160  -8.250  -1.940  0.00  0.00            
ATOM    120  C   SER X   8       2.570  -5.540  -2.060  0.00  0.00            
ATOM    121  O   SER X   8       3.400  -4.920  -1.370  0.00  0.00            
ATOM    122  N   GLY X   9       1.290  -5.140  -2.120  0.00  0.00            
ATOM    123  HN  GLY X   9       0.760  -5.580  -2.840  0.00  0.00            
ATOM    124  CA  GLY X   9       0.810  -4.020  -1.350  0.00  0.00            
ATOM    125  HA1 GLY X   9       1.400  -3.140  -1.550  0.00  0.00            
ATOM    126  HA2 GLY X   9      -0.210  -3.880  -1.710  0.00  0.00            
ATOM    127  C   GLY X   9       0.660  -4.270   0.160  0.00  0.00            
ATOM    128  O   GLY X   9       0.450  -5.410   0.610  0.00  0.00            
ATOM    129  N   TYR X  10       0.900  -3.150   0.920  0.00  0.00            
ATOM    130  HN  TYR X  10       1.190  -2.280   0.520  0.00  0.00            
ATOM    131  CA  TYR X  10       0.910  -3.110   2.350  0.00  0.00            
ATOM    132  HA  TYR X  10       1.630  -3.840   2.680  0.00  0.00            
ATOM    133  CB  TYR X  10       1.390  -1.690   2.820  0.00  0.00            
ATOM    134  HB1 TYR X  10       2.380  -1.440   2.390  0.00  0.00            
ATOM    135  HB2 TYR X  10       0.650  -0.910   2.520  0.00  0.00            
ATOM    136  CG  TYR X  10       1.360  -1.510   4.310  0.00  0.00            
ATOM    137  CD1 TYR X  10       2.430  -1.980   5.070  0.00  0.00            
ATOM    138  HD1 TYR X  10       3.140  -2.640   4.590  0.00  0.00            
ATOM    139  CE1 TYR X  10       2.530  -1.800   6.470  0.00  0.00            
ATOM    140  HE1 TYR X  10       3.340  -2.140   7.090  0.00  0.00            
ATOM    141  CZ  TYR X  10       1.530  -1.000   7.090  0.00  0.00            
ATOM    142  OH  TYR X  10       1.650  -0.900   8.490  0.00  0.00            
ATOM    143  HH  TYR X  10       0.870  -0.530   8.900  0.00  0.00            
ATOM    144  CD2 TYR X  10       0.370  -0.750   4.910  0.00  0.00            
ATOM    145  HD2 TYR X  10      -0.370  -0.390   4.200  0.00  0.00            
ATOM    146  CE2 TYR X  10       0.410  -0.470   6.290  0.00  0.00            
ATOM    147  HE2 TYR X  10      -0.280   0.230   6.730  0.00  0.00            
ATOM    148  C   TYR X  10      -0.440  -3.400   3.030  0.00  0.00            
ATOM    149  O   TYR X  10      -1.490  -3.260   2.410  0.00  0.00            
ATOM    150  N   GLU X  11      -0.410  -3.900   4.310  0.00  0.00            
ATOM    151  HN  GLU X  11       0.460  -4.080   4.780  0.00  0.00            
ATOM    152  CA  GLU X  11      -1.630  -4.230   5.040  0.00  0.00            
ATOM    153  HA  GLU X  11      -2.510  -4.000   4.470  0.00  0.00            
ATOM    154  CB  GLU X  11      -1.570  -5.670   5.480  0.00  0.00            
ATOM    155  HB1 GLU X  11      -0.620  -5.910   6.000  0.00  0.00            
ATOM    156  HB2 GLU X  11      -2.540  -5.880   6.000  0.00  0.00            
ATOM    157  CG  GLU X  11      -1.650  -6.570   4.200  0.00  0.00            
ATOM    158  HG1 GLU X  11      -2.500  -6.220   3.570  0.00  0.00            
ATOM    159  HG2 GLU X  11      -0.900  -6.350   3.420  0.00  0.00            
ATOM    160  CD  GLU X  11      -1.580  -8.040   4.360  0.00  0.00            
ATOM    161  OE1 GLU X  11      -2.590  -8.640   4.800  0.00  0.00            
ATOM    162  OE2 GLU X  11      -0.620  -8.670   3.940  0.00  0.00            
ATOM    163  C   GLU X  11      -1.610  -3.450   6.350  0.00  0.00            
ATOM    164  O   GLU X  11      -0.840  -3.670   7.290  0.00  0.00            
ATOM    165  N   VAL X  12      -2.480  -2.350   6.450  0.00  0.00            
ATOM    166  HN  VAL X  12      -3.100  -2.250   5.670  0.00  0.00            
ATOM    167  CA  VAL X  12      -2.580  -1.520   7.690  0.00  0.00            
ATOM    168  HA  VAL X  12      -1.650  -1.020   7.920  0.00  0.00            
ATOM    169  CB  VAL X  12      -3.550  -0.320   7.300  0.00  0.00            
ATOM    170  HB  VAL X  12      -4.520  -0.830   7.170  0.00  0.00            
ATOM    171  CG1 VAL X  12      -3.800   0.650   8.490  0.00  0.00            
ATOM    172 HG11 VAL X  12      -4.340   0.180   9.330  0.00  0.00            
ATOM    173 HG12 VAL X  12      -2.830   0.990   8.900  0.00  0.00            
ATOM    174 HG13 VAL X  12      -4.380   1.540   8.170  0.00  0.00            
ATOM    175  CG2 VAL X  12      -3.240   0.470   6.020  0.00  0.00            
ATOM    176 HG21 VAL X  12      -3.990   1.220   5.720  0.00  0.00            
ATOM    177 HG22 VAL X  12      -2.280   1.030   5.970  0.00  0.00            
ATOM    178 HG23 VAL X  12      -3.090  -0.200   5.140  0.00  0.00            
ATOM    179  C   VAL X  12      -3.050  -2.270   8.950  0.00  0.00            
ATOM    180  O   VAL X  12      -3.810  -3.310   8.940  0.00  0.00            
ATOM    181  N   HIS X  13      -2.550  -1.810  10.140  0.00  0.00            
ATOM    182  HN  HIS X  13      -2.060  -0.950  10.210  0.00  0.00            
ATOM    183  CA  HIS X  13      -2.900  -2.580  11.360  0.00  0.00            
ATOM    184  HA  HIS X  13      -3.960  -2.740  11.320  0.00  0.00            
ATOM    185  CB  HIS X  13      -2.060  -3.890  11.570  0.00  0.00            
ATOM    186  HB1 HIS X  13      -2.220  -4.490  10.660  0.00  0.00            
ATOM    187  HB2 HIS X  13      -0.980  -3.680  11.740  0.00  0.00            
ATOM    188  ND1 HIS X  13      -2.310  -4.580  13.960  0.00  0.00            
ATOM    189  CG  HIS X  13      -2.540  -4.840  12.650  0.00  0.00            
ATOM    190  CE1 HIS X  13      -2.870  -5.610  14.660  0.00  0.00            
ATOM    191  HE1 HIS X  13      -2.830  -5.830  15.730  0.00  0.00            
ATOM    192  NE2 HIS X  13      -3.520  -6.460  13.820  0.00  0.00            
ATOM    193  HE2 HIS X  13      -4.200  -7.160  14.060  0.00  0.00            
ATOM    194  CD2 HIS X  13      -3.260  -6.050  12.540  0.00  0.00            
ATOM    195  HD2 HIS X  13      -3.510  -6.410  11.550  0.00  0.00            
ATOM    196  C   HIS X  13      -2.660  -1.640  12.500  0.00  0.00            
ATOM    197  O   HIS X  13      -1.920  -0.680  12.370  0.00  0.00            
ATOM    198  N   HIS X  14      -3.320  -1.830  13.640  0.00  0.00            
ATOM    199  HN  HIS X  14      -3.890  -2.630  13.750  0.00  0.00            
ATOM    200  CA  HIS X  14      -3.220  -0.930  14.810  0.00  0.00            
ATOM    201  HA  HIS X  14      -3.390   0.100  14.550  0.00  0.00            
ATOM    202  CB  HIS X  14      -4.140  -1.270  16.070  0.00  0.00            
ATOM    203  HB1 HIS X  14      -3.760  -2.240  16.460  0.00  0.00            
ATOM    204  HB2 HIS X  14      -3.890  -0.560  16.880  0.00  0.00            
ATOM    205  ND1 HIS X  14      -6.090  -0.020  15.240  0.00  0.00            
ATOM    206  CG  HIS X  14      -5.650  -1.220  15.750  0.00  0.00            
ATOM    207  CE1 HIS X  14      -7.430  -0.180  15.380  0.00  0.00            
ATOM    208  HE1 HIS X  14      -7.990   0.690  15.110  0.00  0.00            
ATOM    209  NE2 HIS X  14      -7.800  -1.380  15.900  0.00  0.00            
ATOM    210  HE2 HIS X  14      -8.670  -1.600  16.320  0.00  0.00            
ATOM    211  CD2 HIS X  14      -6.640  -2.050  16.110  0.00  0.00            
ATOM    212  HD2 HIS X  14      -6.590  -3.050  16.530  0.00  0.00            
ATOM    213  C   HIS X  14      -1.740  -1.000  15.260  0.00  0.00            
ATOM    214  O   HIS X  14      -1.180  -0.000  15.780  0.00  0.00            
ATOM    215  N   GLN X  15      -1.160  -2.210  15.200  0.00  0.00            
ATOM    216  HN  GLN X  15      -1.500  -2.980  14.670  0.00  0.00            
ATOM    217  CA  GLN X  15       0.110  -2.330  15.850  0.00  0.00            
ATOM    218  HA  GLN X  15       0.220  -1.640  16.680  0.00  0.00            
ATOM    219  CB  GLN X  15       0.220  -3.790  16.500  0.00  0.00            
ATOM    220  HB1 GLN X  15       0.140  -4.520  15.650  0.00  0.00            
ATOM    221  HB2 GLN X  15       1.250  -3.810  16.920  0.00  0.00            
ATOM    222  CG  GLN X  15      -0.900  -4.180  17.510  0.00  0.00            
ATOM    223  HG1 GLN X  15      -1.910  -4.250  17.030  0.00  0.00            
ATOM    224  HG2 GLN X  15      -0.740  -5.220  17.850  0.00  0.00            
ATOM    225  CD  GLN X  15      -1.180  -3.060  18.460  0.00  0.00            
ATOM    226  OE1 GLN X  15      -2.320  -2.620  18.630  0.00  0.00            
ATOM    227  NE2 GLN X  15      -0.220  -2.630  19.270  0.00  0.00            
ATOM    228 HE21 GLN X  15      -0.460  -1.980  19.990  0.00  0.00            
ATOM    229 HE22 GLN X  15       0.550  -3.250  19.390  0.00  0.00            
ATOM    230  C   GLN X  15       1.230  -2.170  14.830  0.00  0.00            
ATOM    231  O   GLN X  15       2.340  -2.500  15.210  0.00  0.00            
ATOM    232  N   LYS X  16       1.030  -1.450  13.680  0.00  0.00            
ATOM    233  HN  LYS X  16       0.150  -1.030  13.450  0.00  0.00            
ATOM    234  CA  LYS X  16       2.080  -1.270  12.670  0.00  0.00            
ATOM    235  HA  LYS X  16       3.080  -1.390  13.030  0.00  0.00            
ATOM    236  CB  LYS X  16       1.930  -2.300  11.410  0.00  0.00            
ATOM    237  HB1 LYS X  16       0.890  -2.100  11.040  0.00  0.00            
ATOM    238  HB2 LYS X  16       2.730  -2.040  10.690  0.00  0.00            
ATOM    239  CG  LYS X  16       2.310  -3.710  11.830  0.00  0.00            
ATOM    240  HG1 LYS X  16       3.250  -3.730  12.420  0.00  0.00            
ATOM    241  HG2 LYS X  16       1.580  -3.920  12.660  0.00  0.00            
ATOM    242  CD  LYS X  16       2.390  -4.680  10.680  0.00  0.00            
ATOM    243  HD1 LYS X  16       3.330  -4.360  10.180  0.00  0.00            
ATOM    244  HD2 LYS X  16       2.510  -5.710  11.070  0.00  0.00            
ATOM    245  CE  LYS X  16       1.240  -4.580   9.680  0.00  0.00            
ATOM    246  HE1 LYS X  16       0.260  -4.940  10.070  0.00  0.00            
ATOM    247  HE2 LYS X  16       1.020  -3.540   9.360  0.00  0.00            
ATOM    248  NZ  LYS X  16       1.550  -5.290   8.480  0.00  0.00            
ATOM    249  HZ1 LYS X  16       1.340  -6.290   8.560  0.00  0.00            
ATOM    250  HZ2 LYS X  16       1.190  -4.840   7.610  0.00  0.00            
ATOM    251  HZ3 LYS X  16       2.570  -5.330   8.270  0.00  0.00            
ATOM    252  C   LYS X  16       1.920   0.080  12.000  0.00  0.00            
ATOM    253  O   LYS X  16       0.900   0.720  11.870  0.00  0.00            
ATOM    254  N   LEU X  17       3.140   0.580  11.600  0.00  0.00            
ATOM    255  HN  LEU X  17       3.970   0.150  11.920  0.00  0.00            
ATOM    256  CA  LEU X  17       3.360   1.760  10.740  0.00  0.00            
ATOM    257  HA  LEU X  17       2.460   2.050  10.210  0.00  0.00            
ATOM    258  CB  LEU X  17       3.970   2.940  11.670  0.00  0.00            
ATOM    259  HB1 LEU X  17       4.830   2.560  12.260  0.00  0.00            
ATOM    260  HB2 LEU X  17       4.430   3.700  11.010  0.00  0.00            
ATOM    261  CG  LEU X  17       2.970   3.460  12.750  0.00  0.00            
ATOM    262  HG  LEU X  17       2.560   2.670  13.420  0.00  0.00            
ATOM    263  CD1 LEU X  17       3.740   4.340  13.770  0.00  0.00            
ATOM    264 HD11 LEU X  17       3.050   4.830  14.490  0.00  0.00            
ATOM    265 HD12 LEU X  17       4.480   3.700  14.310  0.00  0.00            
ATOM    266 HD13 LEU X  17       4.310   5.130  13.220  0.00  0.00            
ATOM    267  CD2 LEU X  17       1.790   4.230  12.230  0.00  0.00            
ATOM    268 HD21 LEU X  17       2.220   5.020  11.580  0.00  0.00            
ATOM    269 HD22 LEU X  17       1.090   3.700  11.560  0.00  0.00            
ATOM    270 HD23 LEU X  17       1.220   4.640  13.090  0.00  0.00            
ATOM    271  C   LEU X  17       4.360   1.430   9.590  0.00  0.00            
ATOM    272  O   LEU X  17       5.160   0.510   9.680  0.00  0.00            
ATOM    273  N   VAL X  18       4.380   2.270   8.650  0.00  0.00            
ATOM    274  HN  VAL X  18       3.760   3.040   8.720  0.00  0.00            
ATOM    275  CA  VAL X  18       5.170   1.980   7.440  0.00  0.00            
ATOM    276  HA  VAL X  18       5.900   1.200   7.630  0.00  0.00            
ATOM    277  CB  VAL X  18       4.390   1.550   6.210  0.00  0.00            
ATOM    278  HB  VAL X  18       3.750   0.740   6.630  0.00  0.00            
ATOM    279  CG1 VAL X  18       3.520   2.720   5.570  0.00  0.00            
ATOM    280 HG11 VAL X  18       4.210   3.360   4.980  0.00  0.00            
ATOM    281 HG12 VAL X  18       2.740   2.310   4.880  0.00  0.00            
ATOM    282 HG13 VAL X  18       3.050   3.250   6.410  0.00  0.00            
ATOM    283  CG2 VAL X  18       5.160   0.640   5.130  0.00  0.00            
ATOM    284 HG21 VAL X  18       5.960   1.230   4.640  0.00  0.00            
ATOM    285 HG22 VAL X  18       5.580  -0.250   5.660  0.00  0.00            
ATOM    286 HG23 VAL X  18       4.380   0.250   4.440  0.00  0.00            
ATOM    287  C   VAL X  18       6.100   3.240   7.120  0.00  0.00            
ATOM    288  O   VAL X  18       5.640   4.400   7.180  0.00  0.00            
ATOM    289  N   PHE X  19       7.430   3.040   6.870  0.00  0.00            
ATOM    290  HN  PHE X  19       7.680   2.070   6.690  0.00  0.00            
ATOM    291  CA  PHE X  19       8.250   4.140   6.530  0.00  0.00            
ATOM    292  HA  PHE X  19       7.770   5.110   6.470  0.00  0.00            
ATOM    293  CB  PHE X  19       9.420   4.480   7.610  0.00  0.00            
ATOM    294  HB1 PHE X  19      10.060   3.580   7.800  0.00  0.00            
ATOM    295  HB2 PHE X  19       9.970   5.310   7.110  0.00  0.00            
ATOM    296  CG  PHE X  19       8.930   4.920   8.910  0.00  0.00            
ATOM    297  CD1 PHE X  19       8.810   6.300   9.170  0.00  0.00            
ATOM    298  HD1 PHE X  19       9.070   7.130   8.530  0.00  0.00            
ATOM    299  CE1 PHE X  19       8.230   6.710  10.430  0.00  0.00            
ATOM    300  HE1 PHE X  19       8.320   7.780  10.640  0.00  0.00            
ATOM    301  CZ  PHE X  19       7.730   5.780  11.300  0.00  0.00            
ATOM    302  HZ  PHE X  19       7.280   6.100  12.230  0.00  0.00            
ATOM    303  CD2 PHE X  19       8.230   4.040   9.720  0.00  0.00            
ATOM    304  HD2 PHE X  19       8.280   2.970   9.570  0.00  0.00            
ATOM    305  CE2 PHE X  19       7.670   4.380  10.950  0.00  0.00            
ATOM    306  HE2 PHE X  19       7.170   3.650  11.560  0.00  0.00            
ATOM    307  C   PHE X  19       8.890   3.910   5.090  0.00  0.00            
ATOM    308  O   PHE X  19       9.140   2.740   4.760  0.00  0.00            
ATOM    309  N   PHE X  20       9.120   4.930   4.260  0.00  0.00            
ATOM    310  HN  PHE X  20       8.880   5.830   4.630  0.00  0.00            
ATOM    311  CA  PHE X  20       9.720   4.930   2.920  0.00  0.00            
ATOM    312  HA  PHE X  20       9.960   5.930   2.610  0.00  0.00            
ATOM    313  CB  PHE X  20      11.020   4.130   2.890  0.00  0.00            
ATOM    314  HB1 PHE X  20      10.820   3.060   3.120  0.00  0.00            
ATOM    315  HB2 PHE X  20      11.610   4.160   1.950  0.00  0.00            
ATOM    316  CG  PHE X  20      12.090   4.680   3.830  0.00  0.00            
ATOM    317  CD1 PHE X  20      12.610   6.010   3.780  0.00  0.00            
ATOM    318  HD1 PHE X  20      12.130   6.750   3.160  0.00  0.00            
ATOM    319  CE1 PHE X  20      13.810   6.380   4.350  0.00  0.00            
ATOM    320  HE1 PHE X  20      14.170   7.400   4.300  0.00  0.00            
ATOM    321  CZ  PHE X  20      14.540   5.400   5.080  0.00  0.00            
ATOM    322  HZ  PHE X  20      15.490   5.710   5.480  0.00  0.00            
ATOM    323  CD2 PHE X  20      12.800   3.780   4.660  0.00  0.00            
ATOM    324  HD2 PHE X  20      12.470   2.750   4.660  0.00  0.00            
ATOM    325  CE2 PHE X  20      14.030   4.110   5.300  0.00  0.00            
ATOM    326  HE2 PHE X  20      14.630   3.390   5.830  0.00  0.00            
ATOM    327  C   PHE X  20       8.830   4.340   1.890  0.00  0.00            
ATOM    328  O   PHE X  20       9.150   4.250   0.700  0.00  0.00            
ATOM    329  N   ALA X  21       7.560   4.090   2.230  0.00  0.00            
ATOM    330  HN  ALA X  21       7.170   4.380   3.110  0.00  0.00            
ATOM    331  CA  ALA X  21       6.580   3.610   1.260  0.00  0.00            
ATOM    332  HA  ALA X  21       7.080   2.970   0.550  0.00  0.00            
ATOM    333  CB  ALA X  21       5.530   2.820   2.010  0.00  0.00            
ATOM    334  HB1 ALA X  21       4.910   2.290   1.250  0.00  0.00            
ATOM    335  HB2 ALA X  21       6.070   2.070   2.640  0.00  0.00            
ATOM    336  HB3 ALA X  21       4.860   3.510   2.570  0.00  0.00            
ATOM    337  C   ALA X  21       5.970   4.660   0.440  0.00  0.00            
ATOM    338  O   ALA X  21       6.260   5.850   0.630  0.00  0.00            
ATOM    339  N   GLU X  22       5.220   4.280  -0.670  0.00  0.00            
ATOM    340  HN  GLU X  22       5.020   3.330  -0.870  0.00  0.00            
ATOM    341  CA  GLU X  22       4.550   5.310  -1.490  0.00  0.00            
ATOM    342  HA  GLU X  22       4.360   6.270  -1.030  0.00  0.00            
ATOM    343  CB  GLU X  22       5.300   5.700  -2.800  0.00  0.00            
ATOM    344  HB1 GLU X  22       5.030   6.700  -3.200  0.00  0.00            
ATOM    345  HB2 GLU X  22       6.330   5.930  -2.430  0.00  0.00            
ATOM    346  CG  GLU X  22       5.510   4.540  -3.870  0.00  0.00            
ATOM    347  HG1 GLU X  22       6.010   3.700  -3.350  0.00  0.00            
ATOM    348  HG2 GLU X  22       4.560   4.110  -4.250  0.00  0.00            
ATOM    349  CD  GLU X  22       6.410   4.820  -5.070  0.00  0.00            
ATOM    350  OE1 GLU X  22       7.570   5.350  -4.840  0.00  0.00            
ATOM    351  OE2 GLU X  22       6.050   4.650  -6.220  0.00  0.00            
ATOM    352  C   GLU X  22       3.200   4.760  -1.970  0.00  0.00            
ATOM    353  O   GLU X  22       2.910   3.540  -1.920  0.00  0.00            
ATOM    354  N   ASP X  23       2.260   5.700  -2.240  0.00  0.00            
ATOM    355  HN  ASP X  23       2.490   6.640  -2.050  0.00  0.00            
ATOM    356  CA  ASP X  23       0.950   5.440  -2.810  0.00  0.00            
ATOM    357  HA  ASP X  23       0.470   4.710  -2.160  0.00  0.00            
ATOM    358  CB  ASP X  23       0.200   6.780  -2.700  0.00  0.00            
ATOM    359  HB1 ASP X  23       0.600   7.350  -1.840  0.00  0.00            
ATOM    360  HB2 ASP X  23       0.330   7.400  -3.610  0.00  0.00            
ATOM    361  CG  ASP X  23      -1.280   6.680  -2.460  0.00  0.00            
ATOM    362  OD1 ASP X  23      -1.980   7.760  -2.600  0.00  0.00            
ATOM    363  OD2 ASP X  23      -1.770   5.570  -2.170  0.00  0.00            
ATOM    364  C   ASP X  23       0.950   4.770  -4.200  0.00  0.00            
ATOM    365  O   ASP X  23       1.860   4.960  -5.020  0.00  0.00            
ATOM    366  N   VAL X  24      -0.100   3.970  -4.470  0.00  0.00            
ATOM    367  HN  VAL X  24      -0.880   3.910  -3.850  0.00  0.00            
ATOM    368  CA  VAL X  24      -0.260   3.110  -5.630  0.00  0.00            
ATOM    369  HA  VAL X  24       0.650   2.540  -5.770  0.00  0.00            
ATOM    370  CB  VAL X  24      -1.470   2.120  -5.390  0.00  0.00            
ATOM    371  HB  VAL X  24      -1.550   1.520  -6.320  0.00  0.00            
ATOM    372  CG1 VAL X  24      -1.160   1.070  -4.300  0.00  0.00            
ATOM    373 HG11 VAL X  24      -0.210   0.510  -4.450  0.00  0.00            
ATOM    374 HG12 VAL X  24      -1.100   1.550  -3.300  0.00  0.00            
ATOM    375 HG13 VAL X  24      -2.020   0.420  -4.080  0.00  0.00            
ATOM    376  CG2 VAL X  24      -2.810   2.840  -5.110  0.00  0.00            
ATOM    377 HG21 VAL X  24      -2.710   3.490  -4.240  0.00  0.00            
ATOM    378 HG22 VAL X  24      -3.150   3.490  -5.950  0.00  0.00            
ATOM    379 HG23 VAL X  24      -3.650   2.130  -4.940  0.00  0.00            
ATOM    380  C   VAL X  24      -0.470   3.800  -6.940  0.00  0.00            
ATOM    381  O   VAL X  24      -0.730   4.980  -6.960  0.00  0.00            
ATOM    382  N   GLY X  25      -0.270   3.180  -8.090  0.00  0.00            
ATOM    383  HN  GLY X  25      -0.180   2.170  -8.080  0.00  0.00            
ATOM    384  CA  GLY X  25      -0.120   3.710  -9.460  0.00  0.00            
ATOM    385  HA1 GLY X  25       0.670   4.440  -9.460  0.00  0.00            
ATOM    386  HA2 GLY X  25       0.010   2.860 -10.100  0.00  0.00            
ATOM    387  C   GLY X  25      -1.400   4.330  -9.910  0.00  0.00            
ATOM    388  O   GLY X  25      -2.470   4.260  -9.270  0.00  0.00            
ATOM    389  N   SER X  26      -1.310   5.000 -11.050  0.00  0.00            
ATOM    390  HN  SER X  26      -0.440   5.320 -11.390  0.00  0.00            
ATOM    391  CA  SER X  26      -2.540   5.500 -11.760  0.00  0.00            
ATOM    392  HA  SER X  26      -3.420   5.530 -11.130  0.00  0.00            
ATOM    393  CB  SER X  26      -2.260   6.990 -12.320  0.00  0.00            
ATOM    394  HB1 SER X  26      -3.220   7.420 -12.680  0.00  0.00            
ATOM    395  HB2 SER X  26      -1.860   7.670 -11.550  0.00  0.00            
ATOM    396  OG  SER X  26      -1.200   7.000 -13.330  0.00  0.00            
ATOM    397  HG1 SER X  26      -1.190   7.890 -13.700  0.00  0.00            
ATOM    398  C   SER X  26      -2.820   4.690 -12.980  0.00  0.00            
ATOM    399  O   SER X  26      -3.920   4.800 -13.620  0.00  0.00            
ATOM    400  N   ASN X  27      -1.930   3.730 -13.320  0.00  0.00            
ATOM    401  HN  ASN X  27      -1.130   3.660 -12.720  0.00  0.00            
ATOM    402  CA  ASN X  27      -2.080   2.880 -14.530  0.00  0.00            
ATOM    403  HA  ASN X  27      -2.580   3.510 -15.220  0.00  0.00            
ATOM    404  CB  ASN X  27      -0.640   2.450 -15.050  0.00  0.00            
ATOM    405  HB1 ASN X  27      -0.060   1.950 -14.250  0.00  0.00            
ATOM    406  HB2 ASN X  27      -0.800   1.720 -15.870  0.00  0.00            
ATOM    407  CG  ASN X  27       0.220   3.570 -15.620  0.00  0.00            
ATOM    408  OD1 ASN X  27       1.460   3.400 -15.720  0.00  0.00            
ATOM    409  ND2 ASN X  27      -0.350   4.740 -15.860  0.00  0.00            
ATOM    410 HD21 ASN X  27       0.220   5.560 -16.040  0.00  0.00            
ATOM    411 HD22 ASN X  27      -1.350   4.830 -15.900  0.00  0.00            
ATOM    412  C   ASN X  27      -2.970   1.600 -14.290  0.00  0.00            
ATOM    413  O   ASN X  27      -3.180   0.860 -15.240  0.00  0.00            
ATOM    414  N   LYS X  28      -3.560   1.540 -13.080  0.00  0.00            
ATOM    415  HN  LYS X  28      -3.570   2.310 -12.460  0.00  0.00            
ATOM    416  CA  LYS X  28      -4.580   0.590 -12.720  0.00  0.00            
ATOM    417  HA  LYS X  28      -5.160   0.590 -13.630  0.00  0.00            
ATOM    418  CB  LYS X  28      -4.060  -0.780 -12.240  0.00  0.00            
ATOM    419  HB1 LYS X  28      -3.380  -0.560 -11.390  0.00  0.00            
ATOM    420  HB2 LYS X  28      -4.820  -1.450 -11.780  0.00  0.00            
ATOM    421  CG  LYS X  28      -3.280  -1.580 -13.320  0.00  0.00            
ATOM    422  HG1 LYS X  28      -2.330  -1.140 -13.680  0.00  0.00            
ATOM    423  HG2 LYS X  28      -2.840  -2.500 -12.890  0.00  0.00            
ATOM    424  CD  LYS X  28      -4.150  -1.980 -14.470  0.00  0.00            
ATOM    425  HD1 LYS X  28      -4.890  -2.710 -14.080  0.00  0.00            
ATOM    426  HD2 LYS X  28      -4.730  -1.100 -14.820  0.00  0.00            
ATOM    427  CE  LYS X  28      -3.380  -2.650 -15.560  0.00  0.00            
ATOM    428  HE1 LYS X  28      -2.670  -1.940 -16.030  0.00  0.00            
ATOM    429  HE2 LYS X  28      -2.760  -3.520 -15.270  0.00  0.00            
ATOM    430  NZ  LYS X  28      -4.310  -3.070 -16.670  0.00  0.00            
ATOM    431  HZ1 LYS X  28      -4.840  -3.900 -16.330  0.00  0.00            
ATOM    432  HZ2 LYS X  28      -4.880  -2.280 -16.990  0.00  0.00            
ATOM    433  HZ3 LYS X  28      -3.760  -3.390 -17.500  0.00  0.00            
ATOM    434  C   LYS X  28      -5.410   1.200 -11.660  0.00  0.00            
ATOM    435  O   LYS X  28      -5.140   2.300 -11.070  0.00  0.00            
ATOM    436  N   GLY X  29      -6.480   0.520 -11.360  0.00  0.00            
ATOM    437  HN  GLY X  29      -6.710  -0.260 -11.940  0.00  0.00            
ATOM    438  CA  GLY X  29      -7.310   0.700 -10.060  0.00  0.00            
ATOM    439  HA1 GLY X  29      -8.110   1.420 -10.140  0.00  0.00            
ATOM    440  HA2 GLY X  29      -7.750  -0.280  -9.930  0.00  0.00            
ATOM    441  C   GLY X  29      -6.610   0.880  -8.770  0.00  0.00            
ATOM    442  O   GLY X  29      -5.490   0.550  -8.540  0.00  0.00            
ATOM    443  N   ALA X  30      -7.300   1.370  -7.730  0.00  0.00            
ATOM    444  HN  ALA X  30      -8.240   1.610  -7.880  0.00  0.00            
ATOM    445  CA  ALA X  30      -6.590   1.770  -6.530  0.00  0.00            
ATOM    446  HA  ALA X  30      -6.000   0.930  -6.240  0.00  0.00            
ATOM    447  CB  ALA X  30      -5.830   3.130  -6.780  0.00  0.00            
ATOM    448  HB1 ALA X  30      -5.240   3.330  -5.860  0.00  0.00            
ATOM    449  HB2 ALA X  30      -5.190   3.000  -7.670  0.00  0.00            
ATOM    450  HB3 ALA X  30      -6.540   3.930  -7.070  0.00  0.00            
ATOM    451  C   ALA X  30      -7.530   1.920  -5.400  0.00  0.00            
ATOM    452  O   ALA X  30      -8.800   2.050  -5.470  0.00  0.00            
ATOM    453  N   ILE X  31      -6.920   1.770  -4.240  0.00  0.00            
ATOM    454  HN  ILE X  31      -5.920   1.670  -4.220  0.00  0.00            
ATOM    455  CA  ILE X  31      -7.560   2.020  -2.930  0.00  0.00            
ATOM    456  HA  ILE X  31      -8.340   2.760  -3.080  0.00  0.00            
ATOM    457  CB  ILE X  31      -8.160   0.690  -2.420  0.00  0.00            
ATOM    458  HB  ILE X  31      -8.720   0.320  -3.320  0.00  0.00            
ATOM    459  CG2 ILE X  31      -7.080  -0.380  -2.210  0.00  0.00            
ATOM    460 HG21 ILE X  31      -6.260  -0.140  -1.490  0.00  0.00            
ATOM    461 HG22 ILE X  31      -7.710  -1.250  -1.890  0.00  0.00            
ATOM    462 HG23 ILE X  31      -6.550  -0.680  -3.140  0.00  0.00            
ATOM    463  CG1 ILE X  31      -9.250   0.790  -1.230  0.00  0.00            
ATOM    464 HG11 ILE X  31      -9.630  -0.250  -1.210  0.00  0.00            
ATOM    465 HG12 ILE X  31      -8.780   0.940  -0.220  0.00  0.00            
ATOM    466  CD  ILE X  31     -10.320   1.920  -1.460  0.00  0.00            
ATOM    467  HD1 ILE X  31      -9.840   2.900  -1.270  0.00  0.00            
ATOM    468  HD2 ILE X  31     -10.790   1.870  -2.470  0.00  0.00            
ATOM    469  HD3 ILE X  31     -11.170   1.780  -0.750  0.00  0.00            
ATOM    470  C   ILE X  31      -6.520   2.630  -2.100  0.00  0.00            
ATOM    471  O   ILE X  31      -5.390   2.620  -2.500  0.00  0.00            
ATOM    472  N   ILE X  32      -6.900   3.280  -1.060  0.00  0.00            
ATOM    473  HN  ILE X  32      -7.850   3.220  -0.800  0.00  0.00            
ATOM    474  CA  ILE X  32      -6.020   3.740   0.050  0.00  0.00            
ATOM    475  HA  ILE X  32      -5.130   4.120  -0.410  0.00  0.00            
ATOM    476  CB  ILE X  32      -6.530   4.910   0.820  0.00  0.00            
ATOM    477  HB  ILE X  32      -5.920   5.080   1.730  0.00  0.00            
ATOM    478  CG2 ILE X  32      -6.270   6.260   0.080  0.00  0.00            
ATOM    479 HG21 ILE X  32      -6.830   6.410  -0.870  0.00  0.00            
ATOM    480 HG22 ILE X  32      -6.540   7.080   0.770  0.00  0.00            
ATOM    481 HG23 ILE X  32      -5.170   6.310  -0.060  0.00  0.00            
ATOM    482  CG1 ILE X  32      -7.960   4.880   1.110  0.00  0.00            
ATOM    483 HG11 ILE X  32      -8.230   5.760   1.740  0.00  0.00            
ATOM    484 HG12 ILE X  32      -8.530   5.000   0.170  0.00  0.00            
ATOM    485  CD  ILE X  32      -8.690   3.620   1.680  0.00  0.00            
ATOM    486  HD1 ILE X  32      -8.680   2.840   0.900  0.00  0.00            
ATOM    487  HD2 ILE X  32      -8.220   3.150   2.580  0.00  0.00            
ATOM    488  HD3 ILE X  32      -9.720   3.870   1.990  0.00  0.00            
ATOM    489  C   ILE X  32      -5.390   2.700   0.870  0.00  0.00            
ATOM    490  O   ILE X  32      -6.040   1.780   1.260  0.00  0.00            
ATOM    491  N   GLY X  33      -4.160   2.930   1.270  0.00  0.00            
ATOM    492  HN  GLY X  33      -3.720   3.770   0.970  0.00  0.00            
ATOM    493  CA  GLY X  33      -3.440   2.160   2.270  0.00  0.00            
ATOM    494  HA1 GLY X  33      -2.550   2.740   2.460  0.00  0.00            
ATOM    495  HA2 GLY X  33      -4.050   2.020   3.150  0.00  0.00            
ATOM    496  C   GLY X  33      -2.910   0.870   1.900  0.00  0.00            
ATOM    497  O   GLY X  33      -2.740  -0.010   2.700  0.00  0.00            
ATOM    498  N   LEU X  34      -2.570   0.700   0.690  0.00  0.00            
ATOM    499  HN  LEU X  34      -2.750   1.440   0.060  0.00  0.00            
ATOM    500  CA  LEU X  34      -2.150  -0.500  -0.030  0.00  0.00            
ATOM    501  HA  LEU X  34      -2.150  -1.320   0.670  0.00  0.00            
ATOM    502  CB  LEU X  34      -3.210  -0.700  -1.170  0.00  0.00            
ATOM    503  HB1 LEU X  34      -3.910   0.160  -1.060  0.00  0.00            
ATOM    504  HB2 LEU X  34      -2.810  -0.480  -2.180  0.00  0.00            
ATOM    505  CG  LEU X  34      -3.870  -2.090  -1.260  0.00  0.00            
ATOM    506  HG  LEU X  34      -4.660  -1.900  -2.020  0.00  0.00            
ATOM    507  CD1 LEU X  34      -2.830  -3.190  -1.580  0.00  0.00            
ATOM    508 HD11 LEU X  34      -2.410  -2.960  -2.580  0.00  0.00            
ATOM    509 HD12 LEU X  34      -1.910  -3.150  -0.970  0.00  0.00            
ATOM    510 HD13 LEU X  34      -3.220  -4.220  -1.450  0.00  0.00            
ATOM    511  CD2 LEU X  34      -4.550  -2.460   0.050  0.00  0.00            
ATOM    512 HD21 LEU X  34      -5.060  -3.430  -0.160  0.00  0.00            
ATOM    513 HD22 LEU X  34      -3.860  -2.730   0.890  0.00  0.00            
ATOM    514 HD23 LEU X  34      -5.280  -1.660   0.260  0.00  0.00            
ATOM    515  C   LEU X  34      -0.730  -0.440  -0.440  0.00  0.00            
ATOM    516  O   LEU X  34      -0.200  -1.190  -1.270  0.00  0.00            
ATOM    517  N   MET X  35       0.040   0.390   0.290  0.00  0.00            
ATOM    518  HN  MET X  35      -0.450   0.770   1.070  0.00  0.00            
ATOM    519  CA  MET X  35       1.320   0.900   0.080  0.00  0.00            
ATOM    520  HA  MET X  35       1.240   1.660  -0.680  0.00  0.00            
ATOM    521  CB  MET X  35       1.820   1.670   1.270  0.00  0.00            
ATOM    522  HB1 MET X  35       2.300   1.060   2.080  0.00  0.00            
ATOM    523  HB2 MET X  35       2.610   2.420   1.100  0.00  0.00            
ATOM    524  CG  MET X  35       0.730   2.620   1.910  0.00  0.00            
ATOM    525  HG1 MET X  35      -0.160   2.070   2.280  0.00  0.00            
ATOM    526  HG2 MET X  35       1.120   3.260   2.720  0.00  0.00            
ATOM    527  SD  MET X  35       0.010   3.740   0.660  0.00  0.00            
ATOM    528  CE  MET X  35       0.430   5.270   1.460  0.00  0.00            
ATOM    529  HE1 MET X  35       0.050   5.520   2.470  0.00  0.00            
ATOM    530  HE2 MET X  35       1.520   5.470   1.540  0.00  0.00            
ATOM    531  HE3 MET X  35       0.100   6.070   0.750  0.00  0.00            
ATOM    532  C   MET X  35       2.390   0.010  -0.640  0.00  0.00            
ATOM    533  O   MET X  35       2.580  -1.190  -0.300  0.00  0.00            
ATOM    534  N   VAL X  36       3.150   0.690  -1.550  0.00  0.00            
ATOM    535  HN  VAL X  36       3.000   1.630  -1.830  0.00  0.00            
ATOM    536  CA  VAL X  36       4.200   0.080  -2.320  0.00  0.00            
ATOM    537  HA  VAL X  36       4.060  -0.970  -2.490  0.00  0.00            
ATOM    538  CB  VAL X  36       4.170   0.590  -3.680  0.00  0.00            
ATOM    539  HB  VAL X  36       4.660   1.580  -3.660  0.00  0.00            
ATOM    540  CG1 VAL X  36       4.950  -0.250  -4.700  0.00  0.00            
ATOM    541 HG11 VAL X  36       4.530  -1.280  -4.620  0.00  0.00            
ATOM    542 HG12 VAL X  36       4.820   0.270  -5.680  0.00  0.00            
ATOM    543 HG13 VAL X  36       6.040  -0.260  -4.570  0.00  0.00            
ATOM    544  CG2 VAL X  36       2.750   0.840  -4.280  0.00  0.00            
ATOM    545 HG21 VAL X  36       2.180  -0.090  -4.490  0.00  0.00            
ATOM    546 HG22 VAL X  36       2.150   1.550  -3.690  0.00  0.00            
ATOM    547 HG23 VAL X  36       2.930   1.300  -5.280  0.00  0.00            
ATOM    548  C   VAL X  36       5.580   0.240  -1.660  0.00  0.00            
ATOM    549  O   VAL X  36       5.850   1.310  -1.190  0.00  0.00            
ATOM    550  N   GLY X  37       6.380  -0.780  -1.680  0.00  0.00            
ATOM    551  HN  GLY X  37       6.000  -1.640  -2.010  0.00  0.00            
ATOM    552  CA  GLY X  37       7.660  -0.830  -1.010  0.00  0.00            
ATOM    553  HA1 GLY X  37       8.090  -1.770  -1.330  0.00  0.00            
ATOM    554  HA2 GLY X  37       8.300  -0.080  -1.440  0.00  0.00            
ATOM    555  C   GLY X  37       7.660  -0.670   0.450  0.00  0.00            
ATOM    556  O   GLY X  37       6.780  -1.150   1.200  0.00  0.00            
ATOM    557  N   GLY X  38       8.740   0.030   0.940  0.00  0.00            
ATOM    558  HN  GLY X  38       9.480   0.210   0.310  0.00  0.00            
ATOM    559  CA  GLY X  38       8.820   0.490   2.360  0.00  0.00            
ATOM    560  HA1 GLY X  38       9.590   1.230   2.390  0.00  0.00            
ATOM    561  HA2 GLY X  38       7.860   0.940   2.580  0.00  0.00            
ATOM    562  C   GLY X  38       9.080  -0.540   3.460  0.00  0.00            
ATOM    563  O   GLY X  38       9.140  -1.740   3.190  0.00  0.00            
ATOM    564  N   VAL X  39       9.380  -0.140   4.670  0.00  0.00            
ATOM    565  HN  VAL X  39       9.260   0.820   4.910  0.00  0.00            
ATOM    566  CA  VAL X  39       9.730  -0.990   5.770  0.00  0.00            
ATOM    567  HA  VAL X  39       9.670  -2.040   5.510  0.00  0.00            
ATOM    568  CB  VAL X  39      11.160  -0.680   6.340  0.00  0.00            
ATOM    569  HB  VAL X  39      11.310  -1.490   7.090  0.00  0.00            
ATOM    570  CG1 VAL X  39      12.210  -0.900   5.130  0.00  0.00            
ATOM    571 HG11 VAL X  39      13.210  -1.150   5.510  0.00  0.00            
ATOM    572 HG12 VAL X  39      11.840  -1.720   4.470  0.00  0.00            
ATOM    573 HG13 VAL X  39      12.210   0.020   4.510  0.00  0.00            
ATOM    574  CG2 VAL X  39      11.220   0.750   6.920  0.00  0.00            
ATOM    575 HG21 VAL X  39      12.300   1.040   7.020  0.00  0.00            
ATOM    576 HG22 VAL X  39      10.650   1.470   6.310  0.00  0.00            
ATOM    577 HG23 VAL X  39      10.740   0.810   7.920  0.00  0.00            
ATOM    578  C   VAL X  39       8.610  -0.780   6.860  0.00  0.00            
ATOM    579  O   VAL X  39       8.030   0.290   7.010  0.00  0.00            
ATOM    580  N   VAL X  40       8.550  -1.810   7.720  0.00  0.00            
ATOM    581  HN  VAL X  40       9.110  -2.630   7.700  0.00  0.00            
ATOM    582  CA  VAL X  40       7.590  -1.930   8.860  0.00  0.00            
ATOM    583  HA  VAL X  40       6.820  -1.180   8.730  0.00  0.00            
ATOM    584  CB  VAL X  40       6.870  -3.270   9.110  0.00  0.00            
ATOM    585  HB  VAL X  40       7.620  -4.050   9.380  0.00  0.00            
ATOM    586  CG1 VAL X  40       5.790  -3.110  10.190  0.00  0.00            
ATOM    587 HG11 VAL X  40       5.020  -2.330  10.030  0.00  0.00            
ATOM    588 HG12 VAL X  40       5.310  -4.120  10.210  0.00  0.00            
ATOM    589 HG13 VAL X  40       6.240  -3.060  11.210  0.00  0.00            
ATOM    590  CG2 VAL X  40       6.130  -3.480   7.740  0.00  0.00            
ATOM    591 HG21 VAL X  40       5.460  -4.350   7.640  0.00  0.00            
ATOM    592 HG22 VAL X  40       5.280  -2.780   7.600  0.00  0.00            
ATOM    593 HG23 VAL X  40       6.830  -3.500   6.890  0.00  0.00            
ATOM    594  C   VAL X  40       8.460  -1.580  10.150  0.00  0.00            
ATOM    595  O   VAL X  40       9.470  -2.150  10.460  0.00  0.00            
ATOM    596  N   ILE X  41       8.000  -0.610  10.960  0.00  0.00            
ATOM    597  HN  ILE X  41       7.140  -0.220  10.630  0.00  0.00            
ATOM    598  CA  ILE X  41       8.360  -0.330  12.310  0.00  0.00            
ATOM    599  HA  ILE X  41       9.050  -1.070  12.650  0.00  0.00            
ATOM    600  CB  ILE X  41       8.900   1.160  12.610  0.00  0.00            
ATOM    601  HB  ILE X  41       8.170   1.930  12.280  0.00  0.00            
ATOM    602  CG2 ILE X  41       9.210   1.380  14.090  0.00  0.00            
ATOM    603 HG21 ILE X  41       8.350   1.040  14.730  0.00  0.00            
ATOM    604 HG22 ILE X  41      10.100   0.840  14.480  0.00  0.00            
ATOM    605 HG23 ILE X  41       9.290   2.470  14.260  0.00  0.00            
ATOM    606  CG1 ILE X  41      10.180   1.320  11.740  0.00  0.00            
ATOM    607 HG11 ILE X  41      10.970   0.620  12.110  0.00  0.00            
ATOM    608 HG12 ILE X  41       9.950   1.060  10.680  0.00  0.00            
ATOM    609  CD  ILE X  41      10.730   2.730  11.780  0.00  0.00            
ATOM    610  HD1 ILE X  41      11.210   2.950  12.750  0.00  0.00            
ATOM    611  HD2 ILE X  41      11.490   2.800  10.970  0.00  0.00            
ATOM    612  HD3 ILE X  41       9.960   3.520  11.600  0.00  0.00            
ATOM    613  C   ILE X  41       6.980  -0.470  13.020  0.00  0.00            
ATOM    614  O   ILE X  41       5.990   0.130  12.550  0.00  0.00            
ATOM    615  N   ALA X  42       6.960  -1.210  14.220  0.00  0.00            
ATOM    616  HN  ALA X  42       7.790  -1.720  14.430  0.00  0.00            
ATOM    617  CA  ALA X  42       5.690  -1.380  14.980  0.00  0.00            
ATOM    618  HA  ALA X  42       5.080  -1.880  14.240  0.00  0.00            
ATOM    619  CB  ALA X  42       5.770  -2.470  16.100  0.00  0.00            
ATOM    620  HB1 ALA X  42       6.180  -3.410  15.690  0.00  0.00            
ATOM    621  HB2 ALA X  42       6.470  -2.160  16.900  0.00  0.00            
ATOM    622  HB3 ALA X  42       4.750  -2.590  16.490  0.00  0.00            
ATOM    623  C   ALA X  42       5.090  -0.170  15.630  0.00  0.00            
ATOM    624  O   ALA X  42       5.750   0.760  16.110  0.00  0.00            
END
