# Supplementary material for: Modulation of Aβ1–42 Aggregation by a SARS-CoV‑2 Protein Fragment
Source: J Chem Inf Model. 2025 Oct 1;65(20):11342–56. doi: 10.1021/acs.jcim.5c01811 (PMC12570137; doi:10.1021/acs.jcim.5c01811)
Supplement: Supplementary file 2 [file ci5c01811_si_002.zip › AB-coordinates/FIBRIL/5KK3/FI10/SFF1_initial.pdb]

REMARK    GENERATED BY TRJCONV
TITLE     Protein in water
REMARK    THIS IS A SIMULATION BOX
CRYST1  174.382  174.382  174.382  90.00  90.00  90.00 P 1           1
MODEL        1
ATOM      1  CH3 ACE A   0     125.100  47.350  99.080  1.00  0.00           C
ATOM      2 HH31 ACE A   0     126.030  47.950  99.100  1.00  0.00           H
ATOM      3 HH32 ACE A   0     125.270  46.420  99.670  1.00  0.00           H
ATOM      4 HH33 ACE A   0     124.880  47.070  98.030  1.00  0.00           H
ATOM      5  C   ACE A   0     123.970  48.120  99.640  1.00  0.00           C
ATOM      6  O   ACE A   0     122.970  47.540 100.070  1.00  0.00           O
ATOM      7  N   ASP A   1     124.120  49.450  99.660  1.00  0.00           N
ATOM      8  HN  ASP A   1     124.970  49.840  99.310  1.00  0.00           H
ATOM      9  CA  ASP A   1     123.120  50.400 100.090  1.00  0.00           C
ATOM     10  HA  ASP A   1     122.460  49.900 100.780  1.00  0.00           H
ATOM     11  CB  ASP A   1     123.830  51.570 100.830  1.00  0.00           C
ATOM     12  HB1 ASP A   1     124.400  52.200 100.130  1.00  0.00           H
ATOM     13  HB2 ASP A   1     124.560  51.120 101.550  1.00  0.00           H
ATOM     14  CG  ASP A   1     122.880  52.430 101.640  1.00  0.00           C
ATOM     15  OD1 ASP A   1     122.660  52.100 102.840  1.00  0.00           O
ATOM     16  OD2 ASP A   1     122.270  53.370 101.050  1.00  0.00           O
ATOM     17  C   ASP A   1     122.260  50.840  98.900  1.00  0.00           C
ATOM     18  O   ASP A   1     122.520  50.480  97.740  1.00  0.00           O
ATOM     19  N   ALA A   2     121.210  51.630  99.160  1.00  0.00           N
ATOM     20  HN  ALA A   2     121.140  52.030 100.080  1.00  0.00           H
ATOM     21  CA  ALA A   2     120.180  51.960  98.200  1.00  0.00           C
ATOM     22  HA  ALA A   2     120.660  52.360  97.310  1.00  0.00           H
ATOM     23  CB  ALA A   2     119.350  50.710  97.830  1.00  0.00           C
ATOM     24  HB1 ALA A   2     120.000  49.920  97.410  1.00  0.00           H
ATOM     25  HB2 ALA A   2     118.850  50.290  98.730  1.00  0.00           H
ATOM     26  HB3 ALA A   2     118.580  50.950  97.070  1.00  0.00           H
ATOM     27  C   ALA A   2     119.260  53.040  98.740  1.00  0.00           C
ATOM     28  O   ALA A   2     118.070  53.080  98.420  1.00  0.00           O
ATOM     29  N   GLU A   3     119.750  53.970  99.590  1.00  0.00           N
ATOM     30  HN  GLU A   3     120.690  53.900  99.950  1.00  0.00           H
ATOM     31  CA  GLU A   3     118.990  55.150  99.990  1.00  0.00           C
ATOM     32  HA  GLU A   3     118.020  54.800 100.320  1.00  0.00           H
ATOM     33  CB  GLU A   3     119.680  55.900 101.160  1.00  0.00           C
ATOM     34  HB1 GLU A   3     120.380  56.670 100.770  1.00  0.00           H
ATOM     35  HB2 GLU A   3     120.300  55.150 101.700  1.00  0.00           H
ATOM     36  CG  GLU A   3     118.730  56.530 102.220  1.00  0.00           C
ATOM     37  HG1 GLU A   3     119.310  57.220 102.860  1.00  0.00           H
ATOM     38  HG2 GLU A   3     118.330  55.720 102.880  1.00  0.00           H
ATOM     39  CD  GLU A   3     117.530  57.280 101.670  1.00  0.00           C
ATOM     40  OE1 GLU A   3     117.520  58.540 101.680  1.00  0.00           O
ATOM     41  OE2 GLU A   3     116.550  56.610 101.230  1.00  0.00           O
ATOM     42  C   GLU A   3     118.770  56.100  98.800  1.00  0.00           C
ATOM     43  O   GLU A   3     119.710  56.470  98.090  1.00  0.00           O
ATOM     44  N   PHE A   4     117.510  56.530  98.580  1.00  0.00           N
ATOM     45  HN  PHE A   4     116.840  56.310  99.290  1.00  0.00           H
ATOM     46  CA  PHE A   4     117.070  57.290  97.430  1.00  0.00           C
ATOM     47  HA  PHE A   4     117.860  57.980  97.160  1.00  0.00           H
ATOM     48  CB  PHE A   4     116.700  56.390  96.210  1.00  0.00           C
ATOM     49  HB1 PHE A   4     116.150  56.950  95.420  1.00  0.00           H
ATOM     50  HB2 PHE A   4     116.080  55.530  96.550  1.00  0.00           H
ATOM     51  CG  PHE A   4     117.940  55.870  95.530  1.00  0.00           C
ATOM     52  CD1 PHE A   4     118.270  54.500  95.530  1.00  0.00           C
ATOM     53  HD1 PHE A   4     117.620  53.800  96.020  1.00  0.00           H
ATOM     54  CE1 PHE A   4     119.450  54.060  94.930  1.00  0.00           C
ATOM     55  HE1 PHE A   4     119.710  53.010  94.970  1.00  0.00           H
ATOM     56  CZ  PHE A   4     120.310  54.970  94.300  1.00  0.00           C
ATOM     57  HZ  PHE A   4     121.230  54.630  93.860  1.00  0.00           H
ATOM     58  CD2 PHE A   4     118.790  56.770  94.870  1.00  0.00           C
ATOM     59  HD2 PHE A   4     118.540  57.820  94.860  1.00  0.00           H
ATOM     60  CE2 PHE A   4     119.980  56.330  94.270  1.00  0.00           C
ATOM     61  HE2 PHE A   4     120.640  57.030  93.790  1.00  0.00           H
ATOM     62  C   PHE A   4     115.880  58.190  97.770  1.00  0.00           C
ATOM     63  O   PHE A   4     114.970  58.380  96.970  1.00  0.00           O
ATOM     64  N   ARG A   5     115.840  58.790  98.970  1.00  0.00           N
ATOM     65  HN  ARG A   5     116.550  58.600  99.670  1.00  0.00           H
ATOM     66  CA  ARG A   5     114.830  59.770  99.330  1.00  0.00           C
ATOM     67  HA  ARG A   5     113.870  59.290  99.230  1.00  0.00           H
ATOM     68  CB  ARG A   5     115.000  60.190 100.810  1.00  0.00           C
ATOM     69  HB1 ARG A   5     116.060  60.510 100.940  1.00  0.00           H
ATOM     70  HB2 ARG A   5     114.860  59.300 101.460  1.00  0.00           H
ATOM     71  CG  ARG A   5     114.120  61.350 101.320  1.00  0.00           C
ATOM     72  HG1 ARG A   5     113.050  61.060 101.250  1.00  0.00           H
ATOM     73  HG2 ARG A   5     114.270  62.270 100.700  1.00  0.00           H
ATOM     74  CD  ARG A   5     114.460  61.720 102.770  1.00  0.00           C
ATOM     75  HD1 ARG A   5     115.510  62.070 102.850  1.00  0.00           H
ATOM     76  HD2 ARG A   5     114.330  60.830 103.420  1.00  0.00           H
ATOM     77  NE  ARG A   5     113.530  62.820 103.160  1.00  0.00           N
ATOM     78  HE  ARG A   5     113.360  63.580 102.520  1.00  0.00           H
ATOM     79  CZ  ARG A   5     113.320  63.170 104.420  1.00  0.00           C
ATOM     80  NH1 ARG A   5     113.450  62.350 105.440  1.00  0.00           N
ATOM     81 HH11 ARG A   5     113.440  61.370 105.240  1.00  0.00           H
ATOM     82 HH12 ARG A   5     113.240  62.720 106.340  1.00  0.00           H
ATOM     83  NH2 ARG A   5     112.940  64.400 104.640  1.00  0.00           N
ATOM     84 HH21 ARG A   5     112.900  65.000 103.830  1.00  0.00           H
ATOM     85 HH22 ARG A   5     112.890  64.710 105.590  1.00  0.00           H
ATOM     86  C   ARG A   5     114.780  61.020  98.440  1.00  0.00           C
ATOM     87  O   ARG A   5     115.810  61.580  98.070  1.00  0.00           O
ATOM     88  N   HIS A   6     113.560  61.480  98.100  1.00  0.00           N
ATOM     89  HN  HIS A   6     112.730  61.010  98.400  1.00  0.00           H
ATOM     90  CA  HIS A   6     113.340  62.710  97.350  1.00  0.00           C
ATOM     91  HA  HIS A   6     114.200  63.350  97.440  1.00  0.00           H
ATOM     92  CB  HIS A   6     113.030  62.440  95.860  1.00  0.00           C
ATOM     93  HB1 HIS A   6     112.630  63.350  95.360  1.00  0.00           H
ATOM     94  HB2 HIS A   6     112.260  61.640  95.790  1.00  0.00           H
ATOM     95  ND1 HIS A   6     115.060  62.950  94.510  1.00  0.00           N
ATOM     96  CG  HIS A   6     114.230  62.000  95.090  1.00  0.00           C
ATOM     97  CE1 HIS A   6     115.900  62.250  93.760  1.00  0.00           C
ATOM     98  HE1 HIS A   6     116.700  62.680  93.160  1.00  0.00           H
ATOM     99  NE2 HIS A   6     115.670  60.920  93.840  1.00  0.00           N
ATOM    100  HE2 HIS A   6     116.160  60.190  93.360  1.00  0.00           H
ATOM    101  CD2 HIS A   6     114.590  60.750  94.680  1.00  0.00           C
ATOM    102  HD2 HIS A   6     114.150  59.790  94.920  1.00  0.00           H
ATOM    103  C   HIS A   6     112.170  63.440  97.970  1.00  0.00           C
ATOM    104  O   HIS A   6     111.130  62.840  98.270  1.00  0.00           O
ATOM    105  N   ASP A   7     112.310  64.760  98.190  1.00  0.00           N
ATOM    106  HN  ASP A   7     113.150  65.230  97.910  1.00  0.00           H
ATOM    107  CA  ASP A   7     111.320  65.580  98.860  1.00  0.00           C
ATOM    108  HA  ASP A   7     110.460  64.980  99.120  1.00  0.00           H
ATOM    109  CB  ASP A   7     111.930  66.240 100.120  1.00  0.00           C
ATOM    110  HB1 ASP A   7     111.250  67.030 100.530  1.00  0.00           H
ATOM    111  HB2 ASP A   7     112.900  66.710  99.880  1.00  0.00           H
ATOM    112  CG  ASP A   7     112.120  65.240 101.240  1.00  0.00           C
ATOM    113  OD1 ASP A   7     113.110  65.380 102.000  1.00  0.00           O
ATOM    114  OD2 ASP A   7     111.220  64.390 101.450  1.00  0.00           O
ATOM    115  C   ASP A   7     110.820  66.670  97.940  1.00  0.00           C
ATOM    116  O   ASP A   7     111.590  67.360  97.270  1.00  0.00           O
ATOM    117  N   SER A   8     109.490  66.880  97.890  1.00  0.00           N
ATOM    118  HN  SER A   8     108.880  66.320  98.450  1.00  0.00           H
ATOM    119  CA  SER A   8     108.890  67.940  97.090  1.00  0.00           C
ATOM    120  HA  SER A   8     109.600  68.740  96.950  1.00  0.00           H
ATOM    121  CB  SER A   8     108.380  67.460  95.710  1.00  0.00           C
ATOM    122  HB1 SER A   8     107.880  68.290  95.160  1.00  0.00           H
ATOM    123  HB2 SER A   8     107.640  66.630  95.840  1.00  0.00           H
ATOM    124  OG  SER A   8     109.470  66.990  94.910  1.00  0.00           O
ATOM    125  HG1 SER A   8     109.810  66.210  95.380  1.00  0.00           H
ATOM    126  C   SER A   8     107.710  68.530  97.830  1.00  0.00           C
ATOM    127  O   SER A   8     106.860  67.800  98.330  1.00  0.00           O
ATOM    128  N   GLY A   9     107.640  69.880  97.900  1.00  0.00           N
ATOM    129  HN  GLY A   9     108.380  70.450  97.520  1.00  0.00           H
ATOM    130  CA  GLY A   9     106.490  70.610  98.400  1.00  0.00           C
ATOM    131  HA1 GLY A   9     105.660  69.950  98.630  1.00  0.00           H
ATOM    132  HA2 GLY A   9     106.810  71.200  99.260  1.00  0.00           H
ATOM    133  C   GLY A   9     106.020  71.580  97.350  1.00  0.00           C
ATOM    134  O   GLY A   9     106.670  71.780  96.330  1.00  0.00           O
ATOM    135  N   TYR A  10     104.870  72.220  97.580  1.00  0.00           N
ATOM    136  HN  TYR A  10     104.390  72.120  98.470  1.00  0.00           H
ATOM    137  CA  TYR A  10     104.300  73.150  96.620  1.00  0.00           C
ATOM    138  HA  TYR A  10     105.090  73.690  96.120  1.00  0.00           H
ATOM    139  CB  TYR A  10     103.360  72.480  95.580  1.00  0.00           C
ATOM    140  HB1 TYR A  10     102.840  73.250  94.960  1.00  0.00           H
ATOM    141  HB2 TYR A  10     102.590  71.870  96.100  1.00  0.00           H
ATOM    142  CG  TYR A  10     104.120  71.600  94.620  1.00  0.00           C
ATOM    143  CD1 TYR A  10     104.880  72.150  93.580  1.00  0.00           C
ATOM    144  HD1 TYR A  10     104.940  73.230  93.470  1.00  0.00           H
ATOM    145  CE1 TYR A  10     105.530  71.330  92.650  1.00  0.00           C
ATOM    146  HE1 TYR A  10     106.080  71.770  91.830  1.00  0.00           H
ATOM    147  CZ  TYR A  10     105.420  69.940  92.750  1.00  0.00           C
ATOM    148  OH  TYR A  10     105.990  69.090  91.780  1.00  0.00           O
ATOM    149  HH  TYR A  10     105.560  68.230  91.860  1.00  0.00           H
ATOM    150  CD2 TYR A  10     104.050  70.200  94.730  1.00  0.00           C
ATOM    151  HD2 TYR A  10     103.470  69.760  95.540  1.00  0.00           H
ATOM    152  CE2 TYR A  10     104.700  69.380  93.810  1.00  0.00           C
ATOM    153  HE2 TYR A  10     104.630  68.300  93.910  1.00  0.00           H
ATOM    154  C   TYR A  10     103.530  74.180  97.420  1.00  0.00           C
ATOM    155  O   TYR A  10     102.310  74.330  97.290  1.00  0.00           O
ATOM    156  N   GLU A  11     104.240  74.910  98.290  1.00  0.00           N
ATOM    157  HN  GLU A  11     105.240  74.840  98.310  1.00  0.00           H
ATOM    158  CA  GLU A  11     103.650  75.620  99.400  1.00  0.00           C
ATOM    159  HA  GLU A  11     102.740  75.120  99.690  1.00  0.00           H
ATOM    160  CB  GLU A  11     104.620  75.600 100.620  1.00  0.00           C
ATOM    161  HB1 GLU A  11     104.110  76.100 101.480  1.00  0.00           H
ATOM    162  HB2 GLU A  11     105.550  76.160 100.380  1.00  0.00           H
ATOM    163  CG  GLU A  11     104.990  74.160 101.070  1.00  0.00           C
ATOM    164  HG1 GLU A  11     105.420  74.170 102.100  1.00  0.00           H
ATOM    165  HG2 GLU A  11     105.760  73.750 100.380  1.00  0.00           H
ATOM    166  CD  GLU A  11     103.790  73.230 101.050  1.00  0.00           C
ATOM    167  OE1 GLU A  11     103.750  72.340 100.160  1.00  0.00           O
ATOM    168  OE2 GLU A  11     102.870  73.440 101.880  1.00  0.00           O
ATOM    169  C   GLU A  11     103.230  77.030  99.040  1.00  0.00           C
ATOM    170  O   GLU A  11     103.610  78.010  99.690  1.00  0.00           O
ATOM    171  N   VAL A  12     102.430  77.140  97.980  1.00  0.00           N
ATOM    172  HN  VAL A  12     102.150  76.290  97.530  1.00  0.00           H
ATOM    173  CA  VAL A  12     102.040  78.370  97.300  1.00  0.00           C
ATOM    174  HA  VAL A  12     102.640  79.190  97.660  1.00  0.00           H
ATOM    175  CB  VAL A  12     102.270  78.220  95.800  1.00  0.00           C
ATOM    176  HB  VAL A  12     101.980  79.170  95.290  1.00  0.00           H
ATOM    177  CG1 VAL A  12     103.770  77.980  95.540  1.00  0.00           C
ATOM    178 HG11 VAL A  12     103.980  78.000  94.450  1.00  0.00           H
ATOM    179 HG12 VAL A  12     104.380  78.770  96.040  1.00  0.00           H
ATOM    180 HG13 VAL A  12     104.090  76.990  95.930  1.00  0.00           H
ATOM    181  CG2 VAL A  12     101.440  77.070  95.210  1.00  0.00           C
ATOM    182 HG21 VAL A  12     101.680  76.940  94.140  1.00  0.00           H
ATOM    183 HG22 VAL A  12     101.660  76.100  95.710  1.00  0.00           H
ATOM    184 HG23 VAL A  12     100.350  77.270  95.300  1.00  0.00           H
ATOM    185  C   VAL A  12     100.590  78.720  97.590  1.00  0.00           C
ATOM    186  O   VAL A  12     100.010  79.660  97.050  1.00  0.00           O
ATOM    187  N   HIS A  13      99.960  77.970  98.510  1.00  0.00           N
ATOM    188  HN  HIS A  13     100.390  77.120  98.810  1.00  0.00           H
ATOM    189  CA  HIS A  13      98.640  78.210  99.070  1.00  0.00           C
ATOM    190  HA  HIS A  13      97.980  78.490  98.270  1.00  0.00           H
ATOM    191  CB  HIS A  13      98.070  76.910  99.720  1.00  0.00           C
ATOM    192  HB1 HIS A  13      97.380  76.460  98.970  1.00  0.00           H
ATOM    193  HB2 HIS A  13      97.460  77.100 100.620  1.00  0.00           H
ATOM    194  ND1 HIS A  13      99.560  75.060  98.990  1.00  0.00           N
ATOM    195  CG  HIS A  13      99.130  75.880 100.010  1.00  0.00           C
ATOM    196  CE1 HIS A  13     100.410  74.220  99.540  1.00  0.00           C
ATOM    197  HE1 HIS A  13     100.980  73.450  99.020  1.00  0.00           H
ATOM    198  NE2 HIS A  13     100.550  74.460 100.860  1.00  0.00           N
ATOM    199  HE2 HIS A  13     101.300  74.070 101.430  1.00  0.00           H
ATOM    200  CD2 HIS A  13      99.720  75.520 101.180  1.00  0.00           C
ATOM    201  HD2 HIS A  13      99.620  75.940 102.170  1.00  0.00           H
ATOM    202  C   HIS A  13      98.620  79.380 100.050  1.00  0.00           C
ATOM    203  O   HIS A  13      98.350  79.260 101.250  1.00  0.00           O
ATOM    204  N   HIS A  14      98.910  80.580  99.520  1.00  0.00           N
ATOM    205  HN  HIS A  14      99.220  80.600  98.560  1.00  0.00           H
ATOM    206  CA  HIS A  14      98.890  81.830 100.230  1.00  0.00           C
ATOM    207  HA  HIS A  14      98.870  81.670 101.290  1.00  0.00           H
ATOM    208  CB  HIS A  14     100.120  82.710  99.860  1.00  0.00           C
ATOM    209  HB1 HIS A  14     100.020  83.710 100.320  1.00  0.00           H
ATOM    210  HB2 HIS A  14     100.180  82.840  98.760  1.00  0.00           H
ATOM    211  ND1 HIS A  14     102.110  81.220  99.590  1.00  0.00           N
ATOM    212  CG  HIS A  14     101.460  82.190 100.320  1.00  0.00           C
ATOM    213  CE1 HIS A  14     103.350  81.210 100.040  1.00  0.00           C
ATOM    214  HE1 HIS A  14     104.160  80.580  99.660  1.00  0.00           H
ATOM    215  NE2 HIS A  14     103.520  82.100 101.050  1.00  0.00           N
ATOM    216  HE2 HIS A  14     104.360  82.300 101.560  1.00  0.00           H
ATOM    217  CD2 HIS A  14     102.310  82.740 101.220  1.00  0.00           C
ATOM    218  HD2 HIS A  14     102.150  83.560 101.890  1.00  0.00           H
ATOM    219  C   HIS A  14      97.640  82.590  99.830  1.00  0.00           C
ATOM    220  O   HIS A  14      97.500  83.030  98.690  1.00  0.00           O
ATOM    221  N   GLN A  15      96.700  82.800 100.780  1.00  0.00           N
ATOM    222  HN  GLN A  15      96.830  82.420 101.700  1.00  0.00           H
ATOM    223  CA  GLN A  15      95.470  83.540 100.570  1.00  0.00           C
ATOM    224  HA  GLN A  15      95.340  83.740  99.520  1.00  0.00           H
ATOM    225  CB  GLN A  15      94.240  82.760 101.110  1.00  0.00           C
ATOM    226  HB1 GLN A  15      93.370  83.440 101.220  1.00  0.00           H
ATOM    227  HB2 GLN A  15      94.490  82.380 102.130  1.00  0.00           H
ATOM    228  CG  GLN A  15      93.790  81.570 100.240  1.00  0.00           C
ATOM    229  HG1 GLN A  15      92.990  81.010 100.770  1.00  0.00           H
ATOM    230  HG2 GLN A  15      94.640  80.890 100.050  1.00  0.00           H
ATOM    231  CD  GLN A  15      93.220  82.030  98.880  1.00  0.00           C
ATOM    232  OE1 GLN A  15      93.270  83.200  98.500  1.00  0.00           O
ATOM    233  NE2 GLN A  15      92.640  81.060  98.150  1.00  0.00           N
ATOM    234 HE21 GLN A  15      92.410  80.200  98.610  1.00  0.00           H
ATOM    235 HE22 GLN A  15      92.120  81.360  97.350  1.00  0.00           H
ATOM    236  C   GLN A  15      95.530  84.880 101.270  1.00  0.00           C
ATOM    237  O   GLN A  15      95.730  84.970 102.480  1.00  0.00           O
ATOM    238  N   LYS A  16      95.380  85.990 100.520  1.00  0.00           N
ATOM    239  HN  LYS A  16      95.290  85.930  99.530  1.00  0.00           H
ATOM    240  CA  LYS A  16      95.490  87.320 101.100  1.00  0.00           C
ATOM    241  HA  LYS A  16      95.260  87.250 102.150  1.00  0.00           H
ATOM    242  CB  LYS A  16      96.910  87.920 100.980  1.00  0.00           C
ATOM    243  HB1 LYS A  16      96.910  88.990 101.310  1.00  0.00           H
ATOM    244  HB2 LYS A  16      97.220  87.900  99.910  1.00  0.00           H
ATOM    245  CG  LYS A  16      97.980  87.180 101.820  1.00  0.00           C
ATOM    246  HG1 LYS A  16      98.980  87.600 101.570  1.00  0.00           H
ATOM    247  HG2 LYS A  16      98.010  86.110 101.500  1.00  0.00           H
ATOM    248  CD  LYS A  16      97.780  87.280 103.350  1.00  0.00           C
ATOM    249  HD1 LYS A  16      98.100  88.300 103.650  1.00  0.00           H
ATOM    250  HD2 LYS A  16      96.710  87.190 103.620  1.00  0.00           H
ATOM    251  CE  LYS A  16      98.560  86.250 104.180  1.00  0.00           C
ATOM    252  HE1 LYS A  16      98.490  86.510 105.260  1.00  0.00           H
ATOM    253  HE2 LYS A  16      99.630  86.260 103.890  1.00  0.00           H
ATOM    254  NZ  LYS A  16      98.030  84.890 104.000  1.00  0.00           N
ATOM    255  HZ1 LYS A  16      97.730  84.460 104.910  1.00  0.00           H
ATOM    256  HZ2 LYS A  16      97.190  84.890 103.370  1.00  0.00           H
ATOM    257  HZ3 LYS A  16      98.760  84.240 103.610  1.00  0.00           H
ATOM    258  C   LYS A  16      94.400  88.250 100.590  1.00  0.00           C
ATOM    259  O   LYS A  16      94.640  89.180  99.830  1.00  0.00           O
ATOM    260  N   LEU A  17      93.160  87.990 101.020  1.00  0.00           N
ATOM    261  HN  LEU A  17      92.940  87.150 101.510  1.00  0.00           H
ATOM    262  CA  LEU A  17      92.020  88.870 100.800  1.00  0.00           C
ATOM    263  HA  LEU A  17      92.140  89.400  99.870  1.00  0.00           H
ATOM    264  CB  LEU A  17      90.670  88.080 100.800  1.00  0.00           C
ATOM    265  HB1 LEU A  17      89.810  88.770 100.940  1.00  0.00           H
ATOM    266  HB2 LEU A  17      90.670  87.400 101.680  1.00  0.00           H
ATOM    267  CG  LEU A  17      90.320  87.240  99.540  1.00  0.00           C
ATOM    268  HG  LEU A  17      89.630  86.430  99.900  1.00  0.00           H
ATOM    269  CD1 LEU A  17      89.520  88.060  98.520  1.00  0.00           C
ATOM    270 HD11 LEU A  17      89.250  87.430  97.650  1.00  0.00           H
ATOM    271 HD12 LEU A  17      88.580  88.440  98.980  1.00  0.00           H
ATOM    272 HD13 LEU A  17      90.110  88.920  98.160  1.00  0.00           H
ATOM    273  CD2 LEU A  17      91.510  86.530  98.860  1.00  0.00           C
ATOM    274 HD21 LEU A  17      91.130  85.880  98.040  1.00  0.00           H
ATOM    275 HD22 LEU A  17      92.200  87.280  98.410  1.00  0.00           H
ATOM    276 HD23 LEU A  17      92.070  85.900  99.570  1.00  0.00           H
ATOM    277  C   LEU A  17      91.930  89.890 101.930  1.00  0.00           C
ATOM    278  O   LEU A  17      92.040  89.550 103.110  1.00  0.00           O
ATOM    279  N   VAL A  18      91.690  91.170 101.580  1.00  0.00           N
ATOM    280  HN  VAL A  18      91.810  91.480 100.630  1.00  0.00           H
ATOM    281  CA  VAL A  18      91.160  92.170 102.500  1.00  0.00           C
ATOM    282  HA  VAL A  18      90.840  91.660 103.400  1.00  0.00           H
ATOM    283  CB  VAL A  18      92.150  93.260 102.940  1.00  0.00           C
ATOM    284  HB  VAL A  18      91.630  93.950 103.650  1.00  0.00           H
ATOM    285  CG1 VAL A  18      93.320  92.610 103.700  1.00  0.00           C
ATOM    286 HG11 VAL A  18      94.030  93.390 104.030  1.00  0.00           H
ATOM    287 HG12 VAL A  18      92.970  92.040 104.580  1.00  0.00           H
ATOM    288 HG13 VAL A  18      93.880  91.920 103.030  1.00  0.00           H
ATOM    289  CG2 VAL A  18      92.670  94.080 101.760  1.00  0.00           C
ATOM    290 HG21 VAL A  18      93.370  94.870 102.120  1.00  0.00           H
ATOM    291 HG22 VAL A  18      93.240  93.430 101.060  1.00  0.00           H
ATOM    292 HG23 VAL A  18      91.850  94.580 101.210  1.00  0.00           H
ATOM    293  C   VAL A  18      89.910  92.790 101.910  1.00  0.00           C
ATOM    294  O   VAL A  18      89.820  93.080 100.720  1.00  0.00           O
ATOM    295  N   PHE A  19      88.870  93.000 102.740  1.00  0.00           N
ATOM    296  HN  PHE A  19      88.910  92.680 103.680  1.00  0.00           H
ATOM    297  CA  PHE A  19      87.690  93.770 102.410  1.00  0.00           C
ATOM    298  HA  PHE A  19      87.730  94.100 101.380  1.00  0.00           H
ATOM    299  CB  PHE A  19      86.390  92.930 102.640  1.00  0.00           C
ATOM    300  HB1 PHE A  19      86.410  92.500 103.660  1.00  0.00           H
ATOM    301  HB2 PHE A  19      86.370  92.100 101.910  1.00  0.00           H
ATOM    302  CG  PHE A  19      85.120  93.730 102.460  1.00  0.00           C
ATOM    303  CD1 PHE A  19      84.810  94.320 101.220  1.00  0.00           C
ATOM    304  HD1 PHE A  19      85.490  94.200 100.390  1.00  0.00           H
ATOM    305  CE1 PHE A  19      83.600  95.010 101.050  1.00  0.00           C
ATOM    306  HE1 PHE A  19      83.360  95.450 100.090  1.00  0.00           H
ATOM    307  CZ  PHE A  19      82.690  95.120 102.110  1.00  0.00           C
ATOM    308  HZ  PHE A  19      81.760  95.640 101.970  1.00  0.00           H
ATOM    309  CD2 PHE A  19      84.200  93.840 103.520  1.00  0.00           C
ATOM    310  HD2 PHE A  19      84.420  93.390 104.470  1.00  0.00           H
ATOM    311  CE2 PHE A  19      82.990  94.540 103.340  1.00  0.00           C
ATOM    312  HE2 PHE A  19      82.290  94.630 104.160  1.00  0.00           H
ATOM    313  C   PHE A  19      87.730  95.010 103.290  1.00  0.00           C
ATOM    314  O   PHE A  19      87.550  94.890 104.510  1.00  0.00           O
ATOM    315  N   PHE A  20      88.030  96.180 102.690  1.00  0.00           N
ATOM    316  HN  PHE A  20      88.170  96.230 101.710  1.00  0.00           H
ATOM    317  CA  PHE A  20      88.300  97.420 103.390  1.00  0.00           C
ATOM    318  HA  PHE A  20      88.600  98.110 102.610  1.00  0.00           H
ATOM    319  CB  PHE A  20      87.080  98.070 104.100  1.00  0.00           C
ATOM    320  HB1 PHE A  20      87.400  98.910 104.750  1.00  0.00           H
ATOM    321  HB2 PHE A  20      86.550  97.330 104.730  1.00  0.00           H
ATOM    322  CG  PHE A  20      86.130  98.640 103.070  1.00  0.00           C
ATOM    323  CD1 PHE A  20      86.420  99.870 102.480  1.00  0.00           C
ATOM    324  HD1 PHE A  20      87.320 100.390 102.750  1.00  0.00           H
ATOM    325  CE1 PHE A  20      85.560 100.420 101.520  1.00  0.00           C
ATOM    326  HE1 PHE A  20      85.830 101.360 101.040  1.00  0.00           H
ATOM    327  CZ  PHE A  20      84.380  99.750 101.160  1.00  0.00           C
ATOM    328  HZ  PHE A  20      83.720 100.170 100.420  1.00  0.00           H
ATOM    329  CD2 PHE A  20      84.940  97.970 102.720  1.00  0.00           C
ATOM    330  HD2 PHE A  20      84.710  97.020 103.160  1.00  0.00           H
ATOM    331  CE2 PHE A  20      84.070  98.530 101.770  1.00  0.00           C
ATOM    332  HE2 PHE A  20      83.160  98.010 101.510  1.00  0.00           H
ATOM    333  C   PHE A  20      89.530  97.370 104.280  1.00  0.00           C
ATOM    334  O   PHE A  20      89.590  96.610 105.260  1.00  0.00           O
ATOM    335  N   ALA A  21      90.570  98.160 103.960  1.00  0.00           N
ATOM    336  HN  ALA A  21      90.520  98.750 103.150  1.00  0.00           H
ATOM    337  CA  ALA A  21      91.800  98.250 104.720  1.00  0.00           C
ATOM    338  HA  ALA A  21      92.370  99.050 104.260  1.00  0.00           H
ATOM    339  CB  ALA A  21      92.630  96.950 104.590  1.00  0.00           C
ATOM    340  HB1 ALA A  21      92.800  96.720 103.520  1.00  0.00           H
ATOM    341  HB2 ALA A  21      93.610  97.070 105.090  1.00  0.00           H
ATOM    342  HB3 ALA A  21      92.100  96.100 105.060  1.00  0.00           H
ATOM    343  C   ALA A  21      91.600  98.680 106.170  1.00  0.00           C
ATOM    344  O   ALA A  21      92.210  98.120 107.080  1.00  0.00           O
ATOM    345  N   GLU A  22      90.730  99.680 106.410  1.00  0.00           N
ATOM    346  HN  GLU A  22      90.240 100.110 105.640  1.00  0.00           H
ATOM    347  CA  GLU A  22      90.610 100.360 107.680  1.00  0.00           C
ATOM    348  HA  GLU A  22      91.110  99.790 108.450  1.00  0.00           H
ATOM    349  CB  GLU A  22      91.300 101.750 107.570  1.00  0.00           C
ATOM    350  HB1 GLU A  22      91.020 102.460 108.380  1.00  0.00           H
ATOM    351  HB2 GLU A  22      90.970 102.210 106.610  1.00  0.00           H
ATOM    352  CG  GLU A  22      92.840 101.640 107.580  1.00  0.00           C
ATOM    353  HG1 GLU A  22      93.250 102.620 107.290  1.00  0.00           H
ATOM    354  HG2 GLU A  22      93.200 100.900 106.840  1.00  0.00           H
ATOM    355  CD  GLU A  22      93.360 101.280 108.950  1.00  0.00           C
ATOM    356  OE1 GLU A  22      93.550 100.080 109.250  1.00  0.00           O
ATOM    357  OE2 GLU A  22      93.620 102.200 109.770  1.00  0.00           O
ATOM    358  C   GLU A  22      89.170 100.480 108.170  1.00  0.00           C
ATOM    359  O   GLU A  22      88.270  99.760 107.740  1.00  0.00           O
ATOM    360  N   ASP A  23      88.930 101.380 109.150  1.00  0.00           N
ATOM    361  HN  ASP A  23      89.710 101.840 109.580  1.00  0.00           H
ATOM    362  CA  ASP A  23      87.640 101.860 109.600  1.00  0.00           C
ATOM    363  HA  ASP A  23      86.900 101.080 109.490  1.00  0.00           H
ATOM    364  CB  ASP A  23      87.820 102.220 111.110  1.00  0.00           C
ATOM    365  HB1 ASP A  23      88.680 102.920 111.180  1.00  0.00           H
ATOM    366  HB2 ASP A  23      88.090 101.300 111.670  1.00  0.00           H
ATOM    367  CG  ASP A  23      86.650 102.880 111.800  1.00  0.00           C
ATOM    368  OD1 ASP A  23      85.480 102.720 111.360  1.00  0.00           O
ATOM    369  OD2 ASP A  23      86.870 103.500 112.870  1.00  0.00           O
ATOM    370  C   ASP A  23      87.220 103.060 108.740  1.00  0.00           C
ATOM    371  O   ASP A  23      87.950 104.050 108.650  1.00  0.00           O
ATOM    372  N   VAL A  24      86.040 103.020 108.080  1.00  0.00           N
ATOM    373  HN  VAL A  24      85.410 102.270 108.220  1.00  0.00           H
ATOM    374  CA  VAL A  24      85.710 103.950 107.000  1.00  0.00           C
ATOM    375  HA  VAL A  24      86.570 104.560 106.760  1.00  0.00           H
ATOM    376  CB  VAL A  24      85.330 103.190 105.720  1.00  0.00           C
ATOM    377  HB  VAL A  24      84.520 102.450 105.950  1.00  0.00           H
ATOM    378  CG1 VAL A  24      84.830 104.110 104.600  1.00  0.00           C
ATOM    379 HG11 VAL A  24      84.700 103.530 103.660  1.00  0.00           H
ATOM    380 HG12 VAL A  24      83.850 104.560 104.850  1.00  0.00           H
ATOM    381 HG13 VAL A  24      85.560 104.920 104.410  1.00  0.00           H
ATOM    382  CG2 VAL A  24      86.580 102.430 105.230  1.00  0.00           C
ATOM    383 HG21 VAL A  24      86.350 101.880 104.300  1.00  0.00           H
ATOM    384 HG22 VAL A  24      87.400 103.150 105.000  1.00  0.00           H
ATOM    385 HG23 VAL A  24      86.950 101.710 105.980  1.00  0.00           H
ATOM    386  C   VAL A  24      84.610 104.910 107.420  1.00  0.00           C
ATOM    387  O   VAL A  24      83.670 104.560 108.130  1.00  0.00           O
ATOM    388  N   GLY A  25      84.720 106.200 107.040  1.00  0.00           N
ATOM    389  HN  GLY A  25      85.540 106.470 106.500  1.00  0.00           H
ATOM    390  CA  GLY A  25      83.810 107.280 107.400  1.00  0.00           C
ATOM    391  HA1 GLY A  25      83.670 107.270 108.470  1.00  0.00           H
ATOM    392  HA2 GLY A  25      84.280 108.190 107.060  1.00  0.00           H
ATOM    393  C   GLY A  25      82.450 107.240 106.780  1.00  0.00           C
ATOM    394  O   GLY A  25      81.460 107.700 107.360  1.00  0.00           O
ATOM    395  N   SER A  26      82.330 106.700 105.560  1.00  0.00           N
ATOM    396  HN  SER A  26      83.160 106.430 105.070  1.00  0.00           H
ATOM    397  CA  SER A  26      81.040 106.610 104.880  1.00  0.00           C
ATOM    398  HA  SER A  26      80.320 106.260 105.610  1.00  0.00           H
ATOM    399  CB  SER A  26      80.530 107.970 104.330  1.00  0.00           C
ATOM    400  HB1 SER A  26      79.840 107.870 103.460  1.00  0.00           H
ATOM    401  HB2 SER A  26      81.410 108.580 104.000  1.00  0.00           H
ATOM    402  OG  SER A  26      79.810 108.650 105.350  1.00  0.00           O
ATOM    403  HG1 SER A  26      80.410 108.660 106.120  1.00  0.00           H
ATOM    404  C   SER A  26      80.970 105.550 103.810  1.00  0.00           C
ATOM    405  O   SER A  26      80.730 105.840 102.640  1.00  0.00           O
ATOM    406  N   ASN A  27      81.120 104.270 104.210  1.00  0.00           N
ATOM    407  HN  ASN A  27      81.400 104.060 105.140  1.00  0.00           H
ATOM    408  CA  ASN A  27      80.720 103.120 103.410  1.00  0.00           C
ATOM    409  HA  ASN A  27      81.010 103.320 102.380  1.00  0.00           H
ATOM    410  CB  ASN A  27      81.470 101.850 103.900  1.00  0.00           C
ATOM    411  HB1 ASN A  27      81.340 101.760 105.000  1.00  0.00           H
ATOM    412  HB2 ASN A  27      82.560 101.950 103.710  1.00  0.00           H
ATOM    413  CG  ASN A  27      80.990 100.530 103.290  1.00  0.00           C
ATOM    414  OD1 ASN A  27      80.530  99.620 103.980  1.00  0.00           O
ATOM    415  ND2 ASN A  27      81.030 100.440 101.940  1.00  0.00           N
ATOM    416 HD21 ASN A  27      81.210 101.260 101.380  1.00  0.00           H
ATOM    417 HD22 ASN A  27      80.750  99.580 101.530  1.00  0.00           H
ATOM    418  C   ASN A  27      79.200 102.940 103.450  1.00  0.00           C
ATOM    419  O   ASN A  27      78.630 102.810 104.530  1.00  0.00           O
ATOM    420  N   LYS A  28      78.520 102.950 102.280  1.00  0.00           N
ATOM    421  HN  LYS A  28      79.010 103.040 101.410  1.00  0.00           H
ATOM    422  CA  LYS A  28      77.070 102.780 102.180  1.00  0.00           C
ATOM    423  HA  LYS A  28      76.750 102.160 103.010  1.00  0.00           H
ATOM    424  CB  LYS A  28      76.300 104.130 102.250  1.00  0.00           C
ATOM    425  HB1 LYS A  28      75.210 103.910 102.210  1.00  0.00           H
ATOM    426  HB2 LYS A  28      76.560 104.750 101.370  1.00  0.00           H
ATOM    427  CG  LYS A  28      76.570 104.940 103.530  1.00  0.00           C
ATOM    428  HG1 LYS A  28      77.620 105.310 103.500  1.00  0.00           H
ATOM    429  HG2 LYS A  28      76.480 104.250 104.400  1.00  0.00           H
ATOM    430  CD  LYS A  28      75.590 106.110 103.730  1.00  0.00           C
ATOM    431  HD1 LYS A  28      75.620 106.790 102.860  1.00  0.00           H
ATOM    432  HD2 LYS A  28      74.560 105.670 103.760  1.00  0.00           H
ATOM    433  CE  LYS A  28      75.800 106.870 105.040  1.00  0.00           C
ATOM    434  HE1 LYS A  28      75.950 106.160 105.880  1.00  0.00           H
ATOM    435  HE2 LYS A  28      74.930 107.520 105.260  1.00  0.00           H
ATOM    436  NZ  LYS A  28      76.990 107.740 104.950  1.00  0.00           N
ATOM    437  HZ1 LYS A  28      77.320 108.000 105.920  1.00  0.00           H
ATOM    438  HZ2 LYS A  28      77.780 107.290 104.460  1.00  0.00           H
ATOM    439  HZ3 LYS A  28      76.720 108.620 104.450  1.00  0.00           H
ATOM    440  C   LYS A  28      76.680 102.060 100.900  1.00  0.00           C
ATOM    441  O   LYS A  28      77.160 102.360  99.800  1.00  0.00           O
ATOM    442  N   GLY A  29      75.750 101.080 100.990  1.00  0.00           N
ATOM    443  HN  GLY A  29      75.360 100.860 101.910  1.00  0.00           H
ATOM    444  CA  GLY A  29      75.290 100.260  99.880  1.00  0.00           C
ATOM    445  HA1 GLY A  29      74.390  99.760 100.190  1.00  0.00           H
ATOM    446  HA2 GLY A  29      75.140 100.890  99.010  1.00  0.00           H
ATOM    447  C   GLY A  29      76.270  99.190  99.470  1.00  0.00           C
ATOM    448  O   GLY A  29      76.680  99.120  98.320  1.00  0.00           O
ATOM    449  N   ALA A  30      76.690  98.340 100.430  1.00  0.00           N
ATOM    450  HN  ALA A  30      76.270  98.380 101.330  1.00  0.00           H
ATOM    451  CA  ALA A  30      77.700  97.330 100.210  1.00  0.00           C
ATOM    452  HA  ALA A  30      78.210  97.520  99.280  1.00  0.00           H
ATOM    453  CB  ALA A  30      78.750  97.400 101.340  1.00  0.00           C
ATOM    454  HB1 ALA A  30      79.200  98.420 101.360  1.00  0.00           H
ATOM    455  HB2 ALA A  30      78.290  97.200 102.330  1.00  0.00           H
ATOM    456  HB3 ALA A  30      79.570  96.670 101.170  1.00  0.00           H
ATOM    457  C   ALA A  30      77.130  95.910 100.130  1.00  0.00           C
ATOM    458  O   ALA A  30      76.100  95.600 100.740  1.00  0.00           O
ATOM    459  N   ILE A  31      77.780  95.000  99.370  1.00  0.00           N
ATOM    460  HN  ILE A  31      78.570  95.260  98.820  1.00  0.00           H
ATOM    461  CA  ILE A  31      77.340  93.610  99.280  1.00  0.00           C
ATOM    462  HA  ILE A  31      76.890  93.350 100.230  1.00  0.00           H
ATOM    463  CB  ILE A  31      76.280  93.410  98.190  1.00  0.00           C
ATOM    464  HB  ILE A  31      75.530  94.230  98.320  1.00  0.00           H
ATOM    465  CG2 ILE A  31      76.900  93.540  96.790  1.00  0.00           C
ATOM    466 HG21 ILE A  31      76.110  93.590  96.010  1.00  0.00           H
ATOM    467 HG22 ILE A  31      77.500  94.480  96.730  1.00  0.00           H
ATOM    468 HG23 ILE A  31      77.560  92.680  96.560  1.00  0.00           H
ATOM    469  CG1 ILE A  31      75.520  92.070  98.380  1.00  0.00           C
ATOM    470 HG11 ILE A  31      75.210  92.000  99.440  1.00  0.00           H
ATOM    471 HG12 ILE A  31      76.190  91.220  98.140  1.00  0.00           H
ATOM    472  CD  ILE A  31      74.260  91.970  97.510  1.00  0.00           C
ATOM    473  HD1 ILE A  31      73.680  91.060  97.770  1.00  0.00           H
ATOM    474  HD2 ILE A  31      73.600  92.850  97.650  1.00  0.00           H
ATOM    475  HD3 ILE A  31      74.530  91.900  96.430  1.00  0.00           H
ATOM    476  C   ILE A  31      78.520  92.660  99.120  1.00  0.00           C
ATOM    477  O   ILE A  31      79.520  92.980  98.480  1.00  0.00           O
ATOM    478  N   ILE A  32      78.440  91.460  99.740  1.00  0.00           N
ATOM    479  HN  ILE A  32      77.610  91.230 100.230  1.00  0.00           H
ATOM    480  CA  ILE A  32      79.550  90.530  99.930  1.00  0.00           C
ATOM    481  HA  ILE A  32      80.340  90.790  99.240  1.00  0.00           H
ATOM    482  CB  ILE A  32      80.120  90.580 101.360  1.00  0.00           C
ATOM    483  HB  ILE A  32      80.650  89.640 101.620  1.00  0.00           H
ATOM    484  CG2 ILE A  32      78.990  90.780 102.400  1.00  0.00           C
ATOM    485 HG21 ILE A  32      79.400  90.670 103.420  1.00  0.00           H
ATOM    486 HG22 ILE A  32      78.560  91.800 102.320  1.00  0.00           H
ATOM    487 HG23 ILE A  32      78.180  90.030 102.260  1.00  0.00           H
ATOM    488  CG1 ILE A  32      81.190  91.680 101.490  1.00  0.00           C
ATOM    489 HG11 ILE A  32      81.240  92.020 102.550  1.00  0.00           H
ATOM    490 HG12 ILE A  32      80.910  92.570 100.890  1.00  0.00           H
ATOM    491  CD  ILE A  32      82.580  91.180 101.080  1.00  0.00           C
ATOM    492  HD1 ILE A  32      83.330  92.000 101.140  1.00  0.00           H
ATOM    493  HD2 ILE A  32      82.920  90.350 101.740  1.00  0.00           H
ATOM    494  HD3 ILE A  32      82.580  90.810 100.030  1.00  0.00           H
ATOM    495  C   ILE A  32      79.170  89.090  99.560  1.00  0.00           C
ATOM    496  O   ILE A  32      79.150  88.180 100.410  1.00  0.00           O
ATOM    497  N   GLY A  33      78.880  88.800  98.280  1.00  0.00           N
ATOM    498  HN  GLY A  33      78.870  89.530  97.580  1.00  0.00           H
ATOM    499  CA  GLY A  33      78.790  87.440  97.740  1.00  0.00           C
ATOM    500  HA1 GLY A  33      78.550  86.730  98.520  1.00  0.00           H
ATOM    501  HA2 GLY A  33      78.040  87.460  96.960  1.00  0.00           H
ATOM    502  C   GLY A  33      80.090  87.010  97.110  1.00  0.00           C
ATOM    503  O   GLY A  33      81.150  87.530  97.430  1.00  0.00           O
ATOM    504  N   LEU A  34      80.040  86.040  96.190  1.00  0.00           N
ATOM    505  HN  LEU A  34      79.200  85.480  96.130  1.00  0.00           H
ATOM    506  CA  LEU A  34      81.110  85.720  95.250  1.00  0.00           C
ATOM    507  HA  LEU A  34      81.720  86.600  95.110  1.00  0.00           H
ATOM    508  CB  LEU A  34      81.980  84.520  95.730  1.00  0.00           C
ATOM    509  HB1 LEU A  34      82.580  84.110  94.880  1.00  0.00           H
ATOM    510  HB2 LEU A  34      81.310  83.720  96.090  1.00  0.00           H
ATOM    511  CG  LEU A  34      83.010  84.840  96.830  1.00  0.00           C
ATOM    512  HG  LEU A  34      82.490  85.360  97.660  1.00  0.00           H
ATOM    513  CD1 LEU A  34      83.620  83.550  97.400  1.00  0.00           C
ATOM    514 HD11 LEU A  34      84.370  83.790  98.180  1.00  0.00           H
ATOM    515 HD12 LEU A  34      82.830  82.910  97.840  1.00  0.00           H
ATOM    516 HD13 LEU A  34      84.130  82.980  96.590  1.00  0.00           H
ATOM    517  CD2 LEU A  34      84.130  85.760  96.300  1.00  0.00           C
ATOM    518 HD21 LEU A  34      84.900  85.930  97.090  1.00  0.00           H
ATOM    519 HD22 LEU A  34      84.640  85.280  95.440  1.00  0.00           H
ATOM    520 HD23 LEU A  34      83.730  86.740  95.990  1.00  0.00           H
ATOM    521  C   LEU A  34      80.570  85.360  93.880  1.00  0.00           C
ATOM    522  O   LEU A  34      81.280  85.520  92.880  1.00  0.00           O
ATOM    523  N   MET A  35      79.320  84.870  93.770  1.00  0.00           N
ATOM    524  HN  MET A  35      78.780  84.700  94.600  1.00  0.00           H
ATOM    525  CA  MET A  35      78.730  84.370  92.540  1.00  0.00           C
ATOM    526  HA  MET A  35      79.040  85.010  91.730  1.00  0.00           H
ATOM    527  CB  MET A  35      79.190  82.930  92.190  1.00  0.00           C
ATOM    528  HB1 MET A  35      80.260  82.990  91.880  1.00  0.00           H
ATOM    529  HB2 MET A  35      78.620  82.550  91.320  1.00  0.00           H
ATOM    530  CG  MET A  35      79.100  81.920  93.360  1.00  0.00           C
ATOM    531  HG1 MET A  35      78.070  81.940  93.760  1.00  0.00           H
ATOM    532  HG2 MET A  35      79.780  82.250  94.180  1.00  0.00           H
ATOM    533  SD  MET A  35      79.510  80.220  92.890  1.00  0.00           S
ATOM    534  CE  MET A  35      78.670  79.480  94.320  1.00  0.00           C
ATOM    535  HE1 MET A  35      78.640  78.370  94.250  1.00  0.00           H
ATOM    536  HE2 MET A  35      79.180  79.740  95.270  1.00  0.00           H
ATOM    537  HE3 MET A  35      77.620  79.820  94.390  1.00  0.00           H
ATOM    538  C   MET A  35      77.210  84.480  92.580  1.00  0.00           C
ATOM    539  O   MET A  35      76.480  83.490  92.660  1.00  0.00           O
ATOM    540  N   VAL A  36      76.690  85.720  92.590  1.00  0.00           N
ATOM    541  HN  VAL A  36      77.270  86.510  92.440  1.00  0.00           H
ATOM    542  CA  VAL A  36      75.290  85.990  92.910  1.00  0.00           C
ATOM    543  HA  VAL A  36      74.750  85.060  92.940  1.00  0.00           H
ATOM    544  CB  VAL A  36      75.130  86.630  94.290  1.00  0.00           C
ATOM    545  HB  VAL A  36      74.120  87.090  94.380  1.00  0.00           H
ATOM    546  CG1 VAL A  36      75.210  85.520  95.350  1.00  0.00           C
ATOM    547 HG11 VAL A  36      75.130  85.940  96.370  1.00  0.00           H
ATOM    548 HG12 VAL A  36      74.390  84.780  95.210  1.00  0.00           H
ATOM    549 HG13 VAL A  36      76.180  84.980  95.270  1.00  0.00           H
ATOM    550  CG2 VAL A  36      76.190  87.730  94.530  1.00  0.00           C
ATOM    551 HG21 VAL A  36      75.990  88.230  95.510  1.00  0.00           H
ATOM    552 HG22 VAL A  36      77.210  87.300  94.580  1.00  0.00           H
ATOM    553 HG23 VAL A  36      76.150  88.500  93.740  1.00  0.00           H
ATOM    554  C   VAL A  36      74.570  86.800  91.840  1.00  0.00           C
ATOM    555  O   VAL A  36      75.000  87.880  91.420  1.00  0.00           O
ATOM    556  N   GLY A  37      73.400  86.310  91.390  1.00  0.00           N
ATOM    557  HN  GLY A  37      73.000  85.500  91.840  1.00  0.00           H
ATOM    558  CA  GLY A  37      72.570  86.960  90.390  1.00  0.00           C
ATOM    559  HA1 GLY A  37      73.190  87.500  89.680  1.00  0.00           H
ATOM    560  HA2 GLY A  37      71.980  86.190  89.910  1.00  0.00           H
ATOM    561  C   GLY A  37      71.590  87.930  91.000  1.00  0.00           C
ATOM    562  O   GLY A  37      70.980  87.650  92.030  1.00  0.00           O
ATOM    563  N   GLY A  38      71.410  89.110  90.360  1.00  0.00           N
ATOM    564  HN  GLY A  38      71.970  89.330  89.560  1.00  0.00           H
ATOM    565  CA  GLY A  38      70.430  90.120  90.740  1.00  0.00           C
ATOM    566  HA1 GLY A  38      70.350  90.810  89.910  1.00  0.00           H
ATOM    567  HA2 GLY A  38      69.490  89.630  90.960  1.00  0.00           H
ATOM    568  C   GLY A  38      70.810  90.910  91.960  1.00  0.00           C
ATOM    569  O   GLY A  38      70.830  90.390  93.080  1.00  0.00           O
ATOM    570  N   VAL A  39      71.110  92.210  91.820  1.00  0.00           N
ATOM    571  HN  VAL A  39      71.160  92.650  90.920  1.00  0.00           H
ATOM    572  CA  VAL A  39      71.320  93.050  92.990  1.00  0.00           C
ATOM    573  HA  VAL A  39      70.650  92.700  93.760  1.00  0.00           H
ATOM    574  CB  VAL A  39      72.730  92.940  93.580  1.00  0.00           C
ATOM    575  HB  VAL A  39      72.870  91.890  93.930  1.00  0.00           H
ATOM    576  CG1 VAL A  39      73.820  93.210  92.530  1.00  0.00           C
ATOM    577 HG11 VAL A  39      74.830  93.070  92.970  1.00  0.00           H
ATOM    578 HG12 VAL A  39      73.720  92.530  91.650  1.00  0.00           H
ATOM    579 HG13 VAL A  39      73.750  94.260  92.170  1.00  0.00           H
ATOM    580  CG2 VAL A  39      72.900  93.860  94.810  1.00  0.00           C
ATOM    581 HG21 VAL A  39      73.910  93.730  95.240  1.00  0.00           H
ATOM    582 HG22 VAL A  39      72.800  94.920  94.510  1.00  0.00           H
ATOM    583 HG23 VAL A  39      72.140  93.630  95.580  1.00  0.00           H
ATOM    584  C   VAL A  39      70.900  94.480  92.740  1.00  0.00           C
ATOM    585  O   VAL A  39      71.320  95.150  91.790  1.00  0.00           O
ATOM    586  N   VAL A  40      70.040  95.010  93.630  1.00  0.00           N
ATOM    587  HN  VAL A  40      69.700  94.470  94.390  1.00  0.00           H
ATOM    588  CA  VAL A  40      69.580  96.380  93.640  1.00  0.00           C
ATOM    589  HA  VAL A  40      69.820  96.850  92.690  1.00  0.00           H
ATOM    590  CB  VAL A  40      68.070  96.480  93.840  1.00  0.00           C
ATOM    591  HB  VAL A  40      67.780  97.540  94.050  1.00  0.00           H
ATOM    592  CG1 VAL A  40      67.360  96.060  92.540  1.00  0.00           C
ATOM    593 HG11 VAL A  40      66.260  96.130  92.670  1.00  0.00           H
ATOM    594 HG12 VAL A  40      67.640  96.730  91.700  1.00  0.00           H
ATOM    595 HG13 VAL A  40      67.600  95.010  92.270  1.00  0.00           H
ATOM    596  CG2 VAL A  40      67.570  95.600  95.010  1.00  0.00           C
ATOM    597 HG21 VAL A  40      66.470  95.710  95.110  1.00  0.00           H
ATOM    598 HG22 VAL A  40      67.760  94.520  94.830  1.00  0.00           H
ATOM    599 HG23 VAL A  40      68.030  95.890  95.970  1.00  0.00           H
ATOM    600  C   VAL A  40      70.320  97.140  94.720  1.00  0.00           C
ATOM    601  O   VAL A  40      70.310  96.770  95.880  1.00  0.00           O
ATOM    602  N   ILE A  41      71.020  98.230  94.350  1.00  0.00           N
ATOM    603  HN  ILE A  41      71.130  98.490  93.390  1.00  0.00           H
ATOM    604  CA  ILE A  41      71.660  99.100  95.330  1.00  0.00           C
ATOM    605  HA  ILE A  41      71.320  98.840  96.330  1.00  0.00           H
ATOM    606  CB  ILE A  41      73.190  99.020  95.320  1.00  0.00           C
ATOM    607  HB  ILE A  41      73.550  99.210  94.280  1.00  0.00           H
ATOM    608  CG2 ILE A  41      73.810 100.080  96.260  1.00  0.00           C
ATOM    609 HG21 ILE A  41      74.890  99.840  96.390  1.00  0.00           H
ATOM    610 HG22 ILE A  41      73.720 101.110  95.840  1.00  0.00           H
ATOM    611 HG23 ILE A  41      73.330 100.050  97.260  1.00  0.00           H
ATOM    612  CG1 ILE A  41      73.720  97.610  95.720  1.00  0.00           C
ATOM    613 HG11 ILE A  41      74.810  97.560  95.480  1.00  0.00           H
ATOM    614 HG12 ILE A  41      73.210  96.860  95.090  1.00  0.00           H
ATOM    615  CD  ILE A  41      73.540  97.240  97.200  1.00  0.00           C
ATOM    616  HD1 ILE A  41      73.810  96.180  97.360  1.00  0.00           H
ATOM    617  HD2 ILE A  41      74.180  97.860  97.850  1.00  0.00           H
ATOM    618  HD3 ILE A  41      72.480  97.380  97.500  1.00  0.00           H
ATOM    619  C   ILE A  41      71.210 100.520  95.090  1.00  0.00           C
ATOM    620  O   ILE A  41      71.630 101.210  94.160  1.00  0.00           O
ATOM    621  N   ALA A  42      70.310 101.030  95.950  1.00  0.00           N
ATOM    622  HN  ALA A  42      69.810 100.410  96.570  1.00  0.00           H
ATOM    623  CA  ALA A  42      70.110 102.440  96.150  1.00  0.00           C
ATOM    624  HA  ALA A  42      70.000 102.900  95.180  1.00  0.00           H
ATOM    625  CB  ALA A  42      68.830 102.670  96.950  1.00  0.00           C
ATOM    626  HB1 ALA A  42      67.970 102.240  96.390  1.00  0.00           H
ATOM    627  HB2 ALA A  42      68.870 102.140  97.930  1.00  0.00           H
ATOM    628  HB3 ALA A  42      68.620 103.740  97.120  1.00  0.00           H
ATOM    629  C   ALA A  42      71.300 103.100  96.840  1.00  0.00           C
ATOM    630  O   ALA A  42      71.780 104.160  96.430  1.00  0.00           O
ATOM    631  N   NME A  43      71.840 102.450  97.890  1.00  0.00           N
ATOM    632  HN  NME A  43      71.440 101.580  98.190  1.00  0.00           H
ATOM    633  CH3 NME A  43      72.980 102.950  98.620  1.00  0.00           C
ATOM    634 HH31 NME A  43      73.890 102.930  97.980  1.00  0.00           H
ATOM    635 HH32 NME A  43      72.820 104.000  98.970  1.00  0.00           H
ATOM    636 HH33 NME A  43      73.170 102.320  99.520  1.00  0.00           H
ATOM    637  CH3 ACE B   0     133.550  88.430 122.030  1.00  0.00           C
ATOM    638 HH31 ACE B   0     134.150  88.100 121.160  1.00  0.00           H
ATOM    639 HH32 ACE B   0     134.190  89.040 122.710  1.00  0.00           H
ATOM    640 HH33 ACE B   0     133.180  87.540 122.580  1.00  0.00           H
ATOM    641  C   ACE B   0     132.400  89.240 121.580  1.00  0.00           C
ATOM    642  O   ACE B   0     132.240  90.400 121.940  1.00  0.00           O
ATOM    643  N   ASP B   1     131.540  88.630 120.760  1.00  0.00           N
ATOM    644  HN  ASP B   1     131.700  87.690 120.460  1.00  0.00           H
ATOM    645  CA  ASP B   1     130.330  89.250 120.300  1.00  0.00           C
ATOM    646  HA  ASP B   1     129.980  89.910 121.080  1.00  0.00           H
ATOM    647  CB  ASP B   1     130.570  90.040 118.970  1.00  0.00           C
ATOM    648  HB1 ASP B   1     130.810  89.350 118.150  1.00  0.00           H
ATOM    649  HB2 ASP B   1     131.440  90.720 119.120  1.00  0.00           H
ATOM    650  CG  ASP B   1     129.380  90.900 118.590  1.00  0.00           C
ATOM    651  OD1 ASP B   1     128.670  91.360 119.510  1.00  0.00           O
ATOM    652  OD2 ASP B   1     129.230  91.200 117.370  1.00  0.00           O
ATOM    653  C   ASP B   1     129.240  88.180 120.190  1.00  0.00           C
ATOM    654  O   ASP B   1     129.520  86.980 120.200  1.00  0.00           O
ATOM    655  N   ALA B   2     127.980  88.610 120.140  1.00  0.00           N
ATOM    656  HN  ALA B   2     127.820  89.600 120.090  1.00  0.00           H
ATOM    657  CA  ALA B   2     126.820  87.750 120.190  1.00  0.00           C
ATOM    658  HA  ALA B   2     127.030  86.840 119.630  1.00  0.00           H
ATOM    659  CB  ALA B   2     126.460  87.400 121.650  1.00  0.00           C
ATOM    660  HB1 ALA B   2     127.300  86.840 122.120  1.00  0.00           H
ATOM    661  HB2 ALA B   2     126.290  88.320 122.240  1.00  0.00           H
ATOM    662  HB3 ALA B   2     125.550  86.770 121.700  1.00  0.00           H
ATOM    663  C   ALA B   2     125.670  88.440 119.500  1.00  0.00           C
ATOM    664  O   ALA B   2     124.750  88.960 120.130  1.00  0.00           O
ATOM    665  N   GLU B   3     125.720  88.510 118.150  1.00  0.00           N
ATOM    666  HN  GLU B   3     126.480  88.100 117.650  1.00  0.00           H
ATOM    667  CA  GLU B   3     124.720  89.170 117.340  1.00  0.00           C
ATOM    668  HA  GLU B   3     123.920  89.560 117.960  1.00  0.00           H
ATOM    669  CB  GLU B   3     125.390  90.330 116.540  1.00  0.00           C
ATOM    670  HB1 GLU B   3     125.920  89.940 115.650  1.00  0.00           H
ATOM    671  HB2 GLU B   3     126.150  90.800 117.200  1.00  0.00           H
ATOM    672  CG  GLU B   3     124.410  91.460 116.130  1.00  0.00           C
ATOM    673  HG1 GLU B   3     124.930  92.230 115.520  1.00  0.00           H
ATOM    674  HG2 GLU B   3     124.020  91.960 117.040  1.00  0.00           H
ATOM    675  CD  GLU B   3     123.230  90.930 115.340  1.00  0.00           C
ATOM    676  OE1 GLU B   3     122.110  90.900 115.900  1.00  0.00           O
ATOM    677  OE2 GLU B   3     123.450  90.460 114.190  1.00  0.00           O
ATOM    678  C   GLU B   3     124.140  88.110 116.410  1.00  0.00           C
ATOM    679  O   GLU B   3     124.870  87.370 115.760  1.00  0.00           O
ATOM    680  N   PHE B   4     122.800  88.030 116.330  1.00  0.00           N
ATOM    681  HN  PHE B   4     122.240  88.750 116.740  1.00  0.00           H
ATOM    682  CA  PHE B   4     122.090  86.960 115.630  1.00  0.00           C
ATOM    683  HA  PHE B   4     122.740  86.530 114.880  1.00  0.00           H
ATOM    684  CB  PHE B   4     121.610  85.850 116.610  1.00  0.00           C
ATOM    685  HB1 PHE B   4     121.130  85.020 116.050  1.00  0.00           H
ATOM    686  HB2 PHE B   4     120.890  86.270 117.340  1.00  0.00           H
ATOM    687  CG  PHE B   4     122.780  85.270 117.360  1.00  0.00           C
ATOM    688  CD1 PHE B   4     122.970  85.540 118.730  1.00  0.00           C
ATOM    689  HD1 PHE B   4     122.270  86.180 119.250  1.00  0.00           H
ATOM    690  CE1 PHE B   4     124.090  85.040 119.410  1.00  0.00           C
ATOM    691  HE1 PHE B   4     124.230  85.270 120.450  1.00  0.00           H
ATOM    692  CZ  PHE B   4     125.030  84.250 118.730  1.00  0.00           C
ATOM    693  HZ  PHE B   4     125.890  83.880 119.250  1.00  0.00           H
ATOM    694  CD2 PHE B   4     123.710  84.450 116.700  1.00  0.00           C
ATOM    695  HD2 PHE B   4     123.580  84.230 115.650  1.00  0.00           H
ATOM    696  CE2 PHE B   4     124.840  83.960 117.370  1.00  0.00           C
ATOM    697  HE2 PHE B   4     125.560  83.340 116.840  1.00  0.00           H
ATOM    698  C   PHE B   4     120.890  87.520 114.870  1.00  0.00           C
ATOM    699  O   PHE B   4     119.780  86.980 114.910  1.00  0.00           O
ATOM    700  N   ARG B   5     121.080  88.650 114.150  1.00  0.00           N
ATOM    701  HN  ARG B   5     121.940  89.170 114.230  1.00  0.00           H
ATOM    702  CA  ARG B   5     120.060  89.290 113.330  1.00  0.00           C
ATOM    703  HA  ARG B   5     119.240  89.520 113.990  1.00  0.00           H
ATOM    704  CB  ARG B   5     120.570  90.640 112.770  1.00  0.00           C
ATOM    705  HB1 ARG B   5     121.530  90.450 112.220  1.00  0.00           H
ATOM    706  HB2 ARG B   5     120.830  91.290 113.640  1.00  0.00           H
ATOM    707  CG  ARG B   5     119.600  91.390 111.840  1.00  0.00           C
ATOM    708  HG1 ARG B   5     118.630  91.510 112.380  1.00  0.00           H
ATOM    709  HG2 ARG B   5     119.410  90.790 110.920  1.00  0.00           H
ATOM    710  CD  ARG B   5     120.110  92.770 111.410  1.00  0.00           C
ATOM    711  HD1 ARG B   5     121.010  92.670 110.770  1.00  0.00           H
ATOM    712  HD2 ARG B   5     120.370  93.380 112.300  1.00  0.00           H
ATOM    713  NE  ARG B   5     119.000  93.390 110.610  1.00  0.00           N
ATOM    714  HE  ARG B   5     118.690  92.880 109.780  1.00  0.00           H
ATOM    715  CZ  ARG B   5     118.120  94.250 111.080  1.00  0.00           C
ATOM    716  NH1 ARG B   5     118.260  94.940 112.180  1.00  0.00           N
ATOM    717 HH11 ARG B   5     119.180  95.050 112.570  1.00  0.00           H
ATOM    718 HH12 ARG B   5     117.530  95.600 112.370  1.00  0.00           H
ATOM    719  NH2 ARG B   5     117.000  94.450 110.410  1.00  0.00           N
ATOM    720 HH21 ARG B   5     116.940  94.040 109.480  1.00  0.00           H
ATOM    721 HH22 ARG B   5     116.440  95.220 110.690  1.00  0.00           H
ATOM    722  C   ARG B   5     119.480  88.440 112.200  1.00  0.00           C
ATOM    723  O   ARG B   5     120.200  87.800 111.430  1.00  0.00           O
ATOM    724  N   HIS B   6     118.140  88.460 112.050  1.00  0.00           N
ATOM    725  HN  HIS B   6     117.560  88.910 112.720  1.00  0.00           H
ATOM    726  CA  HIS B   6     117.480  87.930 110.880  1.00  0.00           C
ATOM    727  HA  HIS B   6     118.180  87.880 110.050  1.00  0.00           H
ATOM    728  CB  HIS B   6     116.910  86.520 111.140  1.00  0.00           C
ATOM    729  HB1 HIS B   6     116.280  86.170 110.290  1.00  0.00           H
ATOM    730  HB2 HIS B   6     116.290  86.520 112.050  1.00  0.00           H
ATOM    731  ND1 HIS B   6     118.620  84.970 110.210  1.00  0.00           N
ATOM    732  CG  HIS B   6     118.020  85.530 111.330  1.00  0.00           C
ATOM    733  CE1 HIS B   6     119.500  84.110 110.690  1.00  0.00           C
ATOM    734  HE1 HIS B   6     120.180  83.510 110.090  1.00  0.00           H
ATOM    735  NE2 HIS B   6     119.480  84.080 112.050  1.00  0.00           N
ATOM    736  HE2 HIS B   6     120.110  83.560 112.630  1.00  0.00           H
ATOM    737  CD2 HIS B   6     118.530  84.980 112.460  1.00  0.00           C
ATOM    738  HD2 HIS B   6     118.280  85.180 113.490  1.00  0.00           H
ATOM    739  C   HIS B   6     116.370  88.850 110.430  1.00  0.00           C
ATOM    740  O   HIS B   6     115.360  89.010 111.110  1.00  0.00           O
ATOM    741  N   ASP B   7     116.520  89.480 109.250  1.00  0.00           N
ATOM    742  HN  ASP B   7     117.380  89.420 108.750  1.00  0.00           H
ATOM    743  CA  ASP B   7     115.470  90.250 108.610  1.00  0.00           C
ATOM    744  HA  ASP B   7     115.040  90.890 109.370  1.00  0.00           H
ATOM    745  CB  ASP B   7     116.000  91.160 107.460  1.00  0.00           C
ATOM    746  HB1 ASP B   7     115.150  91.660 106.940  1.00  0.00           H
ATOM    747  HB2 ASP B   7     116.550  90.550 106.710  1.00  0.00           H
ATOM    748  CG  ASP B   7     116.920  92.240 107.980  1.00  0.00           C
ATOM    749  OD1 ASP B   7     116.580  93.450 107.850  1.00  0.00           O
ATOM    750  OD2 ASP B   7     117.990  91.920 108.540  1.00  0.00           O
ATOM    751  C   ASP B   7     114.330  89.370 108.110  1.00  0.00           C
ATOM    752  O   ASP B   7     114.510  88.230 107.670  1.00  0.00           O
ATOM    753  N   SER B   8     113.100  89.910 108.130  1.00  0.00           N
ATOM    754  HN  SER B   8     112.970  90.810 108.540  1.00  0.00           H
ATOM    755  CA  SER B   8     111.930  89.290 107.530  1.00  0.00           C
ATOM    756  HA  SER B   8     112.230  88.500 106.860  1.00  0.00           H
ATOM    757  CB  SER B   8     110.890  88.750 108.560  1.00  0.00           C
ATOM    758  HB1 SER B   8     110.000  88.330 108.050  1.00  0.00           H
ATOM    759  HB2 SER B   8     110.560  89.580 109.220  1.00  0.00           H
ATOM    760  OG  SER B   8     111.460  87.740 109.380  1.00  0.00           O
ATOM    761  HG1 SER B   8     111.690  86.990 108.800  1.00  0.00           H
ATOM    762  C   SER B   8     111.250  90.360 106.710  1.00  0.00           C
ATOM    763  O   SER B   8     111.490  91.550 106.910  1.00  0.00           O
ATOM    764  N   GLY B   9     110.400  89.970 105.740  1.00  0.00           N
ATOM    765  HN  GLY B   9     110.150  89.010 105.630  1.00  0.00           H
ATOM    766  CA  GLY B   9     109.710  90.920 104.870  1.00  0.00           C
ATOM    767  HA1 GLY B   9     108.700  91.030 105.240  1.00  0.00           H
ATOM    768  HA2 GLY B   9     110.250  91.850 104.820  1.00  0.00           H
ATOM    769  C   GLY B   9     109.620  90.410 103.460  1.00  0.00           C
ATOM    770  O   GLY B   9     110.260  90.950 102.560  1.00  0.00           O
ATOM    771  N   TYR B  10     108.790  89.390 103.220  1.00  0.00           N
ATOM    772  HN  TYR B  10     108.280  88.970 103.980  1.00  0.00           H
ATOM    773  CA  TYR B  10     108.600  88.820 101.900  1.00  0.00           C
ATOM    774  HA  TYR B  10     109.260  89.300 101.190  1.00  0.00           H
ATOM    775  CB  TYR B  10     108.900  87.300 101.860  1.00  0.00           C
ATOM    776  HB1 TYR B  10     108.630  86.860 100.880  1.00  0.00           H
ATOM    777  HB2 TYR B  10     108.330  86.770 102.660  1.00  0.00           H
ATOM    778  CG  TYR B  10     110.370  87.060 102.050  1.00  0.00           C
ATOM    779  CD1 TYR B  10     111.250  87.240 100.970  1.00  0.00           C
ATOM    780  HD1 TYR B  10     110.860  87.590 100.020  1.00  0.00           H
ATOM    781  CE1 TYR B  10     112.620  86.970 101.090  1.00  0.00           C
ATOM    782  HE1 TYR B  10     113.280  87.100 100.250  1.00  0.00           H
ATOM    783  CZ  TYR B  10     113.120  86.480 102.300  1.00  0.00           C
ATOM    784  OH  TYR B  10     114.490  86.200 102.420  1.00  0.00           O
ATOM    785  HH  TYR B  10     114.590  85.570 103.170  1.00  0.00           H
ATOM    786  CD2 TYR B  10     110.890  86.570 103.260  1.00  0.00           C
ATOM    787  HD2 TYR B  10     110.230  86.410 104.100  1.00  0.00           H
ATOM    788  CE2 TYR B  10     112.260  86.290 103.390  1.00  0.00           C
ATOM    789  HE2 TYR B  10     112.650  85.910 104.330  1.00  0.00           H
ATOM    790  C   TYR B  10     107.200  89.060 101.350  1.00  0.00           C
ATOM    791  O   TYR B  10     106.190  88.860 102.030  1.00  0.00           O
ATOM    792  N   GLU B  11     107.120  89.450 100.060  1.00  0.00           N
ATOM    793  HN  GLU B  11     107.970  89.570  99.540  1.00  0.00           H
ATOM    794  CA  GLU B  11     105.900  89.720  99.310  1.00  0.00           C
ATOM    795  HA  GLU B  11     105.110  89.960 100.010  1.00  0.00           H
ATOM    796  CB  GLU B  11     106.100  90.930  98.350  1.00  0.00           C
ATOM    797  HB1 GLU B  11     105.860  90.710  97.290  1.00  0.00           H
ATOM    798  HB2 GLU B  11     107.190  91.190  98.360  1.00  0.00           H
ATOM    799  CG  GLU B  11     105.340  92.220  98.770  1.00  0.00           C
ATOM    800  HG1 GLU B  11     105.680  93.070  98.130  1.00  0.00           H
ATOM    801  HG2 GLU B  11     105.580  92.470  99.820  1.00  0.00           H
ATOM    802  CD  GLU B  11     103.830  92.130  98.610  1.00  0.00           C
ATOM    803  OE1 GLU B  11     103.110  92.290  99.630  1.00  0.00           O
ATOM    804  OE2 GLU B  11     103.310  91.930  97.480  1.00  0.00           O
ATOM    805  C   GLU B  11     105.440  88.480  98.550  1.00  0.00           C
ATOM    806  O   GLU B  11     104.790  88.550  97.510  1.00  0.00           O
ATOM    807  N   VAL B  12     105.780  87.280  99.050  1.00  0.00           N
ATOM    808  HN  VAL B  12     106.320  87.230  99.880  1.00  0.00           H
ATOM    809  CA  VAL B  12     105.330  86.020  98.480  1.00  0.00           C
ATOM    810  HA  VAL B  12     105.340  86.140  97.410  1.00  0.00           H
ATOM    811  CB  VAL B  12     106.310  84.860  98.720  1.00  0.00           C
ATOM    812  HB  VAL B  12     107.290  85.160  98.270  1.00  0.00           H
ATOM    813  CG1 VAL B  12     106.570  84.600 100.220  1.00  0.00           C
ATOM    814 HG11 VAL B  12     107.430  83.910 100.330  1.00  0.00           H
ATOM    815 HG12 VAL B  12     106.800  85.530 100.780  1.00  0.00           H
ATOM    816 HG13 VAL B  12     105.690  84.110 100.670  1.00  0.00           H
ATOM    817  CG2 VAL B  12     105.830  83.570  98.030  1.00  0.00           C
ATOM    818 HG21 VAL B  12     106.590  82.770  98.150  1.00  0.00           H
ATOM    819 HG22 VAL B  12     104.880  83.210  98.460  1.00  0.00           H
ATOM    820 HG23 VAL B  12     105.680  83.740  96.940  1.00  0.00           H
ATOM    821  C   VAL B  12     103.870  85.740  98.830  1.00  0.00           C
ATOM    822  O   VAL B  12     103.530  85.100  99.820  1.00  0.00           O
ATOM    823  N   HIS B  13     102.960  86.310  98.020  1.00  0.00           N
ATOM    824  HN  HIS B  13     103.290  86.840  97.240  1.00  0.00           H
ATOM    825  CA  HIS B  13     101.520  86.240  98.190  1.00  0.00           C
ATOM    826  HA  HIS B  13     101.250  85.430  98.860  1.00  0.00           H
ATOM    827  CB  HIS B  13     100.910  87.590  98.690  1.00  0.00           C
ATOM    828  HB1 HIS B  13      99.810  87.580  98.630  1.00  0.00           H
ATOM    829  HB2 HIS B  13     101.280  88.410  98.040  1.00  0.00           H
ATOM    830  ND1 HIS B  13     101.150  89.310 100.460  1.00  0.00           N
ATOM    831  CG  HIS B  13     101.250  87.980 100.100  1.00  0.00           C
ATOM    832  CE1 HIS B  13     101.660  89.370 101.680  1.00  0.00           C
ATOM    833  HE1 HIS B  13     101.780  90.280 102.260  1.00  0.00           H
ATOM    834  NE2 HIS B  13     102.040  88.150 102.130  1.00  0.00           N
ATOM    835  HE2 HIS B  13     102.600  87.980 102.940  1.00  0.00           H
ATOM    836  CD2 HIS B  13     101.760  87.250 101.120  1.00  0.00           C
ATOM    837  HD2 HIS B  13     101.950  86.190 101.200  1.00  0.00           H
ATOM    838  C   HIS B  13     100.920  85.940  96.830  1.00  0.00           C
ATOM    839  O   HIS B  13     100.590  86.850  96.070  1.00  0.00           O
ATOM    840  N   HIS B  14     100.800  84.650  96.480  1.00  0.00           N
ATOM    841  HN  HIS B  14     101.210  83.920  97.030  1.00  0.00           H
ATOM    842  CA  HIS B  14     100.340  84.190  95.170  1.00  0.00           C
ATOM    843  HA  HIS B  14     101.020  84.610  94.440  1.00  0.00           H
ATOM    844  CB  HIS B  14     100.440  82.650  95.060  1.00  0.00           C
ATOM    845  HB1 HIS B  14     100.020  82.310  94.090  1.00  0.00           H
ATOM    846  HB2 HIS B  14      99.870  82.160  95.870  1.00  0.00           H
ATOM    847  ND1 HIS B  14     102.560  82.260  96.300  1.00  0.00           N
ATOM    848  CG  HIS B  14     101.860  82.180  95.110  1.00  0.00           C
ATOM    849  CE1 HIS B  14     103.730  81.700  96.060  1.00  0.00           C
ATOM    850  HE1 HIS B  14     104.520  81.570  96.790  1.00  0.00           H
ATOM    851  NE2 HIS B  14     103.820  81.280  94.780  1.00  0.00           N
ATOM    852  HE2 HIS B  14     104.610  80.790  94.380  1.00  0.00           H
ATOM    853  CD2 HIS B  14     102.630  81.570  94.160  1.00  0.00           C
ATOM    854  HD2 HIS B  14     102.390  81.340  93.130  1.00  0.00           H
ATOM    855  C   HIS B  14      98.950  84.660  94.760  1.00  0.00           C
ATOM    856  O   HIS B  14      98.770  85.050  93.610  1.00  0.00           O
ATOM    857  N   GLN B  15      97.970  84.650  95.690  1.00  0.00           N
ATOM    858  HN  GLN B  15      98.150  84.240  96.580  1.00  0.00           H
ATOM    859  CA  GLN B  15      96.640  85.200  95.500  1.00  0.00           C
ATOM    860  HA  GLN B  15      96.520  85.560  94.480  1.00  0.00           H
ATOM    861  CB  GLN B  15      95.530  84.150  95.820  1.00  0.00           C
ATOM    862  HB1 GLN B  15      94.550  84.660  95.980  1.00  0.00           H
ATOM    863  HB2 GLN B  15      95.790  83.670  96.790  1.00  0.00           H
ATOM    864  CG  GLN B  15      95.270  83.020  94.780  1.00  0.00           C
ATOM    865  HG1 GLN B  15      94.670  83.430  93.940  1.00  0.00           H
ATOM    866  HG2 GLN B  15      94.650  82.230  95.270  1.00  0.00           H
ATOM    867  CD  GLN B  15      96.530  82.350  94.240  1.00  0.00           C
ATOM    868  OE1 GLN B  15      97.180  81.530  94.890  1.00  0.00           O
ATOM    869  NE2 GLN B  15      96.910  82.710  93.000  1.00  0.00           N
ATOM    870 HE21 GLN B  15      96.400  83.430  92.520  1.00  0.00           H
ATOM    871 HE22 GLN B  15      97.770  82.350  92.660  1.00  0.00           H
ATOM    872  C   GLN B  15      96.450  86.400  96.430  1.00  0.00           C
ATOM    873  O   GLN B  15      96.310  86.230  97.650  1.00  0.00           O
ATOM    874  N   LYS B  16      96.450  87.640  95.910  1.00  0.00           N
ATOM    875  HN  LYS B  16      96.590  87.790  94.930  1.00  0.00           H
ATOM    876  CA  LYS B  16      96.400  88.820  96.770  1.00  0.00           C
ATOM    877  HA  LYS B  16      96.100  88.550  97.780  1.00  0.00           H
ATOM    878  CB  LYS B  16      97.790  89.510  96.820  1.00  0.00           C
ATOM    879  HB1 LYS B  16      97.960  90.020  95.850  1.00  0.00           H
ATOM    880  HB2 LYS B  16      98.560  88.710  96.910  1.00  0.00           H
ATOM    881  CG  LYS B  16      97.990  90.510  97.970  1.00  0.00           C
ATOM    882  HG1 LYS B  16      97.990  89.970  98.940  1.00  0.00           H
ATOM    883  HG2 LYS B  16      97.150  91.240  97.990  1.00  0.00           H
ATOM    884  CD  LYS B  16      99.320  91.280  97.810  1.00  0.00           C
ATOM    885  HD1 LYS B  16     100.160  90.550  97.810  1.00  0.00           H
ATOM    886  HD2 LYS B  16      99.290  91.770  96.810  1.00  0.00           H
ATOM    887  CE  LYS B  16      99.560  92.350  98.880  1.00  0.00           C
ATOM    888  HE1 LYS B  16      99.710  91.880  99.880  1.00  0.00           H
ATOM    889  HE2 LYS B  16      98.700  93.040  98.930  1.00  0.00           H
ATOM    890  NZ  LYS B  16     100.760  93.150  98.570  1.00  0.00           N
ATOM    891  HZ1 LYS B  16     100.720  94.050  99.100  1.00  0.00           H
ATOM    892  HZ2 LYS B  16     101.660  92.640  98.810  1.00  0.00           H
ATOM    893  HZ3 LYS B  16     100.760  93.400  97.560  1.00  0.00           H
ATOM    894  C   LYS B  16      95.360  89.820  96.260  1.00  0.00           C
ATOM    895  O   LYS B  16      95.360  90.210  95.090  1.00  0.00           O
ATOM    896  N   LEU B  17      94.450  90.270  97.140  1.00  0.00           N
ATOM    897  HN  LEU B  17      94.460  89.960  98.100  1.00  0.00           H
ATOM    898  CA  LEU B  17      93.410  91.210  96.790  1.00  0.00           C
ATOM    899  HA  LEU B  17      93.610  91.650  95.820  1.00  0.00           H
ATOM    900  CB  LEU B  17      92.040  90.480  96.750  1.00  0.00           C
ATOM    901  HB1 LEU B  17      91.880  89.970  97.720  1.00  0.00           H
ATOM    902  HB2 LEU B  17      92.140  89.690  95.970  1.00  0.00           H
ATOM    903  CG  LEU B  17      90.770  91.300  96.390  1.00  0.00           C
ATOM    904  HG  LEU B  17      89.990  90.530  96.120  1.00  0.00           H
ATOM    905  CD1 LEU B  17      90.170  92.100  97.550  1.00  0.00           C
ATOM    906 HD11 LEU B  17      89.180  92.500  97.260  1.00  0.00           H
ATOM    907 HD12 LEU B  17      90.050  91.450  98.450  1.00  0.00           H
ATOM    908 HD13 LEU B  17      90.810  92.960  97.830  1.00  0.00           H
ATOM    909  CD2 LEU B  17      90.960  92.180  95.150  1.00  0.00           C
ATOM    910 HD21 LEU B  17      89.990  92.650  94.860  1.00  0.00           H
ATOM    911 HD22 LEU B  17      91.690  93.000  95.340  1.00  0.00           H
ATOM    912 HD23 LEU B  17      91.310  91.570  94.290  1.00  0.00           H
ATOM    913  C   LEU B  17      93.400  92.340  97.790  1.00  0.00           C
ATOM    914  O   LEU B  17      93.160  92.130  98.980  1.00  0.00           O
ATOM    915  N   VAL B  18      93.650  93.580  97.320  1.00  0.00           N
ATOM    916  HN  VAL B  18      93.840  93.720  96.350  1.00  0.00           H
ATOM    917  CA  VAL B  18      93.590  94.790  98.130  1.00  0.00           C
ATOM    918  HA  VAL B  18      93.370  94.540  99.150  1.00  0.00           H
ATOM    919  CB  VAL B  18      94.900  95.580  98.110  1.00  0.00           C
ATOM    920  HB  VAL B  18      95.250  95.690  97.060  1.00  0.00           H
ATOM    921  CG1 VAL B  18      94.740  96.990  98.730  1.00  0.00           C
ATOM    922 HG11 VAL B  18      95.740  97.480  98.790  1.00  0.00           H
ATOM    923 HG12 VAL B  18      94.090  97.640  98.110  1.00  0.00           H
ATOM    924 HG13 VAL B  18      94.330  96.930  99.760  1.00  0.00           H
ATOM    925  CG2 VAL B  18      95.960  94.790  98.910  1.00  0.00           C
ATOM    926 HG21 VAL B  18      96.940  95.310  98.880  1.00  0.00           H
ATOM    927 HG22 VAL B  18      95.650  94.690  99.970  1.00  0.00           H
ATOM    928 HG23 VAL B  18      96.090  93.760  98.510  1.00  0.00           H
ATOM    929  C   VAL B  18      92.430  95.630  97.630  1.00  0.00           C
ATOM    930  O   VAL B  18      92.360  95.980  96.450  1.00  0.00           O
ATOM    931  N   PHE B  19      91.480  95.950  98.520  1.00  0.00           N
ATOM    932  HN  PHE B  19      91.550  95.650  99.470  1.00  0.00           H
ATOM    933  CA  PHE B  19      90.290  96.710  98.210  1.00  0.00           C
ATOM    934  HA  PHE B  19      90.390  97.170  97.230  1.00  0.00           H
ATOM    935  CB  PHE B  19      89.080  95.730  98.200  1.00  0.00           C
ATOM    936  HB1 PHE B  19      89.030  95.200  99.180  1.00  0.00           H
ATOM    937  HB2 PHE B  19      89.240  94.970  97.410  1.00  0.00           H
ATOM    938  CG  PHE B  19      87.760  96.400  97.930  1.00  0.00           C
ATOM    939  CD1 PHE B  19      86.770  96.490  98.920  1.00  0.00           C
ATOM    940  HD1 PHE B  19      86.970  96.090  99.910  1.00  0.00           H
ATOM    941  CE1 PHE B  19      85.550  97.110  98.660  1.00  0.00           C
ATOM    942  HE1 PHE B  19      84.810  97.220  99.440  1.00  0.00           H
ATOM    943  CZ  PHE B  19      85.310  97.650  97.390  1.00  0.00           C
ATOM    944  HZ  PHE B  19      84.390  98.180  97.190  1.00  0.00           H
ATOM    945  CD2 PHE B  19      87.490  96.920  96.650  1.00  0.00           C
ATOM    946  HD2 PHE B  19      88.250  96.850  95.880  1.00  0.00           H
ATOM    947  CE2 PHE B  19      86.270  97.540  96.380  1.00  0.00           C
ATOM    948  HE2 PHE B  19      86.080  97.960  95.400  1.00  0.00           H
ATOM    949  C   PHE B  19      90.130  97.830  99.230  1.00  0.00           C
ATOM    950  O   PHE B  19      89.910  97.560 100.410  1.00  0.00           O
ATOM    951  N   PHE B  20      90.260  99.110  98.790  1.00  0.00           N
ATOM    952  HN  PHE B  20      90.460  99.280  97.820  1.00  0.00           H
ATOM    953  CA  PHE B  20      90.180 100.300  99.630  1.00  0.00           C
ATOM    954  HA  PHE B  20      90.510 101.110  98.990  1.00  0.00           H
ATOM    955  CB  PHE B  20      88.740 100.660 100.090  1.00  0.00           C
ATOM    956  HB1 PHE B  20      88.760 101.400 100.920  1.00  0.00           H
ATOM    957  HB2 PHE B  20      88.240  99.740 100.470  1.00  0.00           H
ATOM    958  CG  PHE B  20      87.900 101.280  99.010  1.00  0.00           C
ATOM    959  CD1 PHE B  20      86.950 100.510  98.330  1.00  0.00           C
ATOM    960  HD1 PHE B  20      86.900  99.460  98.530  1.00  0.00           H
ATOM    961  CE1 PHE B  20      86.040 101.110  97.440  1.00  0.00           C
ATOM    962  HE1 PHE B  20      85.310 100.510  96.920  1.00  0.00           H
ATOM    963  CZ  PHE B  20      86.100 102.490  97.210  1.00  0.00           C
ATOM    964  HZ  PHE B  20      85.420 102.960  96.510  1.00  0.00           H
ATOM    965  CD2 PHE B  20      87.960 102.660  98.760  1.00  0.00           C
ATOM    966  HD2 PHE B  20      88.680 103.270  99.290  1.00  0.00           H
ATOM    967  CE2 PHE B  20      87.070 103.260  97.860  1.00  0.00           C
ATOM    968  HE2 PHE B  20      87.120 104.330  97.680  1.00  0.00           H
ATOM    969  C   PHE B  20      91.140 100.370 100.810  1.00  0.00           C
ATOM    970  O   PHE B  20      90.770 100.080 101.950  1.00  0.00           O
ATOM    971  N   ALA B  21      92.410 100.750 100.590  1.00  0.00           N
ATOM    972  HN  ALA B  21      92.700 100.970  99.650  1.00  0.00           H
ATOM    973  CA  ALA B  21      93.400 100.870 101.650  1.00  0.00           C
ATOM    974  HA  ALA B  21      93.320  99.990 102.280  1.00  0.00           H
ATOM    975  CB  ALA B  21      94.800 100.910 101.030  1.00  0.00           C
ATOM    976  HB1 ALA B  21      94.960 100.050 100.350  1.00  0.00           H
ATOM    977  HB2 ALA B  21      94.950 101.850 100.460  1.00  0.00           H
ATOM    978  HB3 ALA B  21      95.570 100.890 101.830  1.00  0.00           H
ATOM    979  C   ALA B  21      93.220 102.080 102.570  1.00  0.00           C
ATOM    980  O   ALA B  21      93.790 102.140 103.660  1.00  0.00           O
ATOM    981  N   GLU B  22      92.420 103.080 102.140  1.00  0.00           N
ATOM    982  HN  GLU B  22      91.980 103.010 101.240  1.00  0.00           H
ATOM    983  CA  GLU B  22      92.200 104.320 102.850  1.00  0.00           C
ATOM    984  HA  GLU B  22      92.690 104.280 103.800  1.00  0.00           H
ATOM    985  CB  GLU B  22      92.770 105.520 102.040  1.00  0.00           C
ATOM    986  HB1 GLU B  22      92.120 106.430 102.090  1.00  0.00           H
ATOM    987  HB2 GLU B  22      92.810 105.230 100.970  1.00  0.00           H
ATOM    988  CG  GLU B  22      94.180 105.930 102.500  1.00  0.00           C
ATOM    989  HG1 GLU B  22      94.580 106.760 101.860  1.00  0.00           H
ATOM    990  HG2 GLU B  22      94.870 105.060 102.410  1.00  0.00           H
ATOM    991  CD  GLU B  22      94.190 106.420 103.930  1.00  0.00           C
ATOM    992  OE1 GLU B  22      95.250 106.280 104.590  1.00  0.00           O
ATOM    993  OE2 GLU B  22      93.140 106.900 104.440  1.00  0.00           O
ATOM    994  C   GLU B  22      90.740 104.560 103.200  1.00  0.00           C
ATOM    995  O   GLU B  22      89.850 103.770 102.870  1.00  0.00           O
ATOM    996  N   ASP B  23      90.480 105.660 103.940  1.00  0.00           N
ATOM    997  HN  ASP B  23      91.250 106.230 104.230  1.00  0.00           H
ATOM    998  CA  ASP B  23      89.150 106.190 104.180  1.00  0.00           C
ATOM    999  HA  ASP B  23      88.570 105.350 104.560  1.00  0.00           H
ATOM   1000  CB  ASP B  23      89.160 107.290 105.290  1.00  0.00           C
ATOM   1001  HB1 ASP B  23      89.580 108.230 104.880  1.00  0.00           H
ATOM   1002  HB2 ASP B  23      89.810 106.960 106.130  1.00  0.00           H
ATOM   1003  CG  ASP B  23      87.780 107.570 105.870  1.00  0.00           C
ATOM   1004  OD1 ASP B  23      87.630 108.550 106.650  1.00  0.00           O
ATOM   1005  OD2 ASP B  23      86.840 106.790 105.600  1.00  0.00           O
ATOM   1006  C   ASP B  23      88.440 106.630 102.890  1.00  0.00           C
ATOM   1007  O   ASP B  23      89.050 106.890 101.850  1.00  0.00           O
ATOM   1008  N   VAL B  24      87.100 106.670 102.930  1.00  0.00           N
ATOM   1009  HN  VAL B  24      86.690 106.570 103.840  1.00  0.00           H
ATOM   1010  CA  VAL B  24      86.260 107.070 101.820  1.00  0.00           C
ATOM   1011  HA  VAL B  24      86.880 107.510 101.050  1.00  0.00           H
ATOM   1012  CB  VAL B  24      85.450 105.920 101.220  1.00  0.00           C
ATOM   1013  HB  VAL B  24      84.700 105.560 101.960  1.00  0.00           H
ATOM   1014  CG1 VAL B  24      84.740 106.400  99.940  1.00  0.00           C
ATOM   1015 HG11 VAL B  24      84.290 105.540  99.410  1.00  0.00           H
ATOM   1016 HG12 VAL B  24      83.940 107.130 100.170  1.00  0.00           H
ATOM   1017 HG13 VAL B  24      85.470 106.890  99.260  1.00  0.00           H
ATOM   1018  CG2 VAL B  24      86.410 104.760 100.890  1.00  0.00           C
ATOM   1019 HG21 VAL B  24      85.890 103.960 100.320  1.00  0.00           H
ATOM   1020 HG22 VAL B  24      87.250 105.130 100.270  1.00  0.00           H
ATOM   1021 HG23 VAL B  24      86.840 104.310 101.810  1.00  0.00           H
ATOM   1022  C   VAL B  24      85.320 108.160 102.290  1.00  0.00           C
ATOM   1023  O   VAL B  24      84.440 107.950 103.130  1.00  0.00           O
ATOM   1024  N   GLY B  25      85.480 109.380 101.720  1.00  0.00           N
ATOM   1025  HN  GLY B  25      86.230 109.510 101.060  1.00  0.00           H
ATOM   1026  CA  GLY B  25      84.720 110.580 102.050  1.00  0.00           C
ATOM   1027  HA1 GLY B  25      84.950 110.840 103.070  1.00  0.00           H
ATOM   1028  HA2 GLY B  25      85.030 111.350 101.350  1.00  0.00           H
ATOM   1029  C   GLY B  25      83.230 110.440 101.920  1.00  0.00           C
ATOM   1030  O   GLY B  25      82.470 110.910 102.760  1.00  0.00           O
ATOM   1031  N   SER B  26      82.780 109.730 100.870  1.00  0.00           N
ATOM   1032  HN  SER B  26      83.450 109.460 100.170  1.00  0.00           H
ATOM   1033  CA  SER B  26      81.390 109.350 100.690  1.00  0.00           C
ATOM   1034  HA  SER B  26      81.050 108.880 101.610  1.00  0.00           H
ATOM   1035  CB  SER B  26      80.440 110.520 100.330  1.00  0.00           C
ATOM   1036  HB1 SER B  26      79.500 110.170  99.860  1.00  0.00           H
ATOM   1037  HB2 SER B  26      80.950 111.200  99.610  1.00  0.00           H
ATOM   1038  OG  SER B  26      80.070 111.250 101.500  1.00  0.00           O
ATOM   1039  HG1 SER B  26      80.910 111.390 101.990  1.00  0.00           H
ATOM   1040  C   SER B  26      81.240 108.310  99.610  1.00  0.00           C
ATOM   1041  O   SER B  26      81.330 108.630  98.430  1.00  0.00           O
ATOM   1042  N   ASN B  27      80.990 107.040  99.980  1.00  0.00           N
ATOM   1043  HN  ASN B  27      80.960 106.780 100.950  1.00  0.00           H
ATOM   1044  CA  ASN B  27      80.660 105.970  99.060  1.00  0.00           C
ATOM   1045  HA  ASN B  27      81.010 106.230  98.080  1.00  0.00           H
ATOM   1046  CB  ASN B  27      81.410 104.660  99.470  1.00  0.00           C
ATOM   1047  HB1 ASN B  27      81.600 104.700 100.570  1.00  0.00           H
ATOM   1048  HB2 ASN B  27      82.400 104.630  98.970  1.00  0.00           H
ATOM   1049  CG  ASN B  27      80.700 103.320  99.230  1.00  0.00           C
ATOM   1050  OD1 ASN B  27      80.400 102.590 100.170  1.00  0.00           O
ATOM   1051  ND2 ASN B  27      80.420 102.980  97.960  1.00  0.00           N
ATOM   1052 HD21 ASN B  27      80.690 103.550  97.180  1.00  0.00           H
ATOM   1053 HD22 ASN B  27      79.930 102.120  97.820  1.00  0.00           H
ATOM   1054  C   ASN B  27      79.140 105.830  98.960  1.00  0.00           C
ATOM   1055  O   ASN B  27      78.430 105.810  99.960  1.00  0.00           O
ATOM   1056  N   LYS B  28      78.610 105.730  97.720  1.00  0.00           N
ATOM   1057  HN  LYS B  28      79.190 105.890  96.920  1.00  0.00           H
ATOM   1058  CA  LYS B  28      77.260 105.250  97.510  1.00  0.00           C
ATOM   1059  HA  LYS B  28      76.860 104.820  98.430  1.00  0.00           H
ATOM   1060  CB  LYS B  28      76.330 106.410  97.050  1.00  0.00           C
ATOM   1061  HB1 LYS B  28      76.620 106.750  96.030  1.00  0.00           H
ATOM   1062  HB2 LYS B  28      76.540 107.250  97.740  1.00  0.00           H
ATOM   1063  CG  LYS B  28      74.810 106.120  97.110  1.00  0.00           C
ATOM   1064  HG1 LYS B  28      74.600 105.640  98.100  1.00  0.00           H
ATOM   1065  HG2 LYS B  28      74.520 105.390  96.320  1.00  0.00           H
ATOM   1066  CD  LYS B  28      73.980 107.410  97.000  1.00  0.00           C
ATOM   1067  HD1 LYS B  28      74.450 108.160  97.680  1.00  0.00           H
ATOM   1068  HD2 LYS B  28      74.070 107.830  95.970  1.00  0.00           H
ATOM   1069  CE  LYS B  28      72.500 107.320  97.430  1.00  0.00           C
ATOM   1070  HE1 LYS B  28      72.140 108.330  97.690  1.00  0.00           H
ATOM   1071  HE2 LYS B  28      72.390 106.660  98.320  1.00  0.00           H
ATOM   1072  NZ  LYS B  28      71.630 106.820  96.360  1.00  0.00           N
ATOM   1073  HZ1 LYS B  28      70.620 106.840  96.680  1.00  0.00           H
ATOM   1074  HZ2 LYS B  28      71.700 107.440  95.520  1.00  0.00           H
ATOM   1075  HZ3 LYS B  28      71.870 105.830  96.090  1.00  0.00           H
ATOM   1076  C   LYS B  28      77.320 104.140  96.480  1.00  0.00           C
ATOM   1077  O   LYS B  28      77.460 104.370  95.280  1.00  0.00           O
ATOM   1078  N   GLY B  29      77.190 102.870  96.940  1.00  0.00           N
ATOM   1079  HN  GLY B  29      77.150 102.720  97.940  1.00  0.00           H
ATOM   1080  CA  GLY B  29      77.160 101.690  96.090  1.00  0.00           C
ATOM   1081  HA1 GLY B  29      76.540 100.970  96.610  1.00  0.00           H
ATOM   1082  HA2 GLY B  29      76.770 101.950  95.120  1.00  0.00           H
ATOM   1083  C   GLY B  29      78.500 101.030  95.870  1.00  0.00           C
ATOM   1084  O   GLY B  29      79.330 101.490  95.100  1.00  0.00           O
ATOM   1085  N   ALA B  30      78.710  99.880  96.550  1.00  0.00           N
ATOM   1086  HN  ALA B  30      78.010  99.520  97.170  1.00  0.00           H
ATOM   1087  CA  ALA B  30      79.930  99.100  96.480  1.00  0.00           C
ATOM   1088  HA  ALA B  30      80.510  99.400  95.620  1.00  0.00           H
ATOM   1089  CB  ALA B  30      80.750  99.330  97.760  1.00  0.00           C
ATOM   1090  HB1 ALA B  30      80.990 100.410  97.880  1.00  0.00           H
ATOM   1091  HB2 ALA B  30      80.190  99.000  98.660  1.00  0.00           H
ATOM   1092  HB3 ALA B  30      81.720  98.790  97.720  1.00  0.00           H
ATOM   1093  C   ALA B  30      79.610  97.610  96.320  1.00  0.00           C
ATOM   1094  O   ALA B  30      78.950  97.000  97.160  1.00  0.00           O
ATOM   1095  N   ILE B  31      80.070  96.980  95.220  1.00  0.00           N
ATOM   1096  HN  ILE B  31      80.540  97.500  94.520  1.00  0.00           H
ATOM   1097  CA  ILE B  31      79.880  95.560  94.990  1.00  0.00           C
ATOM   1098  HA  ILE B  31      79.450  95.090  95.860  1.00  0.00           H
ATOM   1099  CB  ILE B  31      78.950  95.270  93.800  1.00  0.00           C
ATOM   1100  HB  ILE B  31      79.370  95.740  92.890  1.00  0.00           H
ATOM   1101  CG2 ILE B  31      78.850  93.740  93.550  1.00  0.00           C
ATOM   1102 HG21 ILE B  31      78.120  93.540  92.740  1.00  0.00           H
ATOM   1103 HG22 ILE B  31      79.830  93.320  93.240  1.00  0.00           H
ATOM   1104 HG23 ILE B  31      78.510  93.210  94.470  1.00  0.00           H
ATOM   1105  CG1 ILE B  31      77.530  95.860  94.030  1.00  0.00           C
ATOM   1106 HG11 ILE B  31      77.290  95.880  95.110  1.00  0.00           H
ATOM   1107 HG12 ILE B  31      76.790  95.190  93.540  1.00  0.00           H
ATOM   1108  CD  ILE B  31      77.340  97.260  93.440  1.00  0.00           C
ATOM   1109  HD1 ILE B  31      76.270  97.570  93.530  1.00  0.00           H
ATOM   1110  HD2 ILE B  31      77.960  98.020  93.960  1.00  0.00           H
ATOM   1111  HD3 ILE B  31      77.610  97.260  92.360  1.00  0.00           H
ATOM   1112  C   ILE B  31      81.230  94.890  94.790  1.00  0.00           C
ATOM   1113  O   ILE B  31      82.000  95.260  93.900  1.00  0.00           O
ATOM   1114  N   ILE B  32      81.570  93.900  95.640  1.00  0.00           N
ATOM   1115  HN  ILE B  32      80.950  93.650  96.390  1.00  0.00           H
ATOM   1116  CA  ILE B  32      82.820  93.150  95.630  1.00  0.00           C
ATOM   1117  HA  ILE B  32      83.410  93.470  94.790  1.00  0.00           H
ATOM   1118  CB  ILE B  32      83.640  93.380  96.910  1.00  0.00           C
ATOM   1119  HB  ILE B  32      83.980  94.440  96.900  1.00  0.00           H
ATOM   1120  CG2 ILE B  32      82.750  93.180  98.150  1.00  0.00           C
ATOM   1121 HG21 ILE B  32      83.360  93.250  99.070  1.00  0.00           H
ATOM   1122 HG22 ILE B  32      81.950  93.960  98.220  1.00  0.00           H
ATOM   1123 HG23 ILE B  32      82.270  92.190  98.160  1.00  0.00           H
ATOM   1124  CG1 ILE B  32      84.930  92.520  97.060  1.00  0.00           C
ATOM   1125 HG11 ILE B  32      84.680  91.440  97.080  1.00  0.00           H
ATOM   1126 HG12 ILE B  32      85.360  92.760  98.060  1.00  0.00           H
ATOM   1127  CD  ILE B  32      86.010  92.800  96.010  1.00  0.00           C
ATOM   1128  HD1 ILE B  32      86.930  92.230  96.250  1.00  0.00           H
ATOM   1129  HD2 ILE B  32      85.680  92.480  95.000  1.00  0.00           H
ATOM   1130  HD3 ILE B  32      86.270  93.880  95.990  1.00  0.00           H
ATOM   1131  C   ILE B  32      82.540  91.680  95.430  1.00  0.00           C
ATOM   1132  O   ILE B  32      81.610  91.110  95.990  1.00  0.00           O
ATOM   1133  N   GLY B  33      83.360  90.990  94.610  1.00  0.00           N
ATOM   1134  HN  GLY B  33      84.090  91.460  94.110  1.00  0.00           H
ATOM   1135  CA  GLY B  33      83.230  89.570  94.360  1.00  0.00           C
ATOM   1136  HA1 GLY B  33      83.870  89.050  95.070  1.00  0.00           H
ATOM   1137  HA2 GLY B  33      82.190  89.270  94.420  1.00  0.00           H
ATOM   1138  C   GLY B  33      83.720  89.230  92.990  1.00  0.00           C
ATOM   1139  O   GLY B  33      84.280  90.070  92.290  1.00  0.00           O
ATOM   1140  N   LEU B  34      83.560  87.960  92.570  1.00  0.00           N
ATOM   1141  HN  LEU B  34      83.110  87.280  93.130  1.00  0.00           H
ATOM   1142  CA  LEU B  34      84.140  87.490  91.320  1.00  0.00           C
ATOM   1143  HA  LEU B  34      84.840  88.220  90.920  1.00  0.00           H
ATOM   1144  CB  LEU B  34      84.920  86.170  91.550  1.00  0.00           C
ATOM   1145  HB1 LEU B  34      84.970  85.600  90.600  1.00  0.00           H
ATOM   1146  HB2 LEU B  34      84.370  85.540  92.290  1.00  0.00           H
ATOM   1147  CG  LEU B  34      86.390  86.350  92.000  1.00  0.00           C
ATOM   1148  HG  LEU B  34      86.910  86.950  91.220  1.00  0.00           H
ATOM   1149  CD1 LEU B  34      86.580  87.070  93.340  1.00  0.00           C
ATOM   1150 HD11 LEU B  34      87.650  87.070  93.630  1.00  0.00           H
ATOM   1151 HD12 LEU B  34      86.250  88.120  93.290  1.00  0.00           H
ATOM   1152 HD13 LEU B  34      86.020  86.550  94.150  1.00  0.00           H
ATOM   1153  CD2 LEU B  34      87.090  84.990  92.060  1.00  0.00           C
ATOM   1154 HD21 LEU B  34      88.180  85.140  92.160  1.00  0.00           H
ATOM   1155 HD22 LEU B  34      86.730  84.400  92.930  1.00  0.00           H
ATOM   1156 HD23 LEU B  34      86.900  84.400  91.140  1.00  0.00           H
ATOM   1157  C   LEU B  34      83.110  87.290  90.220  1.00  0.00           C
ATOM   1158  O   LEU B  34      83.430  87.360  89.040  1.00  0.00           O
ATOM   1159  N   MET B  35      81.830  87.060  90.580  1.00  0.00           N
ATOM   1160  HN  MET B  35      81.580  86.930  91.540  1.00  0.00           H
ATOM   1161  CA  MET B  35      80.800  86.730  89.620  1.00  0.00           C
ATOM   1162  HA  MET B  35      81.050  87.190  88.670  1.00  0.00           H
ATOM   1163  CB  MET B  35      80.790  85.190  89.400  1.00  0.00           C
ATOM   1164  HB1 MET B  35      80.850  84.720  90.410  1.00  0.00           H
ATOM   1165  HB2 MET B  35      81.730  84.940  88.860  1.00  0.00           H
ATOM   1166  CG  MET B  35      79.590  84.570  88.660  1.00  0.00           C
ATOM   1167  HG1 MET B  35      79.420  85.120  87.710  1.00  0.00           H
ATOM   1168  HG2 MET B  35      78.670  84.680  89.280  1.00  0.00           H
ATOM   1169  SD  MET B  35      79.900  82.810  88.300  1.00  0.00           S
ATOM   1170  CE  MET B  35      78.210  82.340  87.890  1.00  0.00           C
ATOM   1171  HE1 MET B  35      78.150  81.280  87.550  1.00  0.00           H
ATOM   1172  HE2 MET B  35      77.540  82.450  88.770  1.00  0.00           H
ATOM   1173  HE3 MET B  35      77.800  82.990  87.080  1.00  0.00           H
ATOM   1174  C   MET B  35      79.470  87.340  90.020  1.00  0.00           C
ATOM   1175  O   MET B  35      79.060  87.280  91.180  1.00  0.00           O
ATOM   1176  N   VAL B  36      78.800  88.020  89.080  1.00  0.00           N
ATOM   1177  HN  VAL B  36      79.170  88.110  88.150  1.00  0.00           H
ATOM   1178  CA  VAL B  36      77.610  88.820  89.340  1.00  0.00           C
ATOM   1179  HA  VAL B  36      76.970  88.250  90.000  1.00  0.00           H
ATOM   1180  CB  VAL B  36      77.860  90.220  89.940  1.00  0.00           C
ATOM   1181  HB  VAL B  36      77.220  91.000  89.470  1.00  0.00           H
ATOM   1182  CG1 VAL B  36      77.490  90.220  91.440  1.00  0.00           C
ATOM   1183 HG11 VAL B  36      77.720  91.210  91.890  1.00  0.00           H
ATOM   1184 HG12 VAL B  36      76.410  90.020  91.570  1.00  0.00           H
ATOM   1185 HG13 VAL B  36      78.060  89.440  91.990  1.00  0.00           H
ATOM   1186  CG2 VAL B  36      79.320  90.650  89.710  1.00  0.00           C
ATOM   1187 HG21 VAL B  36      79.460  91.710  90.010  1.00  0.00           H
ATOM   1188 HG22 VAL B  36      80.020  90.020  90.290  1.00  0.00           H
ATOM   1189 HG23 VAL B  36      79.580  90.550  88.640  1.00  0.00           H
ATOM   1190  C   VAL B  36      76.830  88.970  88.040  1.00  0.00           C
ATOM   1191  O   VAL B  36      77.310  88.690  86.950  1.00  0.00           O
ATOM   1192  N   GLY B  37      75.580  89.450  88.140  1.00  0.00           N
ATOM   1193  HN  GLY B  37      75.150  89.610  89.030  1.00  0.00           H
ATOM   1194  CA  GLY B  37      74.840  89.890  86.980  1.00  0.00           C
ATOM   1195  HA1 GLY B  37      75.460  90.570  86.400  1.00  0.00           H
ATOM   1196  HA2 GLY B  37      74.510  89.020  86.440  1.00  0.00           H
ATOM   1197  C   GLY B  37      73.630  90.620  87.420  1.00  0.00           C
ATOM   1198  O   GLY B  37      73.070  90.310  88.470  1.00  0.00           O
ATOM   1199  N   GLY B  38      73.170  91.620  86.630  1.00  0.00           N
ATOM   1200  HN  GLY B  38      73.650  91.850  85.780  1.00  0.00           H
ATOM   1201  CA  GLY B  38      72.010  92.440  86.980  1.00  0.00           C
ATOM   1202  HA1 GLY B  38      71.800  93.080  86.140  1.00  0.00           H
ATOM   1203  HA2 GLY B  38      71.180  91.790  87.240  1.00  0.00           H
ATOM   1204  C   GLY B  38      72.270  93.340  88.160  1.00  0.00           C
ATOM   1205  O   GLY B  38      71.500  93.370  89.120  1.00  0.00           O
ATOM   1206  N   VAL B  39      73.400  94.060  88.130  1.00  0.00           N
ATOM   1207  HN  VAL B  39      73.970  94.030  87.300  1.00  0.00           H
ATOM   1208  CA  VAL B  39      73.830  94.950  89.190  1.00  0.00           C
ATOM   1209  HA  VAL B  39      73.260  94.720  90.080  1.00  0.00           H
ATOM   1210  CB  VAL B  39      75.300  94.730  89.580  1.00  0.00           C
ATOM   1211  HB  VAL B  39      75.360  93.730  90.090  1.00  0.00           H
ATOM   1212  CG1 VAL B  39      76.220  94.660  88.350  1.00  0.00           C
ATOM   1213 HG11 VAL B  39      77.270  94.520  88.670  1.00  0.00           H
ATOM   1214 HG12 VAL B  39      75.960  93.810  87.690  1.00  0.00           H
ATOM   1215 HG13 VAL B  39      76.160  95.600  87.770  1.00  0.00           H
ATOM   1216  CG2 VAL B  39      75.820  95.800  90.560  1.00  0.00           C
ATOM   1217 HG21 VAL B  39      76.870  95.580  90.840  1.00  0.00           H
ATOM   1218 HG22 VAL B  39      75.800  96.810  90.100  1.00  0.00           H
ATOM   1219 HG23 VAL B  39      75.220  95.810  91.490  1.00  0.00           H
ATOM   1220  C   VAL B  39      73.460  96.380  88.840  1.00  0.00           C
ATOM   1221  O   VAL B  39      74.070  97.040  87.990  1.00  0.00           O
ATOM   1222  N   VAL B  40      72.410  96.910  89.500  1.00  0.00           N
ATOM   1223  HN  VAL B  40      71.910  96.350  90.160  1.00  0.00           H
ATOM   1224  CA  VAL B  40      71.870  98.230  89.210  1.00  0.00           C
ATOM   1225  HA  VAL B  40      72.400  98.650  88.370  1.00  0.00           H
ATOM   1226  CB  VAL B  40      70.390  98.180  88.790  1.00  0.00           C
ATOM   1227  HB  VAL B  40      70.080  99.200  88.460  1.00  0.00           H
ATOM   1228  CG1 VAL B  40      70.240  97.220  87.600  1.00  0.00           C
ATOM   1229 HG11 VAL B  40      69.220  97.290  87.170  1.00  0.00           H
ATOM   1230 HG12 VAL B  40      70.980  97.450  86.800  1.00  0.00           H
ATOM   1231 HG13 VAL B  40      70.400  96.170  87.910  1.00  0.00           H
ATOM   1232  CG2 VAL B  40      69.450  97.730  89.930  1.00  0.00           C
ATOM   1233 HG21 VAL B  40      68.410  97.660  89.550  1.00  0.00           H
ATOM   1234 HG22 VAL B  40      69.750  96.740  90.320  1.00  0.00           H
ATOM   1235 HG23 VAL B  40      69.450  98.460  90.770  1.00  0.00           H
ATOM   1236  C   VAL B  40      72.130  99.150  90.400  1.00  0.00           C
ATOM   1237  O   VAL B  40      71.780  98.860  91.550  1.00  0.00           O
ATOM   1238  N   ILE B  41      72.830 100.280  90.160  1.00  0.00           N
ATOM   1239  HN  ILE B  41      73.120 100.500  89.230  1.00  0.00           H
ATOM   1240  CA  ILE B  41      73.330 101.140  91.220  1.00  0.00           C
ATOM   1241  HA  ILE B  41      72.960 100.790  92.170  1.00  0.00           H
ATOM   1242  CB  ILE B  41      74.860 101.180  91.310  1.00  0.00           C
ATOM   1243  HB  ILE B  41      75.280 101.840  90.510  1.00  0.00           H
ATOM   1244  CG2 ILE B  41      75.250 101.750  92.690  1.00  0.00           C
ATOM   1245 HG21 ILE B  41      76.350 101.860  92.780  1.00  0.00           H
ATOM   1246 HG22 ILE B  41      74.800 102.750  92.880  1.00  0.00           H
ATOM   1247 HG23 ILE B  41      74.900 101.060  93.500  1.00  0.00           H
ATOM   1248  CG1 ILE B  41      75.500  99.790  91.070  1.00  0.00           C
ATOM   1249 HG11 ILE B  41      75.250  99.430  90.050  1.00  0.00           H
ATOM   1250 HG12 ILE B  41      75.080  99.060  91.790  1.00  0.00           H
ATOM   1251  CD  ILE B  41      77.030  99.810  91.190  1.00  0.00           C
ATOM   1252  HD1 ILE B  41      77.460  98.860  90.780  1.00  0.00           H
ATOM   1253  HD2 ILE B  41      77.460 100.650  90.620  1.00  0.00           H
ATOM   1254  HD3 ILE B  41      77.350  99.900  92.250  1.00  0.00           H
ATOM   1255  C   ILE B  41      72.830 102.570  91.040  1.00  0.00           C
ATOM   1256  O   ILE B  41      73.120 103.240  90.040  1.00  0.00           O
ATOM   1257  N   ALA B  42      72.110 103.110  92.050  1.00  0.00           N
ATOM   1258  HN  ALA B  42      71.860 102.550  92.840  1.00  0.00           H
ATOM   1259  CA  ALA B  42      71.700 104.510  92.090  1.00  0.00           C
ATOM   1260  HA  ALA B  42      71.580 104.860  91.070  1.00  0.00           H
ATOM   1261  CB  ALA B  42      70.340 104.660  92.790  1.00  0.00           C
ATOM   1262  HB1 ALA B  42      69.590 103.990  92.320  1.00  0.00           H
ATOM   1263  HB2 ALA B  42      70.420 104.400  93.870  1.00  0.00           H
ATOM   1264  HB3 ALA B  42      69.970 105.710  92.710  1.00  0.00           H
ATOM   1265  C   ALA B  42      72.770 105.380  92.760  1.00  0.00           C
ATOM   1266  O   ALA B  42      72.520 106.120  93.710  1.00  0.00           O
ATOM   1267  N   NME B  43      74.020 105.290  92.270  1.00  0.00           N
ATOM   1268  HN  NME B  43      74.170 104.690  91.490  1.00  0.00           H
ATOM   1269  CH3 NME B  43      75.140 106.010  92.820  1.00  0.00           C
ATOM   1270 HH31 NME B  43      74.960 107.100  92.800  1.00  0.00           H
ATOM   1271 HH32 NME B  43      75.320 105.700  93.880  1.00  0.00           H
ATOM   1272 HH33 NME B  43      76.060 105.780  92.240  1.00  0.00           H
ATOM   1273  CH3 ACE C   0     133.950 111.450  76.850  1.00  0.00           C
ATOM   1274 HH31 ACE C   0     134.650 110.940  76.160  1.00  0.00           H
ATOM   1275 HH32 ACE C   0     133.730 112.470  76.450  1.00  0.00           H
ATOM   1276 HH33 ACE C   0     134.440 111.560  77.850  1.00  0.00           H
ATOM   1277  C   ACE C   0     132.700 110.680  76.980  1.00  0.00           C
ATOM   1278  O   ACE C   0     131.600 111.200  76.770  1.00  0.00           O
ATOM   1279  N   ASP C   1     132.830 109.400  77.330  1.00  0.00           N
ATOM   1280  HN  ASP C   1     133.750 109.030  77.490  1.00  0.00           H
ATOM   1281  CA  ASP C   1     131.740 108.460  77.460  1.00  0.00           C
ATOM   1282  HA  ASP C   1     130.800 109.000  77.530  1.00  0.00           H
ATOM   1283  CB  ASP C   1     131.730 107.530  76.210  1.00  0.00           C
ATOM   1284  HB1 ASP C   1     132.600 106.850  76.230  1.00  0.00           H
ATOM   1285  HB2 ASP C   1     131.810 108.170  75.310  1.00  0.00           H
ATOM   1286  CG  ASP C   1     130.460 106.710  76.060  1.00  0.00           C
ATOM   1287  OD1 ASP C   1     129.500 106.870  76.860  1.00  0.00           O
ATOM   1288  OD2 ASP C   1     130.420 105.920  75.080  1.00  0.00           O
ATOM   1289  C   ASP C   1     131.910 107.690  78.770  1.00  0.00           C
ATOM   1290  O   ASP C   1     132.980 107.690  79.370  1.00  0.00           O
ATOM   1291  N   ALA C   2     130.830 107.020  79.210  1.00  0.00           N
ATOM   1292  HN  ALA C   2     130.060 106.950  78.550  1.00  0.00           H
ATOM   1293  CA  ALA C   2     130.650 106.430  80.520  1.00  0.00           C
ATOM   1294  HA  ALA C   2     131.270 105.550  80.590  1.00  0.00           H
ATOM   1295  CB  ALA C   2     131.000 107.430  81.670  1.00  0.00           C
ATOM   1296  HB1 ALA C   2     132.070 107.700  81.630  1.00  0.00           H
ATOM   1297  HB2 ALA C   2     130.390 108.350  81.560  1.00  0.00           H
ATOM   1298  HB3 ALA C   2     130.800 106.980  82.660  1.00  0.00           H
ATOM   1299  C   ALA C   2     129.200 105.980  80.700  1.00  0.00           C
ATOM   1300  O   ALA C   2     128.530 106.370  81.660  1.00  0.00           O
ATOM   1301  N   GLU C   3     128.660 105.180  79.770  1.00  0.00           N
ATOM   1302  HN  GLU C   3     129.170 104.920  78.950  1.00  0.00           H
ATOM   1303  CA  GLU C   3     127.310 104.620  79.860  1.00  0.00           C
ATOM   1304  HA  GLU C   3     126.660 105.470  80.000  1.00  0.00           H
ATOM   1305  CB  GLU C   3     126.900 103.900  78.550  1.00  0.00           C
ATOM   1306  HB1 GLU C   3     126.930 102.800  78.670  1.00  0.00           H
ATOM   1307  HB2 GLU C   3     127.650 104.150  77.770  1.00  0.00           H
ATOM   1308  CG  GLU C   3     125.520 104.330  77.980  1.00  0.00           C
ATOM   1309  HG1 GLU C   3     125.260 103.680  77.120  1.00  0.00           H
ATOM   1310  HG2 GLU C   3     125.580 105.380  77.620  1.00  0.00           H
ATOM   1311  CD  GLU C   3     124.390 104.260  79.000  1.00  0.00           C
ATOM   1312  OE1 GLU C   3     123.640 103.250  79.010  1.00  0.00           O
ATOM   1313  OE2 GLU C   3     124.230 105.220  79.800  1.00  0.00           O
ATOM   1314  C   GLU C   3     127.100 103.690  81.070  1.00  0.00           C
ATOM   1315  O   GLU C   3     127.970 102.900  81.460  1.00  0.00           O
ATOM   1316  N   PHE C   4     125.900 103.780  81.680  1.00  0.00           N
ATOM   1317  HN  PHE C   4     125.210 104.380  81.270  1.00  0.00           H
ATOM   1318  CA  PHE C   4     125.510 103.010  82.850  1.00  0.00           C
ATOM   1319  HA  PHE C   4     126.040 102.070  82.830  1.00  0.00           H
ATOM   1320  CB  PHE C   4     125.840 103.730  84.200  1.00  0.00           C
ATOM   1321  HB1 PHE C   4     125.320 103.250  85.050  1.00  0.00           H
ATOM   1322  HB2 PHE C   4     125.540 104.790  84.140  1.00  0.00           H
ATOM   1323  CG  PHE C   4     127.320 103.630  84.490  1.00  0.00           C
ATOM   1324  CD1 PHE C   4     128.170 104.740  84.360  1.00  0.00           C
ATOM   1325  HD1 PHE C   4     127.760 105.680  84.030  1.00  0.00           H
ATOM   1326  CE1 PHE C   4     129.540 104.630  84.620  1.00  0.00           C
ATOM   1327  HE1 PHE C   4     130.180 105.490  84.490  1.00  0.00           H
ATOM   1328  CZ  PHE C   4     130.070 103.400  85.040  1.00  0.00           C
ATOM   1329  HZ  PHE C   4     131.130 103.310  85.250  1.00  0.00           H
ATOM   1330  CD2 PHE C   4     127.870 102.420  84.940  1.00  0.00           C
ATOM   1331  HD2 PHE C   4     127.220 101.560  85.070  1.00  0.00           H
ATOM   1332  CE2 PHE C   4     129.230 102.300  85.200  1.00  0.00           C
ATOM   1333  HE2 PHE C   4     129.630 101.340  85.520  1.00  0.00           H
ATOM   1334  C   PHE C   4     124.040 102.580  82.810  1.00  0.00           C
ATOM   1335  O   PHE C   4     123.260 102.840  83.720  1.00  0.00           O
ATOM   1336  N   ARG C   5     123.630 101.870  81.740  1.00  0.00           N
ATOM   1337  HN  ARG C   5     124.190 101.830  80.910  1.00  0.00           H
ATOM   1338  CA  ARG C   5     122.400 101.090  81.700  1.00  0.00           C
ATOM   1339  HA  ARG C   5     121.580 101.780  81.910  1.00  0.00           H
ATOM   1340  CB  ARG C   5     122.160 100.500  80.280  1.00  0.00           C
ATOM   1341  HB1 ARG C   5     123.150 100.150  79.890  1.00  0.00           H
ATOM   1342  HB2 ARG C   5     121.830 101.330  79.620  1.00  0.00           H
ATOM   1343  CG  ARG C   5     121.180  99.310  80.180  1.00  0.00           C
ATOM   1344  HG1 ARG C   5     120.210  99.610  80.650  1.00  0.00           H
ATOM   1345  HG2 ARG C   5     121.590  98.450  80.760  1.00  0.00           H
ATOM   1346  CD  ARG C   5     120.900  98.830  78.750  1.00  0.00           C
ATOM   1347  HD1 ARG C   5     121.840  98.500  78.260  1.00  0.00           H
ATOM   1348  HD2 ARG C   5     120.410  99.630  78.150  1.00  0.00           H
ATOM   1349  NE  ARG C   5     119.960  97.670  78.900  1.00  0.00           N
ATOM   1350  HE  ARG C   5     119.600  97.430  79.820  1.00  0.00           H
ATOM   1351  CZ  ARG C   5     119.690  96.790  77.960  1.00  0.00           C
ATOM   1352  NH1 ARG C   5     120.070  96.880  76.710  1.00  0.00           N
ATOM   1353 HH11 ARG C   5     120.580  97.690  76.390  1.00  0.00           H
ATOM   1354 HH12 ARG C   5     119.870  96.100  76.120  1.00  0.00           H
ATOM   1355  NH2 ARG C   5     119.010  95.710  78.300  1.00  0.00           N
ATOM   1356 HH21 ARG C   5     119.060  95.500  79.290  1.00  0.00           H
ATOM   1357 HH22 ARG C   5     119.080  94.960  77.640  1.00  0.00           H
ATOM   1358  C   ARG C   5     122.300 100.010  82.790  1.00  0.00           C
ATOM   1359  O   ARG C   5     123.260  99.290  83.050  1.00  0.00           O
ATOM   1360  N   HIS C   6     121.130  99.880  83.440  1.00  0.00           N
ATOM   1361  HN  HIS C   6     120.330 100.440  83.180  1.00  0.00           H
ATOM   1362  CA  HIS C   6     120.940  98.910  84.510  1.00  0.00           C
ATOM   1363  HA  HIS C   6     121.680  98.130  84.440  1.00  0.00           H
ATOM   1364  CB  HIS C   6     121.060  99.570  85.910  1.00  0.00           C
ATOM   1365  HB1 HIS C   6     120.700  98.880  86.700  1.00  0.00           H
ATOM   1366  HB2 HIS C   6     120.440 100.490  85.930  1.00  0.00           H
ATOM   1367  ND1 HIS C   6     123.330  98.970  86.710  1.00  0.00           N
ATOM   1368  CG  HIS C   6     122.470  99.950  86.250  1.00  0.00           C
ATOM   1369  CE1 HIS C   6     124.440  99.610  87.040  1.00  0.00           C
ATOM   1370  HE1 HIS C   6     125.350  99.130  87.420  1.00  0.00           H
ATOM   1371  NE2 HIS C   6     124.330 100.940  86.860  1.00  0.00           N
ATOM   1372  HE2 HIS C   6     125.020 101.640  87.090  1.00  0.00           H
ATOM   1373  CD2 HIS C   6     123.060 101.170  86.350  1.00  0.00           C
ATOM   1374  HD2 HIS C   6     122.670 102.150  86.120  1.00  0.00           H
ATOM   1375  C   HIS C   6     119.590  98.220  84.400  1.00  0.00           C
ATOM   1376  O   HIS C   6     118.540  98.850  84.500  1.00  0.00           O
ATOM   1377  N   ASP C   7     119.580  96.880  84.210  1.00  0.00           N
ATOM   1378  HN  ASP C   7     120.440  96.370  84.220  1.00  0.00           H
ATOM   1379  CA  ASP C   7     118.380  96.130  83.920  1.00  0.00           C
ATOM   1380  HA  ASP C   7     117.640  96.800  83.500  1.00  0.00           H
ATOM   1381  CB  ASP C   7     118.670  95.000  82.910  1.00  0.00           C
ATOM   1382  HB1 ASP C   7     117.750  94.400  82.710  1.00  0.00           H
ATOM   1383  HB2 ASP C   7     119.450  94.320  83.310  1.00  0.00           H
ATOM   1384  CG  ASP C   7     119.130  95.540  81.570  1.00  0.00           C
ATOM   1385  OD1 ASP C   7     119.780  94.770  80.830  1.00  0.00           O
ATOM   1386  OD2 ASP C   7     118.760  96.680  81.180  1.00  0.00           O
ATOM   1387  C   ASP C   7     117.740  95.510  85.170  1.00  0.00           C
ATOM   1388  O   ASP C   7     118.430  95.060  86.090  1.00  0.00           O
ATOM   1389  N   SER C   8     116.400  95.450  85.210  1.00  0.00           N
ATOM   1390  HN  SER C   8     115.860  95.810  84.450  1.00  0.00           H
ATOM   1391  CA  SER C   8     115.660  94.980  86.390  1.00  0.00           C
ATOM   1392  HA  SER C   8     116.350  94.760  87.190  1.00  0.00           H
ATOM   1393  CB  SER C   8     114.640  96.030  86.900  1.00  0.00           C
ATOM   1394  HB1 SER C   8     114.150  95.670  87.840  1.00  0.00           H
ATOM   1395  HB2 SER C   8     113.840  96.200  86.140  1.00  0.00           H
ATOM   1396  OG  SER C   8     115.270  97.290  87.160  1.00  0.00           O
ATOM   1397  HG1 SER C   8     116.030  97.100  87.750  1.00  0.00           H
ATOM   1398  C   SER C   8     114.860  93.720  86.120  1.00  0.00           C
ATOM   1399  O   SER C   8     114.020  93.680  85.220  1.00  0.00           O
ATOM   1400  N   GLY C   9     115.070  92.660  86.920  1.00  0.00           N
ATOM   1401  HN  GLY C   9     115.840  92.670  87.570  1.00  0.00           H
ATOM   1402  CA  GLY C   9     114.260  91.440  86.900  1.00  0.00           C
ATOM   1403  HA1 GLY C   9     113.250  91.680  86.590  1.00  0.00           H
ATOM   1404  HA2 GLY C   9     114.750  90.740  86.240  1.00  0.00           H
ATOM   1405  C   GLY C   9     114.190  90.790  88.260  1.00  0.00           C
ATOM   1406  O   GLY C   9     115.110  90.110  88.680  1.00  0.00           O
ATOM   1407  N   TYR C  10     113.060  90.980  88.970  1.00  0.00           N
ATOM   1408  HN  TYR C  10     112.340  91.560  88.610  1.00  0.00           H
ATOM   1409  CA  TYR C  10     112.810  90.350  90.270  1.00  0.00           C
ATOM   1410  HA  TYR C  10     113.380  89.430  90.350  1.00  0.00           H
ATOM   1411  CB  TYR C  10     113.120  91.300  91.460  1.00  0.00           C
ATOM   1412  HB1 TYR C  10     112.850  90.820  92.430  1.00  0.00           H
ATOM   1413  HB2 TYR C  10     112.540  92.240  91.360  1.00  0.00           H
ATOM   1414  CG  TYR C  10     114.580  91.630  91.560  1.00  0.00           C
ATOM   1415  CD1 TYR C  10     115.490  90.630  91.950  1.00  0.00           C
ATOM   1416  HD1 TYR C  10     115.140  89.630  92.120  1.00  0.00           H
ATOM   1417  CE1 TYR C  10     116.840  90.940  92.120  1.00  0.00           C
ATOM   1418  HE1 TYR C  10     117.540  90.160  92.390  1.00  0.00           H
ATOM   1419  CZ  TYR C  10     117.290  92.250  91.940  1.00  0.00           C
ATOM   1420  OH  TYR C  10     118.640  92.570  92.140  1.00  0.00           O
ATOM   1421  HH  TYR C  10     118.870  93.260  91.500  1.00  0.00           H
ATOM   1422  CD2 TYR C  10     115.040  92.940  91.360  1.00  0.00           C
ATOM   1423  HD2 TYR C  10     114.340  93.710  91.070  1.00  0.00           H
ATOM   1424  CE2 TYR C  10     116.390  93.250  91.550  1.00  0.00           C
ATOM   1425  HE2 TYR C  10     116.730  94.260  91.400  1.00  0.00           H
ATOM   1426  C   TYR C  10     111.350  89.960  90.380  1.00  0.00           C
ATOM   1427  O   TYR C  10     110.700  90.180  91.400  1.00  0.00           O
ATOM   1428  N   GLU C  11     110.760  89.390  89.310  1.00  0.00           N
ATOM   1429  HN  GLU C  11     111.320  89.050  88.560  1.00  0.00           H
ATOM   1430  CA  GLU C  11     109.320  89.330  89.190  1.00  0.00           C
ATOM   1431  HA  GLU C  11     108.850  89.770  90.060  1.00  0.00           H
ATOM   1432  CB  GLU C  11     108.840  90.180  88.000  1.00  0.00           C
ATOM   1433  HB1 GLU C  11     107.730  90.110  87.960  1.00  0.00           H
ATOM   1434  HB2 GLU C  11     109.230  89.760  87.060  1.00  0.00           H
ATOM   1435  CG  GLU C  11     109.280  91.660  88.110  1.00  0.00           C
ATOM   1436  HG1 GLU C  11     110.320  91.780  87.750  1.00  0.00           H
ATOM   1437  HG2 GLU C  11     109.220  91.990  89.170  1.00  0.00           H
ATOM   1438  CD  GLU C  11     108.370  92.580  87.320  1.00  0.00           C
ATOM   1439  OE1 GLU C  11     108.840  93.370  86.460  1.00  0.00           O
ATOM   1440  OE2 GLU C  11     107.150  92.570  87.610  1.00  0.00           O
ATOM   1441  C   GLU C  11     108.820  87.900  89.110  1.00  0.00           C
ATOM   1442  O   GLU C  11     109.060  87.170  88.160  1.00  0.00           O
ATOM   1443  N   VAL C  12     108.100  87.480  90.170  1.00  0.00           N
ATOM   1444  HN  VAL C  12     107.860  88.120  90.890  1.00  0.00           H
ATOM   1445  CA  VAL C  12     107.770  86.100  90.470  1.00  0.00           C
ATOM   1446  HA  VAL C  12     108.330  85.460  89.800  1.00  0.00           H
ATOM   1447  CB  VAL C  12     108.160  85.750  91.900  1.00  0.00           C
ATOM   1448  HB  VAL C  12     107.940  84.670  92.100  1.00  0.00           H
ATOM   1449  CG1 VAL C  12     107.380  86.600  92.910  1.00  0.00           C
ATOM   1450 HG11 VAL C  12     107.600  86.250  93.940  1.00  0.00           H
ATOM   1451 HG12 VAL C  12     107.660  87.680  92.840  1.00  0.00           H
ATOM   1452 HG13 VAL C  12     106.290  86.520  92.760  1.00  0.00           H
ATOM   1453  CG2 VAL C  12     109.690  85.940  92.060  1.00  0.00           C
ATOM   1454 HG21 VAL C  12     110.010  85.610  93.070  1.00  0.00           H
ATOM   1455 HG22 VAL C  12     110.240  85.350  91.300  1.00  0.00           H
ATOM   1456 HG23 VAL C  12     109.980  87.010  91.940  1.00  0.00           H
ATOM   1457  C   VAL C  12     106.300  85.800  90.220  1.00  0.00           C
ATOM   1458  O   VAL C  12     105.470  86.690  90.040  1.00  0.00           O
ATOM   1459  N   HIS C  13     105.940  84.510  90.170  1.00  0.00           N
ATOM   1460  HN  HIS C  13     106.600  83.780  90.380  1.00  0.00           H
ATOM   1461  CA  HIS C  13     104.690  84.000  89.650  1.00  0.00           C
ATOM   1462  HA  HIS C  13     104.450  84.570  88.770  1.00  0.00           H
ATOM   1463  CB  HIS C  13     104.900  82.540  89.190  1.00  0.00           C
ATOM   1464  HB1 HIS C  13     105.650  82.540  88.370  1.00  0.00           H
ATOM   1465  HB2 HIS C  13     103.960  82.140  88.760  1.00  0.00           H
ATOM   1466  ND1 HIS C  13     106.690  81.710  90.780  1.00  0.00           N
ATOM   1467  CG  HIS C  13     105.420  81.580  90.230  1.00  0.00           C
ATOM   1468  CE1 HIS C  13     106.880  80.590  91.460  1.00  0.00           C
ATOM   1469  HE1 HIS C  13     107.790  80.330  92.010  1.00  0.00           H
ATOM   1470  NE2 HIS C  13     105.820  79.770  91.390  1.00  0.00           N
ATOM   1471  HE2 HIS C  13     105.770  78.810  91.690  1.00  0.00           H
ATOM   1472  CD2 HIS C  13     104.870  80.390  90.610  1.00  0.00           C
ATOM   1473  HD2 HIS C  13     103.930  79.950  90.330  1.00  0.00           H
ATOM   1474  C   HIS C  13     103.480  84.120  90.560  1.00  0.00           C
ATOM   1475  O   HIS C  13     102.860  83.130  90.960  1.00  0.00           O
ATOM   1476  N   HIS C  14     103.080  85.360  90.890  1.00  0.00           N
ATOM   1477  HN  HIS C  14     103.650  86.130  90.580  1.00  0.00           H
ATOM   1478  CA  HIS C  14     101.920  85.680  91.700  1.00  0.00           C
ATOM   1479  HA  HIS C  14     101.440  84.770  92.040  1.00  0.00           H
ATOM   1480  CB  HIS C  14     102.290  86.570  92.910  1.00  0.00           C
ATOM   1481  HB1 HIS C  14     101.400  86.790  93.550  1.00  0.00           H
ATOM   1482  HB2 HIS C  14     102.690  87.530  92.520  1.00  0.00           H
ATOM   1483  ND1 HIS C  14     104.130  86.840  94.580  1.00  0.00           N
ATOM   1484  CG  HIS C  14     103.360  85.990  93.790  1.00  0.00           C
ATOM   1485  CE1 HIS C  14     105.100  86.070  95.040  1.00  0.00           C
ATOM   1486  HE1 HIS C  14     105.930  86.410  95.650  1.00  0.00           H
ATOM   1487  NE2 HIS C  14     104.980  84.790  94.610  1.00  0.00           N
ATOM   1488  HE2 HIS C  14     105.650  84.040  94.710  1.00  0.00           H
ATOM   1489  CD2 HIS C  14     103.870  84.730  93.810  1.00  0.00           C
ATOM   1490  HD2 HIS C  14     103.540  83.840  93.310  1.00  0.00           H
ATOM   1491  C   HIS C  14     100.910  86.450  90.860  1.00  0.00           C
ATOM   1492  O   HIS C  14     101.230  86.980  89.800  1.00  0.00           O
ATOM   1493  N   GLN C  15      99.650  86.530  91.330  1.00  0.00           N
ATOM   1494  HN  GLN C  15      99.340  86.040  92.150  1.00  0.00           H
ATOM   1495  CA  GLN C  15      98.680  87.480  90.820  1.00  0.00           C
ATOM   1496  HA  GLN C  15      99.230  88.200  90.220  1.00  0.00           H
ATOM   1497  CB  GLN C  15      97.640  86.900  89.820  1.00  0.00           C
ATOM   1498  HB1 GLN C  15      98.210  86.730  88.880  1.00  0.00           H
ATOM   1499  HB2 GLN C  15      96.860  87.650  89.590  1.00  0.00           H
ATOM   1500  CG  GLN C  15      97.000  85.530  90.140  1.00  0.00           C
ATOM   1501  HG1 GLN C  15      97.750  84.830  90.550  1.00  0.00           H
ATOM   1502  HG2 GLN C  15      96.630  85.110  89.180  1.00  0.00           H
ATOM   1503  CD  GLN C  15      95.800  85.580  91.080  1.00  0.00           C
ATOM   1504  OE1 GLN C  15      95.430  86.600  91.670  1.00  0.00           O
ATOM   1505  NE2 GLN C  15      95.120  84.420  91.200  1.00  0.00           N
ATOM   1506 HE21 GLN C  15      95.300  83.660  90.570  1.00  0.00           H
ATOM   1507 HE22 GLN C  15      94.250  84.430  91.710  1.00  0.00           H
ATOM   1508  C   GLN C  15      98.130  88.340  91.950  1.00  0.00           C
ATOM   1509  O   GLN C  15      97.780  87.860  93.030  1.00  0.00           O
ATOM   1510  N   LYS C  16      98.150  89.670  91.750  1.00  0.00           N
ATOM   1511  HN  LYS C  16      98.450  90.050  90.880  1.00  0.00           H
ATOM   1512  CA  LYS C  16      97.840  90.610  92.810  1.00  0.00           C
ATOM   1513  HA  LYS C  16      97.270  90.120  93.580  1.00  0.00           H
ATOM   1514  CB  LYS C  16      99.140  91.210  93.440  1.00  0.00           C
ATOM   1515  HB1 LYS C  16      98.850  91.880  94.280  1.00  0.00           H
ATOM   1516  HB2 LYS C  16      99.660  91.830  92.670  1.00  0.00           H
ATOM   1517  CG  LYS C  16     100.120  90.150  93.950  1.00  0.00           C
ATOM   1518  HG1 LYS C  16     100.460  89.520  93.090  1.00  0.00           H
ATOM   1519  HG2 LYS C  16      99.590  89.450  94.640  1.00  0.00           H
ATOM   1520  CD  LYS C  16     101.360  90.710  94.680  1.00  0.00           C
ATOM   1521  HD1 LYS C  16     101.900  91.400  93.990  1.00  0.00           H
ATOM   1522  HD2 LYS C  16     101.040  91.320  95.550  1.00  0.00           H
ATOM   1523  CE  LYS C  16     102.290  89.590  95.160  1.00  0.00           C
ATOM   1524  HE1 LYS C  16     102.500  88.900  94.310  1.00  0.00           H
ATOM   1525  HE2 LYS C  16     101.800  89.010  95.970  1.00  0.00           H
ATOM   1526  NZ  LYS C  16     103.570  90.090  95.660  1.00  0.00           N
ATOM   1527  HZ1 LYS C  16     104.070  89.330  96.180  1.00  0.00           H
ATOM   1528  HZ2 LYS C  16     104.180  90.450  94.910  1.00  0.00           H
ATOM   1529  HZ3 LYS C  16     103.410  90.870  96.370  1.00  0.00           H
ATOM   1530  C   LYS C  16      96.980  91.730  92.240  1.00  0.00           C
ATOM   1531  O   LYS C  16      97.360  92.370  91.260  1.00  0.00           O
ATOM   1532  N   LEU C  17      95.810  91.980  92.840  1.00  0.00           N
ATOM   1533  HN  LEU C  17      95.500  91.420  93.620  1.00  0.00           H
ATOM   1534  CA  LEU C  17      94.900  93.030  92.380  1.00  0.00           C
ATOM   1535  HA  LEU C  17      95.320  93.510  91.510  1.00  0.00           H
ATOM   1536  CB  LEU C  17      93.520  92.450  91.970  1.00  0.00           C
ATOM   1537  HB1 LEU C  17      93.010  91.990  92.840  1.00  0.00           H
ATOM   1538  HB2 LEU C  17      93.740  91.630  91.250  1.00  0.00           H
ATOM   1539  CG  LEU C  17      92.580  93.450  91.250  1.00  0.00           C
ATOM   1540  HG  LEU C  17      93.210  94.230  90.760  1.00  0.00           H
ATOM   1541  CD1 LEU C  17      91.780  92.750  90.140  1.00  0.00           C
ATOM   1542 HD11 LEU C  17      91.110  93.470  89.630  1.00  0.00           H
ATOM   1543 HD12 LEU C  17      92.460  92.320  89.380  1.00  0.00           H
ATOM   1544 HD13 LEU C  17      91.170  91.930  90.560  1.00  0.00           H
ATOM   1545  CD2 LEU C  17      91.600  94.150  92.200  1.00  0.00           C
ATOM   1546 HD21 LEU C  17      91.010  94.910  91.640  1.00  0.00           H
ATOM   1547 HD22 LEU C  17      90.900  93.420  92.640  1.00  0.00           H
ATOM   1548 HD23 LEU C  17      92.130  94.680  93.030  1.00  0.00           H
ATOM   1549  C   LEU C  17      94.770  94.090  93.460  1.00  0.00           C
ATOM   1550  O   LEU C  17      94.650  93.790  94.650  1.00  0.00           O
ATOM   1551  N   VAL C  18      94.850  95.370  93.060  1.00  0.00           N
ATOM   1552  HN  VAL C  18      95.010  95.580  92.090  1.00  0.00           H
ATOM   1553  CA  VAL C  18      94.740  96.520  93.930  1.00  0.00           C
ATOM   1554  HA  VAL C  18      94.450  96.210  94.930  1.00  0.00           H
ATOM   1555  CB  VAL C  18      96.040  97.330  94.000  1.00  0.00           C
ATOM   1556  HB  VAL C  18      96.280  97.730  92.980  1.00  0.00           H
ATOM   1557  CG1 VAL C  18      95.890  98.530  94.970  1.00  0.00           C
ATOM   1558 HG11 VAL C  18      96.870  99.060  95.060  1.00  0.00           H
ATOM   1559 HG12 VAL C  18      95.140  99.260  94.610  1.00  0.00           H
ATOM   1560 HG13 VAL C  18      95.590  98.170  95.980  1.00  0.00           H
ATOM   1561  CG2 VAL C  18      97.200  96.430  94.450  1.00  0.00           C
ATOM   1562 HG21 VAL C  18      98.130  97.030  94.510  1.00  0.00           H
ATOM   1563 HG22 VAL C  18      96.990  96.010  95.450  1.00  0.00           H
ATOM   1564 HG23 VAL C  18      97.380  95.600  93.730  1.00  0.00           H
ATOM   1565  C   VAL C  18      93.640  97.420  93.390  1.00  0.00           C
ATOM   1566  O   VAL C  18      93.730  97.920  92.270  1.00  0.00           O
ATOM   1567  N   PHE C  19      92.560  97.640  94.160  1.00  0.00           N
ATOM   1568  HN  PHE C  19      92.470  97.180  95.050  1.00  0.00           H
ATOM   1569  CA  PHE C  19      91.490  98.540  93.780  1.00  0.00           C
ATOM   1570  HA  PHE C  19      91.760  99.080  92.890  1.00  0.00           H
ATOM   1571  CB  PHE C  19      90.210  97.690  93.540  1.00  0.00           C
ATOM   1572  HB1 PHE C  19      89.930  97.180  94.480  1.00  0.00           H
ATOM   1573  HB2 PHE C  19      90.460  96.910  92.790  1.00  0.00           H
ATOM   1574  CG  PHE C  19      88.990  98.410  93.000  1.00  0.00           C
ATOM   1575  CD1 PHE C  19      87.750  97.740  93.050  1.00  0.00           C
ATOM   1576  HD1 PHE C  19      87.690  96.760  93.510  1.00  0.00           H
ATOM   1577  CE1 PHE C  19      86.590  98.310  92.510  1.00  0.00           C
ATOM   1578  HE1 PHE C  19      85.650  97.790  92.560  1.00  0.00           H
ATOM   1579  CZ  PHE C  19      86.660  99.560  91.880  1.00  0.00           C
ATOM   1580  HZ  PHE C  19      85.780 100.000  91.440  1.00  0.00           H
ATOM   1581  CD2 PHE C  19      89.040  99.670  92.370  1.00  0.00           C
ATOM   1582  HD2 PHE C  19      89.970 100.210  92.300  1.00  0.00           H
ATOM   1583  CE2 PHE C  19      87.880 100.230  91.810  1.00  0.00           C
ATOM   1584  HE2 PHE C  19      87.950 101.190  91.320  1.00  0.00           H
ATOM   1585  C   PHE C  19      91.330  99.550  94.910  1.00  0.00           C
ATOM   1586  O   PHE C  19      90.900  99.200  96.010  1.00  0.00           O
ATOM   1587  N   PHE C  20      91.720 100.820  94.660  1.00  0.00           N
ATOM   1588  HN  PHE C  20      92.050 101.060  93.740  1.00  0.00           H
ATOM   1589  CA  PHE C  20      91.710 101.920  95.630  1.00  0.00           C
ATOM   1590  HA  PHE C  20      91.970 102.790  95.050  1.00  0.00           H
ATOM   1591  CB  PHE C  20      90.300 102.220  96.230  1.00  0.00           C
ATOM   1592  HB1 PHE C  20      90.360 103.010  97.010  1.00  0.00           H
ATOM   1593  HB2 PHE C  20      89.880 101.320  96.710  1.00  0.00           H
ATOM   1594  CG  PHE C  20      89.350 102.730  95.180  1.00  0.00           C
ATOM   1595  CD1 PHE C  20      88.220 101.970  94.820  1.00  0.00           C
ATOM   1596  HD1 PHE C  20      88.060 101.000  95.270  1.00  0.00           H
ATOM   1597  CE1 PHE C  20      87.270 102.480  93.910  1.00  0.00           C
ATOM   1598  HE1 PHE C  20      86.410 101.890  93.660  1.00  0.00           H
ATOM   1599  CZ  PHE C  20      87.480 103.730  93.310  1.00  0.00           C
ATOM   1600  HZ  PHE C  20      86.780 104.100  92.570  1.00  0.00           H
ATOM   1601  CD2 PHE C  20      89.510 104.000  94.600  1.00  0.00           C
ATOM   1602  HD2 PHE C  20      90.360 104.600  94.880  1.00  0.00           H
ATOM   1603  CE2 PHE C  20      88.600 104.490  93.660  1.00  0.00           C
ATOM   1604  HE2 PHE C  20      88.760 105.460  93.210  1.00  0.00           H
ATOM   1605  C   PHE C  20      92.820 101.850  96.710  1.00  0.00           C
ATOM   1606  O   PHE C  20      92.800 101.010  97.610  1.00  0.00           O
ATOM   1607  N   ALA C  21      93.820 102.760  96.640  1.00  0.00           N
ATOM   1608  HN  ALA C  21      93.820 103.430  95.890  1.00  0.00           H
ATOM   1609  CA  ALA C  21      94.980 102.740  97.520  1.00  0.00           C
ATOM   1610  HA  ALA C  21      94.690 102.250  98.440  1.00  0.00           H
ATOM   1611  CB  ALA C  21      96.100 101.920  96.860  1.00  0.00           C
ATOM   1612  HB1 ALA C  21      95.730 100.900  96.620  1.00  0.00           H
ATOM   1613  HB2 ALA C  21      96.450 102.400  95.920  1.00  0.00           H
ATOM   1614  HB3 ALA C  21      96.970 101.810  97.550  1.00  0.00           H
ATOM   1615  C   ALA C  21      95.520 104.120  97.950  1.00  0.00           C
ATOM   1616  O   ALA C  21      96.700 104.260  98.260  1.00  0.00           O
ATOM   1617  N   GLU C  22      94.670 105.160  98.030  1.00  0.00           N
ATOM   1618  HN  GLU C  22      93.710 105.030  97.780  1.00  0.00           H
ATOM   1619  CA  GLU C  22      95.040 106.500  98.460  1.00  0.00           C
ATOM   1620  HA  GLU C  22      95.720 106.430  99.300  1.00  0.00           H
ATOM   1621  CB  GLU C  22      95.740 107.300  97.310  1.00  0.00           C
ATOM   1622  HB1 GLU C  22      95.070 107.250  96.420  1.00  0.00           H
ATOM   1623  HB2 GLU C  22      96.670 106.740  97.040  1.00  0.00           H
ATOM   1624  CG  GLU C  22      96.120 108.790  97.540  1.00  0.00           C
ATOM   1625  HG1 GLU C  22      95.210 109.410  97.680  1.00  0.00           H
ATOM   1626  HG2 GLU C  22      96.610 109.160  96.610  1.00  0.00           H
ATOM   1627  CD  GLU C  22      97.070 109.060  98.700  1.00  0.00           C
ATOM   1628  OE1 GLU C  22      98.140 109.680  98.480  1.00  0.00           O
ATOM   1629  OE2 GLU C  22      96.720 108.720  99.870  1.00  0.00           O
ATOM   1630  C   GLU C  22      93.770 107.160  98.980  1.00  0.00           C
ATOM   1631  O   GLU C  22      92.690 106.580  98.860  1.00  0.00           O
ATOM   1632  N   ASP C  23      93.800 108.350  99.620  1.00  0.00           N
ATOM   1633  HN  ASP C  23      94.700 108.780  99.780  1.00  0.00           H
ATOM   1634  CA  ASP C  23      92.600 109.020 100.140  1.00  0.00           C
ATOM   1635  HA  ASP C  23      92.180 108.360 100.890  1.00  0.00           H
ATOM   1636  CB  ASP C  23      93.000 110.360 100.820  1.00  0.00           C
ATOM   1637  HB1 ASP C  23      93.390 111.080 100.070  1.00  0.00           H
ATOM   1638  HB2 ASP C  23      93.790 110.160 101.560  1.00  0.00           H
ATOM   1639  CG  ASP C  23      91.840 111.010 101.560  1.00  0.00           C
ATOM   1640  OD1 ASP C  23      91.830 112.270 101.680  1.00  0.00           O
ATOM   1641  OD2 ASP C  23      91.060 110.250 102.170  1.00  0.00           O
ATOM   1642  C   ASP C  23      91.510 109.240  99.080  1.00  0.00           C
ATOM   1643  O   ASP C  23      91.800 109.650  97.950  1.00  0.00           O
ATOM   1644  N   VAL C  24      90.230 108.970  99.420  1.00  0.00           N
ATOM   1645  HN  VAL C  24      90.000 108.750 100.370  1.00  0.00           H
ATOM   1646  CA  VAL C  24      89.120 108.970  98.460  1.00  0.00           C
ATOM   1647  HA  VAL C  24      89.490 109.250  97.480  1.00  0.00           H
ATOM   1648  CB  VAL C  24      88.450 107.600  98.310  1.00  0.00           C
ATOM   1649  HB  VAL C  24      88.010 107.280  99.280  1.00  0.00           H
ATOM   1650  CG1 VAL C  24      87.340 107.640  97.230  1.00  0.00           C
ATOM   1651 HG11 VAL C  24      86.940 106.620  97.060  1.00  0.00           H
ATOM   1652 HG12 VAL C  24      86.500 108.290  97.520  1.00  0.00           H
ATOM   1653 HG13 VAL C  24      87.760 108.000  96.260  1.00  0.00           H
ATOM   1654  CG2 VAL C  24      89.500 106.560  97.910  1.00  0.00           C
ATOM   1655 HG21 VAL C  24      89.030 105.580  97.690  1.00  0.00           H
ATOM   1656 HG22 VAL C  24      90.050 106.900  97.010  1.00  0.00           H
ATOM   1657 HG23 VAL C  24      90.220 106.410  98.740  1.00  0.00           H
ATOM   1658  C   VAL C  24      88.060 109.970  98.860  1.00  0.00           C
ATOM   1659  O   VAL C  24      87.500 109.910  99.950  1.00  0.00           O
ATOM   1660  N   GLY C  25      87.710 110.890  97.940  1.00  0.00           N
ATOM   1661  HN  GLY C  25      88.270 110.990  97.110  1.00  0.00           H
ATOM   1662  CA  GLY C  25      86.600 111.820  98.120  1.00  0.00           C
ATOM   1663  HA1 GLY C  25      86.620 112.200  99.130  1.00  0.00           H
ATOM   1664  HA2 GLY C  25      86.740 112.610  97.390  1.00  0.00           H
ATOM   1665  C   GLY C  25      85.230 111.210  97.880  1.00  0.00           C
ATOM   1666  O   GLY C  25      84.790 110.260  98.540  1.00  0.00           O
ATOM   1667  N   SER C  26      84.470 111.780  96.940  1.00  0.00           N
ATOM   1668  HN  SER C  26      84.860 112.530  96.390  1.00  0.00           H
ATOM   1669  CA  SER C  26      83.120 111.350  96.620  1.00  0.00           C
ATOM   1670  HA  SER C  26      82.640 110.990  97.520  1.00  0.00           H
ATOM   1671  CB  SER C  26      82.250 112.500  96.040  1.00  0.00           C
ATOM   1672  HB1 SER C  26      81.300 112.100  95.630  1.00  0.00           H
ATOM   1673  HB2 SER C  26      82.800 113.010  95.220  1.00  0.00           H
ATOM   1674  OG  SER C  26      81.920 113.440  97.070  1.00  0.00           O
ATOM   1675  HG1 SER C  26      82.760 113.890  97.310  1.00  0.00           H
ATOM   1676  C   SER C  26      83.120 110.230  95.610  1.00  0.00           C
ATOM   1677  O   SER C  26      83.610 110.370  94.490  1.00  0.00           O
ATOM   1678  N   ASN C  27      82.560 109.060  95.970  1.00  0.00           N
ATOM   1679  HN  ASN C  27      82.140 108.940  96.880  1.00  0.00           H
ATOM   1680  CA  ASN C  27      82.600 107.870  95.150  1.00  0.00           C
ATOM   1681  HA  ASN C  27      82.980 108.120  94.170  1.00  0.00           H
ATOM   1682  CB  ASN C  27      83.520 106.820  95.840  1.00  0.00           C
ATOM   1683  HB1 ASN C  27      82.990 106.280  96.650  1.00  0.00           H
ATOM   1684  HB2 ASN C  27      84.370 107.360  96.300  1.00  0.00           H
ATOM   1685  CG  ASN C  27      84.060 105.810  94.830  1.00  0.00           C
ATOM   1686  OD1 ASN C  27      83.440 104.780  94.550  1.00  0.00           O
ATOM   1687  ND2 ASN C  27      85.270 106.080  94.300  1.00  0.00           N
ATOM   1688 HD21 ASN C  27      85.690 106.980  94.470  1.00  0.00           H
ATOM   1689 HD22 ASN C  27      85.780 105.340  93.870  1.00  0.00           H
ATOM   1690  C   ASN C  27      81.180 107.350  94.970  1.00  0.00           C
ATOM   1691  O   ASN C  27      80.490 107.000  95.930  1.00  0.00           O
ATOM   1692  N   LYS C  28      80.680 107.300  93.730  1.00  0.00           N
ATOM   1693  HN  LYS C  28      81.190 107.670  92.950  1.00  0.00           H
ATOM   1694  CA  LYS C  28      79.330 106.850  93.460  1.00  0.00           C
ATOM   1695  HA  LYS C  28      78.860 106.460  94.350  1.00  0.00           H
ATOM   1696  CB  LYS C  28      78.470 108.040  92.940  1.00  0.00           C
ATOM   1697  HB1 LYS C  28      77.470 107.680  92.630  1.00  0.00           H
ATOM   1698  HB2 LYS C  28      78.970 108.480  92.050  1.00  0.00           H
ATOM   1699  CG  LYS C  28      78.280 109.150  93.990  1.00  0.00           C
ATOM   1700  HG1 LYS C  28      79.280 109.490  94.350  1.00  0.00           H
ATOM   1701  HG2 LYS C  28      77.750 108.730  94.870  1.00  0.00           H
ATOM   1702  CD  LYS C  28      77.500 110.360  93.440  1.00  0.00           C
ATOM   1703  HD1 LYS C  28      77.980 110.730  92.500  1.00  0.00           H
ATOM   1704  HD2 LYS C  28      76.490 109.990  93.160  1.00  0.00           H
ATOM   1705  CE  LYS C  28      77.330 111.510  94.440  1.00  0.00           C
ATOM   1706  HE1 LYS C  28      77.110 111.120  95.460  1.00  0.00           H
ATOM   1707  HE2 LYS C  28      76.500 112.180  94.120  1.00  0.00           H
ATOM   1708  NZ  LYS C  28      78.560 112.330  94.510  1.00  0.00           N
ATOM   1709  HZ1 LYS C  28      78.750 112.660  95.500  1.00  0.00           H
ATOM   1710  HZ2 LYS C  28      79.390 111.800  94.150  1.00  0.00           H
ATOM   1711  HZ3 LYS C  28      78.430 113.170  93.910  1.00  0.00           H
ATOM   1712  C   LYS C  28      79.350 105.720  92.450  1.00  0.00           C
ATOM   1713  O   LYS C  28      79.670 105.910  91.280  1.00  0.00           O
ATOM   1714  N   GLY C  29      79.020 104.490  92.890  1.00  0.00           N
ATOM   1715  HN  GLY C  29      78.740 104.370  93.850  1.00  0.00           H
ATOM   1716  CA  GLY C  29      79.000 103.290  92.050  1.00  0.00           C
ATOM   1717  HA1 GLY C  29      78.430 102.550  92.580  1.00  0.00           H
ATOM   1718  HA2 GLY C  29      78.560 103.540  91.090  1.00  0.00           H
ATOM   1719  C   GLY C  29      80.360 102.700  91.780  1.00  0.00           C
ATOM   1720  O   GLY C  29      81.020 103.050  90.800  1.00  0.00           O
ATOM   1721  N   ALA C  30      80.790 101.740  92.610  1.00  0.00           N
ATOM   1722  HN  ALA C  30      80.250 101.490  93.420  1.00  0.00           H
ATOM   1723  CA  ALA C  30      82.020 101.000  92.410  1.00  0.00           C
ATOM   1724  HA  ALA C  30      82.470 101.270  91.460  1.00  0.00           H
ATOM   1725  CB  ALA C  30      83.030 101.310  93.540  1.00  0.00           C
ATOM   1726  HB1 ALA C  30      83.270 102.390  93.540  1.00  0.00           H
ATOM   1727  HB2 ALA C  30      82.600 101.050  94.530  1.00  0.00           H
ATOM   1728  HB3 ALA C  30      83.970 100.740  93.400  1.00  0.00           H
ATOM   1729  C   ALA C  30      81.720  99.510  92.370  1.00  0.00           C
ATOM   1730  O   ALA C  30      81.330  98.900  93.370  1.00  0.00           O
ATOM   1731  N   ILE C  31      81.900  98.880  91.200  1.00  0.00           N
ATOM   1732  HN  ILE C  31      82.240  99.380  90.390  1.00  0.00           H
ATOM   1733  CA  ILE C  31      81.550  97.490  90.970  1.00  0.00           C
ATOM   1734  HA  ILE C  31      81.300  97.020  91.910  1.00  0.00           H
ATOM   1735  CB  ILE C  31      80.320  97.330  90.060  1.00  0.00           C
ATOM   1736  HB  ILE C  31      79.410  97.460  90.700  1.00  0.00           H
ATOM   1737  CG2 ILE C  31      80.290  98.460  89.010  1.00  0.00           C
ATOM   1738 HG21 ILE C  31      79.430  98.310  88.320  1.00  0.00           H
ATOM   1739 HG22 ILE C  31      80.170  99.460  89.470  1.00  0.00           H
ATOM   1740 HG23 ILE C  31      81.220  98.450  88.400  1.00  0.00           H
ATOM   1741  CG1 ILE C  31      80.170  95.960  89.340  1.00  0.00           C
ATOM   1742 HG11 ILE C  31      81.060  95.770  88.690  1.00  0.00           H
ATOM   1743 HG12 ILE C  31      79.310  96.040  88.640  1.00  0.00           H
ATOM   1744  CD  ILE C  31      79.930  94.760  90.250  1.00  0.00           C
ATOM   1745  HD1 ILE C  31      79.870  93.830  89.640  1.00  0.00           H
ATOM   1746  HD2 ILE C  31      80.730  94.640  91.000  1.00  0.00           H
ATOM   1747  HD3 ILE C  31      78.960  94.880  90.790  1.00  0.00           H
ATOM   1748  C   ILE C  31      82.760  96.740  90.460  1.00  0.00           C
ATOM   1749  O   ILE C  31      83.340  97.070  89.420  1.00  0.00           O
ATOM   1750  N   ILE C  32      83.190  95.690  91.190  1.00  0.00           N
ATOM   1751  HN  ILE C  32      82.760  95.460  92.060  1.00  0.00           H
ATOM   1752  CA  ILE C  32      84.170  94.750  90.700  1.00  0.00           C
ATOM   1753  HA  ILE C  32      84.450  95.020  89.690  1.00  0.00           H
ATOM   1754  CB  ILE C  32      85.470  94.700  91.500  1.00  0.00           C
ATOM   1755  HB  ILE C  32      85.910  95.720  91.470  1.00  0.00           H
ATOM   1756  CG2 ILE C  32      85.220  94.380  92.990  1.00  0.00           C
ATOM   1757 HG21 ILE C  32      86.160  94.430  93.560  1.00  0.00           H
ATOM   1758 HG22 ILE C  32      84.510  95.110  93.440  1.00  0.00           H
ATOM   1759 HG23 ILE C  32      84.800  93.360  93.100  1.00  0.00           H
ATOM   1760  CG1 ILE C  32      86.500  93.730  90.850  1.00  0.00           C
ATOM   1761 HG11 ILE C  32      86.530  93.960  89.760  1.00  0.00           H
ATOM   1762 HG12 ILE C  32      86.150  92.680  90.960  1.00  0.00           H
ATOM   1763  CD  ILE C  32      87.920  93.880  91.410  1.00  0.00           C
ATOM   1764  HD1 ILE C  32      88.620  93.210  90.860  1.00  0.00           H
ATOM   1765  HD2 ILE C  32      88.280  94.920  91.280  1.00  0.00           H
ATOM   1766  HD3 ILE C  32      87.970  93.620  92.490  1.00  0.00           H
ATOM   1767  C   ILE C  32      83.510  93.390  90.570  1.00  0.00           C
ATOM   1768  O   ILE C  32      82.880  92.860  91.480  1.00  0.00           O
ATOM   1769  N   GLY C  33      83.620  92.810  89.360  1.00  0.00           N
ATOM   1770  HN  GLY C  33      84.110  93.290  88.620  1.00  0.00           H
ATOM   1771  CA  GLY C  33      83.080  91.500  89.060  1.00  0.00           C
ATOM   1772  HA1 GLY C  33      83.220  90.830  89.890  1.00  0.00           H
ATOM   1773  HA2 GLY C  33      82.050  91.630  88.760  1.00  0.00           H
ATOM   1774  C   GLY C  33      83.830  90.980  87.880  1.00  0.00           C
ATOM   1775  O   GLY C  33      83.670  91.460  86.760  1.00  0.00           O
ATOM   1776  N   LEU C  34      84.680  89.970  88.100  1.00  0.00           N
ATOM   1777  HN  LEU C  34      84.780  89.590  89.010  1.00  0.00           H
ATOM   1778  CA  LEU C  34      85.530  89.370  87.080  1.00  0.00           C
ATOM   1779  HA  LEU C  34      86.130  90.160  86.650  1.00  0.00           H
ATOM   1780  CB  LEU C  34      86.490  88.320  87.710  1.00  0.00           C
ATOM   1781  HB1 LEU C  34      86.940  87.720  86.890  1.00  0.00           H
ATOM   1782  HB2 LEU C  34      85.930  87.630  88.360  1.00  0.00           H
ATOM   1783  CG  LEU C  34      87.690  88.920  88.500  1.00  0.00           C
ATOM   1784  HG  LEU C  34      88.180  89.690  87.850  1.00  0.00           H
ATOM   1785  CD1 LEU C  34      87.330  89.640  89.810  1.00  0.00           C
ATOM   1786 HD11 LEU C  34      88.260  89.960  90.320  1.00  0.00           H
ATOM   1787 HD12 LEU C  34      86.730  90.550  89.610  1.00  0.00           H
ATOM   1788 HD13 LEU C  34      86.770  88.970  90.490  1.00  0.00           H
ATOM   1789  CD2 LEU C  34      88.730  87.820  88.770  1.00  0.00           C
ATOM   1790 HD21 LEU C  34      89.630  88.260  89.250  1.00  0.00           H
ATOM   1791 HD22 LEU C  34      88.320  87.040  89.440  1.00  0.00           H
ATOM   1792 HD23 LEU C  34      89.050  87.340  87.820  1.00  0.00           H
ATOM   1793  C   LEU C  34      84.720  88.780  85.920  1.00  0.00           C
ATOM   1794  O   LEU C  34      85.080  88.950  84.760  1.00  0.00           O
ATOM   1795  N   MET C  35      83.580  88.160  86.270  1.00  0.00           N
ATOM   1796  HN  MET C  35      83.420  87.980  87.250  1.00  0.00           H
ATOM   1797  CA  MET C  35      82.440  87.930  85.420  1.00  0.00           C
ATOM   1798  HA  MET C  35      82.680  88.130  84.380  1.00  0.00           H
ATOM   1799  CB  MET C  35      81.920  86.470  85.590  1.00  0.00           C
ATOM   1800  HB1 MET C  35      80.870  86.390  85.240  1.00  0.00           H
ATOM   1801  HB2 MET C  35      81.940  86.220  86.670  1.00  0.00           H
ATOM   1802  CG  MET C  35      82.760  85.420  84.830  1.00  0.00           C
ATOM   1803  HG1 MET C  35      82.530  84.410  85.240  1.00  0.00           H
ATOM   1804  HG2 MET C  35      83.830  85.610  85.030  1.00  0.00           H
ATOM   1805  SD  MET C  35      82.440  85.430  83.040  1.00  0.00           S
ATOM   1806  CE  MET C  35      80.860  84.530  83.060  1.00  0.00           C
ATOM   1807  HE1 MET C  35      80.490  84.360  82.030  1.00  0.00           H
ATOM   1808  HE2 MET C  35      80.970  83.530  83.550  1.00  0.00           H
ATOM   1809  HE3 MET C  35      80.080  85.090  83.610  1.00  0.00           H
ATOM   1810  C   MET C  35      81.300  88.850  85.820  1.00  0.00           C
ATOM   1811  O   MET C  35      80.730  88.700  86.900  1.00  0.00           O
ATOM   1812  N   VAL C  36      80.900  89.820  84.970  1.00  0.00           N
ATOM   1813  HN  VAL C  36      81.410  90.030  84.130  1.00  0.00           H
ATOM   1814  CA  VAL C  36      79.660  90.540  85.210  1.00  0.00           C
ATOM   1815  HA  VAL C  36      79.000  89.880  85.760  1.00  0.00           H
ATOM   1816  CB  VAL C  36      79.810  91.790  86.090  1.00  0.00           C
ATOM   1817  HB  VAL C  36      80.380  91.480  87.000  1.00  0.00           H
ATOM   1818  CG1 VAL C  36      80.630  92.910  85.440  1.00  0.00           C
ATOM   1819 HG11 VAL C  36      80.720  93.770  86.120  1.00  0.00           H
ATOM   1820 HG12 VAL C  36      81.660  92.540  85.230  1.00  0.00           H
ATOM   1821 HG13 VAL C  36      80.170  93.260  84.490  1.00  0.00           H
ATOM   1822  CG2 VAL C  36      78.430  92.290  86.540  1.00  0.00           C
ATOM   1823 HG21 VAL C  36      78.550  93.120  87.270  1.00  0.00           H
ATOM   1824 HG22 VAL C  36      77.830  92.660  85.680  1.00  0.00           H
ATOM   1825 HG23 VAL C  36      77.850  91.480  87.040  1.00  0.00           H
ATOM   1826  C   VAL C  36      78.900  90.820  83.930  1.00  0.00           C
ATOM   1827  O   VAL C  36      79.410  91.410  82.980  1.00  0.00           O
ATOM   1828  N   GLY C  37      77.630  90.380  83.850  1.00  0.00           N
ATOM   1829  HN  GLY C  37      77.250  89.870  84.620  1.00  0.00           H
ATOM   1830  CA  GLY C  37      76.740  90.670  82.740  1.00  0.00           C
ATOM   1831  HA1 GLY C  37      77.250  91.220  81.960  1.00  0.00           H
ATOM   1832  HA2 GLY C  37      76.330  89.740  82.380  1.00  0.00           H
ATOM   1833  C   GLY C  37      75.600  91.520  83.220  1.00  0.00           C
ATOM   1834  O   GLY C  37      74.840  91.110  84.090  1.00  0.00           O
ATOM   1835  N   GLY C  38      75.460  92.730  82.670  1.00  0.00           N
ATOM   1836  HN  GLY C  38      76.070  93.030  81.930  1.00  0.00           H
ATOM   1837  CA  GLY C  38      74.430  93.680  83.100  1.00  0.00           C
ATOM   1838  HA1 GLY C  38      74.250  94.350  82.280  1.00  0.00           H
ATOM   1839  HA2 GLY C  38      73.550  93.140  83.400  1.00  0.00           H
ATOM   1840  C   GLY C  38      74.870  94.510  84.270  1.00  0.00           C
ATOM   1841  O   GLY C  38      74.800  94.090  85.430  1.00  0.00           O
ATOM   1842  N   VAL C  39      75.360  95.730  83.980  1.00  0.00           N
ATOM   1843  HN  VAL C  39      75.380  96.030  83.020  1.00  0.00           H
ATOM   1844  CA  VAL C  39      75.790  96.680  84.980  1.00  0.00           C
ATOM   1845  HA  VAL C  39      75.430  96.380  85.950  1.00  0.00           H
ATOM   1846  CB  VAL C  39      77.310  96.880  85.020  1.00  0.00           C
ATOM   1847  HB  VAL C  39      77.660  97.290  84.050  1.00  0.00           H
ATOM   1848  CG1 VAL C  39      78.030  95.530  85.240  1.00  0.00           C
ATOM   1849 HG11 VAL C  39      79.130  95.690  85.270  1.00  0.00           H
ATOM   1850 HG12 VAL C  39      77.710  95.070  86.190  1.00  0.00           H
ATOM   1851 HG13 VAL C  39      77.810  94.820  84.420  1.00  0.00           H
ATOM   1852  CG2 VAL C  39      77.690  97.860  86.140  1.00  0.00           C
ATOM   1853 HG21 VAL C  39      78.800  97.920  86.220  1.00  0.00           H
ATOM   1854 HG22 VAL C  39      77.310  98.880  85.930  1.00  0.00           H
ATOM   1855 HG23 VAL C  39      77.290  97.520  87.120  1.00  0.00           H
ATOM   1856  C   VAL C  39      75.150  98.010  84.650  1.00  0.00           C
ATOM   1857  O   VAL C  39      75.460  98.610  83.620  1.00  0.00           O
ATOM   1858  N   VAL C  40      74.260  98.540  85.520  1.00  0.00           N
ATOM   1859  HN  VAL C  40      74.030  98.050  86.360  1.00  0.00           H
ATOM   1860  CA  VAL C  40      73.600  99.810  85.240  1.00  0.00           C
ATOM   1861  HA  VAL C  40      73.940 100.210  84.300  1.00  0.00           H
ATOM   1862  CB  VAL C  40      72.070  99.680  85.150  1.00  0.00           C
ATOM   1863  HB  VAL C  40      71.650  99.420  86.150  1.00  0.00           H
ATOM   1864  CG1 VAL C  40      71.450 101.010  84.670  1.00  0.00           C
ATOM   1865 HG11 VAL C  40      70.350 100.910  84.590  1.00  0.00           H
ATOM   1866 HG12 VAL C  40      71.670 101.850  85.360  1.00  0.00           H
ATOM   1867 HG13 VAL C  40      71.840 101.270  83.660  1.00  0.00           H
ATOM   1868  CG2 VAL C  40      71.690  98.540  84.180  1.00  0.00           C
ATOM   1869 HG21 VAL C  40      70.590  98.490  84.040  1.00  0.00           H
ATOM   1870 HG22 VAL C  40      72.150  98.710  83.180  1.00  0.00           H
ATOM   1871 HG23 VAL C  40      72.030  97.550  84.550  1.00  0.00           H
ATOM   1872  C   VAL C  40      73.960 100.820  86.310  1.00  0.00           C
ATOM   1873  O   VAL C  40      73.450 100.780  87.430  1.00  0.00           O
ATOM   1874  N   ILE C  41      74.810 101.800  85.970  1.00  0.00           N
ATOM   1875  HN  ILE C  41      75.210 101.840  85.040  1.00  0.00           H
ATOM   1876  CA  ILE C  41      75.190 102.860  86.910  1.00  0.00           C
ATOM   1877  HA  ILE C  41      74.940 102.560  87.910  1.00  0.00           H
ATOM   1878  CB  ILE C  41      76.670 103.240  86.890  1.00  0.00           C
ATOM   1879  HB  ILE C  41      76.880 103.930  86.040  1.00  0.00           H
ATOM   1880  CG2 ILE C  41      76.980 104.000  88.210  1.00  0.00           C
ATOM   1881 HG21 ILE C  41      78.030 104.360  88.210  1.00  0.00           H
ATOM   1882 HG22 ILE C  41      76.320 104.880  88.340  1.00  0.00           H
ATOM   1883 HG23 ILE C  41      76.830 103.340  89.090  1.00  0.00           H
ATOM   1884  CG1 ILE C  41      77.640 102.050  86.670  1.00  0.00           C
ATOM   1885 HG11 ILE C  41      78.670 102.460  86.540  1.00  0.00           H
ATOM   1886 HG12 ILE C  41      77.390 101.530  85.720  1.00  0.00           H
ATOM   1887  CD  ILE C  41      77.680 101.040  87.820  1.00  0.00           C
ATOM   1888  HD1 ILE C  41      78.370 100.200  87.560  1.00  0.00           H
ATOM   1889  HD2 ILE C  41      78.070 101.510  88.750  1.00  0.00           H
ATOM   1890  HD3 ILE C  41      76.670 100.610  88.010  1.00  0.00           H
ATOM   1891  C   ILE C  41      74.350 104.080  86.550  1.00  0.00           C
ATOM   1892  O   ILE C  41      74.610 104.750  85.550  1.00  0.00           O
ATOM   1893  N   ALA C  42      73.340 104.420  87.370  1.00  0.00           N
ATOM   1894  HN  ALA C  42      73.150 103.890  88.200  1.00  0.00           H
ATOM   1895  CA  ALA C  42      72.440 105.510  87.080  1.00  0.00           C
ATOM   1896  HA  ALA C  42      72.550 105.850  86.050  1.00  0.00           H
ATOM   1897  CB  ALA C  42      70.990 105.030  87.260  1.00  0.00           C
ATOM   1898  HB1 ALA C  42      70.760 104.230  86.510  1.00  0.00           H
ATOM   1899  HB2 ALA C  42      70.820 104.590  88.260  1.00  0.00           H
ATOM   1900  HB3 ALA C  42      70.260 105.860  87.090  1.00  0.00           H
ATOM   1901  C   ALA C  42      72.770 106.710  87.960  1.00  0.00           C
ATOM   1902  O   ALA C  42      73.510 107.610  87.560  1.00  0.00           O
ATOM   1903  N   NME C  43      72.270 106.750  89.200  1.00  0.00           N
ATOM   1904  HN  NME C  43      71.570 106.080  89.470  1.00  0.00           H
ATOM   1905  CH3 NME C  43      72.570 107.800  90.140  1.00  0.00           C
ATOM   1906 HH31 NME C  43      72.510 108.800  89.650  1.00  0.00           H
ATOM   1907 HH32 NME C  43      73.590 107.670  90.560  1.00  0.00           H
ATOM   1908 HH33 NME C  43      71.840 107.790  90.980  1.00  0.00           H
ATOM   1909  CH3 ACE D   0     134.570 104.630  62.530  1.00  0.00           C
ATOM   1910 HH31 ACE D   0     134.240 105.690  62.520  1.00  0.00           H
ATOM   1911 HH32 ACE D   0     135.550 104.540  63.050  1.00  0.00           H
ATOM   1912 HH33 ACE D   0     134.690 104.290  61.480  1.00  0.00           H
ATOM   1913  C   ACE D   0     133.560 103.800  63.210  1.00  0.00           C
ATOM   1914  O   ACE D   0     132.990 102.880  62.610  1.00  0.00           O
ATOM   1915  N   ASP D   1     133.300 104.080  64.490  1.00  0.00           N
ATOM   1916  HN  ASP D   1     133.790 104.820  64.960  1.00  0.00           H
ATOM   1917  CA  ASP D   1     132.280 103.420  65.270  1.00  0.00           C
ATOM   1918  HA  ASP D   1     132.430 102.360  65.130  1.00  0.00           H
ATOM   1919  CB  ASP D   1     132.490 103.700  66.780  1.00  0.00           C
ATOM   1920  HB1 ASP D   1     132.400 104.790  66.960  1.00  0.00           H
ATOM   1921  HB2 ASP D   1     133.510 103.380  67.080  1.00  0.00           H
ATOM   1922  CG  ASP D   1     131.500 102.980  67.680  1.00  0.00           C
ATOM   1923  OD1 ASP D   1     131.080 101.850  67.340  1.00  0.00           O
ATOM   1924  OD2 ASP D   1     131.180 103.540  68.760  1.00  0.00           O
ATOM   1925  C   ASP D   1     130.850 103.710  64.780  1.00  0.00           C
ATOM   1926  O   ASP D   1     130.540 104.760  64.220  1.00  0.00           O
ATOM   1927  N   ALA D   2     129.960 102.740  65.000  1.00  0.00           N
ATOM   1928  HN  ALA D   2     130.280 101.960  65.550  1.00  0.00           H
ATOM   1929  CA  ALA D   2     128.570 102.800  64.640  1.00  0.00           C
ATOM   1930  HA  ALA D   2     128.180 103.770  64.910  1.00  0.00           H
ATOM   1931  CB  ALA D   2     128.400 102.570  63.120  1.00  0.00           C
ATOM   1932  HB1 ALA D   2     129.010 103.300  62.560  1.00  0.00           H
ATOM   1933  HB2 ALA D   2     128.740 101.550  62.830  1.00  0.00           H
ATOM   1934  HB3 ALA D   2     127.340 102.700  62.820  1.00  0.00           H
ATOM   1935  C   ALA D   2     127.790 101.760  65.450  1.00  0.00           C
ATOM   1936  O   ALA D   2     126.730 101.300  65.030  1.00  0.00           O
ATOM   1937  N   GLU D   3     128.320 101.340  66.620  1.00  0.00           N
ATOM   1938  HN  GLU D   3     129.210 101.670  66.950  1.00  0.00           H
ATOM   1939  CA  GLU D   3     127.640 100.450  67.550  1.00  0.00           C
ATOM   1940  HA  GLU D   3     127.360  99.590  66.950  1.00  0.00           H
ATOM   1941  CB  GLU D   3     128.560  99.900  68.670  1.00  0.00           C
ATOM   1942  HB1 GLU D   3     128.040  99.820  69.650  1.00  0.00           H
ATOM   1943  HB2 GLU D   3     129.390 100.630  68.810  1.00  0.00           H
ATOM   1944  CG  GLU D   3     129.170  98.520  68.340  1.00  0.00           C
ATOM   1945  HG1 GLU D   3     129.970  98.290  69.080  1.00  0.00           H
ATOM   1946  HG2 GLU D   3     129.630  98.530  67.330  1.00  0.00           H
ATOM   1947  CD  GLU D   3     128.160  97.380  68.400  1.00  0.00           C
ATOM   1948  OE1 GLU D   3     128.600  96.210  68.360  1.00  0.00           O
ATOM   1949  OE2 GLU D   3     126.920  97.630  68.460  1.00  0.00           O
ATOM   1950  C   GLU D   3     126.320 100.930  68.150  1.00  0.00           C
ATOM   1951  O   GLU D   3     126.120 102.100  68.500  1.00  0.00           O
ATOM   1952  N   PHE D   4     125.420  99.960  68.320  1.00  0.00           N
ATOM   1953  HN  PHE D   4     125.740  99.030  68.130  1.00  0.00           H
ATOM   1954  CA  PHE D   4     124.060 100.130  68.790  1.00  0.00           C
ATOM   1955  HA  PHE D   4     124.080 100.810  69.630  1.00  0.00           H
ATOM   1956  CB  PHE D   4     123.100 100.670  67.670  1.00  0.00           C
ATOM   1957  HB1 PHE D   4     122.030 100.490  67.920  1.00  0.00           H
ATOM   1958  HB2 PHE D   4     123.330 100.150  66.720  1.00  0.00           H
ATOM   1959  CG  PHE D   4     123.220 102.160  67.480  1.00  0.00           C
ATOM   1960  CD1 PHE D   4     123.600 102.710  66.250  1.00  0.00           C
ATOM   1961  HD1 PHE D   4     123.870 102.060  65.430  1.00  0.00           H
ATOM   1962  CE1 PHE D   4     123.660 104.100  66.070  1.00  0.00           C
ATOM   1963  HE1 PHE D   4     123.960 104.510  65.120  1.00  0.00           H
ATOM   1964  CZ  PHE D   4     123.330 104.960  67.130  1.00  0.00           C
ATOM   1965  HZ  PHE D   4     123.370 106.030  67.000  1.00  0.00           H
ATOM   1966  CD2 PHE D   4     122.900 103.030  68.540  1.00  0.00           C
ATOM   1967  HD2 PHE D   4     122.620 102.620  69.500  1.00  0.00           H
ATOM   1968  CE2 PHE D   4     122.950 104.420  68.370  1.00  0.00           C
ATOM   1969  HE2 PHE D   4     122.710 105.080  69.200  1.00  0.00           H
ATOM   1970  C   PHE D   4     123.510  98.830  69.360  1.00  0.00           C
ATOM   1971  O   PHE D   4     122.300  98.700  69.570  1.00  0.00           O
ATOM   1972  N   ARG D   5     124.370  97.820  69.650  1.00  0.00           N
ATOM   1973  HN  ARG D   5     125.340  97.870  69.390  1.00  0.00           H
ATOM   1974  CA  ARG D   5     123.980  96.630  70.380  1.00  0.00           C
ATOM   1975  HA  ARG D   5     123.210  96.140  69.800  1.00  0.00           H
ATOM   1976  CB  ARG D   5     125.150  95.600  70.500  1.00  0.00           C
ATOM   1977  HB1 ARG D   5     126.070  96.160  70.800  1.00  0.00           H
ATOM   1978  HB2 ARG D   5     125.340  95.180  69.490  1.00  0.00           H
ATOM   1979  CG  ARG D   5     124.940  94.450  71.510  1.00  0.00           C
ATOM   1980  HG1 ARG D   5     123.980  93.930  71.280  1.00  0.00           H
ATOM   1981  HG2 ARG D   5     124.860  94.860  72.540  1.00  0.00           H
ATOM   1982  CD  ARG D   5     126.070  93.410  71.520  1.00  0.00           C
ATOM   1983  HD1 ARG D   5     127.040  93.900  71.750  1.00  0.00           H
ATOM   1984  HD2 ARG D   5     126.120  92.900  70.530  1.00  0.00           H
ATOM   1985  NE  ARG D   5     125.750  92.410  72.590  1.00  0.00           N
ATOM   1986  HE  ARG D   5     124.960  92.590  73.200  1.00  0.00           H
ATOM   1987  CZ  ARG D   5     126.510  91.360  72.900  1.00  0.00           C
ATOM   1988  NH1 ARG D   5     127.620  91.080  72.260  1.00  0.00           N
ATOM   1989 HH11 ARG D   5     127.850  91.600  71.430  1.00  0.00           H
ATOM   1990 HH12 ARG D   5     128.190  90.290  72.500  1.00  0.00           H
ATOM   1991  NH2 ARG D   5     126.110  90.570  73.870  1.00  0.00           N
ATOM   1992 HH21 ARG D   5     125.150  90.700  74.160  1.00  0.00           H
ATOM   1993 HH22 ARG D   5     126.570  89.700  74.030  1.00  0.00           H
ATOM   1994  C   ARG D   5     123.380  96.900  71.750  1.00  0.00           C
ATOM   1995  O   ARG D   5     124.040  97.390  72.660  1.00  0.00           O
ATOM   1996  N   HIS D   6     122.090  96.560  71.930  1.00  0.00           N
ATOM   1997  HN  HIS D   6     121.540  96.250  71.160  1.00  0.00           H
ATOM   1998  CA  HIS D   6     121.460  96.580  73.230  1.00  0.00           C
ATOM   1999  HA  HIS D   6     122.210  96.570  74.010  1.00  0.00           H
ATOM   2000  CB  HIS D   6     120.570  97.830  73.410  1.00  0.00           C
ATOM   2001  HB1 HIS D   6     119.690  97.640  74.060  1.00  0.00           H
ATOM   2002  HB2 HIS D   6     120.190  98.160  72.420  1.00  0.00           H
ATOM   2003  ND1 HIS D   6     121.410  99.040  75.410  1.00  0.00           N
ATOM   2004  CG  HIS D   6     121.360  98.940  74.030  1.00  0.00           C
ATOM   2005  CE1 HIS D   6     122.180 100.090  75.650  1.00  0.00           C
ATOM   2006  HE1 HIS D   6     122.490 100.440  76.630  1.00  0.00           H
ATOM   2007  NE2 HIS D   6     122.600 100.670  74.500  1.00  0.00           N
ATOM   2008  HE2 HIS D   6     123.310 101.380  74.430  1.00  0.00           H
ATOM   2009  CD2 HIS D   6     122.070  99.950  73.460  1.00  0.00           C
ATOM   2010  HD2 HIS D   6     122.260 100.150  72.410  1.00  0.00           H
ATOM   2011  C   HIS D   6     120.670  95.310  73.400  1.00  0.00           C
ATOM   2012  O   HIS D   6     119.550  95.180  72.910  1.00  0.00           O
ATOM   2013  N   ASP D   7     121.250  94.350  74.130  1.00  0.00           N
ATOM   2014  HN  ASP D   7     122.210  94.400  74.400  1.00  0.00           H
ATOM   2015  CA  ASP D   7     120.640  93.080  74.460  1.00  0.00           C
ATOM   2016  HA  ASP D   7     120.380  92.600  73.530  1.00  0.00           H
ATOM   2017  CB  ASP D   7     121.630  92.180  75.250  1.00  0.00           C
ATOM   2018  HB1 ASP D   7     121.200  91.160  75.350  1.00  0.00           H
ATOM   2019  HB2 ASP D   7     121.780  92.600  76.260  1.00  0.00           H
ATOM   2020  CG  ASP D   7     123.000  92.060  74.610  1.00  0.00           C
ATOM   2021  OD1 ASP D   7     123.690  93.080  74.370  1.00  0.00           O
ATOM   2022  OD2 ASP D   7     123.470  90.900  74.480  1.00  0.00           O
ATOM   2023  C   ASP D   7     119.350  93.230  75.270  1.00  0.00           C
ATOM   2024  O   ASP D   7     119.210  94.130  76.100  1.00  0.00           O
ATOM   2025  N   SER D   8     118.360  92.340  75.060  1.00  0.00           N
ATOM   2026  HN  SER D   8     118.460  91.590  74.400  1.00  0.00           H
ATOM   2027  CA  SER D   8     117.090  92.430  75.760  1.00  0.00           C
ATOM   2028  HA  SER D   8     117.320  92.600  76.800  1.00  0.00           H
ATOM   2029  CB  SER D   8     116.150  93.590  75.300  1.00  0.00           C
ATOM   2030  HB1 SER D   8     116.700  94.540  75.470  1.00  0.00           H
ATOM   2031  HB2 SER D   8     115.230  93.640  75.910  1.00  0.00           H
ATOM   2032  OG  SER D   8     115.800  93.540  73.910  1.00  0.00           O
ATOM   2033  HG1 SER D   8     115.550  94.460  73.690  1.00  0.00           H
ATOM   2034  C   SER D   8     116.380  91.090  75.740  1.00  0.00           C
ATOM   2035  O   SER D   8     116.860  90.120  75.160  1.00  0.00           O
ATOM   2036  N   GLY D   9     115.250  90.980  76.460  1.00  0.00           N
ATOM   2037  HN  GLY D   9     114.870  91.770  76.920  1.00  0.00           H
ATOM   2038  CA  GLY D   9     114.540  89.720  76.680  1.00  0.00           C
ATOM   2039  HA1 GLY D   9     113.530  89.850  76.320  1.00  0.00           H
ATOM   2040  HA2 GLY D   9     115.050  88.890  76.210  1.00  0.00           H
ATOM   2041  C   GLY D   9     114.500  89.410  78.150  1.00  0.00           C
ATOM   2042  O   GLY D   9     115.520  89.290  78.820  1.00  0.00           O
ATOM   2043  N   TYR D  10     113.280  89.310  78.720  1.00  0.00           N
ATOM   2044  HN  TYR D  10     112.450  89.400  78.160  1.00  0.00           H
ATOM   2045  CA  TYR D  10     113.110  89.120  80.140  1.00  0.00           C
ATOM   2046  HA  TYR D  10     114.050  88.850  80.610  1.00  0.00           H
ATOM   2047  CB  TYR D  10     112.560  90.410  80.810  1.00  0.00           C
ATOM   2048  HB1 TYR D  10     112.450  90.250  81.910  1.00  0.00           H
ATOM   2049  HB2 TYR D  10     111.560  90.670  80.400  1.00  0.00           H
ATOM   2050  CG  TYR D  10     113.460  91.590  80.630  1.00  0.00           C
ATOM   2051  CD1 TYR D  10     114.560  91.750  81.490  1.00  0.00           C
ATOM   2052  HD1 TYR D  10     114.790  90.980  82.210  1.00  0.00           H
ATOM   2053  CE1 TYR D  10     115.330  92.910  81.440  1.00  0.00           C
ATOM   2054  HE1 TYR D  10     116.170  93.030  82.120  1.00  0.00           H
ATOM   2055  CZ  TYR D  10     115.020  93.920  80.520  1.00  0.00           C
ATOM   2056  OH  TYR D  10     115.800  95.090  80.520  1.00  0.00           O
ATOM   2057  HH  TYR D  10     115.690  95.530  79.660  1.00  0.00           H
ATOM   2058  CD2 TYR D  10     113.150  92.610  79.710  1.00  0.00           C
ATOM   2059  HD2 TYR D  10     112.300  92.510  79.060  1.00  0.00           H
ATOM   2060  CE2 TYR D  10     113.940  93.770  79.650  1.00  0.00           C
ATOM   2061  HE2 TYR D  10     113.690  94.560  78.950  1.00  0.00           H
ATOM   2062  C   TYR D  10     112.130  88.000  80.440  1.00  0.00           C
ATOM   2063  O   TYR D  10     110.930  88.120  80.220  1.00  0.00           O
ATOM   2064  N   GLU D  11     112.620  86.890  81.020  1.00  0.00           N
ATOM   2065  HN  GLU D  11     113.610  86.720  81.080  1.00  0.00           H
ATOM   2066  CA  GLU D  11     111.780  85.810  81.510  1.00  0.00           C
ATOM   2067  HA  GLU D  11     110.880  85.750  80.910  1.00  0.00           H
ATOM   2068  CB  GLU D  11     112.500  84.450  81.340  1.00  0.00           C
ATOM   2069  HB1 GLU D  11     112.000  83.650  81.930  1.00  0.00           H
ATOM   2070  HB2 GLU D  11     113.530  84.540  81.740  1.00  0.00           H
ATOM   2071  CG  GLU D  11     112.490  84.040  79.850  1.00  0.00           C
ATOM   2072  HG1 GLU D  11     112.610  84.950  79.220  1.00  0.00           H
ATOM   2073  HG2 GLU D  11     111.510  83.590  79.600  1.00  0.00           H
ATOM   2074  CD  GLU D  11     113.600  83.100  79.420  1.00  0.00           C
ATOM   2075  OE1 GLU D  11     113.310  82.130  78.680  1.00  0.00           O
ATOM   2076  OE2 GLU D  11     114.790  83.420  79.710  1.00  0.00           O
ATOM   2077  C   GLU D  11     111.320  86.080  82.940  1.00  0.00           C
ATOM   2078  O   GLU D  11     112.060  85.910  83.910  1.00  0.00           O
ATOM   2079  N   VAL D  12     110.090  86.610  83.050  1.00  0.00           N
ATOM   2080  HN  VAL D  12     109.530  86.710  82.240  1.00  0.00           H
ATOM   2081  CA  VAL D  12     109.480  87.130  84.270  1.00  0.00           C
ATOM   2082  HA  VAL D  12     109.720  86.480  85.100  1.00  0.00           H
ATOM   2083  CB  VAL D  12     109.890  88.580  84.590  1.00  0.00           C
ATOM   2084  HB  VAL D  12     109.070  89.120  85.110  1.00  0.00           H
ATOM   2085  CG1 VAL D  12     111.120  88.580  85.510  1.00  0.00           C
ATOM   2086 HG11 VAL D  12     111.390  89.620  85.800  1.00  0.00           H
ATOM   2087 HG12 VAL D  12     110.910  88.010  86.440  1.00  0.00           H
ATOM   2088 HG13 VAL D  12     111.990  88.130  85.010  1.00  0.00           H
ATOM   2089  CG2 VAL D  12     110.210  89.360  83.300  1.00  0.00           C
ATOM   2090 HG21 VAL D  12     110.360  90.440  83.520  1.00  0.00           H
ATOM   2091 HG22 VAL D  12     111.150  88.970  82.870  1.00  0.00           H
ATOM   2092 HG23 VAL D  12     109.410  89.250  82.540  1.00  0.00           H
ATOM   2093  C   VAL D  12     107.970  87.120  84.090  1.00  0.00           C
ATOM   2094  O   VAL D  12     107.470  87.300  82.980  1.00  0.00           O
ATOM   2095  N   HIS D  13     107.200  86.970  85.180  1.00  0.00           N
ATOM   2096  HN  HIS D  13     107.600  86.750  86.070  1.00  0.00           H
ATOM   2097  CA  HIS D  13     105.750  87.080  85.090  1.00  0.00           C
ATOM   2098  HA  HIS D  13     105.560  88.030  84.610  1.00  0.00           H
ATOM   2099  CB  HIS D  13     105.050  86.000  84.210  1.00  0.00           C
ATOM   2100  HB1 HIS D  13     105.070  86.370  83.170  1.00  0.00           H
ATOM   2101  HB2 HIS D  13     103.980  85.860  84.480  1.00  0.00           H
ATOM   2102  ND1 HIS D  13     105.450  83.690  85.090  1.00  0.00           N
ATOM   2103  CG  HIS D  13     105.730  84.670  84.150  1.00  0.00           C
ATOM   2104  CE1 HIS D  13     106.070  82.610  84.660  1.00  0.00           C
ATOM   2105  HE1 HIS D  13     106.090  81.650  85.180  1.00  0.00           H
ATOM   2106  NE2 HIS D  13     106.700  82.830  83.480  1.00  0.00           N
ATOM   2107  HE2 HIS D  13     107.320  82.210  83.000  1.00  0.00           H
ATOM   2108  CD2 HIS D  13     106.490  84.150  83.150  1.00  0.00           C
ATOM   2109  HD2 HIS D  13     106.900  84.620  82.270  1.00  0.00           H
ATOM   2110  C   HIS D  13     105.050  87.240  86.430  1.00  0.00           C
ATOM   2111  O   HIS D  13     104.540  86.290  87.030  1.00  0.00           O
ATOM   2112  N   HIS D  14     104.970  88.480  86.910  1.00  0.00           N
ATOM   2113  HN  HIS D  14     105.430  89.250  86.440  1.00  0.00           H
ATOM   2114  CA  HIS D  14     104.200  88.890  88.060  1.00  0.00           C
ATOM   2115  HA  HIS D  14     103.820  88.030  88.600  1.00  0.00           H
ATOM   2116  CB  HIS D  14     105.060  89.760  89.010  1.00  0.00           C
ATOM   2117  HB1 HIS D  14     105.530  90.580  88.440  1.00  0.00           H
ATOM   2118  HB2 HIS D  14     105.870  89.120  89.430  1.00  0.00           H
ATOM   2119  ND1 HIS D  14     103.470  89.590  90.910  1.00  0.00           N
ATOM   2120  CG  HIS D  14     104.310  90.370  90.150  1.00  0.00           C
ATOM   2121  CE1 HIS D  14     102.900  90.420  91.740  1.00  0.00           C
ATOM   2122  HE1 HIS D  14     102.110  90.130  92.440  1.00  0.00           H
ATOM   2123  NE2 HIS D  14     103.330  91.690  91.580  1.00  0.00           N
ATOM   2124  HE2 HIS D  14     103.000  92.500  92.050  1.00  0.00           H
ATOM   2125  CD2 HIS D  14     104.250  91.660  90.550  1.00  0.00           C
ATOM   2126  HD2 HIS D  14     104.750  92.530  90.140  1.00  0.00           H
ATOM   2127  C   HIS D  14     103.010  89.700  87.570  1.00  0.00           C
ATOM   2128  O   HIS D  14     103.170  90.760  86.980  1.00  0.00           O
ATOM   2129  N   GLN D  15     101.780  89.220  87.790  1.00  0.00           N
ATOM   2130  HN  GLN D  15     101.630  88.400  88.360  1.00  0.00           H
ATOM   2131  CA  GLN D  15     100.600  89.870  87.250  1.00  0.00           C
ATOM   2132  HA  GLN D  15     100.870  90.470  86.390  1.00  0.00           H
ATOM   2133  CB  GLN D  15      99.560  88.820  86.780  1.00  0.00           C
ATOM   2134  HB1 GLN D  15      98.630  89.340  86.450  1.00  0.00           H
ATOM   2135  HB2 GLN D  15      99.300  88.190  87.650  1.00  0.00           H
ATOM   2136  CG  GLN D  15     100.040  87.890  85.640  1.00  0.00           C
ATOM   2137  HG1 GLN D  15      99.290  87.100  85.470  1.00  0.00           H
ATOM   2138  HG2 GLN D  15     100.990  87.400  85.940  1.00  0.00           H
ATOM   2139  CD  GLN D  15     100.320  88.620  84.320  1.00  0.00           C
ATOM   2140  OE1 GLN D  15     101.340  89.280  84.100  1.00  0.00           O
ATOM   2141  NE2 GLN D  15      99.380  88.490  83.360  1.00  0.00           N
ATOM   2142 HE21 GLN D  15      98.580  87.890  83.530  1.00  0.00           H
ATOM   2143 HE22 GLN D  15      99.530  88.920  82.480  1.00  0.00           H
ATOM   2144  C   GLN D  15     100.010  90.810  88.280  1.00  0.00           C
ATOM   2145  O   GLN D  15      99.340  90.390  89.230  1.00  0.00           O
ATOM   2146  N   LYS D  16     100.250  92.120  88.120  1.00  0.00           N
ATOM   2147  HN  LYS D  16     100.780  92.440  87.340  1.00  0.00           H
ATOM   2148  CA  LYS D  16      99.860  93.120  89.100  1.00  0.00           C
ATOM   2149  HA  LYS D  16      99.380  92.650  89.940  1.00  0.00           H
ATOM   2150  CB  LYS D  16     101.110  93.880  89.610  1.00  0.00           C
ATOM   2151  HB1 LYS D  16     101.570  94.470  88.790  1.00  0.00           H
ATOM   2152  HB2 LYS D  16     101.850  93.110  89.910  1.00  0.00           H
ATOM   2153  CG  LYS D  16     100.830  94.800  90.820  1.00  0.00           C
ATOM   2154  HG1 LYS D  16     100.190  94.250  91.540  1.00  0.00           H
ATOM   2155  HG2 LYS D  16     100.260  95.690  90.470  1.00  0.00           H
ATOM   2156  CD  LYS D  16     102.120  95.240  91.520  1.00  0.00           C
ATOM   2157  HD1 LYS D  16     102.670  94.320  91.840  1.00  0.00           H
ATOM   2158  HD2 LYS D  16     102.790  95.770  90.810  1.00  0.00           H
ATOM   2159  CE  LYS D  16     101.890  96.080  92.780  1.00  0.00           C
ATOM   2160  HE1 LYS D  16     102.790  96.050  93.440  1.00  0.00           H
ATOM   2161  HE2 LYS D  16     101.020  95.680  93.350  1.00  0.00           H
ATOM   2162  NZ  LYS D  16     101.630  97.490  92.470  1.00  0.00           N
ATOM   2163  HZ1 LYS D  16     101.070  97.920  93.260  1.00  0.00           H
ATOM   2164  HZ2 LYS D  16     102.550  97.990  92.430  1.00  0.00           H
ATOM   2165  HZ3 LYS D  16     101.160  97.630  91.540  1.00  0.00           H
ATOM   2166  C   LYS D  16      98.880  94.080  88.480  1.00  0.00           C
ATOM   2167  O   LYS D  16      99.230  94.880  87.610  1.00  0.00           O
ATOM   2168  N   LEU D  17      97.610  94.030  88.920  1.00  0.00           N
ATOM   2169  HN  LEU D  17      97.370  93.420  89.680  1.00  0.00           H
ATOM   2170  CA  LEU D  17      96.530  94.770  88.320  1.00  0.00           C
ATOM   2171  HA  LEU D  17      96.860  95.230  87.400  1.00  0.00           H
ATOM   2172  CB  LEU D  17      95.350  93.800  88.030  1.00  0.00           C
ATOM   2173  HB1 LEU D  17      94.870  93.470  88.980  1.00  0.00           H
ATOM   2174  HB2 LEU D  17      95.800  92.890  87.570  1.00  0.00           H
ATOM   2175  CG  LEU D  17      94.250  94.280  87.050  1.00  0.00           C
ATOM   2176  HG  LEU D  17      93.590  93.400  86.860  1.00  0.00           H
ATOM   2177  CD1 LEU D  17      93.350  95.380  87.630  1.00  0.00           C
ATOM   2178 HD11 LEU D  17      92.500  95.580  86.950  1.00  0.00           H
ATOM   2179 HD12 LEU D  17      92.930  95.080  88.610  1.00  0.00           H
ATOM   2180 HD13 LEU D  17      93.900  96.330  87.760  1.00  0.00           H
ATOM   2181  CD2 LEU D  17      94.830  94.700  85.690  1.00  0.00           C
ATOM   2182 HD21 LEU D  17      94.010  94.980  85.000  1.00  0.00           H
ATOM   2183 HD22 LEU D  17      95.500  95.580  85.800  1.00  0.00           H
ATOM   2184 HD23 LEU D  17      95.400  93.870  85.230  1.00  0.00           H
ATOM   2185  C   LEU D  17      96.130  95.870  89.280  1.00  0.00           C
ATOM   2186  O   LEU D  17      95.710  95.610  90.410  1.00  0.00           O
ATOM   2187  N   VAL D  18      96.290  97.150  88.880  1.00  0.00           N
ATOM   2188  HN  VAL D  18      96.630  97.350  87.960  1.00  0.00           H
ATOM   2189  CA  VAL D  18      96.060  98.280  89.770  1.00  0.00           C
ATOM   2190  HA  VAL D  18      95.690  97.930  90.730  1.00  0.00           H
ATOM   2191  CB  VAL D  18      97.340  99.060  90.040  1.00  0.00           C
ATOM   2192  HB  VAL D  18      97.730  99.460  89.070  1.00  0.00           H
ATOM   2193  CG1 VAL D  18      97.090 100.240  91.000  1.00  0.00           C
ATOM   2194 HG11 VAL D  18      98.050 100.750  91.240  1.00  0.00           H
ATOM   2195 HG12 VAL D  18      96.420 101.010  90.560  1.00  0.00           H
ATOM   2196 HG13 VAL D  18      96.650  99.880  91.950  1.00  0.00           H
ATOM   2197  CG2 VAL D  18      98.420  98.130  90.630  1.00  0.00           C
ATOM   2198 HG21 VAL D  18      99.320  98.710  90.870  1.00  0.00           H
ATOM   2199 HG22 VAL D  18      98.040  97.650  91.560  1.00  0.00           H
ATOM   2200 HG23 VAL D  18      98.700  97.330  89.910  1.00  0.00           H
ATOM   2201  C   VAL D  18      94.990  99.190  89.190  1.00  0.00           C
ATOM   2202  O   VAL D  18      95.060  99.590  88.030  1.00  0.00           O
ATOM   2203  N   PHE D  19      93.960  99.520  89.990  1.00  0.00           N
ATOM   2204  HN  PHE D  19      93.860  99.100  90.900  1.00  0.00           H
ATOM   2205  CA  PHE D  19      92.920 100.450  89.590  1.00  0.00           C
ATOM   2206  HA  PHE D  19      93.210 100.960  88.680  1.00  0.00           H
ATOM   2207  CB  PHE D  19      91.590  99.660  89.440  1.00  0.00           C
ATOM   2208  HB1 PHE D  19      91.160  99.410  90.430  1.00  0.00           H
ATOM   2209  HB2 PHE D  19      91.830  98.700  88.940  1.00  0.00           H
ATOM   2210  CG  PHE D  19      90.510 100.290  88.570  1.00  0.00           C
ATOM   2211  CD1 PHE D  19      89.180  99.900  88.780  1.00  0.00           C
ATOM   2212  HD1 PHE D  19      88.950  99.210  89.580  1.00  0.00           H
ATOM   2213  CE1 PHE D  19      88.150 100.320  87.930  1.00  0.00           C
ATOM   2214  HE1 PHE D  19      87.130  99.990  88.100  1.00  0.00           H
ATOM   2215  CZ  PHE D  19      88.450 101.100  86.810  1.00  0.00           C
ATOM   2216  HZ  PHE D  19      87.660 101.380  86.120  1.00  0.00           H
ATOM   2217  CD2 PHE D  19      90.790 101.100  87.450  1.00  0.00           C
ATOM   2218  HD2 PHE D  19      91.810 101.380  87.230  1.00  0.00           H
ATOM   2219  CE2 PHE D  19      89.770 101.490  86.570  1.00  0.00           C
ATOM   2220  HE2 PHE D  19      90.010 102.060  85.690  1.00  0.00           H
ATOM   2221  C   PHE D  19      92.850 101.490  90.710  1.00  0.00           C
ATOM   2222  O   PHE D  19      92.510 101.180  91.850  1.00  0.00           O
ATOM   2223  N   PHE D  20      93.190 102.760  90.400  1.00  0.00           N
ATOM   2224  HN  PHE D  20      93.480 102.980  89.470  1.00  0.00           H
ATOM   2225  CA  PHE D  20      93.150 103.880  91.330  1.00  0.00           C
ATOM   2226  HA  PHE D  20      93.470 104.730  90.750  1.00  0.00           H
ATOM   2227  CB  PHE D  20      91.710 104.200  91.840  1.00  0.00           C
ATOM   2228  HB1 PHE D  20      91.740 105.060  92.540  1.00  0.00           H
ATOM   2229  HB2 PHE D  20      91.290 103.340  92.390  1.00  0.00           H
ATOM   2230  CG  PHE D  20      90.790 104.580  90.720  1.00  0.00           C
ATOM   2231  CD1 PHE D  20      90.800 105.880  90.190  1.00  0.00           C
ATOM   2232  HD1 PHE D  20      91.530 106.590  90.550  1.00  0.00           H
ATOM   2233  CE1 PHE D  20      89.870 106.270  89.220  1.00  0.00           C
ATOM   2234  HE1 PHE D  20      89.890 107.280  88.830  1.00  0.00           H
ATOM   2235  CZ  PHE D  20      88.920 105.360  88.760  1.00  0.00           C
ATOM   2236  HZ  PHE D  20      88.210 105.670  88.010  1.00  0.00           H
ATOM   2237  CD2 PHE D  20      89.830 103.670  90.240  1.00  0.00           C
ATOM   2238  HD2 PHE D  20      89.800 102.670  90.640  1.00  0.00           H
ATOM   2239  CE2 PHE D  20      88.900 104.050  89.260  1.00  0.00           C
ATOM   2240  HE2 PHE D  20      88.180 103.340  88.890  1.00  0.00           H
ATOM   2241  C   PHE D  20      94.120 103.830  92.520  1.00  0.00           C
ATOM   2242  O   PHE D  20      93.730 103.670  93.680  1.00  0.00           O
ATOM   2243  N   ALA D  21      95.420 104.060  92.280  1.00  0.00           N
ATOM   2244  HN  ALA D  21      95.750 104.110  91.330  1.00  0.00           H
ATOM   2245  CA  ALA D  21      96.410 104.280  93.320  1.00  0.00           C
ATOM   2246  HA  ALA D  21      96.080 103.870  94.260  1.00  0.00           H
ATOM   2247  CB  ALA D  21      97.730 103.600  92.900  1.00  0.00           C
ATOM   2248  HB1 ALA D  21      97.570 102.500  92.790  1.00  0.00           H
ATOM   2249  HB2 ALA D  21      98.080 104.000  91.920  1.00  0.00           H
ATOM   2250  HB3 ALA D  21      98.530 103.780  93.650  1.00  0.00           H
ATOM   2251  C   ALA D  21      96.680 105.770  93.550  1.00  0.00           C
ATOM   2252  O   ALA D  21      97.400 106.170  94.460  1.00  0.00           O
ATOM   2253  N   GLU D  22      96.060 106.620  92.710  1.00  0.00           N
ATOM   2254  HN  GLU D  22      95.530 106.230  91.970  1.00  0.00           H
ATOM   2255  CA  GLU D  22      96.170 108.060  92.680  1.00  0.00           C
ATOM   2256  HA  GLU D  22      96.950 108.390  93.340  1.00  0.00           H
ATOM   2257  CB  GLU D  22      96.490 108.500  91.230  1.00  0.00           C
ATOM   2258  HB1 GLU D  22      96.270 109.590  91.110  1.00  0.00           H
ATOM   2259  HB2 GLU D  22      95.820 107.960  90.520  1.00  0.00           H
ATOM   2260  CG  GLU D  22      97.970 108.330  90.780  1.00  0.00           C
ATOM   2261  HG1 GLU D  22      98.590 108.960  91.440  1.00  0.00           H
ATOM   2262  HG2 GLU D  22      98.060 108.730  89.750  1.00  0.00           H
ATOM   2263  CD  GLU D  22      98.570 106.920  90.740  1.00  0.00           C
ATOM   2264  OE1 GLU D  22      99.730 106.750  91.190  1.00  0.00           O
ATOM   2265  OE2 GLU D  22      97.940 106.010  90.140  1.00  0.00           O
ATOM   2266  C   GLU D  22      94.870 108.720  93.150  1.00  0.00           C
ATOM   2267  O   GLU D  22      93.850 108.040  93.270  1.00  0.00           O
ATOM   2268  N   ASP D  23      94.890 110.040  93.470  1.00  0.00           N
ATOM   2269  HN  ASP D  23      95.780 110.520  93.470  1.00  0.00           H
ATOM   2270  CA  ASP D  23      93.750 110.940  93.740  1.00  0.00           C
ATOM   2271  HA  ASP D  23      93.500 110.820  94.780  1.00  0.00           H
ATOM   2272  CB  ASP D  23      94.260 112.410  93.540  1.00  0.00           C
ATOM   2273  HB1 ASP D  23      94.700 112.460  92.520  1.00  0.00           H
ATOM   2274  HB2 ASP D  23      95.070 112.620  94.270  1.00  0.00           H
ATOM   2275  CG  ASP D  23      93.260 113.550  93.630  1.00  0.00           C
ATOM   2276  OD1 ASP D  23      93.600 114.670  93.160  1.00  0.00           O
ATOM   2277  OD2 ASP D  23      92.200 113.400  94.280  1.00  0.00           O
ATOM   2278  C   ASP D  23      92.450 110.660  92.960  1.00  0.00           C
ATOM   2279  O   ASP D  23      92.480 110.490  91.740  1.00  0.00           O
ATOM   2280  N   VAL D  24      91.290 110.600  93.660  1.00  0.00           N
ATOM   2281  HN  VAL D  24      91.270 110.820  94.630  1.00  0.00           H
ATOM   2282  CA  VAL D  24      90.000 110.270  93.050  1.00  0.00           C
ATOM   2283  HA  VAL D  24      90.050 110.490  92.000  1.00  0.00           H
ATOM   2284  CB  VAL D  24      89.580 108.800  93.230  1.00  0.00           C
ATOM   2285  HB  VAL D  24      89.120 108.630  94.230  1.00  0.00           H
ATOM   2286  CG1 VAL D  24      88.570 108.450  92.120  1.00  0.00           C
ATOM   2287 HG11 VAL D  24      88.200 107.410  92.240  1.00  0.00           H
ATOM   2288 HG12 VAL D  24      87.700 109.130  92.140  1.00  0.00           H
ATOM   2289 HG13 VAL D  24      89.060 108.530  91.120  1.00  0.00           H
ATOM   2290  CG2 VAL D  24      90.780 107.860  93.140  1.00  0.00           C
ATOM   2291 HG21 VAL D  24      90.460 106.810  93.130  1.00  0.00           H
ATOM   2292 HG22 VAL D  24      91.370 108.070  92.220  1.00  0.00           H
ATOM   2293 HG23 VAL D  24      91.450 108.000  94.020  1.00  0.00           H
ATOM   2294  C   VAL D  24      88.910 111.170  93.650  1.00  0.00           C
ATOM   2295  O   VAL D  24      87.870 110.700  94.110  1.00  0.00           O
ATOM   2296  N   GLY D  25      89.120 112.510  93.680  1.00  0.00           N
ATOM   2297  HN  GLY D  25      90.030 112.840  93.390  1.00  0.00           H
ATOM   2298  CA  GLY D  25      88.230 113.490  94.330  1.00  0.00           C
ATOM   2299  HA1 GLY D  25      88.370 113.380  95.390  1.00  0.00           H
ATOM   2300  HA2 GLY D  25      88.520 114.470  93.970  1.00  0.00           H
ATOM   2301  C   GLY D  25      86.740 113.350  94.070  1.00  0.00           C
ATOM   2302  O   GLY D  25      85.930 113.300  95.000  1.00  0.00           O
ATOM   2303  N   SER D  26      86.320 113.240  92.800  1.00  0.00           N
ATOM   2304  HN  SER D  26      86.970 113.400  92.050  1.00  0.00           H
ATOM   2305  CA  SER D  26      84.980 112.810  92.420  1.00  0.00           C
ATOM   2306  HA  SER D  26      84.450 112.490  93.310  1.00  0.00           H
ATOM   2307  CB  SER D  26      84.120 113.890  91.710  1.00  0.00           C
ATOM   2308  HB1 SER D  26      83.180 113.440  91.330  1.00  0.00           H
ATOM   2309  HB2 SER D  26      84.670 114.320  90.850  1.00  0.00           H
ATOM   2310  OG  SER D  26      83.750 114.920  92.620  1.00  0.00           O
ATOM   2311  HG1 SER D  26      84.570 115.440  92.800  1.00  0.00           H
ATOM   2312  C   SER D  26      85.030 111.620  91.500  1.00  0.00           C
ATOM   2313  O   SER D  26      85.810 111.580  90.540  1.00  0.00           O
ATOM   2314  N   ASN D  27      84.170 110.630  91.750  1.00  0.00           N
ATOM   2315  HN  ASN D  27      83.670 110.620  92.630  1.00  0.00           H
ATOM   2316  CA  ASN D  27      83.930 109.520  90.860  1.00  0.00           C
ATOM   2317  HA  ASN D  27      84.200 109.820  89.860  1.00  0.00           H
ATOM   2318  CB  ASN D  27      84.740 108.270  91.300  1.00  0.00           C
ATOM   2319  HB1 ASN D  27      84.510 108.040  92.360  1.00  0.00           H
ATOM   2320  HB2 ASN D  27      85.820 108.510  91.220  1.00  0.00           H
ATOM   2321  CG  ASN D  27      84.470 107.050  90.420  1.00  0.00           C
ATOM   2322  OD1 ASN D  27      84.430 107.150  89.200  1.00  0.00           O
ATOM   2323  ND2 ASN D  27      84.220 105.870  91.050  1.00  0.00           N
ATOM   2324 HD21 ASN D  27      84.230 105.820  92.040  1.00  0.00           H
ATOM   2325 HD22 ASN D  27      83.980 105.100  90.470  1.00  0.00           H
ATOM   2326  C   ASN D  27      82.440 109.220  90.780  1.00  0.00           C
ATOM   2327  O   ASN D  27      81.770 109.060  91.800  1.00  0.00           O
ATOM   2328  N   LYS D  28      81.910 109.100  89.550  1.00  0.00           N
ATOM   2329  HN  LYS D  28      82.450 109.310  88.740  1.00  0.00           H
ATOM   2330  CA  LYS D  28      80.610 108.510  89.310  1.00  0.00           C
ATOM   2331  HA  LYS D  28      80.240 108.050  90.220  1.00  0.00           H
ATOM   2332  CB  LYS D  28      79.610 109.590  88.830  1.00  0.00           C
ATOM   2333  HB1 LYS D  28      79.840 109.890  87.790  1.00  0.00           H
ATOM   2334  HB2 LYS D  28      79.760 110.490  89.470  1.00  0.00           H
ATOM   2335  CG  LYS D  28      78.130 109.170  88.960  1.00  0.00           C
ATOM   2336  HG1 LYS D  28      77.880 109.030  90.030  1.00  0.00           H
ATOM   2337  HG2 LYS D  28      77.990 108.190  88.450  1.00  0.00           H
ATOM   2338  CD  LYS D  28      77.150 110.190  88.330  1.00  0.00           C
ATOM   2339  HD1 LYS D  28      77.310 111.190  88.790  1.00  0.00           H
ATOM   2340  HD2 LYS D  28      77.400 110.280  87.250  1.00  0.00           H
ATOM   2341  CE  LYS D  28      75.680 109.780  88.510  1.00  0.00           C
ATOM   2342  HE1 LYS D  28      75.240 110.240  89.420  1.00  0.00           H
ATOM   2343  HE2 LYS D  28      75.620 108.680  88.630  1.00  0.00           H
ATOM   2344  NZ  LYS D  28      74.850 110.150  87.340  1.00  0.00           N
ATOM   2345  HZ1 LYS D  28      73.920 109.680  87.420  1.00  0.00           H
ATOM   2346  HZ2 LYS D  28      74.700 111.180  87.260  1.00  0.00           H
ATOM   2347  HZ3 LYS D  28      75.300 109.810  86.460  1.00  0.00           H
ATOM   2348  C   LYS D  28      80.800 107.400  88.270  1.00  0.00           C
ATOM   2349  O   LYS D  28      81.030 107.680  87.090  1.00  0.00           O
ATOM   2350  N   GLY D  29      80.700 106.120  88.690  1.00  0.00           N
ATOM   2351  HN  GLY D  29      80.500 105.960  89.670  1.00  0.00           H
ATOM   2352  CA  GLY D  29      80.750 104.940  87.840  1.00  0.00           C
ATOM   2353  HA1 GLY D  29      80.210 104.160  88.360  1.00  0.00           H
ATOM   2354  HA2 GLY D  29      80.310 105.180  86.890  1.00  0.00           H
ATOM   2355  C   GLY D  29      82.120 104.370  87.540  1.00  0.00           C
ATOM   2356  O   GLY D  29      82.740 104.680  86.530  1.00  0.00           O
ATOM   2357  N   ALA D  30      82.590 103.410  88.370  1.00  0.00           N
ATOM   2358  HN  ALA D  30      82.070 103.170  89.200  1.00  0.00           H
ATOM   2359  CA  ALA D  30      83.800 102.650  88.120  1.00  0.00           C
ATOM   2360  HA  ALA D  30      84.210 102.930  87.160  1.00  0.00           H
ATOM   2361  CB  ALA D  30      84.860 102.920  89.210  1.00  0.00           C
ATOM   2362  HB1 ALA D  30      85.140 104.000  89.190  1.00  0.00           H
ATOM   2363  HB2 ALA D  30      84.470 102.670  90.210  1.00  0.00           H
ATOM   2364  HB3 ALA D  30      85.780 102.330  89.020  1.00  0.00           H
ATOM   2365  C   ALA D  30      83.500 101.160  88.040  1.00  0.00           C
ATOM   2366  O   ALA D  30      82.930 100.570  88.960  1.00  0.00           O
ATOM   2367  N   ILE D  31      83.880 100.520  86.910  1.00  0.00           N
ATOM   2368  HN  ILE D  31      84.370 101.010  86.180  1.00  0.00           H
ATOM   2369  CA  ILE D  31      83.570  99.130  86.610  1.00  0.00           C
ATOM   2370  HA  ILE D  31      83.160  98.660  87.480  1.00  0.00           H
ATOM   2371  CB  ILE D  31      82.570  98.990  85.450  1.00  0.00           C
ATOM   2372  HB  ILE D  31      83.080  99.260  84.500  1.00  0.00           H
ATOM   2373  CG2 ILE D  31      82.090  97.520  85.360  1.00  0.00           C
ATOM   2374 HG21 ILE D  31      81.410  97.380  84.500  1.00  0.00           H
ATOM   2375 HG22 ILE D  31      82.950  96.830  85.210  1.00  0.00           H
ATOM   2376 HG23 ILE D  31      81.560  97.230  86.290  1.00  0.00           H
ATOM   2377  CG1 ILE D  31      81.370  99.970  85.610  1.00  0.00           C
ATOM   2378 HG11 ILE D  31      81.750 101.020  85.660  1.00  0.00           H
ATOM   2379 HG12 ILE D  31      80.850  99.760  86.560  1.00  0.00           H
ATOM   2380  CD  ILE D  31      80.370  99.920  84.450  1.00  0.00           C
ATOM   2381  HD1 ILE D  31      79.600 100.710  84.560  1.00  0.00           H
ATOM   2382  HD2 ILE D  31      80.890 100.070  83.480  1.00  0.00           H
ATOM   2383  HD3 ILE D  31      79.840  98.940  84.420  1.00  0.00           H
ATOM   2384  C   ILE D  31      84.870  98.400  86.280  1.00  0.00           C
ATOM   2385  O   ILE D  31      85.690  98.890  85.500  1.00  0.00           O
ATOM   2386  N   ILE D  32      85.100  97.230  86.900  1.00  0.00           N
ATOM   2387  HN  ILE D  32      84.450  96.890  87.580  1.00  0.00           H
ATOM   2388  CA  ILE D  32      86.300  96.420  86.720  1.00  0.00           C
ATOM   2389  HA  ILE D  32      86.710  96.660  85.750  1.00  0.00           H
ATOM   2390  CB  ILE D  32      87.390  96.750  87.760  1.00  0.00           C
ATOM   2391  HB  ILE D  32      87.920  97.670  87.400  1.00  0.00           H
ATOM   2392  CG2 ILE D  32      86.730  97.130  89.110  1.00  0.00           C
ATOM   2393 HG21 ILE D  32      87.510  97.260  89.890  1.00  0.00           H
ATOM   2394 HG22 ILE D  32      86.160  98.070  89.040  1.00  0.00           H
ATOM   2395 HG23 ILE D  32      86.050  96.320  89.420  1.00  0.00           H
ATOM   2396  CG1 ILE D  32      88.480  95.670  88.000  1.00  0.00           C
ATOM   2397 HG11 ILE D  32      88.030  94.690  88.230  1.00  0.00           H
ATOM   2398 HG12 ILE D  32      89.050  95.980  88.910  1.00  0.00           H
ATOM   2399  CD  ILE D  32      89.490  95.550  86.860  1.00  0.00           C
ATOM   2400  HD1 ILE D  32      90.260  94.790  87.130  1.00  0.00           H
ATOM   2401  HD2 ILE D  32      89.010  95.230  85.910  1.00  0.00           H
ATOM   2402  HD3 ILE D  32      90.010  96.520  86.700  1.00  0.00           H
ATOM   2403  C   ILE D  32      85.970  94.930  86.650  1.00  0.00           C
ATOM   2404  O   ILE D  32      85.270  94.370  87.500  1.00  0.00           O
ATOM   2405  N   GLY D  33      86.480  94.240  85.610  1.00  0.00           N
ATOM   2406  HN  GLY D  33      86.990  94.710  84.890  1.00  0.00           H
ATOM   2407  CA  GLY D  33      86.290  92.810  85.390  1.00  0.00           C
ATOM   2408  HA1 GLY D  33      86.780  92.280  86.200  1.00  0.00           H
ATOM   2409  HA2 GLY D  33      85.230  92.620  85.310  1.00  0.00           H
ATOM   2410  C   GLY D  33      86.920  92.390  84.090  1.00  0.00           C
ATOM   2411  O   GLY D  33      87.300  93.230  83.280  1.00  0.00           O
ATOM   2412  N   LEU D  34      87.070  91.070  83.850  1.00  0.00           N
ATOM   2413  HN  LEU D  34      86.720  90.380  84.470  1.00  0.00           H
ATOM   2414  CA  LEU D  34      87.780  90.580  82.660  1.00  0.00           C
ATOM   2415  HA  LEU D  34      88.390  91.380  82.250  1.00  0.00           H
ATOM   2416  CB  LEU D  34      88.700  89.360  82.950  1.00  0.00           C
ATOM   2417  HB1 LEU D  34      89.230  89.110  82.000  1.00  0.00           H
ATOM   2418  HB2 LEU D  34      88.090  88.480  83.230  1.00  0.00           H
ATOM   2419  CG  LEU D  34      89.820  89.540  84.020  1.00  0.00           C
ATOM   2420  HG  LEU D  34      90.590  88.760  83.810  1.00  0.00           H
ATOM   2421  CD1 LEU D  34      90.510  90.900  83.950  1.00  0.00           C
ATOM   2422 HD11 LEU D  34      91.390  90.940  84.630  1.00  0.00           H
ATOM   2423 HD12 LEU D  34      90.880  91.110  82.930  1.00  0.00           H
ATOM   2424 HD13 LEU D  34      89.820  91.720  84.220  1.00  0.00           H
ATOM   2425  CD2 LEU D  34      89.320  89.300  85.450  1.00  0.00           C
ATOM   2426 HD21 LEU D  34      90.170  89.270  86.160  1.00  0.00           H
ATOM   2427 HD22 LEU D  34      88.640  90.110  85.760  1.00  0.00           H
ATOM   2428 HD23 LEU D  34      88.770  88.340  85.520  1.00  0.00           H
ATOM   2429  C   LEU D  34      86.810  90.160  81.570  1.00  0.00           C
ATOM   2430  O   LEU D  34      87.150  90.170  80.380  1.00  0.00           O
ATOM   2431  N   MET D  35      85.570  89.800  81.930  1.00  0.00           N
ATOM   2432  HN  MET D  35      85.320  89.720  82.900  1.00  0.00           H
ATOM   2433  CA  MET D  35      84.490  89.570  80.990  1.00  0.00           C
ATOM   2434  HA  MET D  35      84.770  89.870  79.990  1.00  0.00           H
ATOM   2435  CB  MET D  35      84.060  88.070  81.030  1.00  0.00           C
ATOM   2436  HB1 MET D  35      83.640  87.850  82.040  1.00  0.00           H
ATOM   2437  HB2 MET D  35      84.960  87.440  80.940  1.00  0.00           H
ATOM   2438  CG  MET D  35      83.040  87.640  79.960  1.00  0.00           C
ATOM   2439  HG1 MET D  35      82.170  88.340  79.980  1.00  0.00           H
ATOM   2440  HG2 MET D  35      82.640  86.640  80.260  1.00  0.00           H
ATOM   2441  SD  MET D  35      83.690  87.520  78.270  1.00  0.00           S
ATOM   2442  CE  MET D  35      82.180  86.840  77.520  1.00  0.00           C
ATOM   2443  HE1 MET D  35      82.310  86.700  76.430  1.00  0.00           H
ATOM   2444  HE2 MET D  35      81.920  85.860  77.970  1.00  0.00           H
ATOM   2445  HE3 MET D  35      81.320  87.520  77.670  1.00  0.00           H
ATOM   2446  C   MET D  35      83.350  90.440  81.470  1.00  0.00           C
ATOM   2447  O   MET D  35      82.700  90.130  82.470  1.00  0.00           O
ATOM   2448  N   VAL D  36      83.090  91.580  80.790  1.00  0.00           N
ATOM   2449  HN  VAL D  36      83.620  91.850  79.980  1.00  0.00           H
ATOM   2450  CA  VAL D  36      82.000  92.460  81.180  1.00  0.00           C
ATOM   2451  HA  VAL D  36      81.330  91.900  81.800  1.00  0.00           H
ATOM   2452  CB  VAL D  36      82.400  93.690  82.020  1.00  0.00           C
ATOM   2453  HB  VAL D  36      81.460  94.080  82.490  1.00  0.00           H
ATOM   2454  CG1 VAL D  36      83.340  93.270  83.160  1.00  0.00           C
ATOM   2455 HG11 VAL D  36      83.400  94.060  83.940  1.00  0.00           H
ATOM   2456 HG12 VAL D  36      82.980  92.340  83.650  1.00  0.00           H
ATOM   2457 HG13 VAL D  36      84.360  93.070  82.770  1.00  0.00           H
ATOM   2458  CG2 VAL D  36      83.030  94.840  81.210  1.00  0.00           C
ATOM   2459 HG21 VAL D  36      83.180  95.730  81.860  1.00  0.00           H
ATOM   2460 HG22 VAL D  36      84.030  94.520  80.830  1.00  0.00           H
ATOM   2461 HG23 VAL D  36      82.400  95.160  80.360  1.00  0.00           H
ATOM   2462  C   VAL D  36      81.190  92.840  79.960  1.00  0.00           C
ATOM   2463  O   VAL D  36      81.730  93.190  78.910  1.00  0.00           O
ATOM   2464  N   GLY D  37      79.850  92.720  80.050  1.00  0.00           N
ATOM   2465  HN  GLY D  37      79.420  92.430  80.900  1.00  0.00           H
ATOM   2466  CA  GLY D  37      78.970  93.030  78.930  1.00  0.00           C
ATOM   2467  HA1 GLY D  37      79.420  93.770  78.290  1.00  0.00           H
ATOM   2468  HA2 GLY D  37      78.730  92.100  78.430  1.00  0.00           H
ATOM   2469  C   GLY D  37      77.690  93.600  79.440  1.00  0.00           C
ATOM   2470  O   GLY D  37      77.290  93.340  80.570  1.00  0.00           O
ATOM   2471  N   GLY D  38      77.010  94.410  78.610  1.00  0.00           N
ATOM   2472  HN  GLY D  38      77.350  94.590  77.690  1.00  0.00           H
ATOM   2473  CA  GLY D  38      75.820  95.150  79.030  1.00  0.00           C
ATOM   2474  HA1 GLY D  38      75.450  95.690  78.170  1.00  0.00           H
ATOM   2475  HA2 GLY D  38      75.100  94.450  79.430  1.00  0.00           H
ATOM   2476  C   GLY D  38      76.110  96.170  80.100  1.00  0.00           C
ATOM   2477  O   GLY D  38      75.360  96.310  81.060  1.00  0.00           O
ATOM   2478  N   VAL D  39      77.240  96.890  79.980  1.00  0.00           N
ATOM   2479  HN  VAL D  39      77.830  96.790  79.170  1.00  0.00           H
ATOM   2480  CA  VAL D  39      77.690  97.810  81.010  1.00  0.00           C
ATOM   2481  HA  VAL D  39      77.120  97.630  81.910  1.00  0.00           H
ATOM   2482  CB  VAL D  39      79.160  97.630  81.420  1.00  0.00           C
ATOM   2483  HB  VAL D  39      79.360  98.290  82.290  1.00  0.00           H
ATOM   2484  CG1 VAL D  39      79.370  96.170  81.860  1.00  0.00           C
ATOM   2485 HG11 VAL D  39      80.340  96.060  82.380  1.00  0.00           H
ATOM   2486 HG12 VAL D  39      78.560  95.840  82.540  1.00  0.00           H
ATOM   2487 HG13 VAL D  39      79.370  95.490  80.980  1.00  0.00           H
ATOM   2488  CG2 VAL D  39      80.170  97.970  80.310  1.00  0.00           C
ATOM   2489 HG21 VAL D  39      81.200  97.740  80.650  1.00  0.00           H
ATOM   2490 HG22 VAL D  39      79.960  97.370  79.400  1.00  0.00           H
ATOM   2491 HG23 VAL D  39      80.130  99.050  80.050  1.00  0.00           H
ATOM   2492  C   VAL D  39      77.350  99.230  80.590  1.00  0.00           C
ATOM   2493  O   VAL D  39      77.840  99.760  79.590  1.00  0.00           O
ATOM   2494  N   VAL D  40      76.450  99.890  81.330  1.00  0.00           N
ATOM   2495  HN  VAL D  40      76.030  99.440  82.130  1.00  0.00           H
ATOM   2496  CA  VAL D  40      75.890 101.180  80.970  1.00  0.00           C
ATOM   2497  HA  VAL D  40      76.500 101.590  80.180  1.00  0.00           H
ATOM   2498  CB  VAL D  40      74.470 101.050  80.410  1.00  0.00           C
ATOM   2499  HB  VAL D  40      74.550 100.520  79.430  1.00  0.00           H
ATOM   2500  CG1 VAL D  40      73.570 100.190  81.310  1.00  0.00           C
ATOM   2501 HG11 VAL D  40      72.550 100.120  80.880  1.00  0.00           H
ATOM   2502 HG12 VAL D  40      73.960  99.150  81.420  1.00  0.00           H
ATOM   2503 HG13 VAL D  40      73.490 100.650  82.310  1.00  0.00           H
ATOM   2504  CG2 VAL D  40      73.820 102.420  80.160  1.00  0.00           C
ATOM   2505 HG21 VAL D  40      72.860 102.290  79.610  1.00  0.00           H
ATOM   2506 HG22 VAL D  40      73.580 102.920  81.120  1.00  0.00           H
ATOM   2507 HG23 VAL D  40      74.470 103.080  79.560  1.00  0.00           H
ATOM   2508  C   VAL D  40      76.050 102.170  82.110  1.00  0.00           C
ATOM   2509  O   VAL D  40      75.600 101.980  83.240  1.00  0.00           O
ATOM   2510  N   ILE D  41      76.790 103.270  81.840  1.00  0.00           N
ATOM   2511  HN  ILE D  41      77.190 103.390  80.930  1.00  0.00           H
ATOM   2512  CA  ILE D  41      77.230 104.190  82.870  1.00  0.00           C
ATOM   2513  HA  ILE D  41      76.710 103.960  83.790  1.00  0.00           H
ATOM   2514  CB  ILE D  41      78.730 104.040  83.180  1.00  0.00           C
ATOM   2515  HB  ILE D  41      78.860 103.060  83.690  1.00  0.00           H
ATOM   2516  CG2 ILE D  41      79.210 105.130  84.170  1.00  0.00           C
ATOM   2517 HG21 ILE D  41      80.220 104.860  84.550  1.00  0.00           H
ATOM   2518 HG22 ILE D  41      79.310 106.110  83.660  1.00  0.00           H
ATOM   2519 HG23 ILE D  41      78.530 105.220  85.040  1.00  0.00           H
ATOM   2520  CG1 ILE D  41      79.640 104.010  81.920  1.00  0.00           C
ATOM   2521 HG11 ILE D  41      80.610 104.490  82.200  1.00  0.00           H
ATOM   2522 HG12 ILE D  41      79.200 104.620  81.110  1.00  0.00           H
ATOM   2523  CD  ILE D  41      79.970 102.590  81.420  1.00  0.00           C
ATOM   2524  HD1 ILE D  41      80.630 102.650  80.530  1.00  0.00           H
ATOM   2525  HD2 ILE D  41      80.490 102.020  82.210  1.00  0.00           H
ATOM   2526  HD3 ILE D  41      79.050 102.040  81.130  1.00  0.00           H
ATOM   2527  C   ILE D  41      76.840 105.630  82.560  1.00  0.00           C
ATOM   2528  O   ILE D  41      77.330 106.270  81.620  1.00  0.00           O
ATOM   2529  N   ALA D  42      75.930 106.200  83.390  1.00  0.00           N
ATOM   2530  HN  ALA D  42      75.450 105.620  84.050  1.00  0.00           H
ATOM   2531  CA  ALA D  42      75.480 107.580  83.340  1.00  0.00           C
ATOM   2532  HA  ALA D  42      75.530 107.940  82.330  1.00  0.00           H
ATOM   2533  CB  ALA D  42      74.010 107.650  83.800  1.00  0.00           C
ATOM   2534  HB1 ALA D  42      73.370 107.060  83.110  1.00  0.00           H
ATOM   2535  HB2 ALA D  42      73.880 107.240  84.830  1.00  0.00           H
ATOM   2536  HB3 ALA D  42      73.610 108.690  83.780  1.00  0.00           H
ATOM   2537  C   ALA D  42      76.340 108.490  84.220  1.00  0.00           C
ATOM   2538  O   ALA D  42      75.860 109.460  84.820  1.00  0.00           O
ATOM   2539  N   NME D  43      77.630 108.170  84.340  1.00  0.00           N
ATOM   2540  HN  NME D  43      77.990 107.410  83.790  1.00  0.00           H
ATOM   2541  CH3 NME D  43      78.580 108.840  85.180  1.00  0.00           C
ATOM   2542 HH31 NME D  43      78.420 109.950  85.180  1.00  0.00           H
ATOM   2543 HH32 NME D  43      78.500 108.470  86.220  1.00  0.00           H
ATOM   2544 HH33 NME D  43      79.620 108.630  84.840  1.00  0.00           H
ATOM   2545  CH3 ACE E   0     129.860  90.570  45.610  1.00  0.00           C
ATOM   2546 HH31 ACE E   0     129.940  89.460  45.670  1.00  0.00           H
ATOM   2547 HH32 ACE E   0     129.560  90.850  44.580  1.00  0.00           H
ATOM   2548 HH33 ACE E   0     130.850  91.020  45.840  1.00  0.00           H
ATOM   2549  C   ACE E   0     128.850  91.050  46.580  1.00  0.00           C
ATOM   2550  O   ACE E   0     129.080  92.040  47.280  1.00  0.00           O
ATOM   2551  N   ASP E   1     127.700  90.370  46.640  1.00  0.00           N
ATOM   2552  HN  ASP E   1     127.570  89.600  46.010  1.00  0.00           H
ATOM   2553  CA  ASP E   1     126.590  90.650  47.530  1.00  0.00           C
ATOM   2554  HA  ASP E   1     126.460  91.730  47.550  1.00  0.00           H
ATOM   2555  CB  ASP E   1     125.300  90.000  46.950  1.00  0.00           C
ATOM   2556  HB1 ASP E   1     125.350  88.890  47.060  1.00  0.00           H
ATOM   2557  HB2 ASP E   1     125.250  90.220  45.860  1.00  0.00           H
ATOM   2558  CG  ASP E   1     124.010  90.500  47.560  1.00  0.00           C
ATOM   2559  OD1 ASP E   1     124.020  91.590  48.190  1.00  0.00           O
ATOM   2560  OD2 ASP E   1     122.950  89.850  47.350  1.00  0.00           O
ATOM   2561  C   ASP E   1     126.870  90.210  48.980  1.00  0.00           C
ATOM   2562  O   ASP E   1     127.880  89.570  49.280  1.00  0.00           O
ATOM   2563  N   ALA E   2     125.980  90.570  49.920  1.00  0.00           N
ATOM   2564  HN  ALA E   2     125.170  91.100  49.620  1.00  0.00           H
ATOM   2565  CA  ALA E   2     126.030  90.160  51.310  1.00  0.00           C
ATOM   2566  HA  ALA E   2     126.060  89.080  51.340  1.00  0.00           H
ATOM   2567  CB  ALA E   2     127.240  90.730  52.080  1.00  0.00           C
ATOM   2568  HB1 ALA E   2     128.180  90.340  51.660  1.00  0.00           H
ATOM   2569  HB2 ALA E   2     127.250  91.840  52.040  1.00  0.00           H
ATOM   2570  HB3 ALA E   2     127.200  90.410  53.150  1.00  0.00           H
ATOM   2571  C   ALA E   2     124.740  90.600  52.000  1.00  0.00           C
ATOM   2572  O   ALA E   2     124.500  91.780  52.240  1.00  0.00           O
ATOM   2573  N   GLU E   3     123.860  89.630  52.300  1.00  0.00           N
ATOM   2574  HN  GLU E   3     124.080  88.670  52.120  1.00  0.00           H
ATOM   2575  CA  GLU E   3     122.520  89.890  52.810  1.00  0.00           C
ATOM   2576  HA  GLU E   3     122.200  90.850  52.420  1.00  0.00           H
ATOM   2577  CB  GLU E   3     121.550  88.790  52.300  1.00  0.00           C
ATOM   2578  HB1 GLU E   3     121.460  87.970  53.040  1.00  0.00           H
ATOM   2579  HB2 GLU E   3     122.000  88.340  51.380  1.00  0.00           H
ATOM   2580  CG  GLU E   3     120.160  89.330  51.890  1.00  0.00           C
ATOM   2581  HG1 GLU E   3     119.500  88.500  51.580  1.00  0.00           H
ATOM   2582  HG2 GLU E   3     120.270  90.030  51.040  1.00  0.00           H
ATOM   2583  CD  GLU E   3     119.510  90.070  53.040  1.00  0.00           C
ATOM   2584  OE1 GLU E   3     119.100  89.400  54.030  1.00  0.00           O
ATOM   2585  OE2 GLU E   3     119.460  91.330  52.990  1.00  0.00           O
ATOM   2586  C   GLU E   3     122.530  89.970  54.340  1.00  0.00           C
ATOM   2587  O   GLU E   3     123.210  89.210  55.020  1.00  0.00           O
ATOM   2588  N   PHE E   4     121.760  90.920  54.910  1.00  0.00           N
ATOM   2589  HN  PHE E   4     121.110  91.420  54.330  1.00  0.00           H
ATOM   2590  CA  PHE E   4     121.730  91.210  56.340  1.00  0.00           C
ATOM   2591  HA  PHE E   4     121.930  90.290  56.870  1.00  0.00           H
ATOM   2592  CB  PHE E   4     122.780  92.280  56.750  1.00  0.00           C
ATOM   2593  HB1 PHE E   4     122.680  92.550  57.830  1.00  0.00           H
ATOM   2594  HB2 PHE E   4     122.640  93.200  56.140  1.00  0.00           H
ATOM   2595  CG  PHE E   4     124.190  91.780  56.570  1.00  0.00           C
ATOM   2596  CD1 PHE E   4     125.040  92.320  55.590  1.00  0.00           C
ATOM   2597  HD1 PHE E   4     124.660  93.080  54.930  1.00  0.00           H
ATOM   2598  CE1 PHE E   4     126.340  91.830  55.420  1.00  0.00           C
ATOM   2599  HE1 PHE E   4     126.970  92.240  54.650  1.00  0.00           H
ATOM   2600  CZ  PHE E   4     126.810  90.790  56.240  1.00  0.00           C
ATOM   2601  HZ  PHE E   4     127.800  90.390  56.090  1.00  0.00           H
ATOM   2602  CD2 PHE E   4     124.680  90.750  57.400  1.00  0.00           C
ATOM   2603  HD2 PHE E   4     124.030  90.320  58.150  1.00  0.00           H
ATOM   2604  CE2 PHE E   4     125.980  90.250  57.230  1.00  0.00           C
ATOM   2605  HE2 PHE E   4     126.330  89.430  57.840  1.00  0.00           H
ATOM   2606  C   PHE E   4     120.350  91.650  56.810  1.00  0.00           C
ATOM   2607  O   PHE E   4     120.210  92.520  57.670  1.00  0.00           O
ATOM   2608  N   ARG E   5     119.260  91.050  56.290  1.00  0.00           N
ATOM   2609  HN  ARG E   5     119.310  90.430  55.500  1.00  0.00           H
ATOM   2610  CA  ARG E   5     117.950  91.140  56.930  1.00  0.00           C
ATOM   2611  HA  ARG E   5     117.770  92.160  57.230  1.00  0.00           H
ATOM   2612  CB  ARG E   5     116.820  90.730  55.950  1.00  0.00           C
ATOM   2613  HB1 ARG E   5     117.070  89.720  55.560  1.00  0.00           H
ATOM   2614  HB2 ARG E   5     116.840  91.430  55.080  1.00  0.00           H
ATOM   2615  CG  ARG E   5     115.390  90.660  56.540  1.00  0.00           C
ATOM   2616  HG1 ARG E   5     115.080  91.670  56.900  1.00  0.00           H
ATOM   2617  HG2 ARG E   5     115.420  89.980  57.420  1.00  0.00           H
ATOM   2618  CD  ARG E   5     114.340  90.110  55.560  1.00  0.00           C
ATOM   2619  HD1 ARG E   5     114.730  89.180  55.100  1.00  0.00           H
ATOM   2620  HD2 ARG E   5     114.110  90.850  54.760  1.00  0.00           H
ATOM   2621  NE  ARG E   5     113.100  89.810  56.340  1.00  0.00           N
ATOM   2622  HE  ARG E   5     113.090  89.990  57.330  1.00  0.00           H
ATOM   2623  CZ  ARG E   5     111.990  89.290  55.820  1.00  0.00           C
ATOM   2624  NH1 ARG E   5     111.940  88.770  54.620  1.00  0.00           N
ATOM   2625 HH11 ARG E   5     112.810  88.360  54.320  1.00  0.00           H
ATOM   2626 HH12 ARG E   5     111.100  88.280  54.390  1.00  0.00           H
ATOM   2627  NH2 ARG E   5     110.890  89.220  56.560  1.00  0.00           N
ATOM   2628 HH21 ARG E   5     111.030  89.360  57.550  1.00  0.00           H
ATOM   2629 HH22 ARG E   5     110.100  88.700  56.230  1.00  0.00           H
ATOM   2630  C   ARG E   5     117.890  90.280  58.200  1.00  0.00           C
ATOM   2631  O   ARG E   5     118.060  89.060  58.140  1.00  0.00           O
ATOM   2632  N   HIS E   6     117.650  90.880  59.370  1.00  0.00           N
ATOM   2633  HN  HIS E   6     117.570  91.880  59.440  1.00  0.00           H
ATOM   2634  CA  HIS E   6     117.470  90.160  60.620  1.00  0.00           C
ATOM   2635  HA  HIS E   6     117.500  89.090  60.450  1.00  0.00           H
ATOM   2636  CB  HIS E   6     118.540  90.540  61.660  1.00  0.00           C
ATOM   2637  HB1 HIS E   6     118.210  90.300  62.700  1.00  0.00           H
ATOM   2638  HB2 HIS E   6     118.740  91.630  61.610  1.00  0.00           H
ATOM   2639  ND1 HIS E   6     119.900  88.480  61.820  1.00  0.00           N
ATOM   2640  CG  HIS E   6     119.840  89.820  61.480  1.00  0.00           C
ATOM   2641  CE1 HIS E   6     121.170  88.150  61.670  1.00  0.00           C
ATOM   2642  HE1 HIS E   6     121.580  87.150  61.840  1.00  0.00           H
ATOM   2643  NE2 HIS E   6     121.920  89.210  61.290  1.00  0.00           N
ATOM   2644  HE2 HIS E   6     122.920  89.220  61.190  1.00  0.00           H
ATOM   2645  CD2 HIS E   6     121.070  90.280  61.160  1.00  0.00           C
ATOM   2646  HD2 HIS E   6     121.380  91.280  60.890  1.00  0.00           H
ATOM   2647  C   HIS E   6     116.110  90.480  61.180  1.00  0.00           C
ATOM   2648  O   HIS E   6     115.760  91.650  61.360  1.00  0.00           O
ATOM   2649  N   ASP E   7     115.290  89.460  61.490  1.00  0.00           N
ATOM   2650  HN  ASP E   7     115.570  88.510  61.370  1.00  0.00           H
ATOM   2651  CA  ASP E   7     113.950  89.660  62.000  1.00  0.00           C
ATOM   2652  HA  ASP E   7     113.730  90.720  62.050  1.00  0.00           H
ATOM   2653  CB  ASP E   7     112.840  88.980  61.140  1.00  0.00           C
ATOM   2654  HB1 ASP E   7     111.860  89.070  61.660  1.00  0.00           H
ATOM   2655  HB2 ASP E   7     113.080  87.910  61.010  1.00  0.00           H
ATOM   2656  CG  ASP E   7     112.670  89.590  59.770  1.00  0.00           C
ATOM   2657  OD1 ASP E   7     111.560  89.480  59.190  1.00  0.00           O
ATOM   2658  OD2 ASP E   7     113.640  90.100  59.160  1.00  0.00           O
ATOM   2659  C   ASP E   7     113.900  89.160  63.440  1.00  0.00           C
ATOM   2660  O   ASP E   7     114.650  88.280  63.850  1.00  0.00           O
ATOM   2661  N   SER E   8     113.030  89.770  64.260  1.00  0.00           N
ATOM   2662  HN  SER E   8     112.430  90.480  63.890  1.00  0.00           H
ATOM   2663  CA  SER E   8     112.820  89.420  65.660  1.00  0.00           C
ATOM   2664  HA  SER E   8     113.020  88.370  65.810  1.00  0.00           H
ATOM   2665  CB  SER E   8     113.640  90.280  66.680  1.00  0.00           C
ATOM   2666  HB1 SER E   8     113.220  90.150  67.700  1.00  0.00           H
ATOM   2667  HB2 SER E   8     113.550  91.360  66.410  1.00  0.00           H
ATOM   2668  OG  SER E   8     115.010  89.910  66.730  1.00  0.00           O
ATOM   2669  HG1 SER E   8     115.420  90.220  65.890  1.00  0.00           H
ATOM   2670  C   SER E   8     111.370  89.670  65.970  1.00  0.00           C
ATOM   2671  O   SER E   8     110.770  90.590  65.420  1.00  0.00           O
ATOM   2672  N   GLY E   9     110.770  88.860  66.860  1.00  0.00           N
ATOM   2673  HN  GLY E   9     111.250  88.060  67.230  1.00  0.00           H
ATOM   2674  CA  GLY E   9     109.430  89.120  67.390  1.00  0.00           C
ATOM   2675  HA1 GLY E   9     109.210  90.180  67.370  1.00  0.00           H
ATOM   2676  HA2 GLY E   9     108.720  88.530  66.820  1.00  0.00           H
ATOM   2677  C   GLY E   9     109.370  88.660  68.810  1.00  0.00           C
ATOM   2678  O   GLY E   9     109.560  87.480  69.090  1.00  0.00           O
ATOM   2679  N   TYR E  10     109.100  89.590  69.750  1.00  0.00           N
ATOM   2680  HN  TYR E  10     108.830  90.530  69.490  1.00  0.00           H
ATOM   2681  CA  TYR E  10     109.240  89.370  71.180  1.00  0.00           C
ATOM   2682  HA  TYR E  10     109.140  88.310  71.390  1.00  0.00           H
ATOM   2683  CB  TYR E  10     110.600  89.910  71.720  1.00  0.00           C
ATOM   2684  HB1 TYR E  10     110.640  89.870  72.830  1.00  0.00           H
ATOM   2685  HB2 TYR E  10     110.740  90.960  71.390  1.00  0.00           H
ATOM   2686  CG  TYR E  10     111.740  89.070  71.220  1.00  0.00           C
ATOM   2687  CD1 TYR E  10     111.780  87.720  71.580  1.00  0.00           C
ATOM   2688  HD1 TYR E  10     111.000  87.290  72.190  1.00  0.00           H
ATOM   2689  CE1 TYR E  10     112.840  86.900  71.160  1.00  0.00           C
ATOM   2690  HE1 TYR E  10     112.840  85.870  71.460  1.00  0.00           H
ATOM   2691  CZ  TYR E  10     113.880  87.430  70.390  1.00  0.00           C
ATOM   2692  OH  TYR E  10     114.960  86.610  70.000  1.00  0.00           O
ATOM   2693  HH  TYR E  10     115.460  87.070  69.310  1.00  0.00           H
ATOM   2694  CD2 TYR E  10     112.790  89.610  70.460  1.00  0.00           C
ATOM   2695  HD2 TYR E  10     112.780  90.650  70.200  1.00  0.00           H
ATOM   2696  CE2 TYR E  10     113.850  88.790  70.040  1.00  0.00           C
ATOM   2697  HE2 TYR E  10     114.660  89.220  69.470  1.00  0.00           H
ATOM   2698  C   TYR E  10     108.100  90.050  71.900  1.00  0.00           C
ATOM   2699  O   TYR E  10     108.270  90.710  72.920  1.00  0.00           O
ATOM   2700  N   GLU E  11     106.880  89.880  71.370  1.00  0.00           N
ATOM   2701  HN  GLU E  11     106.760  89.310  70.560  1.00  0.00           H
ATOM   2702  CA  GLU E  11     105.770  90.760  71.680  1.00  0.00           C
ATOM   2703  HA  GLU E  11     106.150  91.750  71.940  1.00  0.00           H
ATOM   2704  CB  GLU E  11     104.850  90.870  70.430  1.00  0.00           C
ATOM   2705  HB1 GLU E  11     104.190  91.760  70.560  1.00  0.00           H
ATOM   2706  HB2 GLU E  11     104.180  89.980  70.380  1.00  0.00           H
ATOM   2707  CG  GLU E  11     105.540  90.960  69.030  1.00  0.00           C
ATOM   2708  HG1 GLU E  11     104.740  91.050  68.270  1.00  0.00           H
ATOM   2709  HG2 GLU E  11     106.080  90.020  68.810  1.00  0.00           H
ATOM   2710  CD  GLU E  11     106.520  92.110  68.820  1.00  0.00           C
ATOM   2711  OE1 GLU E  11     106.220  93.000  67.980  1.00  0.00           O
ATOM   2712  OE2 GLU E  11     107.630  92.090  69.400  1.00  0.00           O
ATOM   2713  C   GLU E  11     104.970  90.220  72.860  1.00  0.00           C
ATOM   2714  O   GLU E  11     104.030  90.840  73.350  1.00  0.00           O
ATOM   2715  N   VAL E  12     105.350  89.030  73.370  1.00  0.00           N
ATOM   2716  HN  VAL E  12     106.120  88.570  72.950  1.00  0.00           H
ATOM   2717  CA  VAL E  12     104.750  88.370  74.510  1.00  0.00           C
ATOM   2718  HA  VAL E  12     103.700  88.650  74.540  1.00  0.00           H
ATOM   2719  CB  VAL E  12     104.810  86.840  74.370  1.00  0.00           C
ATOM   2720  HB  VAL E  12     104.250  86.580  73.430  1.00  0.00           H
ATOM   2721  CG1 VAL E  12     106.260  86.330  74.210  1.00  0.00           C
ATOM   2722 HG11 VAL E  12     106.250  85.220  74.060  1.00  0.00           H
ATOM   2723 HG12 VAL E  12     106.770  86.790  73.350  1.00  0.00           H
ATOM   2724 HG13 VAL E  12     106.850  86.530  75.130  1.00  0.00           H
ATOM   2725  CG2 VAL E  12     104.100  86.140  75.540  1.00  0.00           C
ATOM   2726 HG21 VAL E  12     104.080  85.040  75.350  1.00  0.00           H
ATOM   2727 HG22 VAL E  12     104.640  86.310  76.500  1.00  0.00           H
ATOM   2728 HG23 VAL E  12     103.060  86.490  75.640  1.00  0.00           H
ATOM   2729  C   VAL E  12     105.390  88.850  75.810  1.00  0.00           C
ATOM   2730  O   VAL E  12     106.610  88.910  75.930  1.00  0.00           O
ATOM   2731  N   HIS E  13     104.590  89.240  76.830  1.00  0.00           N
ATOM   2732  HN  HIS E  13     103.590  89.240  76.760  1.00  0.00           H
ATOM   2733  CA  HIS E  13     105.160  89.650  78.090  1.00  0.00           C
ATOM   2734  HA  HIS E  13     105.840  88.860  78.370  1.00  0.00           H
ATOM   2735  CB  HIS E  13     105.930  90.990  78.020  1.00  0.00           C
ATOM   2736  HB1 HIS E  13     105.330  91.860  78.360  1.00  0.00           H
ATOM   2737  HB2 HIS E  13     106.220  91.210  76.970  1.00  0.00           H
ATOM   2738  ND1 HIS E  13     107.470  91.660  79.870  1.00  0.00           N
ATOM   2739  CG  HIS E  13     107.200  90.850  78.790  1.00  0.00           C
ATOM   2740  CE1 HIS E  13     108.590  91.180  80.380  1.00  0.00           C
ATOM   2741  HE1 HIS E  13     109.090  91.560  81.280  1.00  0.00           H
ATOM   2742  NE2 HIS E  13     109.040  90.110  79.680  1.00  0.00           N
ATOM   2743  HE2 HIS E  13     109.830  89.510  79.890  1.00  0.00           H
ATOM   2744  CD2 HIS E  13     108.160  89.900  78.650  1.00  0.00           C
ATOM   2745  HD2 HIS E  13     108.250  89.090  77.940  1.00  0.00           H
ATOM   2746  C   HIS E  13     104.150  89.720  79.220  1.00  0.00           C
ATOM   2747  O   HIS E  13     102.960  89.450  79.050  1.00  0.00           O
ATOM   2748  N   HIS E  14     104.630  90.060  80.440  1.00  0.00           N
ATOM   2749  HN  HIS E  14     105.590  90.300  80.530  1.00  0.00           H
ATOM   2750  CA  HIS E  14     103.790  90.300  81.610  1.00  0.00           C
ATOM   2751  HA  HIS E  14     103.150  89.430  81.690  1.00  0.00           H
ATOM   2752  CB  HIS E  14     104.590  90.340  82.950  1.00  0.00           C
ATOM   2753  HB1 HIS E  14     105.020  89.330  83.070  1.00  0.00           H
ATOM   2754  HB2 HIS E  14     103.920  90.520  83.820  1.00  0.00           H
ATOM   2755  ND1 HIS E  14     105.620  92.550  83.560  1.00  0.00           N
ATOM   2756  CG  HIS E  14     105.760  91.280  83.020  1.00  0.00           C
ATOM   2757  CE1 HIS E  14     106.850  92.960  83.810  1.00  0.00           C
ATOM   2758  HE1 HIS E  14     107.130  93.900  84.290  1.00  0.00           H
ATOM   2759  NE2 HIS E  14     107.770  92.020  83.500  1.00  0.00           N
ATOM   2760  HE2 HIS E  14     108.730  92.030  83.800  1.00  0.00           H
ATOM   2761  CD2 HIS E  14     107.080  90.940  82.990  1.00  0.00           C
ATOM   2762  HD2 HIS E  14     107.510  89.990  82.720  1.00  0.00           H
ATOM   2763  C   HIS E  14     102.840  91.480  81.500  1.00  0.00           C
ATOM   2764  O   HIS E  14     103.080  92.430  80.760  1.00  0.00           O
ATOM   2765  N   GLN E  15     101.710  91.420  82.220  1.00  0.00           N
ATOM   2766  HN  GLN E  15     101.550  90.660  82.860  1.00  0.00           H
ATOM   2767  CA  GLN E  15     100.640  92.400  82.100  1.00  0.00           C
ATOM   2768  HA  GLN E  15     100.890  93.150  81.370  1.00  0.00           H
ATOM   2769  CB  GLN E  15      99.320  91.720  81.650  1.00  0.00           C
ATOM   2770  HB1 GLN E  15      98.540  92.510  81.530  1.00  0.00           H
ATOM   2771  HB2 GLN E  15      98.960  91.040  82.460  1.00  0.00           H
ATOM   2772  CG  GLN E  15      99.430  90.920  80.330  1.00  0.00           C
ATOM   2773  HG1 GLN E  15     100.180  90.110  80.420  1.00  0.00           H
ATOM   2774  HG2 GLN E  15      99.750  91.600  79.510  1.00  0.00           H
ATOM   2775  CD  GLN E  15      98.080  90.320  79.950  1.00  0.00           C
ATOM   2776  OE1 GLN E  15      97.040  90.700  80.500  1.00  0.00           O
ATOM   2777  NE2 GLN E  15      98.070  89.350  79.010  1.00  0.00           N
ATOM   2778 HE21 GLN E  15      98.910  89.080  78.550  1.00  0.00           H
ATOM   2779 HE22 GLN E  15      97.180  88.970  78.750  1.00  0.00           H
ATOM   2780  C   GLN E  15     100.410  93.120  83.420  1.00  0.00           C
ATOM   2781  O   GLN E  15      99.360  93.020  84.040  1.00  0.00           O
ATOM   2782  N   LYS E  16     101.400  93.910  83.890  1.00  0.00           N
ATOM   2783  HN  LYS E  16     102.280  94.000  83.410  1.00  0.00           H
ATOM   2784  CA  LYS E  16     101.230  94.760  85.060  1.00  0.00           C
ATOM   2785  HA  LYS E  16     100.590  94.240  85.760  1.00  0.00           H
ATOM   2786  CB  LYS E  16     102.560  95.060  85.780  1.00  0.00           C
ATOM   2787  HB1 LYS E  16     102.330  95.750  86.630  1.00  0.00           H
ATOM   2788  HB2 LYS E  16     103.250  95.590  85.080  1.00  0.00           H
ATOM   2789  CG  LYS E  16     103.250  93.850  86.410  1.00  0.00           C
ATOM   2790  HG1 LYS E  16     103.620  93.170  85.600  1.00  0.00           H
ATOM   2791  HG2 LYS E  16     102.510  93.260  87.000  1.00  0.00           H
ATOM   2792  CD  LYS E  16     104.420  94.240  87.330  1.00  0.00           C
ATOM   2793  HD1 LYS E  16     104.040  94.820  88.190  1.00  0.00           H
ATOM   2794  HD2 LYS E  16     104.850  93.290  87.720  1.00  0.00           H
ATOM   2795  CE  LYS E  16     105.490  95.060  86.590  1.00  0.00           C
ATOM   2796  HE1 LYS E  16     105.130  96.080  86.350  1.00  0.00           H
ATOM   2797  HE2 LYS E  16     105.740  94.530  85.640  1.00  0.00           H
ATOM   2798  NZ  LYS E  16     106.740  95.180  87.360  1.00  0.00           N
ATOM   2799  HZ1 LYS E  16     107.510  95.470  86.730  1.00  0.00           H
ATOM   2800  HZ2 LYS E  16     106.680  95.860  88.140  1.00  0.00           H
ATOM   2801  HZ3 LYS E  16     106.990  94.210  87.690  1.00  0.00           H
ATOM   2802  C   LYS E  16     100.540  96.070  84.730  1.00  0.00           C
ATOM   2803  O   LYS E  16     101.130  97.150  84.800  1.00  0.00           O
ATOM   2804  N   LEU E  17      99.250  96.020  84.360  1.00  0.00           N
ATOM   2805  HN  LEU E  17      98.770  95.150  84.330  1.00  0.00           H
ATOM   2806  CA  LEU E  17      98.530  97.190  83.910  1.00  0.00           C
ATOM   2807  HA  LEU E  17      99.230  97.850  83.410  1.00  0.00           H
ATOM   2808  CB  LEU E  17      97.430  96.820  82.880  1.00  0.00           C
ATOM   2809  HB1 LEU E  17      96.870  97.740  82.580  1.00  0.00           H
ATOM   2810  HB2 LEU E  17      96.710  96.130  83.360  1.00  0.00           H
ATOM   2811  CG  LEU E  17      97.970  96.160  81.590  1.00  0.00           C
ATOM   2812  HG  LEU E  17      98.550  95.250  81.870  1.00  0.00           H
ATOM   2813  CD1 LEU E  17      96.800  95.700  80.710  1.00  0.00           C
ATOM   2814 HD11 LEU E  17      97.160  95.200  79.790  1.00  0.00           H
ATOM   2815 HD12 LEU E  17      96.150  94.980  81.260  1.00  0.00           H
ATOM   2816 HD13 LEU E  17      96.180  96.570  80.410  1.00  0.00           H
ATOM   2817  CD2 LEU E  17      98.880  97.100  80.790  1.00  0.00           C
ATOM   2818 HD21 LEU E  17      99.220  96.610  79.850  1.00  0.00           H
ATOM   2819 HD22 LEU E  17      98.340  98.030  80.520  1.00  0.00           H
ATOM   2820 HD23 LEU E  17      99.780  97.380  81.370  1.00  0.00           H
ATOM   2821  C   LEU E  17      97.940  97.990  85.060  1.00  0.00           C
ATOM   2822  O   LEU E  17      97.280  97.470  85.960  1.00  0.00           O
ATOM   2823  N   VAL E  18      98.170  99.320  85.040  1.00  0.00           N
ATOM   2824  HN  VAL E  18      98.740  99.720  84.320  1.00  0.00           H
ATOM   2825  CA  VAL E  18      97.510 100.260  85.920  1.00  0.00           C
ATOM   2826  HA  VAL E  18      96.880  99.720  86.600  1.00  0.00           H
ATOM   2827  CB  VAL E  18      98.460 101.090  86.800  1.00  0.00           C
ATOM   2828  HB  VAL E  18      99.000 100.380  87.470  1.00  0.00           H
ATOM   2829  CG1 VAL E  18      99.520 101.820  85.960  1.00  0.00           C
ATOM   2830 HG11 VAL E  18     100.140 102.460  86.620  1.00  0.00           H
ATOM   2831 HG12 VAL E  18     100.170 101.090  85.460  1.00  0.00           H
ATOM   2832 HG13 VAL E  18      99.050 102.460  85.190  1.00  0.00           H
ATOM   2833  CG2 VAL E  18      97.660 102.060  87.690  1.00  0.00           C
ATOM   2834 HG21 VAL E  18      98.330 102.580  88.410  1.00  0.00           H
ATOM   2835 HG22 VAL E  18      97.140 102.840  87.100  1.00  0.00           H
ATOM   2836 HG23 VAL E  18      96.890 101.520  88.290  1.00  0.00           H
ATOM   2837  C   VAL E  18      96.590 101.130  85.080  1.00  0.00           C
ATOM   2838  O   VAL E  18      96.960 101.610  84.010  1.00  0.00           O
ATOM   2839  N   PHE E  19      95.340 101.290  85.550  1.00  0.00           N
ATOM   2840  HN  PHE E  19      95.080 100.880  86.420  1.00  0.00           H
ATOM   2841  CA  PHE E  19      94.310 102.100  84.920  1.00  0.00           C
ATOM   2842  HA  PHE E  19      94.710 102.590  84.040  1.00  0.00           H
ATOM   2843  CB  PHE E  19      93.040 101.300  84.520  1.00  0.00           C
ATOM   2844  HB1 PHE E  19      92.150 101.960  84.530  1.00  0.00           H
ATOM   2845  HB2 PHE E  19      92.880 100.480  85.250  1.00  0.00           H
ATOM   2846  CG  PHE E  19      93.140 100.680  83.140  1.00  0.00           C
ATOM   2847  CD1 PHE E  19      92.110 100.910  82.200  1.00  0.00           C
ATOM   2848  HD1 PHE E  19      91.300 101.580  82.460  1.00  0.00           H
ATOM   2849  CE1 PHE E  19      92.110 100.270  80.960  1.00  0.00           C
ATOM   2850  HE1 PHE E  19      91.300 100.440  80.260  1.00  0.00           H
ATOM   2851  CZ  PHE E  19      93.140  99.390  80.630  1.00  0.00           C
ATOM   2852  HZ  PHE E  19      93.140  98.900  79.670  1.00  0.00           H
ATOM   2853  CD2 PHE E  19      94.170  99.790  82.790  1.00  0.00           C
ATOM   2854  HD2 PHE E  19      94.950  99.560  83.500  1.00  0.00           H
ATOM   2855  CE2 PHE E  19      94.180  99.160  81.540  1.00  0.00           C
ATOM   2856  HE2 PHE E  19      94.990  98.490  81.280  1.00  0.00           H
ATOM   2857  C   PHE E  19      93.960 103.210  85.900  1.00  0.00           C
ATOM   2858  O   PHE E  19      93.820 102.990  87.100  1.00  0.00           O
ATOM   2859  N   PHE E  20      93.880 104.450  85.390  1.00  0.00           N
ATOM   2860  HN  PHE E  20      93.830 104.540  84.390  1.00  0.00           H
ATOM   2861  CA  PHE E  20      93.730 105.660  86.170  1.00  0.00           C
ATOM   2862  HA  PHE E  20      93.720 106.450  85.430  1.00  0.00           H
ATOM   2863  CB  PHE E  20      92.400 105.820  86.950  1.00  0.00           C
ATOM   2864  HB1 PHE E  20      92.450 106.680  87.650  1.00  0.00           H
ATOM   2865  HB2 PHE E  20      92.160 104.910  87.540  1.00  0.00           H
ATOM   2866  CG  PHE E  20      91.300 106.100  85.960  1.00  0.00           C
ATOM   2867  CD1 PHE E  20      90.560 105.060  85.400  1.00  0.00           C
ATOM   2868  HD1 PHE E  20      90.790 104.050  85.700  1.00  0.00           H
ATOM   2869  CE1 PHE E  20      89.570 105.310  84.440  1.00  0.00           C
ATOM   2870  HE1 PHE E  20      89.030 104.490  83.990  1.00  0.00           H
ATOM   2871  CZ  PHE E  20      89.280 106.630  84.080  1.00  0.00           C
ATOM   2872  HZ  PHE E  20      88.490 106.840  83.360  1.00  0.00           H
ATOM   2873  CD2 PHE E  20      91.010 107.420  85.580  1.00  0.00           C
ATOM   2874  HD2 PHE E  20      91.570 108.240  86.010  1.00  0.00           H
ATOM   2875  CE2 PHE E  20      90.000 107.690  84.640  1.00  0.00           C
ATOM   2876  HE2 PHE E  20      89.770 108.710  84.380  1.00  0.00           H
ATOM   2877  C   PHE E  20      94.990 105.990  86.950  1.00  0.00           C
ATOM   2878  O   PHE E  20      94.960 106.350  88.120  1.00  0.00           O
ATOM   2879  N   ALA E  21      96.150 105.870  86.280  1.00  0.00           N
ATOM   2880  HN  ALA E  21      96.140 105.580  85.330  1.00  0.00           H
ATOM   2881  CA  ALA E  21      97.470 106.010  86.860  1.00  0.00           C
ATOM   2882  HA  ALA E  21      97.480 105.560  87.840  1.00  0.00           H
ATOM   2883  CB  ALA E  21      98.460 105.270  85.940  1.00  0.00           C
ATOM   2884  HB1 ALA E  21      98.070 104.260  85.710  1.00  0.00           H
ATOM   2885  HB2 ALA E  21      98.600 105.810  84.980  1.00  0.00           H
ATOM   2886  HB3 ALA E  21      99.450 105.160  86.450  1.00  0.00           H
ATOM   2887  C   ALA E  21      97.920 107.460  87.010  1.00  0.00           C
ATOM   2888  O   ALA E  21      99.110 107.780  86.960  1.00  0.00           O
ATOM   2889  N   GLU E  22      96.970 108.390  87.200  1.00  0.00           N
ATOM   2890  HN  GLU E  22      96.040 108.120  87.430  1.00  0.00           H
ATOM   2891  CA  GLU E  22      97.240 109.810  87.250  1.00  0.00           C
ATOM   2892  HA  GLU E  22      98.210 109.990  87.700  1.00  0.00           H
ATOM   2893  CB  GLU E  22      97.140 110.450  85.830  1.00  0.00           C
ATOM   2894  HB1 GLU E  22      96.070 110.490  85.530  1.00  0.00           H
ATOM   2895  HB2 GLU E  22      97.670 109.790  85.100  1.00  0.00           H
ATOM   2896  CG  GLU E  22      97.770 111.860  85.740  1.00  0.00           C
ATOM   2897  HG1 GLU E  22      98.870 111.790  85.690  1.00  0.00           H
ATOM   2898  HG2 GLU E  22      97.510 112.430  86.660  1.00  0.00           H
ATOM   2899  CD  GLU E  22      97.270 112.680  84.570  1.00  0.00           C
ATOM   2900  OE1 GLU E  22      96.660 112.150  83.610  1.00  0.00           O
ATOM   2901  OE2 GLU E  22      97.450 113.930  84.650  1.00  0.00           O
ATOM   2902  C   GLU E  22      96.180 110.370  88.160  1.00  0.00           C
ATOM   2903  O   GLU E  22      95.080 109.820  88.240  1.00  0.00           O
ATOM   2904  N   ASP E  23      96.470 111.470  88.870  1.00  0.00           N
ATOM   2905  HN  ASP E  23      97.350 111.940  88.770  1.00  0.00           H
ATOM   2906  CA  ASP E  23      95.580 112.170  89.770  1.00  0.00           C
ATOM   2907  HA  ASP E  23      95.210 111.430  90.470  1.00  0.00           H
ATOM   2908  CB  ASP E  23      96.400 113.220  90.600  1.00  0.00           C
ATOM   2909  HB1 ASP E  23      96.890 112.640  91.420  1.00  0.00           H
ATOM   2910  HB2 ASP E  23      95.730 113.960  91.080  1.00  0.00           H
ATOM   2911  CG  ASP E  23      97.530 113.960  89.910  1.00  0.00           C
ATOM   2912  OD1 ASP E  23      97.680 113.950  88.660  1.00  0.00           O
ATOM   2913  OD2 ASP E  23      98.310 114.610  90.660  1.00  0.00           O
ATOM   2914  C   ASP E  23      94.330 112.740  89.110  1.00  0.00           C
ATOM   2915  O   ASP E  23      94.390 113.670  88.310  1.00  0.00           O
ATOM   2916  N   VAL E  24      93.130 112.190  89.420  1.00  0.00           N
ATOM   2917  HN  VAL E  24      93.050 111.460  90.110  1.00  0.00           H
ATOM   2918  CA  VAL E  24      91.900 112.480  88.700  1.00  0.00           C
ATOM   2919  HA  VAL E  24      92.070 113.300  88.010  1.00  0.00           H
ATOM   2920  CB  VAL E  24      91.420 111.310  87.840  1.00  0.00           C
ATOM   2921  HB  VAL E  24      90.360 111.440  87.550  1.00  0.00           H
ATOM   2922  CG1 VAL E  24      92.250 111.290  86.540  1.00  0.00           C
ATOM   2923 HG11 VAL E  24      91.890 110.480  85.870  1.00  0.00           H
ATOM   2924 HG12 VAL E  24      92.150 112.260  86.000  1.00  0.00           H
ATOM   2925 HG13 VAL E  24      93.320 111.110  86.760  1.00  0.00           H
ATOM   2926  CG2 VAL E  24      91.560 109.970  88.590  1.00  0.00           C
ATOM   2927 HG21 VAL E  24      91.080 109.150  88.010  1.00  0.00           H
ATOM   2928 HG22 VAL E  24      92.630 109.690  88.730  1.00  0.00           H
ATOM   2929 HG23 VAL E  24      91.090 110.010  89.590  1.00  0.00           H
ATOM   2930  C   VAL E  24      90.770 112.970  89.600  1.00  0.00           C
ATOM   2931  O   VAL E  24      90.150 112.230  90.360  1.00  0.00           O
ATOM   2932  N   GLY E  25      90.430 114.270  89.510  1.00  0.00           N
ATOM   2933  HN  GLY E  25      90.980 114.870  88.920  1.00  0.00           H
ATOM   2934  CA  GLY E  25      89.420 114.890  90.350  1.00  0.00           C
ATOM   2935  HA1 GLY E  25      89.440 114.440  91.330  1.00  0.00           H
ATOM   2936  HA2 GLY E  25      89.650 115.950  90.400  1.00  0.00           H
ATOM   2937  C   GLY E  25      88.000 114.800  89.840  1.00  0.00           C
ATOM   2938  O   GLY E  25      87.070 114.990  90.620  1.00  0.00           O
ATOM   2939  N   SER E  26      87.780 114.520  88.550  1.00  0.00           N
ATOM   2940  HN  SER E  26      88.540 114.300  87.930  1.00  0.00           H
ATOM   2941  CA  SER E  26      86.460 114.670  87.930  1.00  0.00           C
ATOM   2942  HA  SER E  26      85.700 114.770  88.690  1.00  0.00           H
ATOM   2943  CB  SER E  26      86.370 115.900  86.980  1.00  0.00           C
ATOM   2944  HB1 SER E  26      85.380 115.940  86.470  1.00  0.00           H
ATOM   2945  HB2 SER E  26      87.160 115.840  86.200  1.00  0.00           H
ATOM   2946  OG  SER E  26      86.520 117.120  87.710  1.00  0.00           O
ATOM   2947  HG1 SER E  26      87.460 117.160  87.980  1.00  0.00           H
ATOM   2948  C   SER E  26      86.080 113.440  87.120  1.00  0.00           C
ATOM   2949  O   SER E  26      85.790 113.510  85.920  1.00  0.00           O
ATOM   2950  N   ASN E  27      86.060 112.250  87.750  1.00  0.00           N
ATOM   2951  HN  ASN E  27      86.240 112.190  88.730  1.00  0.00           H
ATOM   2952  CA  ASN E  27      85.740 111.010  87.060  1.00  0.00           C
ATOM   2953  HA  ASN E  27      86.250 111.050  86.110  1.00  0.00           H
ATOM   2954  CB  ASN E  27      86.250 109.760  87.820  1.00  0.00           C
ATOM   2955  HB1 ASN E  27      85.960 108.820  87.310  1.00  0.00           H
ATOM   2956  HB2 ASN E  27      85.850 109.710  88.850  1.00  0.00           H
ATOM   2957  CG  ASN E  27      87.760 109.800  87.880  1.00  0.00           C
ATOM   2958  OD1 ASN E  27      88.430 109.400  86.930  1.00  0.00           O
ATOM   2959  ND2 ASN E  27      88.310 110.270  89.020  1.00  0.00           N
ATOM   2960 HD21 ASN E  27      87.730 110.630  89.750  1.00  0.00           H
ATOM   2961 HD22 ASN E  27      89.310 110.350  89.080  1.00  0.00           H
ATOM   2962  C   ASN E  27      84.250 110.860  86.750  1.00  0.00           C
ATOM   2963  O   ASN E  27      83.390 110.890  87.630  1.00  0.00           O
ATOM   2964  N   LYS E  28      83.930 110.700  85.450  1.00  0.00           N
ATOM   2965  HN  LYS E  28      84.660 110.680  84.770  1.00  0.00           H
ATOM   2966  CA  LYS E  28      82.570 110.490  84.980  1.00  0.00           C
ATOM   2967  HA  LYS E  28      81.900 110.330  85.820  1.00  0.00           H
ATOM   2968  CB  LYS E  28      82.070 111.700  84.140  1.00  0.00           C
ATOM   2969  HB1 LYS E  28      82.590 111.700  83.170  1.00  0.00           H
ATOM   2970  HB2 LYS E  28      82.370 112.640  84.670  1.00  0.00           H
ATOM   2971  CG  LYS E  28      80.530 111.730  83.980  1.00  0.00           C
ATOM   2972  HG1 LYS E  28      80.080 112.110  84.930  1.00  0.00           H
ATOM   2973  HG2 LYS E  28      80.140 110.700  83.860  1.00  0.00           H
ATOM   2974  CD  LYS E  28      80.000 112.550  82.800  1.00  0.00           C
ATOM   2975  HD1 LYS E  28      78.890 112.400  82.730  1.00  0.00           H
ATOM   2976  HD2 LYS E  28      80.160 113.630  83.000  1.00  0.00           H
ATOM   2977  CE  LYS E  28      80.610 112.240  81.420  1.00  0.00           C
ATOM   2978  HE1 LYS E  28      81.620 112.700  81.350  1.00  0.00           H
ATOM   2979  HE2 LYS E  28      79.980 112.680  80.620  1.00  0.00           H
ATOM   2980  NZ  LYS E  28      80.760 110.800  81.160  1.00  0.00           N
ATOM   2981  HZ1 LYS E  28      80.070 110.470  80.450  1.00  0.00           H
ATOM   2982  HZ2 LYS E  28      81.720 110.630  80.770  1.00  0.00           H
ATOM   2983  HZ3 LYS E  28      80.670 110.210  82.020  1.00  0.00           H
ATOM   2984  C   LYS E  28      82.530 109.210  84.150  1.00  0.00           C
ATOM   2985  O   LYS E  28      81.670 109.020  83.290  1.00  0.00           O
ATOM   2986  N   GLY E  29      83.480 108.300  84.370  1.00  0.00           N
ATOM   2987  HN  GLY E  29      84.240 108.500  85.000  1.00  0.00           H
ATOM   2988  CA  GLY E  29      83.440 106.970  83.770  1.00  0.00           C
ATOM   2989  HA1 GLY E  29      82.740 106.370  84.340  1.00  0.00           H
ATOM   2990  HA2 GLY E  29      83.180 107.070  82.730  1.00  0.00           H
ATOM   2991  C   GLY E  29      84.790 106.320  83.810  1.00  0.00           C
ATOM   2992  O   GLY E  29      85.760 106.810  83.230  1.00  0.00           O
ATOM   2993  N   ALA E  30      84.890 105.180  84.500  1.00  0.00           N
ATOM   2994  HN  ALA E  30      84.120 104.870  85.070  1.00  0.00           H
ATOM   2995  CA  ALA E  30      86.080 104.370  84.500  1.00  0.00           C
ATOM   2996  HA  ALA E  30      86.790 104.750  83.790  1.00  0.00           H
ATOM   2997  CB  ALA E  30      86.700 104.360  85.910  1.00  0.00           C
ATOM   2998  HB1 ALA E  30      86.970 105.410  86.190  1.00  0.00           H
ATOM   2999  HB2 ALA E  30      85.990 103.990  86.670  1.00  0.00           H
ATOM   3000  HB3 ALA E  30      87.630 103.750  85.940  1.00  0.00           H
ATOM   3001  C   ALA E  30      85.710 102.960  84.060  1.00  0.00           C
ATOM   3002  O   ALA E  30      84.950 102.260  84.730  1.00  0.00           O
ATOM   3003  N   ILE E  31      86.240 102.530  82.900  1.00  0.00           N
ATOM   3004  HN  ILE E  31      86.830 103.110  82.340  1.00  0.00           H
ATOM   3005  CA  ILE E  31      85.930 101.240  82.310  1.00  0.00           C
ATOM   3006  HA  ILE E  31      85.580 100.590  83.100  1.00  0.00           H
ATOM   3007  CB  ILE E  31      84.830 101.310  81.250  1.00  0.00           C
ATOM   3008  HB  ILE E  31      83.910 101.690  81.760  1.00  0.00           H
ATOM   3009  CG2 ILE E  31      85.180 102.330  80.140  1.00  0.00           C
ATOM   3010 HG21 ILE E  31      84.340 102.400  79.420  1.00  0.00           H
ATOM   3011 HG22 ILE E  31      85.340 103.350  80.560  1.00  0.00           H
ATOM   3012 HG23 ILE E  31      86.090 102.030  79.590  1.00  0.00           H
ATOM   3013  CG1 ILE E  31      84.470  99.930  80.630  1.00  0.00           C
ATOM   3014 HG11 ILE E  31      85.360  99.500  80.120  1.00  0.00           H
ATOM   3015 HG12 ILE E  31      83.700 100.110  79.840  1.00  0.00           H
ATOM   3016  CD  ILE E  31      83.900  98.920  81.630  1.00  0.00           C
ATOM   3017  HD1 ILE E  31      83.630  97.980  81.110  1.00  0.00           H
ATOM   3018  HD2 ILE E  31      84.630  98.670  82.430  1.00  0.00           H
ATOM   3019  HD3 ILE E  31      82.980  99.330  82.110  1.00  0.00           H
ATOM   3020  C   ILE E  31      87.200 100.580  81.790  1.00  0.00           C
ATOM   3021  O   ILE E  31      87.980 101.150  81.020  1.00  0.00           O
ATOM   3022  N   ILE E  32      87.440  99.340  82.240  1.00  0.00           N
ATOM   3023  HN  ILE E  32      86.820  98.920  82.900  1.00  0.00           H
ATOM   3024  CA  ILE E  32      88.510  98.470  81.800  1.00  0.00           C
ATOM   3025  HA  ILE E  32      88.990  98.880  80.930  1.00  0.00           H
ATOM   3026  CB  ILE E  32      89.560  98.250  82.900  1.00  0.00           C
ATOM   3027  HB  ILE E  32      90.090  99.220  83.040  1.00  0.00           H
ATOM   3028  CG2 ILE E  32      88.890  97.910  84.250  1.00  0.00           C
ATOM   3029 HG21 ILE E  32      89.640  97.850  85.050  1.00  0.00           H
ATOM   3030 HG22 ILE E  32      88.160  98.680  84.560  1.00  0.00           H
ATOM   3031 HG23 ILE E  32      88.370  96.930  84.200  1.00  0.00           H
ATOM   3032  CG1 ILE E  32      90.620  97.190  82.500  1.00  0.00           C
ATOM   3033 HG11 ILE E  32      91.030  97.470  81.500  1.00  0.00           H
ATOM   3034 HG12 ILE E  32      90.150  96.190  82.400  1.00  0.00           H
ATOM   3035  CD  ILE E  32      91.780  97.070  83.500  1.00  0.00           C
ATOM   3036  HD1 ILE E  32      92.560  96.380  83.130  1.00  0.00           H
ATOM   3037  HD2 ILE E  32      92.250  98.060  83.670  1.00  0.00           H
ATOM   3038  HD3 ILE E  32      91.420  96.670  84.470  1.00  0.00           H
ATOM   3039  C   ILE E  32      87.870  97.150  81.400  1.00  0.00           C
ATOM   3040  O   ILE E  32      86.920  96.700  82.030  1.00  0.00           O
ATOM   3041  N   GLY E  33      88.340  96.480  80.330  1.00  0.00           N
ATOM   3042  HN  GLY E  33      89.030  96.910  79.720  1.00  0.00           H
ATOM   3043  CA  GLY E  33      87.830  95.140  80.080  1.00  0.00           C
ATOM   3044  HA1 GLY E  33      87.930  94.560  80.990  1.00  0.00           H
ATOM   3045  HA2 GLY E  33      86.800  95.240  79.770  1.00  0.00           H
ATOM   3046  C   GLY E  33      88.530  94.370  78.990  1.00  0.00           C
ATOM   3047  O   GLY E  33      88.490  94.730  77.820  1.00  0.00           O
ATOM   3048  N   LEU E  34      89.140  93.230  79.370  1.00  0.00           N
ATOM   3049  HN  LEU E  34      89.170  92.980  80.330  1.00  0.00           H
ATOM   3050  CA  LEU E  34      89.820  92.310  78.460  1.00  0.00           C
ATOM   3051  HA  LEU E  34      90.580  92.880  77.940  1.00  0.00           H
ATOM   3052  CB  LEU E  34      90.500  91.150  79.240  1.00  0.00           C
ATOM   3053  HB1 LEU E  34      91.000  90.480  78.510  1.00  0.00           H
ATOM   3054  HB2 LEU E  34      89.730  90.560  79.780  1.00  0.00           H
ATOM   3055  CG  LEU E  34      91.580  91.570  80.260  1.00  0.00           C
ATOM   3056  HG  LEU E  34      91.100  92.150  81.080  1.00  0.00           H
ATOM   3057  CD1 LEU E  34      92.250  90.320  80.860  1.00  0.00           C
ATOM   3058 HD11 LEU E  34      92.990  90.620  81.640  1.00  0.00           H
ATOM   3059 HD12 LEU E  34      91.500  89.650  81.320  1.00  0.00           H
ATOM   3060 HD13 LEU E  34      92.790  89.760  80.070  1.00  0.00           H
ATOM   3061  CD2 LEU E  34      92.690  92.440  79.660  1.00  0.00           C
ATOM   3062 HD21 LEU E  34      93.420  92.730  80.440  1.00  0.00           H
ATOM   3063 HD22 LEU E  34      93.240  91.870  78.890  1.00  0.00           H
ATOM   3064 HD23 LEU E  34      92.270  93.380  79.230  1.00  0.00           H
ATOM   3065  C   LEU E  34      88.930  91.730  77.370  1.00  0.00           C
ATOM   3066  O   LEU E  34      89.340  91.630  76.210  1.00  0.00           O
ATOM   3067  N   MET E  35      87.680  91.360  77.680  1.00  0.00           N
ATOM   3068  HN  MET E  35      87.370  91.360  78.630  1.00  0.00           H
ATOM   3069  CA  MET E  35      86.690  91.070  76.670  1.00  0.00           C
ATOM   3070  HA  MET E  35      87.030  91.390  75.700  1.00  0.00           H
ATOM   3071  CB  MET E  35      86.370  89.550  76.620  1.00  0.00           C
ATOM   3072  HB1 MET E  35      85.770  89.270  77.500  1.00  0.00           H
ATOM   3073  HB2 MET E  35      87.340  89.020  76.710  1.00  0.00           H
ATOM   3074  CG  MET E  35      85.680  89.070  75.320  1.00  0.00           C
ATOM   3075  HG1 MET E  35      85.700  87.960  75.310  1.00  0.00           H
ATOM   3076  HG2 MET E  35      86.290  89.420  74.450  1.00  0.00           H
ATOM   3077  SD  MET E  35      83.960  89.600  75.080  1.00  0.00           S
ATOM   3078  CE  MET E  35      83.780  88.970  73.390  1.00  0.00           C
ATOM   3079  HE1 MET E  35      82.830  89.360  72.940  1.00  0.00           H
ATOM   3080  HE2 MET E  35      84.610  89.320  72.740  1.00  0.00           H
ATOM   3081  HE3 MET E  35      83.750  87.860  73.360  1.00  0.00           H
ATOM   3082  C   MET E  35      85.440  91.860  77.020  1.00  0.00           C
ATOM   3083  O   MET E  35      84.880  91.710  78.100  1.00  0.00           O
ATOM   3084  N   VAL E  36      84.980  92.720  76.080  1.00  0.00           N
ATOM   3085  HN  VAL E  36      85.430  92.840  75.210  1.00  0.00           H
ATOM   3086  CA  VAL E  36      83.770  93.490  76.250  1.00  0.00           C
ATOM   3087  HA  VAL E  36      83.170  93.030  77.020  1.00  0.00           H
ATOM   3088  CB  VAL E  36      83.990  94.950  76.660  1.00  0.00           C
ATOM   3089  HB  VAL E  36      82.990  95.430  76.810  1.00  0.00           H
ATOM   3090  CG1 VAL E  36      84.720  94.990  78.010  1.00  0.00           C
ATOM   3091 HG11 VAL E  36      84.740  96.030  78.410  1.00  0.00           H
ATOM   3092 HG12 VAL E  36      84.200  94.330  78.740  1.00  0.00           H
ATOM   3093 HG13 VAL E  36      85.760  94.640  77.890  1.00  0.00           H
ATOM   3094  CG2 VAL E  36      84.770  95.740  75.610  1.00  0.00           C
ATOM   3095 HG21 VAL E  36      84.850  96.800  75.920  1.00  0.00           H
ATOM   3096 HG22 VAL E  36      85.800  95.340  75.490  1.00  0.00           H
ATOM   3097 HG23 VAL E  36      84.280  95.720  74.610  1.00  0.00           H
ATOM   3098  C   VAL E  36      82.940  93.450  74.990  1.00  0.00           C
ATOM   3099  O   VAL E  36      83.440  93.390  73.870  1.00  0.00           O
ATOM   3100  N   GLY E  37      81.610  93.490  75.170  1.00  0.00           N
ATOM   3101  HN  GLY E  37      81.240  93.510  76.100  1.00  0.00           H
ATOM   3102  CA  GLY E  37      80.630  93.660  74.110  1.00  0.00           C
ATOM   3103  HA1 GLY E  37      80.990  94.370  73.380  1.00  0.00           H
ATOM   3104  HA2 GLY E  37      80.380  92.690  73.700  1.00  0.00           H
ATOM   3105  C   GLY E  37      79.410  94.230  74.770  1.00  0.00           C
ATOM   3106  O   GLY E  37      78.820  93.600  75.650  1.00  0.00           O
ATOM   3107  N   GLY E  38      79.020  95.460  74.390  1.00  0.00           N
ATOM   3108  HN  GLY E  38      79.400  95.900  73.570  1.00  0.00           H
ATOM   3109  CA  GLY E  38      78.030  96.250  75.100  1.00  0.00           C
ATOM   3110  HA1 GLY E  38      77.550  96.900  74.390  1.00  0.00           H
ATOM   3111  HA2 GLY E  38      77.340  95.590  75.600  1.00  0.00           H
ATOM   3112  C   GLY E  38      78.640  97.120  76.170  1.00  0.00           C
ATOM   3113  O   GLY E  38      78.590  96.780  77.350  1.00  0.00           O
ATOM   3114  N   VAL E  39      79.210  98.270  75.770  1.00  0.00           N
ATOM   3115  HN  VAL E  39      79.240  98.510  74.800  1.00  0.00           H
ATOM   3116  CA  VAL E  39      79.760  99.260  76.680  1.00  0.00           C
ATOM   3117  HA  VAL E  39      79.490  99.020  77.700  1.00  0.00           H
ATOM   3118  CB  VAL E  39      81.290  99.380  76.570  1.00  0.00           C
ATOM   3119  HB  VAL E  39      81.570  99.680  75.530  1.00  0.00           H
ATOM   3120  CG1 VAL E  39      81.830 100.430  77.560  1.00  0.00           C
ATOM   3121 HG11 VAL E  39      82.940 100.460  77.510  1.00  0.00           H
ATOM   3122 HG12 VAL E  39      81.460 101.450  77.310  1.00  0.00           H
ATOM   3123 HG13 VAL E  39      81.530 100.190  78.600  1.00  0.00           H
ATOM   3124  CG2 VAL E  39      81.940  98.010  76.850  1.00  0.00           C
ATOM   3125 HG21 VAL E  39      83.050  98.110  76.820  1.00  0.00           H
ATOM   3126 HG22 VAL E  39      81.650  97.630  77.850  1.00  0.00           H
ATOM   3127 HG23 VAL E  39      81.650  97.260  76.080  1.00  0.00           H
ATOM   3128  C   VAL E  39      79.140 100.600  76.340  1.00  0.00           C
ATOM   3129  O   VAL E  39      79.380 101.140  75.270  1.00  0.00           O
ATOM   3130  N   VAL E  40      78.320 101.170  77.240  1.00  0.00           N
ATOM   3131  HN  VAL E  40      78.120 100.700  78.110  1.00  0.00           H
ATOM   3132  CA  VAL E  40      77.570 102.380  76.950  1.00  0.00           C
ATOM   3133  HA  VAL E  40      77.700 102.670  75.920  1.00  0.00           H
ATOM   3134  CB  VAL E  40      76.070 102.180  77.190  1.00  0.00           C
ATOM   3135  HB  VAL E  40      75.890 102.000  78.270  1.00  0.00           H
ATOM   3136  CG1 VAL E  40      75.270 103.430  76.770  1.00  0.00           C
ATOM   3137 HG11 VAL E  40      74.180 103.250  76.930  1.00  0.00           H
ATOM   3138 HG12 VAL E  40      75.550 104.330  77.350  1.00  0.00           H
ATOM   3139 HG13 VAL E  40      75.410 103.630  75.690  1.00  0.00           H
ATOM   3140  CG2 VAL E  40      75.570 100.930  76.460  1.00  0.00           C
ATOM   3141 HG21 VAL E  40      74.470 100.840  76.570  1.00  0.00           H
ATOM   3142 HG22 VAL E  40      75.790 100.980  75.370  1.00  0.00           H
ATOM   3143 HG23 VAL E  40      76.020 100.000  76.870  1.00  0.00           H
ATOM   3144  C   VAL E  40      78.070 103.510  77.830  1.00  0.00           C
ATOM   3145  O   VAL E  40      77.810 103.560  79.030  1.00  0.00           O
ATOM   3146  N   ILE E  41      78.810 104.460  77.240  1.00  0.00           N
ATOM   3147  HN  ILE E  41      79.030 104.400  76.270  1.00  0.00           H
ATOM   3148  CA  ILE E  41      79.410 105.570  77.980  1.00  0.00           C
ATOM   3149  HA  ILE E  41      79.350 105.370  79.040  1.00  0.00           H
ATOM   3150  CB  ILE E  41      80.890 105.780  77.640  1.00  0.00           C
ATOM   3151  HB  ILE E  41      80.980 106.120  76.580  1.00  0.00           H
ATOM   3152  CG2 ILE E  41      81.470 106.880  78.570  1.00  0.00           C
ATOM   3153 HG21 ILE E  41      82.530 107.070  78.310  1.00  0.00           H
ATOM   3154 HG22 ILE E  41      80.930 107.840  78.460  1.00  0.00           H
ATOM   3155 HG23 ILE E  41      81.420 106.560  79.630  1.00  0.00           H
ATOM   3156  CG1 ILE E  41      81.680 104.450  77.750  1.00  0.00           C
ATOM   3157 HG11 ILE E  41      81.230 103.690  77.080  1.00  0.00           H
ATOM   3158 HG12 ILE E  41      81.600 104.070  78.790  1.00  0.00           H
ATOM   3159  CD  ILE E  41      83.160 104.580  77.360  1.00  0.00           C
ATOM   3160  HD1 ILE E  41      83.640 103.570  77.330  1.00  0.00           H
ATOM   3161  HD2 ILE E  41      83.250 105.030  76.350  1.00  0.00           H
ATOM   3162  HD3 ILE E  41      83.720 105.210  78.080  1.00  0.00           H
ATOM   3163  C   ILE E  41      78.620 106.830  77.700  1.00  0.00           C
ATOM   3164  O   ILE E  41      78.700 107.430  76.620  1.00  0.00           O
ATOM   3165  N   ALA E  42      77.800 107.290  78.660  1.00  0.00           N
ATOM   3166  HN  ALA E  42      77.650 106.770  79.500  1.00  0.00           H
ATOM   3167  CA  ALA E  42      77.080 108.540  78.530  1.00  0.00           C
ATOM   3168  HA  ALA E  42      76.540 108.500  77.600  1.00  0.00           H
ATOM   3169  CB  ALA E  42      76.050 108.680  79.660  1.00  0.00           C
ATOM   3170  HB1 ALA E  42      75.390 107.780  79.680  1.00  0.00           H
ATOM   3171  HB2 ALA E  42      76.540 108.780  80.640  1.00  0.00           H
ATOM   3172  HB3 ALA E  42      75.400 109.570  79.480  1.00  0.00           H
ATOM   3173  C   ALA E  42      77.980 109.790  78.490  1.00  0.00           C
ATOM   3174  O   ALA E  42      78.920 109.920  79.270  1.00  0.00           O
ATOM   3175  N   NME E  43      77.670 110.730  77.590  1.00  0.00           N
ATOM   3176  HN  NME E  43      76.890 110.570  76.980  1.00  0.00           H
ATOM   3177  CH3 NME E  43      78.390 111.970  77.450  1.00  0.00           C
ATOM   3178 HH31 NME E  43      78.230 112.630  78.330  1.00  0.00           H
ATOM   3179 HH32 NME E  43      79.480 111.790  77.330  1.00  0.00           H
ATOM   3180 HH33 NME E  43      78.030 112.520  76.550  1.00  0.00           H
ATOM   3181  CH3 ACE F   0      41.690  46.020  81.730  1.00  0.00           C
ATOM   3182 HH31 ACE F   0      42.230  45.570  80.870  1.00  0.00           H
ATOM   3183 HH32 ACE F   0      41.380  45.210  82.420  1.00  0.00           H
ATOM   3184 HH33 ACE F   0      40.780  46.530  81.360  1.00  0.00           H
ATOM   3185  C   ACE F   0      42.570  46.980  82.440  1.00  0.00           C
ATOM   3186  O   ACE F   0      42.840  46.820  83.620  1.00  0.00           O
ATOM   3187  N   ASP F   1      43.020  48.010  81.710  1.00  0.00           N
ATOM   3188  HN  ASP F   1      42.760  48.100  80.750  1.00  0.00           H
ATOM   3189  CA  ASP F   1      43.850  49.070  82.230  1.00  0.00           C
ATOM   3190  HA  ASP F   1      43.440  49.390  83.180  1.00  0.00           H
ATOM   3191  CB  ASP F   1      45.330  48.610  82.420  1.00  0.00           C
ATOM   3192  HB1 ASP F   1      45.770  48.320  81.450  1.00  0.00           H
ATOM   3193  HB2 ASP F   1      45.350  47.720  83.090  1.00  0.00           H
ATOM   3194  CG  ASP F   1      46.220  49.660  83.060  1.00  0.00           C
ATOM   3195  OD1 ASP F   1      45.690  50.540  83.790  1.00  0.00           O
ATOM   3196  OD2 ASP F   1      47.460  49.580  82.880  1.00  0.00           O
ATOM   3197  C   ASP F   1      43.730  50.240  81.260  1.00  0.00           C
ATOM   3198  O   ASP F   1      43.280  50.070  80.130  1.00  0.00           O
ATOM   3199  N   ALA F   2      44.140  51.440  81.710  1.00  0.00           N
ATOM   3200  HN  ALA F   2      44.590  51.430  82.610  1.00  0.00           H
ATOM   3201  CA  ALA F   2      44.070  52.700  81.000  1.00  0.00           C
ATOM   3202  HA  ALA F   2      44.720  52.640  80.130  1.00  0.00           H
ATOM   3203  CB  ALA F   2      42.630  53.060  80.550  1.00  0.00           C
ATOM   3204  HB1 ALA F   2      42.250  52.310  79.830  1.00  0.00           H
ATOM   3205  HB2 ALA F   2      41.940  53.080  81.420  1.00  0.00           H
ATOM   3206  HB3 ALA F   2      42.610  54.050  80.050  1.00  0.00           H
ATOM   3207  C   ALA F   2      44.600  53.780  81.920  1.00  0.00           C
ATOM   3208  O   ALA F   2      43.850  54.480  82.600  1.00  0.00           O
ATOM   3209  N   GLU F   3      45.940  53.910  82.010  1.00  0.00           N
ATOM   3210  HN  GLU F   3      46.540  53.310  81.490  1.00  0.00           H
ATOM   3211  CA  GLU F   3      46.590  54.810  82.940  1.00  0.00           C
ATOM   3212  HA  GLU F   3      45.930  55.010  83.770  1.00  0.00           H
ATOM   3213  CB  GLU F   3      47.870  54.130  83.500  1.00  0.00           C
ATOM   3214  HB1 GLU F   3      48.760  54.350  82.880  1.00  0.00           H
ATOM   3215  HB2 GLU F   3      47.710  53.030  83.460  1.00  0.00           H
ATOM   3216  CG  GLU F   3      48.140  54.460  84.990  1.00  0.00           C
ATOM   3217  HG1 GLU F   3      49.050  53.920  85.350  1.00  0.00           H
ATOM   3218  HG2 GLU F   3      47.280  54.140  85.610  1.00  0.00           H
ATOM   3219  CD  GLU F   3      48.360  55.940  85.190  1.00  0.00           C
ATOM   3220  OE1 GLU F   3      47.420  56.640  85.640  1.00  0.00           O
ATOM   3221  OE2 GLU F   3      49.460  56.430  84.820  1.00  0.00           O
ATOM   3222  C   GLU F   3      46.900  56.140  82.240  1.00  0.00           C
ATOM   3223  O   GLU F   3      47.250  56.180  81.060  1.00  0.00           O
ATOM   3224  N   PHE F   4      46.730  57.280  82.950  1.00  0.00           N
ATOM   3225  HN  PHE F   4      46.600  57.200  83.950  1.00  0.00           H
ATOM   3226  CA  PHE F   4      46.770  58.630  82.410  1.00  0.00           C
ATOM   3227  HA  PHE F   4      47.180  58.600  81.410  1.00  0.00           H
ATOM   3228  CB  PHE F   4      45.340  59.250  82.350  1.00  0.00           C
ATOM   3229  HB1 PHE F   4      45.370  60.340  82.110  1.00  0.00           H
ATOM   3230  HB2 PHE F   4      44.830  59.130  83.320  1.00  0.00           H
ATOM   3231  CG  PHE F   4      44.510  58.600  81.280  1.00  0.00           C
ATOM   3232  CD1 PHE F   4      43.630  57.550  81.590  1.00  0.00           C
ATOM   3233  HD1 PHE F   4      43.590  57.170  82.610  1.00  0.00           H
ATOM   3234  CE1 PHE F   4      42.800  56.990  80.620  1.00  0.00           C
ATOM   3235  HE1 PHE F   4      42.130  56.190  80.880  1.00  0.00           H
ATOM   3236  CZ  PHE F   4      42.820  57.500  79.310  1.00  0.00           C
ATOM   3237  HZ  PHE F   4      42.150  57.090  78.560  1.00  0.00           H
ATOM   3238  CD2 PHE F   4      44.530  59.090  79.960  1.00  0.00           C
ATOM   3239  HD2 PHE F   4      45.170  59.920  79.720  1.00  0.00           H
ATOM   3240  CE2 PHE F   4      43.690  58.550  78.980  1.00  0.00           C
ATOM   3241  HE2 PHE F   4      43.690  58.960  77.980  1.00  0.00           H
ATOM   3242  C   PHE F   4      47.690  59.590  83.180  1.00  0.00           C
ATOM   3243  O   PHE F   4      47.550  60.810  83.080  1.00  0.00           O
ATOM   3244  N   ARG F   5      48.660  59.100  83.970  1.00  0.00           N
ATOM   3245  HN  ARG F   5      48.770  58.110  84.130  1.00  0.00           H
ATOM   3246  CA  ARG F   5      49.590  59.960  84.680  1.00  0.00           C
ATOM   3247  HA  ARG F   5      49.000  60.610  85.300  1.00  0.00           H
ATOM   3248  CB  ARG F   5      50.500  59.130  85.620  1.00  0.00           C
ATOM   3249  HB1 ARG F   5      50.960  58.330  85.010  1.00  0.00           H
ATOM   3250  HB2 ARG F   5      49.850  58.630  86.380  1.00  0.00           H
ATOM   3251  CG  ARG F   5      51.640  59.870  86.340  1.00  0.00           C
ATOM   3252  HG1 ARG F   5      51.210  60.660  87.000  1.00  0.00           H
ATOM   3253  HG2 ARG F   5      52.310  60.370  85.600  1.00  0.00           H
ATOM   3254  CD  ARG F   5      52.500  58.910  87.170  1.00  0.00           C
ATOM   3255  HD1 ARG F   5      52.980  58.150  86.520  1.00  0.00           H
ATOM   3256  HD2 ARG F   5      51.860  58.410  87.930  1.00  0.00           H
ATOM   3257  NE  ARG F   5      53.570  59.740  87.810  1.00  0.00           N
ATOM   3258  HE  ARG F   5      53.940  60.540  87.300  1.00  0.00           H
ATOM   3259  CZ  ARG F   5      53.960  59.600  89.060  1.00  0.00           C
ATOM   3260  NH1 ARG F   5      53.790  58.460  89.700  1.00  0.00           N
ATOM   3261 HH11 ARG F   5      53.720  57.660  89.110  1.00  0.00           H
ATOM   3262 HH12 ARG F   5      54.170  58.370  90.630  1.00  0.00           H
ATOM   3263  NH2 ARG F   5      54.600  60.580  89.650  1.00  0.00           N
ATOM   3264 HH21 ARG F   5      54.880  61.340  89.050  1.00  0.00           H
ATOM   3265 HH22 ARG F   5      55.120  60.400  90.490  1.00  0.00           H
ATOM   3266  C   ARG F   5      50.470  60.870  83.810  1.00  0.00           C
ATOM   3267  O   ARG F   5      51.110  60.430  82.860  1.00  0.00           O
ATOM   3268  N   HIS F   6      50.540  62.160  84.190  1.00  0.00           N
ATOM   3269  HN  HIS F   6      49.990  62.490  84.950  1.00  0.00           H
ATOM   3270  CA  HIS F   6      51.490  63.120  83.660  1.00  0.00           C
ATOM   3271  HA  HIS F   6      52.200  62.620  83.010  1.00  0.00           H
ATOM   3272  CB  HIS F   6      50.810  64.290  82.900  1.00  0.00           C
ATOM   3273  HB1 HIS F   6      51.570  65.050  82.620  1.00  0.00           H
ATOM   3274  HB2 HIS F   6      50.070  64.770  83.560  1.00  0.00           H
ATOM   3275  ND1 HIS F   6      50.860  63.510  80.540  1.00  0.00           N
ATOM   3276  CG  HIS F   6      50.110  63.860  81.650  1.00  0.00           C
ATOM   3277  CE1 HIS F   6      49.970  63.320  79.570  1.00  0.00           C
ATOM   3278  HE1 HIS F   6      50.210  62.990  78.560  1.00  0.00           H
ATOM   3279  NE2 HIS F   6      48.710  63.560  80.000  1.00  0.00           N
ATOM   3280  HE2 HIS F   6      47.880  63.550  79.420  1.00  0.00           H
ATOM   3281  CD2 HIS F   6      48.790  63.900  81.330  1.00  0.00           C
ATOM   3282  HD2 HIS F   6      47.940  64.160  81.940  1.00  0.00           H
ATOM   3283  C   HIS F   6      52.260  63.680  84.840  1.00  0.00           C
ATOM   3284  O   HIS F   6      51.710  63.860  85.930  1.00  0.00           O
ATOM   3285  N   ASP F   7      53.570  63.970  84.660  1.00  0.00           N
ATOM   3286  HN  ASP F   7      54.030  63.730  83.810  1.00  0.00           H
ATOM   3287  CA  ASP F   7      54.380  64.620  85.670  1.00  0.00           C
ATOM   3288  HA  ASP F   7      53.810  64.750  86.590  1.00  0.00           H
ATOM   3289  CB  ASP F   7      55.670  63.810  85.990  1.00  0.00           C
ATOM   3290  HB1 ASP F   7      56.350  64.400  86.630  1.00  0.00           H
ATOM   3291  HB2 ASP F   7      56.200  63.540  85.060  1.00  0.00           H
ATOM   3292  CG  ASP F   7      55.300  62.550  86.730  1.00  0.00           C
ATOM   3293  OD1 ASP F   7      55.530  62.500  87.970  1.00  0.00           O
ATOM   3294  OD2 ASP F   7      54.730  61.610  86.120  1.00  0.00           O
ATOM   3295  C   ASP F   7      54.720  66.010  85.180  1.00  0.00           C
ATOM   3296  O   ASP F   7      55.480  66.200  84.220  1.00  0.00           O
ATOM   3297  N   SER F   8      54.130  67.040  85.820  1.00  0.00           N
ATOM   3298  HN  SER F   8      53.570  66.870  86.620  1.00  0.00           H
ATOM   3299  CA  SER F   8      53.930  68.350  85.200  1.00  0.00           C
ATOM   3300  HA  SER F   8      54.220  68.320  84.160  1.00  0.00           H
ATOM   3301  CB  SER F   8      52.450  68.790  85.300  1.00  0.00           C
ATOM   3302  HB1 SER F   8      52.290  69.710  84.690  1.00  0.00           H
ATOM   3303  HB2 SER F   8      52.190  69.020  86.360  1.00  0.00           H
ATOM   3304  OG  SER F   8      51.570  67.770  84.840  1.00  0.00           O
ATOM   3305  HG1 SER F   8      50.670  68.130  84.910  1.00  0.00           H
ATOM   3306  C   SER F   8      54.750  69.430  85.870  1.00  0.00           C
ATOM   3307  O   SER F   8      54.410  70.610  85.780  1.00  0.00           O
ATOM   3308  N   GLY F   9      55.810  69.050  86.620  1.00  0.00           N
ATOM   3309  HN  GLY F   9      56.040  68.080  86.650  1.00  0.00           H
ATOM   3310  CA  GLY F   9      56.650  69.940  87.420  1.00  0.00           C
ATOM   3311  HA1 GLY F   9      56.090  70.170  88.320  1.00  0.00           H
ATOM   3312  HA2 GLY F   9      57.550  69.400  87.630  1.00  0.00           H
ATOM   3313  C   GLY F   9      57.100  71.260  86.830  1.00  0.00           C
ATOM   3314  O   GLY F   9      57.440  71.350  85.650  1.00  0.00           O
ATOM   3315  N   TYR F  10      57.160  72.310  87.680  1.00  0.00           N
ATOM   3316  HN  TYR F  10      56.940  72.170  88.640  1.00  0.00           H
ATOM   3317  CA  TYR F  10      57.410  73.680  87.260  1.00  0.00           C
ATOM   3318  HA  TYR F  10      58.150  73.670  86.470  1.00  0.00           H
ATOM   3319  CB  TYR F  10      56.100  74.380  86.750  1.00  0.00           C
ATOM   3320  HB1 TYR F  10      56.220  75.480  86.730  1.00  0.00           H
ATOM   3321  HB2 TYR F  10      55.270  74.130  87.450  1.00  0.00           H
ATOM   3322  CG  TYR F  10      55.670  74.040  85.340  1.00  0.00           C
ATOM   3323  CD1 TYR F  10      56.590  74.110  84.270  1.00  0.00           C
ATOM   3324  HD1 TYR F  10      57.630  74.310  84.470  1.00  0.00           H
ATOM   3325  CE1 TYR F  10      56.160  74.010  82.940  1.00  0.00           C
ATOM   3326  HE1 TYR F  10      56.880  74.090  82.140  1.00  0.00           H
ATOM   3327  CZ  TYR F  10      54.810  73.790  82.660  1.00  0.00           C
ATOM   3328  OH  TYR F  10      54.400  73.640  81.320  1.00  0.00           O
ATOM   3329  HH  TYR F  10      53.730  72.920  81.300  1.00  0.00           H
ATOM   3330  CD2 TYR F  10      54.320  73.820  85.030  1.00  0.00           C
ATOM   3331  HD2 TYR F  10      53.590  73.770  85.830  1.00  0.00           H
ATOM   3332  CE2 TYR F  10      53.890  73.670  83.700  1.00  0.00           C
ATOM   3333  HE2 TYR F  10      52.850  73.500  83.490  1.00  0.00           H
ATOM   3334  C   TYR F  10      58.020  74.540  88.370  1.00  0.00           C
ATOM   3335  O   TYR F  10      57.470  75.560  88.790  1.00  0.00           O
ATOM   3336  N   GLU F  11      59.200  74.160  88.890  1.00  0.00           N
ATOM   3337  HN  GLU F  11      59.610  73.270  88.660  1.00  0.00           H
ATOM   3338  CA  GLU F  11      60.020  75.020  89.750  1.00  0.00           C
ATOM   3339  HA  GLU F  11      59.390  75.340  90.560  1.00  0.00           H
ATOM   3340  CB  GLU F  11      61.220  74.280  90.370  1.00  0.00           C
ATOM   3341  HB1 GLU F  11      61.880  75.030  90.870  1.00  0.00           H
ATOM   3342  HB2 GLU F  11      61.820  73.810  89.550  1.00  0.00           H
ATOM   3343  CG  GLU F  11      60.870  73.220  91.440  1.00  0.00           C
ATOM   3344  HG1 GLU F  11      60.320  72.370  91.000  1.00  0.00           H
ATOM   3345  HG2 GLU F  11      60.230  73.680  92.220  1.00  0.00           H
ATOM   3346  CD  GLU F  11      62.150  72.730  92.080  1.00  0.00           C
ATOM   3347  OE1 GLU F  11      62.850  71.900  91.450  1.00  0.00           O
ATOM   3348  OE2 GLU F  11      62.510  73.230  93.180  1.00  0.00           O
ATOM   3349  C   GLU F  11      60.560  76.290  89.090  1.00  0.00           C
ATOM   3350  O   GLU F  11      60.900  76.310  87.900  1.00  0.00           O
ATOM   3351  N   VAL F  12      60.720  77.370  89.880  1.00  0.00           N
ATOM   3352  HN  VAL F  12      60.450  77.330  90.840  1.00  0.00           H
ATOM   3353  CA  VAL F  12      61.350  78.610  89.440  1.00  0.00           C
ATOM   3354  HA  VAL F  12      61.690  78.490  88.420  1.00  0.00           H
ATOM   3355  CB  VAL F  12      60.360  79.780  89.420  1.00  0.00           C
ATOM   3356  HB  VAL F  12      59.530  79.490  88.730  1.00  0.00           H
ATOM   3357  CG1 VAL F  12      59.730  80.080  90.800  1.00  0.00           C
ATOM   3358 HG11 VAL F  12      58.960  80.880  90.700  1.00  0.00           H
ATOM   3359 HG12 VAL F  12      59.240  79.190  91.220  1.00  0.00           H
ATOM   3360 HG13 VAL F  12      60.500  80.440  91.520  1.00  0.00           H
ATOM   3361  CG2 VAL F  12      61.030  81.040  88.840  1.00  0.00           C
ATOM   3362 HG21 VAL F  12      60.280  81.860  88.740  1.00  0.00           H
ATOM   3363 HG22 VAL F  12      61.850  81.400  89.490  1.00  0.00           H
ATOM   3364 HG23 VAL F  12      61.440  80.820  87.830  1.00  0.00           H
ATOM   3365  C   VAL F  12      62.600  78.890  90.270  1.00  0.00           C
ATOM   3366  O   VAL F  12      62.560  79.120  91.480  1.00  0.00           O
ATOM   3367  N   HIS F  13      63.790  78.840  89.630  1.00  0.00           N
ATOM   3368  HN  HIS F  13      63.830  78.530  88.680  1.00  0.00           H
ATOM   3369  CA  HIS F  13      65.060  79.060  90.300  1.00  0.00           C
ATOM   3370  HA  HIS F  13      64.890  79.460  91.290  1.00  0.00           H
ATOM   3371  CB  HIS F  13      65.920  77.770  90.410  1.00  0.00           C
ATOM   3372  HB1 HIS F  13      66.780  77.950  91.090  1.00  0.00           H
ATOM   3373  HB2 HIS F  13      66.320  77.500  89.410  1.00  0.00           H
ATOM   3374  ND1 HIS F  13      64.800  75.610  89.960  1.00  0.00           N
ATOM   3375  CG  HIS F  13      65.190  76.550  90.890  1.00  0.00           C
ATOM   3376  CE1 HIS F  13      64.390  74.580  90.670  1.00  0.00           C
ATOM   3377  HE1 HIS F  13      63.950  73.660  90.270  1.00  0.00           H
ATOM   3378  NE2 HIS F  13      64.500  74.810  92.000  1.00  0.00           N
ATOM   3379  HE2 HIS F  13      64.050  74.230  92.700  1.00  0.00           H
ATOM   3380  CD2 HIS F  13      65.040  76.060  92.150  1.00  0.00           C
ATOM   3381  HD2 HIS F  13      65.280  76.510  93.100  1.00  0.00           H
ATOM   3382  C   HIS F  13      65.900  80.050  89.530  1.00  0.00           C
ATOM   3383  O   HIS F  13      66.130  79.870  88.340  1.00  0.00           O
ATOM   3384  N   HIS F  14      66.430  81.100  90.190  1.00  0.00           N
ATOM   3385  HN  HIS F  14      66.170  81.270  91.150  1.00  0.00           H
ATOM   3386  CA  HIS F  14      67.320  82.080  89.560  1.00  0.00           C
ATOM   3387  HA  HIS F  14      66.960  82.250  88.550  1.00  0.00           H
ATOM   3388  CB  HIS F  14      67.260  83.430  90.310  1.00  0.00           C
ATOM   3389  HB1 HIS F  14      67.650  83.340  91.340  1.00  0.00           H
ATOM   3390  HB2 HIS F  14      66.180  83.690  90.400  1.00  0.00           H
ATOM   3391  ND1 HIS F  14      67.910  84.780  88.290  1.00  0.00           N
ATOM   3392  CG  HIS F  14      67.890  84.640  89.670  1.00  0.00           C
ATOM   3393  CE1 HIS F  14      68.250  86.030  88.080  1.00  0.00           C
ATOM   3394  HE1 HIS F  14      68.310  86.510  87.090  1.00  0.00           H
ATOM   3395  NE2 HIS F  14      68.490  86.690  89.230  1.00  0.00           N
ATOM   3396  HE2 HIS F  14      68.560  87.700  89.320  1.00  0.00           H
ATOM   3397  CD2 HIS F  14      68.260  85.810  90.260  1.00  0.00           C
ATOM   3398  HD2 HIS F  14      68.300  86.070  91.300  1.00  0.00           H
ATOM   3399  C   HIS F  14      68.740  81.520  89.410  1.00  0.00           C
ATOM   3400  O   HIS F  14      69.030  80.820  88.450  1.00  0.00           O
ATOM   3401  N   GLN F  15      69.670  81.770  90.360  1.00  0.00           N
ATOM   3402  HN  GLN F  15      69.450  82.320  91.150  1.00  0.00           H
ATOM   3403  CA  GLN F  15      71.010  81.170  90.360  1.00  0.00           C
ATOM   3404  HA  GLN F  15      71.430  81.370  89.380  1.00  0.00           H
ATOM   3405  CB  GLN F  15      71.940  81.850  91.410  1.00  0.00           C
ATOM   3406  HB1 GLN F  15      72.260  81.130  92.210  1.00  0.00           H
ATOM   3407  HB2 GLN F  15      71.320  82.620  91.920  1.00  0.00           H
ATOM   3408  CG  GLN F  15      73.180  82.580  90.830  1.00  0.00           C
ATOM   3409  HG1 GLN F  15      73.640  83.210  91.610  1.00  0.00           H
ATOM   3410  HG2 GLN F  15      72.860  83.250  90.000  1.00  0.00           H
ATOM   3411  CD  GLN F  15      74.230  81.610  90.270  1.00  0.00           C
ATOM   3412  OE1 GLN F  15      73.990  80.850  89.320  1.00  0.00           O
ATOM   3413  NE2 GLN F  15      75.440  81.600  90.860  1.00  0.00           N
ATOM   3414 HE21 GLN F  15      75.730  82.390  91.400  1.00  0.00           H
ATOM   3415 HE22 GLN F  15      76.070  80.890  90.570  1.00  0.00           H
ATOM   3416  C   GLN F  15      71.040  79.640  90.510  1.00  0.00           C
ATOM   3417  O   GLN F  15      70.170  79.050  91.150  1.00  0.00           O
ATOM   3418  N   LYS F  16      72.060  78.980  89.920  1.00  0.00           N
ATOM   3419  HN  LYS F  16      72.770  79.500  89.440  1.00  0.00           H
ATOM   3420  CA  LYS F  16      72.200  77.530  89.910  1.00  0.00           C
ATOM   3421  HA  LYS F  16      72.140  77.210  90.940  1.00  0.00           H
ATOM   3422  CB  LYS F  16      71.060  76.810  89.120  1.00  0.00           C
ATOM   3423  HB1 LYS F  16      70.120  76.980  89.690  1.00  0.00           H
ATOM   3424  HB2 LYS F  16      71.230  75.710  89.120  1.00  0.00           H
ATOM   3425  CG  LYS F  16      70.860  77.310  87.670  1.00  0.00           C
ATOM   3426  HG1 LYS F  16      71.760  77.000  87.090  1.00  0.00           H
ATOM   3427  HG2 LYS F  16      70.830  78.410  87.660  1.00  0.00           H
ATOM   3428  CD  LYS F  16      69.610  76.730  86.980  1.00  0.00           C
ATOM   3429  HD1 LYS F  16      69.690  76.870  85.880  1.00  0.00           H
ATOM   3430  HD2 LYS F  16      69.620  75.640  87.160  1.00  0.00           H
ATOM   3431  CE  LYS F  16      68.270  77.270  87.490  1.00  0.00           C
ATOM   3432  HE1 LYS F  16      68.320  77.490  88.580  1.00  0.00           H
ATOM   3433  HE2 LYS F  16      67.460  76.530  87.310  1.00  0.00           H
ATOM   3434  NZ  LYS F  16      67.900  78.510  86.780  1.00  0.00           N
ATOM   3435  HZ1 LYS F  16      67.140  79.030  87.280  1.00  0.00           H
ATOM   3436  HZ2 LYS F  16      68.730  79.140  86.690  1.00  0.00           H
ATOM   3437  HZ3 LYS F  16      67.580  78.260  85.810  1.00  0.00           H
ATOM   3438  C   LYS F  16      73.570  77.080  89.390  1.00  0.00           C
ATOM   3439  O   LYS F  16      73.970  77.340  88.260  1.00  0.00           O
ATOM   3440  N   LEU F  17      74.340  76.380  90.250  1.00  0.00           N
ATOM   3441  HN  LEU F  17      74.030  76.210  91.200  1.00  0.00           H
ATOM   3442  CA  LEU F  17      75.670  75.900  89.930  1.00  0.00           C
ATOM   3443  HA  LEU F  17      75.980  76.260  88.960  1.00  0.00           H
ATOM   3444  CB  LEU F  17      76.750  76.300  90.980  1.00  0.00           C
ATOM   3445  HB1 LEU F  17      77.720  75.880  90.630  1.00  0.00           H
ATOM   3446  HB2 LEU F  17      76.500  75.810  91.950  1.00  0.00           H
ATOM   3447  CG  LEU F  17      77.000  77.800  91.280  1.00  0.00           C
ATOM   3448  HG  LEU F  17      77.920  77.820  91.910  1.00  0.00           H
ATOM   3449  CD1 LEU F  17      77.300  78.640  90.030  1.00  0.00           C
ATOM   3450 HD11 LEU F  17      77.520  79.690  90.320  1.00  0.00           H
ATOM   3451 HD12 LEU F  17      78.200  78.240  89.520  1.00  0.00           H
ATOM   3452 HD13 LEU F  17      76.430  78.630  89.340  1.00  0.00           H
ATOM   3453  CD2 LEU F  17      75.910  78.460  92.140  1.00  0.00           C
ATOM   3454 HD21 LEU F  17      76.230  79.470  92.450  1.00  0.00           H
ATOM   3455 HD22 LEU F  17      74.950  78.550  91.580  1.00  0.00           H
ATOM   3456 HD23 LEU F  17      75.730  77.860  93.050  1.00  0.00           H
ATOM   3457  C   LEU F  17      75.640  74.380  89.860  1.00  0.00           C
ATOM   3458  O   LEU F  17      74.990  73.710  90.670  1.00  0.00           O
ATOM   3459  N   VAL F  18      76.320  73.760  88.870  1.00  0.00           N
ATOM   3460  HN  VAL F  18      76.760  74.270  88.130  1.00  0.00           H
ATOM   3461  CA  VAL F  18      76.390  72.310  88.740  1.00  0.00           C
ATOM   3462  HA  VAL F  18      75.870  71.830  89.560  1.00  0.00           H
ATOM   3463  CB  VAL F  18      75.780  71.810  87.430  1.00  0.00           C
ATOM   3464  HB  VAL F  18      76.430  72.090  86.570  1.00  0.00           H
ATOM   3465  CG1 VAL F  18      75.610  70.270  87.470  1.00  0.00           C
ATOM   3466 HG11 VAL F  18      75.100  69.920  86.550  1.00  0.00           H
ATOM   3467 HG12 VAL F  18      76.590  69.750  87.530  1.00  0.00           H
ATOM   3468 HG13 VAL F  18      75.000  69.970  88.340  1.00  0.00           H
ATOM   3469  CG2 VAL F  18      74.400  72.460  87.210  1.00  0.00           C
ATOM   3470 HG21 VAL F  18      73.920  72.010  86.320  1.00  0.00           H
ATOM   3471 HG22 VAL F  18      73.750  72.290  88.090  1.00  0.00           H
ATOM   3472 HG23 VAL F  18      74.490  73.550  87.040  1.00  0.00           H
ATOM   3473  C   VAL F  18      77.840  71.890  88.840  1.00  0.00           C
ATOM   3474  O   VAL F  18      78.750  72.550  88.330  1.00  0.00           O
ATOM   3475  N   PHE F  19      78.120  70.780  89.560  1.00  0.00           N
ATOM   3476  HN  PHE F  19      77.380  70.300  90.050  1.00  0.00           H
ATOM   3477  CA  PHE F  19      79.450  70.210  89.680  1.00  0.00           C
ATOM   3478  HA  PHE F  19      80.180  70.940  89.350  1.00  0.00           H
ATOM   3479  CB  PHE F  19      79.710  69.880  91.180  1.00  0.00           C
ATOM   3480  HB1 PHE F  19      78.970  69.120  91.520  1.00  0.00           H
ATOM   3481  HB2 PHE F  19      79.520  70.800  91.770  1.00  0.00           H
ATOM   3482  CG  PHE F  19      81.110  69.420  91.510  1.00  0.00           C
ATOM   3483  CD1 PHE F  19      82.230  70.100  91.010  1.00  0.00           C
ATOM   3484  HD1 PHE F  19      82.110  70.920  90.320  1.00  0.00           H
ATOM   3485  CE1 PHE F  19      83.520  69.740  91.420  1.00  0.00           C
ATOM   3486  HE1 PHE F  19      84.370  70.290  91.050  1.00  0.00           H
ATOM   3487  CZ  PHE F  19      83.710  68.710  92.350  1.00  0.00           C
ATOM   3488  HZ  PHE F  19      84.700  68.460  92.680  1.00  0.00           H
ATOM   3489  CD2 PHE F  19      81.310  68.380  92.440  1.00  0.00           C
ATOM   3490  HD2 PHE F  19      80.450  67.870  92.860  1.00  0.00           H
ATOM   3491  CE2 PHE F  19      82.600  68.030  92.860  1.00  0.00           C
ATOM   3492  HE2 PHE F  19      82.740  67.240  93.580  1.00  0.00           H
ATOM   3493  C   PHE F  19      79.570  69.040  88.700  1.00  0.00           C
ATOM   3494  O   PHE F  19      79.960  69.230  87.550  1.00  0.00           O
ATOM   3495  N   PHE F  20      79.200  67.810  89.090  1.00  0.00           N
ATOM   3496  HN  PHE F  20      78.850  67.660  90.010  1.00  0.00           H
ATOM   3497  CA  PHE F  20      79.010  66.720  88.150  1.00  0.00           C
ATOM   3498  HA  PHE F  20      79.520  66.920  87.220  1.00  0.00           H
ATOM   3499  CB  PHE F  20      79.520  65.350  88.690  1.00  0.00           C
ATOM   3500  HB1 PHE F  20      79.230  64.520  88.000  1.00  0.00           H
ATOM   3501  HB2 PHE F  20      79.080  65.140  89.690  1.00  0.00           H
ATOM   3502  CG  PHE F  20      81.020  65.360  88.800  1.00  0.00           C
ATOM   3503  CD1 PHE F  20      81.800  64.920  87.720  1.00  0.00           C
ATOM   3504  HD1 PHE F  20      81.320  64.620  86.800  1.00  0.00           H
ATOM   3505  CE1 PHE F  20      83.200  64.850  87.830  1.00  0.00           C
ATOM   3506  HE1 PHE F  20      83.790  64.500  87.000  1.00  0.00           H
ATOM   3507  CZ  PHE F  20      83.830  65.240  89.020  1.00  0.00           C
ATOM   3508  HZ  PHE F  20      84.900  65.190  89.100  1.00  0.00           H
ATOM   3509  CD2 PHE F  20      81.660  65.740  89.990  1.00  0.00           C
ATOM   3510  HD2 PHE F  20      81.060  66.080  90.820  1.00  0.00           H
ATOM   3511  CE2 PHE F  20      83.060  65.690  90.100  1.00  0.00           C
ATOM   3512  HE2 PHE F  20      83.540  65.990  91.020  1.00  0.00           H
ATOM   3513  C   PHE F  20      77.530  66.630  87.820  1.00  0.00           C
ATOM   3514  O   PHE F  20      76.690  66.850  88.690  1.00  0.00           O
ATOM   3515  N   ALA F  21      77.160  66.350  86.570  1.00  0.00           N
ATOM   3516  HN  ALA F  21      77.850  66.070  85.890  1.00  0.00           H
ATOM   3517  CA  ALA F  21      75.790  66.410  86.120  1.00  0.00           C
ATOM   3518  HA  ALA F  21      75.170  66.940  86.840  1.00  0.00           H
ATOM   3519  CB  ALA F  21      75.700  67.160  84.780  1.00  0.00           C
ATOM   3520  HB1 ALA F  21      76.070  68.200  84.920  1.00  0.00           H
ATOM   3521  HB2 ALA F  21      76.340  66.680  84.010  1.00  0.00           H
ATOM   3522  HB3 ALA F  21      74.660  67.210  84.410  1.00  0.00           H
ATOM   3523  C   ALA F  21      75.200  65.010  85.990  1.00  0.00           C
ATOM   3524  O   ALA F  21      74.430  64.580  86.850  1.00  0.00           O
ATOM   3525  N   GLU F  22      75.550  64.280  84.920  1.00  0.00           N
ATOM   3526  HN  GLU F  22      76.210  64.630  84.260  1.00  0.00           H
ATOM   3527  CA  GLU F  22      75.070  62.940  84.660  1.00  0.00           C
ATOM   3528  HA  GLU F  22      74.510  62.570  85.510  1.00  0.00           H
ATOM   3529  CB  GLU F  22      74.190  62.850  83.370  1.00  0.00           C
ATOM   3530  HB1 GLU F  22      73.610  61.900  83.400  1.00  0.00           H
ATOM   3531  HB2 GLU F  22      74.850  62.770  82.480  1.00  0.00           H
ATOM   3532  CG  GLU F  22      73.250  64.060  83.100  1.00  0.00           C
ATOM   3533  HG1 GLU F  22      72.850  63.970  82.070  1.00  0.00           H
ATOM   3534  HG2 GLU F  22      73.800  65.010  83.150  1.00  0.00           H
ATOM   3535  CD  GLU F  22      72.030  64.160  84.000  1.00  0.00           C
ATOM   3536  OE1 GLU F  22      71.630  63.150  84.640  1.00  0.00           O
ATOM   3537  OE2 GLU F  22      71.410  65.250  84.030  1.00  0.00           O
ATOM   3538  C   GLU F  22      76.330  62.090  84.480  1.00  0.00           C
ATOM   3539  O   GLU F  22      77.150  62.380  83.610  1.00  0.00           O
ATOM   3540  N   ASP F  23      76.520  61.060  85.330  1.00  0.00           N
ATOM   3541  HN  ASP F  23      75.820  60.870  86.020  1.00  0.00           H
ATOM   3542  CA  ASP F  23      77.750  60.270  85.450  1.00  0.00           C
ATOM   3543  HA  ASP F  23      77.460  59.450  86.090  1.00  0.00           H
ATOM   3544  CB  ASP F  23      78.260  59.640  84.100  1.00  0.00           C
ATOM   3545  HB1 ASP F  23      78.650  60.440  83.440  1.00  0.00           H
ATOM   3546  HB2 ASP F  23      77.400  59.160  83.590  1.00  0.00           H
ATOM   3547  CG  ASP F  23      79.340  58.590  84.280  1.00  0.00           C
ATOM   3548  OD1 ASP F  23      80.140  58.350  83.330  1.00  0.00           O
ATOM   3549  OD2 ASP F  23      79.330  57.910  85.340  1.00  0.00           O
ATOM   3550  C   ASP F  23      78.850  61.010  86.230  1.00  0.00           C
ATOM   3551  O   ASP F  23      78.970  62.240  86.210  1.00  0.00           O
ATOM   3552  N   VAL F  24      79.690  60.250  86.950  1.00  0.00           N
ATOM   3553  HN  VAL F  24      79.510  59.270  86.970  1.00  0.00           H
ATOM   3554  CA  VAL F  24      80.900  60.730  87.600  1.00  0.00           C
ATOM   3555  HA  VAL F  24      81.140  61.710  87.220  1.00  0.00           H
ATOM   3556  CB  VAL F  24      80.680  60.830  89.110  1.00  0.00           C
ATOM   3557  HB  VAL F  24      79.740  61.420  89.260  1.00  0.00           H
ATOM   3558  CG1 VAL F  24      80.470  59.450  89.760  1.00  0.00           C
ATOM   3559 HG11 VAL F  24      80.310  59.560  90.850  1.00  0.00           H
ATOM   3560 HG12 VAL F  24      79.590  58.940  89.330  1.00  0.00           H
ATOM   3561 HG13 VAL F  24      81.350  58.790  89.610  1.00  0.00           H
ATOM   3562  CG2 VAL F  24      81.820  61.610  89.800  1.00  0.00           C
ATOM   3563 HG21 VAL F  24      81.560  61.790  90.870  1.00  0.00           H
ATOM   3564 HG22 VAL F  24      82.770  61.050  89.760  1.00  0.00           H
ATOM   3565 HG23 VAL F  24      81.960  62.600  89.310  1.00  0.00           H
ATOM   3566  C   VAL F  24      82.070  59.810  87.230  1.00  0.00           C
ATOM   3567  O   VAL F  24      83.240  60.090  87.530  1.00  0.00           O
ATOM   3568  N   GLY F  25      81.800  58.720  86.470  1.00  0.00           N
ATOM   3569  HN  GLY F  25      80.860  58.550  86.150  1.00  0.00           H
ATOM   3570  CA  GLY F  25      82.760  57.710  86.030  1.00  0.00           C
ATOM   3571  HA1 GLY F  25      82.180  56.910  85.590  1.00  0.00           H
ATOM   3572  HA2 GLY F  25      83.410  58.200  85.320  1.00  0.00           H
ATOM   3573  C   GLY F  25      83.640  57.090  87.080  1.00  0.00           C
ATOM   3574  O   GLY F  25      83.390  57.160  88.280  1.00  0.00           O
ATOM   3575  N   SER F  26      84.740  56.440  86.650  1.00  0.00           N
ATOM   3576  HN  SER F  26      84.870  56.310  85.660  1.00  0.00           H
ATOM   3577  CA  SER F  26      85.740  55.820  87.510  1.00  0.00           C
ATOM   3578  HA  SER F  26      85.220  55.290  88.300  1.00  0.00           H
ATOM   3579  CB  SER F  26      86.610  54.790  86.730  1.00  0.00           C
ATOM   3580  HB1 SER F  26      87.350  54.320  87.420  1.00  0.00           H
ATOM   3581  HB2 SER F  26      87.160  55.300  85.910  1.00  0.00           H
ATOM   3582  OG  SER F  26      85.790  53.760  86.180  1.00  0.00           O
ATOM   3583  HG1 SER F  26      86.400  53.060  85.870  1.00  0.00           H
ATOM   3584  C   SER F  26      86.650  56.830  88.180  1.00  0.00           C
ATOM   3585  O   SER F  26      87.860  56.870  87.970  1.00  0.00           O
ATOM   3586  N   ASN F  27      86.030  57.680  89.020  1.00  0.00           N
ATOM   3587  HN  ASN F  27      85.040  57.570  89.100  1.00  0.00           H
ATOM   3588  CA  ASN F  27      86.600  58.800  89.730  1.00  0.00           C
ATOM   3589  HA  ASN F  27      87.050  59.440  88.980  1.00  0.00           H
ATOM   3590  CB  ASN F  27      85.480  59.640  90.420  1.00  0.00           C
ATOM   3591  HB1 ASN F  27      84.810  60.050  89.630  1.00  0.00           H
ATOM   3592  HB2 ASN F  27      85.920  60.510  90.960  1.00  0.00           H
ATOM   3593  CG  ASN F  27      84.620  58.850  91.410  1.00  0.00           C
ATOM   3594  OD1 ASN F  27      84.820  58.910  92.630  1.00  0.00           O
ATOM   3595  ND2 ASN F  27      83.600  58.120  90.920  1.00  0.00           N
ATOM   3596 HD21 ASN F  27      83.410  58.070  89.940  1.00  0.00           H
ATOM   3597 HD22 ASN F  27      83.050  57.590  91.570  1.00  0.00           H
ATOM   3598  C   ASN F  27      87.710  58.460  90.720  1.00  0.00           C
ATOM   3599  O   ASN F  27      87.630  57.480  91.470  1.00  0.00           O
ATOM   3600  N   LYS F  28      88.770  59.290  90.730  1.00  0.00           N
ATOM   3601  HN  LYS F  28      88.850  59.990  90.020  1.00  0.00           H
ATOM   3602  CA  LYS F  28      89.840  59.260  91.710  1.00  0.00           C
ATOM   3603  HA  LYS F  28      89.420  58.880  92.640  1.00  0.00           H
ATOM   3604  CB  LYS F  28      91.020  58.330  91.330  1.00  0.00           C
ATOM   3605  HB1 LYS F  28      91.870  58.520  92.040  1.00  0.00           H
ATOM   3606  HB2 LYS F  28      91.370  58.570  90.310  1.00  0.00           H
ATOM   3607  CG  LYS F  28      90.700  56.830  91.430  1.00  0.00           C
ATOM   3608  HG1 LYS F  28      90.050  56.530  90.580  1.00  0.00           H
ATOM   3609  HG2 LYS F  28      90.130  56.650  92.370  1.00  0.00           H
ATOM   3610  CD  LYS F  28      91.960  55.940  91.470  1.00  0.00           C
ATOM   3611  HD1 LYS F  28      92.570  56.150  90.560  1.00  0.00           H
ATOM   3612  HD2 LYS F  28      92.560  56.230  92.360  1.00  0.00           H
ATOM   3613  CE  LYS F  28      91.640  54.440  91.530  1.00  0.00           C
ATOM   3614  HE1 LYS F  28      91.170  54.100  90.580  1.00  0.00           H
ATOM   3615  HE2 LYS F  28      90.960  54.210  92.380  1.00  0.00           H
ATOM   3616  NZ  LYS F  28      92.880  53.670  91.730  1.00  0.00           N
ATOM   3617  HZ1 LYS F  28      93.130  53.630  92.750  1.00  0.00           H
ATOM   3618  HZ2 LYS F  28      92.770  52.680  91.380  1.00  0.00           H
ATOM   3619  HZ3 LYS F  28      93.660  54.110  91.180  1.00  0.00           H
ATOM   3620  C   LYS F  28      90.340  60.650  92.070  1.00  0.00           C
ATOM   3621  O   LYS F  28      91.410  61.090  91.640  1.00  0.00           O
ATOM   3622  N   GLY F  29      89.570  61.380  92.890  1.00  0.00           N
ATOM   3623  HN  GLY F  29      88.680  61.000  93.190  1.00  0.00           H
ATOM   3624  CA  GLY F  29      89.980  62.610  93.560  1.00  0.00           C
ATOM   3625  HA1 GLY F  29      89.580  62.550  94.560  1.00  0.00           H
ATOM   3626  HA2 GLY F  29      91.050  62.660  93.560  1.00  0.00           H
ATOM   3627  C   GLY F  29      89.480  63.890  92.940  1.00  0.00           C
ATOM   3628  O   GLY F  29      89.780  64.220  91.790  1.00  0.00           O
ATOM   3629  N   ALA F  30      88.740  64.680  93.740  1.00  0.00           N
ATOM   3630  HN  ALA F  30      88.490  64.370  94.670  1.00  0.00           H
ATOM   3631  CA  ALA F  30      88.200  65.960  93.340  1.00  0.00           C
ATOM   3632  HA  ALA F  30      88.850  66.380  92.580  1.00  0.00           H
ATOM   3633  CB  ALA F  30      86.770  65.790  92.790  1.00  0.00           C
ATOM   3634  HB1 ALA F  30      86.780  65.080  91.940  1.00  0.00           H
ATOM   3635  HB2 ALA F  30      86.100  65.380  93.580  1.00  0.00           H
ATOM   3636  HB3 ALA F  30      86.360  66.760  92.440  1.00  0.00           H
ATOM   3637  C   ALA F  30      88.210  66.930  94.520  1.00  0.00           C
ATOM   3638  O   ALA F  30      88.320  66.540  95.680  1.00  0.00           O
ATOM   3639  N   ILE F  31      88.120  68.250  94.230  1.00  0.00           N
ATOM   3640  HN  ILE F  31      88.060  68.520  93.260  1.00  0.00           H
ATOM   3641  CA  ILE F  31      88.050  69.310  95.220  1.00  0.00           C
ATOM   3642  HA  ILE F  31      87.820  68.900  96.190  1.00  0.00           H
ATOM   3643  CB  ILE F  31      89.340  70.140  95.320  1.00  0.00           C
ATOM   3644  HB  ILE F  31      89.510  70.600  94.320  1.00  0.00           H
ATOM   3645  CG2 ILE F  31      89.200  71.280  96.360  1.00  0.00           C
ATOM   3646 HG21 ILE F  31      90.180  71.800  96.490  1.00  0.00           H
ATOM   3647 HG22 ILE F  31      88.460  72.040  96.040  1.00  0.00           H
ATOM   3648 HG23 ILE F  31      88.890  70.870  97.340  1.00  0.00           H
ATOM   3649  CG1 ILE F  31      90.610  69.290  95.600  1.00  0.00           C
ATOM   3650 HG11 ILE F  31      91.470  69.990  95.520  1.00  0.00           H
ATOM   3651 HG12 ILE F  31      90.720  68.530  94.800  1.00  0.00           H
ATOM   3652  CD  ILE F  31      90.650  68.610  96.970  1.00  0.00           C
ATOM   3653  HD1 ILE F  31      91.570  68.000  97.090  1.00  0.00           H
ATOM   3654  HD2 ILE F  31      90.610  69.350  97.800  1.00  0.00           H
ATOM   3655  HD3 ILE F  31      89.780  67.930  97.080  1.00  0.00           H
ATOM   3656  C   ILE F  31      86.920  70.250  94.840  1.00  0.00           C
ATOM   3657  O   ILE F  31      86.830  70.670  93.680  1.00  0.00           O
ATOM   3658  N   ILE F  32      86.030  70.610  95.790  1.00  0.00           N
ATOM   3659  HN  ILE F  32      86.060  70.250  96.730  1.00  0.00           H
ATOM   3660  CA  ILE F  32      85.020  71.630  95.570  1.00  0.00           C
ATOM   3661  HA  ILE F  32      85.180  72.080  94.600  1.00  0.00           H
ATOM   3662  CB  ILE F  32      83.590  71.070  95.550  1.00  0.00           C
ATOM   3663  HB  ILE F  32      83.520  70.420  94.640  1.00  0.00           H
ATOM   3664  CG2 ILE F  32      83.320  70.150  96.760  1.00  0.00           C
ATOM   3665 HG21 ILE F  32      82.310  69.690  96.700  1.00  0.00           H
ATOM   3666 HG22 ILE F  32      84.050  69.320  96.810  1.00  0.00           H
ATOM   3667 HG23 ILE F  32      83.380  70.720  97.710  1.00  0.00           H
ATOM   3668  CG1 ILE F  32      82.510  72.160  95.410  1.00  0.00           C
ATOM   3669 HG11 ILE F  32      82.810  72.870  94.600  1.00  0.00           H
ATOM   3670 HG12 ILE F  32      82.430  72.740  96.360  1.00  0.00           H
ATOM   3671  CD  ILE F  32      81.130  71.590  95.050  1.00  0.00           C
ATOM   3672  HD1 ILE F  32      80.390  72.410  94.920  1.00  0.00           H
ATOM   3673  HD2 ILE F  32      81.170  71.010  94.100  1.00  0.00           H
ATOM   3674  HD3 ILE F  32      80.740  70.930  95.860  1.00  0.00           H
ATOM   3675  C   ILE F  32      85.220  72.770  96.550  1.00  0.00           C
ATOM   3676  O   ILE F  32      85.050  72.640  97.760  1.00  0.00           O
ATOM   3677  N   GLY F  33      85.620  73.970  96.080  1.00  0.00           N
ATOM   3678  HN  GLY F  33      85.830  74.100  95.100  1.00  0.00           H
ATOM   3679  CA  GLY F  33      85.860  75.120  96.940  1.00  0.00           C
ATOM   3680  HA1 GLY F  33      85.290  75.050  97.850  1.00  0.00           H
ATOM   3681  HA2 GLY F  33      86.930  75.180  97.110  1.00  0.00           H
ATOM   3682  C   GLY F  33      85.440  76.410  96.300  1.00  0.00           C
ATOM   3683  O   GLY F  33      85.040  76.450  95.140  1.00  0.00           O
ATOM   3684  N   LEU F  34      85.540  77.520  97.050  1.00  0.00           N
ATOM   3685  HN  LEU F  34      85.690  77.480  98.050  1.00  0.00           H
ATOM   3686  CA  LEU F  34      85.330  78.840  96.510  1.00  0.00           C
ATOM   3687  HA  LEU F  34      85.140  78.790  95.440  1.00  0.00           H
ATOM   3688  CB  LEU F  34      84.140  79.560  97.180  1.00  0.00           C
ATOM   3689  HB1 LEU F  34      84.110  80.610  96.790  1.00  0.00           H
ATOM   3690  HB2 LEU F  34      84.290  79.620  98.280  1.00  0.00           H
ATOM   3691  CG  LEU F  34      82.740  78.950  96.910  1.00  0.00           C
ATOM   3692  HG  LEU F  34      82.710  78.600  95.850  1.00  0.00           H
ATOM   3693  CD1 LEU F  34      82.410  77.750  97.810  1.00  0.00           C
ATOM   3694 HD11 LEU F  34      81.340  77.460  97.690  1.00  0.00           H
ATOM   3695 HD12 LEU F  34      83.030  76.870  97.550  1.00  0.00           H
ATOM   3696 HD13 LEU F  34      82.590  77.990  98.870  1.00  0.00           H
ATOM   3697  CD2 LEU F  34      81.660  80.020  97.070  1.00  0.00           C
ATOM   3698 HD21 LEU F  34      80.660  79.570  96.930  1.00  0.00           H
ATOM   3699 HD22 LEU F  34      81.710  80.460  98.090  1.00  0.00           H
ATOM   3700 HD23 LEU F  34      81.800  80.830  96.330  1.00  0.00           H
ATOM   3701  C   LEU F  34      86.590  79.660  96.670  1.00  0.00           C
ATOM   3702  O   LEU F  34      87.020  80.360  95.750  1.00  0.00           O
ATOM   3703  N   MET F  35      87.250  79.600  97.850  1.00  0.00           N
ATOM   3704  HN  MET F  35      86.830  79.080  98.620  1.00  0.00           H
ATOM   3705  CA  MET F  35      88.360  80.490  98.140  1.00  0.00           C
ATOM   3706  HA  MET F  35      88.920  80.660  97.230  1.00  0.00           H
ATOM   3707  CB  MET F  35      87.780  81.840  98.650  1.00  0.00           C
ATOM   3708  HB1 MET F  35      87.430  81.730  99.700  1.00  0.00           H
ATOM   3709  HB2 MET F  35      86.870  82.050  98.040  1.00  0.00           H
ATOM   3710  CG  MET F  35      88.730  83.040  98.500  1.00  0.00           C
ATOM   3711  HG1 MET F  35      89.350  82.880  97.590  1.00  0.00           H
ATOM   3712  HG2 MET F  35      89.450  83.040  99.360  1.00  0.00           H
ATOM   3713  SD  MET F  35      87.890  84.650  98.370  1.00  0.00           S
ATOM   3714  CE  MET F  35      87.210  84.700 100.050  1.00  0.00           C
ATOM   3715  HE1 MET F  35      86.730  85.680 100.250  1.00  0.00           H
ATOM   3716  HE2 MET F  35      86.450  83.900 100.200  1.00  0.00           H
ATOM   3717  HE3 MET F  35      88.010  84.560 100.800  1.00  0.00           H
ATOM   3718  C   MET F  35      89.340  79.870  99.140  1.00  0.00           C
ATOM   3719  O   MET F  35      90.170  80.540  99.740  1.00  0.00           O
ATOM   3720  N   VAL F  36      89.290  78.540  99.310  1.00  0.00           N
ATOM   3721  HN  VAL F  36      88.560  78.010  98.880  1.00  0.00           H
ATOM   3722  CA  VAL F  36      90.160  77.790 100.210  1.00  0.00           C
ATOM   3723  HA  VAL F  36      90.400  78.440 101.050  1.00  0.00           H
ATOM   3724  CB  VAL F  36      89.420  76.580 100.790  1.00  0.00           C
ATOM   3725  HB  VAL F  36      90.120  75.850 101.270  1.00  0.00           H
ATOM   3726  CG1 VAL F  36      88.510  77.110 101.900  1.00  0.00           C
ATOM   3727 HG11 VAL F  36      87.880  76.300 102.320  1.00  0.00           H
ATOM   3728 HG12 VAL F  36      89.110  77.570 102.710  1.00  0.00           H
ATOM   3729 HG13 VAL F  36      87.840  77.900 101.490  1.00  0.00           H
ATOM   3730  CG2 VAL F  36      88.580  75.850  99.720  1.00  0.00           C
ATOM   3731 HG21 VAL F  36      88.130  74.930 100.160  1.00  0.00           H
ATOM   3732 HG22 VAL F  36      87.730  76.470  99.370  1.00  0.00           H
ATOM   3733 HG23 VAL F  36      89.190  75.540  98.840  1.00  0.00           H
ATOM   3734  C   VAL F  36      91.530  77.420  99.620  1.00  0.00           C
ATOM   3735  O   VAL F  36      92.390  78.280  99.430  1.00  0.00           O
ATOM   3736  N   GLY F  37      91.780  76.130  99.320  1.00  0.00           N
ATOM   3737  HN  GLY F  37      91.080  75.440  99.500  1.00  0.00           H
ATOM   3738  CA  GLY F  37      93.030  75.650  98.750  1.00  0.00           C
ATOM   3739  HA1 GLY F  37      92.770  74.860  98.070  1.00  0.00           H
ATOM   3740  HA2 GLY F  37      93.540  76.460  98.260  1.00  0.00           H
ATOM   3741  C   GLY F  37      93.990  75.040  99.740  1.00  0.00           C
ATOM   3742  O   GLY F  37      93.680  74.850 100.910  1.00  0.00           O
ATOM   3743  N   GLY F  38      95.210  74.690  99.260  1.00  0.00           N
ATOM   3744  HN  GLY F  38      95.450  74.930  98.310  1.00  0.00           H
ATOM   3745  CA  GLY F  38      96.230  73.970 100.030  1.00  0.00           C
ATOM   3746  HA1 GLY F  38      97.180  74.200  99.580  1.00  0.00           H
ATOM   3747  HA2 GLY F  38      96.180  74.250 101.070  1.00  0.00           H
ATOM   3748  C   GLY F  38      96.100  72.480  99.940  1.00  0.00           C
ATOM   3749  O   GLY F  38      96.390  71.750 100.900  1.00  0.00           O
ATOM   3750  N   VAL F  39      95.630  72.000  98.780  1.00  0.00           N
ATOM   3751  HN  VAL F  39      95.550  72.620  98.000  1.00  0.00           H
ATOM   3752  CA  VAL F  39      95.080  70.670  98.560  1.00  0.00           C
ATOM   3753  HA  VAL F  39      95.000  70.160  99.510  1.00  0.00           H
ATOM   3754  CB  VAL F  39      93.680  70.770  97.960  1.00  0.00           C
ATOM   3755  HB  VAL F  39      93.310  69.760  97.680  1.00  0.00           H
ATOM   3756  CG1 VAL F  39      92.720  71.300  99.040  1.00  0.00           C
ATOM   3757 HG11 VAL F  39      91.690  71.340  98.640  1.00  0.00           H
ATOM   3758 HG12 VAL F  39      92.730  70.630  99.920  1.00  0.00           H
ATOM   3759 HG13 VAL F  39      93.010  72.320  99.370  1.00  0.00           H
ATOM   3760  CG2 VAL F  39      93.660  71.700  96.730  1.00  0.00           C
ATOM   3761 HG21 VAL F  39      92.650  71.700  96.270  1.00  0.00           H
ATOM   3762 HG22 VAL F  39      93.900  72.740  97.000  1.00  0.00           H
ATOM   3763 HG23 VAL F  39      94.390  71.350  95.960  1.00  0.00           H
ATOM   3764  C   VAL F  39      95.960  69.790  97.680  1.00  0.00           C
ATOM   3765  O   VAL F  39      96.830  70.250  96.950  1.00  0.00           O
ATOM   3766  N   VAL F  40      95.750  68.460  97.770  1.00  0.00           N
ATOM   3767  HN  VAL F  40      95.040  68.080  98.360  1.00  0.00           H
ATOM   3768  CA  VAL F  40      96.510  67.480  97.010  1.00  0.00           C
ATOM   3769  HA  VAL F  40      96.960  67.960  96.160  1.00  0.00           H
ATOM   3770  CB  VAL F  40      97.620  66.850  97.870  1.00  0.00           C
ATOM   3771  HB  VAL F  40      98.350  67.660  98.100  1.00  0.00           H
ATOM   3772  CG1 VAL F  40      97.070  66.310  99.210  1.00  0.00           C
ATOM   3773 HG11 VAL F  40      97.890  65.840  99.790  1.00  0.00           H
ATOM   3774 HG12 VAL F  40      96.630  67.120  99.820  1.00  0.00           H
ATOM   3775 HG13 VAL F  40      96.300  65.530  99.040  1.00  0.00           H
ATOM   3776  CG2 VAL F  40      98.360  65.740  97.100  1.00  0.00           C
ATOM   3777 HG21 VAL F  40      99.300  65.460  97.620  1.00  0.00           H
ATOM   3778 HG22 VAL F  40      97.730  64.820  97.030  1.00  0.00           H
ATOM   3779 HG23 VAL F  40      98.620  66.070  96.080  1.00  0.00           H
ATOM   3780  C   VAL F  40      95.570  66.420  96.450  1.00  0.00           C
ATOM   3781  O   VAL F  40      94.690  65.920  97.150  1.00  0.00           O
ATOM   3782  N   ILE F  41      95.700  66.040  95.160  1.00  0.00           N
ATOM   3783  HN  ILE F  41      96.340  66.520  94.550  1.00  0.00           H
ATOM   3784  CA  ILE F  41      95.080  64.820  94.650  1.00  0.00           C
ATOM   3785  HA  ILE F  41      94.510  64.340  95.440  1.00  0.00           H
ATOM   3786  CB  ILE F  41      94.150  64.980  93.440  1.00  0.00           C
ATOM   3787  HB  ILE F  41      94.730  65.370  92.570  1.00  0.00           H
ATOM   3788  CG2 ILE F  41      93.560  63.600  93.060  1.00  0.00           C
ATOM   3789 HG21 ILE F  41      92.790  63.710  92.270  1.00  0.00           H
ATOM   3790 HG22 ILE F  41      94.320  62.890  92.690  1.00  0.00           H
ATOM   3791 HG23 ILE F  41      93.070  63.140  93.950  1.00  0.00           H
ATOM   3792  CG1 ILE F  41      92.990  65.990  93.660  1.00  0.00           C
ATOM   3793 HG11 ILE F  41      92.330  65.960  92.760  1.00  0.00           H
ATOM   3794 HG12 ILE F  41      93.410  67.010  93.690  1.00  0.00           H
ATOM   3795  CD  ILE F  41      92.110  65.720  94.880  1.00  0.00           C
ATOM   3796  HD1 ILE F  41      91.250  66.420  94.910  1.00  0.00           H
ATOM   3797  HD2 ILE F  41      91.690  64.690  94.860  1.00  0.00           H
ATOM   3798  HD3 ILE F  41      92.680  65.830  95.830  1.00  0.00           H
ATOM   3799  C   ILE F  41      96.190  63.870  94.250  1.00  0.00           C
ATOM   3800  O   ILE F  41      96.830  64.030  93.210  1.00  0.00           O
ATOM   3801  N   ALA F  42      96.430  62.820  95.050  1.00  0.00           N
ATOM   3802  HN  ALA F  42      96.000  62.750  95.950  1.00  0.00           H
ATOM   3803  CA  ALA F  42      97.380  61.780  94.710  1.00  0.00           C
ATOM   3804  HA  ALA F  42      98.100  62.150  93.990  1.00  0.00           H
ATOM   3805  CB  ALA F  42      98.150  61.370  95.980  1.00  0.00           C
ATOM   3806  HB1 ALA F  42      98.650  62.250  96.420  1.00  0.00           H
ATOM   3807  HB2 ALA F  42      97.470  60.940  96.740  1.00  0.00           H
ATOM   3808  HB3 ALA F  42      98.940  60.620  95.740  1.00  0.00           H
ATOM   3809  C   ALA F  42      96.700  60.560  94.100  1.00  0.00           C
ATOM   3810  O   ALA F  42      97.350  59.660  93.590  1.00  0.00           O
ATOM   3811  N   NME F  43      95.350  60.520  94.130  1.00  0.00           N
ATOM   3812  HN  NME F  43      94.850  61.270  94.550  1.00  0.00           H
ATOM   3813  CH3 NME F  43      94.550  59.440  93.590  1.00  0.00           C
ATOM   3814 HH31 NME F  43      95.160  58.690  93.040  1.00  0.00           H
ATOM   3815 HH32 NME F  43      94.040  58.900  94.420  1.00  0.00           H
ATOM   3816 HH33 NME F  43      93.770  59.840  92.910  1.00  0.00           H
ATOM   3817  CH3 ACE G   0      29.560  72.590  87.040  1.00  0.00           C
ATOM   3818 HH31 ACE G   0      29.070  73.540  86.760  1.00  0.00           H
ATOM   3819 HH32 ACE G   0      29.350  71.830  86.260  1.00  0.00           H
ATOM   3820 HH33 ACE G   0      29.130  72.230  88.010  1.00  0.00           H
ATOM   3821  C   ACE G   0      31.020  72.780  87.180  1.00  0.00           C
ATOM   3822  O   ACE G   0      31.580  72.560  88.250  1.00  0.00           O
ATOM   3823  N   ASP G   1      31.660  73.180  86.070  1.00  0.00           N
ATOM   3824  HN  ASP G   1      31.160  73.200  85.210  1.00  0.00           H
ATOM   3825  CA  ASP G   1      33.050  73.610  85.980  1.00  0.00           C
ATOM   3826  HA  ASP G   1      33.630  72.770  86.330  1.00  0.00           H
ATOM   3827  CB  ASP G   1      33.390  73.860  84.480  1.00  0.00           C
ATOM   3828  HB1 ASP G   1      33.010  74.840  84.150  1.00  0.00           H
ATOM   3829  HB2 ASP G   1      32.900  73.070  83.870  1.00  0.00           H
ATOM   3830  CG  ASP G   1      34.870  73.760  84.150  1.00  0.00           C
ATOM   3831  OD1 ASP G   1      35.230  74.030  82.970  1.00  0.00           O
ATOM   3832  OD2 ASP G   1      35.670  73.350  85.030  1.00  0.00           O
ATOM   3833  C   ASP G   1      33.430  74.800  86.900  1.00  0.00           C
ATOM   3834  O   ASP G   1      32.590  75.460  87.500  1.00  0.00           O
ATOM   3835  N   ALA G   2      34.750  75.060  86.970  1.00  0.00           N
ATOM   3836  HN  ALA G   2      35.340  74.470  86.390  1.00  0.00           H
ATOM   3837  CA  ALA G   2      35.410  76.120  87.700  1.00  0.00           C
ATOM   3838  HA  ALA G   2      35.190  77.060  87.210  1.00  0.00           H
ATOM   3839  CB  ALA G   2      35.000  76.200  89.190  1.00  0.00           C
ATOM   3840  HB1 ALA G   2      33.940  76.510  89.280  1.00  0.00           H
ATOM   3841  HB2 ALA G   2      35.110  75.220  89.680  1.00  0.00           H
ATOM   3842  HB3 ALA G   2      35.620  76.950  89.730  1.00  0.00           H
ATOM   3843  C   ALA G   2      36.920  75.900  87.610  1.00  0.00           C
ATOM   3844  O   ALA G   2      37.550  75.310  88.490  1.00  0.00           O
ATOM   3845  N   GLU G   3      37.530  76.350  86.500  1.00  0.00           N
ATOM   3846  HN  GLU G   3      37.020  76.850  85.810  1.00  0.00           H
ATOM   3847  CA  GLU G   3      38.910  76.050  86.160  1.00  0.00           C
ATOM   3848  HA  GLU G   3      39.170  75.110  86.610  1.00  0.00           H
ATOM   3849  CB  GLU G   3      39.040  75.880  84.620  1.00  0.00           C
ATOM   3850  HB1 GLU G   3      39.580  76.720  84.140  1.00  0.00           H
ATOM   3851  HB2 GLU G   3      38.000  75.900  84.210  1.00  0.00           H
ATOM   3852  CG  GLU G   3      39.610  74.500  84.210  1.00  0.00           C
ATOM   3853  HG1 GLU G   3      39.340  74.300  83.150  1.00  0.00           H
ATOM   3854  HG2 GLU G   3      39.170  73.690  84.820  1.00  0.00           H
ATOM   3855  CD  GLU G   3      41.120  74.450  84.330  1.00  0.00           C
ATOM   3856  OE1 GLU G   3      41.810  74.470  83.270  1.00  0.00           O
ATOM   3857  OE2 GLU G   3      41.640  74.400  85.480  1.00  0.00           O
ATOM   3858  C   GLU G   3      39.920  77.070  86.700  1.00  0.00           C
ATOM   3859  O   GLU G   3      39.610  78.240  86.950  1.00  0.00           O
ATOM   3860  N   PHE G   4      41.170  76.620  86.890  1.00  0.00           N
ATOM   3861  HN  PHE G   4      41.390  75.710  86.520  1.00  0.00           H
ATOM   3862  CA  PHE G   4      42.220  77.290  87.640  1.00  0.00           C
ATOM   3863  HA  PHE G   4      42.140  78.350  87.460  1.00  0.00           H
ATOM   3864  CB  PHE G   4      42.110  77.000  89.170  1.00  0.00           C
ATOM   3865  HB1 PHE G   4      43.030  77.290  89.720  1.00  0.00           H
ATOM   3866  HB2 PHE G   4      41.950  75.910  89.330  1.00  0.00           H
ATOM   3867  CG  PHE G   4      40.990  77.780  89.800  1.00  0.00           C
ATOM   3868  CD1 PHE G   4      39.780  77.160  90.150  1.00  0.00           C
ATOM   3869  HD1 PHE G   4      39.620  76.120  89.920  1.00  0.00           H
ATOM   3870  CE1 PHE G   4      38.770  77.890  90.800  1.00  0.00           C
ATOM   3871  HE1 PHE G   4      37.840  77.410  91.060  1.00  0.00           H
ATOM   3872  CZ  PHE G   4      38.980  79.240  91.110  1.00  0.00           C
ATOM   3873  HZ  PHE G   4      38.200  79.810  91.600  1.00  0.00           H
ATOM   3874  CD2 PHE G   4      41.190  79.130  90.130  1.00  0.00           C
ATOM   3875  HD2 PHE G   4      42.130  79.600  89.890  1.00  0.00           H
ATOM   3876  CE2 PHE G   4      40.190  79.860  90.780  1.00  0.00           C
ATOM   3877  HE2 PHE G   4      40.350  80.900  91.030  1.00  0.00           H
ATOM   3878  C   PHE G   4      43.620  76.900  87.170  1.00  0.00           C
ATOM   3879  O   PHE G   4      44.600  77.080  87.900  1.00  0.00           O
ATOM   3880  N   ARG G   5      43.800  76.370  85.940  1.00  0.00           N
ATOM   3881  HN  ARG G   5      43.030  76.040  85.400  1.00  0.00           H
ATOM   3882  CA  ARG G   5      45.140  76.150  85.380  1.00  0.00           C
ATOM   3883  HA  ARG G   5      45.630  75.460  86.060  1.00  0.00           H
ATOM   3884  CB  ARG G   5      45.090  75.440  83.990  1.00  0.00           C
ATOM   3885  HB1 ARG G   5      44.360  75.980  83.350  1.00  0.00           H
ATOM   3886  HB2 ARG G   5      44.690  74.410  84.140  1.00  0.00           H
ATOM   3887  CG  ARG G   5      46.440  75.380  83.220  1.00  0.00           C
ATOM   3888  HG1 ARG G   5      47.210  74.930  83.890  1.00  0.00           H
ATOM   3889  HG2 ARG G   5      46.760  76.410  82.970  1.00  0.00           H
ATOM   3890  CD  ARG G   5      46.410  74.580  81.910  1.00  0.00           C
ATOM   3891  HD1 ARG G   5      45.680  75.020  81.200  1.00  0.00           H
ATOM   3892  HD2 ARG G   5      46.150  73.510  82.120  1.00  0.00           H
ATOM   3893  NE  ARG G   5      47.790  74.670  81.320  1.00  0.00           N
ATOM   3894  HE  ARG G   5      48.430  75.400  81.630  1.00  0.00           H
ATOM   3895  CZ  ARG G   5      48.320  73.810  80.470  1.00  0.00           C
ATOM   3896  NH1 ARG G   5      47.640  72.840  79.910  1.00  0.00           N
ATOM   3897 HH11 ARG G   5      46.650  72.990  79.890  1.00  0.00           H
ATOM   3898 HH12 ARG G   5      48.070  72.380  79.130  1.00  0.00           H
ATOM   3899  NH2 ARG G   5      49.580  73.960  80.100  1.00  0.00           N
ATOM   3900 HH21 ARG G   5      50.050  74.820  80.350  1.00  0.00           H
ATOM   3901 HH22 ARG G   5      49.960  73.360  79.410  1.00  0.00           H
ATOM   3902  C   ARG G   5      46.040  77.390  85.320  1.00  0.00           C
ATOM   3903  O   ARG G   5      45.610  78.490  84.970  1.00  0.00           O
ATOM   3904  N   HIS G   6      47.330  77.220  85.630  1.00  0.00           N
ATOM   3905  HN  HIS G   6      47.680  76.340  85.940  1.00  0.00           H
ATOM   3906  CA  HIS G   6      48.340  78.240  85.450  1.00  0.00           C
ATOM   3907  HA  HIS G   6      48.050  78.920  84.660  1.00  0.00           H
ATOM   3908  CB  HIS G   6      48.660  79.020  86.750  1.00  0.00           C
ATOM   3909  HB1 HIS G   6      49.430  79.800  86.560  1.00  0.00           H
ATOM   3910  HB2 HIS G   6      49.070  78.320  87.510  1.00  0.00           H
ATOM   3911  ND1 HIS G   6      47.030  80.920  86.950  1.00  0.00           N
ATOM   3912  CG  HIS G   6      47.460  79.670  87.370  1.00  0.00           C
ATOM   3913  CE1 HIS G   6      46.060  81.250  87.790  1.00  0.00           C
ATOM   3914  HE1 HIS G   6      45.490  82.180  87.760  1.00  0.00           H
ATOM   3915  NE2 HIS G   6      45.870  80.290  88.730  1.00  0.00           N
ATOM   3916  HE2 HIS G   6      45.220  80.310  89.510  1.00  0.00           H
ATOM   3917  CD2 HIS G   6      46.760  79.280  88.470  1.00  0.00           C
ATOM   3918  HD2 HIS G   6      46.860  78.390  89.070  1.00  0.00           H
ATOM   3919  C   HIS G   6      49.590  77.500  85.000  1.00  0.00           C
ATOM   3920  O   HIS G   6      49.830  76.370  85.420  1.00  0.00           O
ATOM   3921  N   ASP G   7      50.390  78.110  84.100  1.00  0.00           N
ATOM   3922  HN  ASP G   7      50.150  78.980  83.700  1.00  0.00           H
ATOM   3923  CA  ASP G   7      51.620  77.500  83.630  1.00  0.00           C
ATOM   3924  HA  ASP G   7      51.660  76.450  83.910  1.00  0.00           H
ATOM   3925  CB  ASP G   7      51.780  77.580  82.090  1.00  0.00           C
ATOM   3926  HB1 ASP G   7      52.770  77.180  81.790  1.00  0.00           H
ATOM   3927  HB2 ASP G   7      51.710  78.640  81.750  1.00  0.00           H
ATOM   3928  CG  ASP G   7      50.730  76.790  81.340  1.00  0.00           C
ATOM   3929  OD1 ASP G   7      51.020  76.320  80.210  1.00  0.00           O
ATOM   3930  OD2 ASP G   7      49.560  76.700  81.780  1.00  0.00           O
ATOM   3931  C   ASP G   7      52.760  78.200  84.340  1.00  0.00           C
ATOM   3932  O   ASP G   7      53.120  79.340  84.020  1.00  0.00           O
ATOM   3933  N   SER G   8      53.340  77.540  85.360  1.00  0.00           N
ATOM   3934  HN  SER G   8      53.020  76.630  85.600  1.00  0.00           H
ATOM   3935  CA  SER G   8      54.160  78.210  86.370  1.00  0.00           C
ATOM   3936  HA  SER G   8      53.890  79.250  86.420  1.00  0.00           H
ATOM   3937  CB  SER G   8      53.930  77.570  87.770  1.00  0.00           C
ATOM   3938  HB1 SER G   8      54.510  78.110  88.540  1.00  0.00           H
ATOM   3939  HB2 SER G   8      54.250  76.510  87.770  1.00  0.00           H
ATOM   3940  OG  SER G   8      52.550  77.640  88.120  1.00  0.00           O
ATOM   3941  HG1 SER G   8      52.460  77.380  89.060  1.00  0.00           H
ATOM   3942  C   SER G   8      55.650  78.140  86.080  1.00  0.00           C
ATOM   3943  O   SER G   8      56.470  78.570  86.890  1.00  0.00           O
ATOM   3944  N   GLY G   9      56.040  77.580  84.920  1.00  0.00           N
ATOM   3945  HN  GLY G   9      55.360  77.310  84.230  1.00  0.00           H
ATOM   3946  CA  GLY G   9      57.420  77.320  84.540  1.00  0.00           C
ATOM   3947  HA1 GLY G   9      57.990  77.030  85.420  1.00  0.00           H
ATOM   3948  HA2 GLY G   9      57.410  76.570  83.780  1.00  0.00           H
ATOM   3949  C   GLY G   9      58.100  78.500  83.930  1.00  0.00           C
ATOM   3950  O   GLY G   9      58.230  78.610  82.710  1.00  0.00           O
ATOM   3951  N   TYR G  10      58.590  79.410  84.770  1.00  0.00           N
ATOM   3952  HN  TYR G  10      58.400  79.330  85.740  1.00  0.00           H
ATOM   3953  CA  TYR G  10      59.430  80.500  84.330  1.00  0.00           C
ATOM   3954  HA  TYR G  10      59.170  80.790  83.320  1.00  0.00           H
ATOM   3955  CB  TYR G  10      59.290  81.740  85.260  1.00  0.00           C
ATOM   3956  HB1 TYR G  10      59.890  82.590  84.860  1.00  0.00           H
ATOM   3957  HB2 TYR G  10      59.650  81.510  86.290  1.00  0.00           H
ATOM   3958  CG  TYR G  10      57.860  82.170  85.360  1.00  0.00           C
ATOM   3959  CD1 TYR G  10      57.310  83.040  84.390  1.00  0.00           C
ATOM   3960  HD1 TYR G  10      57.920  83.370  83.560  1.00  0.00           H
ATOM   3961  CE1 TYR G  10      55.980  83.470  84.490  1.00  0.00           C
ATOM   3962  HE1 TYR G  10      55.570  84.130  83.750  1.00  0.00           H
ATOM   3963  CZ  TYR G  10      55.180  83.030  85.550  1.00  0.00           C
ATOM   3964  OH  TYR G  10      53.860  83.490  85.700  1.00  0.00           O
ATOM   3965  HH  TYR G  10      53.780  84.330  85.210  1.00  0.00           H
ATOM   3966  CD2 TYR G  10      57.050  81.750  86.430  1.00  0.00           C
ATOM   3967  HD2 TYR G  10      57.460  81.100  87.180  1.00  0.00           H
ATOM   3968  CE2 TYR G  10      55.710  82.160  86.510  1.00  0.00           C
ATOM   3969  HE2 TYR G  10      55.090  81.830  87.330  1.00  0.00           H
ATOM   3970  C   TYR G  10      60.870  80.010  84.330  1.00  0.00           C
ATOM   3971  O   TYR G  10      61.540  80.010  85.360  1.00  0.00           O
ATOM   3972  N   GLU G  11      61.390  79.580  83.160  1.00  0.00           N
ATOM   3973  HN  GLU G  11      60.820  79.520  82.340  1.00  0.00           H
ATOM   3974  CA  GLU G  11      62.780  79.210  83.010  1.00  0.00           C
ATOM   3975  HA  GLU G  11      63.060  78.600  83.860  1.00  0.00           H
ATOM   3976  CB  GLU G  11      63.040  78.340  81.740  1.00  0.00           C
ATOM   3977  HB1 GLU G  11      64.130  78.280  81.560  1.00  0.00           H
ATOM   3978  HB2 GLU G  11      62.580  78.830  80.850  1.00  0.00           H
ATOM   3979  CG  GLU G  11      62.520  76.880  81.870  1.00  0.00           C
ATOM   3980  HG1 GLU G  11      61.420  76.890  81.940  1.00  0.00           H
ATOM   3981  HG2 GLU G  11      62.920  76.440  82.810  1.00  0.00           H
ATOM   3982  CD  GLU G  11      62.940  75.950  80.730  1.00  0.00           C
ATOM   3983  OE1 GLU G  11      62.120  75.080  80.340  1.00  0.00           O
ATOM   3984  OE2 GLU G  11      64.110  76.020  80.260  1.00  0.00           O
ATOM   3985  C   GLU G  11      63.720  80.410  83.040  1.00  0.00           C
ATOM   3986  O   GLU G  11      64.360  80.790  82.060  1.00  0.00           O
ATOM   3987  N   VAL G  12      63.850  81.060  84.210  1.00  0.00           N
ATOM   3988  HN  VAL G  12      63.250  80.770  84.970  1.00  0.00           H
ATOM   3989  CA  VAL G  12      64.750  82.170  84.470  1.00  0.00           C
ATOM   3990  HA  VAL G  12      64.780  82.780  83.570  1.00  0.00           H
ATOM   3991  CB  VAL G  12      64.270  83.080  85.590  1.00  0.00           C
ATOM   3992  HB  VAL G  12      65.060  83.830  85.840  1.00  0.00           H
ATOM   3993  CG1 VAL G  12      63.030  83.860  85.100  1.00  0.00           C
ATOM   3994 HG11 VAL G  12      62.660  84.540  85.900  1.00  0.00           H
ATOM   3995 HG12 VAL G  12      63.290  84.480  84.220  1.00  0.00           H
ATOM   3996 HG13 VAL G  12      62.210  83.160  84.830  1.00  0.00           H
ATOM   3997  CG2 VAL G  12      63.940  82.290  86.880  1.00  0.00           C
ATOM   3998 HG21 VAL G  12      63.620  82.990  87.680  1.00  0.00           H
ATOM   3999 HG22 VAL G  12      63.130  81.570  86.700  1.00  0.00           H
ATOM   4000 HG23 VAL G  12      64.830  81.740  87.240  1.00  0.00           H
ATOM   4001  C   VAL G  12      66.170  81.680  84.670  1.00  0.00           C
ATOM   4002  O   VAL G  12      66.820  81.850  85.700  1.00  0.00           O
ATOM   4003  N   HIS G  13      66.750  81.070  83.620  1.00  0.00           N
ATOM   4004  HN  HIS G  13      66.180  80.910  82.800  1.00  0.00           H
ATOM   4005  CA  HIS G  13      68.090  80.510  83.620  1.00  0.00           C
ATOM   4006  HA  HIS G  13      68.260  80.090  84.590  1.00  0.00           H
ATOM   4007  CB  HIS G  13      68.260  79.380  82.590  1.00  0.00           C
ATOM   4008  HB1 HIS G  13      69.310  79.000  82.590  1.00  0.00           H
ATOM   4009  HB2 HIS G  13      68.030  79.740  81.570  1.00  0.00           H
ATOM   4010  ND1 HIS G  13      67.430  77.610  84.130  1.00  0.00           N
ATOM   4011  CG  HIS G  13      67.400  78.190  82.880  1.00  0.00           C
ATOM   4012  CE1 HIS G  13      66.620  76.560  84.040  1.00  0.00           C
ATOM   4013  HE1 HIS G  13      66.400  75.850  84.840  1.00  0.00           H
ATOM   4014  NE2 HIS G  13      66.100  76.440  82.800  1.00  0.00           N
ATOM   4015  HE2 HIS G  13      65.520  75.700  82.450  1.00  0.00           H
ATOM   4016  CD2 HIS G  13      66.590  77.490  82.050  1.00  0.00           C
ATOM   4017  HD2 HIS G  13      66.360  77.650  81.010  1.00  0.00           H
ATOM   4018  C   HIS G  13      69.150  81.580  83.420  1.00  0.00           C
ATOM   4019  O   HIS G  13      70.100  81.400  82.660  1.00  0.00           O
ATOM   4020  N   HIS G  14      69.000  82.730  84.100  1.00  0.00           N
ATOM   4021  HN  HIS G  14      68.230  82.780  84.740  1.00  0.00           H
ATOM   4022  CA  HIS G  14      69.800  83.930  83.950  1.00  0.00           C
ATOM   4023  HA  HIS G  14      69.730  84.240  82.910  1.00  0.00           H
ATOM   4024  CB  HIS G  14      69.250  85.080  84.820  1.00  0.00           C
ATOM   4025  HB1 HIS G  14      69.960  85.940  84.810  1.00  0.00           H
ATOM   4026  HB2 HIS G  14      69.120  84.740  85.860  1.00  0.00           H
ATOM   4027  ND1 HIS G  14      67.960  86.200  83.050  1.00  0.00           N
ATOM   4028  CG  HIS G  14      67.970  85.670  84.320  1.00  0.00           C
ATOM   4029  CE1 HIS G  14      66.790  86.780  82.920  1.00  0.00           C
ATOM   4030  HE1 HIS G  14      66.450  87.330  82.040  1.00  0.00           H
ATOM   4031  NE2 HIS G  14      66.040  86.660  84.050  1.00  0.00           N
ATOM   4032  HE2 HIS G  14      65.160  87.120  84.220  1.00  0.00           H
ATOM   4033  CD2 HIS G  14      66.800  85.940  84.950  1.00  0.00           C
ATOM   4034  HD2 HIS G  14      66.480  85.710  85.960  1.00  0.00           H
ATOM   4035  C   HIS G  14      71.280  83.750  84.230  1.00  0.00           C
ATOM   4036  O   HIS G  14      72.100  84.180  83.440  1.00  0.00           O
ATOM   4037  N   GLN G  15      71.670  83.060  85.320  1.00  0.00           N
ATOM   4038  HN  GLN G  15      70.990  82.730  85.970  1.00  0.00           H
ATOM   4039  CA  GLN G  15      73.060  82.780  85.630  1.00  0.00           C
ATOM   4040  HA  GLN G  15      73.700  83.020  84.790  1.00  0.00           H
ATOM   4041  CB  GLN G  15      73.490  83.600  86.880  1.00  0.00           C
ATOM   4042  HB1 GLN G  15      72.890  83.260  87.750  1.00  0.00           H
ATOM   4043  HB2 GLN G  15      73.190  84.650  86.660  1.00  0.00           H
ATOM   4044  CG  GLN G  15      74.990  83.560  87.230  1.00  0.00           C
ATOM   4045  HG1 GLN G  15      75.610  83.790  86.340  1.00  0.00           H
ATOM   4046  HG2 GLN G  15      75.260  82.550  87.600  1.00  0.00           H
ATOM   4047  CD  GLN G  15      75.370  84.560  88.330  1.00  0.00           C
ATOM   4048  OE1 GLN G  15      75.860  84.220  89.410  1.00  0.00           O
ATOM   4049  NE2 GLN G  15      75.170  85.870  88.060  1.00  0.00           N
ATOM   4050 HE21 GLN G  15      74.830  86.140  87.160  1.00  0.00           H
ATOM   4051 HE22 GLN G  15      75.370  86.530  88.780  1.00  0.00           H
ATOM   4052  C   GLN G  15      73.180  81.290  85.910  1.00  0.00           C
ATOM   4053  O   GLN G  15      72.490  80.760  86.770  1.00  0.00           O
ATOM   4054  N   LYS G  16      74.020  80.550  85.170  1.00  0.00           N
ATOM   4055  HN  LYS G  16      74.570  80.960  84.450  1.00  0.00           H
ATOM   4056  CA  LYS G  16      74.210  79.140  85.490  1.00  0.00           C
ATOM   4057  HA  LYS G  16      74.150  79.040  86.570  1.00  0.00           H
ATOM   4058  CB  LYS G  16      73.160  78.170  84.860  1.00  0.00           C
ATOM   4059  HB1 LYS G  16      72.150  78.480  85.230  1.00  0.00           H
ATOM   4060  HB2 LYS G  16      73.340  77.150  85.280  1.00  0.00           H
ATOM   4061  CG  LYS G  16      73.100  78.080  83.320  1.00  0.00           C
ATOM   4062  HG1 LYS G  16      74.000  78.550  82.880  1.00  0.00           H
ATOM   4063  HG2 LYS G  16      72.230  78.670  82.970  1.00  0.00           H
ATOM   4064  CD  LYS G  16      72.990  76.620  82.830  1.00  0.00           C
ATOM   4065  HD1 LYS G  16      73.880  76.060  83.200  1.00  0.00           H
ATOM   4066  HD2 LYS G  16      72.080  76.170  83.290  1.00  0.00           H
ATOM   4067  CE  LYS G  16      72.910  76.490  81.290  1.00  0.00           C
ATOM   4068  HE1 LYS G  16      73.820  76.900  80.810  1.00  0.00           H
ATOM   4069  HE2 LYS G  16      72.020  77.050  80.930  1.00  0.00           H
ATOM   4070  NZ  LYS G  16      72.750  75.080  80.870  1.00  0.00           N
ATOM   4071  HZ1 LYS G  16      73.650  74.630  80.570  1.00  0.00           H
ATOM   4072  HZ2 LYS G  16      72.300  74.500  81.600  1.00  0.00           H
ATOM   4073  HZ3 LYS G  16      72.130  75.050  80.020  1.00  0.00           H
ATOM   4074  C   LYS G  16      75.610  78.680  85.140  1.00  0.00           C
ATOM   4075  O   LYS G  16      76.240  79.190  84.210  1.00  0.00           O
ATOM   4076  N   LEU G  17      76.140  77.700  85.880  1.00  0.00           N
ATOM   4077  HN  LEU G  17      75.610  77.300  86.640  1.00  0.00           H
ATOM   4078  CA  LEU G  17      77.470  77.170  85.680  1.00  0.00           C
ATOM   4079  HA  LEU G  17      77.910  77.610  84.800  1.00  0.00           H
ATOM   4080  CB  LEU G  17      78.380  77.510  86.880  1.00  0.00           C
ATOM   4081  HB1 LEU G  17      77.980  77.020  87.790  1.00  0.00           H
ATOM   4082  HB2 LEU G  17      78.310  78.610  87.030  1.00  0.00           H
ATOM   4083  CG  LEU G  17      79.870  77.130  86.720  1.00  0.00           C
ATOM   4084  HG  LEU G  17      80.120  77.110  85.640  1.00  0.00           H
ATOM   4085  CD1 LEU G  17      80.760  78.200  87.390  1.00  0.00           C
ATOM   4086 HD11 LEU G  17      81.840  77.940  87.250  1.00  0.00           H
ATOM   4087 HD12 LEU G  17      80.580  79.200  86.940  1.00  0.00           H
ATOM   4088 HD13 LEU G  17      80.550  78.250  88.480  1.00  0.00           H
ATOM   4089  CD2 LEU G  17      80.190  75.760  87.320  1.00  0.00           C
ATOM   4090 HD21 LEU G  17      81.280  75.530  87.240  1.00  0.00           H
ATOM   4091 HD22 LEU G  17      79.920  75.730  88.400  1.00  0.00           H
ATOM   4092 HD23 LEU G  17      79.640  74.940  86.810  1.00  0.00           H
ATOM   4093  C   LEU G  17      77.430  75.670  85.460  1.00  0.00           C
ATOM   4094  O   LEU G  17      76.800  74.950  86.220  1.00  0.00           O
ATOM   4095  N   VAL G  18      78.120  75.190  84.410  1.00  0.00           N
ATOM   4096  HN  VAL G  18      78.600  75.810  83.790  1.00  0.00           H
ATOM   4097  CA  VAL G  18      78.290  73.780  84.110  1.00  0.00           C
ATOM   4098  HA  VAL G  18      77.860  73.180  84.910  1.00  0.00           H
ATOM   4099  CB  VAL G  18      77.620  73.380  82.790  1.00  0.00           C
ATOM   4100  HB  VAL G  18      78.000  74.040  81.970  1.00  0.00           H
ATOM   4101  CG1 VAL G  18      77.930  71.910  82.410  1.00  0.00           C
ATOM   4102 HG11 VAL G  18      77.360  71.630  81.490  1.00  0.00           H
ATOM   4103 HG12 VAL G  18      79.000  71.750  82.190  1.00  0.00           H
ATOM   4104 HG13 VAL G  18      77.620  71.220  83.220  1.00  0.00           H
ATOM   4105  CG2 VAL G  18      76.100  73.570  82.920  1.00  0.00           C
ATOM   4106 HG21 VAL G  18      75.590  73.230  82.000  1.00  0.00           H
ATOM   4107 HG22 VAL G  18      75.710  72.980  83.780  1.00  0.00           H
ATOM   4108 HG23 VAL G  18      75.850  74.640  83.090  1.00  0.00           H
ATOM   4109  C   VAL G  18      79.770  73.470  84.080  1.00  0.00           C
ATOM   4110  O   VAL G  18      80.560  74.180  83.440  1.00  0.00           O
ATOM   4111  N   PHE G  19      80.190  72.410  84.780  1.00  0.00           N
ATOM   4112  HN  PHE G  19      79.510  71.840  85.260  1.00  0.00           H
ATOM   4113  CA  PHE G  19      81.560  71.910  84.820  1.00  0.00           C
ATOM   4114  HA  PHE G  19      82.210  72.670  84.420  1.00  0.00           H
ATOM   4115  CB  PHE G  19      82.030  71.660  86.280  1.00  0.00           C
ATOM   4116  HB1 PHE G  19      81.240  71.120  86.840  1.00  0.00           H
ATOM   4117  HB2 PHE G  19      82.190  72.630  86.790  1.00  0.00           H
ATOM   4118  CG  PHE G  19      83.320  70.870  86.380  1.00  0.00           C
ATOM   4119  CD1 PHE G  19      84.490  71.360  85.790  1.00  0.00           C
ATOM   4120  HD1 PHE G  19      84.480  72.320  85.290  1.00  0.00           H
ATOM   4121  CE1 PHE G  19      85.690  70.630  85.850  1.00  0.00           C
ATOM   4122  HE1 PHE G  19      86.580  71.030  85.400  1.00  0.00           H
ATOM   4123  CZ  PHE G  19      85.710  69.380  86.480  1.00  0.00           C
ATOM   4124  HZ  PHE G  19      86.620  68.800  86.510  1.00  0.00           H
ATOM   4125  CD2 PHE G  19      83.360  69.620  87.030  1.00  0.00           C
ATOM   4126  HD2 PHE G  19      82.460  69.210  87.470  1.00  0.00           H
ATOM   4127  CE2 PHE G  19      84.540  68.870  87.070  1.00  0.00           C
ATOM   4128  HE2 PHE G  19      84.540  67.900  87.530  1.00  0.00           H
ATOM   4129  C   PHE G  19      81.680  70.710  83.880  1.00  0.00           C
ATOM   4130  O   PHE G  19      82.190  70.840  82.770  1.00  0.00           O
ATOM   4131  N   PHE G  20      81.190  69.530  84.290  1.00  0.00           N
ATOM   4132  HN  PHE G  20      80.810  69.440  85.210  1.00  0.00           H
ATOM   4133  CA  PHE G  20      81.050  68.360  83.440  1.00  0.00           C
ATOM   4134  HA  PHE G  20      81.510  68.540  82.470  1.00  0.00           H
ATOM   4135  CB  PHE G  20      81.630  67.050  84.050  1.00  0.00           C
ATOM   4136  HB1 PHE G  20      81.260  66.170  83.470  1.00  0.00           H
ATOM   4137  HB2 PHE G  20      81.270  66.940  85.100  1.00  0.00           H
ATOM   4138  CG  PHE G  20      83.140  66.910  84.070  1.00  0.00           C
ATOM   4139  CD1 PHE G  20      83.670  65.670  84.440  1.00  0.00           C
ATOM   4140  HD1 PHE G  20      83.000  64.870  84.700  1.00  0.00           H
ATOM   4141  CE1 PHE G  20      85.050  65.440  84.490  1.00  0.00           C
ATOM   4142  HE1 PHE G  20      85.440  64.470  84.770  1.00  0.00           H
ATOM   4143  CZ  PHE G  20      85.940  66.480  84.170  1.00  0.00           C
ATOM   4144  HZ  PHE G  20      87.000  66.310  84.220  1.00  0.00           H
ATOM   4145  CD2 PHE G  20      84.050  67.940  83.740  1.00  0.00           C
ATOM   4146  HD2 PHE G  20      83.690  68.910  83.440  1.00  0.00           H
ATOM   4147  CE2 PHE G  20      85.430  67.730  83.800  1.00  0.00           C
ATOM   4148  HE2 PHE G  20      86.110  68.530  83.550  1.00  0.00           H
ATOM   4149  C   PHE G  20      79.560  68.130  83.170  1.00  0.00           C
ATOM   4150  O   PHE G  20      78.730  68.280  84.060  1.00  0.00           O
ATOM   4151  N   ALA G  21      79.190  67.800  81.920  1.00  0.00           N
ATOM   4152  HN  ALA G  21      79.860  67.690  81.200  1.00  0.00           H
ATOM   4153  CA  ALA G  21      77.820  67.490  81.550  1.00  0.00           C
ATOM   4154  HA  ALA G  21      77.150  67.930  82.290  1.00  0.00           H
ATOM   4155  CB  ALA G  21      77.500  68.140  80.190  1.00  0.00           C
ATOM   4156  HB1 ALA G  21      77.780  69.210  80.210  1.00  0.00           H
ATOM   4157  HB2 ALA G  21      78.070  67.650  79.380  1.00  0.00           H
ATOM   4158  HB3 ALA G  21      76.420  68.090  79.970  1.00  0.00           H
ATOM   4159  C   ALA G  21      77.580  65.980  81.570  1.00  0.00           C
ATOM   4160  O   ALA G  21      78.150  65.260  82.390  1.00  0.00           O
ATOM   4161  N   GLU G  22      76.710  65.440  80.690  1.00  0.00           N
ATOM   4162  HN  GLU G  22      76.210  66.010  80.040  1.00  0.00           H
ATOM   4163  CA  GLU G  22      76.560  64.000  80.510  1.00  0.00           C
ATOM   4164  HA  GLU G  22      76.460  63.600  81.510  1.00  0.00           H
ATOM   4165  CB  GLU G  22      75.260  63.590  79.760  1.00  0.00           C
ATOM   4166  HB1 GLU G  22      74.390  63.800  80.430  1.00  0.00           H
ATOM   4167  HB2 GLU G  22      75.260  62.500  79.570  1.00  0.00           H
ATOM   4168  CG  GLU G  22      75.010  64.360  78.440  1.00  0.00           C
ATOM   4169  HG1 GLU G  22      75.950  64.380  77.850  1.00  0.00           H
ATOM   4170  HG2 GLU G  22      74.710  65.400  78.670  1.00  0.00           H
ATOM   4171  CD  GLU G  22      73.910  63.760  77.570  1.00  0.00           C
ATOM   4172  OE1 GLU G  22      72.730  63.740  78.000  1.00  0.00           O
ATOM   4173  OE2 GLU G  22      74.230  63.330  76.430  1.00  0.00           O
ATOM   4174  C   GLU G  22      77.790  63.280  79.960  1.00  0.00           C
ATOM   4175  O   GLU G  22      78.470  63.790  79.060  1.00  0.00           O
ATOM   4176  N   ASP G  23      78.060  62.080  80.510  1.00  0.00           N
ATOM   4177  HN  ASP G  23      77.490  61.780  81.270  1.00  0.00           H
ATOM   4178  CA  ASP G  23      79.210  61.220  80.250  1.00  0.00           C
ATOM   4179  HA  ASP G  23      78.960  60.270  80.700  1.00  0.00           H
ATOM   4180  CB  ASP G  23      79.470  60.940  78.740  1.00  0.00           C
ATOM   4181  HB1 ASP G  23      79.690  61.890  78.220  1.00  0.00           H
ATOM   4182  HB2 ASP G  23      78.570  60.490  78.280  1.00  0.00           H
ATOM   4183  CG  ASP G  23      80.640  60.010  78.500  1.00  0.00           C
ATOM   4184  OD1 ASP G  23      81.470  60.280  77.600  1.00  0.00           O
ATOM   4185  OD2 ASP G  23      80.680  58.940  79.170  1.00  0.00           O
ATOM   4186  C   ASP G  23      80.470  61.700  80.980  1.00  0.00           C
ATOM   4187  O   ASP G  23      80.950  62.800  80.760  1.00  0.00           O
ATOM   4188  N   VAL G  24      81.040  60.870  81.880  1.00  0.00           N
ATOM   4189  HN  VAL G  24      80.610  60.000  82.130  1.00  0.00           H
ATOM   4190  CA  VAL G  24      82.310  61.200  82.500  1.00  0.00           C
ATOM   4191  HA  VAL G  24      82.740  62.080  82.040  1.00  0.00           H
ATOM   4192  CB  VAL G  24      82.160  61.510  83.990  1.00  0.00           C
ATOM   4193  HB  VAL G  24      81.660  60.650  84.490  1.00  0.00           H
ATOM   4194  CG1 VAL G  24      83.520  61.780  84.650  1.00  0.00           C
ATOM   4195 HG11 VAL G  24      83.370  62.150  85.680  1.00  0.00           H
ATOM   4196 HG12 VAL G  24      84.150  60.870  84.700  1.00  0.00           H
ATOM   4197 HG13 VAL G  24      84.080  62.560  84.080  1.00  0.00           H
ATOM   4198  CG2 VAL G  24      81.250  62.740  84.120  1.00  0.00           C
ATOM   4199 HG21 VAL G  24      81.200  63.070  85.170  1.00  0.00           H
ATOM   4200 HG22 VAL G  24      81.620  63.580  83.490  1.00  0.00           H
ATOM   4201 HG23 VAL G  24      80.210  62.510  83.790  1.00  0.00           H
ATOM   4202  C   VAL G  24      83.330  60.110  82.280  1.00  0.00           C
ATOM   4203  O   VAL G  24      84.470  60.380  81.890  1.00  0.00           O
ATOM   4204  N   GLY G  25      82.970  58.830  82.500  1.00  0.00           N
ATOM   4205  HN  GLY G  25      82.040  58.630  82.830  1.00  0.00           H
ATOM   4206  CA  GLY G  25      83.820  57.690  82.160  1.00  0.00           C
ATOM   4207  HA1 GLY G  25      83.190  56.820  82.170  1.00  0.00           H
ATOM   4208  HA2 GLY G  25      84.260  57.870  81.180  1.00  0.00           H
ATOM   4209  C   GLY G  25      84.960  57.420  83.110  1.00  0.00           C
ATOM   4210  O   GLY G  25      84.940  56.460  83.880  1.00  0.00           O
ATOM   4211  N   SER G  26      85.990  58.280  83.100  1.00  0.00           N
ATOM   4212  HN  SER G  26      85.930  59.050  82.470  1.00  0.00           H
ATOM   4213  CA  SER G  26      87.110  58.260  84.010  1.00  0.00           C
ATOM   4214  HA  SER G  26      86.820  57.810  84.950  1.00  0.00           H
ATOM   4215  CB  SER G  26      88.400  57.580  83.470  1.00  0.00           C
ATOM   4216  HB1 SER G  26      89.280  57.870  84.090  1.00  0.00           H
ATOM   4217  HB2 SER G  26      88.590  57.930  82.420  1.00  0.00           H
ATOM   4218  OG  SER G  26      88.330  56.160  83.490  1.00  0.00           O
ATOM   4219  HG1 SER G  26      87.760  55.890  82.750  1.00  0.00           H
ATOM   4220  C   SER G  26      87.500  59.700  84.280  1.00  0.00           C
ATOM   4221  O   SER G  26      87.530  60.510  83.360  1.00  0.00           O
ATOM   4222  N   ASN G  27      87.820  60.060  85.540  1.00  0.00           N
ATOM   4223  HN  ASN G  27      87.770  59.430  86.310  1.00  0.00           H
ATOM   4224  CA  ASN G  27      88.440  61.350  85.800  1.00  0.00           C
ATOM   4225  HA  ASN G  27      89.100  61.560  84.970  1.00  0.00           H
ATOM   4226  CB  ASN G  27      87.410  62.520  85.880  1.00  0.00           C
ATOM   4227  HB1 ASN G  27      86.660  62.410  85.070  1.00  0.00           H
ATOM   4228  HB2 ASN G  27      87.950  63.470  85.700  1.00  0.00           H
ATOM   4229  CG  ASN G  27      86.710  62.690  87.230  1.00  0.00           C
ATOM   4230  OD1 ASN G  27      87.100  63.540  88.030  1.00  0.00           O
ATOM   4231  ND2 ASN G  27      85.630  61.910  87.480  1.00  0.00           N
ATOM   4232 HD21 ASN G  27      85.290  61.260  86.810  1.00  0.00           H
ATOM   4233 HD22 ASN G  27      85.130  62.090  88.320  1.00  0.00           H
ATOM   4234  C   ASN G  27      89.340  61.230  87.020  1.00  0.00           C
ATOM   4235  O   ASN G  27      89.040  60.530  87.980  1.00  0.00           O
ATOM   4236  N   LYS G  28      90.500  61.930  87.000  1.00  0.00           N
ATOM   4237  HN  LYS G  28      90.750  62.480  86.210  1.00  0.00           H
ATOM   4238  CA  LYS G  28      91.400  61.990  88.140  1.00  0.00           C
ATOM   4239  HA  LYS G  28      90.890  61.700  89.050  1.00  0.00           H
ATOM   4240  CB  LYS G  28      92.650  61.090  87.910  1.00  0.00           C
ATOM   4241  HB1 LYS G  28      93.300  61.530  87.120  1.00  0.00           H
ATOM   4242  HB2 LYS G  28      92.290  60.110  87.520  1.00  0.00           H
ATOM   4243  CG  LYS G  28      93.470  60.830  89.180  1.00  0.00           C
ATOM   4244  HG1 LYS G  28      92.860  60.180  89.850  1.00  0.00           H
ATOM   4245  HG2 LYS G  28      93.660  61.780  89.730  1.00  0.00           H
ATOM   4246  CD  LYS G  28      94.810  60.130  88.920  1.00  0.00           C
ATOM   4247  HD1 LYS G  28      94.650  59.310  88.170  1.00  0.00           H
ATOM   4248  HD2 LYS G  28      95.510  60.870  88.470  1.00  0.00           H
ATOM   4249  CE  LYS G  28      95.440  59.520  90.190  1.00  0.00           C
ATOM   4250  HE1 LYS G  28      94.820  58.670  90.540  1.00  0.00           H
ATOM   4251  HE2 LYS G  28      95.500  60.270  91.000  1.00  0.00           H
ATOM   4252  NZ  LYS G  28      96.800  59.020  89.920  1.00  0.00           N
ATOM   4253  HZ1 LYS G  28      97.100  58.380  90.700  1.00  0.00           H
ATOM   4254  HZ2 LYS G  28      96.790  58.460  89.030  1.00  0.00           H
ATOM   4255  HZ3 LYS G  28      97.480  59.820  89.830  1.00  0.00           H
ATOM   4256  C   LYS G  28      91.840  63.440  88.270  1.00  0.00           C
ATOM   4257  O   LYS G  28      92.470  63.980  87.360  1.00  0.00           O
ATOM   4258  N   GLY G  29      91.530  64.110  89.400  1.00  0.00           N
ATOM   4259  HN  GLY G  29      90.980  63.680  90.120  1.00  0.00           H
ATOM   4260  CA  GLY G  29      91.950  65.490  89.620  1.00  0.00           C
ATOM   4261  HA1 GLY G  29      91.940  65.640  90.690  1.00  0.00           H
ATOM   4262  HA2 GLY G  29      92.930  65.640  89.190  1.00  0.00           H
ATOM   4263  C   GLY G  29      91.050  66.540  89.030  1.00  0.00           C
ATOM   4264  O   GLY G  29      91.480  67.330  88.190  1.00  0.00           O
ATOM   4265  N   ALA G  30      89.790  66.600  89.490  1.00  0.00           N
ATOM   4266  HN  ALA G  30      89.450  65.920  90.130  1.00  0.00           H
ATOM   4267  CA  ALA G  30      88.870  67.670  89.150  1.00  0.00           C
ATOM   4268  HA  ALA G  30      89.190  68.180  88.250  1.00  0.00           H
ATOM   4269  CB  ALA G  30      87.470  67.060  88.900  1.00  0.00           C
ATOM   4270  HB1 ALA G  30      87.510  66.340  88.060  1.00  0.00           H
ATOM   4271  HB2 ALA G  30      87.120  66.510  89.800  1.00  0.00           H
ATOM   4272  HB3 ALA G  30      86.730  67.850  88.660  1.00  0.00           H
ATOM   4273  C   ALA G  30      88.790  68.700  90.280  1.00  0.00           C
ATOM   4274  O   ALA G  30      88.330  68.400  91.380  1.00  0.00           O
ATOM   4275  N   ILE G  31      89.270  69.940  90.060  1.00  0.00           N
ATOM   4276  HN  ILE G  31      89.620  70.200  89.150  1.00  0.00           H
ATOM   4277  CA  ILE G  31      89.330  70.950  91.110  1.00  0.00           C
ATOM   4278  HA  ILE G  31      88.810  70.600  91.980  1.00  0.00           H
ATOM   4279  CB  ILE G  31      90.760  71.280  91.560  1.00  0.00           C
ATOM   4280  HB  ILE G  31      91.360  71.590  90.670  1.00  0.00           H
ATOM   4281  CG2 ILE G  31      90.800  72.480  92.550  1.00  0.00           C
ATOM   4282 HG21 ILE G  31      91.820  72.600  92.960  1.00  0.00           H
ATOM   4283 HG22 ILE G  31      90.540  73.430  92.040  1.00  0.00           H
ATOM   4284 HG23 ILE G  31      90.090  72.340  93.390  1.00  0.00           H
ATOM   4285  CG1 ILE G  31      91.450  70.040  92.180  1.00  0.00           C
ATOM   4286 HG11 ILE G  31      90.680  69.370  92.620  1.00  0.00           H
ATOM   4287 HG12 ILE G  31      92.110  70.380  93.010  1.00  0.00           H
ATOM   4288  CD  ILE G  31      92.310  69.250  91.190  1.00  0.00           C
ATOM   4289  HD1 ILE G  31      92.790  68.380  91.690  1.00  0.00           H
ATOM   4290  HD2 ILE G  31      91.700  68.880  90.340  1.00  0.00           H
ATOM   4291  HD3 ILE G  31      93.110  69.900  90.770  1.00  0.00           H
ATOM   4292  C   ILE G  31      88.600  72.220  90.700  1.00  0.00           C
ATOM   4293  O   ILE G  31      89.010  72.930  89.770  1.00  0.00           O
ATOM   4294  N   ILE G  32      87.520  72.560  91.430  1.00  0.00           N
ATOM   4295  HN  ILE G  32      87.190  71.960  92.170  1.00  0.00           H
ATOM   4296  CA  ILE G  32      86.790  73.810  91.260  1.00  0.00           C
ATOM   4297  HA  ILE G  32      87.180  74.300  90.380  1.00  0.00           H
ATOM   4298  CB  ILE G  32      85.280  73.640  91.010  1.00  0.00           C
ATOM   4299  HB  ILE G  32      85.200  72.920  90.160  1.00  0.00           H
ATOM   4300  CG2 ILE G  32      84.560  72.990  92.200  1.00  0.00           C
ATOM   4301 HG21 ILE G  32      83.490  72.820  91.950  1.00  0.00           H
ATOM   4302 HG22 ILE G  32      85.010  72.010  92.450  1.00  0.00           H
ATOM   4303 HG23 ILE G  32      84.600  73.630  93.110  1.00  0.00           H
ATOM   4304  CG1 ILE G  32      84.580  74.950  90.530  1.00  0.00           C
ATOM   4305 HG11 ILE G  32      83.730  74.640  89.880  1.00  0.00           H
ATOM   4306 HG12 ILE G  32      85.280  75.530  89.890  1.00  0.00           H
ATOM   4307  CD  ILE G  32      84.010  75.860  91.630  1.00  0.00           C
ATOM   4308  HD1 ILE G  32      83.560  76.770  91.180  1.00  0.00           H
ATOM   4309  HD2 ILE G  32      83.210  75.340  92.200  1.00  0.00           H
ATOM   4310  HD3 ILE G  32      84.780  76.180  92.350  1.00  0.00           H
ATOM   4311  C   ILE G  32      87.080  74.740  92.400  1.00  0.00           C
ATOM   4312  O   ILE G  32      87.030  74.400  93.580  1.00  0.00           O
ATOM   4313  N   GLY G  33      87.450  75.990  92.060  1.00  0.00           N
ATOM   4314  HN  GLY G  33      87.570  76.220  91.090  1.00  0.00           H
ATOM   4315  CA  GLY G  33      87.650  77.030  93.040  1.00  0.00           C
ATOM   4316  HA1 GLY G  33      86.820  77.050  93.720  1.00  0.00           H
ATOM   4317  HA2 GLY G  33      88.600  76.840  93.520  1.00  0.00           H
ATOM   4318  C   GLY G  33      87.730  78.350  92.360  1.00  0.00           C
ATOM   4319  O   GLY G  33      88.560  78.560  91.490  1.00  0.00           O
ATOM   4320  N   LEU G  34      86.850  79.300  92.730  1.00  0.00           N
ATOM   4321  HN  LEU G  34      86.170  79.110  93.430  1.00  0.00           H
ATOM   4322  CA  LEU G  34      86.800  80.620  92.130  1.00  0.00           C
ATOM   4323  HA  LEU G  34      86.660  80.470  91.060  1.00  0.00           H
ATOM   4324  CB  LEU G  34      85.590  81.440  92.650  1.00  0.00           C
ATOM   4325  HB1 LEU G  34      85.680  82.470  92.240  1.00  0.00           H
ATOM   4326  HB2 LEU G  34      85.630  81.520  93.760  1.00  0.00           H
ATOM   4327  CG  LEU G  34      84.190  80.930  92.230  1.00  0.00           C
ATOM   4328  HG  LEU G  34      84.250  80.600  91.170  1.00  0.00           H
ATOM   4329  CD1 LEU G  34      83.670  79.760  93.080  1.00  0.00           C
ATOM   4330 HD11 LEU G  34      82.630  79.500  92.780  1.00  0.00           H
ATOM   4331 HD12 LEU G  34      84.290  78.850  92.960  1.00  0.00           H
ATOM   4332 HD13 LEU G  34      83.650  80.050  94.160  1.00  0.00           H
ATOM   4333  CD2 LEU G  34      83.180  82.090  92.300  1.00  0.00           C
ATOM   4334 HD21 LEU G  34      82.160  81.740  92.030  1.00  0.00           H
ATOM   4335 HD22 LEU G  34      83.140  82.500  93.330  1.00  0.00           H
ATOM   4336 HD23 LEU G  34      83.470  82.910  91.610  1.00  0.00           H
ATOM   4337  C   LEU G  34      88.100  81.410  92.290  1.00  0.00           C
ATOM   4338  O   LEU G  34      88.590  82.000  91.320  1.00  0.00           O
ATOM   4339  N   MET G  35      88.700  81.370  93.490  1.00  0.00           N
ATOM   4340  HN  MET G  35      88.250  80.900  94.240  1.00  0.00           H
ATOM   4341  CA  MET G  35      89.960  82.030  93.790  1.00  0.00           C
ATOM   4342  HA  MET G  35      90.550  82.120  92.890  1.00  0.00           H
ATOM   4343  CB  MET G  35      89.720  83.440  94.400  1.00  0.00           C
ATOM   4344  HB1 MET G  35      89.160  83.350  95.350  1.00  0.00           H
ATOM   4345  HB2 MET G  35      89.050  83.980  93.700  1.00  0.00           H
ATOM   4346  CG  MET G  35      90.980  84.290  94.630  1.00  0.00           C
ATOM   4347  HG1 MET G  35      91.580  84.300  93.700  1.00  0.00           H
ATOM   4348  HG2 MET G  35      91.610  83.830  95.420  1.00  0.00           H
ATOM   4349  SD  MET G  35      90.600  86.010  95.080  1.00  0.00           S
ATOM   4350  CE  MET G  35      92.340  86.510  95.200  1.00  0.00           C
ATOM   4351  HE1 MET G  35      92.430  87.610  95.320  1.00  0.00           H
ATOM   4352  HE2 MET G  35      92.830  86.030  96.070  1.00  0.00           H
ATOM   4353  HE3 MET G  35      92.900  86.230  94.280  1.00  0.00           H
ATOM   4354  C   MET G  35      90.750  81.170  94.750  1.00  0.00           C
ATOM   4355  O   MET G  35      90.860  81.450  95.950  1.00  0.00           O
ATOM   4356  N   VAL G  36      91.320  80.040  94.280  1.00  0.00           N
ATOM   4357  HN  VAL G  36      91.230  79.790  93.320  1.00  0.00           H
ATOM   4358  CA  VAL G  36      92.010  79.090  95.130  1.00  0.00           C
ATOM   4359  HA  VAL G  36      91.970  79.420  96.150  1.00  0.00           H
ATOM   4360  CB  VAL G  36      91.380  77.700  95.120  1.00  0.00           C
ATOM   4361  HB  VAL G  36      91.970  77.020  95.790  1.00  0.00           H
ATOM   4362  CG1 VAL G  36      89.970  77.800  95.740  1.00  0.00           C
ATOM   4363 HG11 VAL G  36      89.500  76.790  95.800  1.00  0.00           H
ATOM   4364 HG12 VAL G  36      90.030  78.230  96.760  1.00  0.00           H
ATOM   4365 HG13 VAL G  36      89.310  78.450  95.120  1.00  0.00           H
ATOM   4366  CG2 VAL G  36      91.340  77.080  93.710  1.00  0.00           C
ATOM   4367 HG21 VAL G  36      90.860  76.080  93.750  1.00  0.00           H
ATOM   4368 HG22 VAL G  36      90.760  77.700  93.000  1.00  0.00           H
ATOM   4369 HG23 VAL G  36      92.360  76.930  93.300  1.00  0.00           H
ATOM   4370  C   VAL G  36      93.490  79.020  94.780  1.00  0.00           C
ATOM   4371  O   VAL G  36      93.890  79.000  93.610  1.00  0.00           O
ATOM   4372  N   GLY G  37      94.360  79.000  95.810  1.00  0.00           N
ATOM   4373  HN  GLY G  37      94.020  79.060  96.750  1.00  0.00           H
ATOM   4374  CA  GLY G  37      95.810  78.860  95.660  1.00  0.00           C
ATOM   4375  HA1 GLY G  37      96.100  79.010  94.630  1.00  0.00           H
ATOM   4376  HA2 GLY G  37      96.270  79.580  96.320  1.00  0.00           H
ATOM   4377  C   GLY G  37      96.260  77.500  96.110  1.00  0.00           C
ATOM   4378  O   GLY G  37      95.750  76.960  97.080  1.00  0.00           O
ATOM   4379  N   GLY G  38      97.250  76.900  95.420  1.00  0.00           N
ATOM   4380  HN  GLY G  38      97.600  77.330  94.590  1.00  0.00           H
ATOM   4381  CA  GLY G  38      97.890  75.650  95.850  1.00  0.00           C
ATOM   4382  HA1 GLY G  38      98.840  75.580  95.350  1.00  0.00           H
ATOM   4383  HA2 GLY G  38      98.010  75.680  96.920  1.00  0.00           H
ATOM   4384  C   GLY G  38      97.120  74.390  95.540  1.00  0.00           C
ATOM   4385  O   GLY G  38      96.250  73.970  96.310  1.00  0.00           O
ATOM   4386  N   VAL G  39      97.460  73.720  94.420  1.00  0.00           N
ATOM   4387  HN  VAL G  39      98.140  74.100  93.800  1.00  0.00           H
ATOM   4388  CA  VAL G  39      96.880  72.440  94.050  1.00  0.00           C
ATOM   4389  HA  VAL G  39      96.520  71.930  94.930  1.00  0.00           H
ATOM   4390  CB  VAL G  39      95.750  72.540  93.010  1.00  0.00           C
ATOM   4391  HB  VAL G  39      96.160  72.890  92.040  1.00  0.00           H
ATOM   4392  CG1 VAL G  39      95.060  71.180  92.820  1.00  0.00           C
ATOM   4393 HG11 VAL G  39      94.230  71.280  92.090  1.00  0.00           H
ATOM   4394 HG12 VAL G  39      95.760  70.410  92.420  1.00  0.00           H
ATOM   4395 HG13 VAL G  39      94.640  70.810  93.780  1.00  0.00           H
ATOM   4396  CG2 VAL G  39      94.670  73.560  93.430  1.00  0.00           C
ATOM   4397 HG21 VAL G  39      93.890  73.620  92.640  1.00  0.00           H
ATOM   4398 HG22 VAL G  39      94.190  73.250  94.370  1.00  0.00           H
ATOM   4399 HG23 VAL G  39      95.100  74.580  93.540  1.00  0.00           H
ATOM   4400  C   VAL G  39      97.980  71.580  93.420  1.00  0.00           C
ATOM   4401  O   VAL G  39      98.760  72.070  92.600  1.00  0.00           O
ATOM   4402  N   VAL G  40      98.070  70.290  93.780  1.00  0.00           N
ATOM   4403  HN  VAL G  40      97.490  69.920  94.510  1.00  0.00           H
ATOM   4404  CA  VAL G  40      99.000  69.370  93.140  1.00  0.00           C
ATOM   4405  HA  VAL G  40      99.290  69.790  92.190  1.00  0.00           H
ATOM   4406  CB  VAL G  40     100.290  69.190  93.940  1.00  0.00           C
ATOM   4407  HB  VAL G  40     100.830  70.170  93.930  1.00  0.00           H
ATOM   4408  CG1 VAL G  40     100.000  68.850  95.410  1.00  0.00           C
ATOM   4409 HG11 VAL G  40     100.950  68.650  95.950  1.00  0.00           H
ATOM   4410 HG12 VAL G  40      99.490  69.690  95.930  1.00  0.00           H
ATOM   4411 HG13 VAL G  40      99.370  67.950  95.490  1.00  0.00           H
ATOM   4412  CG2 VAL G  40     101.220  68.140  93.290  1.00  0.00           C
ATOM   4413 HG21 VAL G  40     102.190  68.120  93.820  1.00  0.00           H
ATOM   4414 HG22 VAL G  40     100.780  67.130  93.340  1.00  0.00           H
ATOM   4415 HG23 VAL G  40     101.410  68.380  92.220  1.00  0.00           H
ATOM   4416  C   VAL G  40      98.340  68.040  92.760  1.00  0.00           C
ATOM   4417  O   VAL G  40      97.780  67.330  93.600  1.00  0.00           O
ATOM   4418  N   ILE G  41      98.370  67.680  91.460  1.00  0.00           N
ATOM   4419  HN  ILE G  41      98.810  68.280  90.790  1.00  0.00           H
ATOM   4420  CA  ILE G  41      97.650  66.530  90.920  1.00  0.00           C
ATOM   4421  HA  ILE G  41      97.120  66.030  91.720  1.00  0.00           H
ATOM   4422  CB  ILE G  41      96.610  66.930  89.870  1.00  0.00           C
ATOM   4423  HB  ILE G  41      97.130  67.330  88.970  1.00  0.00           H
ATOM   4424  CG2 ILE G  41      95.780  65.700  89.420  1.00  0.00           C
ATOM   4425 HG21 ILE G  41      95.060  66.020  88.640  1.00  0.00           H
ATOM   4426 HG22 ILE G  41      96.410  64.900  88.980  1.00  0.00           H
ATOM   4427 HG23 ILE G  41      95.200  65.290  90.280  1.00  0.00           H
ATOM   4428  CG1 ILE G  41      95.660  68.040  90.380  1.00  0.00           C
ATOM   4429 HG11 ILE G  41      95.610  68.040  91.490  1.00  0.00           H
ATOM   4430 HG12 ILE G  41      94.630  67.820  90.010  1.00  0.00           H
ATOM   4431  CD  ILE G  41      96.040  69.430  89.840  1.00  0.00           C
ATOM   4432  HD1 ILE G  41      95.310  70.200  90.190  1.00  0.00           H
ATOM   4433  HD2 ILE G  41      97.050  69.740  90.170  1.00  0.00           H
ATOM   4434  HD3 ILE G  41      96.010  69.420  88.730  1.00  0.00           H
ATOM   4435  C   ILE G  41      98.600  65.500  90.300  1.00  0.00           C
ATOM   4436  O   ILE G  41      99.200  65.740  89.250  1.00  0.00           O
ATOM   4437  N   ALA G  42      98.710  64.310  90.920  1.00  0.00           N
ATOM   4438  HN  ALA G  42      98.250  64.160  91.790  1.00  0.00           H
ATOM   4439  CA  ALA G  42      99.480  63.170  90.420  1.00  0.00           C
ATOM   4440  HA  ALA G  42     100.400  63.540  90.000  1.00  0.00           H
ATOM   4441  CB  ALA G  42      99.820  62.240  91.600  1.00  0.00           C
ATOM   4442  HB1 ALA G  42     100.290  62.820  92.420  1.00  0.00           H
ATOM   4443  HB2 ALA G  42      98.900  61.760  92.010  1.00  0.00           H
ATOM   4444  HB3 ALA G  42     100.520  61.440  91.290  1.00  0.00           H
ATOM   4445  C   ALA G  42      98.760  62.350  89.340  1.00  0.00           C
ATOM   4446  O   ALA G  42      98.480  61.160  89.490  1.00  0.00           O
ATOM   4447  N   NME G  43      98.450  62.990  88.190  1.00  0.00           N
ATOM   4448  HN  NME G  43      98.660  63.960  88.130  1.00  0.00           H
ATOM   4449  CH3 NME G  43      97.790  62.330  87.090  1.00  0.00           C
ATOM   4450 HH31 NME G  43      98.090  61.270  87.000  1.00  0.00           H
ATOM   4451 HH32 NME G  43      96.680  62.380  87.230  1.00  0.00           H
ATOM   4452 HH33 NME G  43      98.030  62.840  86.140  1.00  0.00           H
ATOM   4453  CH3 ACE H   0      42.210 120.110  88.260  1.00  0.00           C
ATOM   4454 HH31 ACE H   0      41.870 119.910  87.220  1.00  0.00           H
ATOM   4455 HH32 ACE H   0      41.440 119.760  88.970  1.00  0.00           H
ATOM   4456 HH33 ACE H   0      42.330 121.210  88.380  1.00  0.00           H
ATOM   4457  C   ACE H   0      43.500 119.440  88.530  1.00  0.00           C
ATOM   4458  O   ACE H   0      44.420 120.030  89.070  1.00  0.00           O
ATOM   4459  N   ASP H   1      43.600 118.170  88.140  1.00  0.00           N
ATOM   4460  HN  ASP H   1      42.860 117.730  87.640  1.00  0.00           H
ATOM   4461  CA  ASP H   1      44.770 117.350  88.360  1.00  0.00           C
ATOM   4462  HA  ASP H   1      45.620 118.000  88.520  1.00  0.00           H
ATOM   4463  CB  ASP H   1      44.580 116.440  89.610  1.00  0.00           C
ATOM   4464  HB1 ASP H   1      43.870 115.620  89.390  1.00  0.00           H
ATOM   4465  HB2 ASP H   1      44.160 117.060  90.440  1.00  0.00           H
ATOM   4466  CG  ASP H   1      45.870 115.830  90.140  1.00  0.00           C
ATOM   4467  OD1 ASP H   1      46.980 116.190  89.660  1.00  0.00           O
ATOM   4468  OD2 ASP H   1      45.770 115.000  91.080  1.00  0.00           O
ATOM   4469  C   ASP H   1      45.060 116.580  87.090  1.00  0.00           C
ATOM   4470  O   ASP H   1      44.230 116.540  86.170  1.00  0.00           O
ATOM   4471  N   ALA H   2      46.250 115.980  86.990  1.00  0.00           N
ATOM   4472  HN  ALA H   2      46.850 116.010  87.800  1.00  0.00           H
ATOM   4473  CA  ALA H   2      46.740 115.310  85.810  1.00  0.00           C
ATOM   4474  HA  ALA H   2      46.030 114.550  85.530  1.00  0.00           H
ATOM   4475  CB  ALA H   2      46.980 116.290  84.640  1.00  0.00           C
ATOM   4476  HB1 ALA H   2      46.020 116.740  84.320  1.00  0.00           H
ATOM   4477  HB2 ALA H   2      47.670 117.100  84.940  1.00  0.00           H
ATOM   4478  HB3 ALA H   2      47.400 115.760  83.760  1.00  0.00           H
ATOM   4479  C   ALA H   2      48.060 114.630  86.160  1.00  0.00           C
ATOM   4480  O   ALA H   2      49.100 115.260  86.320  1.00  0.00           O
ATOM   4481  N   GLU H   3      48.040 113.290  86.300  1.00  0.00           N
ATOM   4482  HN  GLU H   3      47.190 112.780  86.200  1.00  0.00           H
ATOM   4483  CA  GLU H   3      49.240 112.500  86.440  1.00  0.00           C
ATOM   4484  HA  GLU H   3      49.960 113.070  87.010  1.00  0.00           H
ATOM   4485  CB  GLU H   3      48.970 111.170  87.200  1.00  0.00           C
ATOM   4486  HB1 GLU H   3      49.060 110.270  86.550  1.00  0.00           H
ATOM   4487  HB2 GLU H   3      47.910 111.190  87.540  1.00  0.00           H
ATOM   4488  CG  GLU H   3      49.840 110.990  88.470  1.00  0.00           C
ATOM   4489  HG1 GLU H   3      49.400 110.180  89.100  1.00  0.00           H
ATOM   4490  HG2 GLU H   3      49.850 111.920  89.080  1.00  0.00           H
ATOM   4491  CD  GLU H   3      51.280 110.600  88.160  1.00  0.00           C
ATOM   4492  OE1 GLU H   3      51.660 109.450  88.500  1.00  0.00           O
ATOM   4493  OE2 GLU H   3      52.030 111.420  87.570  1.00  0.00           O
ATOM   4494  C   GLU H   3      49.860 112.240  85.080  1.00  0.00           C
ATOM   4495  O   GLU H   3      49.180 112.180  84.060  1.00  0.00           O
ATOM   4496  N   PHE H   4      51.190 112.090  85.040  1.00  0.00           N
ATOM   4497  HN  PHE H   4      51.670 112.050  85.920  1.00  0.00           H
ATOM   4498  CA  PHE H   4      51.950 111.970  83.800  1.00  0.00           C
ATOM   4499  HA  PHE H   4      51.370 111.420  83.070  1.00  0.00           H
ATOM   4500  CB  PHE H   4      52.380 113.370  83.240  1.00  0.00           C
ATOM   4501  HB1 PHE H   4      53.090 113.260  82.390  1.00  0.00           H
ATOM   4502  HB2 PHE H   4      52.890 113.950  84.040  1.00  0.00           H
ATOM   4503  CG  PHE H   4      51.240 114.190  82.690  1.00  0.00           C
ATOM   4504  CD1 PHE H   4      50.930 115.460  83.220  1.00  0.00           C
ATOM   4505  HD1 PHE H   4      51.470 115.820  84.090  1.00  0.00           H
ATOM   4506  CE1 PHE H   4      49.950 116.260  82.630  1.00  0.00           C
ATOM   4507  HE1 PHE H   4      49.730 117.230  83.050  1.00  0.00           H
ATOM   4508  CZ  PHE H   4      49.250 115.800  81.510  1.00  0.00           C
ATOM   4509  HZ  PHE H   4      48.490 116.420  81.060  1.00  0.00           H
ATOM   4510  CD2 PHE H   4      50.530 113.750  81.560  1.00  0.00           C
ATOM   4511  HD2 PHE H   4      50.770 112.780  81.130  1.00  0.00           H
ATOM   4512  CE2 PHE H   4      49.540 114.540  80.970  1.00  0.00           C
ATOM   4513  HE2 PHE H   4      49.010 114.180  80.100  1.00  0.00           H
ATOM   4514  C   PHE H   4      53.230 111.170  84.020  1.00  0.00           C
ATOM   4515  O   PHE H   4      54.070 111.090  83.130  1.00  0.00           O
ATOM   4516  N   ARG H   5      53.430 110.570  85.210  1.00  0.00           N
ATOM   4517  HN  ARG H   5      52.760 110.640  85.950  1.00  0.00           H
ATOM   4518  CA  ARG H   5      54.630 109.800  85.540  1.00  0.00           C
ATOM   4519  HA  ARG H   5      55.460 110.480  85.450  1.00  0.00           H
ATOM   4520  CB  ARG H   5      54.570 109.350  87.020  1.00  0.00           C
ATOM   4521  HB1 ARG H   5      53.530 108.970  87.170  1.00  0.00           H
ATOM   4522  HB2 ARG H   5      54.680 110.240  87.670  1.00  0.00           H
ATOM   4523  CG  ARG H   5      55.500 108.210  87.490  1.00  0.00           C
ATOM   4524  HG1 ARG H   5      56.560 108.470  87.320  1.00  0.00           H
ATOM   4525  HG2 ARG H   5      55.270 107.280  86.920  1.00  0.00           H
ATOM   4526  CD  ARG H   5      55.270 107.930  88.980  1.00  0.00           C
ATOM   4527  HD1 ARG H   5      54.170 107.900  89.190  1.00  0.00           H
ATOM   4528  HD2 ARG H   5      55.740 108.740  89.580  1.00  0.00           H
ATOM   4529  NE  ARG H   5      55.900 106.610  89.330  1.00  0.00           N
ATOM   4530  HE  ARG H   5      56.550 106.170  88.690  1.00  0.00           H
ATOM   4531  CZ  ARG H   5      55.440 105.810  90.280  1.00  0.00           C
ATOM   4532  NH1 ARG H   5      54.660 106.210  91.260  1.00  0.00           N
ATOM   4533 HH11 ARG H   5      54.530 107.200  91.380  1.00  0.00           H
ATOM   4534 HH12 ARG H   5      54.480 105.570  92.010  1.00  0.00           H
ATOM   4535  NH2 ARG H   5      55.820 104.550  90.280  1.00  0.00           N
ATOM   4536 HH21 ARG H   5      56.210 104.240  89.390  1.00  0.00           H
ATOM   4537 HH22 ARG H   5      55.260 103.910  90.800  1.00  0.00           H
ATOM   4538  C   ARG H   5      54.960 108.620  84.650  1.00  0.00           C
ATOM   4539  O   ARG H   5      54.110 107.800  84.290  1.00  0.00           O
ATOM   4540  N   HIS H   6      56.250 108.480  84.300  1.00  0.00           N
ATOM   4541  HN  HIS H   6      56.910 109.200  84.530  1.00  0.00           H
ATOM   4542  CA  HIS H   6      56.790 107.300  83.660  1.00  0.00           C
ATOM   4543  HA  HIS H   6      56.030 106.540  83.580  1.00  0.00           H
ATOM   4544  CB  HIS H   6      57.310 107.610  82.240  1.00  0.00           C
ATOM   4545  HB1 HIS H   6      58.010 106.820  81.890  1.00  0.00           H
ATOM   4546  HB2 HIS H   6      57.870 108.570  82.250  1.00  0.00           H
ATOM   4547  ND1 HIS H   6      55.930 106.660  80.400  1.00  0.00           N
ATOM   4548  CG  HIS H   6      56.180 107.710  81.270  1.00  0.00           C
ATOM   4549  CE1 HIS H   6      54.970 107.090  79.600  1.00  0.00           C
ATOM   4550  HE1 HIS H   6      54.520 106.520  78.780  1.00  0.00           H
ATOM   4551  NE2 HIS H   6      54.590 108.350  79.900  1.00  0.00           N
ATOM   4552  HE2 HIS H   6      53.870 108.870  79.430  1.00  0.00           H
ATOM   4553  CD2 HIS H   6      55.370 108.760  80.970  1.00  0.00           C
ATOM   4554  HD2 HIS H   6      55.320 109.730  81.440  1.00  0.00           H
ATOM   4555  C   HIS H   6      57.890 106.720  84.510  1.00  0.00           C
ATOM   4556  O   HIS H   6      58.810 107.410  84.960  1.00  0.00           O
ATOM   4557  N   ASP H   7      57.820 105.410  84.750  1.00  0.00           N
ATOM   4558  HN  ASP H   7      57.070 104.850  84.370  1.00  0.00           H
ATOM   4559  CA  ASP H   7      58.860 104.640  85.380  1.00  0.00           C
ATOM   4560  HA  ASP H   7      59.490 105.280  85.980  1.00  0.00           H
ATOM   4561  CB  ASP H   7      58.260 103.530  86.280  1.00  0.00           C
ATOM   4562  HB1 ASP H   7      59.070 102.930  86.740  1.00  0.00           H
ATOM   4563  HB2 ASP H   7      57.610 102.850  85.690  1.00  0.00           H
ATOM   4564  CG  ASP H   7      57.450 104.130  87.410  1.00  0.00           C
ATOM   4565  OD1 ASP H   7      57.860 105.160  88.000  1.00  0.00           O
ATOM   4566  OD2 ASP H   7      56.430 103.510  87.810  1.00  0.00           O
ATOM   4567  C   ASP H   7      59.710 104.060  84.270  1.00  0.00           C
ATOM   4568  O   ASP H   7      59.280 103.950  83.120  1.00  0.00           O
ATOM   4569  N   SER H   8      60.980 103.710  84.550  1.00  0.00           N
ATOM   4570  HN  SER H   8      61.360 103.820  85.460  1.00  0.00           H
ATOM   4571  CA  SER H   8      61.830 103.130  83.520  1.00  0.00           C
ATOM   4572  HA  SER H   8      61.200 102.600  82.820  1.00  0.00           H
ATOM   4573  CB  SER H   8      62.680 104.170  82.750  1.00  0.00           C
ATOM   4574  HB1 SER H   8      63.160 103.700  81.860  1.00  0.00           H
ATOM   4575  HB2 SER H   8      63.480 104.580  83.410  1.00  0.00           H
ATOM   4576  OG  SER H   8      61.870 105.270  82.320  1.00  0.00           O
ATOM   4577  HG1 SER H   8      61.060 104.890  81.950  1.00  0.00           H
ATOM   4578  C   SER H   8      62.770 102.100  84.100  1.00  0.00           C
ATOM   4579  O   SER H   8      63.520 102.370  85.050  1.00  0.00           O
ATOM   4580  N   GLY H   9      62.780 100.890  83.540  1.00  0.00           N
ATOM   4581  HN  GLY H   9      62.200 100.700  82.740  1.00  0.00           H
ATOM   4582  CA  GLY H   9      63.610  99.830  84.080  1.00  0.00           C
ATOM   4583  HA1 GLY H   9      64.640 100.100  83.910  1.00  0.00           H
ATOM   4584  HA2 GLY H   9      63.370  99.710  85.120  1.00  0.00           H
ATOM   4585  C   GLY H   9      63.390  98.480  83.470  1.00  0.00           C
ATOM   4586  O   GLY H   9      62.390  97.810  83.720  1.00  0.00           O
ATOM   4587  N   TYR H  10      64.380  98.020  82.700  1.00  0.00           N
ATOM   4588  HN  TYR H  10      65.180  98.580  82.500  1.00  0.00           H
ATOM   4589  CA  TYR H  10      64.420  96.680  82.140  1.00  0.00           C
ATOM   4590  HA  TYR H  10      63.750  96.020  82.670  1.00  0.00           H
ATOM   4591  CB  TYR H  10      64.130  96.680  80.620  1.00  0.00           C
ATOM   4592  HB1 TYR H  10      64.390  95.700  80.170  1.00  0.00           H
ATOM   4593  HB2 TYR H  10      64.740  97.450  80.110  1.00  0.00           H
ATOM   4594  CG  TYR H  10      62.680  96.940  80.300  1.00  0.00           C
ATOM   4595  CD1 TYR H  10      61.820  95.860  80.000  1.00  0.00           C
ATOM   4596  HD1 TYR H  10      62.200  94.840  80.070  1.00  0.00           H
ATOM   4597  CE1 TYR H  10      60.510  96.080  79.560  1.00  0.00           C
ATOM   4598  HE1 TYR H  10      59.880  95.250  79.300  1.00  0.00           H
ATOM   4599  CZ  TYR H  10      60.040  97.390  79.420  1.00  0.00           C
ATOM   4600  OH  TYR H  10      58.740  97.600  78.910  1.00  0.00           O
ATOM   4601  HH  TYR H  10      58.430  98.460  79.230  1.00  0.00           H
ATOM   4602  CD2 TYR H  10      62.180  98.250  80.150  1.00  0.00           C
ATOM   4603  HD2 TYR H  10      62.840  99.090  80.330  1.00  0.00           H
ATOM   4604  CE2 TYR H  10      60.870  98.470  79.720  1.00  0.00           C
ATOM   4605  HE2 TYR H  10      60.500  99.480  79.590  1.00  0.00           H
ATOM   4606  C   TYR H  10      65.830  96.170  82.390  1.00  0.00           C
ATOM   4607  O   TYR H  10      66.720  96.950  82.740  1.00  0.00           O
ATOM   4608  N   GLU H  11      66.080  94.850  82.250  1.00  0.00           N
ATOM   4609  HN  GLU H  11      65.360  94.200  82.040  1.00  0.00           H
ATOM   4610  CA  GLU H  11      67.430  94.340  82.250  1.00  0.00           C
ATOM   4611  HA  GLU H  11      68.060  95.030  81.700  1.00  0.00           H
ATOM   4612  CB  GLU H  11      68.020  94.150  83.680  1.00  0.00           C
ATOM   4613  HB1 GLU H  11      68.250  93.090  83.920  1.00  0.00           H
ATOM   4614  HB2 GLU H  11      67.230  94.480  84.400  1.00  0.00           H
ATOM   4615  CG  GLU H  11      69.270  95.030  83.940  1.00  0.00           C
ATOM   4616  HG1 GLU H  11      69.500  95.030  85.030  1.00  0.00           H
ATOM   4617  HG2 GLU H  11      69.090  96.080  83.620  1.00  0.00           H
ATOM   4618  CD  GLU H  11      70.490  94.510  83.210  1.00  0.00           C
ATOM   4619  OE1 GLU H  11      70.500  94.520  81.940  1.00  0.00           O
ATOM   4620  OE2 GLU H  11      71.440  94.060  83.890  1.00  0.00           O
ATOM   4621  C   GLU H  11      67.490  93.040  81.460  1.00  0.00           C
ATOM   4622  O   GLU H  11      66.490  92.340  81.300  1.00  0.00           O
ATOM   4623  N   VAL H  12      68.670  92.700  80.920  1.00  0.00           N
ATOM   4624  HN  VAL H  12      69.450  93.310  81.110  1.00  0.00           H
ATOM   4625  CA  VAL H  12      68.920  91.550  80.060  1.00  0.00           C
ATOM   4626  HA  VAL H  12      68.080  90.870  80.120  1.00  0.00           H
ATOM   4627  CB  VAL H  12      69.130  91.910  78.590  1.00  0.00           C
ATOM   4628  HB  VAL H  12      69.490  91.020  78.020  1.00  0.00           H
ATOM   4629  CG1 VAL H  12      67.790  92.330  77.960  1.00  0.00           C
ATOM   4630 HG11 VAL H  12      67.910  92.510  76.870  1.00  0.00           H
ATOM   4631 HG12 VAL H  12      67.010  91.570  78.110  1.00  0.00           H
ATOM   4632 HG13 VAL H  12      67.450  93.280  78.420  1.00  0.00           H
ATOM   4633  CG2 VAL H  12      70.160  93.040  78.440  1.00  0.00           C
ATOM   4634 HG21 VAL H  12      70.270  93.320  77.370  1.00  0.00           H
ATOM   4635 HG22 VAL H  12      69.850  93.960  78.980  1.00  0.00           H
ATOM   4636 HG23 VAL H  12      71.150  92.720  78.820  1.00  0.00           H
ATOM   4637  C   VAL H  12      70.090  90.780  80.630  1.00  0.00           C
ATOM   4638  O   VAL H  12      71.020  90.340  79.960  1.00  0.00           O
ATOM   4639  N   HIS H  13      70.070  90.600  81.960  1.00  0.00           N
ATOM   4640  HN  HIS H  13      69.270  90.890  82.490  1.00  0.00           H
ATOM   4641  CA  HIS H  13      71.150  90.150  82.800  1.00  0.00           C
ATOM   4642  HA  HIS H  13      72.050  90.660  82.480  1.00  0.00           H
ATOM   4643  CB  HIS H  13      70.850  90.590  84.260  1.00  0.00           C
ATOM   4644  HB1 HIS H  13      70.780  91.700  84.270  1.00  0.00           H
ATOM   4645  HB2 HIS H  13      71.700  90.310  84.910  1.00  0.00           H
ATOM   4646  ND1 HIS H  13      68.340  90.340  84.320  1.00  0.00           N
ATOM   4647  CG  HIS H  13      69.580  90.070  84.880  1.00  0.00           C
ATOM   4648  CE1 HIS H  13      67.470  89.860  85.190  1.00  0.00           C
ATOM   4649  HE1 HIS H  13      66.380  89.910  85.090  1.00  0.00           H
ATOM   4650  NE2 HIS H  13      68.070  89.320  86.270  1.00  0.00           N
ATOM   4651  HE2 HIS H  13      67.610  89.040  87.120  1.00  0.00           H
ATOM   4652  CD2 HIS H  13      69.430  89.440  86.070  1.00  0.00           C
ATOM   4653  HD2 HIS H  13      70.180  89.140  86.790  1.00  0.00           H
ATOM   4654  C   HIS H  13      71.450  88.660  82.760  1.00  0.00           C
ATOM   4655  O   HIS H  13      71.520  87.970  83.780  1.00  0.00           O
ATOM   4656  N   HIS H  14      71.730  88.130  81.550  1.00  0.00           N
ATOM   4657  HN  HIS H  14      71.650  88.750  80.760  1.00  0.00           H
ATOM   4658  CA  HIS H  14      72.090  86.750  81.290  1.00  0.00           C
ATOM   4659  HA  HIS H  14      71.650  86.130  82.060  1.00  0.00           H
ATOM   4660  CB  HIS H  14      71.560  86.290  79.920  1.00  0.00           C
ATOM   4661  HB1 HIS H  14      72.150  85.450  79.480  1.00  0.00           H
ATOM   4662  HB2 HIS H  14      71.620  87.140  79.210  1.00  0.00           H
ATOM   4663  ND1 HIS H  14      69.910  84.490  80.300  1.00  0.00           N
ATOM   4664  CG  HIS H  14      70.140  85.820  79.980  1.00  0.00           C
ATOM   4665  CE1 HIS H  14      68.620  84.320  80.080  1.00  0.00           C
ATOM   4666  HE1 HIS H  14      68.070  83.380  80.230  1.00  0.00           H
ATOM   4667  NE2 HIS H  14      68.020  85.440  79.620  1.00  0.00           N
ATOM   4668  HE2 HIS H  14      67.080  85.520  79.300  1.00  0.00           H
ATOM   4669  CD2 HIS H  14      69.000  86.410  79.550  1.00  0.00           C
ATOM   4670  HD2 HIS H  14      68.830  87.420  79.210  1.00  0.00           H
ATOM   4671  C   HIS H  14      73.590  86.490  81.290  1.00  0.00           C
ATOM   4672  O   HIS H  14      74.350  87.090  80.540  1.00  0.00           O
ATOM   4673  N   GLN H  15      74.030  85.520  82.110  1.00  0.00           N
ATOM   4674  HN  GLN H  15      73.380  85.080  82.740  1.00  0.00           H
ATOM   4675  CA  GLN H  15      75.370  84.960  82.140  1.00  0.00           C
ATOM   4676  HA  GLN H  15      75.960  85.410  81.370  1.00  0.00           H
ATOM   4677  CB  GLN H  15      76.110  85.130  83.500  1.00  0.00           C
ATOM   4678  HB1 GLN H  15      77.140  84.700  83.390  1.00  0.00           H
ATOM   4679  HB2 GLN H  15      75.600  84.520  84.280  1.00  0.00           H
ATOM   4680  CG  GLN H  15      76.280  86.570  84.030  1.00  0.00           C
ATOM   4681  HG1 GLN H  15      76.700  87.220  83.240  1.00  0.00           H
ATOM   4682  HG2 GLN H  15      76.990  86.580  84.880  1.00  0.00           H
ATOM   4683  CD  GLN H  15      74.960  87.130  84.550  1.00  0.00           C
ATOM   4684  OE1 GLN H  15      74.360  86.620  85.510  1.00  0.00           O
ATOM   4685  NE2 GLN H  15      74.450  88.200  83.910  1.00  0.00           N
ATOM   4686 HE21 GLN H  15      74.930  88.600  83.140  1.00  0.00           H
ATOM   4687 HE22 GLN H  15      73.530  88.500  84.160  1.00  0.00           H
ATOM   4688  C   GLN H  15      75.250  83.470  81.890  1.00  0.00           C
ATOM   4689  O   GLN H  15      74.280  82.820  82.280  1.00  0.00           O
ATOM   4690  N   LYS H  16      76.240  82.860  81.220  1.00  0.00           N
ATOM   4691  HN  LYS H  16      76.940  83.400  80.760  1.00  0.00           H
ATOM   4692  CA  LYS H  16      76.410  81.420  81.240  1.00  0.00           C
ATOM   4693  HA  LYS H  16      76.000  81.040  82.160  1.00  0.00           H
ATOM   4694  CB  LYS H  16      75.730  80.640  80.070  1.00  0.00           C
ATOM   4695  HB1 LYS H  16      76.090  79.590  80.100  1.00  0.00           H
ATOM   4696  HB2 LYS H  16      76.050  81.070  79.100  1.00  0.00           H
ATOM   4697  CG  LYS H  16      74.190  80.560  80.140  1.00  0.00           C
ATOM   4698  HG1 LYS H  16      73.880  80.580  81.210  1.00  0.00           H
ATOM   4699  HG2 LYS H  16      73.870  79.580  79.730  1.00  0.00           H
ATOM   4700  CD  LYS H  16      73.470  81.660  79.330  1.00  0.00           C
ATOM   4701  HD1 LYS H  16      73.980  82.640  79.460  1.00  0.00           H
ATOM   4702  HD2 LYS H  16      73.570  81.400  78.250  1.00  0.00           H
ATOM   4703  CE  LYS H  16      71.980  81.790  79.670  1.00  0.00           C
ATOM   4704  HE1 LYS H  16      71.510  80.780  79.760  1.00  0.00           H
ATOM   4705  HE2 LYS H  16      71.450  82.350  78.880  1.00  0.00           H
ATOM   4706  NZ  LYS H  16      71.800  82.510  80.940  1.00  0.00           N
ATOM   4707  HZ1 LYS H  16      71.210  81.960  81.600  1.00  0.00           H
ATOM   4708  HZ2 LYS H  16      72.710  82.730  81.410  1.00  0.00           H
ATOM   4709  HZ3 LYS H  16      71.260  83.390  80.750  1.00  0.00           H
ATOM   4710  C   LYS H  16      77.890  81.090  81.280  1.00  0.00           C
ATOM   4711  O   LYS H  16      78.720  81.770  80.680  1.00  0.00           O
ATOM   4712  N   LEU H  17      78.260  80.030  82.040  1.00  0.00           N
ATOM   4713  HN  LEU H  17      77.580  79.540  82.580  1.00  0.00           H
ATOM   4714  CA  LEU H  17      79.610  79.500  82.060  1.00  0.00           C
ATOM   4715  HA  LEU H  17      80.180  79.920  81.240  1.00  0.00           H
ATOM   4716  CB  LEU H  17      80.330  79.840  83.390  1.00  0.00           C
ATOM   4717  HB1 LEU H  17      79.880  79.280  84.240  1.00  0.00           H
ATOM   4718  HB2 LEU H  17      80.130  80.920  83.560  1.00  0.00           H
ATOM   4719  CG  LEU H  17      81.870  79.670  83.380  1.00  0.00           C
ATOM   4720  HG  LEU H  17      82.250  80.010  82.390  1.00  0.00           H
ATOM   4721  CD1 LEU H  17      82.510  80.580  84.450  1.00  0.00           C
ATOM   4722 HD11 LEU H  17      83.620  80.480  84.410  1.00  0.00           H
ATOM   4723 HD12 LEU H  17      82.250  81.640  84.270  1.00  0.00           H
ATOM   4724 HD13 LEU H  17      82.160  80.290  85.460  1.00  0.00           H
ATOM   4725  CD2 LEU H  17      82.340  78.220  83.600  1.00  0.00           C
ATOM   4726 HD21 LEU H  17      83.450  78.180  83.600  1.00  0.00           H
ATOM   4727 HD22 LEU H  17      81.980  77.840  84.580  1.00  0.00           H
ATOM   4728 HD23 LEU H  17      81.980  77.540  82.800  1.00  0.00           H
ATOM   4729  C   LEU H  17      79.510  78.000  81.830  1.00  0.00           C
ATOM   4730  O   LEU H  17      78.880  77.280  82.610  1.00  0.00           O
ATOM   4731  N   VAL H  18      80.090  77.490  80.730  1.00  0.00           N
ATOM   4732  HN  VAL H  18      80.530  78.110  80.080  1.00  0.00           H
ATOM   4733  CA  VAL H  18      80.130  76.070  80.420  1.00  0.00           C
ATOM   4734  HA  VAL H  18      79.760  75.490  81.260  1.00  0.00           H
ATOM   4735  CB  VAL H  18      79.330  75.710  79.170  1.00  0.00           C
ATOM   4736  HB  VAL H  18      79.710  76.300  78.300  1.00  0.00           H
ATOM   4737  CG1 VAL H  18      79.470  74.210  78.840  1.00  0.00           C
ATOM   4738 HG11 VAL H  18      78.800  73.940  77.990  1.00  0.00           H
ATOM   4739 HG12 VAL H  18      80.500  73.930  78.550  1.00  0.00           H
ATOM   4740 HG13 VAL H  18      79.170  73.580  79.710  1.00  0.00           H
ATOM   4741  CG2 VAL H  18      77.840  76.050  79.390  1.00  0.00           C
ATOM   4742 HG21 VAL H  18      77.250  75.780  78.480  1.00  0.00           H
ATOM   4743 HG22 VAL H  18      77.430  75.470  80.240  1.00  0.00           H
ATOM   4744 HG23 VAL H  18      77.690  77.130  79.600  1.00  0.00           H
ATOM   4745  C   VAL H  18      81.590  75.690  80.230  1.00  0.00           C
ATOM   4746  O   VAL H  18      82.270  76.240  79.360  1.00  0.00           O
ATOM   4747  N   PHE H  19      82.100  74.770  81.050  1.00  0.00           N
ATOM   4748  HN  PHE H  19      81.540  74.380  81.790  1.00  0.00           H
ATOM   4749  CA  PHE H  19      83.470  74.280  80.970  1.00  0.00           C
ATOM   4750  HA  PHE H  19      84.100  75.080  80.620  1.00  0.00           H
ATOM   4751  CB  PHE H  19      83.960  73.870  82.380  1.00  0.00           C
ATOM   4752  HB1 PHE H  19      83.330  73.060  82.780  1.00  0.00           H
ATOM   4753  HB2 PHE H  19      83.850  74.750  83.050  1.00  0.00           H
ATOM   4754  CG  PHE H  19      85.400  73.430  82.430  1.00  0.00           C
ATOM   4755  CD1 PHE H  19      85.740  72.060  82.500  1.00  0.00           C
ATOM   4756  HD1 PHE H  19      84.950  71.320  82.470  1.00  0.00           H
ATOM   4757  CE1 PHE H  19      87.070  71.650  82.610  1.00  0.00           C
ATOM   4758  HE1 PHE H  19      87.300  70.600  82.630  1.00  0.00           H
ATOM   4759  CZ  PHE H  19      88.090  72.610  82.680  1.00  0.00           C
ATOM   4760  HZ  PHE H  19      89.120  72.300  82.790  1.00  0.00           H
ATOM   4761  CD2 PHE H  19      86.440  74.380  82.500  1.00  0.00           C
ATOM   4762  HD2 PHE H  19      86.200  75.430  82.460  1.00  0.00           H
ATOM   4763  CE2 PHE H  19      87.770  73.970  82.630  1.00  0.00           C
ATOM   4764  HE2 PHE H  19      88.560  74.700  82.690  1.00  0.00           H
ATOM   4765  C   PHE H  19      83.550  73.170  79.920  1.00  0.00           C
ATOM   4766  O   PHE H  19      83.880  73.420  78.760  1.00  0.00           O
ATOM   4767  N   PHE H  20      83.240  71.920  80.290  1.00  0.00           N
ATOM   4768  HN  PHE H  20      82.940  71.700  81.230  1.00  0.00           H
ATOM   4769  CA  PHE H  20      83.080  70.830  79.350  1.00  0.00           C
ATOM   4770  HA  PHE H  20      83.610  71.050  78.440  1.00  0.00           H
ATOM   4771  CB  PHE H  20      83.600  69.480  79.920  1.00  0.00           C
ATOM   4772  HB1 PHE H  20      83.290  68.630  79.260  1.00  0.00           H
ATOM   4773  HB2 PHE H  20      83.160  69.310  80.920  1.00  0.00           H
ATOM   4774  CG  PHE H  20      85.100  69.380  80.030  1.00  0.00           C
ATOM   4775  CD1 PHE H  20      86.020  70.310  79.510  1.00  0.00           C
ATOM   4776  HD1 PHE H  20      85.670  71.210  79.040  1.00  0.00           H
ATOM   4777  CE1 PHE H  20      87.400  70.070  79.580  1.00  0.00           C
ATOM   4778  HE1 PHE H  20      88.090  70.780  79.150  1.00  0.00           H
ATOM   4779  CZ  PHE H  20      87.880  68.910  80.190  1.00  0.00           C
ATOM   4780  HZ  PHE H  20      88.940  68.710  80.240  1.00  0.00           H
ATOM   4781  CD2 PHE H  20      85.610  68.230  80.650  1.00  0.00           C
ATOM   4782  HD2 PHE H  20      84.910  67.520  81.060  1.00  0.00           H
ATOM   4783  CE2 PHE H  20      86.980  67.990  80.740  1.00  0.00           C
ATOM   4784  HE2 PHE H  20      87.330  67.090  81.230  1.00  0.00           H
ATOM   4785  C   PHE H  20      81.620  70.700  78.940  1.00  0.00           C
ATOM   4786  O   PHE H  20      80.720  71.280  79.540  1.00  0.00           O
ATOM   4787  N   ALA H  21      81.370  69.940  77.870  1.00  0.00           N
ATOM   4788  HN  ALA H  21      82.080  69.420  77.400  1.00  0.00           H
ATOM   4789  CA  ALA H  21      80.050  69.740  77.330  1.00  0.00           C
ATOM   4790  HA  ALA H  21      79.310  69.950  78.080  1.00  0.00           H
ATOM   4791  CB  ALA H  21      79.810  70.650  76.110  1.00  0.00           C
ATOM   4792  HB1 ALA H  21      79.920  71.720  76.410  1.00  0.00           H
ATOM   4793  HB2 ALA H  21      80.550  70.440  75.320  1.00  0.00           H
ATOM   4794  HB3 ALA H  21      78.790  70.510  75.690  1.00  0.00           H
ATOM   4795  C   ALA H  21      79.900  68.270  76.990  1.00  0.00           C
ATOM   4796  O   ALA H  21      80.840  67.490  77.110  1.00  0.00           O
ATOM   4797  N   GLU H  22      78.660  67.870  76.670  1.00  0.00           N
ATOM   4798  HN  GLU H  22      77.950  68.570  76.530  1.00  0.00           H
ATOM   4799  CA  GLU H  22      78.140  66.530  76.560  1.00  0.00           C
ATOM   4800  HA  GLU H  22      78.140  66.110  77.560  1.00  0.00           H
ATOM   4801  CB  GLU H  22      76.670  66.670  76.090  1.00  0.00           C
ATOM   4802  HB1 GLU H  22      76.250  65.650  75.950  1.00  0.00           H
ATOM   4803  HB2 GLU H  22      76.640  67.180  75.100  1.00  0.00           H
ATOM   4804  CG  GLU H  22      75.720  67.420  77.090  1.00  0.00           C
ATOM   4805  HG1 GLU H  22      75.910  67.040  78.110  1.00  0.00           H
ATOM   4806  HG2 GLU H  22      74.670  67.170  76.820  1.00  0.00           H
ATOM   4807  CD  GLU H  22      75.800  68.950  77.150  1.00  0.00           C
ATOM   4808  OE1 GLU H  22      75.100  69.560  77.990  1.00  0.00           O
ATOM   4809  OE2 GLU H  22      76.570  69.560  76.370  1.00  0.00           O
ATOM   4810  C   GLU H  22      78.940  65.550  75.680  1.00  0.00           C
ATOM   4811  O   GLU H  22      79.250  65.860  74.530  1.00  0.00           O
ATOM   4812  N   ASP H  23      79.290  64.370  76.250  1.00  0.00           N
ATOM   4813  HN  ASP H  23      78.940  64.170  77.170  1.00  0.00           H
ATOM   4814  CA  ASP H  23      80.190  63.350  75.710  1.00  0.00           C
ATOM   4815  HA  ASP H  23      79.960  62.460  76.270  1.00  0.00           H
ATOM   4816  CB  ASP H  23      80.010  62.930  74.220  1.00  0.00           C
ATOM   4817  HB1 ASP H  23      80.880  62.330  73.910  1.00  0.00           H
ATOM   4818  HB2 ASP H  23      79.960  63.810  73.550  1.00  0.00           H
ATOM   4819  CG  ASP H  23      78.780  62.070  73.990  1.00  0.00           C
ATOM   4820  OD1 ASP H  23      78.950  60.890  73.570  1.00  0.00           O
ATOM   4821  OD2 ASP H  23      77.630  62.550  74.160  1.00  0.00           O
ATOM   4822  C   ASP H  23      81.660  63.620  76.070  1.00  0.00           C
ATOM   4823  O   ASP H  23      82.520  63.800  75.200  1.00  0.00           O
ATOM   4824  N   VAL H  24      81.990  63.650  77.380  1.00  0.00           N
ATOM   4825  HN  VAL H  24      81.300  63.480  78.080  1.00  0.00           H
ATOM   4826  CA  VAL H  24      83.320  64.020  77.870  1.00  0.00           C
ATOM   4827  HA  VAL H  24      83.630  64.870  77.290  1.00  0.00           H
ATOM   4828  CB  VAL H  24      83.280  64.450  79.340  1.00  0.00           C
ATOM   4829  HB  VAL H  24      83.070  63.560  79.980  1.00  0.00           H
ATOM   4830  CG1 VAL H  24      84.630  65.060  79.790  1.00  0.00           C
ATOM   4831 HG11 VAL H  24      84.550  65.370  80.850  1.00  0.00           H
ATOM   4832 HG12 VAL H  24      85.470  64.350  79.710  1.00  0.00           H
ATOM   4833 HG13 VAL H  24      84.860  65.950  79.170  1.00  0.00           H
ATOM   4834  CG2 VAL H  24      82.170  65.500  79.560  1.00  0.00           C
ATOM   4835 HG21 VAL H  24      82.190  65.860  80.610  1.00  0.00           H
ATOM   4836 HG22 VAL H  24      82.310  66.360  78.880  1.00  0.00           H
ATOM   4837 HG23 VAL H  24      81.160  65.070  79.380  1.00  0.00           H
ATOM   4838  C   VAL H  24      84.370  62.930  77.670  1.00  0.00           C
ATOM   4839  O   VAL H  24      85.570  63.210  77.600  1.00  0.00           O
ATOM   4840  N   GLY H  25      83.970  61.640  77.530  1.00  0.00           N
ATOM   4841  HN  GLY H  25      83.000  61.380  77.590  1.00  0.00           H
ATOM   4842  CA  GLY H  25      84.890  60.560  77.200  1.00  0.00           C
ATOM   4843  HA1 GLY H  25      84.280  59.750  76.840  1.00  0.00           H
ATOM   4844  HA2 GLY H  25      85.600  60.900  76.460  1.00  0.00           H
ATOM   4845  C   GLY H  25      85.670  60.020  78.370  1.00  0.00           C
ATOM   4846  O   GLY H  25      85.310  58.990  78.950  1.00  0.00           O
ATOM   4847  N   SER H  26      86.800  60.670  78.730  1.00  0.00           N
ATOM   4848  HN  SER H  26      87.030  61.500  78.220  1.00  0.00           H
ATOM   4849  CA  SER H  26      87.710  60.230  79.790  1.00  0.00           C
ATOM   4850  HA  SER H  26      87.140  60.190  80.710  1.00  0.00           H
ATOM   4851  CB  SER H  26      88.360  58.830  79.560  1.00  0.00           C
ATOM   4852  HB1 SER H  26      89.260  58.670  80.200  1.00  0.00           H
ATOM   4853  HB2 SER H  26      88.660  58.730  78.500  1.00  0.00           H
ATOM   4854  OG  SER H  26      87.450  57.790  79.910  1.00  0.00           O
ATOM   4855  HG1 SER H  26      86.610  58.040  79.470  1.00  0.00           H
ATOM   4856  C   SER H  26      88.840  61.210  80.060  1.00  0.00           C
ATOM   4857  O   SER H  26      89.990  61.020  79.660  1.00  0.00           O
ATOM   4858  N   ASN H  27      88.540  62.290  80.810  1.00  0.00           N
ATOM   4859  HN  ASN H  27      87.590  62.400  81.130  1.00  0.00           H
ATOM   4860  CA  ASN H  27      89.460  63.310  81.270  1.00  0.00           C
ATOM   4861  HA  ASN H  27      89.930  63.720  80.390  1.00  0.00           H
ATOM   4862  CB  ASN H  27      88.630  64.440  81.950  1.00  0.00           C
ATOM   4863  HB1 ASN H  27      88.000  63.990  82.740  1.00  0.00           H
ATOM   4864  HB2 ASN H  27      87.950  64.900  81.200  1.00  0.00           H
ATOM   4865  CG  ASN H  27      89.470  65.520  82.620  1.00  0.00           C
ATOM   4866  OD1 ASN H  27      89.630  65.540  83.840  1.00  0.00           O
ATOM   4867  ND2 ASN H  27      90.080  66.420  81.820  1.00  0.00           N
ATOM   4868 HD21 ASN H  27      90.000  66.340  80.830  1.00  0.00           H
ATOM   4869 HD22 ASN H  27      90.690  67.090  82.250  1.00  0.00           H
ATOM   4870  C   ASN H  27      90.600  62.790  82.170  1.00  0.00           C
ATOM   4871  O   ASN H  27      90.460  61.830  82.920  1.00  0.00           O
ATOM   4872  N   LYS H  28      91.780  63.450  82.140  1.00  0.00           N
ATOM   4873  HN  LYS H  28      91.940  64.180  81.470  1.00  0.00           H
ATOM   4874  CA  LYS H  28      92.850  63.140  83.070  1.00  0.00           C
ATOM   4875  HA  LYS H  28      92.470  62.550  83.900  1.00  0.00           H
ATOM   4876  CB  LYS H  28      93.980  62.330  82.370  1.00  0.00           C
ATOM   4877  HB1 LYS H  28      94.640  62.990  81.780  1.00  0.00           H
ATOM   4878  HB2 LYS H  28      93.490  61.640  81.650  1.00  0.00           H
ATOM   4879  CG  LYS H  28      94.800  61.470  83.350  1.00  0.00           C
ATOM   4880  HG1 LYS H  28      94.070  60.790  83.870  1.00  0.00           H
ATOM   4881  HG2 LYS H  28      95.280  62.100  84.130  1.00  0.00           H
ATOM   4882  CD  LYS H  28      95.860  60.600  82.640  1.00  0.00           C
ATOM   4883  HD1 LYS H  28      95.560  60.510  81.570  1.00  0.00           H
ATOM   4884  HD2 LYS H  28      96.840  61.130  82.670  1.00  0.00           H
ATOM   4885  CE  LYS H  28      95.980  59.190  83.240  1.00  0.00           C
ATOM   4886  HE1 LYS H  28      95.000  58.680  83.210  1.00  0.00           H
ATOM   4887  HE2 LYS H  28      96.340  59.230  84.290  1.00  0.00           H
ATOM   4888  NZ  LYS H  28      96.930  58.370  82.450  1.00  0.00           N
ATOM   4889  HZ1 LYS H  28      96.960  57.380  82.790  1.00  0.00           H
ATOM   4890  HZ2 LYS H  28      96.650  58.370  81.440  1.00  0.00           H
ATOM   4891  HZ3 LYS H  28      97.890  58.790  82.500  1.00  0.00           H
ATOM   4892  C   LYS H  28      93.390  64.430  83.670  1.00  0.00           C
ATOM   4893  O   LYS H  28      94.590  64.700  83.690  1.00  0.00           O
ATOM   4894  N   GLY H  29      92.490  65.260  84.240  1.00  0.00           N
ATOM   4895  HN  GLY H  29      91.510  65.060  84.190  1.00  0.00           H
ATOM   4896  CA  GLY H  29      92.830  66.480  84.970  1.00  0.00           C
ATOM   4897  HA1 GLY H  29      92.520  66.340  86.000  1.00  0.00           H
ATOM   4898  HA2 GLY H  29      93.880  66.710  84.880  1.00  0.00           H
ATOM   4899  C   GLY H  29      92.090  67.670  84.420  1.00  0.00           C
ATOM   4900  O   GLY H  29      92.170  67.990  83.240  1.00  0.00           O
ATOM   4901  N   ALA H  30      91.360  68.380  85.300  1.00  0.00           N
ATOM   4902  HN  ALA H  30      91.300  68.100  86.260  1.00  0.00           H
ATOM   4903  CA  ALA H  30      90.580  69.540  84.930  1.00  0.00           C
ATOM   4904  HA  ALA H  30      91.000  70.000  84.050  1.00  0.00           H
ATOM   4905  CB  ALA H  30      89.120  69.120  84.660  1.00  0.00           C
ATOM   4906  HB1 ALA H  30      89.080  68.420  83.800  1.00  0.00           H
ATOM   4907  HB2 ALA H  30      88.700  68.600  85.540  1.00  0.00           H
ATOM   4908  HB3 ALA H  30      88.490  70.000  84.420  1.00  0.00           H
ATOM   4909  C   ALA H  30      90.620  70.580  86.040  1.00  0.00           C
ATOM   4910  O   ALA H  30      90.440  70.280  87.220  1.00  0.00           O
ATOM   4911  N   ILE H  31      90.870  71.850  85.650  1.00  0.00           N
ATOM   4912  HN  ILE H  31      91.100  72.050  84.700  1.00  0.00           H
ATOM   4913  CA  ILE H  31      90.910  72.990  86.550  1.00  0.00           C
ATOM   4914  HA  ILE H  31      90.630  72.690  87.540  1.00  0.00           H
ATOM   4915  CB  ILE H  31      92.300  73.630  86.590  1.00  0.00           C
ATOM   4916  HB  ILE H  31      92.600  73.890  85.540  1.00  0.00           H
ATOM   4917  CG2 ILE H  31      92.280  74.940  87.410  1.00  0.00           C
ATOM   4918 HG21 ILE H  31      93.310  75.300  87.610  1.00  0.00           H
ATOM   4919 HG22 ILE H  31      91.720  75.750  86.900  1.00  0.00           H
ATOM   4920 HG23 ILE H  31      91.810  74.750  88.400  1.00  0.00           H
ATOM   4921  CG1 ILE H  31      93.370  72.640  87.120  1.00  0.00           C
ATOM   4922 HG11 ILE H  31      94.360  73.160  87.100  1.00  0.00           H
ATOM   4923 HG12 ILE H  31      93.440  71.780  86.430  1.00  0.00           H
ATOM   4924  CD  ILE H  31      93.130  72.130  88.540  1.00  0.00           C
ATOM   4925  HD1 ILE H  31      93.960  71.480  88.870  1.00  0.00           H
ATOM   4926  HD2 ILE H  31      93.070  72.980  89.260  1.00  0.00           H
ATOM   4927  HD3 ILE H  31      92.180  71.560  88.610  1.00  0.00           H
ATOM   4928  C   ILE H  31      89.900  74.020  86.090  1.00  0.00           C
ATOM   4929  O   ILE H  31      89.990  74.580  84.990  1.00  0.00           O
ATOM   4930  N   ILE H  32      88.900  74.310  86.950  1.00  0.00           N
ATOM   4931  HN  ILE H  32      88.840  73.830  87.830  1.00  0.00           H
ATOM   4932  CA  ILE H  32      87.900  75.330  86.720  1.00  0.00           C
ATOM   4933  HA  ILE H  32      88.150  75.870  85.820  1.00  0.00           H
ATOM   4934  CB  ILE H  32      86.490  74.750  86.500  1.00  0.00           C
ATOM   4935  HB  ILE H  32      86.500  74.220  85.520  1.00  0.00           H
ATOM   4936  CG2 ILE H  32      86.200  73.700  87.580  1.00  0.00           C
ATOM   4937 HG21 ILE H  32      85.160  73.320  87.520  1.00  0.00           H
ATOM   4938 HG22 ILE H  32      86.880  72.820  87.500  1.00  0.00           H
ATOM   4939 HG23 ILE H  32      86.330  74.140  88.580  1.00  0.00           H
ATOM   4940  CG1 ILE H  32      85.400  75.850  86.420  1.00  0.00           C
ATOM   4941 HG11 ILE H  32      85.690  76.590  85.650  1.00  0.00           H
ATOM   4942 HG12 ILE H  32      85.330  76.380  87.400  1.00  0.00           H
ATOM   4943  CD  ILE H  32      84.000  75.310  86.080  1.00  0.00           C
ATOM   4944  HD1 ILE H  32      83.300  76.140  85.870  1.00  0.00           H
ATOM   4945  HD2 ILE H  32      84.050  74.650  85.190  1.00  0.00           H
ATOM   4946  HD3 ILE H  32      83.590  74.720  86.920  1.00  0.00           H
ATOM   4947  C   ILE H  32      87.960  76.350  87.840  1.00  0.00           C
ATOM   4948  O   ILE H  32      88.110  76.040  89.020  1.00  0.00           O
ATOM   4949  N   GLY H  33      87.890  77.650  87.490  1.00  0.00           N
ATOM   4950  HN  GLY H  33      87.790  77.930  86.540  1.00  0.00           H
ATOM   4951  CA  GLY H  33      88.050  78.720  88.450  1.00  0.00           C
ATOM   4952  HA1 GLY H  33      87.140  78.810  89.030  1.00  0.00           H
ATOM   4953  HA2 GLY H  33      88.940  78.540  89.030  1.00  0.00           H
ATOM   4954  C   GLY H  33      88.260  79.990  87.690  1.00  0.00           C
ATOM   4955  O   GLY H  33      88.370  79.970  86.470  1.00  0.00           O
ATOM   4956  N   LEU H  34      88.330  81.140  88.390  1.00  0.00           N
ATOM   4957  HN  LEU H  34      88.250  81.130  89.380  1.00  0.00           H
ATOM   4958  CA  LEU H  34      88.430  82.430  87.730  1.00  0.00           C
ATOM   4959  HA  LEU H  34      88.400  82.310  86.660  1.00  0.00           H
ATOM   4960  CB  LEU H  34      87.250  83.340  88.170  1.00  0.00           C
ATOM   4961  HB1 LEU H  34      87.310  84.320  87.640  1.00  0.00           H
ATOM   4962  HB2 LEU H  34      87.340  83.520  89.260  1.00  0.00           H
ATOM   4963  CG  LEU H  34      85.840  82.740  87.910  1.00  0.00           C
ATOM   4964  HG  LEU H  34      85.780  81.740  88.410  1.00  0.00           H
ATOM   4965  CD1 LEU H  34      84.750  83.620  88.540  1.00  0.00           C
ATOM   4966 HD11 LEU H  34      83.740  83.190  88.340  1.00  0.00           H
ATOM   4967 HD12 LEU H  34      84.890  83.660  89.640  1.00  0.00           H
ATOM   4968 HD13 LEU H  34      84.780  84.650  88.130  1.00  0.00           H
ATOM   4969  CD2 LEU H  34      85.540  82.540  86.420  1.00  0.00           C
ATOM   4970 HD21 LEU H  34      84.530  82.110  86.280  1.00  0.00           H
ATOM   4971 HD22 LEU H  34      85.590  83.510  85.880  1.00  0.00           H
ATOM   4972 HD23 LEU H  34      86.280  81.840  85.960  1.00  0.00           H
ATOM   4973  C   LEU H  34      89.760  83.110  88.040  1.00  0.00           C
ATOM   4974  O   LEU H  34      90.410  83.660  87.150  1.00  0.00           O
ATOM   4975  N   MET H  35      90.200  83.060  89.310  1.00  0.00           N
ATOM   4976  HN  MET H  35      89.650  82.600  90.020  1.00  0.00           H
ATOM   4977  CA  MET H  35      91.350  83.800  89.790  1.00  0.00           C
ATOM   4978  HA  MET H  35      91.950  84.140  88.970  1.00  0.00           H
ATOM   4979  CB  MET H  35      90.840  85.000  90.630  1.00  0.00           C
ATOM   4980  HB1 MET H  35      90.350  84.640  91.560  1.00  0.00           H
ATOM   4981  HB2 MET H  35      90.040  85.490  90.020  1.00  0.00           H
ATOM   4982  CG  MET H  35      91.880  86.080  90.970  1.00  0.00           C
ATOM   4983  HG1 MET H  35      92.440  86.350  90.050  1.00  0.00           H
ATOM   4984  HG2 MET H  35      92.620  85.670  91.690  1.00  0.00           H
ATOM   4985  SD  MET H  35      91.140  87.580  91.690  1.00  0.00           S
ATOM   4986  CE  MET H  35      92.700  88.470  91.910  1.00  0.00           C
ATOM   4987  HE1 MET H  35      92.530  89.490  92.310  1.00  0.00           H
ATOM   4988  HE2 MET H  35      93.370  87.940  92.610  1.00  0.00           H
ATOM   4989  HE3 MET H  35      93.250  88.570  90.950  1.00  0.00           H
ATOM   4990  C   MET H  35      92.220  82.850  90.620  1.00  0.00           C
ATOM   4991  O   MET H  35      92.590  83.120  91.760  1.00  0.00           O
ATOM   4992  N   VAL H  36      92.550  81.680  90.060  1.00  0.00           N
ATOM   4993  HN  VAL H  36      92.230  81.450  89.150  1.00  0.00           H
ATOM   4994  CA  VAL H  36      93.350  80.660  90.720  1.00  0.00           C
ATOM   4995  HA  VAL H  36      93.160  80.720  91.780  1.00  0.00           H
ATOM   4996  CB  VAL H  36      92.960  79.240  90.280  1.00  0.00           C
ATOM   4997  HB  VAL H  36      93.400  78.500  91.000  1.00  0.00           H
ATOM   4998  CG1 VAL H  36      91.430  79.100  90.350  1.00  0.00           C
ATOM   4999 HG11 VAL H  36      91.150  78.030  90.200  1.00  0.00           H
ATOM   5000 HG12 VAL H  36      91.040  79.430  91.330  1.00  0.00           H
ATOM   5001 HG13 VAL H  36      90.940  79.680  89.550  1.00  0.00           H
ATOM   5002  CG2 VAL H  36      93.480  78.890  88.870  1.00  0.00           C
ATOM   5003 HG21 VAL H  36      93.090  77.890  88.570  1.00  0.00           H
ATOM   5004 HG22 VAL H  36      93.120  79.620  88.120  1.00  0.00           H
ATOM   5005 HG23 VAL H  36      94.590  78.840  88.830  1.00  0.00           H
ATOM   5006  C   VAL H  36      94.850  80.870  90.530  1.00  0.00           C
ATOM   5007  O   VAL H  36      95.320  81.760  89.820  1.00  0.00           O
ATOM   5008  N   GLY H  37      95.680  80.050  91.200  1.00  0.00           N
ATOM   5009  HN  GLY H  37      95.320  79.390  91.870  1.00  0.00           H
ATOM   5010  CA  GLY H  37      97.100  80.010  90.900  1.00  0.00           C
ATOM   5011  HA1 GLY H  37      97.210  79.730  89.860  1.00  0.00           H
ATOM   5012  HA2 GLY H  37      97.530  80.970  91.120  1.00  0.00           H
ATOM   5013  C   GLY H  37      97.820  78.990  91.710  1.00  0.00           C
ATOM   5014  O   GLY H  37      97.250  78.330  92.570  1.00  0.00           O
ATOM   5015  N   GLY H  38      99.130  78.820  91.430  1.00  0.00           N
ATOM   5016  HN  GLY H  38      99.550  79.370  90.710  1.00  0.00           H
ATOM   5017  CA  GLY H  38      99.980  77.860  92.140  1.00  0.00           C
ATOM   5018  HA1 GLY H  38     100.980  77.940  91.740  1.00  0.00           H
ATOM   5019  HA2 GLY H  38      99.930  78.110  93.190  1.00  0.00           H
ATOM   5020  C   GLY H  38      99.560  76.420  92.000  1.00  0.00           C
ATOM   5021  O   GLY H  38      99.480  75.670  92.980  1.00  0.00           O
ATOM   5022  N   VAL H  39      99.240  76.000  90.770  1.00  0.00           N
ATOM   5023  HN  VAL H  39      99.390  76.610  89.990  1.00  0.00           H
ATOM   5024  CA  VAL H  39      98.610  74.730  90.490  1.00  0.00           C
ATOM   5025  HA  VAL H  39      98.600  74.140  91.390  1.00  0.00           H
ATOM   5026  CB  VAL H  39      97.130  74.870  90.080  1.00  0.00           C
ATOM   5027  HB  VAL H  39      96.540  75.010  91.020  1.00  0.00           H
ATOM   5028  CG1 VAL H  39      96.910  76.140  89.230  1.00  0.00           C
ATOM   5029 HG11 VAL H  39      95.840  76.230  88.970  1.00  0.00           H
ATOM   5030 HG12 VAL H  39      97.180  77.060  89.780  1.00  0.00           H
ATOM   5031 HG13 VAL H  39      97.510  76.080  88.290  1.00  0.00           H
ATOM   5032  CG2 VAL H  39      96.590  73.620  89.350  1.00  0.00           C
ATOM   5033 HG21 VAL H  39      95.490  73.700  89.250  1.00  0.00           H
ATOM   5034 HG22 VAL H  39      97.030  73.530  88.340  1.00  0.00           H
ATOM   5035 HG23 VAL H  39      96.820  72.700  89.930  1.00  0.00           H
ATOM   5036  C   VAL H  39      99.440  73.940  89.510  1.00  0.00           C
ATOM   5037  O   VAL H  39      99.800  74.400  88.430  1.00  0.00           O
ATOM   5038  N   VAL H  40      99.810  72.700  89.900  1.00  0.00           N
ATOM   5039  HN  VAL H  40      99.510  72.350  90.790  1.00  0.00           H
ATOM   5040  CA  VAL H  40     100.690  71.830  89.140  1.00  0.00           C
ATOM   5041  HA  VAL H  40     100.890  72.290  88.190  1.00  0.00           H
ATOM   5042  CB  VAL H  40     102.050  71.630  89.820  1.00  0.00           C
ATOM   5043  HB  VAL H  40     102.600  72.590  89.750  1.00  0.00           H
ATOM   5044  CG1 VAL H  40     101.890  71.310  91.320  1.00  0.00           C
ATOM   5045 HG11 VAL H  40     102.880  71.100  91.780  1.00  0.00           H
ATOM   5046 HG12 VAL H  40     101.420  72.150  91.870  1.00  0.00           H
ATOM   5047 HG13 VAL H  40     101.260  70.410  91.450  1.00  0.00           H
ATOM   5048  CG2 VAL H  40     102.900  70.550  89.110  1.00  0.00           C
ATOM   5049 HG21 VAL H  40     103.920  70.520  89.560  1.00  0.00           H
ATOM   5050 HG22 VAL H  40     102.450  69.540  89.240  1.00  0.00           H
ATOM   5051 HG23 VAL H  40     103.000  70.760  88.030  1.00  0.00           H
ATOM   5052  C   VAL H  40     100.010  70.520  88.800  1.00  0.00           C
ATOM   5053  O   VAL H  40      99.590  69.730  89.660  1.00  0.00           O
ATOM   5054  N   ILE H  41      99.880  70.250  87.490  1.00  0.00           N
ATOM   5055  HN  ILE H  41     100.200  70.920  86.810  1.00  0.00           H
ATOM   5056  CA  ILE H  41      99.120  69.130  86.970  1.00  0.00           C
ATOM   5057  HA  ILE H  41      98.650  68.600  87.780  1.00  0.00           H
ATOM   5058  CB  ILE H  41      98.030  69.590  85.990  1.00  0.00           C
ATOM   5059  HB  ILE H  41      98.490  69.820  85.010  1.00  0.00           H
ATOM   5060  CG2 ILE H  41      97.010  68.440  85.820  1.00  0.00           C
ATOM   5061 HG21 ILE H  41      96.240  68.700  85.050  1.00  0.00           H
[truncated: 244,043 more chars]
