# Supplementary material for: Modulation of Aβ1–42 Aggregation by a SARS-CoV‑2 Protein Fragment
Source: J Chem Inf Model. 2025 Oct 1;65(20):11342–56. doi: 10.1021/acs.jcim.5c01811 (PMC12570137; doi:10.1021/acs.jcim.5c01811)
Supplement: Supplementary file 2 [file ci5c01811_si_002.zip › AB-coordinates/FIBRIL/5KK3/FI10/SFF2_final.pdb]

REMARK    GENERATED BY TRJCONV
TITLE     Protein in water t= 100000.00000 step= 50000000
REMARK    THIS IS A SIMULATION BOX
CRYST1  172.720  172.720  172.720  90.00  90.00  90.00 P 1           1
MODEL        1
ATOM      1  CH3 ACE A   0      96.200  79.220 124.260  1.00  0.00           C
ATOM      2 HH31 ACE A   0      95.910  78.930 125.290  1.00  0.00           H
ATOM      3 HH32 ACE A   0      97.140  79.810 124.180  1.00  0.00           H
ATOM      4 HH33 ACE A   0      95.370  79.870 123.890  1.00  0.00           H
ATOM      5  C   ACE A   0      96.380  78.000 123.460  1.00  0.00           C
ATOM      6  O   ACE A   0      97.330  77.910 122.700  1.00  0.00           O
ATOM      7  N   ASP A   1      95.470  77.070 123.690  1.00  0.00           N
ATOM      8  HN  ASP A   1      94.840  77.360 124.410  1.00  0.00           H
ATOM      9  CA  ASP A   1      95.090  75.770 123.100  1.00  0.00           C
ATOM     10  HA  ASP A   1      95.390  75.000 123.810  1.00  0.00           H
ATOM     11  CB  ASP A   1      93.550  75.750 122.890  1.00  0.00           C
ATOM     12  HB1 ASP A   1      93.240  74.960 122.180  1.00  0.00           H
ATOM     13  HB2 ASP A   1      93.220  76.770 122.610  1.00  0.00           H
ATOM     14  CG  ASP A   1      92.870  75.390 124.120  1.00  0.00           C
ATOM     15  OD1 ASP A   1      91.740  74.890 124.070  1.00  0.00           O
ATOM     16  OD2 ASP A   1      93.400  75.720 125.230  1.00  0.00           O
ATOM     17  C   ASP A   1      95.840  75.390 121.820  1.00  0.00           C
ATOM     18  O   ASP A   1      95.740  76.120 120.820  1.00  0.00           O
ATOM     19  N   ALA A   2      96.620  74.240 121.830  1.00  0.00           N
ATOM     20  HN  ALA A   2      96.610  73.620 122.620  1.00  0.00           H
ATOM     21  CA  ALA A   2      97.310  73.760 120.690  1.00  0.00           C
ATOM     22  HA  ALA A   2      97.970  74.490 120.250  1.00  0.00           H
ATOM     23  CB  ALA A   2      98.210  72.700 121.250  1.00  0.00           C
ATOM     24  HB1 ALA A   2      98.840  73.170 122.030  1.00  0.00           H
ATOM     25  HB2 ALA A   2      97.550  71.900 121.670  1.00  0.00           H
ATOM     26  HB3 ALA A   2      98.850  72.170 120.510  1.00  0.00           H
ATOM     27  C   ALA A   2      96.430  73.300 119.480  1.00  0.00           C
ATOM     28  O   ALA A   2      96.780  73.410 118.330  1.00  0.00           O
ATOM     29  N   GLU A   3      95.290  72.720 119.820  1.00  0.00           N
ATOM     30  HN  GLU A   3      95.100  72.490 120.760  1.00  0.00           H
ATOM     31  CA  GLU A   3      94.240  72.420 118.790  1.00  0.00           C
ATOM     32  HA  GLU A   3      94.620  72.530 117.780  1.00  0.00           H
ATOM     33  CB  GLU A   3      93.660  70.940 118.850  1.00  0.00           C
ATOM     34  HB1 GLU A   3      92.850  70.840 118.100  1.00  0.00           H
ATOM     35  HB2 GLU A   3      93.180  70.770 119.830  1.00  0.00           H
ATOM     36  CG  GLU A   3      94.870  69.980 118.750  1.00  0.00           C
ATOM     37  HG1 GLU A   3      95.630  70.190 119.530  1.00  0.00           H
ATOM     38  HG2 GLU A   3      95.390  69.950 117.770  1.00  0.00           H
ATOM     39  CD  GLU A   3      94.360  68.530 118.970  1.00  0.00           C
ATOM     40  OE1 GLU A   3      94.420  67.610 118.110  1.00  0.00           O
ATOM     41  OE2 GLU A   3      93.840  68.320 120.140  1.00  0.00           O
ATOM     42  C   GLU A   3      93.000  73.270 119.040  1.00  0.00           C
ATOM     43  O   GLU A   3      92.520  73.470 120.140  1.00  0.00           O
ATOM     44  N   PHE A   4      92.590  73.810 117.910  1.00  0.00           N
ATOM     45  HN  PHE A   4      93.010  73.450 117.080  1.00  0.00           H
ATOM     46  CA  PHE A   4      91.450  74.680 117.850  1.00  0.00           C
ATOM     47  HA  PHE A   4      90.570  74.230 118.290  1.00  0.00           H
ATOM     48  CB  PHE A   4      91.830  76.000 118.540  1.00  0.00           C
ATOM     49  HB1 PHE A   4      92.750  76.370 118.030  1.00  0.00           H
ATOM     50  HB2 PHE A   4      92.190  75.810 119.570  1.00  0.00           H
ATOM     51  CG  PHE A   4      90.760  77.090 118.560  1.00  0.00           C
ATOM     52  CD1 PHE A   4      90.860  78.350 117.850  1.00  0.00           C
ATOM     53  HD1 PHE A   4      91.700  78.640 117.240  1.00  0.00           H
ATOM     54  CE1 PHE A   4      89.830  79.260 117.970  1.00  0.00           C
ATOM     55  HE1 PHE A   4      89.950  80.130 117.350  1.00  0.00           H
ATOM     56  CZ  PHE A   4      88.720  79.020 118.730  1.00  0.00           C
ATOM     57  HZ  PHE A   4      88.010  79.820 118.880  1.00  0.00           H
ATOM     58  CD2 PHE A   4      89.690  76.950 119.450  1.00  0.00           C
ATOM     59  HD2 PHE A   4      89.580  76.110 120.130  1.00  0.00           H
ATOM     60  CE2 PHE A   4      88.680  77.920 119.570  1.00  0.00           C
ATOM     61  HE2 PHE A   4      87.820  77.640 120.150  1.00  0.00           H
ATOM     62  C   PHE A   4      91.080  74.930 116.420  1.00  0.00           C
ATOM     63  O   PHE A   4      91.860  74.970 115.410  1.00  0.00           O
ATOM     64  N   ARG A   5      89.790  75.070 116.210  1.00  0.00           N
ATOM     65  HN  ARG A   5      89.120  74.880 116.940  1.00  0.00           H
ATOM     66  CA  ARG A   5      89.150  75.570 114.990  1.00  0.00           C
ATOM     67  HA  ARG A   5      89.000  74.670 114.400  1.00  0.00           H
ATOM     68  CB  ARG A   5      87.810  76.170 115.460  1.00  0.00           C
ATOM     69  HB1 ARG A   5      88.020  77.120 116.000  1.00  0.00           H
ATOM     70  HB2 ARG A   5      87.410  75.410 116.160  1.00  0.00           H
ATOM     71  CG  ARG A   5      86.810  76.330 114.310  1.00  0.00           C
ATOM     72  HG1 ARG A   5      86.860  75.380 113.740  1.00  0.00           H
ATOM     73  HG2 ARG A   5      87.190  77.220 113.760  1.00  0.00           H
ATOM     74  CD  ARG A   5      85.330  76.440 114.750  1.00  0.00           C
ATOM     75  HD1 ARG A   5      85.090  77.230 115.500  1.00  0.00           H
ATOM     76  HD2 ARG A   5      85.010  75.510 115.260  1.00  0.00           H
ATOM     77  NE  ARG A   5      84.470  76.640 113.500  1.00  0.00           N
ATOM     78  HE  ARG A   5      84.490  77.530 113.040  1.00  0.00           H
ATOM     79  CZ  ARG A   5      83.430  75.900 113.170  1.00  0.00           C
ATOM     80  NH1 ARG A   5      83.350  74.670 113.710  1.00  0.00           N
ATOM     81 HH11 ARG A   5      84.200  74.240 114.020  1.00  0.00           H
ATOM     82 HH12 ARG A   5      82.730  74.070 113.220  1.00  0.00           H
ATOM     83  NH2 ARG A   5      82.680  76.210 112.160  1.00  0.00           N
ATOM     84 HH21 ARG A   5      82.800  77.060 111.650  1.00  0.00           H
ATOM     85 HH22 ARG A   5      82.170  75.460 111.740  1.00  0.00           H
ATOM     86  C   ARG A   5      89.810  76.640 114.150  1.00  0.00           C
ATOM     87  O   ARG A   5      90.190  77.680 114.650  1.00  0.00           O
ATOM     88  N   HIS A   6      90.080  76.380 112.830  1.00  0.00           N
ATOM     89  HN  HIS A   6      89.930  75.490 112.400  1.00  0.00           H
ATOM     90  CA  HIS A   6      90.600  77.400 111.940  1.00  0.00           C
ATOM     91  HA  HIS A   6      91.600  77.640 112.300  1.00  0.00           H
ATOM     92  CB  HIS A   6      90.960  76.820 110.530  1.00  0.00           C
ATOM     93  HB1 HIS A   6      91.520  75.880 110.730  1.00  0.00           H
ATOM     94  HB2 HIS A   6      91.570  77.530 109.940  1.00  0.00           H
ATOM     95  ND1 HIS A   6      89.180  75.000 109.950  1.00  0.00           N
ATOM     96  CG  HIS A   6      89.740  76.230 109.730  1.00  0.00           C
ATOM     97  CE1 HIS A   6      88.350  74.800 108.910  1.00  0.00           C
ATOM     98  HE1 HIS A   6      87.630  73.990 108.770  1.00  0.00           H
ATOM     99  NE2 HIS A   6      88.350  75.860 108.070  1.00  0.00           N
ATOM    100  HE2 HIS A   6      87.620  76.050 107.410  1.00  0.00           H
ATOM    101  CD2 HIS A   6      89.140  76.820 108.660  1.00  0.00           C
ATOM    102  HD2 HIS A   6      89.010  77.870 108.470  1.00  0.00           H
ATOM    103  C   HIS A   6      89.800  78.720 111.680  1.00  0.00           C
ATOM    104  O   HIS A   6      88.630  78.750 111.310  1.00  0.00           O
ATOM    105  N   ASP A   7      90.380  79.870 111.940  1.00  0.00           N
ATOM    106  HN  ASP A   7      91.370  79.870 112.110  1.00  0.00           H
ATOM    107  CA  ASP A   7      89.730  81.130 111.850  1.00  0.00           C
ATOM    108  HA  ASP A   7      88.710  81.100 112.210  1.00  0.00           H
ATOM    109  CB  ASP A   7      90.570  82.190 112.500  1.00  0.00           C
ATOM    110  HB1 ASP A   7      90.140  83.190 112.240  1.00  0.00           H
ATOM    111  HB2 ASP A   7      91.640  82.230 112.170  1.00  0.00           H
ATOM    112  CG  ASP A   7      90.510  82.090 114.010  1.00  0.00           C
ATOM    113  OD1 ASP A   7      89.410  81.760 114.530  1.00  0.00           O
ATOM    114  OD2 ASP A   7      91.500  82.440 114.670  1.00  0.00           O
ATOM    115  C   ASP A   7      89.430  81.610 110.420  1.00  0.00           C
ATOM    116  O   ASP A   7      88.330  82.030 110.070  1.00  0.00           O
ATOM    117  N   SER A   8      90.420  81.470 109.520  1.00  0.00           N
ATOM    118  HN  SER A   8      91.280  81.070 109.820  1.00  0.00           H
ATOM    119  CA  SER A   8      90.520  81.910 108.180  1.00  0.00           C
ATOM    120  HA  SER A   8      89.670  82.490 107.860  1.00  0.00           H
ATOM    121  CB  SER A   8      91.890  82.600 107.820  1.00  0.00           C
ATOM    122  HB1 SER A   8      92.080  82.770 106.730  1.00  0.00           H
ATOM    123  HB2 SER A   8      92.750  81.890 107.930  1.00  0.00           H
ATOM    124  OG  SER A   8      92.130  83.770 108.570  1.00  0.00           O
ATOM    125  HG1 SER A   8      91.630  84.460 108.110  1.00  0.00           H
ATOM    126  C   SER A   8      90.500  80.650 107.320  1.00  0.00           C
ATOM    127  O   SER A   8      91.290  79.710 107.560  1.00  0.00           O
ATOM    128  N   GLY A   9      89.530  80.460 106.400  1.00  0.00           N
ATOM    129  HN  GLY A   9      88.780  81.100 106.250  1.00  0.00           H
ATOM    130  CA  GLY A   9      89.490  79.110 105.720  1.00  0.00           C
ATOM    131  HA1 GLY A   9      89.650  78.280 106.390  1.00  0.00           H
ATOM    132  HA2 GLY A   9      88.480  79.060 105.320  1.00  0.00           H
ATOM    133  C   GLY A   9      90.470  79.120 104.640  1.00  0.00           C
ATOM    134  O   GLY A   9      91.230  80.050 104.460  1.00  0.00           O
ATOM    135  N   TYR A  10      90.460  78.050 103.800  1.00  0.00           N
ATOM    136  HN  TYR A  10      89.790  77.330 103.960  1.00  0.00           H
ATOM    137  CA  TYR A  10      91.270  77.780 102.640  1.00  0.00           C
ATOM    138  HA  TYR A  10      92.300  77.920 102.950  1.00  0.00           H
ATOM    139  CB  TYR A  10      91.130  76.300 102.060  1.00  0.00           C
ATOM    140  HB1 TYR A  10      90.040  76.130 101.900  1.00  0.00           H
ATOM    141  HB2 TYR A  10      91.430  75.570 102.850  1.00  0.00           H
ATOM    142  CG  TYR A  10      91.930  75.930 100.830  1.00  0.00           C
ATOM    143  CD1 TYR A  10      93.180  76.480 100.630  1.00  0.00           C
ATOM    144  HD1 TYR A  10      93.590  77.270 101.240  1.00  0.00           H
ATOM    145  CE1 TYR A  10      93.990  76.040  99.550  1.00  0.00           C
ATOM    146  HE1 TYR A  10      95.030  76.340  99.490  1.00  0.00           H
ATOM    147  CZ  TYR A  10      93.600  74.920  98.780  1.00  0.00           C
ATOM    148  OH  TYR A  10      94.470  74.360  97.740  1.00  0.00           O
ATOM    149  HH  TYR A  10      95.270  74.900  97.680  1.00  0.00           H
ATOM    150  CD2 TYR A  10      91.540  74.950  99.970  1.00  0.00           C
ATOM    151  HD2 TYR A  10      90.620  74.390 100.000  1.00  0.00           H
ATOM    152  CE2 TYR A  10      92.320  74.400  98.870  1.00  0.00           C
ATOM    153  HE2 TYR A  10      92.100  73.430  98.460  1.00  0.00           H
ATOM    154  C   TYR A  10      91.010  78.750 101.470  1.00  0.00           C
ATOM    155  O   TYR A  10      92.000  79.290 100.920  1.00  0.00           O
ATOM    156  N   GLU A  11      89.720  79.000 101.240  1.00  0.00           N
ATOM    157  HN  GLU A  11      89.020  78.530 101.770  1.00  0.00           H
ATOM    158  CA  GLU A  11      89.420  79.630  99.910  1.00  0.00           C
ATOM    159  HA  GLU A  11      90.280  79.570  99.250  1.00  0.00           H
ATOM    160  CB  GLU A  11      88.170  78.900  99.280  1.00  0.00           C
ATOM    161  HB1 GLU A  11      87.950  79.330  98.280  1.00  0.00           H
ATOM    162  HB2 GLU A  11      87.290  79.050  99.950  1.00  0.00           H
ATOM    163  CG  GLU A  11      88.480  77.390  99.070  1.00  0.00           C
ATOM    164  HG1 GLU A  11      88.420  76.980 100.100  1.00  0.00           H
ATOM    165  HG2 GLU A  11      89.480  77.300  98.600  1.00  0.00           H
ATOM    166  CD  GLU A  11      87.390  76.690  98.290  1.00  0.00           C
ATOM    167  OE1 GLU A  11      86.420  76.180  98.940  1.00  0.00           O
ATOM    168  OE2 GLU A  11      87.440  76.720  97.030  1.00  0.00           O
ATOM    169  C   GLU A  11      89.020  81.100 100.010  1.00  0.00           C
ATOM    170  O   GLU A  11      88.620  81.770  99.030  1.00  0.00           O
ATOM    171  N   VAL A  12      89.210  81.680 101.210  1.00  0.00           N
ATOM    172  HN  VAL A  12      89.760  81.160 101.860  1.00  0.00           H
ATOM    173  CA  VAL A  12      88.790  83.050 101.560  1.00  0.00           C
ATOM    174  HA  VAL A  12      87.740  83.040 101.290  1.00  0.00           H
ATOM    175  CB  VAL A  12      88.850  83.380 103.130  1.00  0.00           C
ATOM    176  HB  VAL A  12      88.400  84.360 103.410  1.00  0.00           H
ATOM    177  CG1 VAL A  12      88.070  82.260 103.970  1.00  0.00           C
ATOM    178 HG11 VAL A  12      88.090  82.510 105.050  1.00  0.00           H
ATOM    179 HG12 VAL A  12      87.000  82.270 103.700  1.00  0.00           H
ATOM    180 HG13 VAL A  12      88.390  81.220 103.740  1.00  0.00           H
ATOM    181  CG2 VAL A  12      90.300  83.450 103.530  1.00  0.00           C
ATOM    182 HG21 VAL A  12      90.780  82.480 103.280  1.00  0.00           H
ATOM    183 HG22 VAL A  12      90.900  84.350 103.260  1.00  0.00           H
ATOM    184 HG23 VAL A  12      90.460  83.500 104.630  1.00  0.00           H
ATOM    185  C   VAL A  12      89.380  84.160 100.680  1.00  0.00           C
ATOM    186  O   VAL A  12      88.770  85.170 100.390  1.00  0.00           O
ATOM    187  N   HIS A  13      90.610  84.030 100.250  1.00  0.00           N
ATOM    188  HN  HIS A  13      91.180  83.300 100.610  1.00  0.00           H
ATOM    189  CA  HIS A  13      91.300  85.080  99.540  1.00  0.00           C
ATOM    190  HA  HIS A  13      90.810  86.030  99.720  1.00  0.00           H
ATOM    191  CB  HIS A  13      92.760  85.330 100.000  1.00  0.00           C
ATOM    192  HB1 HIS A  13      93.170  86.280  99.600  1.00  0.00           H
ATOM    193  HB2 HIS A  13      93.380  84.470  99.670  1.00  0.00           H
ATOM    194  ND1 HIS A  13      92.100  86.470 102.140  1.00  0.00           N
ATOM    195  CG  HIS A  13      92.860  85.560 101.450  1.00  0.00           C
ATOM    196  CE1 HIS A  13      92.500  86.400 103.390  1.00  0.00           C
ATOM    197  HE1 HIS A  13      92.100  87.010 104.200  1.00  0.00           H
ATOM    198  NE2 HIS A  13      93.500  85.530 103.520  1.00  0.00           N
ATOM    199  HE2 HIS A  13      93.850  85.200 104.400  1.00  0.00           H
ATOM    200  CD2 HIS A  13      93.820  85.020 102.270  1.00  0.00           C
ATOM    201  HD2 HIS A  13      94.570  84.260 102.100  1.00  0.00           H
ATOM    202  C   HIS A  13      91.320  84.680  98.130  1.00  0.00           C
ATOM    203  O   HIS A  13      91.800  85.380  97.230  1.00  0.00           O
ATOM    204  N   HIS A  14      90.860  83.510  97.740  1.00  0.00           N
ATOM    205  HN  HIS A  14      90.380  82.980  98.440  1.00  0.00           H
ATOM    206  CA  HIS A  14      90.810  83.010  96.360  1.00  0.00           C
ATOM    207  HA  HIS A  14      91.720  83.290  95.860  1.00  0.00           H
ATOM    208  CB  HIS A  14      90.530  81.460  96.200  1.00  0.00           C
ATOM    209  HB1 HIS A  14      90.710  81.110  95.160  1.00  0.00           H
ATOM    210  HB2 HIS A  14      89.430  81.310  96.340  1.00  0.00           H
ATOM    211  ND1 HIS A  14      91.050  79.120  96.710  1.00  0.00           N
ATOM    212  CG  HIS A  14      91.310  80.490  97.030  1.00  0.00           C
ATOM    213  CE1 HIS A  14      91.920  78.490  97.470  1.00  0.00           C
ATOM    214  HE1 HIS A  14      92.240  77.450  97.380  1.00  0.00           H
ATOM    215  NE2 HIS A  14      92.670  79.330  98.220  1.00  0.00           N
ATOM    216  HE2 HIS A  14      93.460  79.050  98.760  1.00  0.00           H
ATOM    217  CD2 HIS A  14      92.240  80.630  97.950  1.00  0.00           C
ATOM    218  HD2 HIS A  14      92.670  81.490  98.440  1.00  0.00           H
ATOM    219  C   HIS A  14      89.890  83.760  95.470  1.00  0.00           C
ATOM    220  O   HIS A  14      88.970  84.500  95.920  1.00  0.00           O
ATOM    221  N   GLN A  15      90.180  83.790  94.150  1.00  0.00           N
ATOM    222  HN  GLN A  15      91.000  83.280  93.880  1.00  0.00           H
ATOM    223  CA  GLN A  15      89.380  84.570  93.230  1.00  0.00           C
ATOM    224  HA  GLN A  15      89.350  85.610  93.530  1.00  0.00           H
ATOM    225  CB  GLN A  15      89.960  84.640  91.790  1.00  0.00           C
ATOM    226  HB1 GLN A  15      89.170  85.070  91.130  1.00  0.00           H
ATOM    227  HB2 GLN A  15      90.050  83.600  91.420  1.00  0.00           H
ATOM    228  CG  GLN A  15      91.370  85.210  91.700  1.00  0.00           C
ATOM    229  HG1 GLN A  15      91.990  84.870  92.560  1.00  0.00           H
ATOM    230  HG2 GLN A  15      91.320  86.320  91.770  1.00  0.00           H
ATOM    231  CD  GLN A  15      92.040  84.920  90.290  1.00  0.00           C
ATOM    232  OE1 GLN A  15      92.220  85.800  89.430  1.00  0.00           O
ATOM    233  NE2 GLN A  15      92.420  83.650  90.030  1.00  0.00           N
ATOM    234 HE21 GLN A  15      92.220  82.970  90.720  1.00  0.00           H
ATOM    235 HE22 GLN A  15      93.140  83.560  89.350  1.00  0.00           H
ATOM    236  C   GLN A  15      87.940  84.070  93.160  1.00  0.00           C
ATOM    237  O   GLN A  15      87.660  82.910  93.280  1.00  0.00           O
ATOM    238  N   LYS A  16      86.960  84.980  93.110  1.00  0.00           N
ATOM    239  HN  LYS A  16      87.130  85.920  92.810  1.00  0.00           H
ATOM    240  CA  LYS A  16      85.590  84.670  93.330  1.00  0.00           C
ATOM    241  HA  LYS A  16      85.490  83.680  93.750  1.00  0.00           H
ATOM    242  CB  LYS A  16      85.050  85.500  94.500  1.00  0.00           C
ATOM    243  HB1 LYS A  16      83.950  85.460  94.630  1.00  0.00           H
ATOM    244  HB2 LYS A  16      85.290  86.560  94.280  1.00  0.00           H
ATOM    245  CG  LYS A  16      85.550  85.190  95.910  1.00  0.00           C
ATOM    246  HG1 LYS A  16      84.790  85.570  96.620  1.00  0.00           H
ATOM    247  HG2 LYS A  16      86.540  85.600  96.200  1.00  0.00           H
ATOM    248  CD  LYS A  16      85.790  83.670  96.150  1.00  0.00           C
ATOM    249  HD1 LYS A  16      84.910  83.050  95.870  1.00  0.00           H
ATOM    250  HD2 LYS A  16      86.670  83.240  95.620  1.00  0.00           H
ATOM    251  CE  LYS A  16      86.000  83.370  97.660  1.00  0.00           C
ATOM    252  HE1 LYS A  16      86.920  83.960  97.890  1.00  0.00           H
ATOM    253  HE2 LYS A  16      86.130  82.270  97.700  1.00  0.00           H
ATOM    254  NZ  LYS A  16      84.930  83.850  98.520  1.00  0.00           N
ATOM    255  HZ1 LYS A  16      85.160  84.080  99.510  1.00  0.00           H
ATOM    256  HZ2 LYS A  16      84.430  84.690  98.180  1.00  0.00           H
ATOM    257  HZ3 LYS A  16      84.160  83.140  98.580  1.00  0.00           H
ATOM    258  C   LYS A  16      84.560  84.750  92.160  1.00  0.00           C
ATOM    259  O   LYS A  16      84.700  85.510  91.200  1.00  0.00           O
ATOM    260  N   LEU A  17      83.410  84.040  92.300  1.00  0.00           N
ATOM    261  HN  LEU A  17      83.310  83.390  93.050  1.00  0.00           H
ATOM    262  CA  LEU A  17      82.270  84.180  91.480  1.00  0.00           C
ATOM    263  HA  LEU A  17      82.390  85.080  90.890  1.00  0.00           H
ATOM    264  CB  LEU A  17      82.020  82.880  90.580  1.00  0.00           C
ATOM    265  HB1 LEU A  17      81.150  83.110  89.930  1.00  0.00           H
ATOM    266  HB2 LEU A  17      81.850  82.030  91.280  1.00  0.00           H
ATOM    267  CG  LEU A  17      83.160  82.330  89.710  1.00  0.00           C
ATOM    268  HG  LEU A  17      83.970  82.110  90.430  1.00  0.00           H
ATOM    269  CD1 LEU A  17      82.670  80.990  89.090  1.00  0.00           C
ATOM    270 HD11 LEU A  17      83.390  80.420  88.470  1.00  0.00           H
ATOM    271 HD12 LEU A  17      82.220  80.340  89.870  1.00  0.00           H
ATOM    272 HD13 LEU A  17      81.810  81.270  88.440  1.00  0.00           H
ATOM    273  CD2 LEU A  17      83.760  83.330  88.620  1.00  0.00           C
ATOM    274 HD21 LEU A  17      82.980  83.480  87.850  1.00  0.00           H
ATOM    275 HD22 LEU A  17      84.170  84.230  89.130  1.00  0.00           H
ATOM    276 HD23 LEU A  17      84.660  82.830  88.200  1.00  0.00           H
ATOM    277  C   LEU A  17      81.120  84.400  92.330  1.00  0.00           C
ATOM    278  O   LEU A  17      80.760  83.600  93.210  1.00  0.00           O
ATOM    279  N   VAL A  18      80.520  85.600  92.280  1.00  0.00           N
ATOM    280  HN  VAL A  18      80.590  86.290  91.560  1.00  0.00           H
ATOM    281  CA  VAL A  18      79.660  86.160  93.320  1.00  0.00           C
ATOM    282  HA  VAL A  18      79.530  85.510  94.170  1.00  0.00           H
ATOM    283  CB  VAL A  18      80.230  87.490  93.700  1.00  0.00           C
ATOM    284  HB  VAL A  18      80.180  88.210  92.860  1.00  0.00           H
ATOM    285  CG1 VAL A  18      79.440  88.050  94.920  1.00  0.00           C
ATOM    286 HG11 VAL A  18      79.860  89.030  95.240  1.00  0.00           H
ATOM    287 HG12 VAL A  18      78.370  88.270  94.730  1.00  0.00           H
ATOM    288 HG13 VAL A  18      79.480  87.420  95.830  1.00  0.00           H
ATOM    289  CG2 VAL A  18      81.700  87.390  94.200  1.00  0.00           C
ATOM    290 HG21 VAL A  18      82.100  88.360  94.570  1.00  0.00           H
ATOM    291 HG22 VAL A  18      81.780  86.750  95.110  1.00  0.00           H
ATOM    292 HG23 VAL A  18      82.320  87.070  93.330  1.00  0.00           H
ATOM    293  C   VAL A  18      78.320  86.240  92.650  1.00  0.00           C
ATOM    294  O   VAL A  18      78.140  86.910  91.690  1.00  0.00           O
ATOM    295  N   PHE A  19      77.370  85.530  93.270  1.00  0.00           N
ATOM    296  HN  PHE A  19      77.640  85.060  94.110  1.00  0.00           H
ATOM    297  CA  PHE A  19      76.050  85.480  92.840  1.00  0.00           C
ATOM    298  HA  PHE A  19      75.940  86.250  92.090  1.00  0.00           H
ATOM    299  CB  PHE A  19      75.750  84.030  92.540  1.00  0.00           C
ATOM    300  HB1 PHE A  19      75.940  83.490  93.490  1.00  0.00           H
ATOM    301  HB2 PHE A  19      76.470  83.660  91.770  1.00  0.00           H
ATOM    302  CG  PHE A  19      74.440  83.550  91.990  1.00  0.00           C
ATOM    303  CD1 PHE A  19      73.570  82.920  92.920  1.00  0.00           C
ATOM    304  HD1 PHE A  19      73.940  82.730  93.920  1.00  0.00           H
ATOM    305  CE1 PHE A  19      72.380  82.390  92.410  1.00  0.00           C
ATOM    306  HE1 PHE A  19      71.700  82.030  93.180  1.00  0.00           H
ATOM    307  CZ  PHE A  19      71.950  82.520  91.040  1.00  0.00           C
ATOM    308  HZ  PHE A  19      70.950  82.200  90.760  1.00  0.00           H
ATOM    309  CD2 PHE A  19      74.060  83.620  90.630  1.00  0.00           C
ATOM    310  HD2 PHE A  19      74.730  84.110  89.940  1.00  0.00           H
ATOM    311  CE2 PHE A  19      72.820  83.020  90.120  1.00  0.00           C
ATOM    312  HE2 PHE A  19      72.580  83.110  89.070  1.00  0.00           H
ATOM    313  C   PHE A  19      75.110  85.840  94.020  1.00  0.00           C
ATOM    314  O   PHE A  19      75.150  85.210  95.090  1.00  0.00           O
ATOM    315  N   PHE A  20      74.220  86.940  93.890  1.00  0.00           N
ATOM    316  HN  PHE A  20      74.240  87.520  93.070  1.00  0.00           H
ATOM    317  CA  PHE A  20      73.330  87.460  94.960  1.00  0.00           C
ATOM    318  HA  PHE A  20      73.090  88.460  94.620  1.00  0.00           H
ATOM    319  CB  PHE A  20      72.120  86.520  95.080  1.00  0.00           C
ATOM    320  HB1 PHE A  20      71.600  86.550  96.060  1.00  0.00           H
ATOM    321  HB2 PHE A  20      72.620  85.530  94.980  1.00  0.00           H
ATOM    322  CG  PHE A  20      71.260  86.760  93.880  1.00  0.00           C
ATOM    323  CD1 PHE A  20      71.130  85.780  92.850  1.00  0.00           C
ATOM    324  HD1 PHE A  20      71.740  84.920  93.060  1.00  0.00           H
ATOM    325  CE1 PHE A  20      70.330  86.040  91.780  1.00  0.00           C
ATOM    326  HE1 PHE A  20      70.230  85.360  90.950  1.00  0.00           H
ATOM    327  CZ  PHE A  20      69.510  87.210  91.760  1.00  0.00           C
ATOM    328  HZ  PHE A  20      68.830  87.400  90.950  1.00  0.00           H
ATOM    329  CD2 PHE A  20      70.460  87.930  93.870  1.00  0.00           C
ATOM    330  HD2 PHE A  20      70.510  88.580  94.730  1.00  0.00           H
ATOM    331  CE2 PHE A  20      69.630  88.170  92.780  1.00  0.00           C
ATOM    332  HE2 PHE A  20      69.070  89.090  92.800  1.00  0.00           H
ATOM    333  C   PHE A  20      73.980  87.580  96.370  1.00  0.00           C
ATOM    334  O   PHE A  20      73.390  87.240  97.370  1.00  0.00           O
ATOM    335  N   ALA A  21      75.220  88.130  96.370  1.00  0.00           N
ATOM    336  HN  ALA A  21      75.690  88.340  95.510  1.00  0.00           H
ATOM    337  CA  ALA A  21      75.830  88.550  97.590  1.00  0.00           C
ATOM    338  HA  ALA A  21      75.090  88.820  98.330  1.00  0.00           H
ATOM    339  CB  ALA A  21      76.640  89.820  97.370  1.00  0.00           C
ATOM    340  HB1 ALA A  21      77.080  90.140  98.330  1.00  0.00           H
ATOM    341  HB2 ALA A  21      77.510  89.600  96.710  1.00  0.00           H
ATOM    342  HB3 ALA A  21      75.860  90.480  96.930  1.00  0.00           H
ATOM    343  C   ALA A  21      76.830  87.540  98.200  1.00  0.00           C
ATOM    344  O   ALA A  21      77.450  87.880  99.240  1.00  0.00           O
ATOM    345  N   GLU A  22      77.020  86.390  97.580  1.00  0.00           N
ATOM    346  HN  GLU A  22      76.640  86.320  96.660  1.00  0.00           H
ATOM    347  CA  GLU A  22      77.650  85.180  98.230  1.00  0.00           C
ATOM    348  HA  GLU A  22      78.470  85.570  98.810  1.00  0.00           H
ATOM    349  CB  GLU A  22      76.710  84.280  99.070  1.00  0.00           C
ATOM    350  HB1 GLU A  22      77.160  83.280  99.290  1.00  0.00           H
ATOM    351  HB2 GLU A  22      75.830  84.050  98.430  1.00  0.00           H
ATOM    352  CG  GLU A  22      76.280  84.870 100.430  1.00  0.00           C
ATOM    353  HG1 GLU A  22      76.010  85.940 100.290  1.00  0.00           H
ATOM    354  HG2 GLU A  22      77.080  84.890 101.190  1.00  0.00           H
ATOM    355  CD  GLU A  22      75.000  84.110 100.880  1.00  0.00           C
ATOM    356  OE1 GLU A  22      75.010  83.400 101.910  1.00  0.00           O
ATOM    357  OE2 GLU A  22      73.930  84.190 100.130  1.00  0.00           O
ATOM    358  C   GLU A  22      78.290  84.330  97.190  1.00  0.00           C
ATOM    359  O   GLU A  22      78.060  84.540  95.970  1.00  0.00           O
ATOM    360  N   ASP A  23      79.110  83.320  97.580  1.00  0.00           N
ATOM    361  HN  ASP A  23      79.350  83.180  98.530  1.00  0.00           H
ATOM    362  CA  ASP A  23      79.710  82.270  96.680  1.00  0.00           C
ATOM    363  HA  ASP A  23      80.300  82.770  95.930  1.00  0.00           H
ATOM    364  CB  ASP A  23      80.760  81.520  97.560  1.00  0.00           C
ATOM    365  HB1 ASP A  23      81.220  80.710  96.950  1.00  0.00           H
ATOM    366  HB2 ASP A  23      80.320  81.000  98.440  1.00  0.00           H
ATOM    367  CG  ASP A  23      81.960  82.370  97.920  1.00  0.00           C
ATOM    368  OD1 ASP A  23      82.330  83.210  97.040  1.00  0.00           O
ATOM    369  OD2 ASP A  23      82.650  82.110  98.940  1.00  0.00           O
ATOM    370  C   ASP A  23      78.690  81.380  95.870  1.00  0.00           C
ATOM    371  O   ASP A  23      77.560  81.230  96.380  1.00  0.00           O
ATOM    372  N   VAL A  24      79.080  80.910  94.710  1.00  0.00           N
ATOM    373  HN  VAL A  24      80.020  80.940  94.380  1.00  0.00           H
ATOM    374  CA  VAL A  24      78.170  80.150  93.910  1.00  0.00           C
ATOM    375  HA  VAL A  24      77.220  80.640  94.110  1.00  0.00           H
ATOM    376  CB  VAL A  24      78.580  80.020  92.370  1.00  0.00           C
ATOM    377  HB  VAL A  24      77.880  79.280  91.950  1.00  0.00           H
ATOM    378  CG1 VAL A  24      78.250  81.350  91.680  1.00  0.00           C
ATOM    379 HG11 VAL A  24      78.350  81.130  90.600  1.00  0.00           H
ATOM    380 HG12 VAL A  24      77.190  81.630  91.880  1.00  0.00           H
ATOM    381 HG13 VAL A  24      78.950  82.180  91.960  1.00  0.00           H
ATOM    382  CG2 VAL A  24      80.000  79.470  92.110  1.00  0.00           C
ATOM    383 HG21 VAL A  24      80.190  78.480  92.570  1.00  0.00           H
ATOM    384 HG22 VAL A  24      80.240  79.370  91.030  1.00  0.00           H
ATOM    385 HG23 VAL A  24      80.820  80.110  92.490  1.00  0.00           H
ATOM    386  C   VAL A  24      78.010  78.730  94.520  1.00  0.00           C
ATOM    387  O   VAL A  24      78.990  77.960  94.820  1.00  0.00           O
ATOM    388  N   GLY A  25      76.770  78.400  94.930  1.00  0.00           N
ATOM    389  HN  GLY A  25      76.020  79.040  94.760  1.00  0.00           H
ATOM    390  CA  GLY A  25      76.330  77.090  95.440  1.00  0.00           C
ATOM    391  HA1 GLY A  25      76.780  76.690  96.330  1.00  0.00           H
ATOM    392  HA2 GLY A  25      75.260  77.270  95.510  1.00  0.00           H
ATOM    393  C   GLY A  25      76.400  75.990  94.370  1.00  0.00           C
ATOM    394  O   GLY A  25      76.440  76.320  93.210  1.00  0.00           O
ATOM    395  N   SER A  26      76.480  74.710  94.770  1.00  0.00           N
ATOM    396  HN  SER A  26      76.310  74.380  95.700  1.00  0.00           H
ATOM    397  CA  SER A  26      76.630  73.550  93.970  1.00  0.00           C
ATOM    398  HA  SER A  26      76.690  73.820  92.930  1.00  0.00           H
ATOM    399  CB  SER A  26      77.970  72.850  94.330  1.00  0.00           C
ATOM    400  HB1 SER A  26      78.760  73.520  93.920  1.00  0.00           H
ATOM    401  HB2 SER A  26      78.170  71.850  93.890  1.00  0.00           H
ATOM    402  OG  SER A  26      78.210  72.640  95.700  1.00  0.00           O
ATOM    403  HG1 SER A  26      78.510  73.500  95.990  1.00  0.00           H
ATOM    404  C   SER A  26      75.540  72.550  94.080  1.00  0.00           C
ATOM    405  O   SER A  26      75.460  71.490  93.470  1.00  0.00           O
ATOM    406  N   ASN A  27      74.460  72.950  94.780  1.00  0.00           N
ATOM    407  HN  ASN A  27      74.510  73.680  95.460  1.00  0.00           H
ATOM    408  CA  ASN A  27      73.110  72.280  94.710  1.00  0.00           C
ATOM    409  HA  ASN A  27      73.110  71.270  95.080  1.00  0.00           H
ATOM    410  CB  ASN A  27      72.040  73.110  95.540  1.00  0.00           C
ATOM    411  HB1 ASN A  27      70.990  72.830  95.310  1.00  0.00           H
ATOM    412  HB2 ASN A  27      72.180  74.210  95.390  1.00  0.00           H
ATOM    413  CG  ASN A  27      72.200  72.800  97.040  1.00  0.00           C
ATOM    414  OD1 ASN A  27      73.230  72.240  97.440  1.00  0.00           O
ATOM    415  ND2 ASN A  27      71.130  73.000  97.820  1.00  0.00           N
ATOM    416 HD21 ASN A  27      70.300  73.410  97.430  1.00  0.00           H
ATOM    417 HD22 ASN A  27      71.210  72.870  98.810  1.00  0.00           H
ATOM    418  C   ASN A  27      72.570  72.280  93.270  1.00  0.00           C
ATOM    419  O   ASN A  27      72.940  73.130  92.460  1.00  0.00           O
ATOM    420  N   LYS A  28      71.690  71.320  92.960  1.00  0.00           N
ATOM    421  HN  LYS A  28      71.320  70.690  93.650  1.00  0.00           H
ATOM    422  CA  LYS A  28      70.920  71.270  91.760  1.00  0.00           C
ATOM    423  HA  LYS A  28      70.170  70.520  91.990  1.00  0.00           H
ATOM    424  CB  LYS A  28      70.020  72.540  91.500  1.00  0.00           C
ATOM    425  HB1 LYS A  28      69.550  72.420  90.500  1.00  0.00           H
ATOM    426  HB2 LYS A  28      70.660  73.430  91.320  1.00  0.00           H
ATOM    427  CG  LYS A  28      69.020  72.800  92.610  1.00  0.00           C
ATOM    428  HG1 LYS A  28      69.460  73.010  93.610  1.00  0.00           H
ATOM    429  HG2 LYS A  28      68.350  71.920  92.730  1.00  0.00           H
ATOM    430  CD  LYS A  28      68.100  73.940  92.070  1.00  0.00           C
ATOM    431  HD1 LYS A  28      68.710  74.770  91.670  1.00  0.00           H
ATOM    432  HD2 LYS A  28      67.420  73.620  91.250  1.00  0.00           H
ATOM    433  CE  LYS A  28      67.300  74.470  93.260  1.00  0.00           C
ATOM    434  HE1 LYS A  28      68.070  75.070  93.810  1.00  0.00           H
ATOM    435  HE2 LYS A  28      66.890  73.650  93.890  1.00  0.00           H
ATOM    436  NZ  LYS A  28      66.210  75.420  92.970  1.00  0.00           N
ATOM    437  HZ1 LYS A  28      65.420  75.060  92.410  1.00  0.00           H
ATOM    438  HZ2 LYS A  28      65.810  75.580  93.920  1.00  0.00           H
ATOM    439  HZ3 LYS A  28      66.640  76.240  92.500  1.00  0.00           H
ATOM    440  C   LYS A  28      71.600  70.760  90.530  1.00  0.00           C
ATOM    441  O   LYS A  28      71.470  71.210  89.410  1.00  0.00           O
ATOM    442  N   GLY A  29      72.420  69.730  90.760  1.00  0.00           N
ATOM    443  HN  GLY A  29      72.250  69.260  91.620  1.00  0.00           H
ATOM    444  CA  GLY A  29      73.310  69.250  89.680  1.00  0.00           C
ATOM    445  HA1 GLY A  29      73.860  68.460  90.180  1.00  0.00           H
ATOM    446  HA2 GLY A  29      72.720  68.970  88.820  1.00  0.00           H
ATOM    447  C   GLY A  29      74.450  70.160  89.290  1.00  0.00           C
ATOM    448  O   GLY A  29      74.930  70.980  90.090  1.00  0.00           O
ATOM    449  N   ALA A  30      74.870  70.140  87.980  1.00  0.00           N
ATOM    450  HN  ALA A  30      74.400  69.420  87.480  1.00  0.00           H
ATOM    451  CA  ALA A  30      76.020  70.840  87.420  1.00  0.00           C
ATOM    452  HA  ALA A  30      76.720  71.000  88.220  1.00  0.00           H
ATOM    453  CB  ALA A  30      76.670  69.930  86.280  1.00  0.00           C
ATOM    454  HB1 ALA A  30      75.990  69.620  85.460  1.00  0.00           H
ATOM    455  HB2 ALA A  30      77.480  70.540  85.830  1.00  0.00           H
ATOM    456  HB3 ALA A  30      77.200  69.110  86.810  1.00  0.00           H
ATOM    457  C   ALA A  30      75.530  72.240  86.990  1.00  0.00           C
ATOM    458  O   ALA A  30      76.150  72.840  86.110  1.00  0.00           O
ATOM    459  N   ILE A  31      74.390  72.770  87.490  1.00  0.00           N
ATOM    460  HN  ILE A  31      73.880  72.170  88.120  1.00  0.00           H
ATOM    461  CA  ILE A  31      73.710  73.920  86.910  1.00  0.00           C
ATOM    462  HA  ILE A  31      73.650  73.710  85.850  1.00  0.00           H
ATOM    463  CB  ILE A  31      72.300  74.130  87.570  1.00  0.00           C
ATOM    464  HB  ILE A  31      71.710  73.190  87.560  1.00  0.00           H
ATOM    465  CG2 ILE A  31      72.610  74.540  89.070  1.00  0.00           C
ATOM    466 HG21 ILE A  31      73.220  75.460  89.150  1.00  0.00           H
ATOM    467 HG22 ILE A  31      71.660  74.850  89.570  1.00  0.00           H
ATOM    468 HG23 ILE A  31      73.080  73.710  89.630  1.00  0.00           H
ATOM    469  CG1 ILE A  31      71.400  75.220  86.980  1.00  0.00           C
ATOM    470 HG11 ILE A  31      71.930  76.190  87.080  1.00  0.00           H
ATOM    471 HG12 ILE A  31      70.480  75.160  87.600  1.00  0.00           H
ATOM    472  CD  ILE A  31      71.060  75.000  85.460  1.00  0.00           C
ATOM    473  HD1 ILE A  31      70.660  74.000  85.190  1.00  0.00           H
ATOM    474  HD2 ILE A  31      70.320  75.750  85.100  1.00  0.00           H
ATOM    475  HD3 ILE A  31      71.970  75.080  84.820  1.00  0.00           H
ATOM    476  C   ILE A  31      74.560  75.310  86.880  1.00  0.00           C
ATOM    477  O   ILE A  31      74.450  76.100  85.960  1.00  0.00           O
ATOM    478  N   ILE A  32      75.400  75.550  87.900  1.00  0.00           N
ATOM    479  HN  ILE A  32      75.480  75.010  88.740  1.00  0.00           H
ATOM    480  CA  ILE A  32      76.260  76.770  88.000  1.00  0.00           C
ATOM    481  HA  ILE A  32      76.270  77.160  86.990  1.00  0.00           H
ATOM    482  CB  ILE A  32      75.700  77.770  88.980  1.00  0.00           C
ATOM    483  HB  ILE A  32      76.380  78.640  89.160  1.00  0.00           H
ATOM    484  CG2 ILE A  32      75.590  77.090  90.390  1.00  0.00           C
ATOM    485 HG21 ILE A  32      74.920  76.210  90.310  1.00  0.00           H
ATOM    486 HG22 ILE A  32      76.610  76.840  90.750  1.00  0.00           H
ATOM    487 HG23 ILE A  32      75.230  77.740  91.210  1.00  0.00           H
ATOM    488  CG1 ILE A  32      74.490  78.540  88.390  1.00  0.00           C
ATOM    489 HG11 ILE A  32      73.700  77.890  87.960  1.00  0.00           H
ATOM    490 HG12 ILE A  32      74.950  79.080  87.540  1.00  0.00           H
ATOM    491  CD  ILE A  32      73.860  79.480  89.320  1.00  0.00           C
ATOM    492  HD1 ILE A  32      73.350  78.850  90.080  1.00  0.00           H
ATOM    493  HD2 ILE A  32      74.550  80.180  89.830  1.00  0.00           H
ATOM    494  HD3 ILE A  32      73.080  80.050  88.780  1.00  0.00           H
ATOM    495  C   ILE A  32      77.690  76.450  88.300  1.00  0.00           C
ATOM    496  O   ILE A  32      78.050  75.390  88.890  1.00  0.00           O
ATOM    497  N   GLY A  33      78.610  77.370  87.950  1.00  0.00           N
ATOM    498  HN  GLY A  33      78.350  78.180  87.430  1.00  0.00           H
ATOM    499  CA  GLY A  33      80.050  77.200  88.340  1.00  0.00           C
ATOM    500  HA1 GLY A  33      80.490  78.190  88.390  1.00  0.00           H
ATOM    501  HA2 GLY A  33      80.130  76.820  89.340  1.00  0.00           H
ATOM    502  C   GLY A  33      80.940  76.270  87.500  1.00  0.00           C
ATOM    503  O   GLY A  33      80.510  75.190  87.060  1.00  0.00           O
ATOM    504  N   LEU A  34      82.180  76.660  87.300  1.00  0.00           N
ATOM    505  HN  LEU A  34      82.550  77.470  87.730  1.00  0.00           H
ATOM    506  CA  LEU A  34      83.180  75.890  86.590  1.00  0.00           C
ATOM    507  HA  LEU A  34      84.110  76.450  86.590  1.00  0.00           H
ATOM    508  CB  LEU A  34      83.670  74.620  87.320  1.00  0.00           C
ATOM    509  HB1 LEU A  34      84.550  74.220  86.770  1.00  0.00           H
ATOM    510  HB2 LEU A  34      82.890  73.830  87.330  1.00  0.00           H
ATOM    511  CG  LEU A  34      84.030  74.880  88.780  1.00  0.00           C
ATOM    512  HG  LEU A  34      83.120  75.200  89.330  1.00  0.00           H
ATOM    513  CD1 LEU A  34      84.560  73.580  89.340  1.00  0.00           C
ATOM    514 HD11 LEU A  34      83.930  72.730  89.000  1.00  0.00           H
ATOM    515 HD12 LEU A  34      85.630  73.330  89.150  1.00  0.00           H
ATOM    516 HD13 LEU A  34      84.630  73.690  90.440  1.00  0.00           H
ATOM    517  CD2 LEU A  34      85.010  76.040  89.070  1.00  0.00           C
ATOM    518 HD21 LEU A  34      84.610  77.060  88.880  1.00  0.00           H
ATOM    519 HD22 LEU A  34      85.390  76.060  90.110  1.00  0.00           H
ATOM    520 HD23 LEU A  34      85.900  75.830  88.440  1.00  0.00           H
ATOM    521  C   LEU A  34      82.910  75.630  85.060  1.00  0.00           C
ATOM    522  O   LEU A  34      82.660  76.590  84.390  1.00  0.00           O
ATOM    523  N   MET A  35      82.980  74.430  84.570  1.00  0.00           N
ATOM    524  HN  MET A  35      83.070  73.590  85.110  1.00  0.00           H
ATOM    525  CA  MET A  35      82.640  74.180  83.220  1.00  0.00           C
ATOM    526  HA  MET A  35      82.750  75.010  82.540  1.00  0.00           H
ATOM    527  CB  MET A  35      83.280  72.840  82.640  1.00  0.00           C
ATOM    528  HB1 MET A  35      83.060  72.540  81.590  1.00  0.00           H
ATOM    529  HB2 MET A  35      82.720  72.050  83.170  1.00  0.00           H
ATOM    530  CG  MET A  35      84.820  72.760  82.890  1.00  0.00           C
ATOM    531  HG1 MET A  35      85.300  71.900  82.380  1.00  0.00           H
ATOM    532  HG2 MET A  35      84.890  72.630  83.990  1.00  0.00           H
ATOM    533  SD  MET A  35      85.780  74.180  82.320  1.00  0.00           S
ATOM    534  CE  MET A  35      87.280  73.230  81.920  1.00  0.00           C
ATOM    535  HE1 MET A  35      87.750  72.870  82.860  1.00  0.00           H
ATOM    536  HE2 MET A  35      87.140  72.360  81.250  1.00  0.00           H
ATOM    537  HE3 MET A  35      88.010  73.800  81.300  1.00  0.00           H
ATOM    538  C   MET A  35      81.090  73.980  83.220  1.00  0.00           C
ATOM    539  O   MET A  35      80.560  72.960  83.630  1.00  0.00           O
ATOM    540  N   VAL A  36      80.300  74.940  82.770  1.00  0.00           N
ATOM    541  HN  VAL A  36      80.670  75.790  82.410  1.00  0.00           H
ATOM    542  CA  VAL A  36      78.860  74.840  82.820  1.00  0.00           C
ATOM    543  HA  VAL A  36      78.490  74.250  83.650  1.00  0.00           H
ATOM    544  CB  VAL A  36      78.170  76.140  83.100  1.00  0.00           C
ATOM    545  HB  VAL A  36      78.510  76.780  82.260  1.00  0.00           H
ATOM    546  CG1 VAL A  36      76.640  76.110  83.050  1.00  0.00           C
ATOM    547 HG11 VAL A  36      76.360  75.950  81.990  1.00  0.00           H
ATOM    548 HG12 VAL A  36      76.190  75.310  83.670  1.00  0.00           H
ATOM    549 HG13 VAL A  36      76.210  77.070  83.400  1.00  0.00           H
ATOM    550  CG2 VAL A  36      78.660  76.550  84.510  1.00  0.00           C
ATOM    551 HG21 VAL A  36      78.110  77.490  84.770  1.00  0.00           H
ATOM    552 HG22 VAL A  36      78.420  75.810  85.300  1.00  0.00           H
ATOM    553 HG23 VAL A  36      79.740  76.780  84.610  1.00  0.00           H
ATOM    554  C   VAL A  36      78.340  74.290  81.450  1.00  0.00           C
ATOM    555  O   VAL A  36      78.490  74.930  80.480  1.00  0.00           O
ATOM    556  N   GLY A  37      77.590  73.140  81.300  1.00  0.00           N
ATOM    557  HN  GLY A  37      77.350  72.620  82.120  1.00  0.00           H
ATOM    558  CA  GLY A  37      76.980  72.850  80.080  1.00  0.00           C
ATOM    559  HA1 GLY A  37      77.730  72.710  79.320  1.00  0.00           H
ATOM    560  HA2 GLY A  37      76.450  71.910  80.180  1.00  0.00           H
ATOM    561  C   GLY A  37      75.960  73.740  79.410  1.00  0.00           C
ATOM    562  O   GLY A  37      75.630  74.820  79.890  1.00  0.00           O
ATOM    563  N   GLY A  38      75.400  73.310  78.220  1.00  0.00           N
ATOM    564  HN  GLY A  38      75.550  72.380  77.910  1.00  0.00           H
ATOM    565  CA  GLY A  38      74.380  74.010  77.440  1.00  0.00           C
ATOM    566  HA1 GLY A  38      74.940  74.760  76.900  1.00  0.00           H
ATOM    567  HA2 GLY A  38      74.050  73.250  76.750  1.00  0.00           H
ATOM    568  C   GLY A  38      73.150  74.540  78.130  1.00  0.00           C
ATOM    569  O   GLY A  38      72.430  73.830  78.780  1.00  0.00           O
ATOM    570  N   VAL A  39      72.910  75.900  78.060  1.00  0.00           N
ATOM    571  HN  VAL A  39      73.300  76.420  77.310  1.00  0.00           H
ATOM    572  CA  VAL A  39      71.820  76.520  78.790  1.00  0.00           C
ATOM    573  HA  VAL A  39      71.430  75.880  79.570  1.00  0.00           H
ATOM    574  CB  VAL A  39      72.170  77.910  79.350  1.00  0.00           C
ATOM    575  HB  VAL A  39      72.480  78.610  78.550  1.00  0.00           H
ATOM    576  CG1 VAL A  39      70.950  78.560  79.970  1.00  0.00           C
ATOM    577 HG11 VAL A  39      70.400  77.970  80.740  1.00  0.00           H
ATOM    578 HG12 VAL A  39      71.340  79.500  80.420  1.00  0.00           H
ATOM    579 HG13 VAL A  39      70.220  78.870  79.200  1.00  0.00           H
ATOM    580  CG2 VAL A  39      73.290  77.700  80.310  1.00  0.00           C
ATOM    581 HG21 VAL A  39      73.400  78.640  80.890  1.00  0.00           H
ATOM    582 HG22 VAL A  39      73.100  76.880  81.040  1.00  0.00           H
ATOM    583 HG23 VAL A  39      74.270  77.440  79.850  1.00  0.00           H
ATOM    584  C   VAL A  39      70.680  76.590  77.770  1.00  0.00           C
ATOM    585  O   VAL A  39      70.820  77.130  76.700  1.00  0.00           O
ATOM    586  N   VAL A  40      69.580  76.100  78.210  1.00  0.00           N
ATOM    587  HN  VAL A  40      69.580  75.590  79.070  1.00  0.00           H
ATOM    588  CA  VAL A  40      68.290  76.120  77.550  1.00  0.00           C
ATOM    589  HA  VAL A  40      68.420  76.440  76.520  1.00  0.00           H
ATOM    590  CB  VAL A  40      67.680  74.710  77.410  1.00  0.00           C
ATOM    591  HB  VAL A  40      67.840  74.290  78.420  1.00  0.00           H
ATOM    592  CG1 VAL A  40      66.170  74.770  77.130  1.00  0.00           C
ATOM    593 HG11 VAL A  40      65.790  73.720  77.050  1.00  0.00           H
ATOM    594 HG12 VAL A  40      65.660  75.370  77.920  1.00  0.00           H
ATOM    595 HG13 VAL A  40      65.940  75.230  76.150  1.00  0.00           H
ATOM    596  CG2 VAL A  40      68.530  73.900  76.420  1.00  0.00           C
ATOM    597 HG21 VAL A  40      69.590  74.210  76.330  1.00  0.00           H
ATOM    598 HG22 VAL A  40      68.330  72.810  76.410  1.00  0.00           H
ATOM    599 HG23 VAL A  40      68.220  74.080  75.370  1.00  0.00           H
ATOM    600  C   VAL A  40      67.390  77.160  78.220  1.00  0.00           C
ATOM    601  O   VAL A  40      67.160  77.200  79.450  1.00  0.00           O
ATOM    602  N   ILE A  41      66.830  78.140  77.440  1.00  0.00           N
ATOM    603  HN  ILE A  41      66.870  78.140  76.440  1.00  0.00           H
ATOM    604  CA  ILE A  41      66.030  79.200  77.960  1.00  0.00           C
ATOM    605  HA  ILE A  41      65.910  79.120  79.030  1.00  0.00           H
ATOM    606  CB  ILE A  41      66.670  80.490  77.520  1.00  0.00           C
ATOM    607  HB  ILE A  41      66.790  80.460  76.410  1.00  0.00           H
ATOM    608  CG2 ILE A  41      65.840  81.750  77.920  1.00  0.00           C
ATOM    609 HG21 ILE A  41      65.300  81.790  78.900  1.00  0.00           H
ATOM    610 HG22 ILE A  41      66.440  82.660  78.120  1.00  0.00           H
ATOM    611 HG23 ILE A  41      65.070  82.110  77.200  1.00  0.00           H
ATOM    612  CG1 ILE A  41      68.110  80.710  78.170  1.00  0.00           C
ATOM    613 HG11 ILE A  41      68.470  81.730  77.920  1.00  0.00           H
ATOM    614 HG12 ILE A  41      68.890  80.020  77.780  1.00  0.00           H
ATOM    615  CD  ILE A  41      68.130  80.600  79.700  1.00  0.00           C
ATOM    616  HD1 ILE A  41      67.470  81.360  80.170  1.00  0.00           H
ATOM    617  HD2 ILE A  41      67.880  79.540  79.910  1.00  0.00           H
ATOM    618  HD3 ILE A  41      69.130  80.820  80.120  1.00  0.00           H
ATOM    619  C   ILE A  41      64.640  79.150  77.350  1.00  0.00           C
ATOM    620  O   ILE A  41      64.510  79.060  76.120  1.00  0.00           O
ATOM    621  N   ALA A  42      63.590  79.190  78.140  1.00  0.00           N
ATOM    622  HN  ALA A  42      63.700  79.210  79.130  1.00  0.00           H
ATOM    623  CA  ALA A  42      62.210  79.490  77.810  1.00  0.00           C
ATOM    624  HA  ALA A  42      61.870  78.790  77.060  1.00  0.00           H
ATOM    625  CB  ALA A  42      61.290  79.400  79.080  1.00  0.00           C
ATOM    626  HB1 ALA A  42      60.250  79.770  78.970  1.00  0.00           H
ATOM    627  HB2 ALA A  42      61.180  78.330  79.370  1.00  0.00           H
ATOM    628  HB3 ALA A  42      61.690  79.910  79.980  1.00  0.00           H
ATOM    629  C   ALA A  42      61.960  80.830  77.160  1.00  0.00           C
ATOM    630  O   ALA A  42      62.080  81.890  77.730  1.00  0.00           O
ATOM    631  N   NME A  43      61.420  80.810  75.890  1.00  0.00           N
ATOM    632  HN  NME A  43      61.460  80.000  75.310  1.00  0.00           H
ATOM    633  CH3 NME A  43      60.900  81.960  75.170  1.00  0.00           C
ATOM    634 HH31 NME A  43      60.240  82.600  75.780  1.00  0.00           H
ATOM    635 HH32 NME A  43      61.770  82.590  74.880  1.00  0.00           H
ATOM    636 HH33 NME A  43      60.430  81.530  74.260  1.00  0.00           H
ATOM    637  CH3 ACE B   0     104.130  89.020 106.740  1.00  0.00           C
ATOM    638 HH31 ACE B   0     103.940  87.950 106.540  1.00  0.00           H
ATOM    639 HH32 ACE B   0     105.060  89.140 107.340  1.00  0.00           H
ATOM    640 HH33 ACE B   0     103.200  89.410 107.200  1.00  0.00           H
ATOM    641  C   ACE B   0     104.280  89.710 105.440  1.00  0.00           C
ATOM    642  O   ACE B   0     103.380  89.660 104.580  1.00  0.00           O
ATOM    643  N   ASP B   1     105.440  90.360 105.140  1.00  0.00           N
ATOM    644  HN  ASP B   1     106.200  90.270 105.780  1.00  0.00           H
ATOM    645  CA  ASP B   1     105.700  91.210 104.050  1.00  0.00           C
ATOM    646  HA  ASP B   1     105.160  92.150 104.070  1.00  0.00           H
ATOM    647  CB  ASP B   1     107.180  91.700 104.190  1.00  0.00           C
ATOM    648  HB1 ASP B   1     107.530  92.250 103.290  1.00  0.00           H
ATOM    649  HB2 ASP B   1     107.930  90.910 104.390  1.00  0.00           H
ATOM    650  CG  ASP B   1     107.360  92.720 105.400  1.00  0.00           C
ATOM    651  OD1 ASP B   1     106.340  93.210 105.980  1.00  0.00           O
ATOM    652  OD2 ASP B   1     108.530  92.960 105.770  1.00  0.00           O
ATOM    653  C   ASP B   1     105.590  90.630 102.610  1.00  0.00           C
ATOM    654  O   ASP B   1     105.150  91.320 101.660  1.00  0.00           O
ATOM    655  N   ALA B   2     106.100  89.370 102.370  1.00  0.00           N
ATOM    656  HN  ALA B   2     106.570  88.770 103.020  1.00  0.00           H
ATOM    657  CA  ALA B   2     105.950  88.770 101.030  1.00  0.00           C
ATOM    658  HA  ALA B   2     105.950  89.600 100.350  1.00  0.00           H
ATOM    659  CB  ALA B   2     107.110  87.890 100.680  1.00  0.00           C
ATOM    660  HB1 ALA B   2     107.170  87.580  99.620  1.00  0.00           H
ATOM    661  HB2 ALA B   2     108.030  88.480 100.880  1.00  0.00           H
ATOM    662  HB3 ALA B   2     107.200  87.040 101.390  1.00  0.00           H
ATOM    663  C   ALA B   2     104.670  88.060 100.690  1.00  0.00           C
ATOM    664  O   ALA B   2     104.740  87.050 100.020  1.00  0.00           O
ATOM    665  N   GLU B   3     103.530  88.530 101.150  1.00  0.00           N
ATOM    666  HN  GLU B   3     103.610  89.300 101.790  1.00  0.00           H
ATOM    667  CA  GLU B   3     102.190  87.920 101.010  1.00  0.00           C
ATOM    668  HA  GLU B   3     102.230  87.240 100.170  1.00  0.00           H
ATOM    669  CB  GLU B   3     101.780  87.150 102.280  1.00  0.00           C
ATOM    670  HB1 GLU B   3     100.780  86.690 102.140  1.00  0.00           H
ATOM    671  HB2 GLU B   3     101.650  87.840 103.140  1.00  0.00           H
ATOM    672  CG  GLU B   3     102.750  85.970 102.710  1.00  0.00           C
ATOM    673  HG1 GLU B   3     103.600  86.470 103.220  1.00  0.00           H
ATOM    674  HG2 GLU B   3     103.100  85.400 101.820  1.00  0.00           H
ATOM    675  CD  GLU B   3     102.130  84.930 103.680  1.00  0.00           C
ATOM    676  OE1 GLU B   3     102.750  84.700 104.750  1.00  0.00           O
ATOM    677  OE2 GLU B   3     101.070  84.400 103.410  1.00  0.00           O
ATOM    678  C   GLU B   3     101.180  89.000 100.730  1.00  0.00           C
ATOM    679  O   GLU B   3     101.360  90.180 101.110  1.00  0.00           O
ATOM    680  N   PHE B   4     100.070  88.720  99.990  1.00  0.00           N
ATOM    681  HN  PHE B   4      99.910  87.860  99.500  1.00  0.00           H
ATOM    682  CA  PHE B   4      98.990  89.650  99.760  1.00  0.00           C
ATOM    683  HA  PHE B   4      99.370  90.550  99.280  1.00  0.00           H
ATOM    684  CB  PHE B   4      97.940  89.200  98.670  1.00  0.00           C
ATOM    685  HB1 PHE B   4      97.120  89.920  98.490  1.00  0.00           H
ATOM    686  HB2 PHE B   4      97.560  88.260  99.110  1.00  0.00           H
ATOM    687  CG  PHE B   4      98.640  89.070  97.380  1.00  0.00           C
ATOM    688  CD1 PHE B   4      98.860  90.170  96.510  1.00  0.00           C
ATOM    689  HD1 PHE B   4      98.430  91.140  96.710  1.00  0.00           H
ATOM    690  CE1 PHE B   4      99.670  90.000  95.410  1.00  0.00           C
ATOM    691  HE1 PHE B   4      99.860  90.930  94.890  1.00  0.00           H
ATOM    692  CZ  PHE B   4     100.240  88.710  95.150  1.00  0.00           C
ATOM    693  HZ  PHE B   4     100.900  88.570  94.310  1.00  0.00           H
ATOM    694  CD2 PHE B   4      99.110  87.860  97.090  1.00  0.00           C
ATOM    695  HD2 PHE B   4      99.070  87.120  97.870  1.00  0.00           H
ATOM    696  CE2 PHE B   4     100.040  87.690  96.030  1.00  0.00           C
ATOM    697  HE2 PHE B   4     100.330  86.680  95.800  1.00  0.00           H
ATOM    698  C   PHE B   4      98.230  90.170 100.980  1.00  0.00           C
ATOM    699  O   PHE B   4      97.870  89.460 101.920  1.00  0.00           O
ATOM    700  N   ARG B   5      97.950  91.480 100.990  1.00  0.00           N
ATOM    701  HN  ARG B   5      98.010  91.920 100.100  1.00  0.00           H
ATOM    702  CA  ARG B   5      97.250  92.260 102.020  1.00  0.00           C
ATOM    703  HA  ARG B   5      97.930  92.240 102.860  1.00  0.00           H
ATOM    704  CB  ARG B   5      97.280  93.750 101.620  1.00  0.00           C
ATOM    705  HB1 ARG B   5      96.750  94.340 102.400  1.00  0.00           H
ATOM    706  HB2 ARG B   5      96.650  93.930 100.720  1.00  0.00           H
ATOM    707  CG  ARG B   5      98.710  94.300 101.370  1.00  0.00           C
ATOM    708  HG1 ARG B   5      99.190  94.010 100.400  1.00  0.00           H
ATOM    709  HG2 ARG B   5      99.360  93.990 102.210  1.00  0.00           H
ATOM    710  CD  ARG B   5      98.730  95.790 101.150  1.00  0.00           C
ATOM    711  HD1 ARG B   5      98.010  96.120 100.370  1.00  0.00           H
ATOM    712  HD2 ARG B   5      99.730  96.200 100.880  1.00  0.00           H
ATOM    713  NE  ARG B   5      98.250  96.490 102.400  1.00  0.00           N
ATOM    714  HE  ARG B   5      98.380  95.970 103.250  1.00  0.00           H
ATOM    715  CZ  ARG B   5      97.500  97.570 102.400  1.00  0.00           C
ATOM    716  NH1 ARG B   5      97.310  98.300 101.290  1.00  0.00           N
ATOM    717 HH11 ARG B   5      98.050  98.350 100.620  1.00  0.00           H
ATOM    718 HH12 ARG B   5      97.010  99.250 101.350  1.00  0.00           H
ATOM    719  NH2 ARG B   5      97.120  98.080 103.540  1.00  0.00           N
ATOM    720 HH21 ARG B   5      97.360  97.710 104.430  1.00  0.00           H
ATOM    721 HH22 ARG B   5      96.630  98.950 103.470  1.00  0.00           H
ATOM    722  C   ARG B   5      95.930  91.680 102.470  1.00  0.00           C
ATOM    723  O   ARG B   5      95.280  90.850 101.820  1.00  0.00           O
ATOM    724  N   HIS B   6      95.460  92.060 103.630  1.00  0.00           N
ATOM    725  HN  HIS B   6      96.060  92.570 104.260  1.00  0.00           H
ATOM    726  CA  HIS B   6      94.300  91.420 104.280  1.00  0.00           C
ATOM    727  HA  HIS B   6      93.490  91.450 103.560  1.00  0.00           H
ATOM    728  CB  HIS B   6      94.550  89.930 104.670  1.00  0.00           C
ATOM    729  HB1 HIS B   6      95.030  89.450 103.780  1.00  0.00           H
ATOM    730  HB2 HIS B   6      93.620  89.400 104.940  1.00  0.00           H
ATOM    731  ND1 HIS B   6      96.700  90.020 105.800  1.00  0.00           N
ATOM    732  CG  HIS B   6      95.380  89.680 105.850  1.00  0.00           C
ATOM    733  CE1 HIS B   6      97.220  89.610 106.970  1.00  0.00           C
ATOM    734  HE1 HIS B   6      98.270  89.620 107.280  1.00  0.00           H
ATOM    735  NE2 HIS B   6      96.210  89.100 107.790  1.00  0.00           N
ATOM    736  HE2 HIS B   6      96.330  88.930 108.770  1.00  0.00           H
ATOM    737  CD2 HIS B   6      95.040  89.150 107.070  1.00  0.00           C
ATOM    738  HD2 HIS B   6      94.060  88.890 107.470  1.00  0.00           H
ATOM    739  C   HIS B   6      93.750  92.220 105.470  1.00  0.00           C
ATOM    740  O   HIS B   6      93.170  91.640 106.430  1.00  0.00           O
ATOM    741  N   ASP B   7      93.850  93.520 105.480  1.00  0.00           N
ATOM    742  HN  ASP B   7      94.460  93.860 104.770  1.00  0.00           H
ATOM    743  CA  ASP B   7      93.170  94.600 106.220  1.00  0.00           C
ATOM    744  HA  ASP B   7      93.470  94.610 107.260  1.00  0.00           H
ATOM    745  CB  ASP B   7      93.790  95.990 105.710  1.00  0.00           C
ATOM    746  HB1 ASP B   7      93.560  96.010 104.620  1.00  0.00           H
ATOM    747  HB2 ASP B   7      94.870  95.880 105.950  1.00  0.00           H
ATOM    748  CG  ASP B   7      93.210  97.180 106.440  1.00  0.00           C
ATOM    749  OD1 ASP B   7      93.040  98.260 105.870  1.00  0.00           O
ATOM    750  OD2 ASP B   7      93.160  96.950 107.690  1.00  0.00           O
ATOM    751  C   ASP B   7      91.700  94.520 106.260  1.00  0.00           C
ATOM    752  O   ASP B   7      91.040  93.970 105.390  1.00  0.00           O
ATOM    753  N   SER B   8      90.970  95.080 107.250  1.00  0.00           N
ATOM    754  HN  SER B   8      91.470  95.730 107.810  1.00  0.00           H
ATOM    755  CA  SER B   8      89.520  94.980 107.360  1.00  0.00           C
ATOM    756  HA  SER B   8      89.230  93.950 107.270  1.00  0.00           H
ATOM    757  CB  SER B   8      89.000  95.700 108.680  1.00  0.00           C
ATOM    758  HB1 SER B   8      87.930  95.490 108.860  1.00  0.00           H
ATOM    759  HB2 SER B   8      89.100  96.790 108.530  1.00  0.00           H
ATOM    760  OG  SER B   8      89.780  95.270 109.830  1.00  0.00           O
ATOM    761  HG1 SER B   8      89.540  94.350 109.950  1.00  0.00           H
ATOM    762  C   SER B   8      88.800  95.770 106.260  1.00  0.00           C
ATOM    763  O   SER B   8      89.040  96.950 106.010  1.00  0.00           O
ATOM    764  N   GLY B   9      87.950  95.100 105.500  1.00  0.00           N
ATOM    765  HN  GLY B   9      87.900  94.130 105.730  1.00  0.00           H
ATOM    766  CA  GLY B   9      87.180  95.720 104.410  1.00  0.00           C
ATOM    767  HA1 GLY B   9      86.440  94.970 104.210  1.00  0.00           H
ATOM    768  HA2 GLY B   9      86.610  96.610 104.640  1.00  0.00           H
ATOM    769  C   GLY B   9      88.070  95.880 103.170  1.00  0.00           C
ATOM    770  O   GLY B   9      87.530  96.150 102.130  1.00  0.00           O
ATOM    771  N   TYR B  10      89.420  95.720 103.200  1.00  0.00           N
ATOM    772  HN  TYR B  10      89.880  95.500 104.060  1.00  0.00           H
ATOM    773  CA  TYR B  10      90.210  95.610 102.020  1.00  0.00           C
ATOM    774  HA  TYR B  10      90.220  96.480 101.370  1.00  0.00           H
ATOM    775  CB  TYR B  10      91.700  95.270 102.360  1.00  0.00           C
ATOM    776  HB1 TYR B  10      91.910  94.310 102.860  1.00  0.00           H
ATOM    777  HB2 TYR B  10      91.990  95.970 103.180  1.00  0.00           H
ATOM    778  CG  TYR B  10      92.730  95.400 101.220  1.00  0.00           C
ATOM    779  CD1 TYR B  10      93.220  94.290 100.500  1.00  0.00           C
ATOM    780  HD1 TYR B  10      92.910  93.290 100.770  1.00  0.00           H
ATOM    781  CE1 TYR B  10      94.140  94.470  99.440  1.00  0.00           C
ATOM    782  HE1 TYR B  10      94.460  93.560  98.940  1.00  0.00           H
ATOM    783  CZ  TYR B  10      94.790  95.690  99.210  1.00  0.00           C
ATOM    784  OH  TYR B  10      96.010  95.650  98.380  1.00  0.00           O
ATOM    785  HH  TYR B  10      96.480  96.490  98.430  1.00  0.00           H
ATOM    786  CD2 TYR B  10      93.270  96.660 100.900  1.00  0.00           C
ATOM    787  HD2 TYR B  10      92.930  97.500 101.480  1.00  0.00           H
ATOM    788  CE2 TYR B  10      94.350  96.750  99.950  1.00  0.00           C
ATOM    789  HE2 TYR B  10      94.950  97.650  99.860  1.00  0.00           H
ATOM    790  C   TYR B  10      89.820  94.430 101.170  1.00  0.00           C
ATOM    791  O   TYR B  10      89.550  93.350 101.640  1.00  0.00           O
ATOM    792  N   GLU B  11      89.810  94.590  99.830  1.00  0.00           N
ATOM    793  HN  GLU B  11      90.090  95.430  99.360  1.00  0.00           H
ATOM    794  CA  GLU B  11      89.400  93.620  98.810  1.00  0.00           C
ATOM    795  HA  GLU B  11      88.570  93.020  99.160  1.00  0.00           H
ATOM    796  CB  GLU B  11      89.160  94.220  97.460  1.00  0.00           C
ATOM    797  HB1 GLU B  11      88.960  93.500  96.640  1.00  0.00           H
ATOM    798  HB2 GLU B  11      90.040  94.730  97.010  1.00  0.00           H
ATOM    799  CG  GLU B  11      87.910  95.200  97.390  1.00  0.00           C
ATOM    800  HG1 GLU B  11      87.980  95.850  96.490  1.00  0.00           H
ATOM    801  HG2 GLU B  11      87.950  96.010  98.160  1.00  0.00           H
ATOM    802  CD  GLU B  11      86.500  94.570  97.470  1.00  0.00           C
ATOM    803  OE1 GLU B  11      86.220  93.930  96.430  1.00  0.00           O
ATOM    804  OE2 GLU B  11      85.740  94.680  98.450  1.00  0.00           O
ATOM    805  C   GLU B  11      90.570  92.660  98.580  1.00  0.00           C
ATOM    806  O   GLU B  11      91.600  93.140  98.140  1.00  0.00           O
ATOM    807  N   VAL B  12      90.350  91.340  98.790  1.00  0.00           N
ATOM    808  HN  VAL B  12      89.560  91.030  99.320  1.00  0.00           H
ATOM    809  CA  VAL B  12      91.410  90.360  98.690  1.00  0.00           C
ATOM    810  HA  VAL B  12      92.330  90.880  98.480  1.00  0.00           H
ATOM    811  CB  VAL B  12      91.420  89.540  99.960  1.00  0.00           C
ATOM    812  HB  VAL B  12      92.130  88.700  99.880  1.00  0.00           H
ATOM    813  CG1 VAL B  12      91.790  90.340 101.210  1.00  0.00           C
ATOM    814 HG11 VAL B  12      91.640  89.730 102.130  1.00  0.00           H
ATOM    815 HG12 VAL B  12      92.820  90.730 101.120  1.00  0.00           H
ATOM    816 HG13 VAL B  12      91.060  91.180 101.210  1.00  0.00           H
ATOM    817  CG2 VAL B  12      90.040  88.880 100.210  1.00  0.00           C
ATOM    818 HG21 VAL B  12      89.710  88.430  99.240  1.00  0.00           H
ATOM    819 HG22 VAL B  12      90.220  88.080 100.950  1.00  0.00           H
ATOM    820 HG23 VAL B  12      89.240  89.580 100.510  1.00  0.00           H
ATOM    821  C   VAL B  12      91.320  89.440  97.540  1.00  0.00           C
ATOM    822  O   VAL B  12      92.140  88.510  97.450  1.00  0.00           O
ATOM    823  N   HIS B  13      90.380  89.670  96.620  1.00  0.00           N
ATOM    824  HN  HIS B  13      89.690  90.390  96.690  1.00  0.00           H
ATOM    825  CA  HIS B  13      90.270  88.830  95.430  1.00  0.00           C
ATOM    826  HA  HIS B  13      90.940  87.980  95.500  1.00  0.00           H
ATOM    827  CB  HIS B  13      88.810  88.290  95.070  1.00  0.00           C
ATOM    828  HB1 HIS B  13      88.850  87.570  94.230  1.00  0.00           H
ATOM    829  HB2 HIS B  13      88.360  89.260  94.770  1.00  0.00           H
ATOM    830  ND1 HIS B  13      86.910  88.380  96.620  1.00  0.00           N
ATOM    831  CG  HIS B  13      88.120  87.810  96.290  1.00  0.00           C
ATOM    832  CE1 HIS B  13      86.650  87.950  97.820  1.00  0.00           C
ATOM    833  HE1 HIS B  13      85.780  88.240  98.390  1.00  0.00           H
ATOM    834  NE2 HIS B  13      87.540  87.050  98.260  1.00  0.00           N
ATOM    835  HE2 HIS B  13      87.450  86.610  99.150  1.00  0.00           H
ATOM    836  CD2 HIS B  13      88.540  86.970  97.330  1.00  0.00           C
ATOM    837  HD2 HIS B  13      89.530  86.560  97.520  1.00  0.00           H
ATOM    838  C   HIS B  13      90.840  89.490  94.160  1.00  0.00           C
ATOM    839  O   HIS B  13      90.370  90.550  93.750  1.00  0.00           O
ATOM    840  N   HIS B  14      91.880  89.050  93.510  1.00  0.00           N
ATOM    841  HN  HIS B  14      92.290  88.180  93.780  1.00  0.00           H
ATOM    842  CA  HIS B  14      92.520  89.700  92.390  1.00  0.00           C
ATOM    843  HA  HIS B  14      92.830  90.690  92.700  1.00  0.00           H
ATOM    844  CB  HIS B  14      93.770  88.920  91.870  1.00  0.00           C
ATOM    845  HB1 HIS B  14      93.950  89.300  90.840  1.00  0.00           H
ATOM    846  HB2 HIS B  14      93.460  87.850  91.820  1.00  0.00           H
ATOM    847  ND1 HIS B  14      96.120  88.590  92.050  1.00  0.00           N
ATOM    848  CG  HIS B  14      94.990  88.960  92.660  1.00  0.00           C
ATOM    849  CE1 HIS B  14      97.060  88.570  92.960  1.00  0.00           C
ATOM    850  HE1 HIS B  14      98.080  88.370  92.630  1.00  0.00           H
ATOM    851  NE2 HIS B  14      96.640  88.980  94.130  1.00  0.00           N
ATOM    852  HE2 HIS B  14      97.200  88.790  94.930  1.00  0.00           H
ATOM    853  CD2 HIS B  14      95.290  89.250  93.970  1.00  0.00           C
ATOM    854  HD2 HIS B  14      94.570  89.540  94.720  1.00  0.00           H
ATOM    855  C   HIS B  14      91.500  89.840  91.210  1.00  0.00           C
ATOM    856  O   HIS B  14      91.530  90.860  90.540  1.00  0.00           O
ATOM    857  N   GLN B  15      90.690  88.920  90.920  1.00  0.00           N
ATOM    858  HN  GLN B  15      90.610  88.110  91.490  1.00  0.00           H
ATOM    859  CA  GLN B  15      89.690  88.920  89.900  1.00  0.00           C
ATOM    860  HA  GLN B  15      89.560  89.970  89.710  1.00  0.00           H
ATOM    861  CB  GLN B  15      90.130  88.250  88.560  1.00  0.00           C
ATOM    862  HB1 GLN B  15      89.360  88.350  87.770  1.00  0.00           H
ATOM    863  HB2 GLN B  15      90.140  87.160  88.770  1.00  0.00           H
ATOM    864  CG  GLN B  15      91.540  88.670  88.080  1.00  0.00           C
ATOM    865  HG1 GLN B  15      92.270  88.420  88.890  1.00  0.00           H
ATOM    866  HG2 GLN B  15      91.590  89.780  88.070  1.00  0.00           H
ATOM    867  CD  GLN B  15      92.050  88.130  86.760  1.00  0.00           C
ATOM    868  OE1 GLN B  15      92.380  88.920  85.910  1.00  0.00           O
ATOM    869  NE2 GLN B  15      92.170  86.760  86.720  1.00  0.00           N
ATOM    870 HE21 GLN B  15      92.140  86.190  87.550  1.00  0.00           H
ATOM    871 HE22 GLN B  15      92.460  86.300  85.880  1.00  0.00           H
ATOM    872  C   GLN B  15      88.410  88.320  90.470  1.00  0.00           C
ATOM    873  O   GLN B  15      88.520  87.430  91.340  1.00  0.00           O
ATOM    874  N   LYS B  16      87.270  88.790  90.010  1.00  0.00           N
ATOM    875  HN  LYS B  16      87.250  89.570  89.380  1.00  0.00           H
ATOM    876  CA  LYS B  16      85.970  88.290  90.370  1.00  0.00           C
ATOM    877  HA  LYS B  16      85.980  87.220  90.280  1.00  0.00           H
ATOM    878  CB  LYS B  16      85.600  88.630  91.880  1.00  0.00           C
ATOM    879  HB1 LYS B  16      86.280  88.020  92.510  1.00  0.00           H
ATOM    880  HB2 LYS B  16      84.540  88.370  92.070  1.00  0.00           H
ATOM    881  CG  LYS B  16      85.700  90.130  92.320  1.00  0.00           C
ATOM    882  HG1 LYS B  16      85.140  90.780  91.610  1.00  0.00           H
ATOM    883  HG2 LYS B  16      86.670  90.620  92.080  1.00  0.00           H
ATOM    884  CD  LYS B  16      85.220  90.340  93.740  1.00  0.00           C
ATOM    885  HD1 LYS B  16      84.130  90.160  93.720  1.00  0.00           H
ATOM    886  HD2 LYS B  16      85.750  89.650  94.440  1.00  0.00           H
ATOM    887  CE  LYS B  16      85.410  91.760  94.180  1.00  0.00           C
ATOM    888  HE1 LYS B  16      84.950  91.990  95.170  1.00  0.00           H
ATOM    889  HE2 LYS B  16      84.800  92.420  93.530  1.00  0.00           H
ATOM    890  NZ  LYS B  16      86.830  92.130  94.240  1.00  0.00           N
ATOM    891  HZ1 LYS B  16      87.190  91.610  95.060  1.00  0.00           H
ATOM    892  HZ2 LYS B  16      87.330  92.040  93.330  1.00  0.00           H
ATOM    893  HZ3 LYS B  16      86.870  93.150  94.450  1.00  0.00           H
ATOM    894  C   LYS B  16      84.900  88.770  89.420  1.00  0.00           C
ATOM    895  O   LYS B  16      84.920  89.880  88.820  1.00  0.00           O
ATOM    896  N   LEU B  17      83.860  87.930  89.280  1.00  0.00           N
ATOM    897  HN  LEU B  17      83.900  87.030  89.710  1.00  0.00           H
ATOM    898  CA  LEU B  17      82.650  88.160  88.620  1.00  0.00           C
ATOM    899  HA  LEU B  17      82.760  88.990  87.940  1.00  0.00           H
ATOM    900  CB  LEU B  17      82.250  86.880  87.840  1.00  0.00           C
ATOM    901  HB1 LEU B  17      81.160  86.980  87.650  1.00  0.00           H
ATOM    902  HB2 LEU B  17      82.450  85.990  88.480  1.00  0.00           H
ATOM    903  CG  LEU B  17      82.990  86.680  86.440  1.00  0.00           C
ATOM    904  HG  LEU B  17      83.180  87.710  86.060  1.00  0.00           H
ATOM    905  CD1 LEU B  17      84.390  86.040  86.650  1.00  0.00           C
ATOM    906 HD11 LEU B  17      84.950  86.420  85.770  1.00  0.00           H
ATOM    907 HD12 LEU B  17      84.790  86.530  87.560  1.00  0.00           H
ATOM    908 HD13 LEU B  17      84.350  84.940  86.750  1.00  0.00           H
ATOM    909  CD2 LEU B  17      82.100  85.960  85.430  1.00  0.00           C
ATOM    910 HD21 LEU B  17      82.490  86.220  84.430  1.00  0.00           H
ATOM    911 HD22 LEU B  17      82.030  84.870  85.660  1.00  0.00           H
ATOM    912 HD23 LEU B  17      81.060  86.360  85.390  1.00  0.00           H
ATOM    913  C   LEU B  17      81.610  88.420  89.650  1.00  0.00           C
ATOM    914  O   LEU B  17      81.410  87.580  90.540  1.00  0.00           O
ATOM    915  N   VAL B  18      80.920  89.540  89.480  1.00  0.00           N
ATOM    916  HN  VAL B  18      80.920  90.070  88.640  1.00  0.00           H
ATOM    917  CA  VAL B  18      79.880  89.920  90.470  1.00  0.00           C
ATOM    918  HA  VAL B  18      79.680  89.170  91.220  1.00  0.00           H
ATOM    919  CB  VAL B  18      80.140  91.250  91.280  1.00  0.00           C
ATOM    920  HB  VAL B  18      80.260  92.060  90.530  1.00  0.00           H
ATOM    921  CG1 VAL B  18      79.020  91.510  92.310  1.00  0.00           C
ATOM    922 HG11 VAL B  18      79.180  92.360  93.000  1.00  0.00           H
ATOM    923 HG12 VAL B  18      78.030  91.680  91.850  1.00  0.00           H
ATOM    924 HG13 VAL B  18      78.980  90.590  92.940  1.00  0.00           H
ATOM    925  CG2 VAL B  18      81.490  91.000  92.040  1.00  0.00           C
ATOM    926 HG21 VAL B  18      81.660  91.940  92.590  1.00  0.00           H
ATOM    927 HG22 VAL B  18      81.420  90.210  92.820  1.00  0.00           H
ATOM    928 HG23 VAL B  18      82.260  90.800  91.260  1.00  0.00           H
ATOM    929  C   VAL B  18      78.590  90.050  89.690  1.00  0.00           C
ATOM    930  O   VAL B  18      78.330  90.850  88.780  1.00  0.00           O
ATOM    931  N   PHE B  19      77.680  89.160  89.940  1.00  0.00           N
ATOM    932  HN  PHE B  19      77.770  88.470  90.660  1.00  0.00           H
ATOM    933  CA  PHE B  19      76.400  89.050  89.230  1.00  0.00           C
ATOM    934  HA  PHE B  19      76.320  89.800  88.460  1.00  0.00           H
ATOM    935  CB  PHE B  19      76.370  87.510  88.860  1.00  0.00           C
ATOM    936  HB1 PHE B  19      76.200  86.870  89.750  1.00  0.00           H
ATOM    937  HB2 PHE B  19      77.390  87.310  88.490  1.00  0.00           H
ATOM    938  CG  PHE B  19      75.400  87.130  87.850  1.00  0.00           C
ATOM    939  CD1 PHE B  19      75.220  85.760  87.660  1.00  0.00           C
ATOM    940  HD1 PHE B  19      75.820  85.020  88.160  1.00  0.00           H
ATOM    941  CE1 PHE B  19      74.280  85.280  86.730  1.00  0.00           C
ATOM    942  HE1 PHE B  19      74.300  84.210  86.570  1.00  0.00           H
ATOM    943  CZ  PHE B  19      73.470  86.160  86.030  1.00  0.00           C
ATOM    944  HZ  PHE B  19      72.640  85.810  85.440  1.00  0.00           H
ATOM    945  CD2 PHE B  19      74.640  88.020  87.030  1.00  0.00           C
ATOM    946  HD2 PHE B  19      74.690  89.100  87.060  1.00  0.00           H
ATOM    947  CE2 PHE B  19      73.660  87.460  86.180  1.00  0.00           C
ATOM    948  HE2 PHE B  19      73.060  88.200  85.670  1.00  0.00           H
ATOM    949  C   PHE B  19      75.330  89.430  90.210  1.00  0.00           C
ATOM    950  O   PHE B  19      75.300  88.900  91.310  1.00  0.00           O
ATOM    951  N   PHE B  20      74.440  90.420  89.890  1.00  0.00           N
ATOM    952  HN  PHE B  20      74.530  90.900  89.030  1.00  0.00           H
ATOM    953  CA  PHE B  20      73.290  90.740  90.720  1.00  0.00           C
ATOM    954  HA  PHE B  20      72.840  91.550  90.160  1.00  0.00           H
ATOM    955  CB  PHE B  20      72.170  89.590  90.960  1.00  0.00           C
ATOM    956  HB1 PHE B  20      71.560  89.840  91.850  1.00  0.00           H
ATOM    957  HB2 PHE B  20      72.670  88.620  91.140  1.00  0.00           H
ATOM    958  CG  PHE B  20      71.370  89.460  89.650  1.00  0.00           C
ATOM    959  CD1 PHE B  20      71.460  88.200  88.920  1.00  0.00           C
ATOM    960  HD1 PHE B  20      72.150  87.430  89.220  1.00  0.00           H
ATOM    961  CE1 PHE B  20      70.520  87.910  87.830  1.00  0.00           C
ATOM    962  HE1 PHE B  20      70.550  86.980  87.270  1.00  0.00           H
ATOM    963  CZ  PHE B  20      69.640  88.920  87.460  1.00  0.00           C
ATOM    964  HZ  PHE B  20      68.930  88.690  86.670  1.00  0.00           H
ATOM    965  CD2 PHE B  20      70.480  90.430  89.150  1.00  0.00           C
ATOM    966  HD2 PHE B  20      70.390  91.390  89.640  1.00  0.00           H
ATOM    967  CE2 PHE B  20      69.680  90.190  88.030  1.00  0.00           C
ATOM    968  HE2 PHE B  20      68.950  90.920  87.730  1.00  0.00           H
ATOM    969  C   PHE B  20      73.640  91.530  91.920  1.00  0.00           C
ATOM    970  O   PHE B  20      73.880  90.970  92.990  1.00  0.00           O
ATOM    971  N   ALA B  21      73.800  92.850  91.800  1.00  0.00           N
ATOM    972  HN  ALA B  21      73.780  93.360  90.940  1.00  0.00           H
ATOM    973  CA  ALA B  21      74.350  93.540  92.960  1.00  0.00           C
ATOM    974  HA  ALA B  21      74.840  92.840  93.630  1.00  0.00           H
ATOM    975  CB  ALA B  21      75.350  94.660  92.480  1.00  0.00           C
ATOM    976  HB1 ALA B  21      76.090  94.180  91.810  1.00  0.00           H
ATOM    977  HB2 ALA B  21      74.740  95.430  91.950  1.00  0.00           H
ATOM    978  HB3 ALA B  21      75.710  95.150  93.410  1.00  0.00           H
ATOM    979  C   ALA B  21      73.210  94.150  93.820  1.00  0.00           C
ATOM    980  O   ALA B  21      73.460  94.860  94.810  1.00  0.00           O
ATOM    981  N   GLU B  22      71.970  93.950  93.350  1.00  0.00           N
ATOM    982  HN  GLU B  22      71.790  93.440  92.510  1.00  0.00           H
ATOM    983  CA  GLU B  22      70.800  94.540  93.960  1.00  0.00           C
ATOM    984  HA  GLU B  22      70.830  94.680  95.030  1.00  0.00           H
ATOM    985  CB  GLU B  22      70.340  95.870  93.300  1.00  0.00           C
ATOM    986  HB1 GLU B  22      69.420  96.330  93.720  1.00  0.00           H
ATOM    987  HB2 GLU B  22      70.290  95.650  92.220  1.00  0.00           H
ATOM    988  CG  GLU B  22      71.320  97.030  93.470  1.00  0.00           C
ATOM    989  HG1 GLU B  22      70.900  97.900  92.920  1.00  0.00           H
ATOM    990  HG2 GLU B  22      72.340  96.850  93.070  1.00  0.00           H
ATOM    991  CD  GLU B  22      71.380  97.540  94.960  1.00  0.00           C
ATOM    992  OE1 GLU B  22      72.400  98.190  95.290  1.00  0.00           O
ATOM    993  OE2 GLU B  22      70.440  97.420  95.770  1.00  0.00           O
ATOM    994  C   GLU B  22      69.640  93.490  93.760  1.00  0.00           C
ATOM    995  O   GLU B  22      69.860  92.490  93.110  1.00  0.00           O
ATOM    996  N   ASP B  23      68.500  93.740  94.410  1.00  0.00           N
ATOM    997  HN  ASP B  23      68.430  94.520  95.030  1.00  0.00           H
ATOM    998  CA  ASP B  23      67.330  92.950  94.420  1.00  0.00           C
ATOM    999  HA  ASP B  23      67.680  92.030  94.880  1.00  0.00           H
ATOM   1000  CB  ASP B  23      66.310  93.570  95.400  1.00  0.00           C
ATOM   1001  HB1 ASP B  23      65.420  92.920  95.520  1.00  0.00           H
ATOM   1002  HB2 ASP B  23      65.970  94.600  95.180  1.00  0.00           H
ATOM   1003  CG  ASP B  23      66.940  93.660  96.790  1.00  0.00           C
ATOM   1004  OD1 ASP B  23      66.390  92.990  97.700  1.00  0.00           O
ATOM   1005  OD2 ASP B  23      67.780  94.490  97.020  1.00  0.00           O
ATOM   1006  C   ASP B  23      66.710  92.620  93.040  1.00  0.00           C
ATOM   1007  O   ASP B  23      66.540  93.380  92.140  1.00  0.00           O
ATOM   1008  N   VAL B  24      66.280  91.360  92.940  1.00  0.00           N
ATOM   1009  HN  VAL B  24      66.570  90.640  93.560  1.00  0.00           H
ATOM   1010  CA  VAL B  24      65.550  90.960  91.670  1.00  0.00           C
ATOM   1011  HA  VAL B  24      65.440  91.780  90.970  1.00  0.00           H
ATOM   1012  CB  VAL B  24      66.290  89.840  90.940  1.00  0.00           C
ATOM   1013  HB  VAL B  24      66.560  89.000  91.630  1.00  0.00           H
ATOM   1014  CG1 VAL B  24      65.500  89.270  89.700  1.00  0.00           C
ATOM   1015 HG11 VAL B  24      66.250  88.720  89.090  1.00  0.00           H
ATOM   1016 HG12 VAL B  24      64.680  88.590  90.010  1.00  0.00           H
ATOM   1017 HG13 VAL B  24      65.160  90.120  89.080  1.00  0.00           H
ATOM   1018  CG2 VAL B  24      67.640  90.350  90.450  1.00  0.00           C
ATOM   1019 HG21 VAL B  24      67.980  91.110  91.180  1.00  0.00           H
ATOM   1020 HG22 VAL B  24      68.360  89.560  90.160  1.00  0.00           H
ATOM   1021 HG23 VAL B  24      67.440  90.960  89.540  1.00  0.00           H
ATOM   1022  C   VAL B  24      64.100  90.730  92.060  1.00  0.00           C
ATOM   1023  O   VAL B  24      63.830  90.140  93.130  1.00  0.00           O
ATOM   1024  N   GLY B  25      63.090  91.350  91.300  1.00  0.00           N
ATOM   1025  HN  GLY B  25      63.380  91.910  90.530  1.00  0.00           H
ATOM   1026  CA  GLY B  25      61.740  91.180  91.610  1.00  0.00           C
ATOM   1027  HA1 GLY B  25      61.520  91.340  92.650  1.00  0.00           H
ATOM   1028  HA2 GLY B  25      61.120  91.710  90.900  1.00  0.00           H
ATOM   1029  C   GLY B  25      61.250  89.710  91.300  1.00  0.00           C
ATOM   1030  O   GLY B  25      60.430  89.160  91.970  1.00  0.00           O
ATOM   1031  N   SER B  26      61.760  89.060  90.260  1.00  0.00           N
ATOM   1032  HN  SER B  26      62.390  89.610  89.710  1.00  0.00           H
ATOM   1033  CA  SER B  26      61.520  87.680  89.880  1.00  0.00           C
ATOM   1034  HA  SER B  26      61.510  87.090  90.780  1.00  0.00           H
ATOM   1035  CB  SER B  26      60.210  87.480  89.110  1.00  0.00           C
ATOM   1036  HB1 SER B  26      59.410  87.360  89.880  1.00  0.00           H
ATOM   1037  HB2 SER B  26      60.130  86.490  88.610  1.00  0.00           H
ATOM   1038  OG  SER B  26      59.890  88.620  88.260  1.00  0.00           O
ATOM   1039  HG1 SER B  26      59.780  89.240  88.990  1.00  0.00           H
ATOM   1040  C   SER B  26      62.650  87.130  88.970  1.00  0.00           C
ATOM   1041  O   SER B  26      63.300  87.830  88.170  1.00  0.00           O
ATOM   1042  N   ASN B  27      62.990  85.860  89.260  1.00  0.00           N
ATOM   1043  HN  ASN B  27      62.580  85.220  89.910  1.00  0.00           H
ATOM   1044  CA  ASN B  27      64.280  85.320  88.720  1.00  0.00           C
ATOM   1045  HA  ASN B  27      64.600  86.000  87.940  1.00  0.00           H
ATOM   1046  CB  ASN B  27      65.420  85.280  89.820  1.00  0.00           C
ATOM   1047  HB1 ASN B  27      65.220  84.690  90.740  1.00  0.00           H
ATOM   1048  HB2 ASN B  27      65.570  86.340  90.120  1.00  0.00           H
ATOM   1049  CG  ASN B  27      66.890  85.010  89.240  1.00  0.00           C
ATOM   1050  OD1 ASN B  27      67.010  85.070  87.990  1.00  0.00           O
ATOM   1051  ND2 ASN B  27      67.860  84.690  90.100  1.00  0.00           N
ATOM   1052 HD21 ASN B  27      67.620  84.570  91.070  1.00  0.00           H
ATOM   1053 HD22 ASN B  27      68.800  84.720  89.780  1.00  0.00           H
ATOM   1054  C   ASN B  27      64.040  83.940  88.160  1.00  0.00           C
ATOM   1055  O   ASN B  27      63.990  82.960  88.870  1.00  0.00           O
ATOM   1056  N   LYS B  28      64.050  83.850  86.780  1.00  0.00           N
ATOM   1057  HN  LYS B  28      63.820  84.630  86.200  1.00  0.00           H
ATOM   1058  CA  LYS B  28      64.110  82.540  86.100  1.00  0.00           C
ATOM   1059  HA  LYS B  28      64.370  81.770  86.820  1.00  0.00           H
ATOM   1060  CB  LYS B  28      62.820  82.010  85.420  1.00  0.00           C
ATOM   1061  HB1 LYS B  28      62.900  80.970  85.030  1.00  0.00           H
ATOM   1062  HB2 LYS B  28      62.560  82.740  84.630  1.00  0.00           H
ATOM   1063  CG  LYS B  28      61.580  82.050  86.280  1.00  0.00           C
ATOM   1064  HG1 LYS B  28      60.690  81.820  85.660  1.00  0.00           H
ATOM   1065  HG2 LYS B  28      61.450  83.040  86.770  1.00  0.00           H
ATOM   1066  CD  LYS B  28      61.510  80.920  87.420  1.00  0.00           C
ATOM   1067  HD1 LYS B  28      61.160  79.940  87.030  1.00  0.00           H
ATOM   1068  HD2 LYS B  28      62.540  80.610  87.720  1.00  0.00           H
ATOM   1069  CE  LYS B  28      60.760  81.450  88.690  1.00  0.00           C
ATOM   1070  HE1 LYS B  28      61.450  82.210  89.120  1.00  0.00           H
ATOM   1071  HE2 LYS B  28      60.670  80.690  89.510  1.00  0.00           H
ATOM   1072  NZ  LYS B  28      59.530  82.060  88.380  1.00  0.00           N
ATOM   1073  HZ1 LYS B  28      59.530  82.980  87.890  1.00  0.00           H
ATOM   1074  HZ2 LYS B  28      59.070  81.370  87.750  1.00  0.00           H
ATOM   1075  HZ3 LYS B  28      59.010  82.310  89.250  1.00  0.00           H
ATOM   1076  C   LYS B  28      65.260  82.450  85.090  1.00  0.00           C
ATOM   1077  O   LYS B  28      65.530  83.270  84.240  1.00  0.00           O
ATOM   1078  N   GLY B  29      66.030  81.340  85.210  1.00  0.00           N
ATOM   1079  HN  GLY B  29      65.710  80.610  85.810  1.00  0.00           H
ATOM   1080  CA  GLY B  29      67.220  81.110  84.280  1.00  0.00           C
ATOM   1081  HA1 GLY B  29      67.540  80.090  84.450  1.00  0.00           H
ATOM   1082  HA2 GLY B  29      66.890  81.100  83.250  1.00  0.00           H
ATOM   1083  C   GLY B  29      68.400  82.050  84.380  1.00  0.00           C
ATOM   1084  O   GLY B  29      68.940  82.420  83.330  1.00  0.00           O
ATOM   1085  N   ALA B  30      68.860  82.400  85.580  1.00  0.00           N
ATOM   1086  HN  ALA B  30      68.300  82.190  86.370  1.00  0.00           H
ATOM   1087  CA  ALA B  30      70.050  83.130  85.740  1.00  0.00           C
ATOM   1088  HA  ALA B  30      70.240  83.650  84.810  1.00  0.00           H
ATOM   1089  CB  ALA B  30      69.860  84.100  86.900  1.00  0.00           C
ATOM   1090  HB1 ALA B  30      70.800  84.630  87.160  1.00  0.00           H
ATOM   1091  HB2 ALA B  30      69.220  84.920  86.520  1.00  0.00           H
ATOM   1092  HB3 ALA B  30      69.370  83.670  87.800  1.00  0.00           H
ATOM   1093  C   ALA B  30      71.240  82.240  86.040  1.00  0.00           C
ATOM   1094  O   ALA B  30      71.380  81.730  87.150  1.00  0.00           O
ATOM   1095  N   ILE B  31      72.160  82.060  85.070  1.00  0.00           N
ATOM   1096  HN  ILE B  31      72.270  82.730  84.330  1.00  0.00           H
ATOM   1097  CA  ILE B  31      73.130  80.990  85.050  1.00  0.00           C
ATOM   1098  HA  ILE B  31      73.060  80.430  85.970  1.00  0.00           H
ATOM   1099  CB  ILE B  31      72.950  80.160  83.850  1.00  0.00           C
ATOM   1100  HB  ILE B  31      73.140  80.710  82.910  1.00  0.00           H
ATOM   1101  CG2 ILE B  31      73.850  78.900  83.970  1.00  0.00           C
ATOM   1102 HG21 ILE B  31      73.590  78.300  83.070  1.00  0.00           H
ATOM   1103 HG22 ILE B  31      74.930  79.110  83.880  1.00  0.00           H
ATOM   1104 HG23 ILE B  31      73.690  78.290  84.890  1.00  0.00           H
ATOM   1105  CG1 ILE B  31      71.500  79.600  83.720  1.00  0.00           C
ATOM   1106 HG11 ILE B  31      71.510  79.010  82.780  1.00  0.00           H
ATOM   1107 HG12 ILE B  31      70.780  80.450  83.710  1.00  0.00           H
ATOM   1108  CD  ILE B  31      71.010  78.660  84.860  1.00  0.00           C
ATOM   1109  HD1 ILE B  31      69.910  78.780  84.930  1.00  0.00           H
ATOM   1110  HD2 ILE B  31      71.250  77.600  84.620  1.00  0.00           H
ATOM   1111  HD3 ILE B  31      71.510  79.050  85.780  1.00  0.00           H
ATOM   1112  C   ILE B  31      74.560  81.550  84.910  1.00  0.00           C
ATOM   1113  O   ILE B  31      74.960  82.290  83.980  1.00  0.00           O
ATOM   1114  N   ILE B  32      75.470  81.200  85.850  1.00  0.00           N
ATOM   1115  HN  ILE B  32      75.310  80.490  86.520  1.00  0.00           H
ATOM   1116  CA  ILE B  32      76.920  81.670  85.900  1.00  0.00           C
ATOM   1117  HA  ILE B  32      77.150  82.340  85.090  1.00  0.00           H
ATOM   1118  CB  ILE B  32      77.200  82.490  87.150  1.00  0.00           C
ATOM   1119  HB  ILE B  32      76.530  83.370  87.020  1.00  0.00           H
ATOM   1120  CG2 ILE B  32      76.770  81.730  88.470  1.00  0.00           C
ATOM   1121 HG21 ILE B  32      77.480  80.900  88.660  1.00  0.00           H
ATOM   1122 HG22 ILE B  32      76.740  82.450  89.320  1.00  0.00           H
ATOM   1123 HG23 ILE B  32      75.710  81.400  88.460  1.00  0.00           H
ATOM   1124  CG1 ILE B  32      78.580  83.130  87.320  1.00  0.00           C
ATOM   1125 HG11 ILE B  32      79.040  83.220  86.310  1.00  0.00           H
ATOM   1126 HG12 ILE B  32      79.200  82.430  87.920  1.00  0.00           H
ATOM   1127  CD  ILE B  32      78.550  84.590  87.840  1.00  0.00           C
ATOM   1128  HD1 ILE B  32      77.960  85.320  87.250  1.00  0.00           H
ATOM   1129  HD2 ILE B  32      78.050  84.630  88.820  1.00  0.00           H
ATOM   1130  HD3 ILE B  32      79.600  84.930  87.690  1.00  0.00           H
ATOM   1131  C   ILE B  32      77.900  80.520  85.880  1.00  0.00           C
ATOM   1132  O   ILE B  32      77.690  79.550  86.590  1.00  0.00           O
ATOM   1133  N   GLY B  33      78.920  80.530  84.980  1.00  0.00           N
ATOM   1134  HN  GLY B  33      79.030  81.390  84.500  1.00  0.00           H
ATOM   1135  CA  GLY B  33      79.990  79.630  84.880  1.00  0.00           C
ATOM   1136  HA1 GLY B  33      80.010  79.010  85.760  1.00  0.00           H
ATOM   1137  HA2 GLY B  33      79.750  79.080  83.980  1.00  0.00           H
ATOM   1138  C   GLY B  33      81.330  80.260  84.640  1.00  0.00           C
ATOM   1139  O   GLY B  33      81.330  81.520  84.550  1.00  0.00           O
ATOM   1140  N   LEU B  34      82.350  79.490  84.540  1.00  0.00           N
ATOM   1141  HN  LEU B  34      82.280  78.510  84.700  1.00  0.00           H
ATOM   1142  CA  LEU B  34      83.570  79.960  83.760  1.00  0.00           C
ATOM   1143  HA  LEU B  34      83.640  81.040  83.780  1.00  0.00           H
ATOM   1144  CB  LEU B  34      84.860  79.250  84.270  1.00  0.00           C
ATOM   1145  HB1 LEU B  34      85.680  79.670  83.640  1.00  0.00           H
ATOM   1146  HB2 LEU B  34      84.880  78.140  84.300  1.00  0.00           H
ATOM   1147  CG  LEU B  34      85.220  79.670  85.740  1.00  0.00           C
ATOM   1148  HG  LEU B  34      84.280  79.530  86.320  1.00  0.00           H
ATOM   1149  CD1 LEU B  34      86.270  78.740  86.330  1.00  0.00           C
ATOM   1150 HD11 LEU B  34      87.200  78.920  85.750  1.00  0.00           H
ATOM   1151 HD12 LEU B  34      86.340  79.180  87.350  1.00  0.00           H
ATOM   1152 HD13 LEU B  34      85.920  77.690  86.320  1.00  0.00           H
ATOM   1153  CD2 LEU B  34      85.720  81.140  85.930  1.00  0.00           C
ATOM   1154 HD21 LEU B  34      86.060  81.280  86.980  1.00  0.00           H
ATOM   1155 HD22 LEU B  34      86.550  81.480  85.280  1.00  0.00           H
ATOM   1156 HD23 LEU B  34      84.950  81.910  85.720  1.00  0.00           H
ATOM   1157  C   LEU B  34      83.500  79.680  82.250  1.00  0.00           C
ATOM   1158  O   LEU B  34      83.800  80.570  81.460  1.00  0.00           O
ATOM   1159  N   MET B  35      83.010  78.530  81.810  1.00  0.00           N
ATOM   1160  HN  MET B  35      82.710  77.790  82.400  1.00  0.00           H
ATOM   1161  CA  MET B  35      82.790  78.190  80.440  1.00  0.00           C
ATOM   1162  HA  MET B  35      82.800  79.130  79.910  1.00  0.00           H
ATOM   1163  CB  MET B  35      83.820  77.200  79.690  1.00  0.00           C
ATOM   1164  HB1 MET B  35      83.370  77.050  78.690  1.00  0.00           H
ATOM   1165  HB2 MET B  35      83.790  76.290  80.330  1.00  0.00           H
ATOM   1166  CG  MET B  35      85.250  77.890  79.600  1.00  0.00           C
ATOM   1167  HG1 MET B  35      85.720  77.870  80.600  1.00  0.00           H
ATOM   1168  HG2 MET B  35      85.100  78.910  79.180  1.00  0.00           H
ATOM   1169  SD  MET B  35      86.250  77.180  78.300  1.00  0.00           S
ATOM   1170  CE  MET B  35      86.260  75.500  78.930  1.00  0.00           C
ATOM   1171  HE1 MET B  35      86.700  75.510  79.950  1.00  0.00           H
ATOM   1172  HE2 MET B  35      85.220  75.120  78.830  1.00  0.00           H
ATOM   1173  HE3 MET B  35      86.960  74.900  78.300  1.00  0.00           H
ATOM   1174  C   MET B  35      81.370  77.740  80.300  1.00  0.00           C
ATOM   1175  O   MET B  35      80.930  76.850  81.010  1.00  0.00           O
ATOM   1176  N   VAL B  36      80.500  78.470  79.460  1.00  0.00           N
ATOM   1177  HN  VAL B  36      80.910  79.250  78.980  1.00  0.00           H
ATOM   1178  CA  VAL B  36      79.100  78.160  79.300  1.00  0.00           C
ATOM   1179  HA  VAL B  36      78.900  77.470  80.100  1.00  0.00           H
ATOM   1180  CB  VAL B  36      78.170  79.400  79.350  1.00  0.00           C
ATOM   1181  HB  VAL B  36      78.670  80.200  78.760  1.00  0.00           H
ATOM   1182  CG1 VAL B  36      76.820  79.250  78.620  1.00  0.00           C
ATOM   1183 HG11 VAL B  36      76.220  78.490  79.170  1.00  0.00           H
ATOM   1184 HG12 VAL B  36      76.300  80.230  78.650  1.00  0.00           H
ATOM   1185 HG13 VAL B  36      77.000  78.940  77.570  1.00  0.00           H
ATOM   1186  CG2 VAL B  36      78.000  79.830  80.820  1.00  0.00           C
ATOM   1187 HG21 VAL B  36      77.490  80.820  80.780  1.00  0.00           H
ATOM   1188 HG22 VAL B  36      77.410  79.060  81.360  1.00  0.00           H
ATOM   1189 HG23 VAL B  36      79.000  79.850  81.290  1.00  0.00           H
ATOM   1190  C   VAL B  36      78.980  77.480  77.910  1.00  0.00           C
ATOM   1191  O   VAL B  36      79.310  78.090  76.820  1.00  0.00           O
ATOM   1192  N   GLY B  37      78.400  76.230  77.910  1.00  0.00           N
ATOM   1193  HN  GLY B  37      78.100  75.750  78.730  1.00  0.00           H
ATOM   1194  CA  GLY B  37      78.460  75.390  76.700  1.00  0.00           C
ATOM   1195  HA1 GLY B  37      79.490  75.310  76.420  1.00  0.00           H
ATOM   1196  HA2 GLY B  37      77.960  74.440  76.820  1.00  0.00           H
ATOM   1197  C   GLY B  37      77.860  76.040  75.440  1.00  0.00           C
ATOM   1198  O   GLY B  37      78.230  75.740  74.330  1.00  0.00           O
ATOM   1199  N   GLY B  38      76.830  76.880  75.620  1.00  0.00           N
ATOM   1200  HN  GLY B  38      76.490  77.150  76.510  1.00  0.00           H
ATOM   1201  CA  GLY B  38      76.190  77.680  74.560  1.00  0.00           C
ATOM   1202  HA1 GLY B  38      76.780  78.560  74.360  1.00  0.00           H
ATOM   1203  HA2 GLY B  38      76.010  77.090  73.670  1.00  0.00           H
ATOM   1204  C   GLY B  38      74.810  78.130  75.060  1.00  0.00           C
ATOM   1205  O   GLY B  38      74.360  77.550  76.060  1.00  0.00           O
ATOM   1206  N   VAL B  39      74.170  79.160  74.430  1.00  0.00           N
ATOM   1207  HN  VAL B  39      74.730  79.660  73.780  1.00  0.00           H
ATOM   1208  CA  VAL B  39      72.910  79.600  74.840  1.00  0.00           C
ATOM   1209  HA  VAL B  39      72.620  79.020  75.700  1.00  0.00           H
ATOM   1210  CB  VAL B  39      72.880  81.050  75.310  1.00  0.00           C
ATOM   1211  HB  VAL B  39      73.040  81.840  74.540  1.00  0.00           H
ATOM   1212  CG1 VAL B  39      71.520  81.310  76.060  1.00  0.00           C
ATOM   1213 HG11 VAL B  39      70.760  81.290  75.250  1.00  0.00           H
ATOM   1214 HG12 VAL B  39      71.320  80.500  76.800  1.00  0.00           H
ATOM   1215 HG13 VAL B  39      71.520  82.310  76.540  1.00  0.00           H
ATOM   1216  CG2 VAL B  39      74.030  81.270  76.390  1.00  0.00           C
ATOM   1217 HG21 VAL B  39      74.980  81.030  75.870  1.00  0.00           H
ATOM   1218 HG22 VAL B  39      74.010  82.300  76.800  1.00  0.00           H
ATOM   1219 HG23 VAL B  39      73.910  80.490  77.180  1.00  0.00           H
ATOM   1220  C   VAL B  39      71.850  79.060  73.830  1.00  0.00           C
ATOM   1221  O   VAL B  39      72.030  79.140  72.610  1.00  0.00           O
ATOM   1222  N   VAL B  40      70.680  78.470  74.280  1.00  0.00           N
ATOM   1223  HN  VAL B  40      70.630  78.130  75.220  1.00  0.00           H
ATOM   1224  CA  VAL B  40      69.680  77.900  73.400  1.00  0.00           C
ATOM   1225  HA  VAL B  40      69.820  78.140  72.360  1.00  0.00           H
ATOM   1226  CB  VAL B  40      69.620  76.420  73.640  1.00  0.00           C
ATOM   1227  HB  VAL B  40      69.480  76.200  74.720  1.00  0.00           H
ATOM   1228  CG1 VAL B  40      68.430  75.830  72.900  1.00  0.00           C
ATOM   1229 HG11 VAL B  40      68.350  76.250  71.870  1.00  0.00           H
ATOM   1230 HG12 VAL B  40      68.560  74.730  72.740  1.00  0.00           H
ATOM   1231 HG13 VAL B  40      67.450  76.010  73.400  1.00  0.00           H
ATOM   1232  CG2 VAL B  40      70.910  75.780  73.060  1.00  0.00           C
ATOM   1233 HG21 VAL B  40      71.810  76.360  73.360  1.00  0.00           H
ATOM   1234 HG22 VAL B  40      70.960  74.700  73.320  1.00  0.00           H
ATOM   1235 HG23 VAL B  40      70.870  75.820  71.950  1.00  0.00           H
ATOM   1236  C   VAL B  40      68.340  78.450  73.880  1.00  0.00           C
ATOM   1237  O   VAL B  40      67.980  78.360  75.030  1.00  0.00           O
ATOM   1238  N   ILE B  41      67.580  79.080  72.980  1.00  0.00           N
ATOM   1239  HN  ILE B  41      67.830  79.250  72.030  1.00  0.00           H
ATOM   1240  CA  ILE B  41      66.300  79.710  73.380  1.00  0.00           C
ATOM   1241  HA  ILE B  41      66.140  79.570  74.440  1.00  0.00           H
ATOM   1242  CB  ILE B  41      66.390  81.200  73.090  1.00  0.00           C
ATOM   1243  HB  ILE B  41      66.980  81.380  72.160  1.00  0.00           H
ATOM   1244  CG2 ILE B  41      65.000  81.840  72.770  1.00  0.00           C
ATOM   1245 HG21 ILE B  41      64.500  81.660  71.800  1.00  0.00           H
ATOM   1246 HG22 ILE B  41      64.220  81.470  73.460  1.00  0.00           H
ATOM   1247 HG23 ILE B  41      65.150  82.940  72.870  1.00  0.00           H
ATOM   1248  CG1 ILE B  41      67.090  82.080  74.180  1.00  0.00           C
ATOM   1249 HG11 ILE B  41      67.880  81.390  74.540  1.00  0.00           H
ATOM   1250 HG12 ILE B  41      66.440  82.310  75.060  1.00  0.00           H
ATOM   1251  CD  ILE B  41      67.810  83.350  73.560  1.00  0.00           C
ATOM   1252  HD1 ILE B  41      68.450  83.840  74.330  1.00  0.00           H
ATOM   1253  HD2 ILE B  41      68.360  82.990  72.660  1.00  0.00           H
ATOM   1254  HD3 ILE B  41      67.000  84.050  73.270  1.00  0.00           H
ATOM   1255  C   ILE B  41      65.160  79.000  72.630  1.00  0.00           C
ATOM   1256  O   ILE B  41      65.230  78.860  71.400  1.00  0.00           O
ATOM   1257  N   ALA B  42      64.170  78.560  73.330  1.00  0.00           N
ATOM   1258  HN  ALA B  42      64.190  78.640  74.320  1.00  0.00           H
ATOM   1259  CA  ALA B  42      63.170  77.600  72.850  1.00  0.00           C
ATOM   1260  HA  ALA B  42      62.960  77.810  71.810  1.00  0.00           H
ATOM   1261  CB  ALA B  42      63.580  76.070  73.160  1.00  0.00           C
ATOM   1262  HB1 ALA B  42      63.680  75.850  74.240  1.00  0.00           H
ATOM   1263  HB2 ALA B  42      62.870  75.410  72.620  1.00  0.00           H
ATOM   1264  HB3 ALA B  42      64.600  76.060  72.720  1.00  0.00           H
ATOM   1265  C   ALA B  42      61.810  77.860  73.510  1.00  0.00           C
ATOM   1266  O   ALA B  42      61.750  78.180  74.760  1.00  0.00           O
ATOM   1267  N   NME B  43      60.710  77.850  72.760  1.00  0.00           N
ATOM   1268  HN  NME B  43      60.780  77.610  71.790  1.00  0.00           H
ATOM   1269  CH3 NME B  43      59.430  78.260  73.250  1.00  0.00           C
ATOM   1270 HH31 NME B  43      58.820  78.510  72.360  1.00  0.00           H
ATOM   1271 HH32 NME B  43      58.940  77.440  73.830  1.00  0.00           H
ATOM   1272 HH33 NME B  43      59.480  79.170  73.890  1.00  0.00           H
ATOM   1273  CH3 ACE C   0     104.180 116.950 107.260  1.00  0.00           C
ATOM   1274 HH31 ACE C   0     103.390 116.910 108.040  1.00  0.00           H
ATOM   1275 HH32 ACE C   0     104.850 117.770 107.610  1.00  0.00           H
ATOM   1276 HH33 ACE C   0     103.820 117.280 106.260  1.00  0.00           H
ATOM   1277  C   ACE C   0     105.080 115.830 107.160  1.00  0.00           C
ATOM   1278  O   ACE C   0     105.580 115.600 106.040  1.00  0.00           O
ATOM   1279  N   ASP C   1     105.400 115.070 108.230  1.00  0.00           N
ATOM   1280  HN  ASP C   1     105.110 115.350 109.140  1.00  0.00           H
ATOM   1281  CA  ASP C   1     106.190 113.820 108.240  1.00  0.00           C
ATOM   1282  HA  ASP C   1     107.180 114.030 107.860  1.00  0.00           H
ATOM   1283  CB  ASP C   1     106.530 113.400 109.690  1.00  0.00           C
ATOM   1284  HB1 ASP C   1     107.110 112.460 109.560  1.00  0.00           H
ATOM   1285  HB2 ASP C   1     105.570 113.100 110.170  1.00  0.00           H
ATOM   1286  CG  ASP C   1     107.340 114.450 110.420  1.00  0.00           C
ATOM   1287  OD1 ASP C   1     107.180 114.510 111.650  1.00  0.00           O
ATOM   1288  OD2 ASP C   1     108.150 115.190 109.790  1.00  0.00           O
ATOM   1289  C   ASP C   1     105.580 112.690 107.470  1.00  0.00           C
ATOM   1290  O   ASP C   1     104.300 112.570 107.510  1.00  0.00           O
ATOM   1291  N   ALA C   2     106.400 111.980 106.740  1.00  0.00           N
ATOM   1292  HN  ALA C   2     107.310 112.360 106.610  1.00  0.00           H
ATOM   1293  CA  ALA C   2     106.160 110.780 105.980  1.00  0.00           C
ATOM   1294  HA  ALA C   2     105.490 110.900 105.130  1.00  0.00           H
ATOM   1295  CB  ALA C   2     107.460 110.260 105.410  1.00  0.00           C
ATOM   1296  HB1 ALA C   2     107.370 109.590 104.530  1.00  0.00           H
ATOM   1297  HB2 ALA C   2     108.140 111.080 105.100  1.00  0.00           H
ATOM   1298  HB3 ALA C   2     108.020 109.660 106.160  1.00  0.00           H
ATOM   1299  C   ALA C   2     105.530 109.690 106.870  1.00  0.00           C
ATOM   1300  O   ALA C   2     105.340 109.810 108.170  1.00  0.00           O
ATOM   1301  N   GLU C   3     105.220 108.510 106.290  1.00  0.00           N
ATOM   1302  HN  GLU C   3     105.280 108.250 105.330  1.00  0.00           H
ATOM   1303  CA  GLU C   3     104.870 107.340 107.130  1.00  0.00           C
ATOM   1304  HA  GLU C   3     104.100 107.660 107.810  1.00  0.00           H
ATOM   1305  CB  GLU C   3     104.240 106.220 106.210  1.00  0.00           C
ATOM   1306  HB1 GLU C   3     104.100 105.280 106.780  1.00  0.00           H
ATOM   1307  HB2 GLU C   3     105.060 106.000 105.490  1.00  0.00           H
ATOM   1308  CG  GLU C   3     103.000 106.730 105.480  1.00  0.00           C
ATOM   1309  HG1 GLU C   3     103.140 107.520 104.720  1.00  0.00           H
ATOM   1310  HG2 GLU C   3     102.350 107.130 106.290  1.00  0.00           H
ATOM   1311  CD  GLU C   3     102.220 105.620 104.790  1.00  0.00           C
ATOM   1312  OE1 GLU C   3     101.810 104.670 105.540  1.00  0.00           O
ATOM   1313  OE2 GLU C   3     102.050 105.670 103.550  1.00  0.00           O
ATOM   1314  C   GLU C   3     105.930 106.800 108.080  1.00  0.00           C
ATOM   1315  O   GLU C   3     107.090 106.650 107.690  1.00  0.00           O
ATOM   1316  N   PHE C   4     105.580 106.470 109.330  1.00  0.00           N
ATOM   1317  HN  PHE C   4     104.630 106.540 109.620  1.00  0.00           H
ATOM   1318  CA  PHE C   4     106.460 105.860 110.330  1.00  0.00           C
ATOM   1319  HA  PHE C   4     107.480 106.080 110.070  1.00  0.00           H
ATOM   1320  CB  PHE C   4     105.970 106.500 111.690  1.00  0.00           C
ATOM   1321  HB1 PHE C   4     104.910 106.220 111.870  1.00  0.00           H
ATOM   1322  HB2 PHE C   4     106.020 107.610 111.660  1.00  0.00           H
ATOM   1323  CG  PHE C   4     106.730 105.880 112.880  1.00  0.00           C
ATOM   1324  CD1 PHE C   4     108.130 105.760 112.870  1.00  0.00           C
ATOM   1325  HD1 PHE C   4     108.720 105.930 111.980  1.00  0.00           H
ATOM   1326  CE1 PHE C   4     108.810 105.270 114.060  1.00  0.00           C
ATOM   1327  HE1 PHE C   4     109.890 105.270 114.100  1.00  0.00           H
ATOM   1328  CZ  PHE C   4     108.040 105.030 115.240  1.00  0.00           C
ATOM   1329  HZ  PHE C   4     108.480 104.750 116.190  1.00  0.00           H
ATOM   1330  CD2 PHE C   4     106.020 105.620 114.090  1.00  0.00           C
ATOM   1331  HD2 PHE C   4     104.970 105.860 114.150  1.00  0.00           H
ATOM   1332  CE2 PHE C   4     106.650 105.180 115.190  1.00  0.00           C
ATOM   1333  HE2 PHE C   4     106.080 105.030 116.100  1.00  0.00           H
ATOM   1334  C   PHE C   4     106.290 104.350 110.370  1.00  0.00           C
ATOM   1335  O   PHE C   4     107.220 103.610 110.720  1.00  0.00           O
ATOM   1336  N   ARG C   5     105.120 103.860 110.150  1.00  0.00           N
ATOM   1337  HN  ARG C   5     104.360 104.410 109.820  1.00  0.00           H
ATOM   1338  CA  ARG C   5     104.890 102.390 110.210  1.00  0.00           C
ATOM   1339  HA  ARG C   5     105.840 101.960 110.490  1.00  0.00           H
ATOM   1340  CB  ARG C   5     103.980 102.000 111.470  1.00  0.00           C
ATOM   1341  HB1 ARG C   5     103.940 100.890 111.410  1.00  0.00           H
ATOM   1342  HB2 ARG C   5     102.970 102.480 111.430  1.00  0.00           H
ATOM   1343  CG  ARG C   5     104.660 102.420 112.780  1.00  0.00           C
ATOM   1344  HG1 ARG C   5     105.130 103.430 112.680  1.00  0.00           H
ATOM   1345  HG2 ARG C   5     105.490 101.730 113.020  1.00  0.00           H
ATOM   1346  CD  ARG C   5     103.700 102.390 114.050  1.00  0.00           C
ATOM   1347  HD1 ARG C   5     102.980 103.220 113.870  1.00  0.00           H
ATOM   1348  HD2 ARG C   5     104.280 102.690 114.940  1.00  0.00           H
ATOM   1349  NE  ARG C   5     103.050 101.090 114.370  1.00  0.00           N
ATOM   1350  HE  ARG C   5     102.910 100.340 113.720  1.00  0.00           H
ATOM   1351  CZ  ARG C   5     102.730 100.550 115.500  1.00  0.00           C
ATOM   1352  NH1 ARG C   5     102.680 101.270 116.670  1.00  0.00           N
ATOM   1353 HH11 ARG C   5     102.900 102.250 116.620  1.00  0.00           H
ATOM   1354 HH12 ARG C   5     102.370 100.770 117.480  1.00  0.00           H
ATOM   1355  NH2 ARG C   5     102.390  99.310 115.730  1.00  0.00           N
ATOM   1356 HH21 ARG C   5     102.300  98.690 114.950  1.00  0.00           H
ATOM   1357 HH22 ARG C   5     102.180  98.960 116.650  1.00  0.00           H
ATOM   1358  C   ARG C   5     104.290 101.790 108.950  1.00  0.00           C
ATOM   1359  O   ARG C   5     103.250 102.180 108.340  1.00  0.00           O
ATOM   1360  N   HIS C   6     104.920 100.810 108.380  1.00  0.00           N
ATOM   1361  HN  HIS C   6     105.620 100.230 108.800  1.00  0.00           H
ATOM   1362  CA  HIS C   6     104.630 100.450 107.020  1.00  0.00           C
ATOM   1363  HA  HIS C   6     104.240 101.310 106.500  1.00  0.00           H
ATOM   1364  CB  HIS C   6     105.960 100.110 106.260  1.00  0.00           C
ATOM   1365  HB1 HIS C   6     105.490  99.860 105.280  1.00  0.00           H
ATOM   1366  HB2 HIS C   6     106.460  99.220 106.700  1.00  0.00           H
ATOM   1367  ND1 HIS C   6     108.230 100.820 105.660  1.00  0.00           N
ATOM   1368  CG  HIS C   6     106.950 101.230 105.990  1.00  0.00           C
ATOM   1369  CE1 HIS C   6     108.890 101.910 105.620  1.00  0.00           C
ATOM   1370  HE1 HIS C   6     109.960 101.910 105.390  1.00  0.00           H
ATOM   1371  NE2 HIS C   6     108.130 102.980 105.790  1.00  0.00           N
ATOM   1372  HE2 HIS C   6     108.360 103.950 105.810  1.00  0.00           H
ATOM   1373  CD2 HIS C   6     106.830 102.580 106.070  1.00  0.00           C
ATOM   1374  HD2 HIS C   6     105.950 103.180 106.270  1.00  0.00           H
ATOM   1375  C   HIS C   6     103.690  99.180 106.850  1.00  0.00           C
ATOM   1376  O   HIS C   6     103.880  98.220 107.630  1.00  0.00           O
ATOM   1377  N   ASP C   7     102.760  99.250 105.930  1.00  0.00           N
ATOM   1378  HN  ASP C   7     102.560 100.120 105.510  1.00  0.00           H
ATOM   1379  CA  ASP C   7     101.800  98.120 105.760  1.00  0.00           C
ATOM   1380  HA  ASP C   7     101.460  97.890 106.760  1.00  0.00           H
ATOM   1381  CB  ASP C   7     100.590  98.570 104.950  1.00  0.00           C
ATOM   1382  HB1 ASP C   7      99.870  97.800 104.610  1.00  0.00           H
ATOM   1383  HB2 ASP C   7     101.020  99.090 104.070  1.00  0.00           H
ATOM   1384  CG  ASP C   7      99.760  99.550 105.840  1.00  0.00           C
ATOM   1385  OD1 ASP C   7      98.980  99.040 106.720  1.00  0.00           O
ATOM   1386  OD2 ASP C   7     100.010 100.760 105.820  1.00  0.00           O
ATOM   1387  C   ASP C   7     102.320  96.900 105.090  1.00  0.00           C
ATOM   1388  O   ASP C   7     102.760  96.890 103.950  1.00  0.00           O
ATOM   1389  N   SER C   8     102.210  95.770 105.770  1.00  0.00           N
ATOM   1390  HN  SER C   8     101.830  95.830 106.690  1.00  0.00           H
ATOM   1391  CA  SER C   8     102.820  94.560 105.380  1.00  0.00           C
ATOM   1392  HA  SER C   8     103.770  94.780 104.940  1.00  0.00           H
ATOM   1393  CB  SER C   8     103.160  93.620 106.690  1.00  0.00           C
ATOM   1394  HB1 SER C   8     103.360  92.580 106.360  1.00  0.00           H
ATOM   1395  HB2 SER C   8     102.260  93.620 107.350  1.00  0.00           H
ATOM   1396  OG  SER C   8     104.360  94.090 107.300  1.00  0.00           O
ATOM   1397  HG1 SER C   8     105.150  93.730 106.890  1.00  0.00           H
ATOM   1398  C   SER C   8     102.100  93.770 104.340  1.00  0.00           C
ATOM   1399  O   SER C   8     101.020  93.150 104.540  1.00  0.00           O
ATOM   1400  N   GLY C   9     102.690  93.690 103.130  1.00  0.00           N
ATOM   1401  HN  GLY C   9     103.470  94.250 102.860  1.00  0.00           H
ATOM   1402  CA  GLY C   9     102.120  92.830 102.090  1.00  0.00           C
ATOM   1403  HA1 GLY C   9     102.910  92.100 101.980  1.00  0.00           H
ATOM   1404  HA2 GLY C   9     101.140  92.440 102.310  1.00  0.00           H
ATOM   1405  C   GLY C   9     102.060  93.540 100.760  1.00  0.00           C
ATOM   1406  O   GLY C   9     102.030  94.790 100.750  1.00  0.00           O
ATOM   1407  N   TYR C  10     101.920  92.750  99.650  1.00  0.00           N
ATOM   1408  HN  TYR C  10     101.900  91.770  99.770  1.00  0.00           H
ATOM   1409  CA  TYR C  10     101.810  93.250  98.260  1.00  0.00           C
ATOM   1410  HA  TYR C  10     102.450  94.120  98.250  1.00  0.00           H
ATOM   1411  CB  TYR C  10     102.230  92.100  97.250  1.00  0.00           C
ATOM   1412  HB1 TYR C  10     102.170  92.600  96.250  1.00  0.00           H
ATOM   1413  HB2 TYR C  10     101.550  91.230  97.250  1.00  0.00           H
ATOM   1414  CG  TYR C  10     103.720  91.650  97.380  1.00  0.00           C
ATOM   1415  CD1 TYR C  10     104.750  92.480  97.130  1.00  0.00           C
ATOM   1416  HD1 TYR C  10     104.550  93.500  96.830  1.00  0.00           H
ATOM   1417  CE1 TYR C  10     106.070  92.050  97.270  1.00  0.00           C
ATOM   1418  HE1 TYR C  10     106.870  92.760  97.180  1.00  0.00           H
ATOM   1419  CZ  TYR C  10     106.330  90.660  97.570  1.00  0.00           C
ATOM   1420  OH  TYR C  10     107.630  90.120  97.730  1.00  0.00           O
ATOM   1421  HH  TYR C  10     108.290  90.820  97.700  1.00  0.00           H
ATOM   1422  CD2 TYR C  10     103.960  90.300  97.700  1.00  0.00           C
ATOM   1423  HD2 TYR C  10     103.080  89.680  97.840  1.00  0.00           H
ATOM   1424  CE2 TYR C  10     105.190  89.810  97.820  1.00  0.00           C
ATOM   1425  HE2 TYR C  10     105.360  88.790  98.130  1.00  0.00           H
ATOM   1426  C   TYR C  10     100.440  93.700  97.950  1.00  0.00           C
ATOM   1427  O   TYR C  10      99.430  93.010  98.250  1.00  0.00           O
ATOM   1428  N   GLU C  11     100.260  94.820  97.270  1.00  0.00           N
ATOM   1429  HN  GLU C  11     101.110  95.310  97.090  1.00  0.00           H
ATOM   1430  CA  GLU C  11      98.960  95.200  96.830  1.00  0.00           C
ATOM   1431  HA  GLU C  11      98.300  95.360  97.660  1.00  0.00           H
ATOM   1432  CB  GLU C  11      99.140  96.600  96.190  1.00  0.00           C
ATOM   1433  HB1 GLU C  11      98.290  97.010  95.590  1.00  0.00           H
ATOM   1434  HB2 GLU C  11      99.920  96.520  95.410  1.00  0.00           H
ATOM   1435  CG  GLU C  11      99.570  97.760  97.200  1.00  0.00           C
ATOM   1436  HG1 GLU C  11      99.640  98.760  96.720  1.00  0.00           H
ATOM   1437  HG2 GLU C  11     100.600  97.530  97.560  1.00  0.00           H
ATOM   1438  CD  GLU C  11      98.820  98.060  98.420  1.00  0.00           C
ATOM   1439  OE1 GLU C  11      97.580  97.840  98.290  1.00  0.00           O
ATOM   1440  OE2 GLU C  11      99.310  98.540  99.470  1.00  0.00           O
ATOM   1441  C   GLU C  11      98.180  94.310  95.890  1.00  0.00           C
ATOM   1442  O   GLU C  11      98.850  93.620  95.080  1.00  0.00           O
ATOM   1443  N   VAL C  12      96.860  94.240  95.950  1.00  0.00           N
ATOM   1444  HN  VAL C  12      96.420  94.740  96.690  1.00  0.00           H
ATOM   1445  CA  VAL C  12      96.080  93.600  94.990  1.00  0.00           C
ATOM   1446  HA  VAL C  12      96.590  92.780  94.490  1.00  0.00           H
ATOM   1447  CB  VAL C  12      94.910  92.930  95.610  1.00  0.00           C
ATOM   1448  HB  VAL C  12      94.260  93.630  96.170  1.00  0.00           H
ATOM   1449  CG1 VAL C  12      95.360  91.820  96.600  1.00  0.00           C
ATOM   1450 HG11 VAL C  12      94.400  91.590  97.110  1.00  0.00           H
ATOM   1451 HG12 VAL C  12      95.700  90.900  96.070  1.00  0.00           H
ATOM   1452 HG13 VAL C  12      96.130  92.010  97.370  1.00  0.00           H
ATOM   1453  CG2 VAL C  12      93.830  92.330  94.590  1.00  0.00           C
ATOM   1454 HG21 VAL C  12      93.270  93.060  93.980  1.00  0.00           H
ATOM   1455 HG22 VAL C  12      94.460  91.690  93.920  1.00  0.00           H
ATOM   1456 HG23 VAL C  12      93.110  91.730  95.180  1.00  0.00           H
ATOM   1457  C   VAL C  12      95.580  94.480  93.900  1.00  0.00           C
ATOM   1458  O   VAL C  12      94.940  95.550  94.130  1.00  0.00           O
ATOM   1459  N   HIS C  13      95.960  94.100  92.660  1.00  0.00           N
ATOM   1460  HN  HIS C  13      96.600  93.360  92.480  1.00  0.00           H
ATOM   1461  CA  HIS C  13      95.460  94.770  91.470  1.00  0.00           C
ATOM   1462  HA  HIS C  13      95.180  95.790  91.710  1.00  0.00           H
ATOM   1463  CB  HIS C  13      96.520  94.790  90.330  1.00  0.00           C
ATOM   1464  HB1 HIS C  13      96.170  95.140  89.330  1.00  0.00           H
ATOM   1465  HB2 HIS C  13      96.910  93.780  90.080  1.00  0.00           H
ATOM   1466  ND1 HIS C  13      97.470  97.160  90.810  1.00  0.00           N
ATOM   1467  CG  HIS C  13      97.620  95.770  90.680  1.00  0.00           C
ATOM   1468  CE1 HIS C  13      98.630  97.660  91.060  1.00  0.00           C
ATOM   1469  HE1 HIS C  13      98.990  98.670  91.220  1.00  0.00           H
ATOM   1470  NE2 HIS C  13      99.570  96.690  91.050  1.00  0.00           N
ATOM   1471  HE2 HIS C  13     100.560  96.790  91.180  1.00  0.00           H
ATOM   1472  CD2 HIS C  13      98.920  95.480  90.790  1.00  0.00           C
ATOM   1473  HD2 HIS C  13      99.510  94.590  90.630  1.00  0.00           H
ATOM   1474  C   HIS C  13      94.170  94.060  91.010  1.00  0.00           C
ATOM   1475  O   HIS C  13      94.110  92.840  91.020  1.00  0.00           O
ATOM   1476  N   HIS C  14      93.140  94.770  90.510  1.00  0.00           N
ATOM   1477  HN  HIS C  14      93.290  95.720  90.270  1.00  0.00           H
ATOM   1478  CA  HIS C  14      91.870  94.200  90.360  1.00  0.00           C
ATOM   1479  HA  HIS C  14      91.970  93.160  90.630  1.00  0.00           H
ATOM   1480  CB  HIS C  14      90.920  95.000  91.290  1.00  0.00           C
ATOM   1481  HB1 HIS C  14      89.850  94.720  91.200  1.00  0.00           H
ATOM   1482  HB2 HIS C  14      91.120  96.080  91.110  1.00  0.00           H
ATOM   1483  ND1 HIS C  14      90.700  93.760  93.510  1.00  0.00           N
ATOM   1484  CG  HIS C  14      91.140  94.850  92.770  1.00  0.00           C
ATOM   1485  CE1 HIS C  14      91.010  94.100  94.780  1.00  0.00           C
ATOM   1486  HE1 HIS C  14      90.730  93.460  95.620  1.00  0.00           H
ATOM   1487  NE2 HIS C  14      91.520  95.350  94.820  1.00  0.00           N
ATOM   1488  HE2 HIS C  14      91.830  95.830  95.640  1.00  0.00           H
ATOM   1489  CD2 HIS C  14      91.590  95.850  93.560  1.00  0.00           C
ATOM   1490  HD2 HIS C  14      92.080  96.750  93.220  1.00  0.00           H
ATOM   1491  C   HIS C  14      91.250  94.260  88.980  1.00  0.00           C
ATOM   1492  O   HIS C  14      91.130  95.360  88.350  1.00  0.00           O
ATOM   1493  N   GLN C  15      90.850  93.030  88.400  1.00  0.00           N
ATOM   1494  HN  GLN C  15      91.030  92.180  88.880  1.00  0.00           H
ATOM   1495  CA  GLN C  15      90.030  92.960  87.280  1.00  0.00           C
ATOM   1496  HA  GLN C  15      89.890  93.970  86.930  1.00  0.00           H
ATOM   1497  CB  GLN C  15      90.580  92.250  86.060  1.00  0.00           C
ATOM   1498  HB1 GLN C  15      89.830  92.340  85.250  1.00  0.00           H
ATOM   1499  HB2 GLN C  15      90.670  91.150  86.190  1.00  0.00           H
ATOM   1500  CG  GLN C  15      91.920  92.920  85.520  1.00  0.00           C
ATOM   1501  HG1 GLN C  15      92.700  92.660  86.260  1.00  0.00           H
ATOM   1502  HG2 GLN C  15      91.900  94.030  85.450  1.00  0.00           H
ATOM   1503  CD  GLN C  15      92.270  92.310  84.170  1.00  0.00           C
ATOM   1504  OE1 GLN C  15      92.410  93.110  83.250  1.00  0.00           O
ATOM   1505  NE2 GLN C  15      92.520  91.050  83.950  1.00  0.00           N
ATOM   1506 HE21 GLN C  15      92.670  90.350  84.640  1.00  0.00           H
ATOM   1507 HE22 GLN C  15      92.610  90.740  83.000  1.00  0.00           H
ATOM   1508  C   GLN C  15      88.550  92.500  87.710  1.00  0.00           C
ATOM   1509  O   GLN C  15      88.460  91.470  88.370  1.00  0.00           O
ATOM   1510  N   LYS C  16      87.530  93.240  87.330  1.00  0.00           N
ATOM   1511  HN  LYS C  16      87.750  94.020  86.760  1.00  0.00           H
ATOM   1512  CA  LYS C  16      86.180  93.000  87.690  1.00  0.00           C
ATOM   1513  HA  LYS C  16      86.100  92.020  88.150  1.00  0.00           H
ATOM   1514  CB  LYS C  16      85.720  94.040  88.740  1.00  0.00           C
ATOM   1515  HB1 LYS C  16      84.620  93.930  88.840  1.00  0.00           H
ATOM   1516  HB2 LYS C  16      85.870  95.070  88.350  1.00  0.00           H
ATOM   1517  CG  LYS C  16      86.320  93.680  90.090  1.00  0.00           C
ATOM   1518  HG1 LYS C  16      87.390  93.980  90.030  1.00  0.00           H
ATOM   1519  HG2 LYS C  16      86.220  92.580  90.080  1.00  0.00           H
ATOM   1520  CD  LYS C  16      85.660  94.400  91.260  1.00  0.00           C
ATOM   1521  HD1 LYS C  16      84.570  94.210  91.280  1.00  0.00           H
ATOM   1522  HD2 LYS C  16      86.060  93.910  92.180  1.00  0.00           H
ATOM   1523  CE  LYS C  16      85.940  95.890  91.390  1.00  0.00           C
ATOM   1524  HE1 LYS C  16      85.580  96.320  90.430  1.00  0.00           H
ATOM   1525  HE2 LYS C  16      87.040  96.060  91.420  1.00  0.00           H
ATOM   1526  NZ  LYS C  16      85.330  96.500  92.600  1.00  0.00           N
ATOM   1527  HZ1 LYS C  16      84.410  96.930  92.360  1.00  0.00           H
ATOM   1528  HZ2 LYS C  16      85.160  95.870  93.420  1.00  0.00           H
ATOM   1529  HZ3 LYS C  16      85.950  97.260  92.940  1.00  0.00           H
ATOM   1530  C   LYS C  16      85.210  92.860  86.570  1.00  0.00           C
ATOM   1531  O   LYS C  16      85.250  93.630  85.640  1.00  0.00           O
ATOM   1532  N   LEU C  17      84.310  91.890  86.660  1.00  0.00           N
ATOM   1533  HN  LEU C  17      84.320  91.220  87.400  1.00  0.00           H
ATOM   1534  CA  LEU C  17      83.270  91.770  85.680  1.00  0.00           C
ATOM   1535  HA  LEU C  17      83.190  92.690  85.110  1.00  0.00           H
ATOM   1536  CB  LEU C  17      83.490  90.450  84.880  1.00  0.00           C
ATOM   1537  HB1 LEU C  17      83.500  89.540  85.520  1.00  0.00           H
ATOM   1538  HB2 LEU C  17      84.450  90.650  84.350  1.00  0.00           H
ATOM   1539  CG  LEU C  17      82.420  90.150  83.810  1.00  0.00           C
ATOM   1540  HG  LEU C  17      81.480  89.810  84.290  1.00  0.00           H
ATOM   1541  CD1 LEU C  17      82.050  91.350  82.880  1.00  0.00           C
ATOM   1542 HD11 LEU C  17      81.490  92.170  83.370  1.00  0.00           H
ATOM   1543 HD12 LEU C  17      82.920  91.730  82.290  1.00  0.00           H
ATOM   1544 HD13 LEU C  17      81.290  90.940  82.180  1.00  0.00           H
ATOM   1545  CD2 LEU C  17      83.020  89.030  82.980  1.00  0.00           C
ATOM   1546 HD21 LEU C  17      83.970  89.380  82.520  1.00  0.00           H
ATOM   1547 HD22 LEU C  17      83.260  88.250  83.730  1.00  0.00           H
ATOM   1548 HD23 LEU C  17      82.310  88.600  82.240  1.00  0.00           H
ATOM   1549  C   LEU C  17      81.940  91.750  86.310  1.00  0.00           C
ATOM   1550  O   LEU C  17      81.690  90.790  87.100  1.00  0.00           O
ATOM   1551  N   VAL C  18      81.110  92.760  86.020  1.00  0.00           N
ATOM   1552  HN  VAL C  18      81.370  93.490  85.390  1.00  0.00           H
ATOM   1553  CA  VAL C  18      79.940  93.040  86.840  1.00  0.00           C
ATOM   1554  HA  VAL C  18      79.960  92.300  87.620  1.00  0.00           H
ATOM   1555  CB  VAL C  18      80.050  94.450  87.480  1.00  0.00           C
ATOM   1556  HB  VAL C  18      79.940  95.290  86.770  1.00  0.00           H
ATOM   1557  CG1 VAL C  18      78.900  94.530  88.510  1.00  0.00           C
ATOM   1558 HG11 VAL C  18      79.140  93.720  89.230  1.00  0.00           H
ATOM   1559 HG12 VAL C  18      78.950  95.510  89.040  1.00  0.00           H
ATOM   1560 HG13 VAL C  18      77.890  94.350  88.090  1.00  0.00           H
ATOM   1561  CG2 VAL C  18      81.430  94.630  88.150  1.00  0.00           C
ATOM   1562 HG21 VAL C  18      81.310  95.450  88.890  1.00  0.00           H
ATOM   1563 HG22 VAL C  18      81.750  93.780  88.780  1.00  0.00           H
ATOM   1564 HG23 VAL C  18      82.210  94.820  87.380  1.00  0.00           H
ATOM   1565  C   VAL C  18      78.720  92.990  85.950  1.00  0.00           C
ATOM   1566  O   VAL C  18      78.810  93.430  84.830  1.00  0.00           O
ATOM   1567  N   PHE C  19      77.600  92.360  86.460  1.00  0.00           N
ATOM   1568  HN  PHE C  19      77.760  91.890  87.320  1.00  0.00           H
ATOM   1569  CA  PHE C  19      76.440  92.090  85.630  1.00  0.00           C
ATOM   1570  HA  PHE C  19      76.470  92.760  84.780  1.00  0.00           H
ATOM   1571  CB  PHE C  19      76.460  90.650  85.040  1.00  0.00           C
ATOM   1572  HB1 PHE C  19      76.460  89.880  85.840  1.00  0.00           H
ATOM   1573  HB2 PHE C  19      77.400  90.500  84.470  1.00  0.00           H
ATOM   1574  CG  PHE C  19      75.330  90.210  84.130  1.00  0.00           C
ATOM   1575  CD1 PHE C  19      75.240  88.860  83.880  1.00  0.00           C
ATOM   1576  HD1 PHE C  19      75.740  88.060  84.400  1.00  0.00           H
ATOM   1577  CE1 PHE C  19      74.260  88.390  82.970  1.00  0.00           C
ATOM   1578  HE1 PHE C  19      74.180  87.330  82.800  1.00  0.00           H
ATOM   1579  CZ  PHE C  19      73.450  89.280  82.260  1.00  0.00           C
ATOM   1580  HZ  PHE C  19      72.840  88.870  81.480  1.00  0.00           H
ATOM   1581  CD2 PHE C  19      74.440  91.090  83.430  1.00  0.00           C
ATOM   1582  HD2 PHE C  19      74.330  92.160  83.540  1.00  0.00           H
ATOM   1583  CE2 PHE C  19      73.500  90.640  82.520  1.00  0.00           C
ATOM   1584  HE2 PHE C  19      72.860  91.240  81.890  1.00  0.00           H
ATOM   1585  C   PHE C  19      75.160  92.410  86.470  1.00  0.00           C
ATOM   1586  O   PHE C  19      74.830  91.630  87.390  1.00  0.00           O
ATOM   1587  N   PHE C  20      74.410  93.550  86.180  1.00  0.00           N
ATOM   1588  HN  PHE C  20      74.740  94.010  85.360  1.00  0.00           H
ATOM   1589  CA  PHE C  20      73.340  94.230  86.870  1.00  0.00           C
ATOM   1590  HA  PHE C  20      73.070  95.160  86.390  1.00  0.00           H
ATOM   1591  CB  PHE C  20      72.050  93.390  87.050  1.00  0.00           C
ATOM   1592  HB1 PHE C  20      71.250  94.080  87.390  1.00  0.00           H
ATOM   1593  HB2 PHE C  20      72.190  92.570  87.790  1.00  0.00           H
ATOM   1594  CG  PHE C  20      71.530  92.810  85.780  1.00  0.00           C
ATOM   1595  CD1 PHE C  20      71.610  91.410  85.540  1.00  0.00           C
ATOM   1596  HD1 PHE C  20      72.140  90.840  86.290  1.00  0.00           H
ATOM   1597  CE1 PHE C  20      70.990  90.790  84.480  1.00  0.00           C
ATOM   1598  HE1 PHE C  20      71.100  89.730  84.320  1.00  0.00           H
ATOM   1599  CZ  PHE C  20      70.170  91.560  83.610  1.00  0.00           C
ATOM   1600  HZ  PHE C  20      69.690  91.210  82.710  1.00  0.00           H
ATOM   1601  CD2 PHE C  20      70.920  93.570  84.840  1.00  0.00           C
ATOM   1602  HD2 PHE C  20      70.950  94.640  84.950  1.00  0.00           H
ATOM   1603  CE2 PHE C  20      70.080  92.940  83.850  1.00  0.00           C
ATOM   1604  HE2 PHE C  20      69.510  93.560  83.170  1.00  0.00           H
ATOM   1605  C   PHE C  20      73.740  94.820  88.260  1.00  0.00           C
ATOM   1606  O   PHE C  20      73.700  94.260  89.370  1.00  0.00           O
ATOM   1607  N   ALA C  21      74.060  96.150  88.180  1.00  0.00           N
ATOM   1608  HN  ALA C  21      73.980  96.640  87.320  1.00  0.00           H
ATOM   1609  CA  ALA C  21      74.440  96.860  89.330  1.00  0.00           C
ATOM   1610  HA  ALA C  21      74.980  96.270  90.050  1.00  0.00           H
ATOM   1611  CB  ALA C  21      75.430  97.970  88.870  1.00  0.00           C
ATOM   1612  HB1 ALA C  21      76.120  97.580  88.090  1.00  0.00           H
ATOM   1613  HB2 ALA C  21      74.990  98.930  88.540  1.00  0.00           H
ATOM   1614  HB3 ALA C  21      76.150  98.200  89.680  1.00  0.00           H
ATOM   1615  C   ALA C  21      73.380  97.600  90.060  1.00  0.00           C
ATOM   1616  O   ALA C  21      73.620  98.070  91.190  1.00  0.00           O
ATOM   1617  N   GLU C  22      72.150  97.630  89.510  1.00  0.00           N
ATOM   1618  HN  GLU C  22      72.120  97.300  88.570  1.00  0.00           H
ATOM   1619  CA  GLU C  22      70.970  98.270  90.000  1.00  0.00           C
ATOM   1620  HA  GLU C  22      71.150  98.490  91.040  1.00  0.00           H
ATOM   1621  CB  GLU C  22      70.710  99.610  89.260  1.00  0.00           C
ATOM   1622  HB1 GLU C  22      69.710  99.990  89.540  1.00  0.00           H
ATOM   1623  HB2 GLU C  22      70.600  99.410  88.170  1.00  0.00           H
ATOM   1624  CG  GLU C  22      71.750 100.680  89.460  1.00  0.00           C
ATOM   1625  HG1 GLU C  22      71.630 101.570  88.810  1.00  0.00           H
ATOM   1626  HG2 GLU C  22      72.750 100.250  89.220  1.00  0.00           H
ATOM   1627  CD  GLU C  22      71.880 101.090  90.900  1.00  0.00           C
ATOM   1628  OE1 GLU C  22      71.170 100.690  91.820  1.00  0.00           O
ATOM   1629  OE2 GLU C  22      72.800 101.960  91.150  1.00  0.00           O
ATOM   1630  C   GLU C  22      69.830  97.330  89.850  1.00  0.00           C
ATOM   1631  O   GLU C  22      69.870  96.330  89.140  1.00  0.00           O
ATOM   1632  N   ASP C  23      68.690  97.600  90.450  1.00  0.00           N
ATOM   1633  HN  ASP C  23      68.610  98.440  90.970  1.00  0.00           H
ATOM   1634  CA  ASP C  23      67.400  96.830  90.440  1.00  0.00           C
ATOM   1635  HA  ASP C  23      67.520  95.970  91.070  1.00  0.00           H
ATOM   1636  CB  ASP C  23      66.260  97.670  90.990  1.00  0.00           C
ATOM   1637  HB1 ASP C  23      65.420  96.970  91.210  1.00  0.00           H
ATOM   1638  HB2 ASP C  23      65.950  98.450  90.280  1.00  0.00           H
ATOM   1639  CG  ASP C  23      66.610  98.440  92.260  1.00  0.00           C
ATOM   1640  OD1 ASP C  23      65.670  98.790  93.030  1.00  0.00           O
ATOM   1641  OD2 ASP C  23      67.740  98.920  92.430  1.00  0.00           O
ATOM   1642  C   ASP C  23      66.860  96.240  89.060  1.00  0.00           C
ATOM   1643  O   ASP C  23      66.730  96.970  88.050  1.00  0.00           O
ATOM   1644  N   VAL C  24      66.410  94.940  89.130  1.00  0.00           N
ATOM   1645  HN  VAL C  24      66.570  94.430  89.980  1.00  0.00           H
ATOM   1646  CA  VAL C  24      65.750  94.310  87.940  1.00  0.00           C
ATOM   1647  HA  VAL C  24      65.550  95.070  87.210  1.00  0.00           H
ATOM   1648  CB  VAL C  24      66.670  93.310  87.250  1.00  0.00           C
ATOM   1649  HB  VAL C  24      66.910  92.560  88.040  1.00  0.00           H
ATOM   1650  CG1 VAL C  24      65.970  92.490  86.050  1.00  0.00           C
ATOM   1651 HG11 VAL C  24      65.580  93.290  85.380  1.00  0.00           H
ATOM   1652 HG12 VAL C  24      66.730  91.870  85.530  1.00  0.00           H
ATOM   1653 HG13 VAL C  24      65.160  91.920  86.570  1.00  0.00           H
ATOM   1654  CG2 VAL C  24      67.940  93.920  86.840  1.00  0.00           C
ATOM   1655 HG21 VAL C  24      68.590  93.050  86.610  1.00  0.00           H
ATOM   1656 HG22 VAL C  24      67.800  94.510  85.910  1.00  0.00           H
ATOM   1657 HG23 VAL C  24      68.480  94.510  87.610  1.00  0.00           H
ATOM   1658  C   VAL C  24      64.320  93.810  88.300  1.00  0.00           C
ATOM   1659  O   VAL C  24      64.130  92.820  89.060  1.00  0.00           O
ATOM   1660  N   GLY C  25      63.310  94.370  87.630  1.00  0.00           N
ATOM   1661  HN  GLY C  25      63.680  95.100  87.070  1.00  0.00           H
ATOM   1662  CA  GLY C  25      61.910  94.040  87.790  1.00  0.00           C
ATOM   1663  HA1 GLY C  25      61.550  94.350  88.760  1.00  0.00           H
ATOM   1664  HA2 GLY C  25      61.440  94.540  86.950  1.00  0.00           H
ATOM   1665  C   GLY C  25      61.510  92.610  87.510  1.00  0.00           C
ATOM   1666  O   GLY C  25      60.850  91.910  88.250  1.00  0.00           O
ATOM   1667  N   SER C  26      61.870  92.040  86.380  1.00  0.00           N
ATOM   1668  HN  SER C  26      62.260  92.580  85.630  1.00  0.00           H
ATOM   1669  CA  SER C  26      61.740  90.630  86.140  1.00  0.00           C
ATOM   1670  HA  SER C  26      61.880  90.080  87.060  1.00  0.00           H
ATOM   1671  CB  SER C  26      60.390  90.220  85.550  1.00  0.00           C
ATOM   1672  HB1 SER C  26      60.320  90.600  84.510  1.00  0.00           H
ATOM   1673  HB2 SER C  26      59.710  90.850  86.170  1.00  0.00           H
ATOM   1674  OG  SER C  26      60.020  88.820  85.630  1.00  0.00           O
ATOM   1675  HG1 SER C  26      59.840  88.630  86.550  1.00  0.00           H
ATOM   1676  C   SER C  26      62.920  90.160  85.320  1.00  0.00           C
ATOM   1677  O   SER C  26      63.370  90.800  84.390  1.00  0.00           O
ATOM   1678  N   ASN C  27      63.370  88.960  85.560  1.00  0.00           N
ATOM   1679  HN  ASN C  27      62.960  88.380  86.260  1.00  0.00           H
ATOM   1680  CA  ASN C  27      64.410  88.420  84.740  1.00  0.00           C
ATOM   1681  HA  ASN C  27      64.670  89.020  83.890  1.00  0.00           H
ATOM   1682  CB  ASN C  27      65.660  88.200  85.700  1.00  0.00           C
ATOM   1683  HB1 ASN C  27      65.360  87.490  86.500  1.00  0.00           H
ATOM   1684  HB2 ASN C  27      66.070  89.080  86.240  1.00  0.00           H
ATOM   1685  CG  ASN C  27      66.810  87.580  84.810  1.00  0.00           C
ATOM   1686  OD1 ASN C  27      67.110  88.140  83.780  1.00  0.00           O
ATOM   1687  ND2 ASN C  27      67.440  86.490  85.250  1.00  0.00           N
ATOM   1688 HD21 ASN C  27      67.250  85.910  86.030  1.00  0.00           H
ATOM   1689 HD22 ASN C  27      68.250  86.280  84.690  1.00  0.00           H
ATOM   1690  C   ASN C  27      63.760  87.050  84.230  1.00  0.00           C
ATOM   1691  O   ASN C  27      63.400  86.140  85.010  1.00  0.00           O
ATOM   1692  N   LYS C  28      63.650  86.900  82.930  1.00  0.00           N
ATOM   1693  HN  LYS C  28      63.880  87.640  82.310  1.00  0.00           H
ATOM   1694  CA  LYS C  28      63.310  85.690  82.200  1.00  0.00           C
ATOM   1695  HA  LYS C  28      63.000  84.900  82.870  1.00  0.00           H
ATOM   1696  CB  LYS C  28      62.290  86.080  81.090  1.00  0.00           C
ATOM   1697  HB1 LYS C  28      61.970  85.140  80.600  1.00  0.00           H
ATOM   1698  HB2 LYS C  28      62.830  86.630  80.290  1.00  0.00           H
ATOM   1699  CG  LYS C  28      60.960  86.710  81.490  1.00  0.00           C
ATOM   1700  HG1 LYS C  28      60.510  86.920  80.500  1.00  0.00           H
ATOM   1701  HG2 LYS C  28      61.160  87.680  81.990  1.00  0.00           H
ATOM   1702  CD  LYS C  28      60.090  85.850  82.370  1.00  0.00           C
ATOM   1703  HD1 LYS C  28      59.670  85.060  81.700  1.00  0.00           H
ATOM   1704  HD2 LYS C  28      60.620  85.370  83.220  1.00  0.00           H
ATOM   1705  CE  LYS C  28      58.900  86.620  82.900  1.00  0.00           C
ATOM   1706  HE1 LYS C  28      59.200  87.400  83.640  1.00  0.00           H
ATOM   1707  HE2 LYS C  28      58.290  85.860  83.440  1.00  0.00           H
ATOM   1708  NZ  LYS C  28      58.050  87.280  81.820  1.00  0.00           N
ATOM   1709  HZ1 LYS C  28      58.530  88.160  81.530  1.00  0.00           H
ATOM   1710  HZ2 LYS C  28      57.980  86.690  80.970  1.00  0.00           H
ATOM   1711  HZ3 LYS C  28      57.080  87.550  82.070  1.00  0.00           H
ATOM   1712  C   LYS C  28      64.560  85.170  81.500  1.00  0.00           C
ATOM   1713  O   LYS C  28      64.530  84.130  80.850  1.00  0.00           O
ATOM   1714  N   GLY C  29      65.670  85.820  81.840  1.00  0.00           N
ATOM   1715  HN  GLY C  29      65.640  86.590  82.480  1.00  0.00           H
ATOM   1716  CA  GLY C  29      66.910  85.060  81.870  1.00  0.00           C
ATOM   1717  HA1 GLY C  29      66.980  84.510  82.800  1.00  0.00           H
ATOM   1718  HA2 GLY C  29      66.880  84.360  81.050  1.00  0.00           H
ATOM   1719  C   GLY C  29      68.210  85.840  81.790  1.00  0.00           C
ATOM   1720  O   GLY C  29      68.310  86.880  81.130  1.00  0.00           O
ATOM   1721  N   ALA C  30      69.310  85.420  82.440  1.00  0.00           N
ATOM   1722  HN  ALA C  30      69.260  84.520  82.880  1.00  0.00           H
ATOM   1723  CA  ALA C  30      70.620  86.060  82.350  1.00  0.00           C
ATOM   1724  HA  ALA C  30      70.720  86.520  81.370  1.00  0.00           H
ATOM   1725  CB  ALA C  30      70.780  87.180  83.440  1.00  0.00           C
ATOM   1726  HB1 ALA C  30      70.150  88.070  83.190  1.00  0.00           H
ATOM   1727  HB2 ALA C  30      70.570  86.730  84.430  1.00  0.00           H
ATOM   1728  HB3 ALA C  30      71.830  87.530  83.520  1.00  0.00           H
ATOM   1729  C   ALA C  30      71.700  85.000  82.340  1.00  0.00           C
ATOM   1730  O   ALA C  30      71.730  84.130  83.220  1.00  0.00           O
ATOM   1731  N   ILE C  31      72.640  85.000  81.390  1.00  0.00           N
ATOM   1732  HN  ILE C  31      72.500  85.730  80.720  1.00  0.00           H
ATOM   1733  CA  ILE C  31      73.630  83.930  81.210  1.00  0.00           C
ATOM   1734  HA  ILE C  31      73.670  83.290  82.080  1.00  0.00           H
ATOM   1735  CB  ILE C  31      73.390  82.960  80.030  1.00  0.00           C
ATOM   1736  HB  ILE C  31      73.480  83.550  79.100  1.00  0.00           H
ATOM   1737  CG2 ILE C  31      74.460  81.870  79.990  1.00  0.00           C
ATOM   1738 HG21 ILE C  31      74.220  81.030  79.300  1.00  0.00           H
ATOM   1739 HG22 ILE C  31      75.450  82.310  79.740  1.00  0.00           H
ATOM   1740 HG23 ILE C  31      74.560  81.360  80.970  1.00  0.00           H
ATOM   1741  CG1 ILE C  31      71.910  82.340  80.050  1.00  0.00           C
ATOM   1742 HG11 ILE C  31      71.840  82.240  81.160  1.00  0.00           H
ATOM   1743 HG12 ILE C  31      71.970  81.370  79.510  1.00  0.00           H
ATOM   1744  CD  ILE C  31      70.860  83.340  79.470  1.00  0.00           C
ATOM   1745  HD1 ILE C  31      71.060  84.390  79.770  1.00  0.00           H
ATOM   1746  HD2 ILE C  31      70.830  83.400  78.360  1.00  0.00           H
ATOM   1747  HD3 ILE C  31      69.850  83.120  79.890  1.00  0.00           H
ATOM   1748  C   ILE C  31      75.020  84.530  81.160  1.00  0.00           C
ATOM   1749  O   ILE C  31      75.290  85.430  80.340  1.00  0.00           O
ATOM   1750  N   ILE C  32      75.970  84.020  82.050  1.00  0.00           N
ATOM   1751  HN  ILE C  32      75.690  83.460  82.820  1.00  0.00           H
ATOM   1752  CA  ILE C  32      77.310  84.580  82.100  1.00  0.00           C
ATOM   1753  HA  ILE C  32      77.470  85.060  81.140  1.00  0.00           H
ATOM   1754  CB  ILE C  32      77.450  85.750  83.110  1.00  0.00           C
ATOM   1755  HB  ILE C  32      76.700  86.480  82.750  1.00  0.00           H
ATOM   1756  CG2 ILE C  32      77.060  85.270  84.480  1.00  0.00           C
ATOM   1757 HG21 ILE C  32      76.000  84.930  84.520  1.00  0.00           H
ATOM   1758 HG22 ILE C  32      77.690  84.400  84.730  1.00  0.00           H
ATOM   1759 HG23 ILE C  32      77.260  86.010  85.290  1.00  0.00           H
ATOM   1760  CG1 ILE C  32      78.810  86.460  82.940  1.00  0.00           C
ATOM   1761 HG11 ILE C  32      79.140  86.580  81.890  1.00  0.00           H
ATOM   1762 HG12 ILE C  32      79.490  85.760  83.480  1.00  0.00           H
ATOM   1763  CD  ILE C  32      79.250  87.780  83.690  1.00  0.00           C
ATOM   1764  HD1 ILE C  32      79.040  87.710  84.780  1.00  0.00           H
ATOM   1765  HD2 ILE C  32      80.330  87.890  83.450  1.00  0.00           H
ATOM   1766  HD3 ILE C  32      78.650  88.640  83.340  1.00  0.00           H
ATOM   1767  C   ILE C  32      78.380  83.550  82.250  1.00  0.00           C
ATOM   1768  O   ILE C  32      78.290  82.510  82.930  1.00  0.00           O
ATOM   1769  N   GLY C  33      79.440  83.800  81.480  1.00  0.00           N
ATOM   1770  HN  GLY C  33      79.380  84.570  80.860  1.00  0.00           H
ATOM   1771  CA  GLY C  33      80.740  83.060  81.590  1.00  0.00           C
ATOM   1772  HA1 GLY C  33      81.020  82.910  82.620  1.00  0.00           H
ATOM   1773  HA2 GLY C  33      80.610  82.180  80.980  1.00  0.00           H
ATOM   1774  C   GLY C  33      81.820  83.810  81.010  1.00  0.00           C
ATOM   1775  O   GLY C  33      81.680  84.890  80.480  1.00  0.00           O
ATOM   1776  N   LEU C  34      83.020  83.250  81.040  1.00  0.00           N
ATOM   1777  HN  LEU C  34      83.170  82.310  81.310  1.00  0.00           H
ATOM   1778  CA  LEU C  34      84.160  83.980  80.530  1.00  0.00           C
ATOM   1779  HA  LEU C  34      83.940  85.020  80.710  1.00  0.00           H
ATOM   1780  CB  LEU C  34      85.550  83.610  81.160  1.00  0.00           C
ATOM   1781  HB1 LEU C  34      86.380  84.120  80.630  1.00  0.00           H
ATOM   1782  HB2 LEU C  34      85.720  82.550  80.870  1.00  0.00           H
ATOM   1783  CG  LEU C  34      85.660  83.750  82.720  1.00  0.00           C
ATOM   1784  HG  LEU C  34      84.940  83.150  83.310  1.00  0.00           H
ATOM   1785  CD1 LEU C  34      87.050  83.260  83.120  1.00  0.00           C
ATOM   1786 HD11 LEU C  34      87.070  83.450  84.210  1.00  0.00           H
ATOM   1787 HD12 LEU C  34      87.180  82.160  83.120  1.00  0.00           H
ATOM   1788 HD13 LEU C  34      87.900  83.890  82.780  1.00  0.00           H
ATOM   1789  CD2 LEU C  34      85.440  85.160  83.200  1.00  0.00           C
ATOM   1790 HD21 LEU C  34      85.890  85.860  82.470  1.00  0.00           H
ATOM   1791 HD22 LEU C  34      84.350  85.390  83.270  1.00  0.00           H
ATOM   1792 HD23 LEU C  34      85.820  85.370  84.220  1.00  0.00           H
ATOM   1793  C   LEU C  34      84.170  83.710  78.950  1.00  0.00           C
ATOM   1794  O   LEU C  34      84.040  84.640  78.130  1.00  0.00           O
ATOM   1795  N   MET C  35      84.230  82.420  78.430  1.00  0.00           N
ATOM   1796  HN  MET C  35      84.290  81.670  79.080  1.00  0.00           H
ATOM   1797  CA  MET C  35      83.770  82.060  77.110  1.00  0.00           C
ATOM   1798  HA  MET C  35      83.690  82.910  76.450  1.00  0.00           H
ATOM   1799  CB  MET C  35      84.660  80.900  76.690  1.00  0.00           C
ATOM   1800  HB1 MET C  35      84.240  80.370  75.800  1.00  0.00           H
ATOM   1801  HB2 MET C  35      84.580  80.250  77.590  1.00  0.00           H
ATOM   1802  CG  MET C  35      86.140  81.210  76.200  1.00  0.00           C
ATOM   1803  HG1 MET C  35      86.810  81.860  76.810  1.00  0.00           H
ATOM   1804  HG2 MET C  35      85.990  81.780  75.260  1.00  0.00           H
ATOM   1805  SD  MET C  35      87.110  79.740  75.830  1.00  0.00           S
ATOM   1806  CE  MET C  35      86.770  79.690  74.050  1.00  0.00           C
ATOM   1807  HE1 MET C  35      87.410  80.390  73.470  1.00  0.00           H
ATOM   1808  HE2 MET C  35      87.000  78.640  73.760  1.00  0.00           H
ATOM   1809  HE3 MET C  35      85.720  79.890  73.760  1.00  0.00           H
ATOM   1810  C   MET C  35      82.350  81.600  77.230  1.00  0.00           C
ATOM   1811  O   MET C  35      82.070  80.710  78.000  1.00  0.00           O
ATOM   1812  N   VAL C  36      81.460  82.100  76.380  1.00  0.00           N
ATOM   1813  HN  VAL C  36      81.550  82.940  75.850  1.00  0.00           H
ATOM   1814  CA  VAL C  36      80.190  81.540  76.140  1.00  0.00           C
ATOM   1815  HA  VAL C  36      80.030  80.740  76.850  1.00  0.00           H
ATOM   1816  CB  VAL C  36      79.090  82.570  76.320  1.00  0.00           C
ATOM   1817  HB  VAL C  36      79.320  83.460  75.700  1.00  0.00           H
ATOM   1818  CG1 VAL C  36      77.720  82.090  75.830  1.00  0.00           C
ATOM   1819 HG11 VAL C  36      77.710  82.110  74.720  1.00  0.00           H
ATOM   1820 HG12 VAL C  36      77.490  81.060  76.180  1.00  0.00           H
ATOM   1821 HG13 VAL C  36      76.980  82.830  76.200  1.00  0.00           H
ATOM   1822  CG2 VAL C  36      79.160  83.080  77.770  1.00  0.00           C
ATOM   1823 HG21 VAL C  36      80.200  83.290  78.080  1.00  0.00           H
ATOM   1824 HG22 VAL C  36      78.570  84.020  77.820  1.00  0.00           H
ATOM   1825 HG23 VAL C  36      78.800  82.350  78.530  1.00  0.00           H
ATOM   1826  C   VAL C  36      80.060  81.020  74.700  1.00  0.00           C
ATOM   1827  O   VAL C  36      80.480  81.610  73.740  1.00  0.00           O
ATOM   1828  N   GLY C  37      79.440  79.810  74.520  1.00  0.00           N
ATOM   1829  HN  GLY C  37      79.140  79.140  75.190  1.00  0.00           H
ATOM   1830  CA  GLY C  37      79.340  79.220  73.220  1.00  0.00           C
ATOM   1831  HA1 GLY C  37      80.190  79.410  72.580  1.00  0.00           H
ATOM   1832  HA2 GLY C  37      79.180  78.190  73.530  1.00  0.00           H
ATOM   1833  C   GLY C  37      78.230  79.730  72.310  1.00  0.00           C
ATOM   1834  O   GLY C  37      77.340  80.430  72.750  1.00  0.00           O
ATOM   1835  N   GLY C  38      78.240  79.220  71.040  1.00  0.00           N
ATOM   1836  HN  GLY C  38      79.000  78.650  70.760  1.00  0.00           H
ATOM   1837  CA  GLY C  38      77.250  79.410  70.010  1.00  0.00           C
ATOM   1838  HA1 GLY C  38      77.440  80.350  69.520  1.00  0.00           H
ATOM   1839  HA2 GLY C  38      77.400  78.640  69.270  1.00  0.00           H
ATOM   1840  C   GLY C  38      75.780  79.560  70.500  1.00  0.00           C
ATOM   1841  O   GLY C  38      75.360  78.780  71.350  1.00  0.00           O
ATOM   1842  N   VAL C  39      75.020  80.550  69.870  1.00  0.00           N
ATOM   1843  HN  VAL C  39      75.350  81.000  69.040  1.00  0.00           H
ATOM   1844  CA  VAL C  39      73.700  80.790  70.420  1.00  0.00           C
ATOM   1845  HA  VAL C  39      73.470  80.220  71.310  1.00  0.00           H
ATOM   1846  CB  VAL C  39      73.550  82.270  70.840  1.00  0.00           C
ATOM   1847  HB  VAL C  39      73.910  82.910  70.010  1.00  0.00           H
ATOM   1848  CG1 VAL C  39      74.530  82.490  72.010  1.00  0.00           C
ATOM   1849 HG11 VAL C  39      75.510  82.640  71.520  1.00  0.00           H
ATOM   1850 HG12 VAL C  39      74.210  83.450  72.480  1.00  0.00           H
ATOM   1851 HG13 VAL C  39      74.600  81.660  72.760  1.00  0.00           H
ATOM   1852  CG2 VAL C  39      72.030  82.440  71.090  1.00  0.00           C
ATOM   1853 HG21 VAL C  39      71.540  81.550  71.540  1.00  0.00           H
ATOM   1854 HG22 VAL C  39      71.770  83.330  71.700  1.00  0.00           H
ATOM   1855 HG23 VAL C  39      71.610  82.700  70.100  1.00  0.00           H
ATOM   1856  C   VAL C  39      72.680  80.540  69.360  1.00  0.00           C
ATOM   1857  O   VAL C  39      72.700  81.240  68.310  1.00  0.00           O
ATOM   1858  N   VAL C  40      71.690  79.610  69.580  1.00  0.00           N
ATOM   1859  HN  VAL C  40      71.730  78.930  70.310  1.00  0.00           H
ATOM   1860  CA  VAL C  40      70.650  79.420  68.570  1.00  0.00           C
ATOM   1861  HA  VAL C  40      70.920  79.890  67.640  1.00  0.00           H
ATOM   1862  CB  VAL C  40      70.450  77.910  68.230  1.00  0.00           C
ATOM   1863  HB  VAL C  40      70.190  77.320  69.140  1.00  0.00           H
ATOM   1864  CG1 VAL C  40      69.270  77.750  67.220  1.00  0.00           C
ATOM   1865 HG11 VAL C  40      69.560  78.290  66.300  1.00  0.00           H
ATOM   1866 HG12 VAL C  40      69.160  76.690  66.890  1.00  0.00           H
ATOM   1867 HG13 VAL C  40      68.280  78.060  67.610  1.00  0.00           H
ATOM   1868  CG2 VAL C  40      71.800  77.480  67.730  1.00  0.00           C
ATOM   1869 HG21 VAL C  40      71.620  76.560  67.140  1.00  0.00           H
ATOM   1870 HG22 VAL C  40      72.190  78.240  67.020  1.00  0.00           H
ATOM   1871 HG23 VAL C  40      72.490  77.260  68.580  1.00  0.00           H
ATOM   1872  C   VAL C  40      69.370  79.970  69.220  1.00  0.00           C
ATOM   1873  O   VAL C  40      69.080  79.740  70.380  1.00  0.00           O
ATOM   1874  N   ILE C  41      68.580  80.870  68.480  1.00  0.00           N
ATOM   1875  HN  ILE C  41      68.890  81.270  67.630  1.00  0.00           H
ATOM   1876  CA  ILE C  41      67.320  81.420  69.020  1.00  0.00           C
ATOM   1877  HA  ILE C  41      67.210  81.100  70.050  1.00  0.00           H
ATOM   1878  CB  ILE C  41      67.300  82.930  69.000  1.00  0.00           C
ATOM   1879  HB  ILE C  41      67.100  83.320  67.970  1.00  0.00           H
ATOM   1880  CG2 ILE C  41      66.100  83.490  69.800  1.00  0.00           C
ATOM   1881 HG21 ILE C  41      66.370  83.310  70.860  1.00  0.00           H
ATOM   1882 HG22 ILE C  41      65.990  84.600  69.790  1.00  0.00           H
ATOM   1883 HG23 ILE C  41      65.100  83.000  69.760  1.00  0.00           H
ATOM   1884  CG1 ILE C  41      68.680  83.550  69.460  1.00  0.00           C
ATOM   1885 HG11 ILE C  41      69.490  83.160  68.810  1.00  0.00           H
ATOM   1886 HG12 ILE C  41      68.950  83.150  70.460  1.00  0.00           H
ATOM   1887  CD  ILE C  41      68.650  85.160  69.610  1.00  0.00           C
ATOM   1888  HD1 ILE C  41      68.130  85.570  70.510  1.00  0.00           H
ATOM   1889  HD2 ILE C  41      69.690  85.530  69.720  1.00  0.00           H
ATOM   1890  HD3 ILE C  41      68.150  85.550  68.700  1.00  0.00           H
ATOM   1891  C   ILE C  41      66.190  80.860  68.200  1.00  0.00           C
ATOM   1892  O   ILE C  41      66.300  81.010  67.040  1.00  0.00           O
ATOM   1893  N   ALA C  42      65.210  80.240  68.790  1.00  0.00           N
ATOM   1894  HN  ALA C  42      65.230  80.160  69.780  1.00  0.00           H
ATOM   1895  CA  ALA C  42      63.980  79.930  68.110  1.00  0.00           C
ATOM   1896  HA  ALA C  42      64.190  79.310  67.250  1.00  0.00           H
ATOM   1897  CB  ALA C  42      63.150  78.990  68.930  1.00  0.00           C
ATOM   1898  HB1 ALA C  42      63.850  78.150  69.140  1.00  0.00           H
ATOM   1899  HB2 ALA C  42      62.770  79.550  69.810  1.00  0.00           H
ATOM   1900  HB3 ALA C  42      62.280  78.630  68.350  1.00  0.00           H
ATOM   1901  C   ALA C  42      63.090  81.030  67.530  1.00  0.00           C
ATOM   1902  O   ALA C  42      62.490  81.730  68.320  1.00  0.00           O
ATOM   1903  N   NME C  43      63.010  81.200  66.240  1.00  0.00           N
ATOM   1904  HN  NME C  43      63.800  80.840  65.760  1.00  0.00           H
ATOM   1905  CH3 NME C  43      62.160  82.250  65.620  1.00  0.00           C
ATOM   1906 HH31 NME C  43      62.070  82.180  64.520  1.00  0.00           H
ATOM   1907 HH32 NME C  43      61.110  82.200  65.970  1.00  0.00           H
ATOM   1908 HH33 NME C  43      62.460  83.290  65.900  1.00  0.00           H
ATOM   1909  CH3 ACE D   0     100.460 108.430  64.250  1.00  0.00           C
ATOM   1910 HH31 ACE D   0     100.930 107.930  65.110  1.00  0.00           H
ATOM   1911 HH32 ACE D   0      99.380 108.430  64.510  1.00  0.00           H
ATOM   1912 HH33 ACE D   0     100.480 107.860  63.290  1.00  0.00           H
ATOM   1913  C   ACE D   0     101.020 109.840  64.050  1.00  0.00           C
ATOM   1914  O   ACE D   0     102.030 110.100  63.440  1.00  0.00           O
ATOM   1915  N   ASP D   1     100.270 110.810  64.540  1.00  0.00           N
ATOM   1916  HN  ASP D   1      99.370 110.620  64.930  1.00  0.00           H
ATOM   1917  CA  ASP D   1     100.710 112.230  64.480  1.00  0.00           C
ATOM   1918  HA  ASP D   1     101.070 112.480  63.490  1.00  0.00           H
ATOM   1919  CB  ASP D   1      99.480 113.210  64.610  1.00  0.00           C
ATOM   1920  HB1 ASP D   1      99.770 114.280  64.470  1.00  0.00           H
ATOM   1921  HB2 ASP D   1      98.860 112.950  65.500  1.00  0.00           H
ATOM   1922  CG  ASP D   1      98.650 113.060  63.340  1.00  0.00           C
ATOM   1923  OD1 ASP D   1      97.510 112.480  63.500  1.00  0.00           O
ATOM   1924  OD2 ASP D   1      99.230 113.380  62.270  1.00  0.00           O
ATOM   1925  C   ASP D   1     101.770 112.600  65.530  1.00  0.00           C
ATOM   1926  O   ASP D   1     101.900 111.910  66.580  1.00  0.00           O
ATOM   1927  N   ALA D   2     102.550 113.670  65.250  1.00  0.00           N
ATOM   1928  HN  ALA D   2     102.320 114.000  64.340  1.00  0.00           H
ATOM   1929  CA  ALA D   2     103.620 114.270  66.040  1.00  0.00           C
ATOM   1930  HA  ALA D   2     104.100 113.340  66.320  1.00  0.00           H
ATOM   1931  CB  ALA D   2     104.410 115.150  65.210  1.00  0.00           C
ATOM   1932  HB1 ALA D   2     103.890 116.110  65.010  1.00  0.00           H
ATOM   1933  HB2 ALA D   2     105.380 115.490  65.640  1.00  0.00           H
ATOM   1934  HB3 ALA D   2     104.550 114.640  64.240  1.00  0.00           H
ATOM   1935  C   ALA D   2     103.130 114.980  67.290  1.00  0.00           C
ATOM   1936  O   ALA D   2     103.770 115.060  68.330  1.00  0.00           O
ATOM   1937  N   GLU D   3     101.830 115.510  67.210  1.00  0.00           N
ATOM   1938  HN  GLU D   3     101.410 115.660  66.310  1.00  0.00           H
ATOM   1939  CA  GLU D   3     101.190 116.170  68.290  1.00  0.00           C
ATOM   1940  HA  GLU D   3     101.820 116.590  69.060  1.00  0.00           H
ATOM   1941  CB  GLU D   3     100.390 117.370  67.840  1.00  0.00           C
ATOM   1942  HB1 GLU D   3      99.810 117.840  68.660  1.00  0.00           H
ATOM   1943  HB2 GLU D   3      99.620 117.120  67.080  1.00  0.00           H
ATOM   1944  CG  GLU D   3     101.310 118.440  67.100  1.00  0.00           C
ATOM   1945  HG1 GLU D   3     101.920 117.980  66.290  1.00  0.00           H
ATOM   1946  HG2 GLU D   3     101.910 118.760  67.980  1.00  0.00           H
ATOM   1947  CD  GLU D   3     100.480 119.610  66.610  1.00  0.00           C
ATOM   1948  OE1 GLU D   3     100.590 120.810  67.090  1.00  0.00           O
ATOM   1949  OE2 GLU D   3      99.470 119.350  65.880  1.00  0.00           O
ATOM   1950  C   GLU D   3     100.380 115.150  68.970  1.00  0.00           C
ATOM   1951  O   GLU D   3      99.870 115.330  70.070  1.00  0.00           O
ATOM   1952  N   PHE D   4     100.250 113.850  68.520  1.00  0.00           N
ATOM   1953  HN  PHE D   4     100.710 113.520  67.690  1.00  0.00           H
ATOM   1954  CA  PHE D   4      99.390 112.880  69.220  1.00  0.00           C
ATOM   1955  HA  PHE D   4      98.820 113.310  70.030  1.00  0.00           H
ATOM   1956  CB  PHE D   4      98.420 112.010  68.330  1.00  0.00           C
ATOM   1957  HB1 PHE D   4      98.890 111.560  67.430  1.00  0.00           H
ATOM   1958  HB2 PHE D   4      97.570 112.610  67.940  1.00  0.00           H
ATOM   1959  CG  PHE D   4      97.690 111.020  69.110  1.00  0.00           C
ATOM   1960  CD1 PHE D   4      96.960 111.500  70.190  1.00  0.00           C
ATOM   1961  HD1 PHE D   4      96.850 112.540  70.450  1.00  0.00           H
ATOM   1962  CE1 PHE D   4      96.170 110.620  70.960  1.00  0.00           C
ATOM   1963  HE1 PHE D   4      95.530 111.210  71.600  1.00  0.00           H
ATOM   1964  CZ  PHE D   4      96.080 109.240  70.540  1.00  0.00           C
ATOM   1965  HZ  PHE D   4      95.600 108.500  71.150  1.00  0.00           H
ATOM   1966  CD2 PHE D   4      97.630 109.720  68.700  1.00  0.00           C
ATOM   1967  HD2 PHE D   4      98.030 109.320  67.780  1.00  0.00           H
ATOM   1968  CE2 PHE D   4      96.770 108.870  69.370  1.00  0.00           C
ATOM   1969  HE2 PHE D   4      96.660 107.900  68.910  1.00  0.00           H
ATOM   1970  C   PHE D   4     100.500 112.110  70.020  1.00  0.00           C
ATOM   1971  O   PHE D   4     101.620 111.910  69.520  1.00  0.00           O
ATOM   1972  N   ARG D   5     100.260 111.840  71.340  1.00  0.00           N
ATOM   1973  HN  ARG D   5      99.460 112.160  71.840  1.00  0.00           H
ATOM   1974  CA  ARG D   5     101.120 111.010  72.180  1.00  0.00           C
ATOM   1975  HA  ARG D   5     100.490 110.880  73.050  1.00  0.00           H
ATOM   1976  CB  ARG D   5     101.410 109.550  71.640  1.00  0.00           C
ATOM   1977  HB1 ARG D   5     102.050 109.030  72.380  1.00  0.00           H
ATOM   1978  HB2 ARG D   5     102.080 109.670  70.770  1.00  0.00           H
ATOM   1979  CG  ARG D   5     100.170 108.680  71.410  1.00  0.00           C
ATOM   1980  HG1 ARG D   5     100.350 107.630  71.110  1.00  0.00           H
ATOM   1981  HG2 ARG D   5      99.690 109.120  70.510  1.00  0.00           H
ATOM   1982  CD  ARG D   5      99.130 108.720  72.520  1.00  0.00           C
ATOM   1983  HD1 ARG D   5      98.440 109.590  72.420  1.00  0.00           H
ATOM   1984  HD2 ARG D   5      99.650 108.620  73.500  1.00  0.00           H
ATOM   1985  NE  ARG D   5      98.300 107.520  72.370  1.00  0.00           N
ATOM   1986  HE  ARG D   5      98.390 106.960  71.550  1.00  0.00           H
ATOM   1987  CZ  ARG D   5      97.320 107.160  73.250  1.00  0.00           C
ATOM   1988  NH1 ARG D   5      97.060 107.750  74.370  1.00  0.00           N
ATOM   1989 HH11 ARG D   5      97.610 108.470  74.780  1.00  0.00           H
ATOM   1990 HH12 ARG D   5      96.230 107.420  74.830  1.00  0.00           H
ATOM   1991  NH2 ARG D   5      96.560 106.140  72.940  1.00  0.00           N
ATOM   1992 HH21 ARG D   5      96.590 105.650  72.060  1.00  0.00           H
ATOM   1993 HH22 ARG D   5      96.010 105.630  73.600  1.00  0.00           H
ATOM   1994  C   ARG D   5     102.290 111.760  72.770  1.00  0.00           C
ATOM   1995  O   ARG D   5     103.250 111.230  73.210  1.00  0.00           O
ATOM   1996  N   HIS D   6     102.150 113.110  72.950  1.00  0.00           N
ATOM   1997  HN  HIS D   6     101.340 113.640  72.710  1.00  0.00           H
ATOM   1998  CA  HIS D   6     103.330 113.850  73.340  1.00  0.00           C
ATOM   1999  HA  HIS D   6     104.210 113.400  72.910  1.00  0.00           H
ATOM   2000  CB  HIS D   6     103.220 115.250  72.700  1.00  0.00           C
ATOM   2001  HB1 HIS D   6     102.500 115.840  73.310  1.00  0.00           H
ATOM   2002  HB2 HIS D   6     102.900 115.200  71.640  1.00  0.00           H
ATOM   2003  ND1 HIS D   6     105.420 115.680  71.650  1.00  0.00           N
ATOM   2004  CG  HIS D   6     104.490 116.010  72.590  1.00  0.00           C
ATOM   2005  CE1 HIS D   6     106.330 116.610  71.680  1.00  0.00           C
ATOM   2006  HE1 HIS D   6     107.270 116.590  71.130  1.00  0.00           H
ATOM   2007  NE2 HIS D   6     106.000 117.600  72.600  1.00  0.00           N
ATOM   2008  HE2 HIS D   6     106.700 118.230  72.930  1.00  0.00           H
ATOM   2009  CD2 HIS D   6     104.840 117.170  73.200  1.00  0.00           C
ATOM   2010  HD2 HIS D   6     104.290 117.700  73.980  1.00  0.00           H
ATOM   2011  C   HIS D   6     103.450 114.050  74.920  1.00  0.00           C
ATOM   2012  O   HIS D   6     104.280 114.770  75.460  1.00  0.00           O
ATOM   2013  N   ASP D   7     102.450 113.540  75.680  1.00  0.00           N
ATOM   2014  HN  ASP D   7     101.720 113.150  75.140  1.00  0.00           H
ATOM   2015  CA  ASP D   7     102.390 113.670  77.160  1.00  0.00           C
ATOM   2016  HA  ASP D   7     102.930 114.560  77.450  1.00  0.00           H
ATOM   2017  CB  ASP D   7     100.870 113.700  77.550  1.00  0.00           C
ATOM   2018  HB1 ASP D   7     100.730 113.640  78.650  1.00  0.00           H
ATOM   2019  HB2 ASP D   7     100.350 112.880  77.020  1.00  0.00           H
ATOM   2020  CG  ASP D   7     100.280 114.900  77.090  1.00  0.00           C
ATOM   2021  OD1 ASP D   7      99.010 114.860  76.920  1.00  0.00           O
ATOM   2022  OD2 ASP D   7     100.970 115.910  76.870  1.00  0.00           O
ATOM   2023  C   ASP D   7     103.010 112.440  77.930  1.00  0.00           C
ATOM   2024  O   ASP D   7     103.400 111.370  77.470  1.00  0.00           O
ATOM   2025  N   SER D   8     103.100 112.570  79.300  1.00  0.00           N
ATOM   2026  HN  SER D   8     102.890 113.460  79.690  1.00  0.00           H
ATOM   2027  CA  SER D   8     103.280 111.430  80.240  1.00  0.00           C
ATOM   2028  HA  SER D   8     104.120 110.870  79.860  1.00  0.00           H
ATOM   2029  CB  SER D   8     103.480 111.890  81.720  1.00  0.00           C
ATOM   2030  HB1 SER D   8     103.130 111.150  82.480  1.00  0.00           H
ATOM   2031  HB2 SER D   8     102.870 112.810  81.860  1.00  0.00           H
ATOM   2032  OG  SER D   8     104.860 112.100  82.090  1.00  0.00           O
ATOM   2033  HG1 SER D   8     105.200 112.560  81.320  1.00  0.00           H
ATOM   2034  C   SER D   8     102.140 110.490  80.120  1.00  0.00           C
ATOM   2035  O   SER D   8     100.990 110.810  79.740  1.00  0.00           O
ATOM   2036  N   GLY D   9     102.390 109.190  80.430  1.00  0.00           N
ATOM   2037  HN  GLY D   9     103.330 108.930  80.630  1.00  0.00           H
ATOM   2038  CA  GLY D   9     101.290 108.210  80.500  1.00  0.00           C
ATOM   2039  HA1 GLY D   9     100.690 108.190  79.610  1.00  0.00           H
ATOM   2040  HA2 GLY D   9     101.610 107.190  80.690  1.00  0.00           H
ATOM   2041  C   GLY D   9     100.210 108.360  81.610  1.00  0.00           C
ATOM   2042  O   GLY D   9     100.260 109.300  82.430  1.00  0.00           O
ATOM   2043  N   TYR D  10      99.240 107.390  81.770  1.00  0.00           N
ATOM   2044  HN  TYR D  10      99.180 106.560  81.220  1.00  0.00           H
ATOM   2045  CA  TYR D  10      98.250 107.470  82.800  1.00  0.00           C
ATOM   2046  HA  TYR D  10      98.110 108.460  83.220  1.00  0.00           H
ATOM   2047  CB  TYR D  10      96.760 107.050  82.490  1.00  0.00           C
ATOM   2048  HB1 TYR D  10      96.320 107.800  81.800  1.00  0.00           H
ATOM   2049  HB2 TYR D  10      96.180 107.020  83.440  1.00  0.00           H
ATOM   2050  CG  TYR D  10      96.730 105.620  81.840  1.00  0.00           C
ATOM   2051  CD1 TYR D  10      96.680 104.450  82.670  1.00  0.00           C
ATOM   2052  HD1 TYR D  10      96.490 104.650  83.710  1.00  0.00           H
ATOM   2053  CE1 TYR D  10      96.680 103.210  81.960  1.00  0.00           C
ATOM   2054  HE1 TYR D  10      96.480 102.290  82.480  1.00  0.00           H
ATOM   2055  CZ  TYR D  10      96.590 103.160  80.540  1.00  0.00           C
ATOM   2056  OH  TYR D  10      96.530 102.000  79.780  1.00  0.00           O
ATOM   2057  HH  TYR D  10      96.810 101.310  80.380  1.00  0.00           H
ATOM   2058  CD2 TYR D  10      96.890 105.570  80.460  1.00  0.00           C
ATOM   2059  HD2 TYR D  10      97.090 106.460  79.870  1.00  0.00           H
ATOM   2060  CE2 TYR D  10      96.770 104.340  79.810  1.00  0.00           C
ATOM   2061  HE2 TYR D  10      96.770 104.340  78.730  1.00  0.00           H
ATOM   2062  C   TYR D  10      98.750 106.500  83.880  1.00  0.00           C
ATOM   2063  O   TYR D  10      99.460 105.520  83.590  1.00  0.00           O
ATOM   2064  N   GLU D  11      98.320 106.730  85.140  1.00  0.00           N
ATOM   2065  HN  GLU D  11      97.700 107.490  85.330  1.00  0.00           H
ATOM   2066  CA  GLU D  11      98.520 105.980  86.330  1.00  0.00           C
ATOM   2067  HA  GLU D  11      99.370 105.340  86.150  1.00  0.00           H
ATOM   2068  CB  GLU D  11      98.720 106.840  87.550  1.00  0.00           C
ATOM   2069  HB1 GLU D  11      98.760 106.120  88.400  1.00  0.00           H
ATOM   2070  HB2 GLU D  11      97.820 107.440  87.800  1.00  0.00           H
ATOM   2071  CG  GLU D  11      99.910 107.810  87.390  1.00  0.00           C
ATOM   2072  HG1 GLU D  11      99.550 108.650  86.760  1.00  0.00           H
ATOM   2073  HG2 GLU D  11     100.790 107.270  86.990  1.00  0.00           H
ATOM   2074  CD  GLU D  11     100.370 108.460  88.700  1.00  0.00           C
ATOM   2075  OE1 GLU D  11     100.020 109.620  88.930  1.00  0.00           O
ATOM   2076  OE2 GLU D  11     101.080 107.820  89.480  1.00  0.00           O
ATOM   2077  C   GLU D  11      97.250 105.020  86.570  1.00  0.00           C
ATOM   2078  O   GLU D  11      96.170 105.290  86.090  1.00  0.00           O
ATOM   2079  N   VAL D  12      97.380 103.880  87.380  1.00  0.00           N
ATOM   2080  HN  VAL D  12      98.310 103.520  87.470  1.00  0.00           H
ATOM   2081  CA  VAL D  12      96.290 103.010  87.810  1.00  0.00           C
ATOM   2082  HA  VAL D  12      96.720 102.290  88.490  1.00  0.00           H
ATOM   2083  CB  VAL D  12      95.210 103.650  88.710  1.00  0.00           C
ATOM   2084  HB  VAL D  12      94.650 104.400  88.120  1.00  0.00           H
ATOM   2085  CG1 VAL D  12      94.180 102.590  89.200  1.00  0.00           C
ATOM   2086 HG11 VAL D  12      94.690 101.810  89.800  1.00  0.00           H
ATOM   2087 HG12 VAL D  12      93.430 103.050  89.880  1.00  0.00           H
ATOM   2088 HG13 VAL D  12      93.850 101.990  88.330  1.00  0.00           H
ATOM   2089  CG2 VAL D  12      95.890 104.340  89.930  1.00  0.00           C
ATOM   2090 HG21 VAL D  12      95.040 104.640  90.570  1.00  0.00           H
ATOM   2091 HG22 VAL D  12      96.540 103.590  90.430  1.00  0.00           H
ATOM   2092 HG23 VAL D  12      96.460 105.250  89.640  1.00  0.00           H
ATOM   2093  C   VAL D  12      95.780 102.080  86.650  1.00  0.00           C
ATOM   2094  O   VAL D  12      95.290 102.510  85.620  1.00  0.00           O
ATOM   2095  N   HIS D  13      95.850 100.730  86.850  1.00  0.00           N
ATOM   2096  HN  HIS D  13      96.250 100.390  87.700  1.00  0.00           H
ATOM   2097  CA  HIS D  13      95.660  99.870  85.740  1.00  0.00           C
ATOM   2098  HA  HIS D  13      95.360 100.450  84.870  1.00  0.00           H
ATOM   2099  CB  HIS D  13      96.950  99.070  85.410  1.00  0.00           C
ATOM   2100  HB1 HIS D  13      97.700  99.890  85.420  1.00  0.00           H
ATOM   2101  HB2 HIS D  13      96.910  98.650  84.380  1.00  0.00           H
ATOM   2102  ND1 HIS D  13      97.010  96.700  86.100  1.00  0.00           N
ATOM   2103  CG  HIS D  13      97.330  97.990  86.390  1.00  0.00           C
ATOM   2104  CE1 HIS D  13      97.630  95.960  87.000  1.00  0.00           C
ATOM   2105  HE1 HIS D  13      97.570  94.880  87.120  1.00  0.00           H
ATOM   2106  NE2 HIS D  13      98.400  96.680  87.850  1.00  0.00           N
ATOM   2107  HE2 HIS D  13      99.040  96.310  88.520  1.00  0.00           H
ATOM   2108  CD2 HIS D  13      98.240  98.000  87.480  1.00  0.00           C
ATOM   2109  HD2 HIS D  13      98.750  98.810  87.980  1.00  0.00           H
ATOM   2110  C   HIS D  13      94.440  99.040  85.800  1.00  0.00           C
ATOM   2111  O   HIS D  13      94.240  98.230  84.950  1.00  0.00           O
ATOM   2112  N   HIS D  14      93.590  99.310  86.780  1.00  0.00           N
ATOM   2113  HN  HIS D  14      93.760 100.100  87.370  1.00  0.00           H
ATOM   2114  CA  HIS D  14      92.400  98.440  87.110  1.00  0.00           C
ATOM   2115  HA  HIS D  14      92.790  97.440  87.190  1.00  0.00           H
ATOM   2116  CB  HIS D  14      91.640  98.830  88.430  1.00  0.00           C
ATOM   2117  HB1 HIS D  14      90.870  98.040  88.510  1.00  0.00           H
ATOM   2118  HB2 HIS D  14      91.140  99.800  88.220  1.00  0.00           H
ATOM   2119  ND1 HIS D  14      93.330  97.950  90.020  1.00  0.00           N
ATOM   2120  CG  HIS D  14      92.530  98.980  89.660  1.00  0.00           C
ATOM   2121  CE1 HIS D  14      93.940  98.370  91.130  1.00  0.00           C
ATOM   2122  HE1 HIS D  14      94.790  97.830  91.530  1.00  0.00           H
ATOM   2123  NE2 HIS D  14      93.520  99.580  91.490  1.00  0.00           N
ATOM   2124  HE2 HIS D  14      93.880 100.120  92.250  1.00  0.00           H
ATOM   2125  CD2 HIS D  14      92.580 100.020  90.550  1.00  0.00           C
ATOM   2126  HD2 HIS D  14      91.900 100.820  90.810  1.00  0.00           H
ATOM   2127  C   HIS D  14      91.420  98.400  85.980  1.00  0.00           C
ATOM   2128  O   HIS D  14      90.880  99.430  85.490  1.00  0.00           O
ATOM   2129  N   GLN D  15      91.070  97.230  85.450  1.00  0.00           N
ATOM   2130  HN  GLN D  15      91.490  96.390  85.780  1.00  0.00           H
ATOM   2131  CA  GLN D  15      90.160  97.080  84.380  1.00  0.00           C
ATOM   2132  HA  GLN D  15      90.050  98.040  83.900  1.00  0.00           H
ATOM   2133  CB  GLN D  15      90.710  96.100  83.300  1.00  0.00           C
ATOM   2134  HB1 GLN D  15      89.900  96.050  82.550  1.00  0.00           H
ATOM   2135  HB2 GLN D  15      90.690  95.080  83.720  1.00  0.00           H
ATOM   2136  CG  GLN D  15      92.040  96.530  82.860  1.00  0.00           C
ATOM   2137  HG1 GLN D  15      92.790  95.990  83.470  1.00  0.00           H
ATOM   2138  HG2 GLN D  15      92.240  97.620  82.930  1.00  0.00           H
ATOM   2139  CD  GLN D  15      92.270  96.110  81.350  1.00  0.00           C
ATOM   2140  OE1 GLN D  15      92.170  96.910  80.410  1.00  0.00           O
ATOM   2141  NE2 GLN D  15      92.830  94.890  81.200  1.00  0.00           N
ATOM   2142 HE21 GLN D  15      92.790  94.200  81.920  1.00  0.00           H
ATOM   2143 HE22 GLN D  15      93.240  94.700  80.310  1.00  0.00           H
ATOM   2144  C   GLN D  15      88.840  96.670  84.900  1.00  0.00           C
ATOM   2145  O   GLN D  15      88.730  95.690  85.650  1.00  0.00           O
ATOM   2146  N   LYS D  16      87.710  97.290  84.550  1.00  0.00           N
ATOM   2147  HN  LYS D  16      87.760  98.070  83.940  1.00  0.00           H
ATOM   2148  CA  LYS D  16      86.420  96.890  85.030  1.00  0.00           C
ATOM   2149  HA  LYS D  16      86.470  95.830  85.190  1.00  0.00           H
ATOM   2150  CB  LYS D  16      85.950  97.700  86.310  1.00  0.00           C
ATOM   2151  HB1 LYS D  16      86.160  98.750  86.030  1.00  0.00           H
ATOM   2152  HB2 LYS D  16      86.680  97.410  87.100  1.00  0.00           H
ATOM   2153  CG  LYS D  16      84.480  97.390  86.810  1.00  0.00           C
ATOM   2154  HG1 LYS D  16      84.400  96.290  86.940  1.00  0.00           H
ATOM   2155  HG2 LYS D  16      83.650  97.580  86.090  1.00  0.00           H
ATOM   2156  CD  LYS D  16      84.200  98.090  88.160  1.00  0.00           C
ATOM   2157  HD1 LYS D  16      83.140  97.880  88.410  1.00  0.00           H
ATOM   2158  HD2 LYS D  16      84.810  97.520  88.890  1.00  0.00           H
ATOM   2159  CE  LYS D  16      84.470  99.520  88.150  1.00  0.00           C
ATOM   2160  HE1 LYS D  16      83.730  99.980  87.460  1.00  0.00           H
ATOM   2161  HE2 LYS D  16      85.470  99.880  87.820  1.00  0.00           H
ATOM   2162  NZ  LYS D  16      84.220 100.170  89.450  1.00  0.00           N
ATOM   2163  HZ1 LYS D  16      84.920  99.850  90.150  1.00  0.00           H
ATOM   2164  HZ2 LYS D  16      84.220 101.210  89.390  1.00  0.00           H
ATOM   2165  HZ3 LYS D  16      83.310  99.900  89.860  1.00  0.00           H
ATOM   2166  C   LYS D  16      85.420  96.830  83.880  1.00  0.00           C
ATOM   2167  O   LYS D  16      85.600  97.520  82.950  1.00  0.00           O
ATOM   2168  N   LEU D  17      84.450  95.910  83.900  1.00  0.00           N
ATOM   2169  HN  LEU D  17      84.550  95.260  84.660  1.00  0.00           H
ATOM   2170  CA  LEU D  17      83.360  95.810  82.980  1.00  0.00           C
ATOM   2171  HA  LEU D  17      83.270  96.670  82.330  1.00  0.00           H
ATOM   2172  CB  LEU D  17      83.460  94.630  82.040  1.00  0.00           C
ATOM   2173  HB1 LEU D  17      82.610  94.580  81.320  1.00  0.00           H
ATOM   2174  HB2 LEU D  17      83.340  93.640  82.530  1.00  0.00           H
ATOM   2175  CG  LEU D  17      84.740  94.470  81.180  1.00  0.00           C
ATOM   2176  HG  LEU D  17      85.610  94.640  81.840  1.00  0.00           H
ATOM   2177  CD1 LEU D  17      84.860  93.100  80.560  1.00  0.00           C
ATOM   2178 HD11 LEU D  17      85.830  93.030  80.040  1.00  0.00           H
ATOM   2179 HD12 LEU D  17      84.900  92.340  81.360  1.00  0.00           H
ATOM   2180 HD13 LEU D  17      84.000  92.930  79.870  1.00  0.00           H
ATOM   2181  CD2 LEU D  17      84.790  95.480  80.080  1.00  0.00           C
ATOM   2182 HD21 LEU D  17      83.810  95.680  79.600  1.00  0.00           H
ATOM   2183 HD22 LEU D  17      85.010  96.500  80.460  1.00  0.00           H
ATOM   2184 HD23 LEU D  17      85.470  95.230  79.240  1.00  0.00           H
ATOM   2185  C   LEU D  17      82.070  95.770  83.740  1.00  0.00           C
ATOM   2186  O   LEU D  17      81.740  94.950  84.610  1.00  0.00           O
ATOM   2187  N   VAL D  18      81.190  96.820  83.530  1.00  0.00           N
ATOM   2188  HN  VAL D  18      81.370  97.640  83.010  1.00  0.00           H
ATOM   2189  CA  VAL D  18      79.910  96.780  84.210  1.00  0.00           C
ATOM   2190  HA  VAL D  18      79.630  95.920  84.800  1.00  0.00           H
ATOM   2191  CB  VAL D  18      79.600  97.960  85.030  1.00  0.00           C
ATOM   2192  HB  VAL D  18      79.550  98.950  84.510  1.00  0.00           H
ATOM   2193  CG1 VAL D  18      78.300  97.800  85.820  1.00  0.00           C
ATOM   2194 HG11 VAL D  18      77.390  97.770  85.190  1.00  0.00           H
ATOM   2195 HG12 VAL D  18      78.310  96.930  86.520  1.00  0.00           H
ATOM   2196 HG13 VAL D  18      78.220  98.600  86.590  1.00  0.00           H
ATOM   2197  CG2 VAL D  18      80.790  98.190  85.990  1.00  0.00           C
ATOM   2198 HG21 VAL D  18      80.710  97.510  86.860  1.00  0.00           H
ATOM   2199 HG22 VAL D  18      81.750  98.080  85.450  1.00  0.00           H
ATOM   2200 HG23 VAL D  18      80.860  99.220  86.420  1.00  0.00           H
ATOM   2201  C   VAL D  18      78.880  96.790  83.100  1.00  0.00           C
ATOM   2202  O   VAL D  18      78.770  97.780  82.410  1.00  0.00           O
ATOM   2203  N   PHE D  19      78.030  95.730  83.000  1.00  0.00           N
ATOM   2204  HN  PHE D  19      78.280  94.930  83.530  1.00  0.00           H
ATOM   2205  CA  PHE D  19      76.880  95.520  82.160  1.00  0.00           C
ATOM   2206  HA  PHE D  19      76.970  96.170  81.300  1.00  0.00           H
ATOM   2207  CB  PHE D  19      76.820  94.020  81.650  1.00  0.00           C
ATOM   2208  HB1 PHE D  19      76.740  93.320  82.510  1.00  0.00           H
ATOM   2209  HB2 PHE D  19      77.750  93.790  81.080  1.00  0.00           H
ATOM   2210  CG  PHE D  19      75.670  93.690  80.600  1.00  0.00           C
ATOM   2211  CD1 PHE D  19      75.380  92.300  80.500  1.00  0.00           C
ATOM   2212  HD1 PHE D  19      75.780  91.600  81.210  1.00  0.00           H
ATOM   2213  CE1 PHE D  19      74.490  91.900  79.490  1.00  0.00           C
ATOM   2214  HE1 PHE D  19      74.440  90.820  79.380  1.00  0.00           H
ATOM   2215  CZ  PHE D  19      73.960  92.780  78.510  1.00  0.00           C
ATOM   2216  HZ  PHE D  19      73.570  92.250  77.660  1.00  0.00           H
ATOM   2217  CD2 PHE D  19      74.970  94.570  79.820  1.00  0.00           C
ATOM   2218  HD2 PHE D  19      75.050  95.630  80.000  1.00  0.00           H
ATOM   2219  CE2 PHE D  19      74.210  94.160  78.690  1.00  0.00           C
ATOM   2220  HE2 PHE D  19      73.650  94.930  78.170  1.00  0.00           H
ATOM   2221  C   PHE D  19      75.650  95.770  83.010  1.00  0.00           C
ATOM   2222  O   PHE D  19      75.430  95.060  83.990  1.00  0.00           O
ATOM   2223  N   PHE D  20      74.950  96.910  82.640  1.00  0.00           N
ATOM   2224  HN  PHE D  20      75.340  97.430  81.900  1.00  0.00           H
ATOM   2225  CA  PHE D  20      73.640  97.270  83.190  1.00  0.00           C
ATOM   2226  HA  PHE D  20      73.260  98.030  82.530  1.00  0.00           H
ATOM   2227  CB  PHE D  20      72.550  96.130  83.340  1.00  0.00           C
ATOM   2228  HB1 PHE D  20      71.780  96.540  84.030  1.00  0.00           H
ATOM   2229  HB2 PHE D  20      72.940  95.250  83.890  1.00  0.00           H
ATOM   2230  CG  PHE D  20      71.850  95.810  82.110  1.00  0.00           C
ATOM   2231  CD1 PHE D  20      71.020  96.720  81.420  1.00  0.00           C
ATOM   2232  HD1 PHE D  20      70.840  97.730  81.770  1.00  0.00           H
ATOM   2233  CE1 PHE D  20      70.360  96.320  80.290  1.00  0.00           C
ATOM   2234  HE1 PHE D  20      69.780  96.990  79.680  1.00  0.00           H
ATOM   2235  CZ  PHE D  20      70.810  95.100  79.740  1.00  0.00           C
ATOM   2236  HZ  PHE D  20      70.310  94.980  78.790  1.00  0.00           H
ATOM   2237  CD2 PHE D  20      72.170  94.560  81.660  1.00  0.00           C
ATOM   2238  HD2 PHE D  20      72.810  93.890  82.210  1.00  0.00           H
ATOM   2239  CE2 PHE D  20      71.620  94.140  80.420  1.00  0.00           C
ATOM   2240  HE2 PHE D  20      71.910  93.150  80.070  1.00  0.00           H
ATOM   2241  C   PHE D  20      73.930  98.060  84.470  1.00  0.00           C
ATOM   2242  O   PHE D  20      73.760  97.620  85.600  1.00  0.00           O
ATOM   2243  N   ALA D  21      74.420  99.300  84.260  1.00  0.00           N
ATOM   2244  HN  ALA D  21      74.610  99.700  83.370  1.00  0.00           H
ATOM   2245  CA  ALA D  21      74.860 100.180  85.330  1.00  0.00           C
ATOM   2246  HA  ALA D  21      75.100  99.570  86.190  1.00  0.00           H
ATOM   2247  CB  ALA D  21      76.140 100.840  84.900  1.00  0.00           C
ATOM   2248  HB1 ALA D  21      76.900 100.040  84.710  1.00  0.00           H
ATOM   2249  HB2 ALA D  21      75.970 101.440  83.970  1.00  0.00           H
ATOM   2250  HB3 ALA D  21      76.480 101.430  85.780  1.00  0.00           H
ATOM   2251  C   ALA D  21      73.710 101.070  85.810  1.00  0.00           C
ATOM   2252  O   ALA D  21      73.860 101.980  86.610  1.00  0.00           O
ATOM   2253  N   GLU D  22      72.510 100.780  85.330  1.00  0.00           N
ATOM   2254  HN  GLU D  22      72.470 100.030  84.670  1.00  0.00           H
ATOM   2255  CA  GLU D  22      71.180 101.340  85.680  1.00  0.00           C
ATOM   2256  HA  GLU D  22      71.210 101.680  86.710  1.00  0.00           H
ATOM   2257  CB  GLU D  22      70.750 102.670  84.950  1.00  0.00           C
ATOM   2258  HB1 GLU D  22      69.750 102.910  85.370  1.00  0.00           H
ATOM   2259  HB2 GLU D  22      70.700 102.490  83.850  1.00  0.00           H
ATOM   2260  CG  GLU D  22      71.800 103.740  85.260  1.00  0.00           C
ATOM   2261  HG1 GLU D  22      72.770 103.520  84.750  1.00  0.00           H
ATOM   2262  HG2 GLU D  22      71.920 103.810  86.360  1.00  0.00           H
ATOM   2263  CD  GLU D  22      71.270 105.060  84.780  1.00  0.00           C
ATOM   2264  OE1 GLU D  22      72.080 105.650  84.090  1.00  0.00           O
ATOM   2265  OE2 GLU D  22      70.090 105.430  85.050  1.00  0.00           O
ATOM   2266  C   GLU D  22      70.130 100.190  85.640  1.00  0.00           C
ATOM   2267  O   GLU D  22      70.320  99.110  85.120  1.00  0.00           O
ATOM   2268  N   ASP D  23      69.020 100.390  86.460  1.00  0.00           N
ATOM   2269  HN  ASP D  23      68.940 101.320  86.820  1.00  0.00           H
ATOM   2270  CA  ASP D  23      67.880  99.530  86.710  1.00  0.00           C
ATOM   2271  HA  ASP D  23      68.170  98.560  87.080  1.00  0.00           H
ATOM   2272  CB  ASP D  23      67.060 100.190  87.810  1.00  0.00           C
ATOM   2273  HB1 ASP D  23      67.510 100.230  88.820  1.00  0.00           H
ATOM   2274  HB2 ASP D  23      66.080  99.680  87.970  1.00  0.00           H
ATOM   2275  CG  ASP D  23      66.750 101.620  87.550  1.00  0.00           C
ATOM   2276  OD1 ASP D  23      67.700 102.430  87.590  1.00  0.00           O
ATOM   2277  OD2 ASP D  23      65.500 102.030  87.400  1.00  0.00           O
ATOM   2278  C   ASP D  23      67.030  99.150  85.450  1.00  0.00           C
ATOM   2279  O   ASP D  23      66.720  99.970  84.580  1.00  0.00           O
ATOM   2280  N   VAL D  24      66.710  97.860  85.410  1.00  0.00           N
ATOM   2281  HN  VAL D  24      66.800  97.270  86.210  1.00  0.00           H
ATOM   2282  CA  VAL D  24      65.930  97.320  84.300  1.00  0.00           C
ATOM   2283  HA  VAL D  24      65.870  98.040  83.490  1.00  0.00           H
ATOM   2284  CB  VAL D  24      66.740  96.170  83.700  1.00  0.00           C
ATOM   2285  HB  VAL D  24      66.560  95.290  84.360  1.00  0.00           H
ATOM   2286  CG1 VAL D  24      66.100  95.870  82.350  1.00  0.00           C
ATOM   2287 HG11 VAL D  24      66.190  96.780  81.720  1.00  0.00           H
ATOM   2288 HG12 VAL D  24      66.700  95.010  81.990  1.00  0.00           H
ATOM   2289 HG13 VAL D  24      65.030  95.610  82.510  1.00  0.00           H
ATOM   2290  CG2 VAL D  24      68.260  96.510  83.580  1.00  0.00           C
ATOM   2291 HG21 VAL D  24      68.430  97.420  82.970  1.00  0.00           H
ATOM   2292 HG22 VAL D  24      68.740  96.660  84.570  1.00  0.00           H
ATOM   2293 HG23 VAL D  24      68.800  95.650  83.130  1.00  0.00           H
ATOM   2294  C   VAL D  24      64.530  96.950  84.630  1.00  0.00           C
ATOM   2295  O   VAL D  24      64.190  96.230  85.560  1.00  0.00           O
ATOM   2296  N   GLY D  25      63.570  97.540  83.830  1.00  0.00           N
ATOM   2297  HN  GLY D  25      63.780  98.240  83.150  1.00  0.00           H
ATOM   2298  CA  GLY D  25      62.160  97.240  84.120  1.00  0.00           C
ATOM   2299  HA1 GLY D  25      61.880  97.440  85.140  1.00  0.00           H
ATOM   2300  HA2 GLY D  25      61.470  97.900  83.610  1.00  0.00           H
ATOM   2301  C   GLY D  25      61.740  95.830  83.740  1.00  0.00           C
ATOM   2302  O   GLY D  25      61.190  95.120  84.600  1.00  0.00           O
ATOM   2303  N   SER D  26      62.100  95.270  82.610  1.00  0.00           N
ATOM   2304  HN  SER D  26      62.230  95.870  81.830  1.00  0.00           H
ATOM   2305  CA  SER D  26      61.880  93.840  82.370  1.00  0.00           C
ATOM   2306  HA  SER D  26      62.140  93.300  83.270  1.00  0.00           H
ATOM   2307  CB  SER D  26      60.470  93.410  81.850  1.00  0.00           C
ATOM   2308  HB1 SER D  26      60.180  94.090  81.030  1.00  0.00           H
ATOM   2309  HB2 SER D  26      59.770  93.400  82.720  1.00  0.00           H
ATOM   2310  OG  SER D  26      60.560  92.070  81.330  1.00  0.00           O
ATOM   2311  HG1 SER D  26      61.020  92.290  80.510  1.00  0.00           H
ATOM   2312  C   SER D  26      63.090  93.430  81.550  1.00  0.00           C
ATOM   2313  O   SER D  26      63.580  94.120  80.710  1.00  0.00           O
ATOM   2314  N   ASN D  27      63.530  92.130  81.680  1.00  0.00           N
ATOM   2315  HN  ASN D  27      63.060  91.550  82.340  1.00  0.00           H
ATOM   2316  CA  ASN D  27      64.650  91.600  80.990  1.00  0.00           C
ATOM   2317  HA  ASN D  27      64.900  92.190  80.110  1.00  0.00           H
ATOM   2318  CB  ASN D  27      65.850  91.540  82.030  1.00  0.00           C
ATOM   2319  HB1 ASN D  27      65.650  90.810  82.840  1.00  0.00           H
ATOM   2320  HB2 ASN D  27      66.050  92.560  82.420  1.00  0.00           H
ATOM   2321  CG  ASN D  27      67.080  91.010  81.390  1.00  0.00           C
ATOM   2322  OD1 ASN D  27      67.560  91.670  80.500  1.00  0.00           O
ATOM   2323  ND2 ASN D  27      67.610  89.850  81.710  1.00  0.00           N
ATOM   2324 HD21 ASN D  27      67.240  89.420  82.530  1.00  0.00           H
ATOM   2325 HD22 ASN D  27      68.370  89.490  81.160  1.00  0.00           H
ATOM   2326  C   ASN D  27      64.350  90.250  80.480  1.00  0.00           C
ATOM   2327  O   ASN D  27      64.240  89.300  81.260  1.00  0.00           O
ATOM   2328  N   LYS D  28      64.410  90.100  79.100  1.00  0.00           N
ATOM   2329  HN  LYS D  28      64.420  90.870  78.470  1.00  0.00           H
ATOM   2330  CA  LYS D  28      64.310  88.880  78.420  1.00  0.00           C
ATOM   2331  HA  LYS D  28      64.200  88.020  79.070  1.00  0.00           H
ATOM   2332  CB  LYS D  28      63.100  88.770  77.470  1.00  0.00           C
ATOM   2333  HB1 LYS D  28      63.060  87.770  76.990  1.00  0.00           H
ATOM   2334  HB2 LYS D  28      63.250  89.560  76.700  1.00  0.00           H
ATOM   2335  CG  LYS D  28      61.780  89.060  78.150  1.00  0.00           C
ATOM   2336  HG1 LYS D  28      61.950  89.680  79.060  1.00  0.00           H
ATOM   2337  HG2 LYS D  28      61.380  88.080  78.500  1.00  0.00           H
ATOM   2338  CD  LYS D  28      60.690  89.630  77.240  1.00  0.00           C
ATOM   2339  HD1 LYS D  28      59.730  89.550  77.780  1.00  0.00           H
ATOM   2340  HD2 LYS D  28      60.820  90.730  77.120  1.00  0.00           H
ATOM   2341  CE  LYS D  28      60.520  89.140  75.800  1.00  0.00           C
ATOM   2342  HE1 LYS D  28      61.460  89.490  75.320  1.00  0.00           H
ATOM   2343  HE2 LYS D  28      59.680  89.620  75.250  1.00  0.00           H
ATOM   2344  NZ  LYS D  28      60.350  87.740  75.640  1.00  0.00           N
ATOM   2345  HZ1 LYS D  28      61.120  87.210  76.110  1.00  0.00           H
ATOM   2346  HZ2 LYS D  28      59.410  87.460  75.990  1.00  0.00           H
ATOM   2347  HZ3 LYS D  28      60.370  87.560  74.620  1.00  0.00           H
ATOM   2348  C   LYS D  28      65.600  88.750  77.740  1.00  0.00           C
ATOM   2349  O   LYS D  28      66.100  89.670  77.150  1.00  0.00           O
ATOM   2350  N   GLY D  29      66.130  87.520  77.750  1.00  0.00           N
ATOM   2351  HN  GLY D  29      65.610  86.740  78.110  1.00  0.00           H
ATOM   2352  CA  GLY D  29      67.410  87.160  76.970  1.00  0.00           C
ATOM   2353  HA1 GLY D  29      67.620  86.110  77.140  1.00  0.00           H
ATOM   2354  HA2 GLY D  29      67.240  87.290  75.910  1.00  0.00           H
ATOM   2355  C   GLY D  29      68.710  88.000  77.320  1.00  0.00           C
ATOM   2356  O   GLY D  29      69.320  88.550  76.490  1.00  0.00           O
ATOM   2357  N   ALA D  30      69.200  88.130  78.590  1.00  0.00           N
ATOM   2358  HN  ALA D  30      68.740  87.760  79.390  1.00  0.00           H
ATOM   2359  CA  ALA D  30      70.500  88.770  78.710  1.00  0.00           C
ATOM   2360  HA  ALA D  30      70.640  89.540  77.970  1.00  0.00           H
ATOM   2361  CB  ALA D  30      70.420  89.580  80.060  1.00  0.00           C
ATOM   2362  HB1 ALA D  30      71.350  90.090  80.400  1.00  0.00           H
ATOM   2363  HB2 ALA D  30      69.620  90.340  80.160  1.00  0.00           H
ATOM   2364  HB3 ALA D  30      70.070  88.850  80.830  1.00  0.00           H
ATOM   2365  C   ALA D  30      71.710  87.870  78.660  1.00  0.00           C
ATOM   2366  O   ALA D  30      71.890  86.940  79.460  1.00  0.00           O
ATOM   2367  N   ILE D  31      72.590  88.160  77.740  1.00  0.00           N
ATOM   2368  HN  ILE D  31      72.490  88.750  76.940  1.00  0.00           H
ATOM   2369  CA  ILE D  31      73.770  87.420  77.570  1.00  0.00           C
ATOM   2370  HA  ILE D  31      73.900  86.780  78.430  1.00  0.00           H
ATOM   2371  CB  ILE D  31      73.760  86.500  76.390  1.00  0.00           C
ATOM   2372  HB  ILE D  31      73.860  87.100  75.470  1.00  0.00           H
ATOM   2373  CG2 ILE D  31      74.870  85.460  76.420  1.00  0.00           C
ATOM   2374 HG21 ILE D  31      75.910  85.850  76.330  1.00  0.00           H
ATOM   2375 HG22 ILE D  31      74.810  84.770  77.280  1.00  0.00           H
ATOM   2376 HG23 ILE D  31      74.680  84.910  75.470  1.00  0.00           H
ATOM   2377  CG1 ILE D  31      72.400  85.740  76.220  1.00  0.00           C
ATOM   2378 HG11 ILE D  31      71.610  86.510  76.340  1.00  0.00           H
ATOM   2379 HG12 ILE D  31      72.220  85.050  77.080  1.00  0.00           H
ATOM   2380  CD  ILE D  31      72.210  85.020  74.900  1.00  0.00           C
ATOM   2381  HD1 ILE D  31      71.260  84.480  74.750  1.00  0.00           H
ATOM   2382  HD2 ILE D  31      72.130  85.820  74.130  1.00  0.00           H
ATOM   2383  HD3 ILE D  31      73.090  84.370  74.700  1.00  0.00           H
ATOM   2384  C   ILE D  31      75.060  88.190  77.560  1.00  0.00           C
ATOM   2385  O   ILE D  31      75.220  89.090  76.770  1.00  0.00           O
ATOM   2386  N   ILE D  32      76.030  87.850  78.460  1.00  0.00           N
ATOM   2387  HN  ILE D  32      75.980  87.180  79.200  1.00  0.00           H
ATOM   2388  CA  ILE D  32      77.340  88.490  78.250  1.00  0.00           C
ATOM   2389  HA  ILE D  32      77.520  88.690  77.200  1.00  0.00           H
ATOM   2390  CB  ILE D  32      77.700  89.680  79.090  1.00  0.00           C
ATOM   2391  HB  ILE D  32      76.910  90.400  78.770  1.00  0.00           H
ATOM   2392  CG2 ILE D  32      77.590  89.450  80.580  1.00  0.00           C
ATOM   2393 HG21 ILE D  32      78.360  88.800  81.030  1.00  0.00           H
ATOM   2394 HG22 ILE D  32      77.770  90.430  81.080  1.00  0.00           H
ATOM   2395 HG23 ILE D  32      76.570  89.100  80.850  1.00  0.00           H
ATOM   2396  CG1 ILE D  32      79.080  90.330  78.780  1.00  0.00           C
ATOM   2397 HG11 ILE D  32      79.350  90.270  77.700  1.00  0.00           H
ATOM   2398 HG12 ILE D  32      79.860  89.830  79.390  1.00  0.00           H
ATOM   2399  CD  ILE D  32      79.150  91.800  79.070  1.00  0.00           C
ATOM   2400  HD1 ILE D  32      78.760  92.070  80.080  1.00  0.00           H
ATOM   2401  HD2 ILE D  32      80.170  92.210  78.980  1.00  0.00           H
ATOM   2402  HD3 ILE D  32      78.440  92.330  78.400  1.00  0.00           H
ATOM   2403  C   ILE D  32      78.420  87.440  78.520  1.00  0.00           C
ATOM   2404  O   ILE D  32      78.410  86.550  79.400  1.00  0.00           O
ATOM   2405  N   GLY D  33      79.390  87.510  77.640  1.00  0.00           N
ATOM   2406  HN  GLY D  33      79.410  88.150  76.870  1.00  0.00           H
ATOM   2407  CA  GLY D  33      80.620  86.770  77.870  1.00  0.00           C
ATOM   2408  HA1 GLY D  33      80.690  86.520  78.920  1.00  0.00           H
ATOM   2409  HA2 GLY D  33      80.770  85.930  77.200  1.00  0.00           H
ATOM   2410  C   GLY D  33      81.780  87.670  77.560  1.00  0.00           C
ATOM   2411  O   GLY D  33      81.690  88.680  76.930  1.00  0.00           O
ATOM   2412  N   LEU D  34      83.010  87.380  77.960  1.00  0.00           N
ATOM   2413  HN  LEU D  34      83.200  86.600  78.560  1.00  0.00           H
ATOM   2414  CA  LEU D  34      84.180  88.040  77.390  1.00  0.00           C
ATOM   2415  HA  LEU D  34      83.950  89.090  77.320  1.00  0.00           H
ATOM   2416  CB  LEU D  34      85.540  87.810  78.070  1.00  0.00           C
ATOM   2417  HB1 LEU D  34      86.280  88.360  77.460  1.00  0.00           H
ATOM   2418  HB2 LEU D  34      85.780  86.720  78.020  1.00  0.00           H
ATOM   2419  CG  LEU D  34      85.620  88.170  79.570  1.00  0.00           C
ATOM   2420  HG  LEU D  34      84.770  87.620  80.020  1.00  0.00           H
ATOM   2421  CD1 LEU D  34      86.960  87.810  80.220  1.00  0.00           C
ATOM   2422 HD11 LEU D  34      86.970  86.740  80.520  1.00  0.00           H
ATOM   2423 HD12 LEU D  34      87.920  88.080  79.740  1.00  0.00           H
ATOM   2424 HD13 LEU D  34      87.090  88.210  81.250  1.00  0.00           H
ATOM   2425  CD2 LEU D  34      85.360  89.630  79.900  1.00  0.00           C
ATOM   2426 HD21 LEU D  34      85.420  89.830  80.990  1.00  0.00           H
ATOM   2427 HD22 LEU D  34      86.180  90.190  79.410  1.00  0.00           H
ATOM   2428 HD23 LEU D  34      84.380  89.980  79.510  1.00  0.00           H
ATOM   2429  C   LEU D  34      84.390  87.710  75.960  1.00  0.00           C
ATOM   2430  O   LEU D  34      84.700  88.600  75.170  1.00  0.00           O
ATOM   2431  N   MET D  35      84.180  86.460  75.570  1.00  0.00           N
ATOM   2432  HN  MET D  35      84.330  85.710  76.210  1.00  0.00           H
ATOM   2433  CA  MET D  35      83.750  86.160  74.210  1.00  0.00           C
ATOM   2434  HA  MET D  35      83.460  87.090  73.730  1.00  0.00           H
ATOM   2435  CB  MET D  35      84.940  85.640  73.460  1.00  0.00           C
ATOM   2436  HB1 MET D  35      85.800  86.340  73.580  1.00  0.00           H
ATOM   2437  HB2 MET D  35      84.690  85.750  72.380  1.00  0.00           H
ATOM   2438  CG  MET D  35      85.470  84.180  73.860  1.00  0.00           C
ATOM   2439  HG1 MET D  35      84.680  83.490  73.480  1.00  0.00           H
ATOM   2440  HG2 MET D  35      85.490  84.140  74.970  1.00  0.00           H
ATOM   2441  SD  MET D  35      87.100  83.670  73.170  1.00  0.00           S
ATOM   2442  CE  MET D  35      86.780  83.570  71.370  1.00  0.00           C
ATOM   2443  HE1 MET D  35      86.870  84.610  71.020  1.00  0.00           H
ATOM   2444  HE2 MET D  35      87.580  83.030  70.830  1.00  0.00           H
ATOM   2445  HE3 MET D  35      85.730  83.260  71.160  1.00  0.00           H
ATOM   2446  C   MET D  35      82.600  85.200  74.150  1.00  0.00           C
ATOM   2447  O   MET D  35      82.420  84.260  74.910  1.00  0.00           O
ATOM   2448  N   VAL D  36      81.720  85.530  73.180  1.00  0.00           N
ATOM   2449  HN  VAL D  36      81.930  86.360  72.670  1.00  0.00           H
ATOM   2450  CA  VAL D  36      80.480  84.870  72.840  1.00  0.00           C
ATOM   2451  HA  VAL D  36      80.280  84.050  73.520  1.00  0.00           H
ATOM   2452  CB  VAL D  36      79.250  85.850  72.960  1.00  0.00           C
ATOM   2453  HB  VAL D  36      79.420  86.740  72.310  1.00  0.00           H
ATOM   2454  CG1 VAL D  36      77.960  85.060  72.700  1.00  0.00           C
ATOM   2455 HG11 VAL D  36      77.800  84.210  73.390  1.00  0.00           H
ATOM   2456 HG12 VAL D  36      76.980  85.580  72.750  1.00  0.00           H
ATOM   2457 HG13 VAL D  36      77.920  84.540  71.720  1.00  0.00           H
ATOM   2458  CG2 VAL D  36      79.300  86.350  74.450  1.00  0.00           C
ATOM   2459 HG21 VAL D  36      79.290  85.590  75.250  1.00  0.00           H
ATOM   2460 HG22 VAL D  36      80.220  86.930  74.680  1.00  0.00           H
ATOM   2461 HG23 VAL D  36      78.570  87.150  74.700  1.00  0.00           H
ATOM   2462  C   VAL D  36      80.520  84.330  71.370  1.00  0.00           C
ATOM   2463  O   VAL D  36      80.780  85.040  70.430  1.00  0.00           O
ATOM   2464  N   GLY D  37      80.280  83.020  71.200  1.00  0.00           N
ATOM   2465  HN  GLY D  37      80.290  82.520  72.060  1.00  0.00           H
ATOM   2466  CA  GLY D  37      79.960  82.260  69.950  1.00  0.00           C
ATOM   2467  HA1 GLY D  37      80.810  82.000  69.340  1.00  0.00           H
ATOM   2468  HA2 GLY D  37      79.530  81.310  70.260  1.00  0.00           H
ATOM   2469  C   GLY D  37      78.940  82.940  69.080  1.00  0.00           C
ATOM   2470  O   GLY D  37      78.080  83.680  69.590  1.00  0.00           O
ATOM   2471  N   GLY D  38      78.880  82.830  67.710  1.00  0.00           N
ATOM   2472  HN  GLY D  38      79.430  82.150  67.220  1.00  0.00           H
ATOM   2473  CA  GLY D  38      77.840  83.330  66.790  1.00  0.00           C
ATOM   2474  HA1 GLY D  38      77.850  84.400  66.880  1.00  0.00           H
ATOM   2475  HA2 GLY D  38      78.070  82.930  65.820  1.00  0.00           H
ATOM   2476  C   GLY D  38      76.400  82.980  67.100  1.00  0.00           C
ATOM   2477  O   GLY D  38      76.010  81.880  67.540  1.00  0.00           O
ATOM   2478  N   VAL D  39      75.470  83.860  66.660  1.00  0.00           N
ATOM   2479  HN  VAL D  39      75.830  84.640  66.150  1.00  0.00           H
ATOM   2480  CA  VAL D  39      74.030  83.870  66.980  1.00  0.00           C
ATOM   2481  HA  VAL D  39      73.950  83.060  67.690  1.00  0.00           H
ATOM   2482  CB  VAL D  39      73.670  85.220  67.630  1.00  0.00           C
ATOM   2483  HB  VAL D  39      73.960  86.110  67.020  1.00  0.00           H
ATOM   2484  CG1 VAL D  39      72.130  85.130  67.940  1.00  0.00           C
ATOM   2485 HG11 VAL D  39      71.790  86.160  68.210  1.00  0.00           H
ATOM   2486 HG12 VAL D  39      71.550  84.870  67.030  1.00  0.00           H
ATOM   2487 HG13 VAL D  39      71.830  84.380  68.700  1.00  0.00           H
ATOM   2488  CG2 VAL D  39      74.440  85.420  69.030  1.00  0.00           C
ATOM   2489 HG21 VAL D  39      74.500  86.490  69.320  1.00  0.00           H
ATOM   2490 HG22 VAL D  39      73.670  84.920  69.650  1.00  0.00           H
ATOM   2491 HG23 VAL D  39      75.450  84.960  69.000  1.00  0.00           H
ATOM   2492  C   VAL D  39      73.260  83.560  65.760  1.00  0.00           C
ATOM   2493  O   VAL D  39      73.520  84.110  64.670  1.00  0.00           O
ATOM   2494  N   VAL D  40      72.370  82.580  65.890  1.00  0.00           N
ATOM   2495  HN  VAL D  40      72.280  82.110  66.760  1.00  0.00           H
ATOM   2496  CA  VAL D  40      71.620  82.030  64.780  1.00  0.00           C
ATOM   2497  HA  VAL D  40      71.760  82.520  63.830  1.00  0.00           H
ATOM   2498  CB  VAL D  40      71.860  80.530  64.650  1.00  0.00           C
ATOM   2499  HB  VAL D  40      71.370  79.920  65.440  1.00  0.00           H
ATOM   2500  CG1 VAL D  40      71.200  80.150  63.330  1.00  0.00           C
ATOM   2501 HG11 VAL D  40      71.870  80.620  62.580  1.00  0.00           H
ATOM   2502 HG12 VAL D  40      71.220  79.050  63.150  1.00  0.00           H
ATOM   2503 HG13 VAL D  40      70.240  80.580  62.980  1.00  0.00           H
ATOM   2504  CG2 VAL D  40      73.370  80.300  64.570  1.00  0.00           C
ATOM   2505 HG21 VAL D  40      73.880  80.990  63.870  1.00  0.00           H
ATOM   2506 HG22 VAL D  40      73.790  80.380  65.590  1.00  0.00           H
ATOM   2507 HG23 VAL D  40      73.470  79.230  64.300  1.00  0.00           H
ATOM   2508  C   VAL D  40      70.120  82.160  65.040  1.00  0.00           C
ATOM   2509  O   VAL D  40      69.610  81.530  65.950  1.00  0.00           O
ATOM   2510  N   ILE D  41      69.420  82.990  64.210  1.00  0.00           N
ATOM   2511  HN  ILE D  41      69.910  83.410  63.450  1.00  0.00           H
ATOM   2512  CA  ILE D  41      67.990  83.270  64.290  1.00  0.00           C
ATOM   2513  HA  ILE D  41      67.530  82.910  65.190  1.00  0.00           H
ATOM   2514  CB  ILE D  41      67.550  84.700  64.000  1.00  0.00           C
ATOM   2515  HB  ILE D  41      67.990  85.080  63.060  1.00  0.00           H
ATOM   2516  CG2 ILE D  41      68.250  85.630  64.950  1.00  0.00           C
ATOM   2517 HG21 ILE D  41      67.970  86.690  64.770  1.00  0.00           H
ATOM   2518 HG22 ILE D  41      68.070  85.400  66.020  1.00  0.00           H
ATOM   2519 HG23 ILE D  41      69.340  85.450  64.830  1.00  0.00           H
ATOM   2520  CG1 ILE D  41      66.000  85.010  63.880  1.00  0.00           C
ATOM   2521 HG11 ILE D  41      65.510  84.450  63.060  1.00  0.00           H
ATOM   2522 HG12 ILE D  41      65.880  86.100  63.700  1.00  0.00           H
ATOM   2523  CD  ILE D  41      65.250  84.730  65.170  1.00  0.00           C
ATOM   2524  HD1 ILE D  41      64.180  85.010  65.040  1.00  0.00           H
ATOM   2525  HD2 ILE D  41      65.370  83.660  65.480  1.00  0.00           H
ATOM   2526  HD3 ILE D  41      65.570  85.390  66.010  1.00  0.00           H
ATOM   2527  C   ILE D  41      67.270  82.350  63.390  1.00  0.00           C
ATOM   2528  O   ILE D  41      67.110  82.700  62.220  1.00  0.00           O
ATOM   2529  N   ALA D  42      66.740  81.200  63.870  1.00  0.00           N
ATOM   2530  HN  ALA D  42      66.670  81.080  64.860  1.00  0.00           H
ATOM   2531  CA  ALA D  42      66.080  80.290  62.980  1.00  0.00           C
ATOM   2532  HA  ALA D  42      66.250  80.570  61.950  1.00  0.00           H
ATOM   2533  CB  ALA D  42      66.780  78.860  63.110  1.00  0.00           C
ATOM   2534  HB1 ALA D  42      67.870  79.030  63.230  1.00  0.00           H
ATOM   2535  HB2 ALA D  42      66.340  78.360  64.010  1.00  0.00           H
ATOM   2536  HB3 ALA D  42      66.510  78.260  62.220  1.00  0.00           H
ATOM   2537  C   ALA D  42      64.610  80.210  63.190  1.00  0.00           C
ATOM   2538  O   ALA D  42      64.160  79.590  64.140  1.00  0.00           O
ATOM   2539  N   NME D  43      63.760  80.680  62.260  1.00  0.00           N
ATOM   2540  HN  NME D  43      64.130  81.160  61.470  1.00  0.00           H
ATOM   2541  CH3 NME D  43      62.310  80.620  62.250  1.00  0.00           C
ATOM   2542 HH31 NME D  43      61.900  80.000  61.420  1.00  0.00           H
ATOM   2543 HH32 NME D  43      61.900  80.280  63.230  1.00  0.00           H
ATOM   2544 HH33 NME D  43      61.910  81.610  61.960  1.00  0.00           H
ATOM   2545  CH3 ACE E   0      68.950 108.030  54.660  1.00  0.00           C
ATOM   2546 HH31 ACE E   0      69.140 109.110  54.470  1.00  0.00           H
ATOM   2547 HH32 ACE E   0      68.610 107.680  53.670  1.00  0.00           H
ATOM   2548 HH33 ACE E   0      68.090 107.820  55.330  1.00  0.00           H
ATOM   2549  C   ACE E   0      70.030 107.220  55.190  1.00  0.00           C
ATOM   2550  O   ACE E   0      70.650 106.350  54.510  1.00  0.00           O
ATOM   2551  N   ASP E   1      70.270 107.440  56.500  1.00  0.00           N
ATOM   2552  HN  ASP E   1      69.670 108.100  56.950  1.00  0.00           H
ATOM   2553  CA  ASP E   1      71.260 106.780  57.290  1.00  0.00           C
ATOM   2554  HA  ASP E   1      72.220 107.060  56.880  1.00  0.00           H
ATOM   2555  CB  ASP E   1      71.260 107.450  58.720  1.00  0.00           C
ATOM   2556  HB1 ASP E   1      71.980 106.900  59.350  1.00  0.00           H
ATOM   2557  HB2 ASP E   1      70.220 107.430  59.130  1.00  0.00           H
ATOM   2558  CG  ASP E   1      71.850 108.880  58.720  1.00  0.00           C
ATOM   2559  OD1 ASP E   1      71.580 109.620  59.690  1.00  0.00           O
ATOM   2560  OD2 ASP E   1      72.570 109.240  57.720  1.00  0.00           O
ATOM   2561  C   ASP E   1      71.090 105.240  57.310  1.00  0.00           C
ATOM   2562  O   ASP E   1      70.020 104.630  57.240  1.00  0.00           O
ATOM   2563  N   ALA E   2      72.180 104.490  57.420  1.00  0.00           N
ATOM   2564  HN  ALA E   2      73.050 104.990  57.400  1.00  0.00           H
ATOM   2565  CA  ALA E   2      72.340 103.040  57.490  1.00  0.00           C
ATOM   2566  HA  ALA E   2      71.510 102.680  56.890  1.00  0.00           H
ATOM   2567  CB  ALA E   2      73.610 102.540  56.780  1.00  0.00           C
ATOM   2568  HB1 ALA E   2      73.520 101.440  56.760  1.00  0.00           H
ATOM   2569  HB2 ALA E   2      73.620 102.730  55.680  1.00  0.00           H
ATOM   2570  HB3 ALA E   2      74.510 103.030  57.200  1.00  0.00           H
ATOM   2571  C   ALA E   2      72.110 102.480  58.860  1.00  0.00           C
ATOM   2572  O   ALA E   2      72.510 103.100  59.810  1.00  0.00           O
ATOM   2573  N   GLU E   3      71.440 101.310  58.920  1.00  0.00           N
ATOM   2574  HN  GLU E   3      71.250 100.730  58.130  1.00  0.00           H
ATOM   2575  CA  GLU E   3      71.210 100.670  60.170  1.00  0.00           C
ATOM   2576  HA  GLU E   3      70.700 101.380  60.790  1.00  0.00           H
ATOM   2577  CB  GLU E   3      70.180  99.480  59.900  1.00  0.00           C
ATOM   2578  HB1 GLU E   3      70.170  98.780  60.750  1.00  0.00           H
ATOM   2579  HB2 GLU E   3      70.530  98.890  59.020  1.00  0.00           H
ATOM   2580  CG  GLU E   3      68.760  99.960  59.520  1.00  0.00           C
ATOM   2581  HG1 GLU E   3      68.220  99.070  59.140  1.00  0.00           H
ATOM   2582  HG2 GLU E   3      68.860 100.740  58.730  1.00  0.00           H
ATOM   2583  CD  GLU E   3      68.010 100.470  60.690  1.00  0.00           C
ATOM   2584  OE1 GLU E   3      67.110  99.790  61.250  1.00  0.00           O
ATOM   2585  OE2 GLU E   3      68.370 101.600  61.100  1.00  0.00           O
ATOM   2586  C   GLU E   3      72.380 100.140  60.910  1.00  0.00           C
ATOM   2587  O   GLU E   3      72.540 100.330  62.080  1.00  0.00           O
ATOM   2588  N   PHE E   4      73.280  99.460  60.180  1.00  0.00           N
ATOM   2589  HN  PHE E   4      73.040  99.260  59.230  1.00  0.00           H
ATOM   2590  CA  PHE E   4      74.480  98.940  60.750  1.00  0.00           C
ATOM   2591  HA  PHE E   4      74.540  99.040  61.820  1.00  0.00           H
ATOM   2592  CB  PHE E   4      74.510  97.450  60.510  1.00  0.00           C
ATOM   2593  HB1 PHE E   4      74.550  97.250  59.410  1.00  0.00           H
ATOM   2594  HB2 PHE E   4      73.580  96.980  60.890  1.00  0.00           H
ATOM   2595  CG  PHE E   4      75.810  96.790  61.040  1.00  0.00           C
ATOM   2596  CD1 PHE E   4      76.770  96.230  60.220  1.00  0.00           C
ATOM   2597  HD1 PHE E   4      76.740  96.280  59.140  1.00  0.00           H
ATOM   2598  CE1 PHE E   4      77.870  95.550  60.780  1.00  0.00           C
ATOM   2599  HE1 PHE E   4      78.590  95.080  60.130  1.00  0.00           H
ATOM   2600  CZ  PHE E   4      78.000  95.600  62.190  1.00  0.00           C
ATOM   2601  HZ  PHE E   4      79.020  95.550  62.550  1.00  0.00           H
ATOM   2602  CD2 PHE E   4      75.890  96.720  62.420  1.00  0.00           C
ATOM   2603  HD2 PHE E   4      75.140  97.150  63.070  1.00  0.00           H
ATOM   2604  CE2 PHE E   4      77.030  96.190  62.980  1.00  0.00           C
ATOM   2605  HE2 PHE E   4      77.070  96.240  64.060  1.00  0.00           H
ATOM   2606  C   PHE E   4      75.730  99.620  60.230  1.00  0.00           C
ATOM   2607  O   PHE E   4      75.880  99.870  59.020  1.00  0.00           O
ATOM   2608  N   ARG E   5      76.620 100.010  61.200  1.00  0.00           N
ATOM   2609  HN  ARG E   5      76.570  99.530  62.070  1.00  0.00           H
ATOM   2610  CA  ARG E   5      77.890 100.690  60.730  1.00  0.00           C
ATOM   2611  HA  ARG E   5      77.850 100.970  59.690  1.00  0.00           H
ATOM   2612  CB  ARG E   5      78.050 101.920  61.630  1.00  0.00           C
ATOM   2613  HB1 ARG E   5      78.980 102.340  61.190  1.00  0.00           H
ATOM   2614  HB2 ARG E   5      78.270 101.650  62.680  1.00  0.00           H
ATOM   2615  CG  ARG E   5      76.960 102.970  61.510  1.00  0.00           C
ATOM   2616  HG1 ARG E   5      77.490 103.780  62.060  1.00  0.00           H
ATOM   2617  HG2 ARG E   5      76.070 102.660  62.100  1.00  0.00           H
ATOM   2618  CD  ARG E   5      76.550 103.470  60.140  1.00  0.00           C
ATOM   2619  HD1 ARG E   5      75.980 102.750  59.530  1.00  0.00           H
ATOM   2620  HD2 ARG E   5      77.500 103.770  59.650  1.00  0.00           H
ATOM   2621  NE  ARG E   5      75.720 104.690  60.190  1.00  0.00           N
ATOM   2622  HE  ARG E   5      75.210 104.950  61.010  1.00  0.00           H
ATOM   2623  CZ  ARG E   5      75.690 105.630  59.240  1.00  0.00           C
ATOM   2624  NH1 ARG E   5      76.210 105.420  58.030  1.00  0.00           N
ATOM   2625 HH11 ARG E   5      76.680 104.560  57.850  1.00  0.00           H
ATOM   2626 HH12 ARG E   5      76.460 106.130  57.380  1.00  0.00           H
ATOM   2627  NH2 ARG E   5      75.340 106.840  59.540  1.00  0.00           N
ATOM   2628 HH21 ARG E   5      75.080 106.940  60.510  1.00  0.00           H
ATOM   2629 HH22 ARG E   5      75.490 107.610  58.930  1.00  0.00           H
ATOM   2630  C   ARG E   5      79.060  99.790  61.020  1.00  0.00           C
ATOM   2631  O   ARG E   5      79.180  99.210  62.130  1.00  0.00           O
ATOM   2632  N   HIS E   6      79.910  99.720  60.030  1.00  0.00           N
ATOM   2633  HN  HIS E   6      79.450 100.060  59.220  1.00  0.00           H
ATOM   2634  CA  HIS E   6      81.170  99.060  60.060  1.00  0.00           C
ATOM   2635  HA  HIS E   6      81.160  98.260  60.770  1.00  0.00           H
ATOM   2636  CB  HIS E   6      81.530  98.540  58.680  1.00  0.00           C
ATOM   2637  HB1 HIS E   6      82.620  98.330  58.740  1.00  0.00           H
ATOM   2638  HB2 HIS E   6      81.320  99.270  57.870  1.00  0.00           H
ATOM   2639  ND1 HIS E   6      81.210  96.140  58.320  1.00  0.00           N
ATOM   2640  CG  HIS E   6      80.700  97.420  58.220  1.00  0.00           C
ATOM   2641  CE1 HIS E   6      80.450  95.320  57.710  1.00  0.00           C
ATOM   2642  HE1 HIS E   6      80.530  94.240  57.520  1.00  0.00           H
ATOM   2643  NE2 HIS E   6      79.350  96.010  57.340  1.00  0.00           N
ATOM   2644  HE2 HIS E   6      78.640  95.600  56.770  1.00  0.00           H
ATOM   2645  CD2 HIS E   6      79.480  97.330  57.650  1.00  0.00           C
ATOM   2646  HD2 HIS E   6      78.710  98.060  57.450  1.00  0.00           H
ATOM   2647  C   HIS E   6      82.340  99.950  60.640  1.00  0.00           C
ATOM   2648  O   HIS E   6      82.120 101.200  60.690  1.00  0.00           O
ATOM   2649  N   ASP E   7      83.550  99.400  61.020  1.00  0.00           N
ATOM   2650  HN  ASP E   7      83.740  98.430  61.090  1.00  0.00           H
ATOM   2651  CA  ASP E   7      84.670 100.130  61.490  1.00  0.00           C
ATOM   2652  HA  ASP E   7      84.320 100.530  62.430  1.00  0.00           H
ATOM   2653  CB  ASP E   7      85.920  99.200  61.690  1.00  0.00           C
ATOM   2654  HB1 ASP E   7      86.800  99.690  62.160  1.00  0.00           H
ATOM   2655  HB2 ASP E   7      86.420  98.880  60.750  1.00  0.00           H
ATOM   2656  CG  ASP E   7      85.680  97.930  62.490  1.00  0.00           C
ATOM   2657  OD1 ASP E   7      84.830  98.010  63.420  1.00  0.00           O
ATOM   2658  OD2 ASP E   7      86.410  96.910  62.410  1.00  0.00           O
ATOM   2659  C   ASP E   7      85.090 101.210  60.500  1.00  0.00           C
ATOM   2660  O   ASP E   7      84.950 101.010  59.270  1.00  0.00           O
ATOM   2661  N   SER E   8      85.650 102.340  61.020  1.00  0.00           N
ATOM   2662  HN  SER E   8      85.640 102.410  62.010  1.00  0.00           H
ATOM   2663  CA  SER E   8      86.130 103.450  60.210  1.00  0.00           C
ATOM   2664  HA  SER E   8      86.720 102.940  59.460  1.00  0.00           H
ATOM   2665  CB  SER E   8      85.010 104.140  59.350  1.00  0.00           C
ATOM   2666  HB1 SER E   8      84.200 104.450  60.050  1.00  0.00           H
ATOM   2667  HB2 SER E   8      84.700 103.330  58.660  1.00  0.00           H
ATOM   2668  OG  SER E   8      85.570 105.290  58.680  1.00  0.00           O
ATOM   2669  HG1 SER E   8      84.930 105.700  58.100  1.00  0.00           H
ATOM   2670  C   SER E   8      87.050 104.460  60.790  1.00  0.00           C
ATOM   2671  O   SER E   8      88.050 104.960  60.230  1.00  0.00           O
ATOM   2672  N   GLY E   9      86.720 104.890  62.030  1.00  0.00           N
ATOM   2673  HN  GLY E   9      86.000 104.400  62.540  1.00  0.00           H
ATOM   2674  CA  GLY E   9      87.540 105.830  62.760  1.00  0.00           C
ATOM   2675  HA1 GLY E   9      88.020 106.580  62.150  1.00  0.00           H
ATOM   2676  HA2 GLY E   9      87.030 106.230  63.620  1.00  0.00           H
ATOM   2677  C   GLY E   9      88.740 105.160  63.410  1.00  0.00           C
ATOM   2678  O   GLY E   9      88.980 103.990  63.220  1.00  0.00           O
ATOM   2679  N   TYR E  10      89.510 105.890  64.230  1.00  0.00           N
ATOM   2680  HN  TYR E  10      89.240 106.840  64.310  1.00  0.00           H
ATOM   2681  CA  TYR E  10      90.540 105.430  65.060  1.00  0.00           C
ATOM   2682  HA  TYR E  10      91.050 104.540  64.710  1.00  0.00           H
ATOM   2683  CB  TYR E  10      91.610 106.450  65.370  1.00  0.00           C
ATOM   2684  HB1 TYR E  10      92.390 106.030  66.050  1.00  0.00           H
ATOM   2685  HB2 TYR E  10      91.250 107.360  65.880  1.00  0.00           H
ATOM   2686  CG  TYR E  10      92.210 106.940  64.060  1.00  0.00           C
ATOM   2687  CD1 TYR E  10      92.070 108.300  63.660  1.00  0.00           C
ATOM   2688  HD1 TYR E  10      91.550 108.920  64.380  1.00  0.00           H
ATOM   2689  CE1 TYR E  10      92.570 108.820  62.460  1.00  0.00           C
ATOM   2690  HE1 TYR E  10      92.500 109.880  62.230  1.00  0.00           H
ATOM   2691  CZ  TYR E  10      93.280 107.990  61.640  1.00  0.00           C
ATOM   2692  OH  TYR E  10      93.950 108.450  60.480  1.00  0.00           O
ATOM   2693  HH  TYR E  10      93.870 107.800  59.780  1.00  0.00           H
ATOM   2694  CD2 TYR E  10      92.850 106.130  63.190  1.00  0.00           C
ATOM   2695  HD2 TYR E  10      92.930 105.100  63.500  1.00  0.00           H
ATOM   2696  CE2 TYR E  10      93.380 106.640  62.000  1.00  0.00           C
ATOM   2697  HE2 TYR E  10      93.950 105.990  61.360  1.00  0.00           H
ATOM   2698  C   TYR E  10      89.950 104.820  66.310  1.00  0.00           C
ATOM   2699  O   TYR E  10      89.060 105.370  66.920  1.00  0.00           O
ATOM   2700  N   GLU E  11      90.390 103.680  66.750  1.00  0.00           N
ATOM   2701  HN  GLU E  11      91.170 103.250  66.310  1.00  0.00           H
ATOM   2702  CA  GLU E  11      89.960 103.020  68.020  1.00  0.00           C
ATOM   2703  HA  GLU E  11      88.920 103.300  68.080  1.00  0.00           H
ATOM   2704  CB  GLU E  11      90.240 101.490  67.910  1.00  0.00           C
ATOM   2705  HB1 GLU E  11      89.620 101.000  68.680  1.00  0.00           H
ATOM   2706  HB2 GLU E  11      91.280 101.230  68.190  1.00  0.00           H
ATOM   2707  CG  GLU E  11      89.760 100.810  66.630  1.00  0.00           C
ATOM   2708  HG1 GLU E  11      90.380 101.140  65.770  1.00  0.00           H
ATOM   2709  HG2 GLU E  11      88.700 101.120  66.580  1.00  0.00           H
ATOM   2710  CD  GLU E  11      89.810  99.290  66.690  1.00  0.00           C
ATOM   2711  OE1 GLU E  11      90.590  98.630  65.900  1.00  0.00           O
ATOM   2712  OE2 GLU E  11      89.210  98.640  67.600  1.00  0.00           O
ATOM   2713  C   GLU E  11      90.580 103.640  69.220  1.00  0.00           C
ATOM   2714  O   GLU E  11      91.670 104.150  69.130  1.00  0.00           O
ATOM   2715  N   VAL E  12      90.070 103.350  70.420  1.00  0.00           N
ATOM   2716  HN  VAL E  12      89.240 102.800  70.530  1.00  0.00           H
ATOM   2717  CA  VAL E  12      90.830 103.700  71.620  1.00  0.00           C
ATOM   2718  HA  VAL E  12      91.890 103.550  71.450  1.00  0.00           H
ATOM   2719  CB  VAL E  12      90.600 105.120  72.000  1.00  0.00           C
ATOM   2720  HB  VAL E  12      90.550 105.730  71.070  1.00  0.00           H
ATOM   2721  CG1 VAL E  12      89.290 105.380  72.710  1.00  0.00           C
ATOM   2722 HG11 VAL E  12      89.330 105.190  73.800  1.00  0.00           H
ATOM   2723 HG12 VAL E  12      89.190 106.490  72.650  1.00  0.00           H
ATOM   2724 HG13 VAL E  12      88.430 104.950  72.150  1.00  0.00           H
ATOM   2725  CG2 VAL E  12      91.770 105.590  72.860  1.00  0.00           C
ATOM   2726 HG21 VAL E  12      91.780 106.680  73.020  1.00  0.00           H
ATOM   2727 HG22 VAL E  12      91.760 105.050  73.830  1.00  0.00           H
ATOM   2728 HG23 VAL E  12      92.730 105.220  72.420  1.00  0.00           H
ATOM   2729  C   VAL E  12      90.530 102.750  72.840  1.00  0.00           C
ATOM   2730  O   VAL E  12      89.400 102.260  73.000  1.00  0.00           O
ATOM   2731  N   HIS E  13      91.490 102.430  73.730  1.00  0.00           N
ATOM   2732  HN  HIS E  13      92.350 102.900  73.530  1.00  0.00           H
ATOM   2733  CA  HIS E  13      91.420 101.500  74.840  1.00  0.00           C
ATOM   2734  HA  HIS E  13      90.590 100.810  74.750  1.00  0.00           H
ATOM   2735  CB  HIS E  13      92.670 100.650  75.070  1.00  0.00           C
ATOM   2736  HB1 HIS E  13      93.570 101.310  75.060  1.00  0.00           H
ATOM   2737  HB2 HIS E  13      92.680  99.940  74.210  1.00  0.00           H
ATOM   2738  ND1 HIS E  13      91.740  98.840  76.520  1.00  0.00           N
ATOM   2739  CG  HIS E  13      92.660  99.910  76.360  1.00  0.00           C
ATOM   2740  CE1 HIS E  13      91.910  98.550  77.820  1.00  0.00           C
ATOM   2741  HE1 HIS E  13      91.310  97.840  78.400  1.00  0.00           H
ATOM   2742  NE2 HIS E  13      92.840  99.320  78.440  1.00  0.00           N
ATOM   2743  HE2 HIS E  13      93.130  99.230  79.390  1.00  0.00           H
ATOM   2744  CD2 HIS E  13      93.360 100.170  77.500  1.00  0.00           C
ATOM   2745  HD2 HIS E  13      94.250 100.740  77.730  1.00  0.00           H
ATOM   2746  C   HIS E  13      91.150 102.260  76.130  1.00  0.00           C
ATOM   2747  O   HIS E  13      92.070 102.890  76.680  1.00  0.00           O
ATOM   2748  N   HIS E  14      89.920 102.200  76.680  1.00  0.00           N
ATOM   2749  HN  HIS E  14      89.180 101.800  76.130  1.00  0.00           H
ATOM   2750  CA  HIS E  14      89.560 102.730  78.030  1.00  0.00           C
ATOM   2751  HA  HIS E  14      90.230 103.540  78.270  1.00  0.00           H
ATOM   2752  CB  HIS E  14      88.090 103.150  78.120  1.00  0.00           C
ATOM   2753  HB1 HIS E  14      87.780 103.430  79.150  1.00  0.00           H
ATOM   2754  HB2 HIS E  14      87.380 102.390  77.710  1.00  0.00           H
ATOM   2755  ND1 HIS E  14      88.670 105.360  77.150  1.00  0.00           N
ATOM   2756  CG  HIS E  14      87.830 104.290  77.150  1.00  0.00           C
ATOM   2757  CE1 HIS E  14      88.120 106.190  76.230  1.00  0.00           C
ATOM   2758  HE1 HIS E  14      88.290 107.260  76.070  1.00  0.00           H
ATOM   2759  NE2 HIS E  14      86.940 105.680  75.710  1.00  0.00           N
ATOM   2760  HE2 HIS E  14      86.370 106.140  75.040  1.00  0.00           H
ATOM   2761  CD2 HIS E  14      86.800 104.460  76.300  1.00  0.00           C
ATOM   2762  HD2 HIS E  14      85.950 103.800  76.140  1.00  0.00           H
ATOM   2763  C   HIS E  14      89.830 101.670  79.040  1.00  0.00           C
ATOM   2764  O   HIS E  14      89.530 100.550  78.750  1.00  0.00           O
ATOM   2765  N   GLN E  15      90.240 102.050  80.310  1.00  0.00           N
ATOM   2766  HN  GLN E  15      90.510 103.010  80.390  1.00  0.00           H
ATOM   2767  CA  GLN E  15      90.410 101.140  81.440  1.00  0.00           C
ATOM   2768  HA  GLN E  15      90.920 100.250  81.110  1.00  0.00           H
ATOM   2769  CB  GLN E  15      91.070 101.800  82.650  1.00  0.00           C
ATOM   2770  HB1 GLN E  15      91.070 101.150  83.540  1.00  0.00           H
ATOM   2771  HB2 GLN E  15      90.500 102.710  82.930  1.00  0.00           H
ATOM   2772  CG  GLN E  15      92.530 102.280  82.410  1.00  0.00           C
ATOM   2773  HG1 GLN E  15      92.960 102.670  83.350  1.00  0.00           H
ATOM   2774  HG2 GLN E  15      92.600 103.020  81.580  1.00  0.00           H
ATOM   2775  CD  GLN E  15      93.470 101.160  81.900  1.00  0.00           C
ATOM   2776  OE1 GLN E  15      93.880 101.070  80.760  1.00  0.00           O
ATOM   2777  NE2 GLN E  15      93.760 100.240  82.820  1.00  0.00           N
ATOM   2778 HE21 GLN E  15      93.220 100.170  83.660  1.00  0.00           H
ATOM   2779 HE22 GLN E  15      94.610  99.770  82.590  1.00  0.00           H
ATOM   2780  C   GLN E  15      89.020 100.480  81.910  1.00  0.00           C
ATOM   2781  O   GLN E  15      89.030  99.310  82.250  1.00  0.00           O
ATOM   2782  N   LYS E  16      87.910 101.210  81.970  1.00  0.00           N
ATOM   2783  HN  LYS E  16      87.910 102.160  81.660  1.00  0.00           H
ATOM   2784  CA  LYS E  16      86.790 100.700  82.610  1.00  0.00           C
ATOM   2785  HA  LYS E  16      86.850  99.640  82.830  1.00  0.00           H
ATOM   2786  CB  LYS E  16      86.430 101.550  83.880  1.00  0.00           C
ATOM   2787  HB1 LYS E  16      85.490 101.160  84.310  1.00  0.00           H
ATOM   2788  HB2 LYS E  16      86.280 102.630  83.620  1.00  0.00           H
ATOM   2789  CG  LYS E  16      87.500 101.640  85.060  1.00  0.00           C
ATOM   2790  HG1 LYS E  16      88.390 102.220  84.740  1.00  0.00           H
ATOM   2791  HG2 LYS E  16      87.840 100.610  85.330  1.00  0.00           H
ATOM   2792  CD  LYS E  16      86.860 102.170  86.360  1.00  0.00           C
ATOM   2793  HD1 LYS E  16      85.860 101.690  86.460  1.00  0.00           H
ATOM   2794  HD2 LYS E  16      87.500 101.930  87.230  1.00  0.00           H
ATOM   2795  CE  LYS E  16      86.630 103.670  86.380  1.00  0.00           C
ATOM   2796  HE1 LYS E  16      86.190 103.970  87.350  1.00  0.00           H
ATOM   2797  HE2 LYS E  16      86.020 104.120  85.570  1.00  0.00           H
ATOM   2798  NZ  LYS E  16      87.900 104.390  86.230  1.00  0.00           N
ATOM   2799  HZ1 LYS E  16      88.210 104.510  85.250  1.00  0.00           H
ATOM   2800  HZ2 LYS E  16      87.660 105.330  86.600  1.00  0.00           H
ATOM   2801  HZ3 LYS E  16      88.570 103.920  86.880  1.00  0.00           H
ATOM   2802  C   LYS E  16      85.590 100.910  81.680  1.00  0.00           C
ATOM   2803  O   LYS E  16      85.380 102.080  81.400  1.00  0.00           O
ATOM   2804  N   LEU E  17      84.870  99.840  81.270  1.00  0.00           N
ATOM   2805  HN  LEU E  17      85.130  98.930  81.580  1.00  0.00           H
ATOM   2806  CA  LEU E  17      83.690  99.900  80.430  1.00  0.00           C
ATOM   2807  HA  LEU E  17      83.770 100.890  80.020  1.00  0.00           H
ATOM   2808  CB  LEU E  17      83.730  98.880  79.240  1.00  0.00           C
ATOM   2809  HB1 LEU E  17      82.830  98.940  78.590  1.00  0.00           H
ATOM   2810  HB2 LEU E  17      83.610  97.900  79.760  1.00  0.00           H
ATOM   2811  CG  LEU E  17      85.000  98.810  78.360  1.00  0.00           C
ATOM   2812  HG  LEU E  17      85.880  98.430  78.920  1.00  0.00           H
ATOM   2813  CD1 LEU E  17      84.840  97.870  77.240  1.00  0.00           C
ATOM   2814 HD11 LEU E  17      84.020  98.180  76.560  1.00  0.00           H
ATOM   2815 HD12 LEU E  17      85.750  97.860  76.610  1.00  0.00           H
ATOM   2816 HD13 LEU E  17      84.640  96.820  77.540  1.00  0.00           H
ATOM   2817  CD2 LEU E  17      85.430 100.140  77.730  1.00  0.00           C
ATOM   2818 HD21 LEU E  17      86.240 100.060  76.970  1.00  0.00           H
ATOM   2819 HD22 LEU E  17      84.540 100.700  77.370  1.00  0.00           H
ATOM   2820 HD23 LEU E  17      85.780 100.760  78.580  1.00  0.00           H
ATOM   2821  C   LEU E  17      82.410  99.820  81.160  1.00  0.00           C
ATOM   2822  O   LEU E  17      82.310  99.130  82.130  1.00  0.00           O
ATOM   2823  N   VAL E  18      81.410 100.580  80.690  1.00  0.00           N
ATOM   2824  HN  VAL E  18      81.650 101.130  79.890  1.00  0.00           H
ATOM   2825  CA  VAL E  18      80.030 100.540  81.070  1.00  0.00           C
ATOM   2826  HA  VAL E  18      79.950  99.770  81.820  1.00  0.00           H
ATOM   2827  CB  VAL E  18      79.440 101.840  81.590  1.00  0.00           C
ATOM   2828  HB  VAL E  18      79.990 102.010  82.540  1.00  0.00           H
ATOM   2829  CG1 VAL E  18      79.650 103.100  80.760  1.00  0.00           C
ATOM   2830 HG11 VAL E  18      79.210 102.950  79.750  1.00  0.00           H
ATOM   2831 HG12 VAL E  18      79.130 104.000  81.150  1.00  0.00           H
ATOM   2832 HG13 VAL E  18      80.720 103.380  80.600  1.00  0.00           H
ATOM   2833  CG2 VAL E  18      78.000 101.720  82.010  1.00  0.00           C
ATOM   2834 HG21 VAL E  18      77.720 102.550  82.700  1.00  0.00           H
ATOM   2835 HG22 VAL E  18      77.290 101.770  81.150  1.00  0.00           H
ATOM   2836 HG23 VAL E  18      77.790 100.840  82.650  1.00  0.00           H
ATOM   2837  C   VAL E  18      79.300 100.090  79.810  1.00  0.00           C
ATOM   2838  O   VAL E  18      79.640 100.590  78.750  1.00  0.00           O
ATOM   2839  N   PHE E  19      78.390  99.160  79.930  1.00  0.00           N
ATOM   2840  HN  PHE E  19      78.240  98.670  80.790  1.00  0.00           H
ATOM   2841  CA  PHE E  19      77.520  98.820  78.820  1.00  0.00           C
ATOM   2842  HA  PHE E  19      77.660  99.580  78.070  1.00  0.00           H
ATOM   2843  CB  PHE E  19      77.610  97.360  78.320  1.00  0.00           C
ATOM   2844  HB1 PHE E  19      76.960  97.280  77.430  1.00  0.00           H
ATOM   2845  HB2 PHE E  19      77.200  96.640  79.060  1.00  0.00           H
ATOM   2846  CG  PHE E  19      79.090  96.900  78.050  1.00  0.00           C
ATOM   2847  CD1 PHE E  19      79.890  97.550  77.060  1.00  0.00           C
ATOM   2848  HD1 PHE E  19      79.530  98.390  76.470  1.00  0.00           H
ATOM   2849  CE1 PHE E  19      81.180  97.040  76.700  1.00  0.00           C
ATOM   2850  HE1 PHE E  19      81.730  97.540  75.910  1.00  0.00           H
ATOM   2851  CZ  PHE E  19      81.640  95.920  77.380  1.00  0.00           C
ATOM   2852  HZ  PHE E  19      82.640  95.550  77.180  1.00  0.00           H
ATOM   2853  CD2 PHE E  19      79.590  95.750  78.730  1.00  0.00           C
ATOM   2854  HD2 PHE E  19      79.020  95.170  79.440  1.00  0.00           H
ATOM   2855  CE2 PHE E  19      80.860  95.310  78.460  1.00  0.00           C
ATOM   2856  HE2 PHE E  19      81.240  94.460  79.000  1.00  0.00           H
ATOM   2857  C   PHE E  19      76.140  99.030  79.360  1.00  0.00           C
ATOM   2858  O   PHE E  19      75.800  98.470  80.390  1.00  0.00           O
ATOM   2859  N   PHE E  20      75.240  99.800  78.680  1.00  0.00           N
ATOM   2860  HN  PHE E  20      75.480 100.210  77.810  1.00  0.00           H
ATOM   2861  CA  PHE E  20      73.890  99.990  79.240  1.00  0.00           C
ATOM   2862  HA  PHE E  20      73.390 100.580  78.480  1.00  0.00           H
ATOM   2863  CB  PHE E  20      72.920  98.700  79.210  1.00  0.00           C
ATOM   2864  HB1 PHE E  20      71.950  99.020  79.640  1.00  0.00           H
ATOM   2865  HB2 PHE E  20      73.360  97.890  79.830  1.00  0.00           H
ATOM   2866  CG  PHE E  20      72.770  98.260  77.810  1.00  0.00           C
ATOM   2867  CD1 PHE E  20      73.670  97.420  77.220  1.00  0.00           C
ATOM   2868  HD1 PHE E  20      74.570  97.130  77.760  1.00  0.00           H
ATOM   2869  CE1 PHE E  20      73.470  96.850  75.960  1.00  0.00           C
ATOM   2870  HE1 PHE E  20      74.110  96.090  75.550  1.00  0.00           H
ATOM   2871  CZ  PHE E  20      72.220  97.050  75.370  1.00  0.00           C
ATOM   2872  HZ  PHE E  20      71.910  96.510  74.480  1.00  0.00           H
ATOM   2873  CD2 PHE E  20      71.530  98.510  77.200  1.00  0.00           C
ATOM   2874  HD2 PHE E  20      70.860  99.270  77.560  1.00  0.00           H
ATOM   2875  CE2 PHE E  20      71.260  97.860  76.000  1.00  0.00           C
ATOM   2876  HE2 PHE E  20      70.320  98.080  75.530  1.00  0.00           H
ATOM   2877  C   PHE E  20      73.860 100.880  80.480  1.00  0.00           C
ATOM   2878  O   PHE E  20      73.820 100.490  81.650  1.00  0.00           O
ATOM   2879  N   ALA E  21      73.660 102.180  80.180  1.00  0.00           N
ATOM   2880  HN  ALA E  21      73.700 102.580  79.270  1.00  0.00           H
ATOM   2881  CA  ALA E  21      73.500 103.160  81.300  1.00  0.00           C
ATOM   2882  HA  ALA E  21      72.730 102.850  82.000  1.00  0.00           H
ATOM   2883  CB  ALA E  21      74.770 103.620  82.010  1.00  0.00           C
ATOM   2884  HB1 ALA E  21      75.240 102.740  82.500  1.00  0.00           H
ATOM   2885  HB2 ALA E  21      75.540 104.160  81.420  1.00  0.00           H
ATOM   2886  HB3 ALA E  21      74.600 104.260  82.900  1.00  0.00           H
ATOM   2887  C   ALA E  21      72.890 104.400  80.660  1.00  0.00           C
ATOM   2888  O   ALA E  21      72.860 104.360  79.400  1.00  0.00           O
ATOM   2889  N   GLU E  22      72.360 105.410  81.380  1.00  0.00           N
ATOM   2890  HN  GLU E  22      72.330 105.480  82.370  1.00  0.00           H
ATOM   2891  CA  GLU E  22      71.770 106.570  80.740  1.00  0.00           C
ATOM   2892  HA  GLU E  22      71.320 107.260  81.440  1.00  0.00           H
ATOM   2893  CB  GLU E  22      72.830 107.320  79.940  1.00  0.00           C
ATOM   2894  HB1 GLU E  22      72.360 108.140  79.360  1.00  0.00           H
ATOM   2895  HB2 GLU E  22      73.300 106.700  79.150  1.00  0.00           H
ATOM   2896  CG  GLU E  22      73.960 107.920  80.780  1.00  0.00           C
ATOM   2897  HG1 GLU E  22      74.410 107.060  81.320  1.00  0.00           H
ATOM   2898  HG2 GLU E  22      73.640 108.700  81.500  1.00  0.00           H
ATOM   2899  CD  GLU E  22      74.940 108.440  79.800  1.00  0.00           C
ATOM   2900  OE1 GLU E  22      75.780 107.620  79.340  1.00  0.00           O
ATOM   2901  OE2 GLU E  22      74.930 109.630  79.430  1.00  0.00           O
ATOM   2902  C   GLU E  22      70.550 106.320  79.820  1.00  0.00           C
ATOM   2903  O   GLU E  22      70.720 106.230  78.620  1.00  0.00           O
ATOM   2904  N   ASP E  23      69.330 106.140  80.420  1.00  0.00           N
ATOM   2905  HN  ASP E  23      69.300 105.900  81.390  1.00  0.00           H
ATOM   2906  CA  ASP E  23      68.070 105.910  79.710  1.00  0.00           C
ATOM   2907  HA  ASP E  23      67.340 106.060  80.490  1.00  0.00           H
ATOM   2908  CB  ASP E  23      67.700 106.950  78.580  1.00  0.00           C
ATOM   2909  HB1 ASP E  23      66.730 106.530  78.230  1.00  0.00           H
ATOM   2910  HB2 ASP E  23      68.470 106.820  77.790  1.00  0.00           H
ATOM   2911  CG  ASP E  23      67.460 108.400  78.960  1.00  0.00           C
ATOM   2912  OD1 ASP E  23      67.290 108.790  80.140  1.00  0.00           O
ATOM   2913  OD2 ASP E  23      67.340 109.170  77.940  1.00  0.00           O
ATOM   2914  C   ASP E  23      67.950 104.470  79.190  1.00  0.00           C
ATOM   2915  O   ASP E  23      68.260 104.170  78.040  1.00  0.00           O
ATOM   2916  N   VAL E  24      67.590 103.570  80.130  1.00  0.00           N
ATOM   2917  HN  VAL E  24      67.290 103.780  81.060  1.00  0.00           H
ATOM   2918  CA  VAL E  24      67.430 102.160  79.710  1.00  0.00           C
ATOM   2919  HA  VAL E  24      67.520 102.060  78.630  1.00  0.00           H
ATOM   2920  CB  VAL E  24      68.250 101.170  80.440  1.00  0.00           C
ATOM   2921  HB  VAL E  24      68.010 101.110  81.530  1.00  0.00           H
ATOM   2922  CG1 VAL E  24      68.190  99.740  79.790  1.00  0.00           C
ATOM   2923 HG11 VAL E  24      68.790  99.050  80.420  1.00  0.00           H
ATOM   2924 HG12 VAL E  24      67.150  99.340  79.830  1.00  0.00           H
ATOM   2925 HG13 VAL E  24      68.490  99.690  78.720  1.00  0.00           H
ATOM   2926  CG2 VAL E  24      69.780 101.660  80.520  1.00  0.00           C
ATOM   2927 HG21 VAL E  24      70.320 100.730  80.800  1.00  0.00           H
ATOM   2928 HG22 VAL E  24      70.080 102.050  79.530  1.00  0.00           H
ATOM   2929 HG23 VAL E  24      69.740 102.420  81.340  1.00  0.00           H
ATOM   2930  C   VAL E  24      65.960 101.780  80.000  1.00  0.00           C
ATOM   2931  O   VAL E  24      65.370 101.930  81.080  1.00  0.00           O
ATOM   2932  N   GLY E  25      65.180 101.200  79.000  1.00  0.00           N
ATOM   2933  HN  GLY E  25      65.450 101.270  78.040  1.00  0.00           H
ATOM   2934  CA  GLY E  25      63.860 100.600  79.130  1.00  0.00           C
ATOM   2935  HA1 GLY E  25      63.380 101.060  79.980  1.00  0.00           H
ATOM   2936  HA2 GLY E  25      63.250 100.790  78.260  1.00  0.00           H
ATOM   2937  C   GLY E  25      63.860  99.110  79.420  1.00  0.00           C
ATOM   2938  O   GLY E  25      64.830  98.480  79.840  1.00  0.00           O
ATOM   2939  N   SER E  26      62.750  98.430  79.080  1.00  0.00           N
ATOM   2940  HN  SER E  26      61.920  98.940  78.860  1.00  0.00           H
ATOM   2941  CA  SER E  26      62.660  96.970  79.080  1.00  0.00           C
ATOM   2942  HA  SER E  26      63.250  96.580  79.900  1.00  0.00           H
ATOM   2943  CB  SER E  26      61.200  96.460  79.150  1.00  0.00           C
ATOM   2944  HB1 SER E  26      61.010  95.440  78.750  1.00  0.00           H
ATOM   2945  HB2 SER E  26      60.690  97.060  78.370  1.00  0.00           H
ATOM   2946  OG  SER E  26      60.570  96.720  80.410  1.00  0.00           O
ATOM   2947  HG1 SER E  26      60.120  97.570  80.380  1.00  0.00           H
ATOM   2948  C   SER E  26      63.410  96.270  77.950  1.00  0.00           C
ATOM   2949  O   SER E  26      63.550  96.820  76.860  1.00  0.00           O
ATOM   2950  N   ASN E  27      64.090  95.130  78.090  1.00  0.00           N
ATOM   2951  HN  ASN E  27      64.020  94.720  79.000  1.00  0.00           H
ATOM   2952  CA  ASN E  27      65.060  94.480  77.210  1.00  0.00           C
ATOM   2953  HA  ASN E  27      65.430  95.200  76.490  1.00  0.00           H
ATOM   2954  CB  ASN E  27      66.340  94.040  77.900  1.00  0.00           C
ATOM   2955  HB1 ASN E  27      66.090  93.270  78.670  1.00  0.00           H
ATOM   2956  HB2 ASN E  27      66.750  94.870  78.520  1.00  0.00           H
ATOM   2957  CG  ASN E  27      67.450  93.560  77.040  1.00  0.00           C
ATOM   2958  OD1 ASN E  27      67.590  94.010  75.910  1.00  0.00           O
ATOM   2959  ND2 ASN E  27      68.270  92.540  77.490  1.00  0.00           N
ATOM   2960 HD21 ASN E  27      69.050  92.250  76.930  1.00  0.00           H
ATOM   2961 HD22 ASN E  27      68.150  92.030  78.350  1.00  0.00           H
ATOM   2962  C   ASN E  27      64.380  93.270  76.520  1.00  0.00           C
ATOM   2963  O   ASN E  27      63.840  92.390  77.140  1.00  0.00           O
ATOM   2964  N   LYS E  28      64.410  93.350  75.190  1.00  0.00           N
ATOM   2965  HN  LYS E  28      64.780  94.120  74.680  1.00  0.00           H
ATOM   2966  CA  LYS E  28      63.970  92.250  74.310  1.00  0.00           C
ATOM   2967  HA  LYS E  28      63.170  91.740  74.840  1.00  0.00           H
ATOM   2968  CB  LYS E  28      63.330  92.810  72.960  1.00  0.00           C
ATOM   2969  HB1 LYS E  28      62.880  91.980  72.380  1.00  0.00           H
ATOM   2970  HB2 LYS E  28      64.050  93.320  72.300  1.00  0.00           H
ATOM   2971  CG  LYS E  28      62.120  93.760  73.280  1.00  0.00           C
ATOM   2972  HG1 LYS E  28      62.540  94.700  73.710  1.00  0.00           H
ATOM   2973  HG2 LYS E  28      61.520  93.340  74.110  1.00  0.00           H
ATOM   2974  CD  LYS E  28      61.120  94.270  72.170  1.00  0.00           C
ATOM   2975  HD1 LYS E  28      60.650  93.380  71.690  1.00  0.00           H
ATOM   2976  HD2 LYS E  28      60.380  94.850  72.750  1.00  0.00           H
ATOM   2977  CE  LYS E  28      61.930  95.010  71.140  1.00  0.00           C
ATOM   2978  HE1 LYS E  28      62.810  94.510  70.670  1.00  0.00           H
ATOM   2979  HE2 LYS E  28      62.510  95.810  71.650  1.00  0.00           H
ATOM   2980  NZ  LYS E  28      61.060  95.560  70.240  1.00  0.00           N
ATOM   2981  HZ1 LYS E  28      60.540  94.810  69.760  1.00  0.00           H
ATOM   2982  HZ2 LYS E  28      60.350  96.130  70.730  1.00  0.00           H
ATOM   2983  HZ3 LYS E  28      61.610  96.110  69.540  1.00  0.00           H
ATOM   2984  C   LYS E  28      65.010  91.240  74.010  1.00  0.00           C
ATOM   2985  O   LYS E  28      64.750  90.150  73.560  1.00  0.00           O
ATOM   2986  N   GLY E  29      66.290  91.530  74.280  1.00  0.00           N
ATOM   2987  HN  GLY E  29      66.560  92.420  74.640  1.00  0.00           H
ATOM   2988  CA  GLY E  29      67.410  90.580  74.300  1.00  0.00           C
ATOM   2989  HA1 GLY E  29      67.610  90.200  75.290  1.00  0.00           H
ATOM   2990  HA2 GLY E  29      67.140  89.700  73.750  1.00  0.00           H
ATOM   2991  C   GLY E  29      68.630  91.280  73.810  1.00  0.00           C
ATOM   2992  O   GLY E  29      68.610  92.020  72.800  1.00  0.00           O
ATOM   2993  N   ALA E  30      69.700  91.030  74.590  1.00  0.00           N
ATOM   2994  HN  ALA E  30      69.640  90.250  75.210  1.00  0.00           H
ATOM   2995  CA  ALA E  30      71.040  91.550  74.350  1.00  0.00           C
ATOM   2996  HA  ALA E  30      71.060  92.060  73.400  1.00  0.00           H
ATOM   2997  CB  ALA E  30      71.220  92.590  75.470  1.00  0.00           C
ATOM   2998  HB1 ALA E  30      70.500  93.420  75.360  1.00  0.00           H
ATOM   2999  HB2 ALA E  30      71.050  92.160  76.480  1.00  0.00           H
ATOM   3000  HB3 ALA E  30      72.240  93.010  75.300  1.00  0.00           H
ATOM   3001  C   ALA E  30      72.140  90.520  74.440  1.00  0.00           C
ATOM   3002  O   ALA E  30      72.270  89.790  75.420  1.00  0.00           O
ATOM   3003  N   ILE E  31      73.010  90.440  73.390  1.00  0.00           N
ATOM   3004  HN  ILE E  31      72.880  90.980  72.570  1.00  0.00           H
ATOM   3005  CA  ILE E  31      74.190  89.570  73.270  1.00  0.00           C
ATOM   3006  HA  ILE E  31      74.240  88.880  74.100  1.00  0.00           H
ATOM   3007  CB  ILE E  31      74.160  88.630  72.000  1.00  0.00           C
ATOM   3008  HB  ILE E  31      74.220  89.240  71.070  1.00  0.00           H
ATOM   3009  CG2 ILE E  31      75.390  87.700  72.110  1.00  0.00           C
ATOM   3010 HG21 ILE E  31      75.410  86.990  71.250  1.00  0.00           H
ATOM   3011 HG22 ILE E  31      76.360  88.240  72.100  1.00  0.00           H
ATOM   3012 HG23 ILE E  31      75.340  87.230  73.110  1.00  0.00           H
ATOM   3013  CG1 ILE E  31      72.900  87.760  71.920  1.00  0.00           C
ATOM   3014 HG11 ILE E  31      72.290  87.760  72.850  1.00  0.00           H
ATOM   3015 HG12 ILE E  31      73.200  86.710  71.710  1.00  0.00           H
ATOM   3016  CD  ILE E  31      72.000  88.180  70.720  1.00  0.00           C
ATOM   3017  HD1 ILE E  31      72.560  88.190  69.760  1.00  0.00           H
ATOM   3018  HD2 ILE E  31      71.180  87.430  70.740  1.00  0.00           H
ATOM   3019  HD3 ILE E  31      71.540  89.190  70.840  1.00  0.00           H
ATOM   3020  C   ILE E  31      75.410  90.530  73.260  1.00  0.00           C
ATOM   3021  O   ILE E  31      75.680  91.160  72.230  1.00  0.00           O
ATOM   3022  N   ILE E  32      76.180  90.570  74.330  1.00  0.00           N
ATOM   3023  HN  ILE E  32      75.970  90.110  75.190  1.00  0.00           H
ATOM   3024  CA  ILE E  32      77.290  91.480  74.400  1.00  0.00           C
ATOM   3025  HA  ILE E  32      77.520  91.910  73.430  1.00  0.00           H
ATOM   3026  CB  ILE E  32      76.950  92.490  75.500  1.00  0.00           C
ATOM   3027  HB  ILE E  32      76.820  91.920  76.450  1.00  0.00           H
ATOM   3028  CG2 ILE E  32      78.060  93.520  75.730  1.00  0.00           C
ATOM   3029 HG21 ILE E  32      79.030  93.040  75.990  1.00  0.00           H
ATOM   3030 HG22 ILE E  32      78.210  94.100  74.790  1.00  0.00           H
ATOM   3031 HG23 ILE E  32      77.730  94.270  76.480  1.00  0.00           H
ATOM   3032  CG1 ILE E  32      75.580  93.170  75.270  1.00  0.00           C
ATOM   3033 HG11 ILE E  32      75.310  93.720  76.200  1.00  0.00           H
ATOM   3034 HG12 ILE E  32      74.720  92.470  75.270  1.00  0.00           H
ATOM   3035  CD  ILE E  32      75.490  94.110  74.040  1.00  0.00           C
ATOM   3036  HD1 ILE E  32      74.410  94.370  73.930  1.00  0.00           H
ATOM   3037  HD2 ILE E  32      76.040  95.040  74.300  1.00  0.00           H
ATOM   3038  HD3 ILE E  32      75.780  93.610  73.100  1.00  0.00           H
ATOM   3039  C   ILE E  32      78.560  90.760  74.740  1.00  0.00           C
ATOM   3040  O   ILE E  32      78.680  89.790  75.550  1.00  0.00           O
ATOM   3041  N   GLY E  33      79.710  91.080  74.130  1.00  0.00           N
ATOM   3042  HN  GLY E  33      79.720  91.770  73.410  1.00  0.00           H
ATOM   3043  CA  GLY E  33      81.020  90.410  74.240  1.00  0.00           C
ATOM   3044  HA1 GLY E  33      81.090  90.120  75.270  1.00  0.00           H
ATOM   3045  HA2 GLY E  33      81.000  89.550  73.580  1.00  0.00           H
ATOM   3046  C   GLY E  33      82.180  91.290  73.830  1.00  0.00           C
ATOM   3047  O   GLY E  33      82.020  92.140  73.030  1.00  0.00           O
ATOM   3048  N   LEU E  34      83.400  90.990  74.300  1.00  0.00           N
ATOM   3049  HN  LEU E  34      83.590  90.240  74.930  1.00  0.00           H
ATOM   3050  CA  LEU E  34      84.550  91.710  73.840  1.00  0.00           C
ATOM   3051  HA  LEU E  34      84.280  92.740  73.680  1.00  0.00           H
ATOM   3052  CB  LEU E  34      85.750  91.500  74.740  1.00  0.00           C
ATOM   3053  HB1 LEU E  34      86.590  92.210  74.580  1.00  0.00           H
ATOM   3054  HB2 LEU E  34      86.260  90.520  74.640  1.00  0.00           H
ATOM   3055  CG  LEU E  34      85.430  91.710  76.270  1.00  0.00           C
ATOM   3056  HG  LEU E  34      84.830  90.870  76.670  1.00  0.00           H
ATOM   3057  CD1 LEU E  34      86.810  91.670  76.930  1.00  0.00           C
ATOM   3058 HD11 LEU E  34      87.380  90.760  76.680  1.00  0.00           H
ATOM   3059 HD12 LEU E  34      87.480  92.500  76.600  1.00  0.00           H
ATOM   3060 HD13 LEU E  34      86.750  91.870  78.020  1.00  0.00           H
ATOM   3061  CD2 LEU E  34      84.650  93.010  76.580  1.00  0.00           C
ATOM   3062 HD21 LEU E  34      83.790  93.030  75.880  1.00  0.00           H
ATOM   3063 HD22 LEU E  34      84.370  92.950  77.650  1.00  0.00           H
ATOM   3064 HD23 LEU E  34      85.190  93.960  76.370  1.00  0.00           H
ATOM   3065  C   LEU E  34      84.870  91.230  72.440  1.00  0.00           C
ATOM   3066  O   LEU E  34      85.380  91.970  71.580  1.00  0.00           O
ATOM   3067  N   MET E  35      84.560  89.930  72.220  1.00  0.00           N
ATOM   3068  HN  MET E  35      84.180  89.370  72.950  1.00  0.00           H
ATOM   3069  CA  MET E  35      84.600  89.500  70.850  1.00  0.00           C
ATOM   3070  HA  MET E  35      84.610  90.320  70.140  1.00  0.00           H
ATOM   3071  CB  MET E  35      85.810  88.600  70.540  1.00  0.00           C
ATOM   3072  HB1 MET E  35      85.840  87.740  71.250  1.00  0.00           H
ATOM   3073  HB2 MET E  35      86.740  89.210  70.610  1.00  0.00           H
ATOM   3074  CG  MET E  35      85.730  88.030  69.080  1.00  0.00           C
ATOM   3075  HG1 MET E  35      85.450  88.910  68.460  1.00  0.00           H
ATOM   3076  HG2 MET E  35      84.890  87.310  69.040  1.00  0.00           H
ATOM   3077  SD  MET E  35      87.300  87.210  68.620  1.00  0.00           S
ATOM   3078  CE  MET E  35      86.790  86.770  66.870  1.00  0.00           C
ATOM   3079  HE1 MET E  35      85.990  86.010  66.980  1.00  0.00           H
ATOM   3080  HE2 MET E  35      86.370  87.670  66.360  1.00  0.00           H
ATOM   3081  HE3 MET E  35      87.650  86.360  66.300  1.00  0.00           H
ATOM   3082  C   MET E  35      83.350  88.720  70.640  1.00  0.00           C
ATOM   3083  O   MET E  35      83.030  87.840  71.460  1.00  0.00           O
ATOM   3084  N   VAL E  36      82.590  89.010  69.620  1.00  0.00           N
ATOM   3085  HN  VAL E  36      82.750  89.700  68.910  1.00  0.00           H
ATOM   3086  CA  VAL E  36      81.340  88.310  69.330  1.00  0.00           C
ATOM   3087  HA  VAL E  36      81.150  87.580  70.100  1.00  0.00           H
ATOM   3088  CB  VAL E  36      80.150  89.170  69.320  1.00  0.00           C
ATOM   3089  HB  VAL E  36      79.230  88.560  69.260  1.00  0.00           H
ATOM   3090  CG1 VAL E  36      79.850  89.950  70.590  1.00  0.00           C
ATOM   3091 HG11 VAL E  36      78.840  90.400  70.630  1.00  0.00           H
ATOM   3092 HG12 VAL E  36      80.030  89.260  71.440  1.00  0.00           H
ATOM   3093 HG13 VAL E  36      80.560  90.800  70.700  1.00  0.00           H
ATOM   3094  CG2 VAL E  36      80.030  90.080  68.120  1.00  0.00           C
ATOM   3095 HG21 VAL E  36      79.840  89.450  67.230  1.00  0.00           H
ATOM   3096 HG22 VAL E  36      79.130  90.720  68.260  1.00  0.00           H
ATOM   3097 HG23 VAL E  36      80.910  90.750  68.010  1.00  0.00           H
ATOM   3098  C   VAL E  36      81.500  87.570  68.050  1.00  0.00           C
ATOM   3099  O   VAL E  36      82.400  87.900  67.240  1.00  0.00           O
ATOM   3100  N   GLY E  37      80.660  86.550  67.770  1.00  0.00           N
ATOM   3101  HN  GLY E  37      80.040  86.330  68.520  1.00  0.00           H
ATOM   3102  CA  GLY E  37      80.730  85.780  66.500  1.00  0.00           C
ATOM   3103  HA1 GLY E  37      81.730  85.770  66.090  1.00  0.00           H
ATOM   3104  HA2 GLY E  37      80.320  84.790  66.590  1.00  0.00           H
ATOM   3105  C   GLY E  37      79.980  86.450  65.390  1.00  0.00           C
ATOM   3106  O   GLY E  37      80.290  86.280  64.170  1.00  0.00           O
ATOM   3107  N   GLY E  38      78.810  87.060  65.740  1.00  0.00           N
ATOM   3108  HN  GLY E  38      78.560  87.060  66.710  1.00  0.00           H
ATOM   3109  CA  GLY E  38      77.890  87.840  64.940  1.00  0.00           C
ATOM   3110  HA1 GLY E  38      77.680  88.760  65.460  1.00  0.00           H
ATOM   3111  HA2 GLY E  38      78.290  88.030  63.950  1.00  0.00           H
ATOM   3112  C   GLY E  38      76.590  87.140  64.670  1.00  0.00           C
ATOM   3113  O   GLY E  38      76.420  86.000  65.020  1.00  0.00           O
ATOM   3114  N   VAL E  39      75.550  87.690  64.030  1.00  0.00           N
ATOM   3115  HN  VAL E  39      75.640  88.660  63.820  1.00  0.00           H
ATOM   3116  CA  VAL E  39      74.270  87.120  63.720  1.00  0.00           C
ATOM   3117  HA  VAL E  39      74.320  86.190  64.260  1.00  0.00           H
ATOM   3118  CB  VAL E  39      73.110  87.980  64.360  1.00  0.00           C
ATOM   3119  HB  VAL E  39      73.480  88.150  65.390  1.00  0.00           H
ATOM   3120  CG1 VAL E  39      72.790  89.290  63.650  1.00  0.00           C
ATOM   3121 HG11 VAL E  39      73.550  90.060  63.900  1.00  0.00           H
ATOM   3122 HG12 VAL E  39      72.560  89.200  62.570  1.00  0.00           H
ATOM   3123 HG13 VAL E  39      71.820  89.710  64.020  1.00  0.00           H
ATOM   3124  CG2 VAL E  39      71.850  87.050  64.640  1.00  0.00           C
ATOM   3125 HG21 VAL E  39      70.990  87.560  65.120  1.00  0.00           H
ATOM   3126 HG22 VAL E  39      71.460  86.940  63.610  1.00  0.00           H
ATOM   3127 HG23 VAL E  39      72.120  86.100  65.160  1.00  0.00           H
ATOM   3128  C   VAL E  39      73.990  86.730  62.270  1.00  0.00           C
ATOM   3129  O   VAL E  39      74.220  87.480  61.270  1.00  0.00           O
ATOM   3130  N   VAL E  40      73.280  85.520  62.140  1.00  0.00           N
ATOM   3131  HN  VAL E  40      73.210  84.960  62.970  1.00  0.00           H
ATOM   3132  CA  VAL E  40      72.680  85.050  60.890  1.00  0.00           C
ATOM   3133  HA  VAL E  40      72.640  85.870  60.190  1.00  0.00           H
ATOM   3134  CB  VAL E  40      73.690  83.990  60.280  1.00  0.00           C
ATOM   3135  HB  VAL E  40      74.720  84.380  60.170  1.00  0.00           H
ATOM   3136  CG1 VAL E  40      73.720  82.770  61.190  1.00  0.00           C
ATOM   3137 HG11 VAL E  40      72.730  82.360  61.460  1.00  0.00           H
ATOM   3138 HG12 VAL E  40      74.290  81.950  60.710  1.00  0.00           H
ATOM   3139 HG13 VAL E  40      74.130  83.040  62.190  1.00  0.00           H
ATOM   3140  CG2 VAL E  40      73.220  83.690  58.890  1.00  0.00           C
ATOM   3141 HG21 VAL E  40      73.830  82.920  58.370  1.00  0.00           H
ATOM   3142 HG22 VAL E  40      72.200  83.270  58.770  1.00  0.00           H
ATOM   3143 HG23 VAL E  40      73.340  84.620  58.300  1.00  0.00           H
ATOM   3144  C   VAL E  40      71.190  84.590  61.060  1.00  0.00           C
ATOM   3145  O   VAL E  40      70.770  84.070  62.110  1.00  0.00           O
ATOM   3146  N   ILE E  41      70.400  84.930  60.060  1.00  0.00           N
ATOM   3147  HN  ILE E  41      70.780  85.210  59.180  1.00  0.00           H
ATOM   3148  CA  ILE E  41      68.960  84.810  60.220  1.00  0.00           C
ATOM   3149  HA  ILE E  41      68.650  84.370  61.150  1.00  0.00           H
ATOM   3150  CB  ILE E  41      68.250  86.120  59.810  1.00  0.00           C
ATOM   3151  HB  ILE E  41      68.540  86.460  58.790  1.00  0.00           H
ATOM   3152  CG2 ILE E  41      66.660  86.000  59.820  1.00  0.00           C
ATOM   3153 HG21 ILE E  41      66.140  86.970  59.690  1.00  0.00           H
ATOM   3154 HG22 ILE E  41      66.240  85.340  59.030  1.00  0.00           H
ATOM   3155 HG23 ILE E  41      66.310  85.600  60.790  1.00  0.00           H
ATOM   3156  CG1 ILE E  41      68.570  87.310  60.750  1.00  0.00           C
ATOM   3157 HG11 ILE E  41      69.110  86.860  61.610  1.00  0.00           H
ATOM   3158 HG12 ILE E  41      67.600  87.690  61.150  1.00  0.00           H
ATOM   3159  CD  ILE E  41      69.440  88.430  60.130  1.00  0.00           C
ATOM   3160  HD1 ILE E  41      70.240  87.910  59.560  1.00  0.00           H
ATOM   3161  HD2 ILE E  41      68.830  89.030  59.420  1.00  0.00           H
ATOM   3162  HD3 ILE E  41      69.830  89.000  60.990  1.00  0.00           H
ATOM   3163  C   ILE E  41      68.490  83.830  59.160  1.00  0.00           C
ATOM   3164  O   ILE E  41      69.090  83.780  58.100  1.00  0.00           O
ATOM   3165  N   ALA E  42      67.440  83.010  59.430  1.00  0.00           N
ATOM   3166  HN  ALA E  42      67.090  83.100  60.360  1.00  0.00           H
ATOM   3167  CA  ALA E  42      66.810  82.080  58.550  1.00  0.00           C
ATOM   3168  HA  ALA E  42      66.950  82.450  57.550  1.00  0.00           H
ATOM   3169  CB  ALA E  42      67.320  80.650  58.740  1.00  0.00           C
ATOM   3170  HB1 ALA E  42      68.360  80.680  58.350  1.00  0.00           H
ATOM   3171  HB2 ALA E  42      67.270  80.420  59.820  1.00  0.00           H
ATOM   3172  HB3 ALA E  42      66.920  79.850  58.080  1.00  0.00           H
ATOM   3173  C   ALA E  42      65.410  82.070  58.860  1.00  0.00           C
ATOM   3174  O   ALA E  42      64.900  82.340  59.950  1.00  0.00           O
ATOM   3175  N   NME E  43      64.500  81.770  57.810  1.00  0.00           N
ATOM   3176  HN  NME E  43      64.930  81.470  56.960  1.00  0.00           H
ATOM   3177  CH3 NME E  43      63.040  81.810  57.950  1.00  0.00           C
ATOM   3178 HH31 NME E  43      62.670  82.860  58.000  1.00  0.00           H
ATOM   3179 HH32 NME E  43      62.580  81.240  57.110  1.00  0.00           H
ATOM   3180 HH33 NME E  43      62.680  81.410  58.920  1.00  0.00           H
ATOM   3181  CH3 ACE F   0      79.900  74.510 102.510  1.00  0.00           C
ATOM   3182 HH31 ACE F   0      79.280  74.440 103.430  1.00  0.00           H
ATOM   3183 HH32 ACE F   0      80.760  75.180 102.720  1.00  0.00           H
ATOM   3184 HH33 ACE F   0      79.320  74.720 101.580  1.00  0.00           H
ATOM   3185  C   ACE F   0      80.430  73.180 102.190  1.00  0.00           C
ATOM   3186  O   ACE F   0      79.930  72.550 101.200  1.00  0.00           O
ATOM   3187  N   ASP F   1      81.370  72.680 102.930  1.00  0.00           N
ATOM   3188  HN  ASP F   1      81.670  73.140 103.760  1.00  0.00           H
ATOM   3189  CA  ASP F   1      82.180  71.440 102.670  1.00  0.00           C
ATOM   3190  HA  ASP F   1      82.050  71.180 101.630  1.00  0.00           H
ATOM   3191  CB  ASP F   1      83.650  71.680 102.880  1.00  0.00           C
ATOM   3192  HB1 ASP F   1      84.260  70.790 102.600  1.00  0.00           H
ATOM   3193  HB2 ASP F   1      83.990  71.930 103.910  1.00  0.00           H
ATOM   3194  CG  ASP F   1      84.100  72.740 101.950  1.00  0.00           C
ATOM   3195  OD1 ASP F   1      83.520  72.810 100.820  1.00  0.00           O
ATOM   3196  OD2 ASP F   1      85.150  73.410 102.230  1.00  0.00           O
ATOM   3197  C   ASP F   1      81.710  70.250 103.480  1.00  0.00           C
ATOM   3198  O   ASP F   1      81.660  70.270 104.710  1.00  0.00           O
ATOM   3199  N   ALA F   2      81.250  69.140 102.830  1.00  0.00           N
ATOM   3200  HN  ALA F   2      81.140  69.280 101.850  1.00  0.00           H
ATOM   3201  CA  ALA F   2      80.620  67.990 103.440  1.00  0.00           C
ATOM   3202  HA  ALA F   2      79.750  68.280 104.010  1.00  0.00           H
ATOM   3203  CB  ALA F   2      80.090  67.110 102.310  1.00  0.00           C
ATOM   3204  HB1 ALA F   2      79.150  67.460 101.820  1.00  0.00           H
ATOM   3205  HB2 ALA F   2      80.900  67.000 101.570  1.00  0.00           H
ATOM   3206  HB3 ALA F   2      79.850  66.100 102.710  1.00  0.00           H
ATOM   3207  C   ALA F   2      81.610  67.310 104.420  1.00  0.00           C
ATOM   3208  O   ALA F   2      82.750  67.030 104.130  1.00  0.00           O
ATOM   3209  N   GLU F   3      81.120  67.030 105.580  1.00  0.00           N
ATOM   3210  HN  GLU F   3      80.220  67.420 105.730  1.00  0.00           H
ATOM   3211  CA  GLU F   3      81.700  66.270 106.630  1.00  0.00           C
ATOM   3212  HA  GLU F   3      82.780  66.240 106.560  1.00  0.00           H
ATOM   3213  CB  GLU F   3      81.190  66.810 107.960  1.00  0.00           C
ATOM   3214  HB1 GLU F   3      81.550  66.100 108.730  1.00  0.00           H
ATOM   3215  HB2 GLU F   3      80.090  66.910 107.870  1.00  0.00           H
ATOM   3216  CG  GLU F   3      81.730  68.230 108.220  1.00  0.00           C
ATOM   3217  HG1 GLU F   3      81.310  69.030 107.590  1.00  0.00           H
ATOM   3218  HG2 GLU F   3      82.830  68.300 108.060  1.00  0.00           H
ATOM   3219  CD  GLU F   3      81.360  68.740 109.630  1.00  0.00           C
ATOM   3220  OE1 GLU F   3      80.140  68.800 109.960  1.00  0.00           O
ATOM   3221  OE2 GLU F   3      82.300  69.120 110.400  1.00  0.00           O
ATOM   3222  C   GLU F   3      81.220  64.870 106.520  1.00  0.00           C
ATOM   3223  O   GLU F   3      81.880  63.930 106.860  1.00  0.00           O
ATOM   3224  N   PHE F   4      80.140  64.620 105.800  1.00  0.00           N
ATOM   3225  HN  PHE F   4      79.630  65.400 105.440  1.00  0.00           H
ATOM   3226  CA  PHE F   4      79.650  63.390 105.300  1.00  0.00           C
ATOM   3227  HA  PHE F   4      79.610  62.830 106.220  1.00  0.00           H
ATOM   3228  CB  PHE F   4      78.220  63.590 104.780  1.00  0.00           C
ATOM   3229  HB1 PHE F   4      78.150  64.370 104.000  1.00  0.00           H
ATOM   3230  HB2 PHE F   4      77.730  64.050 105.670  1.00  0.00           H
ATOM   3231  CG  PHE F   4      77.530  62.350 104.360  1.00  0.00           C
ATOM   3232  CD1 PHE F   4      77.340  62.180 103.010  1.00  0.00           C
ATOM   3233  HD1 PHE F   4      77.580  62.980 102.320  1.00  0.00           H
ATOM   3234  CE1 PHE F   4      76.610  61.050 102.470  1.00  0.00           C
ATOM   3235  HE1 PHE F   4      76.440  60.920 101.410  1.00  0.00           H
ATOM   3236  CZ  PHE F   4      76.180  60.060 103.360  1.00  0.00           C
ATOM   3237  HZ  PHE F   4      75.780  59.120 103.030  1.00  0.00           H
ATOM   3238  CD2 PHE F   4      76.960  61.390 105.240  1.00  0.00           C
ATOM   3239  HD2 PHE F   4      76.920  61.660 106.290  1.00  0.00           H
ATOM   3240  CE2 PHE F   4      76.520  60.240 104.710  1.00  0.00           C
ATOM   3241  HE2 PHE F   4      76.130  59.500 105.390  1.00  0.00           H
ATOM   3242  C   PHE F   4      80.520  62.590 104.270  1.00  0.00           C
ATOM   3243  O   PHE F   4      80.980  63.210 103.330  1.00  0.00           O
ATOM   3244  N   ARG F   5      80.710  61.250 104.380  1.00  0.00           N
ATOM   3245  HN  ARG F   5      80.360  60.720 105.150  1.00  0.00           H
ATOM   3246  CA  ARG F   5      81.530  60.470 103.500  1.00  0.00           C
ATOM   3247  HA  ARG F   5      81.820  61.050 102.630  1.00  0.00           H
ATOM   3248  CB  ARG F   5      82.780  59.950 104.300  1.00  0.00           C
ATOM   3249  HB1 ARG F   5      83.360  59.170 103.760  1.00  0.00           H
ATOM   3250  HB2 ARG F   5      82.450  59.490 105.250  1.00  0.00           H
ATOM   3251  CG  ARG F   5      83.810  61.080 104.750  1.00  0.00           C
ATOM   3252  HG1 ARG F   5      84.580  60.640 105.430  1.00  0.00           H
ATOM   3253  HG2 ARG F   5      83.280  61.910 105.240  1.00  0.00           H
ATOM   3254  CD  ARG F   5      84.400  61.490 103.370  1.00  0.00           C
ATOM   3255  HD1 ARG F   5      83.600  61.950 102.750  1.00  0.00           H
ATOM   3256  HD2 ARG F   5      84.970  60.810 102.710  1.00  0.00           H
ATOM   3257  NE  ARG F   5      85.390  62.600 103.740  1.00  0.00           N
ATOM   3258  HE  ARG F   5      86.340  62.300 103.770  1.00  0.00           H
ATOM   3259  CZ  ARG F   5      85.090  63.900 104.010  1.00  0.00           C
ATOM   3260  NH1 ARG F   5      83.810  64.320 103.910  1.00  0.00           N
ATOM   3261 HH11 ARG F   5      83.090  63.650 103.750  1.00  0.00           H
ATOM   3262 HH12 ARG F   5      83.680  65.300 104.090  1.00  0.00           H
ATOM   3263  NH2 ARG F   5      86.000  64.690 104.440  1.00  0.00           N
ATOM   3264 HH21 ARG F   5      86.910  64.280 104.380  1.00  0.00           H
ATOM   3265 HH22 ARG F   5      85.770  65.500 104.980  1.00  0.00           H
ATOM   3266  C   ARG F   5      80.750  59.280 103.120  1.00  0.00           C
ATOM   3267  O   ARG F   5      80.190  58.620 104.010  1.00  0.00           O
ATOM   3268  N   HIS F   6      80.710  58.890 101.840  1.00  0.00           N
ATOM   3269  HN  HIS F   6      81.020  59.580 101.200  1.00  0.00           H
ATOM   3270  CA  HIS F   6      80.170  57.670 101.340  1.00  0.00           C
ATOM   3271  HA  HIS F   6      80.430  56.880 102.030  1.00  0.00           H
ATOM   3272  CB  HIS F   6      78.600  57.830 101.150  1.00  0.00           C
ATOM   3273  HB1 HIS F   6      78.230  58.670 100.530  1.00  0.00           H
ATOM   3274  HB2 HIS F   6      78.250  58.120 102.170  1.00  0.00           H
ATOM   3275  ND1 HIS F   6      77.590  55.600 101.520  1.00  0.00           N
ATOM   3276  CG  HIS F   6      77.920  56.600 100.670  1.00  0.00           C
ATOM   3277  CE1 HIS F   6      77.140  54.570 100.760  1.00  0.00           C
ATOM   3278  HE1 HIS F   6      76.600  53.750 101.230  1.00  0.00           H
ATOM   3279  NE2 HIS F   6      77.190  54.880  99.420  1.00  0.00           N
ATOM   3280  HE2 HIS F   6      76.790  54.440  98.620  1.00  0.00           H
ATOM   3281  CD2 HIS F   6      77.660  56.210  99.360  1.00  0.00           C
ATOM   3282  HD2 HIS F   6      77.820  56.680  98.400  1.00  0.00           H
ATOM   3283  C   HIS F   6      80.980  57.170 100.170  1.00  0.00           C
ATOM   3284  O   HIS F   6      81.610  58.020  99.560  1.00  0.00           O
ATOM   3285  N   ASP F   7      81.090  55.850  99.850  1.00  0.00           N
ATOM   3286  HN  ASP F   7      80.540  55.170 100.350  1.00  0.00           H
ATOM   3287  CA  ASP F   7      81.670  55.240  98.700  1.00  0.00           C
ATOM   3288  HA  ASP F   7      82.740  55.150  98.810  1.00  0.00           H
ATOM   3289  CB  ASP F   7      81.120  53.810  98.490  1.00  0.00           C
ATOM   3290  HB1 ASP F   7      81.620  53.320  97.630  1.00  0.00           H
ATOM   3291  HB2 ASP F   7      80.070  53.980  98.190  1.00  0.00           H
ATOM   3292  CG  ASP F   7      81.090  52.860  99.670  1.00  0.00           C
ATOM   3293  OD1 ASP F   7      81.970  53.000 100.610  1.00  0.00           O
ATOM   3294  OD2 ASP F   7      80.310  51.910  99.700  1.00  0.00           O
ATOM   3295  C   ASP F   7      81.510  55.970  97.380  1.00  0.00           C
ATOM   3296  O   ASP F   7      80.450  56.360  96.930  1.00  0.00           O
ATOM   3297  N   SER F   8      82.660  56.320  96.760  1.00  0.00           N
ATOM   3298  HN  SER F   8      83.440  56.330  97.390  1.00  0.00           H
ATOM   3299  CA  SER F   8      82.940  56.740  95.380  1.00  0.00           C
ATOM   3300  HA  SER F   8      83.300  57.750  95.490  1.00  0.00           H
ATOM   3301  CB  SER F   8      84.030  55.740  94.720  1.00  0.00           C
ATOM   3302  HB1 SER F   8      84.330  56.240  93.780  1.00  0.00           H
ATOM   3303  HB2 SER F   8      83.570  54.740  94.530  1.00  0.00           H
ATOM   3304  OG  SER F   8      85.180  55.610  95.530  1.00  0.00           O
ATOM   3305  HG1 SER F   8      85.810  56.290  95.260  1.00  0.00           H
ATOM   3306  C   SER F   8      81.850  56.830  94.320  1.00  0.00           C
ATOM   3307  O   SER F   8      81.380  55.800  93.790  1.00  0.00           O
ATOM   3308  N   GLY F   9      81.470  58.060  93.960  1.00  0.00           N
ATOM   3309  HN  GLY F   9      81.830  58.910  94.350  1.00  0.00           H
ATOM   3310  CA  GLY F   9      80.450  58.360  92.920  1.00  0.00           C
ATOM   3311  HA1 GLY F   9      79.810  57.500  92.760  1.00  0.00           H
ATOM   3312  HA2 GLY F   9      79.890  59.230  93.230  1.00  0.00           H
ATOM   3313  C   GLY F   9      80.940  58.630  91.510  1.00  0.00           C
ATOM   3314  O   GLY F   9      82.170  58.800  91.270  1.00  0.00           O
ATOM   3315  N   TYR F  10      80.040  58.820  90.490  1.00  0.00           N
ATOM   3316  HN  TYR F  10      79.050  58.740  90.540  1.00  0.00           H
ATOM   3317  CA  TYR F  10      80.400  59.350  89.120  1.00  0.00           C
ATOM   3318  HA  TYR F  10      81.400  59.030  88.890  1.00  0.00           H
ATOM   3319  CB  TYR F  10      79.520  58.540  88.110  1.00  0.00           C
ATOM   3320  HB1 TYR F  10      78.440  58.770  88.240  1.00  0.00           H
ATOM   3321  HB2 TYR F  10      79.720  57.450  88.220  1.00  0.00           H
ATOM   3322  CG  TYR F  10      79.850  58.870  86.670  1.00  0.00           C
ATOM   3323  CD1 TYR F  10      80.740  57.940  86.070  1.00  0.00           C
ATOM   3324  HD1 TYR F  10      81.180  57.140  86.650  1.00  0.00           H
ATOM   3325  CE1 TYR F  10      81.010  58.090  84.690  1.00  0.00           C
ATOM   3326  HE1 TYR F  10      81.640  57.370  84.190  1.00  0.00           H
ATOM   3327  CZ  TYR F  10      80.460  59.180  83.960  1.00  0.00           C
ATOM   3328  OH  TYR F  10      80.930  59.370  82.600  1.00  0.00           O
ATOM   3329  HH  TYR F  10      81.820  59.010  82.610  1.00  0.00           H
ATOM   3330  CD2 TYR F  10      79.320  59.930  85.930  1.00  0.00           C
ATOM   3331  HD2 TYR F  10      78.610  60.550  86.450  1.00  0.00           H
ATOM   3332  CE2 TYR F  10      79.560  60.120  84.590  1.00  0.00           C
ATOM   3333  HE2 TYR F  10      79.070  60.900  84.030  1.00  0.00           H
ATOM   3334  C   TYR F  10      80.400  60.850  89.030  1.00  0.00           C
ATOM   3335  O   TYR F  10      79.390  61.550  89.240  1.00  0.00           O
ATOM   3336  N   GLU F  11      81.510  61.540  88.660  1.00  0.00           N
ATOM   3337  HN  GLU F  11      82.270  60.950  88.410  1.00  0.00           H
ATOM   3338  CA  GLU F  11      81.710  62.990  88.850  1.00  0.00           C
ATOM   3339  HA  GLU F  11      80.780  63.390  89.250  1.00  0.00           H
ATOM   3340  CB  GLU F  11      82.930  63.190  89.820  1.00  0.00           C
ATOM   3341  HB1 GLU F  11      83.030  64.300  89.890  1.00  0.00           H
ATOM   3342  HB2 GLU F  11      83.860  62.740  89.430  1.00  0.00           H
ATOM   3343  CG  GLU F  11      82.850  62.560  91.220  1.00  0.00           C
ATOM   3344  HG1 GLU F  11      82.600  61.490  91.370  1.00  0.00           H
ATOM   3345  HG2 GLU F  11      82.080  63.050  91.860  1.00  0.00           H
ATOM   3346  CD  GLU F  11      84.010  62.960  92.090  1.00  0.00           C
ATOM   3347  OE1 GLU F  11      84.110  64.100  92.640  1.00  0.00           O
ATOM   3348  OE2 GLU F  11      85.000  62.180  92.170  1.00  0.00           O
ATOM   3349  C   GLU F  11      82.030  63.640  87.540  1.00  0.00           C
ATOM   3350  O   GLU F  11      82.530  64.750  87.500  1.00  0.00           O
ATOM   3351  N   VAL F  12      81.950  62.890  86.430  1.00  0.00           N
ATOM   3352  HN  VAL F  12      81.520  61.990  86.510  1.00  0.00           H
ATOM   3353  CA  VAL F  12      82.670  63.270  85.230  1.00  0.00           C
ATOM   3354  HA  VAL F  12      83.480  63.950  85.460  1.00  0.00           H
ATOM   3355  CB  VAL F  12      83.300  61.980  84.560  1.00  0.00           C
ATOM   3356  HB  VAL F  12      82.630  61.270  84.020  1.00  0.00           H
ATOM   3357  CG1 VAL F  12      84.300  62.400  83.460  1.00  0.00           C
ATOM   3358 HG11 VAL F  12      84.760  61.560  82.900  1.00  0.00           H
ATOM   3359 HG12 VAL F  12      83.830  62.930  82.600  1.00  0.00           H
ATOM   3360 HG13 VAL F  12      85.120  62.990  83.920  1.00  0.00           H
ATOM   3361  CG2 VAL F  12      83.980  61.060  85.560  1.00  0.00           C
ATOM   3362 HG21 VAL F  12      84.460  61.620  86.400  1.00  0.00           H
ATOM   3363 HG22 VAL F  12      83.250  60.350  86.000  1.00  0.00           H
ATOM   3364 HG23 VAL F  12      84.870  60.630  85.060  1.00  0.00           H
ATOM   3365  C   VAL F  12      81.870  64.140  84.300  1.00  0.00           C
ATOM   3366  O   VAL F  12      80.720  63.870  84.080  1.00  0.00           O
ATOM   3367  N   HIS F  13      82.460  65.290  83.840  1.00  0.00           N
ATOM   3368  HN  HIS F  13      83.410  65.470  84.050  1.00  0.00           H
ATOM   3369  CA  HIS F  13      81.740  66.260  83.080  1.00  0.00           C
ATOM   3370  HA  HIS F  13      80.930  65.730  82.590  1.00  0.00           H
ATOM   3371  CB  HIS F  13      81.000  67.320  84.000  1.00  0.00           C
ATOM   3372  HB1 HIS F  13      81.780  67.490  84.770  1.00  0.00           H
ATOM   3373  HB2 HIS F  13      80.280  66.620  84.480  1.00  0.00           H
ATOM   3374  ND1 HIS F  13      79.430  68.170  82.230  1.00  0.00           N
ATOM   3375  CG  HIS F  13      80.360  68.380  83.250  1.00  0.00           C
ATOM   3376  CE1 HIS F  13      79.240  69.370  81.650  1.00  0.00           C
ATOM   3377  HE1 HIS F  13      78.550  69.550  80.820  1.00  0.00           H
ATOM   3378  NE2 HIS F  13      79.870  70.370  82.310  1.00  0.00           N
ATOM   3379  HE2 HIS F  13      79.950  71.370  82.250  1.00  0.00           H
ATOM   3380  CD2 HIS F  13      80.620  69.730  83.280  1.00  0.00           C
ATOM   3381  HD2 HIS F  13      81.310  70.210  83.970  1.00  0.00           H
ATOM   3382  C   HIS F  13      82.610  66.960  82.060  1.00  0.00           C
ATOM   3383  O   HIS F  13      83.790  67.110  82.270  1.00  0.00           O
ATOM   3384  N   HIS F  14      82.040  67.400  80.940  1.00  0.00           N
ATOM   3385  HN  HIS F  14      81.050  67.400  80.820  1.00  0.00           H
ATOM   3386  CA  HIS F  14      82.660  68.050  79.780  1.00  0.00           C
ATOM   3387  HA  HIS F  14      83.240  67.360  79.170  1.00  0.00           H
ATOM   3388  CB  HIS F  14      81.500  68.710  78.910  1.00  0.00           C
ATOM   3389  HB1 HIS F  14      81.920  69.380  78.130  1.00  0.00           H
ATOM   3390  HB2 HIS F  14      80.860  69.400  79.490  1.00  0.00           H
ATOM   3391  ND1 HIS F  14      81.080  66.950  77.190  1.00  0.00           N
ATOM   3392  CG  HIS F  14      80.610  67.690  78.270  1.00  0.00           C
ATOM   3393  CE1 HIS F  14      80.060  66.170  76.770  1.00  0.00           C
ATOM   3394  HE1 HIS F  14      80.010  65.310  76.090  1.00  0.00           H
ATOM   3395  NE2 HIS F  14      78.960  66.400  77.570  1.00  0.00           N
ATOM   3396  HE2 HIS F  14      78.080  65.930  77.530  1.00  0.00           H
ATOM   3397  CD2 HIS F  14      79.270  67.400  78.460  1.00  0.00           C
ATOM   3398  HD2 HIS F  14      78.530  67.910  79.060  1.00  0.00           H
ATOM   3399  C   HIS F  14      83.610  69.210  79.990  1.00  0.00           C
ATOM   3400  O   HIS F  14      83.680  69.870  81.040  1.00  0.00           O
ATOM   3401  N   GLN F  15      84.550  69.310  78.980  1.00  0.00           N
ATOM   3402  HN  GLN F  15      84.580  68.790  78.130  1.00  0.00           H
ATOM   3403  CA  GLN F  15      85.680  70.220  79.050  1.00  0.00           C
ATOM   3404  HA  GLN F  15      86.150  70.120  78.080  1.00  0.00           H
ATOM   3405  CB  GLN F  15      85.360  71.670  79.260  1.00  0.00           C
ATOM   3406  HB1 GLN F  15      86.180  72.410  79.120  1.00  0.00           H
ATOM   3407  HB2 GLN F  15      84.970  71.840  80.290  1.00  0.00           H
ATOM   3408  CG  GLN F  15      84.110  72.180  78.440  1.00  0.00           C
ATOM   3409  HG1 GLN F  15      84.120  73.280  78.590  1.00  0.00           H
ATOM   3410  HG2 GLN F  15      83.210  71.740  78.920  1.00  0.00           H
ATOM   3411  CD  GLN F  15      84.060  71.790  77.010  1.00  0.00           C
ATOM   3412  OE1 GLN F  15      85.030  71.880  76.240  1.00  0.00           O
ATOM   3413  NE2 GLN F  15      82.870  71.460  76.510  1.00  0.00           N
ATOM   3414 HE21 GLN F  15      82.050  71.570  77.080  1.00  0.00           H
ATOM   3415 HE22 GLN F  15      82.800  71.020  75.620  1.00  0.00           H
ATOM   3416  C   GLN F  15      86.730  69.720  79.950  1.00  0.00           C
ATOM   3417  O   GLN F  15      86.470  69.110  81.040  1.00  0.00           O
ATOM   3418  N   LYS F  16      87.980  70.040  79.630  1.00  0.00           N
ATOM   3419  HN  LYS F  16      88.120  70.510  78.770  1.00  0.00           H
ATOM   3420  CA  LYS F  16      89.200  69.630  80.320  1.00  0.00           C
ATOM   3421  HA  LYS F  16      89.180  69.600  81.400  1.00  0.00           H
ATOM   3422  CB  LYS F  16      89.700  68.180  79.980  1.00  0.00           C
ATOM   3423  HB1 LYS F  16      88.950  67.450  80.370  1.00  0.00           H
ATOM   3424  HB2 LYS F  16      90.570  67.950  80.620  1.00  0.00           H
ATOM   3425  CG  LYS F  16      90.100  67.890  78.530  1.00  0.00           C
ATOM   3426  HG1 LYS F  16      90.930  68.560  78.230  1.00  0.00           H
ATOM   3427  HG2 LYS F  16      89.280  68.240  77.870  1.00  0.00           H
ATOM   3428  CD  LYS F  16      90.430  66.460  78.340  1.00  0.00           C
ATOM   3429  HD1 LYS F  16      89.480  65.890  78.260  1.00  0.00           H
ATOM   3430  HD2 LYS F  16      90.930  66.340  77.350  1.00  0.00           H
ATOM   3431  CE  LYS F  16      91.570  65.980  79.400  1.00  0.00           C
ATOM   3432  HE1 LYS F  16      91.140  65.890  80.420  1.00  0.00           H
ATOM   3433  HE2 LYS F  16      92.370  66.750  79.510  1.00  0.00           H
ATOM   3434  NZ  LYS F  16      92.080  64.660  79.060  1.00  0.00           N
ATOM   3435  HZ1 LYS F  16      92.550  64.480  78.150  1.00  0.00           H
ATOM   3436  HZ2 LYS F  16      92.750  64.360  79.800  1.00  0.00           H
ATOM   3437  HZ3 LYS F  16      91.320  63.970  79.190  1.00  0.00           H
ATOM   3438  C   LYS F  16      90.270  70.640  80.180  1.00  0.00           C
ATOM   3439  O   LYS F  16      90.310  71.360  79.170  1.00  0.00           O
ATOM   3440  N   LEU F  17      91.300  70.850  81.090  1.00  0.00           N
ATOM   3441  HN  LEU F  17      91.590  70.160  81.750  1.00  0.00           H
ATOM   3442  CA  LEU F  17      92.320  71.860  80.910  1.00  0.00           C
ATOM   3443  HA  LEU F  17      92.160  72.380  79.980  1.00  0.00           H
ATOM   3444  CB  LEU F  17      92.130  73.080  81.850  1.00  0.00           C
ATOM   3445  HB1 LEU F  17      92.070  72.710  82.900  1.00  0.00           H
ATOM   3446  HB2 LEU F  17      91.110  73.490  81.710  1.00  0.00           H
ATOM   3447  CG  LEU F  17      93.120  74.200  81.630  1.00  0.00           C
ATOM   3448  HG  LEU F  17      94.120  73.740  81.490  1.00  0.00           H
ATOM   3449  CD1 LEU F  17      92.850  74.920  80.290  1.00  0.00           C
ATOM   3450 HD11 LEU F  17      91.890  75.470  80.410  1.00  0.00           H
ATOM   3451 HD12 LEU F  17      93.660  75.650  80.070  1.00  0.00           H
ATOM   3452 HD13 LEU F  17      92.730  74.250  79.400  1.00  0.00           H
ATOM   3453  CD2 LEU F  17      93.280  75.120  82.780  1.00  0.00           C
ATOM   3454 HD21 LEU F  17      92.300  75.500  83.130  1.00  0.00           H
ATOM   3455 HD22 LEU F  17      93.700  74.550  83.640  1.00  0.00           H
ATOM   3456 HD23 LEU F  17      93.860  76.030  82.510  1.00  0.00           H
ATOM   3457  C   LEU F  17      93.720  71.260  80.810  1.00  0.00           C
ATOM   3458  O   LEU F  17      94.130  70.560  81.790  1.00  0.00           O
ATOM   3459  N   VAL F  18      94.250  71.450  79.610  1.00  0.00           N
ATOM   3460  HN  VAL F  18      93.890  72.150  78.990  1.00  0.00           H
ATOM   3461  CA  VAL F  18      95.300  70.640  79.010  1.00  0.00           C
ATOM   3462  HA  VAL F  18      95.690  70.110  79.870  1.00  0.00           H
ATOM   3463  CB  VAL F  18      94.770  69.730  77.960  1.00  0.00           C
ATOM   3464  HB  VAL F  18      94.210  70.240  77.140  1.00  0.00           H
ATOM   3465  CG1 VAL F  18      95.940  68.990  77.390  1.00  0.00           C
ATOM   3466 HG11 VAL F  18      96.460  68.460  78.220  1.00  0.00           H
ATOM   3467 HG12 VAL F  18      95.710  68.110  76.750  1.00  0.00           H
ATOM   3468 HG13 VAL F  18      96.680  69.700  76.950  1.00  0.00           H
ATOM   3469  CG2 VAL F  18      93.760  68.710  78.610  1.00  0.00           C
ATOM   3470 HG21 VAL F  18      92.760  69.150  78.830  1.00  0.00           H
ATOM   3471 HG22 VAL F  18      93.590  67.990  77.780  1.00  0.00           H
ATOM   3472 HG23 VAL F  18      94.180  68.160  79.480  1.00  0.00           H
ATOM   3473  C   VAL F  18      96.370  71.560  78.490  1.00  0.00           C
ATOM   3474  O   VAL F  18      95.990  72.570  77.820  1.00  0.00           O
ATOM   3475  N   PHE F  19      97.660  71.220  78.660  1.00  0.00           N
ATOM   3476  HN  PHE F  19      97.810  70.410  79.220  1.00  0.00           H
ATOM   3477  CA  PHE F  19      98.860  71.860  78.180  1.00  0.00           C
ATOM   3478  HA  PHE F  19      98.590  72.670  77.510  1.00  0.00           H
ATOM   3479  CB  PHE F  19      99.620  72.580  79.360  1.00  0.00           C
ATOM   3480  HB1 PHE F  19      99.680  71.770  80.130  1.00  0.00           H
ATOM   3481  HB2 PHE F  19      98.980  73.350  79.840  1.00  0.00           H
ATOM   3482  CG  PHE F  19     100.990  73.130  79.020  1.00  0.00           C
ATOM   3483  CD1 PHE F  19     101.170  74.210  78.200  1.00  0.00           C
ATOM   3484  HD1 PHE F  19     100.320  74.580  77.660  1.00  0.00           H
ATOM   3485  CE1 PHE F  19     102.400  74.870  78.180  1.00  0.00           C
ATOM   3486  HE1 PHE F  19     102.330  75.760  77.580  1.00  0.00           H
ATOM   3487  CZ  PHE F  19     103.520  74.340  78.760  1.00  0.00           C
ATOM   3488  HZ  PHE F  19     104.500  74.790  78.660  1.00  0.00           H
ATOM   3489  CD2 PHE F  19     102.130  72.610  79.640  1.00  0.00           C
ATOM   3490  HD2 PHE F  19     102.030  71.840  80.390  1.00  0.00           H
ATOM   3491  CE2 PHE F  19     103.420  73.190  79.530  1.00  0.00           C
ATOM   3492  HE2 PHE F  19     104.220  72.840  80.170  1.00  0.00           H
ATOM   3493  C   PHE F  19      99.650  70.810  77.330  1.00  0.00           C
ATOM   3494  O   PHE F  19     100.410  71.190  76.440  1.00  0.00           O
ATOM   3495  N   PHE F  20      99.460  69.460  77.610  1.00  0.00           N
ATOM   3496  HN  PHE F  20      98.870  69.160  78.360  1.00  0.00           H
ATOM   3497  CA  PHE F  20     100.150  68.280  76.930  1.00  0.00           C
ATOM   3498  HA  PHE F  20     100.530  68.660  76.000  1.00  0.00           H
ATOM   3499  CB  PHE F  20     101.410  67.720  77.710  1.00  0.00           C
ATOM   3500  HB1 PHE F  20     101.970  66.920  77.170  1.00  0.00           H
ATOM   3501  HB2 PHE F  20     101.010  67.420  78.700  1.00  0.00           H
ATOM   3502  CG  PHE F  20     102.510  68.620  77.960  1.00  0.00           C
ATOM   3503  CD1 PHE F  20     103.000  69.600  77.070  1.00  0.00           C
ATOM   3504  HD1 PHE F  20     102.670  69.800  76.060  1.00  0.00           H
ATOM   3505  CE1 PHE F  20     104.130  70.330  77.450  1.00  0.00           C
ATOM   3506  HE1 PHE F  20     104.500  71.090  76.780  1.00  0.00           H
ATOM   3507  CZ  PHE F  20     104.740  70.200  78.740  1.00  0.00           C
ATOM   3508  HZ  PHE F  20     105.610  70.820  78.900  1.00  0.00           H
ATOM   3509  CD2 PHE F  20     103.210  68.420  79.200  1.00  0.00           C
ATOM   3510  HD2 PHE F  20     103.000  67.590  79.870  1.00  0.00           H
ATOM   3511  CE2 PHE F  20     104.310  69.180  79.580  1.00  0.00           C
ATOM   3512  HE2 PHE F  20     104.880  68.920  80.460  1.00  0.00           H
ATOM   3513  C   PHE F  20      99.100  67.230  76.500  1.00  0.00           C
ATOM   3514  O   PHE F  20      98.300  66.740  77.280  1.00  0.00           O
ATOM   3515  N   ALA F  21      99.130  66.900  75.210  1.00  0.00           N
ATOM   3516  HN  ALA F  21      99.830  67.330  74.650  1.00  0.00           H
ATOM   3517  CA  ALA F  21      98.230  66.000  74.480  1.00  0.00           C
ATOM   3518  HA  ALA F  21      97.240  65.990  74.910  1.00  0.00           H
ATOM   3519  CB  ALA F  21      97.830  66.780  73.180  1.00  0.00           C
ATOM   3520  HB1 ALA F  21      97.160  67.630  73.460  1.00  0.00           H
ATOM   3521  HB2 ALA F  21      98.680  67.230  72.630  1.00  0.00           H
ATOM   3522  HB3 ALA F  21      97.240  66.030  72.620  1.00  0.00           H
ATOM   3523  C   ALA F  21      98.690  64.520  74.140  1.00  0.00           C
ATOM   3524  O   ALA F  21      98.010  63.520  74.450  1.00  0.00           O
ATOM   3525  N   GLU F  22      99.770  64.400  73.370  1.00  0.00           N
ATOM   3526  HN  GLU F  22     100.190  65.280  73.180  1.00  0.00           H
ATOM   3527  CA  GLU F  22     100.310  63.200  72.800  1.00  0.00           C
ATOM   3528  HA  GLU F  22      99.650  62.430  73.150  1.00  0.00           H
ATOM   3529  CB  GLU F  22     100.100  63.220  71.250  1.00  0.00           C
ATOM   3530  HB1 GLU F  22     100.620  62.380  70.740  1.00  0.00           H
ATOM   3531  HB2 GLU F  22     100.540  64.090  70.720  1.00  0.00           H
ATOM   3532  CG  GLU F  22      98.630  63.190  70.910  1.00  0.00           C
ATOM   3533  HG1 GLU F  22      98.170  64.180  71.140  1.00  0.00           H
ATOM   3534  HG2 GLU F  22      98.180  62.350  71.480  1.00  0.00           H
ATOM   3535  CD  GLU F  22      98.310  63.060  69.400  1.00  0.00           C
ATOM   3536  OE1 GLU F  22      98.740  63.850  68.560  1.00  0.00           O
ATOM   3537  OE2 GLU F  22      97.620  62.040  69.070  1.00  0.00           O
ATOM   3538  C   GLU F  22     101.840  63.050  73.160  1.00  0.00           C
ATOM   3539  O   GLU F  22     102.460  61.940  73.060  1.00  0.00           O
ATOM   3540  N   ASP F  23     102.520  64.090  73.580  1.00  0.00           N
ATOM   3541  HN  ASP F  23     102.050  64.960  73.580  1.00  0.00           H
ATOM   3542  CA  ASP F  23     103.900  64.300  73.810  1.00  0.00           C
ATOM   3543  HA  ASP F  23     104.210  63.350  74.210  1.00  0.00           H
ATOM   3544  CB  ASP F  23     104.590  64.600  72.430  1.00  0.00           C
ATOM   3545  HB1 ASP F  23     104.180  65.590  72.130  1.00  0.00           H
ATOM   3546  HB2 ASP F  23     104.410  63.770  71.720  1.00  0.00           H
ATOM   3547  CG  ASP F  23     106.080  64.790  72.440  1.00  0.00           C
ATOM   3548  OD1 ASP F  23     106.590  65.260  71.400  1.00  0.00           O
ATOM   3549  OD2 ASP F  23     106.760  64.420  73.460  1.00  0.00           O
ATOM   3550  C   ASP F  23     104.110  65.320  74.990  1.00  0.00           C
ATOM   3551  O   ASP F  23     103.210  65.910  75.620  1.00  0.00           O
ATOM   3552  N   VAL F  24     105.390  65.460  75.440  1.00  0.00           N
ATOM   3553  HN  VAL F  24     106.150  65.130  74.880  1.00  0.00           H
ATOM   3554  CA  VAL F  24     105.760  66.320  76.580  1.00  0.00           C
ATOM   3555  HA  VAL F  24     104.910  66.980  76.640  1.00  0.00           H
ATOM   3556  CB  VAL F  24     106.040  65.500  77.920  1.00  0.00           C
ATOM   3557  HB  VAL F  24     106.290  66.160  78.780  1.00  0.00           H
ATOM   3558  CG1 VAL F  24     104.830  64.610  78.360  1.00  0.00           C
ATOM   3559 HG11 VAL F  24     105.180  64.100  79.280  1.00  0.00           H
ATOM   3560 HG12 VAL F  24     103.950  65.250  78.540  1.00  0.00           H
ATOM   3561 HG13 VAL F  24     104.620  63.860  77.560  1.00  0.00           H
ATOM   3562  CG2 VAL F  24     107.280  64.540  77.840  1.00  0.00           C
ATOM   3563 HG21 VAL F  24     107.300  63.700  78.570  1.00  0.00           H
ATOM   3564 HG22 VAL F  24     107.200  64.020  76.860  1.00  0.00           H
ATOM   3565 HG23 VAL F  24     108.230  65.110  77.840  1.00  0.00           H
ATOM   3566  C   VAL F  24     107.010  67.080  76.400  1.00  0.00           C
ATOM   3567  O   VAL F  24     107.250  68.030  77.160  1.00  0.00           O
ATOM   3568  N   GLY F  25     107.790  66.790  75.340  1.00  0.00           N
ATOM   3569  HN  GLY F  25     107.430  66.190  74.620  1.00  0.00           H
ATOM   3570  CA  GLY F  25     109.170  67.300  75.230  1.00  0.00           C
ATOM   3571  HA1 GLY F  25     109.630  66.790  74.400  1.00  0.00           H
ATOM   3572  HA2 GLY F  25     109.060  68.320  74.890  1.00  0.00           H
ATOM   3573  C   GLY F  25     110.060  67.350  76.420  1.00  0.00           C
ATOM   3574  O   GLY F  25     110.040  66.520  77.340  1.00  0.00           O
ATOM   3575  N   SER F  26     110.970  68.300  76.420  1.00  0.00           N
ATOM   3576  HN  SER F  26     110.920  68.870  75.590  1.00  0.00           H
ATOM   3577  CA  SER F  26     111.970  68.570  77.450  1.00  0.00           C
ATOM   3578  HA  SER F  26     112.040  67.830  78.230  1.00  0.00           H
ATOM   3579  CB  SER F  26     113.330  68.940  76.820  1.00  0.00           C
ATOM   3580  HB1 SER F  26     113.090  69.710  76.050  1.00  0.00           H
ATOM   3581  HB2 SER F  26     113.590  68.090  76.150  1.00  0.00           H
ATOM   3582  OG  SER F  26     114.390  69.250  77.710  1.00  0.00           O
ATOM   3583  HG1 SER F  26     114.520  68.490  78.280  1.00  0.00           H
ATOM   3584  C   SER F  26     111.480  69.800  78.190  1.00  0.00           C
ATOM   3585  O   SER F  26     111.570  70.910  77.690  1.00  0.00           O
ATOM   3586  N   ASN F  27     110.920  69.600  79.380  1.00  0.00           N
ATOM   3587  HN  ASN F  27     111.000  68.710  79.840  1.00  0.00           H
ATOM   3588  CA  ASN F  27     109.990  70.410  80.040  1.00  0.00           C
ATOM   3589  HA  ASN F  27     110.060  71.370  79.560  1.00  0.00           H
ATOM   3590  CB  ASN F  27     108.530  69.900  79.890  1.00  0.00           C
ATOM   3591  HB1 ASN F  27     108.320  69.680  78.820  1.00  0.00           H
ATOM   3592  HB2 ASN F  27     107.870  70.700  80.280  1.00  0.00           H
ATOM   3593  CG  ASN F  27     108.170  68.600  80.670  1.00  0.00           C
ATOM   3594  OD1 ASN F  27     107.720  68.650  81.840  1.00  0.00           O
ATOM   3595  ND2 ASN F  27     108.370  67.410  80.080  1.00  0.00           N
ATOM   3596 HD21 ASN F  27     108.680  67.310  79.130  1.00  0.00           H
ATOM   3597 HD22 ASN F  27     108.320  66.600  80.660  1.00  0.00           H
ATOM   3598  C   ASN F  27     110.270  70.690  81.510  1.00  0.00           C
ATOM   3599  O   ASN F  27     110.810  69.860  82.270  1.00  0.00           O
ATOM   3600  N   LYS F  28     109.660  71.790  81.970  1.00  0.00           N
ATOM   3601  HN  LYS F  28     109.230  72.330  81.260  1.00  0.00           H
ATOM   3602  CA  LYS F  28     109.870  72.130  83.350  1.00  0.00           C
ATOM   3603  HA  LYS F  28     110.590  71.490  83.830  1.00  0.00           H
ATOM   3604  CB  LYS F  28     110.460  73.550  83.440  1.00  0.00           C
ATOM   3605  HB1 LYS F  28     110.700  73.820  84.490  1.00  0.00           H
ATOM   3606  HB2 LYS F  28     109.630  74.210  83.110  1.00  0.00           H
ATOM   3607  CG  LYS F  28     111.770  73.750  82.620  1.00  0.00           C
ATOM   3608  HG1 LYS F  28     112.060  74.820  82.530  1.00  0.00           H
ATOM   3609  HG2 LYS F  28     111.640  73.260  81.630  1.00  0.00           H
ATOM   3610  CD  LYS F  28     112.830  72.850  83.270  1.00  0.00           C
ATOM   3611  HD1 LYS F  28     112.530  71.810  83.020  1.00  0.00           H
ATOM   3612  HD2 LYS F  28     113.780  73.040  82.720  1.00  0.00           H
ATOM   3613  CE  LYS F  28     113.300  72.860  84.780  1.00  0.00           C
ATOM   3614  HE1 LYS F  28     114.170  72.170  84.890  1.00  0.00           H
ATOM   3615  HE2 LYS F  28     112.480  72.640  85.500  1.00  0.00           H
ATOM   3616  NZ  LYS F  28     113.870  74.180  85.140  1.00  0.00           N
ATOM   3617  HZ1 LYS F  28     114.790  74.280  84.670  1.00  0.00           H
ATOM   3618  HZ2 LYS F  28     113.180  74.920  84.960  1.00  0.00           H
ATOM   3619  HZ3 LYS F  28     114.170  74.220  86.140  1.00  0.00           H
ATOM   3620  C   LYS F  28     108.730  72.020  84.300  1.00  0.00           C
ATOM   3621  O   LYS F  28     108.870  72.150  85.500  1.00  0.00           O
ATOM   3622  N   GLY F  29     107.490  71.810  83.790  1.00  0.00           N
ATOM   3623  HN  GLY F  29     107.370  71.780  82.810  1.00  0.00           H
ATOM   3624  CA  GLY F  29     106.290  71.770  84.680  1.00  0.00           C
ATOM   3625  HA1 GLY F  29     105.730  70.910  84.350  1.00  0.00           H
ATOM   3626  HA2 GLY F  29     106.580  71.560  85.690  1.00  0.00           H
ATOM   3627  C   GLY F  29     105.550  73.130  84.620  1.00  0.00           C
ATOM   3628  O   GLY F  29     106.230  74.170  84.710  1.00  0.00           O
ATOM   3629  N   ALA F  30     104.210  73.050  84.550  1.00  0.00           N
ATOM   3630  HN  ALA F  30     103.710  72.200  84.660  1.00  0.00           H
ATOM   3631  CA  ALA F  30     103.540  74.230  84.260  1.00  0.00           C
ATOM   3632  HA  ALA F  30     104.100  75.160  84.330  1.00  0.00           H
ATOM   3633  CB  ALA F  30     102.860  74.110  82.930  1.00  0.00           C
ATOM   3634  HB1 ALA F  30     102.140  74.920  82.700  1.00  0.00           H
ATOM   3635  HB2 ALA F  30     103.510  74.010  82.030  1.00  0.00           H
ATOM   3636  HB3 ALA F  30     102.300  73.150  82.950  1.00  0.00           H
ATOM   3637  C   ALA F  30     102.390  74.210  85.260  1.00  0.00           C
ATOM   3638  O   ALA F  30     101.980  73.230  85.940  1.00  0.00           O
ATOM   3639  N   ILE F  31     101.780  75.390  85.500  1.00  0.00           N
ATOM   3640  HN  ILE F  31     102.060  76.220  85.020  1.00  0.00           H
ATOM   3641  CA  ILE F  31     100.700  75.680  86.400  1.00  0.00           C
ATOM   3642  HA  ILE F  31     100.740  74.910  87.160  1.00  0.00           H
ATOM   3643  CB  ILE F  31     100.860  77.110  87.010  1.00  0.00           C
ATOM   3644  HB  ILE F  31     100.570  77.890  86.270  1.00  0.00           H
ATOM   3645  CG2 ILE F  31      99.850  77.220  88.250  1.00  0.00           C
ATOM   3646 HG21 ILE F  31      98.800  77.210  87.880  1.00  0.00           H
ATOM   3647 HG22 ILE F  31     100.050  76.470  89.040  1.00  0.00           H
ATOM   3648 HG23 ILE F  31     100.070  78.200  88.720  1.00  0.00           H
ATOM   3649  CG1 ILE F  31     102.340  77.460  87.500  1.00  0.00           C
ATOM   3650 HG11 ILE F  31     103.020  77.400  86.630  1.00  0.00           H
ATOM   3651 HG12 ILE F  31     102.520  76.610  88.200  1.00  0.00           H
ATOM   3652  CD  ILE F  31     102.490  78.780  88.180  1.00  0.00           C
ATOM   3653  HD1 ILE F  31     103.550  78.750  88.500  1.00  0.00           H
ATOM   3654  HD2 ILE F  31     102.460  79.670  87.520  1.00  0.00           H
ATOM   3655  HD3 ILE F  31     101.880  78.850  89.110  1.00  0.00           H
ATOM   3656  C   ILE F  31      99.290  75.560  85.730  1.00  0.00           C
ATOM   3657  O   ILE F  31      99.010  76.360  84.840  1.00  0.00           O
ATOM   3658  N   ILE F  32      98.450  74.560  86.090  1.00  0.00           N
ATOM   3659  HN  ILE F  32      98.730  73.970  86.840  1.00  0.00           H
ATOM   3660  CA  ILE F  32      97.210  74.270  85.350  1.00  0.00           C
ATOM   3661  HA  ILE F  32      97.060  75.060  84.630  1.00  0.00           H
ATOM   3662  CB  ILE F  32      97.250  72.810  84.750  1.00  0.00           C
ATOM   3663  HB  ILE F  32      97.330  72.130  85.620  1.00  0.00           H
ATOM   3664  CG2 ILE F  32      96.050  72.620  83.940  1.00  0.00           C
ATOM   3665 HG21 ILE F  32      95.950  71.530  83.770  1.00  0.00           H
ATOM   3666 HG22 ILE F  32      95.050  72.820  84.380  1.00  0.00           H
ATOM   3667 HG23 ILE F  32      96.010  73.190  82.980  1.00  0.00           H
ATOM   3668  CG1 ILE F  32      98.600  72.500  83.990  1.00  0.00           C
ATOM   3669 HG11 ILE F  32      99.550  72.860  84.440  1.00  0.00           H
ATOM   3670 HG12 ILE F  32      98.590  73.080  83.050  1.00  0.00           H
ATOM   3671  CD  ILE F  32      98.640  70.950  83.630  1.00  0.00           C
ATOM   3672  HD1 ILE F  32      97.720  70.680  83.080  1.00  0.00           H
ATOM   3673  HD2 ILE F  32      99.470  70.780  82.910  1.00  0.00           H
ATOM   3674  HD3 ILE F  32      98.620  70.330  84.560  1.00  0.00           H
ATOM   3675  C   ILE F  32      96.040  74.340  86.310  1.00  0.00           C
ATOM   3676  O   ILE F  32      95.960  73.550  87.250  1.00  0.00           O
ATOM   3677  N   GLY F  33      95.060  75.240  86.030  1.00  0.00           N
ATOM   3678  HN  GLY F  33      95.060  75.870  85.250  1.00  0.00           H
ATOM   3679  CA  GLY F  33      93.960  75.410  86.980  1.00  0.00           C
ATOM   3680  HA1 GLY F  33      93.520  74.430  87.040  1.00  0.00           H
ATOM   3681  HA2 GLY F  33      94.280  75.720  87.970  1.00  0.00           H
ATOM   3682  C   GLY F  33      92.950  76.370  86.430  1.00  0.00           C
ATOM   3683  O   GLY F  33      93.340  77.410  85.930  1.00  0.00           O
ATOM   3684  N   LEU F  34      91.720  76.010  86.580  1.00  0.00           N
ATOM   3685  HN  LEU F  34      91.560  75.130  87.000  1.00  0.00           H
ATOM   3686  CA  LEU F  34      90.560  76.710  86.040  1.00  0.00           C
ATOM   3687  HA  LEU F  34      90.820  76.910  85.010  1.00  0.00           H
ATOM   3688  CB  LEU F  34      89.230  75.960  86.310  1.00  0.00           C
ATOM   3689  HB1 LEU F  34      88.380  76.540  85.890  1.00  0.00           H
ATOM   3690  HB2 LEU F  34      89.100  75.860  87.400  1.00  0.00           H
ATOM   3691  CG  LEU F  34      89.280  74.480  85.720  1.00  0.00           C
ATOM   3692  HG  LEU F  34      90.020  73.850  86.250  1.00  0.00           H
ATOM   3693  CD1 LEU F  34      87.870  73.840  86.020  1.00  0.00           C
ATOM   3694 HD11 LEU F  34      87.110  74.420  85.460  1.00  0.00           H
ATOM   3695 HD12 LEU F  34      87.800  72.790  85.650  1.00  0.00           H
ATOM   3696 HD13 LEU F  34      87.530  73.830  87.080  1.00  0.00           H
ATOM   3697  CD2 LEU F  34      89.550  74.430  84.200  1.00  0.00           C
ATOM   3698 HD21 LEU F  34      90.600  74.770  84.040  1.00  0.00           H
ATOM   3699 HD22 LEU F  34      89.420  73.360  83.920  1.00  0.00           H
ATOM   3700 HD23 LEU F  34      88.850  75.130  83.690  1.00  0.00           H
ATOM   3701  C   LEU F  34      90.530  78.060  86.660  1.00  0.00           C
ATOM   3702  O   LEU F  34      90.250  79.030  86.030  1.00  0.00           O
ATOM   3703  N   MET F  35      90.840  78.160  87.970  1.00  0.00           N
ATOM   3704  HN  MET F  35      90.850  77.400  88.610  1.00  0.00           H
ATOM   3705  CA  MET F  35      91.230  79.360  88.650  1.00  0.00           C
ATOM   3706  HA  MET F  35      91.340  80.170  87.940  1.00  0.00           H
ATOM   3707  CB  MET F  35      90.210  79.780  89.650  1.00  0.00           C
ATOM   3708  HB1 MET F  35      90.560  80.610  90.290  1.00  0.00           H
ATOM   3709  HB2 MET F  35      89.890  78.980  90.350  1.00  0.00           H
ATOM   3710  CG  MET F  35      88.950  80.340  89.060  1.00  0.00           C
ATOM   3711  HG1 MET F  35      88.490  79.520  88.470  1.00  0.00           H
ATOM   3712  HG2 MET F  35      89.040  81.170  88.330  1.00  0.00           H
ATOM   3713  SD  MET F  35      87.780  81.050  90.230  1.00  0.00           S
ATOM   3714  CE  MET F  35      86.570  79.730  90.770  1.00  0.00           C
ATOM   3715  HE1 MET F  35      87.060  78.960  91.400  1.00  0.00           H
ATOM   3716  HE2 MET F  35      85.820  80.250  91.410  1.00  0.00           H
ATOM   3717  HE3 MET F  35      86.030  79.320  89.880  1.00  0.00           H
ATOM   3718  C   MET F  35      92.650  79.140  89.180  1.00  0.00           C
ATOM   3719  O   MET F  35      93.010  78.060  89.660  1.00  0.00           O
ATOM   3720  N   VAL F  36      93.540  80.120  89.000  1.00  0.00           N
ATOM   3721  HN  VAL F  36      93.330  80.980  88.530  1.00  0.00           H
ATOM   3722  CA  VAL F  36      94.890  80.090  89.540  1.00  0.00           C
ATOM   3723  HA  VAL F  36      95.020  79.250  90.200  1.00  0.00           H
ATOM   3724  CB  VAL F  36      95.970  79.960  88.480  1.00  0.00           C
ATOM   3725  HB  VAL F  36      96.050  80.830  87.790  1.00  0.00           H
ATOM   3726  CG1 VAL F  36      97.370  79.610  89.050  1.00  0.00           C
ATOM   3727 HG11 VAL F  36      97.740  80.450  89.680  1.00  0.00           H
ATOM   3728 HG12 VAL F  36      97.400  78.750  89.760  1.00  0.00           H
ATOM   3729 HG13 VAL F  36      98.170  79.480  88.290  1.00  0.00           H
ATOM   3730  CG2 VAL F  36      95.530  78.760  87.590  1.00  0.00           C
ATOM   3731 HG21 VAL F  36      95.430  77.760  88.060  1.00  0.00           H
ATOM   3732 HG22 VAL F  36      94.680  79.100  86.960  1.00  0.00           H
ATOM   3733 HG23 VAL F  36      96.330  78.590  86.840  1.00  0.00           H
ATOM   3734  C   VAL F  36      95.150  81.430  90.300  1.00  0.00           C
ATOM   3735  O   VAL F  36      95.030  82.540  89.750  1.00  0.00           O
ATOM   3736  N   GLY F  37      95.640  81.430  91.470  1.00  0.00           N
ATOM   3737  HN  GLY F  37      95.830  80.540  91.900  1.00  0.00           H
ATOM   3738  CA  GLY F  37      95.850  82.590  92.380  1.00  0.00           C
ATOM   3739  HA1 GLY F  37      94.970  83.210  92.370  1.00  0.00           H
ATOM   3740  HA2 GLY F  37      96.100  82.240  93.370  1.00  0.00           H
ATOM   3741  C   GLY F  37      97.010  83.490  92.040  1.00  0.00           C
ATOM   3742  O   GLY F  37      97.650  83.360  91.020  1.00  0.00           O
ATOM   3743  N   GLY F  38      97.390  84.460  92.830  1.00  0.00           N
ATOM   3744  HN  GLY F  38      96.930  84.650  93.700  1.00  0.00           H
ATOM   3745  CA  GLY F  38      98.570  85.360  92.630  1.00  0.00           C
ATOM   3746  HA1 GLY F  38      98.590  85.660  91.590  1.00  0.00           H
ATOM   3747  HA2 GLY F  38      98.510  86.190  93.320  1.00  0.00           H
ATOM   3748  C   GLY F  38      99.900  84.560  92.890  1.00  0.00           C
ATOM   3749  O   GLY F  38      99.880  83.460  93.480  1.00  0.00           O
ATOM   3750  N   VAL F  39     101.070  85.100  92.450  1.00  0.00           N
ATOM   3751  HN  VAL F  39     101.070  85.990  92.010  1.00  0.00           H
ATOM   3752  CA  VAL F  39     102.300  84.310  92.520  1.00  0.00           C
ATOM   3753  HA  VAL F  39     102.390  83.550  93.270  1.00  0.00           H
ATOM   3754  CB  VAL F  39     102.730  83.680  91.200  1.00  0.00           C
ATOM   3755  HB  VAL F  39     102.980  84.470  90.450  1.00  0.00           H
ATOM   3756  CG1 VAL F  39     104.010  82.820  91.480  1.00  0.00           C
ATOM   3757 HG11 VAL F  39     103.680  82.070  92.230  1.00  0.00           H
ATOM   3758 HG12 VAL F  39     104.460  82.380  90.560  1.00  0.00           H
ATOM   3759 HG13 VAL F  39     104.790  83.510  91.870  1.00  0.00           H
ATOM   3760  CG2 VAL F  39     101.580  82.870  90.630  1.00  0.00           C
ATOM   3761 HG21 VAL F  39     101.090  82.340  91.470  1.00  0.00           H
ATOM   3762 HG22 VAL F  39     100.820  83.530  90.160  1.00  0.00           H
ATOM   3763 HG23 VAL F  39     101.900  82.170  89.830  1.00  0.00           H
ATOM   3764  C   VAL F  39     103.320  85.350  92.930  1.00  0.00           C
ATOM   3765  O   VAL F  39     103.400  86.450  92.480  1.00  0.00           O
ATOM   3766  N   VAL F  40     104.160  85.020  93.970  1.00  0.00           N
ATOM   3767  HN  VAL F  40     104.050  84.080  94.280  1.00  0.00           H
ATOM   3768  CA  VAL F  40     105.200  85.830  94.570  1.00  0.00           C
ATOM   3769  HA  VAL F  40     105.230  86.810  94.130  1.00  0.00           H
ATOM   3770  CB  VAL F  40     105.130  85.960  96.040  1.00  0.00           C
ATOM   3771  HB  VAL F  40     105.040  85.010  96.610  1.00  0.00           H
ATOM   3772  CG1 VAL F  40     106.430  86.720  96.410  1.00  0.00           C
ATOM   3773 HG11 VAL F  40     106.230  87.160  97.410  1.00  0.00           H
ATOM   3774 HG12 VAL F  40     107.310  86.050  96.300  1.00  0.00           H
ATOM   3775 HG13 VAL F  40     106.480  87.540  95.660  1.00  0.00           H
ATOM   3776  CG2 VAL F  40     103.790  86.750  96.250  1.00  0.00           C
ATOM   3777 HG21 VAL F  40     103.840  87.750  95.770  1.00  0.00           H
ATOM   3778 HG22 VAL F  40     102.910  86.160  95.910  1.00  0.00           H
ATOM   3779 HG23 VAL F  40     103.540  87.010  97.300  1.00  0.00           H
ATOM   3780  C   VAL F  40     106.480  85.200  94.090  1.00  0.00           C
ATOM   3781  O   VAL F  40     106.880  84.140  94.540  1.00  0.00           O
ATOM   3782  N   ILE F  41     107.310  85.870  93.240  1.00  0.00           N
ATOM   3783  HN  ILE F  41     107.060  86.740  92.820  1.00  0.00           H
ATOM   3784  CA  ILE F  41     108.610  85.390  92.970  1.00  0.00           C
ATOM   3785  HA  ILE F  41     108.700  84.320  93.110  1.00  0.00           H
ATOM   3786  CB  ILE F  41     109.050  85.840  91.550  1.00  0.00           C
ATOM   3787  HB  ILE F  41     109.180  86.940  91.440  1.00  0.00           H
ATOM   3788  CG2 ILE F  41     110.420  85.170  91.320  1.00  0.00           C
ATOM   3789 HG21 ILE F  41     110.750  85.340  90.270  1.00  0.00           H
ATOM   3790 HG22 ILE F  41     111.190  85.670  91.940  1.00  0.00           H
ATOM   3791 HG23 ILE F  41     110.510  84.070  91.450  1.00  0.00           H
ATOM   3792  CG1 ILE F  41     108.130  85.430  90.400  1.00  0.00           C
ATOM   3793 HG11 ILE F  41     108.520  85.780  89.430  1.00  0.00           H
ATOM   3794 HG12 ILE F  41     107.120  85.890  90.510  1.00  0.00           H
ATOM   3795  CD  ILE F  41     108.010  83.900  90.230  1.00  0.00           C
ATOM   3796  HD1 ILE F  41     107.630  83.710  89.200  1.00  0.00           H
ATOM   3797  HD2 ILE F  41     108.900  83.290  90.500  1.00  0.00           H
ATOM   3798  HD3 ILE F  41     107.240  83.640  90.980  1.00  0.00           H
ATOM   3799  C   ILE F  41     109.620  85.900  93.990  1.00  0.00           C
ATOM   3800  O   ILE F  41     110.020  87.090  93.940  1.00  0.00           O
ATOM   3801  N   ALA F  42     109.980  85.120  95.020  1.00  0.00           N
ATOM   3802  HN  ALA F  42     109.850  84.140  94.960  1.00  0.00           H
ATOM   3803  CA  ALA F  42     110.770  85.590  96.170  1.00  0.00           C
ATOM   3804  HA  ALA F  42     110.270  86.460  96.560  1.00  0.00           H
ATOM   3805  CB  ALA F  42     110.760  84.590  97.380  1.00  0.00           C
ATOM   3806  HB1 ALA F  42     111.190  83.590  97.160  1.00  0.00           H
ATOM   3807  HB2 ALA F  42     111.390  85.050  98.170  1.00  0.00           H
ATOM   3808  HB3 ALA F  42     109.720  84.430  97.750  1.00  0.00           H
ATOM   3809  C   ALA F  42     112.220  86.040  95.670  1.00  0.00           C
ATOM   3810  O   ALA F  42     112.660  85.720  94.550  1.00  0.00           O
ATOM   3811  N   NME F  43     112.940  86.830  96.450  1.00  0.00           N
ATOM   3812  HN  NME F  43     112.560  87.010  97.360  1.00  0.00           H
ATOM   3813  CH3 NME F  43     114.300  87.390  96.090  1.00  0.00           C
ATOM   3814 HH31 NME F  43     114.200  88.270  95.410  1.00  0.00           H
ATOM   3815 HH32 NME F  43     114.840  87.770  96.980  1.00  0.00           H
ATOM   3816 HH33 NME F  43     114.970  86.620  95.650  1.00  0.00           H
ATOM   3817  CH3 ACE G   0      84.650  76.660  55.060  1.00  0.00           C
ATOM   3818 HH31 ACE G   0      84.860  77.750  55.050  1.00  0.00           H
ATOM   3819 HH32 ACE G   0      84.500  76.320  54.010  1.00  0.00           H
ATOM   3820 HH33 ACE G   0      83.820  76.320  55.710  1.00  0.00           H
ATOM   3821  C   ACE G   0      85.920  76.130  55.730  1.00  0.00           C
ATOM   3822  O   ACE G   0      86.390  76.600  56.730  1.00  0.00           O
ATOM   3823  N   ASP G   1      86.360  74.980  55.200  1.00  0.00           N
ATOM   3824  HN  ASP G   1      85.790  74.520  54.520  1.00  0.00           H
ATOM   3825  CA  ASP G   1      87.580  74.200  55.420  1.00  0.00           C
ATOM   3826  HA  ASP G   1      87.660  73.500  54.600  1.00  0.00           H
ATOM   3827  CB  ASP G   1      88.930  75.030  55.300  1.00  0.00           C
ATOM   3828  HB1 ASP G   1      89.800  74.460  55.690  1.00  0.00           H
ATOM   3829  HB2 ASP G   1      88.830  75.860  56.030  1.00  0.00           H
ATOM   3830  CG  ASP G   1      89.090  75.570  53.910  1.00  0.00           C
ATOM   3831  OD1 ASP G   1      88.290  75.190  52.990  1.00  0.00           O
ATOM   3832  OD2 ASP G   1      90.020  76.340  53.700  1.00  0.00           O
ATOM   3833  C   ASP G   1      87.610  73.200  56.560  1.00  0.00           C
ATOM   3834  O   ASP G   1      88.610  72.480  56.800  1.00  0.00           O
ATOM   3835  N   ALA G   2      86.460  73.110  57.270  1.00  0.00           N
ATOM   3836  HN  ALA G   2      85.760  73.810  57.140  1.00  0.00           H
ATOM   3837  CA  ALA G   2      86.370  72.330  58.540  1.00  0.00           C
ATOM   3838  HA  ALA G   2      87.270  72.440  59.130  1.00  0.00           H
ATOM   3839  CB  ALA G   2      85.040  72.520  59.320  1.00  0.00           C
ATOM   3840  HB1 ALA G   2      84.190  72.240  58.650  1.00  0.00           H
ATOM   3841  HB2 ALA G   2      85.000  71.950  60.270  1.00  0.00           H
ATOM   3842  HB3 ALA G   2      84.830  73.590  59.510  1.00  0.00           H
ATOM   3843  C   ALA G   2      86.450  70.800  58.220  1.00  0.00           C
ATOM   3844  O   ALA G   2      87.080  70.090  58.960  1.00  0.00           O
ATOM   3845  N   GLU G   3      85.920  70.310  57.070  1.00  0.00           N
ATOM   3846  HN  GLU G   3      85.450  70.930  56.460  1.00  0.00           H
ATOM   3847  CA  GLU G   3      86.000  68.900  56.810  1.00  0.00           C
ATOM   3848  HA  GLU G   3      85.730  68.300  57.670  1.00  0.00           H
ATOM   3849  CB  GLU G   3      84.970  68.510  55.780  1.00  0.00           C
ATOM   3850  HB1 GLU G   3      85.160  67.440  55.520  1.00  0.00           H
ATOM   3851  HB2 GLU G   3      85.120  69.070  54.830  1.00  0.00           H
ATOM   3852  CG  GLU G   3      83.460  68.630  56.220  1.00  0.00           C
ATOM   3853  HG1 GLU G   3      83.330  69.630  56.680  1.00  0.00           H
ATOM   3854  HG2 GLU G   3      83.250  67.810  56.930  1.00  0.00           H
ATOM   3855  CD  GLU G   3      82.430  68.550  55.140  1.00  0.00           C
ATOM   3856  OE1 GLU G   3      81.740  67.470  55.030  1.00  0.00           O
ATOM   3857  OE2 GLU G   3      82.390  69.480  54.330  1.00  0.00           O
ATOM   3858  C   GLU G   3      87.410  68.400  56.410  1.00  0.00           C
ATOM   3859  O   GLU G   3      87.900  67.330  56.710  1.00  0.00           O
ATOM   3860  N   PHE G   4      88.090  69.230  55.580  1.00  0.00           N
ATOM   3861  HN  PHE G   4      87.600  70.070  55.380  1.00  0.00           H
ATOM   3862  CA  PHE G   4      89.460  69.160  55.060  1.00  0.00           C
ATOM   3863  HA  PHE G   4      89.570  68.280  54.440  1.00  0.00           H
ATOM   3864  CB  PHE G   4      89.710  70.410  54.140  1.00  0.00           C
ATOM   3865  HB1 PHE G   4      89.430  71.340  54.680  1.00  0.00           H
ATOM   3866  HB2 PHE G   4      89.100  70.340  53.220  1.00  0.00           H
ATOM   3867  CG  PHE G   4      91.130  70.610  53.590  1.00  0.00           C
ATOM   3868  CD1 PHE G   4      91.610  71.870  53.250  1.00  0.00           C
ATOM   3869  HD1 PHE G   4      91.050  72.760  53.480  1.00  0.00           H
ATOM   3870  CE1 PHE G   4      92.850  72.100  52.710  1.00  0.00           C
ATOM   3871  HE1 PHE G   4      93.110  73.130  52.500  1.00  0.00           H
ATOM   3872  CZ  PHE G   4      93.620  71.030  52.310  1.00  0.00           C
ATOM   3873  HZ  PHE G   4      94.540  71.220  51.780  1.00  0.00           H
ATOM   3874  CD2 PHE G   4      91.970  69.540  53.280  1.00  0.00           C
ATOM   3875  HD2 PHE G   4      91.570  68.540  53.410  1.00  0.00           H
ATOM   3876  CE2 PHE G   4      93.160  69.740  52.610  1.00  0.00           C
ATOM   3877  HE2 PHE G   4      93.820  68.950  52.280  1.00  0.00           H
ATOM   3878  C   PHE G   4      90.500  68.990  56.190  1.00  0.00           C
ATOM   3879  O   PHE G   4      91.280  68.090  56.330  1.00  0.00           O
ATOM   3880  N   ARG G   5      90.410  69.860  57.210  1.00  0.00           N
ATOM   3881  HN  ARG G   5      89.790  70.640  57.130  1.00  0.00           H
ATOM   3882  CA  ARG G   5      91.350  69.900  58.230  1.00  0.00           C
ATOM   3883  HA  ARG G   5      92.330  69.800  57.790  1.00  0.00           H
ATOM   3884  CB  ARG G   5      91.380  71.310  58.780  1.00  0.00           C
ATOM   3885  HB1 ARG G   5      91.980  71.530  59.690  1.00  0.00           H
ATOM   3886  HB2 ARG G   5      90.350  71.630  59.040  1.00  0.00           H
ATOM   3887  CG  ARG G   5      91.840  72.320  57.630  1.00  0.00           C
ATOM   3888  HG1 ARG G   5      91.660  73.400  57.850  1.00  0.00           H
ATOM   3889  HG2 ARG G   5      91.440  72.110  56.610  1.00  0.00           H
ATOM   3890  CD  ARG G   5      93.370  72.170  57.390  1.00  0.00           C
ATOM   3891  HD1 ARG G   5      93.630  71.110  57.190  1.00  0.00           H
ATOM   3892  HD2 ARG G   5      93.950  72.580  58.240  1.00  0.00           H
ATOM   3893  NE  ARG G   5      93.650  73.130  56.200  1.00  0.00           N
ATOM   3894  HE  ARG G   5      92.950  73.710  55.770  1.00  0.00           H
ATOM   3895  CZ  ARG G   5      94.820  73.240  55.540  1.00  0.00           C
ATOM   3896  NH1 ARG G   5      95.890  72.630  55.940  1.00  0.00           N
ATOM   3897 HH11 ARG G   5      95.780  71.720  56.340  1.00  0.00           H
ATOM   3898 HH12 ARG G   5      96.740  72.760  55.420  1.00  0.00           H
ATOM   3899  NH2 ARG G   5      94.850  73.950  54.420  1.00  0.00           N
ATOM   3900 HH21 ARG G   5      93.980  74.360  54.150  1.00  0.00           H
ATOM   3901 HH22 ARG G   5      95.650  74.020  53.830  1.00  0.00           H
ATOM   3902  C   ARG G   5      91.240  68.990  59.400  1.00  0.00           C
ATOM   3903  O   ARG G   5      92.060  68.920  60.320  1.00  0.00           O
ATOM   3904  N   HIS G   6      90.130  68.210  59.500  1.00  0.00           N
ATOM   3905  HN  HIS G   6      89.530  68.320  58.720  1.00  0.00           H
ATOM   3906  CA  HIS G   6      89.800  67.230  60.460  1.00  0.00           C
ATOM   3907  HA  HIS G   6      89.080  66.620  59.940  1.00  0.00           H
ATOM   3908  CB  HIS G   6      90.990  66.340  60.890  1.00  0.00           C
ATOM   3909  HB1 HIS G   6      90.640  65.410  61.380  1.00  0.00           H
ATOM   3910  HB2 HIS G   6      91.520  66.880  61.700  1.00  0.00           H
ATOM   3911  ND1 HIS G   6      91.230  65.180  58.690  1.00  0.00           N
ATOM   3912  CG  HIS G   6      91.870  65.890  59.700  1.00  0.00           C
ATOM   3913  CE1 HIS G   6      92.280  64.780  57.910  1.00  0.00           C
ATOM   3914  HE1 HIS G   6      92.210  63.950  57.210  1.00  0.00           H
ATOM   3915  NE2 HIS G   6      93.450  65.160  58.420  1.00  0.00           N
ATOM   3916  HE2 HIS G   6      94.350  65.000  58.010  1.00  0.00           H
ATOM   3917  CD2 HIS G   6      93.220  65.890  59.560  1.00  0.00           C
ATOM   3918  HD2 HIS G   6      93.980  66.290  60.210  1.00  0.00           H
ATOM   3919  C   HIS G   6      89.110  67.770  61.610  1.00  0.00           C
ATOM   3920  O   HIS G   6      88.820  67.010  62.530  1.00  0.00           O
ATOM   3921  N   ASP G   7      88.620  69.060  61.520  1.00  0.00           N
ATOM   3922  HN  ASP G   7      88.710  69.540  60.650  1.00  0.00           H
ATOM   3923  CA  ASP G   7      87.820  69.700  62.570  1.00  0.00           C
ATOM   3924  HA  ASP G   7      88.220  69.310  63.490  1.00  0.00           H
ATOM   3925  CB  ASP G   7      87.890  71.190  62.470  1.00  0.00           C
ATOM   3926  HB1 ASP G   7      87.100  71.600  63.140  1.00  0.00           H
ATOM   3927  HB2 ASP G   7      87.680  71.600  61.460  1.00  0.00           H
ATOM   3928  CG  ASP G   7      89.180  71.730  63.080  1.00  0.00           C
ATOM   3929  OD1 ASP G   7      89.400  72.930  63.110  1.00  0.00           O
ATOM   3930  OD2 ASP G   7      89.910  70.960  63.690  1.00  0.00           O
ATOM   3931  C   ASP G   7      86.380  69.310  62.510  1.00  0.00           C
ATOM   3932  O   ASP G   7      85.870  68.990  63.590  1.00  0.00           O
ATOM   3933  N   SER G   8      85.730  69.190  61.310  1.00  0.00           N
ATOM   3934  HN  SER G   8      86.250  69.410  60.490  1.00  0.00           H
ATOM   3935  CA  SER G   8      84.280  68.770  61.210  1.00  0.00           C
ATOM   3936  HA  SER G   8      83.780  69.430  61.910  1.00  0.00           H
ATOM   3937  CB  SER G   8      83.660  69.040  59.770  1.00  0.00           C
ATOM   3938  HB1 SER G   8      84.070  68.260  59.090  1.00  0.00           H
ATOM   3939  HB2 SER G   8      84.070  70.020  59.450  1.00  0.00           H
ATOM   3940  OG  SER G   8      82.230  69.000  59.750  1.00  0.00           O
ATOM   3941  HG1 SER G   8      81.900  69.570  60.450  1.00  0.00           H
ATOM   3942  C   SER G   8      84.050  67.380  61.720  1.00  0.00           C
ATOM   3943  O   SER G   8      82.930  66.980  62.100  1.00  0.00           O
ATOM   3944  N   GLY G   9      85.100  66.490  61.740  1.00  0.00           N
ATOM   3945  HN  GLY G   9      85.970  66.760  61.320  1.00  0.00           H
ATOM   3946  CA  GLY G   9      85.060  65.190  62.410  1.00  0.00           C
ATOM   3947  HA1 GLY G   9      84.240  64.660  61.940  1.00  0.00           H
ATOM   3948  HA2 GLY G   9      86.020  64.690  62.350  1.00  0.00           H
ATOM   3949  C   GLY G   9      84.670  65.180  63.860  1.00  0.00           C
ATOM   3950  O   GLY G   9      84.400  66.210  64.470  1.00  0.00           O
ATOM   3951  N   TYR G  10      84.660  64.030  64.470  1.00  0.00           N
ATOM   3952  HN  TYR G  10      84.840  63.180  63.980  1.00  0.00           H
ATOM   3953  CA  TYR G  10      84.460  63.760  65.860  1.00  0.00           C
ATOM   3954  HA  TYR G  10      83.420  63.920  66.100  1.00  0.00           H
ATOM   3955  CB  TYR G  10      84.640  62.240  66.170  1.00  0.00           C
ATOM   3956  HB1 TYR G  10      85.680  61.960  65.910  1.00  0.00           H
ATOM   3957  HB2 TYR G  10      83.900  61.720  65.510  1.00  0.00           H
ATOM   3958  CG  TYR G  10      84.250  61.870  67.540  1.00  0.00           C
ATOM   3959  CD1 TYR G  10      82.910  61.880  67.850  1.00  0.00           C
ATOM   3960  HD1 TYR G  10      82.260  62.060  67.010  1.00  0.00           H
ATOM   3961  CE1 TYR G  10      82.410  61.560  69.100  1.00  0.00           C
ATOM   3962  HE1 TYR G  10      81.370  61.520  69.400  1.00  0.00           H
ATOM   3963  CZ  TYR G  10      83.310  61.200  70.090  1.00  0.00           C
ATOM   3964  OH  TYR G  10      82.730  60.860  71.280  1.00  0.00           O
ATOM   3965  HH  TYR G  10      81.780  60.940  71.210  1.00  0.00           H
ATOM   3966  CD2 TYR G  10      85.170  61.650  68.540  1.00  0.00           C
ATOM   3967  HD2 TYR G  10      86.210  61.760  68.270  1.00  0.00           H
ATOM   3968  CE2 TYR G  10      84.730  61.360  69.800  1.00  0.00           C
ATOM   3969  HE2 TYR G  10      85.480  61.280  70.570  1.00  0.00           H
ATOM   3970  C   TYR G  10      85.300  64.550  66.810  1.00  0.00           C
ATOM   3971  O   TYR G  10      86.520  64.550  66.830  1.00  0.00           O
ATOM   3972  N   GLU G  11      84.660  65.290  67.700  1.00  0.00           N
ATOM   3973  HN  GLU G  11      83.690  65.500  67.580  1.00  0.00           H
ATOM   3974  CA  GLU G  11      85.230  66.080  68.750  1.00  0.00           C
ATOM   3975  HA  GLU G  11      86.200  65.750  69.090  1.00  0.00           H
ATOM   3976  CB  GLU G  11      85.240  67.540  68.350  1.00  0.00           C
ATOM   3977  HB1 GLU G  11      84.220  67.910  68.110  1.00  0.00           H
ATOM   3978  HB2 GLU G  11      85.770  67.760  67.400  1.00  0.00           H
ATOM   3979  CG  GLU G  11      85.880  68.400  69.430  1.00  0.00           C
ATOM   3980  HG1 GLU G  11      85.410  68.340  70.430  1.00  0.00           H
ATOM   3981  HG2 GLU G  11      85.700  69.470  69.200  1.00  0.00           H
ATOM   3982  CD  GLU G  11      87.340  68.140  69.710  1.00  0.00           C
ATOM   3983  OE1 GLU G  11      87.610  67.530  70.770  1.00  0.00           O
ATOM   3984  OE2 GLU G  11      88.180  68.600  69.000  1.00  0.00           O
ATOM   3985  C   GLU G  11      84.440  65.910  70.160  1.00  0.00           C
ATOM   3986  O   GLU G  11      83.220  65.680  70.220  1.00  0.00           O
ATOM   3987  N   VAL G  12      85.200  65.960  71.250  1.00  0.00           N
ATOM   3988  HN  VAL G  12      86.150  66.270  71.200  1.00  0.00           H
ATOM   3989  CA  VAL G  12      84.710  65.790  72.600  1.00  0.00           C
ATOM   3990  HA  VAL G  12      83.730  65.330  72.630  1.00  0.00           H
ATOM   3991  CB  VAL G  12      85.630  65.000  73.480  1.00  0.00           C
ATOM   3992  HB  VAL G  12      86.590  65.550  73.580  1.00  0.00           H
ATOM   3993  CG1 VAL G  12      84.920  64.840  74.930  1.00  0.00           C
ATOM   3994 HG11 VAL G  12      83.980  64.300  74.670  1.00  0.00           H
ATOM   3995 HG12 VAL G  12      85.610  64.220  75.530  1.00  0.00           H
ATOM   3996 HG13 VAL G  12      84.680  65.820  75.400  1.00  0.00           H
ATOM   3997  CG2 VAL G  12      85.960  63.630  72.870  1.00  0.00           C
ATOM   3998 HG21 VAL G  12      86.420  63.850  71.880  1.00  0.00           H
ATOM   3999 HG22 VAL G  12      86.650  63.020  73.480  1.00  0.00           H
ATOM   4000 HG23 VAL G  12      85.000  63.090  72.690  1.00  0.00           H
ATOM   4001  C   VAL G  12      84.650  67.230  73.210  1.00  0.00           C
ATOM   4002  O   VAL G  12      83.640  67.680  73.780  1.00  0.00           O
ATOM   4003  N   HIS G  13      85.740  68.010  73.100  1.00  0.00           N
ATOM   4004  HN  HIS G  13      86.510  67.670  72.560  1.00  0.00           H
ATOM   4005  CA  HIS G  13      85.850  69.300  73.720  1.00  0.00           C
ATOM   4006  HA  HIS G  13      85.230  69.360  74.610  1.00  0.00           H
ATOM   4007  CB  HIS G  13      87.270  69.620  74.230  1.00  0.00           C
ATOM   4008  HB1 HIS G  13      87.220  70.580  74.800  1.00  0.00           H
ATOM   4009  HB2 HIS G  13      87.770  69.700  73.250  1.00  0.00           H
ATOM   4010  ND1 HIS G  13      89.080  67.850  74.390  1.00  0.00           N
ATOM   4011  CG  HIS G  13      87.950  68.420  74.950  1.00  0.00           C
ATOM   4012  CE1 HIS G  13      89.330  66.740  75.050  1.00  0.00           C
ATOM   4013  HE1 HIS G  13      90.130  66.030  74.840  1.00  0.00           H
ATOM   4014  NE2 HIS G  13      88.380  66.510  75.960  1.00  0.00           N
ATOM   4015  HE2 HIS G  13      88.140  65.620  76.350  1.00  0.00           H
ATOM   4016  CD2 HIS G  13      87.570  67.640  75.960  1.00  0.00           C
ATOM   4017  HD2 HIS G  13      86.800  67.720  76.730  1.00  0.00           H
ATOM   4018  C   HIS G  13      85.490  70.420  72.730  1.00  0.00           C
ATOM   4019  O   HIS G  13      86.230  70.650  71.790  1.00  0.00           O
ATOM   4020  N   HIS G  14      84.290  71.140  72.900  1.00  0.00           N
ATOM   4021  HN  HIS G  14      83.660  70.680  73.510  1.00  0.00           H
ATOM   4022  CA  HIS G  14      83.880  72.180  71.960  1.00  0.00           C
ATOM   4023  HA  HIS G  14      84.560  72.100  71.120  1.00  0.00           H
ATOM   4024  CB  HIS G  14      82.390  72.050  71.650  1.00  0.00           C
ATOM   4025  HB1 HIS G  14      82.200  70.970  71.470  1.00  0.00           H
ATOM   4026  HB2 HIS G  14      81.980  72.600  70.780  1.00  0.00           H
ATOM   4027  ND1 HIS G  14      81.390  71.500  73.870  1.00  0.00           N
ATOM   4028  CG  HIS G  14      81.430  72.290  72.710  1.00  0.00           C
ATOM   4029  CE1 HIS G  14      80.320  71.980  74.620  1.00  0.00           C
ATOM   4030  HE1 HIS G  14      80.110  71.710  75.650  1.00  0.00           H
ATOM   4031  NE2 HIS G  14      79.750  73.010  73.950  1.00  0.00           N
ATOM   4032  HE2 HIS G  14      79.050  73.630  74.310  1.00  0.00           H
ATOM   4033  CD2 HIS G  14      80.460  73.190  72.760  1.00  0.00           C
ATOM   4034  HD2 HIS G  14      79.990  73.830  72.030  1.00  0.00           H
ATOM   4035  C   HIS G  14      84.150  73.530  72.460  1.00  0.00           C
ATOM   4036  O   HIS G  14      83.990  74.460  71.650  1.00  0.00           O
ATOM   4037  N   GLN G  15      84.710  73.750  73.710  1.00  0.00           N
ATOM   4038  HN  GLN G  15      84.910  72.990  74.320  1.00  0.00           H
ATOM   4039  CA  GLN G  15      85.300  75.030  74.060  1.00  0.00           C
ATOM   4040  HA  GLN G  15      85.280  75.750  73.260  1.00  0.00           H
ATOM   4041  CB  GLN G  15      84.530  75.640  75.250  1.00  0.00           C
ATOM   4042  HB1 GLN G  15      84.900  76.660  75.470  1.00  0.00           H
ATOM   4043  HB2 GLN G  15      84.790  75.180  76.220  1.00  0.00           H
ATOM   4044  CG  GLN G  15      83.030  75.790  75.050  1.00  0.00           C
ATOM   4045  HG1 GLN G  15      82.630  74.750  75.050  1.00  0.00           H
ATOM   4046  HG2 GLN G  15      82.930  76.280  74.050  1.00  0.00           H
ATOM   4047  CD  GLN G  15      82.280  76.590  76.100  1.00  0.00           C
ATOM   4048  OE1 GLN G  15      81.930  76.010  77.140  1.00  0.00           O
ATOM   4049  NE2 GLN G  15      81.950  77.820  75.820  1.00  0.00           N
ATOM   4050 HE21 GLN G  15      82.200  78.200  74.920  1.00  0.00           H
ATOM   4051 HE22 GLN G  15      81.370  78.270  76.490  1.00  0.00           H
ATOM   4052  C   GLN G  15      86.770  74.600  74.360  1.00  0.00           C
ATOM   4053  O   GLN G  15      86.870  73.550  74.970  1.00  0.00           O
ATOM   4054  N   LYS G  16      87.720  75.310  73.870  1.00  0.00           N
ATOM   4055  HN  LYS G  16      87.580  75.940  73.100  1.00  0.00           H
ATOM   4056  CA  LYS G  16      89.100  74.800  74.060  1.00  0.00           C
ATOM   4057  HA  LYS G  16      89.110  74.410  75.070  1.00  0.00           H
ATOM   4058  CB  LYS G  16      89.470  73.610  73.090  1.00  0.00           C
ATOM   4059  HB1 LYS G  16      88.950  72.720  73.490  1.00  0.00           H
ATOM   4060  HB2 LYS G  16      90.540  73.400  73.280  1.00  0.00           H
ATOM   4061  CG  LYS G  16      89.260  73.950  71.610  1.00  0.00           C
ATOM   4062  HG1 LYS G  16      89.870  74.830  71.320  1.00  0.00           H
ATOM   4063  HG2 LYS G  16      88.200  74.140  71.350  1.00  0.00           H
ATOM   4064  CD  LYS G  16      89.920  72.770  70.790  1.00  0.00           C
ATOM   4065  HD1 LYS G  16      90.110  73.130  69.760  1.00  0.00           H
ATOM   4066  HD2 LYS G  16      90.920  72.610  71.230  1.00  0.00           H
ATOM   4067  CE  LYS G  16      89.010  71.520  70.620  1.00  0.00           C
ATOM   4068  HE1 LYS G  16      88.070  71.670  70.060  1.00  0.00           H
ATOM   4069  HE2 LYS G  16      88.700  70.940  71.510  1.00  0.00           H
ATOM   4070  NZ  LYS G  16      89.710  70.630  69.660  1.00  0.00           N
ATOM   4071  HZ1 LYS G  16      90.450  70.120  70.170  1.00  0.00           H
ATOM   4072  HZ2 LYS G  16      89.120  69.850  69.300  1.00  0.00           H
ATOM   4073  HZ3 LYS G  16      90.250  71.140  68.930  1.00  0.00           H
ATOM   4074  C   LYS G  16      90.200  75.860  74.140  1.00  0.00           C
ATOM   4075  O   LYS G  16      90.320  76.740  73.230  1.00  0.00           O
ATOM   4076  N   LEU G  17      91.060  75.890  75.190  1.00  0.00           N
ATOM   4077  HN  LEU G  17      90.910  75.160  75.840  1.00  0.00           H
ATOM   4078  CA  LEU G  17      92.290  76.800  75.230  1.00  0.00           C
ATOM   4079  HA  LEU G  17      92.130  77.530  74.450  1.00  0.00           H
ATOM   4080  CB  LEU G  17      92.460  77.540  76.620  1.00  0.00           C
ATOM   4081  HB1 LEU G  17      93.290  78.250  76.400  1.00  0.00           H
ATOM   4082  HB2 LEU G  17      92.690  76.730  77.340  1.00  0.00           H
ATOM   4083  CG  LEU G  17      91.290  78.410  77.180  1.00  0.00           C
ATOM   4084  HG  LEU G  17      91.010  79.240  76.500  1.00  0.00           H
ATOM   4085  CD1 LEU G  17      89.970  77.750  77.600  1.00  0.00           C
ATOM   4086 HD11 LEU G  17      89.330  78.600  77.920  1.00  0.00           H
ATOM   4087 HD12 LEU G  17      89.490  77.300  76.700  1.00  0.00           H
ATOM   4088 HD13 LEU G  17      90.060  76.920  78.330  1.00  0.00           H
ATOM   4089  CD2 LEU G  17      91.870  79.130  78.410  1.00  0.00           C
ATOM   4090 HD21 LEU G  17      92.110  78.400  79.200  1.00  0.00           H
ATOM   4091 HD22 LEU G  17      92.770  79.750  78.200  1.00  0.00           H
ATOM   4092 HD23 LEU G  17      91.120  79.860  78.800  1.00  0.00           H
ATOM   4093  C   LEU G  17      93.560  75.970  74.840  1.00  0.00           C
ATOM   4094  O   LEU G  17      93.800  74.870  75.360  1.00  0.00           O
ATOM   4095  N   VAL G  18      94.220  76.420  73.830  1.00  0.00           N
ATOM   4096  HN  VAL G  18      93.870  77.260  73.430  1.00  0.00           H
ATOM   4097  CA  VAL G  18      95.260  75.730  73.130  1.00  0.00           C
ATOM   4098  HA  VAL G  18      95.400  74.740  73.550  1.00  0.00           H
ATOM   4099  CB  VAL G  18      94.970  75.380  71.700  1.00  0.00           C
ATOM   4100  HB  VAL G  18      94.880  76.250  71.020  1.00  0.00           H
ATOM   4101  CG1 VAL G  18      95.990  74.390  71.160  1.00  0.00           C
ATOM   4102 HG11 VAL G  18      96.190  73.610  71.930  1.00  0.00           H
ATOM   4103 HG12 VAL G  18      95.550  73.940  70.240  1.00  0.00           H
ATOM   4104 HG13 VAL G  18      96.980  74.860  71.010  1.00  0.00           H
ATOM   4105  CG2 VAL G  18      93.610  74.690  71.570  1.00  0.00           C
ATOM   4106 HG21 VAL G  18      93.310  74.700  70.500  1.00  0.00           H
ATOM   4107 HG22 VAL G  18      93.730  73.630  71.900  1.00  0.00           H
ATOM   4108 HG23 VAL G  18      92.890  75.340  72.110  1.00  0.00           H
ATOM   4109  C   VAL G  18      96.570  76.530  73.190  1.00  0.00           C
ATOM   4110  O   VAL G  18      96.650  77.710  72.880  1.00  0.00           O
ATOM   4111  N   PHE G  19      97.630  75.830  73.660  1.00  0.00           N
ATOM   4112  HN  PHE G  19      97.500  74.880  73.940  1.00  0.00           H
ATOM   4113  CA  PHE G  19      98.960  76.360  73.790  1.00  0.00           C
ATOM   4114  HA  PHE G  19      98.890  77.430  73.840  1.00  0.00           H
ATOM   4115  CB  PHE G  19      99.620  75.920  75.130  1.00  0.00           C
ATOM   4116  HB1 PHE G  19      99.890  74.840  75.110  1.00  0.00           H
ATOM   4117  HB2 PHE G  19      98.800  76.070  75.860  1.00  0.00           H
ATOM   4118  CG  PHE G  19     100.760  76.860  75.570  1.00  0.00           C
ATOM   4119  CD1 PHE G  19     100.630  77.910  76.480  1.00  0.00           C
ATOM   4120  HD1 PHE G  19      99.670  78.220  76.890  1.00  0.00           H
ATOM   4121  CE1 PHE G  19     101.750  78.630  76.890  1.00  0.00           C
ATOM   4122  HE1 PHE G  19     101.630  79.480  77.540  1.00  0.00           H
ATOM   4123  CZ  PHE G  19     103.020  78.390  76.270  1.00  0.00           C
ATOM   4124  HZ  PHE G  19     103.860  78.960  76.640  1.00  0.00           H
ATOM   4125  CD2 PHE G  19     102.060  76.620  75.020  1.00  0.00           C
ATOM   4126  HD2 PHE G  19     102.180  75.810  74.320  1.00  0.00           H
ATOM   4127  CE2 PHE G  19     103.200  77.400  75.350  1.00  0.00           C
ATOM   4128  HE2 PHE G  19     104.170  77.160  74.930  1.00  0.00           H
ATOM   4129  C   PHE G  19      99.830  75.910  72.560  1.00  0.00           C
ATOM   4130  O   PHE G  19     100.070  76.730  71.620  1.00  0.00           O
ATOM   4131  N   PHE G  20     100.190  74.650  72.520  1.00  0.00           N
ATOM   4132  HN  PHE G  20      99.870  73.910  73.110  1.00  0.00           H
ATOM   4133  CA  PHE G  20     100.960  74.130  71.490  1.00  0.00           C
ATOM   4134  HA  PHE G  20     101.640  74.910  71.180  1.00  0.00           H
ATOM   4135  CB  PHE G  20     101.920  73.000  71.820  1.00  0.00           C
ATOM   4136  HB1 PHE G  20     102.410  72.590  70.900  1.00  0.00           H
ATOM   4137  HB2 PHE G  20     101.430  72.110  72.260  1.00  0.00           H
ATOM   4138  CG  PHE G  20     102.930  73.270  72.880  1.00  0.00           C
ATOM   4139  CD1 PHE G  20     102.670  73.050  74.220  1.00  0.00           C
ATOM   4140  HD1 PHE G  20     101.690  72.720  74.550  1.00  0.00           H
ATOM   4141  CE1 PHE G  20     103.540  73.420  75.240  1.00  0.00           C
ATOM   4142  HE1 PHE G  20     103.280  73.260  76.270  1.00  0.00           H
ATOM   4143  CZ  PHE G  20     104.730  74.100  74.900  1.00  0.00           C
ATOM   4144  HZ  PHE G  20     105.450  74.310  75.680  1.00  0.00           H
ATOM   4145  CD2 PHE G  20     104.140  73.870  72.540  1.00  0.00           C
ATOM   4146  HD2 PHE G  20     104.270  74.080  71.490  1.00  0.00           H
ATOM   4147  CE2 PHE G  20     105.030  74.300  73.530  1.00  0.00           C
ATOM   4148  HE2 PHE G  20     105.880  74.900  73.230  1.00  0.00           H
ATOM   4149  C   PHE G  20     100.130  73.870  70.340  1.00  0.00           C
ATOM   4150  O   PHE G  20      98.950  73.410  70.410  1.00  0.00           O
ATOM   4151  N   ALA G  21     100.640  74.090  69.100  1.00  0.00           N
ATOM   4152  HN  ALA G  21     101.590  74.390  69.020  1.00  0.00           H
ATOM   4153  CA  ALA G  21      99.920  73.850  67.830  1.00  0.00           C
ATOM   4154  HA  ALA G  21      98.850  73.970  67.890  1.00  0.00           H
ATOM   4155  CB  ALA G  21     100.330  75.040  66.880  1.00  0.00           C
ATOM   4156  HB1 ALA G  21      99.760  75.110  65.930  1.00  0.00           H
ATOM   4157  HB2 ALA G  21     100.210  75.970  67.470  1.00  0.00           H
ATOM   4158  HB3 ALA G  21     101.400  74.950  66.620  1.00  0.00           H
ATOM   4159  C   ALA G  21     100.070  72.500  67.120  1.00  0.00           C
ATOM   4160  O   ALA G  21      99.150  71.940  66.590  1.00  0.00           O
ATOM   4161  N   GLU G  22     101.390  72.030  67.160  1.00  0.00           N
ATOM   4162  HN  GLU G  22     102.090  72.670  67.450  1.00  0.00           H
ATOM   4163  CA  GLU G  22     101.660  70.770  66.520  1.00  0.00           C
ATOM   4164  HA  GLU G  22     100.810  70.120  66.430  1.00  0.00           H
ATOM   4165  CB  GLU G  22     102.300  71.040  65.100  1.00  0.00           C
ATOM   4166  HB1 GLU G  22     102.720  70.130  64.620  1.00  0.00           H
ATOM   4167  HB2 GLU G  22     103.100  71.810  65.160  1.00  0.00           H
ATOM   4168  CG  GLU G  22     101.300  71.480  64.080  1.00  0.00           C
ATOM   4169  HG1 GLU G  22     100.920  72.490  64.320  1.00  0.00           H
ATOM   4170  HG2 GLU G  22     100.510  70.700  64.000  1.00  0.00           H
ATOM   4171  CD  GLU G  22     101.930  71.640  62.680  1.00  0.00           C
ATOM   4172  OE1 GLU G  22     102.030  70.640  61.940  1.00  0.00           O
ATOM   4173  OE2 GLU G  22     102.550  72.710  62.420  1.00  0.00           O
ATOM   4174  C   GLU G  22     102.710  69.970  67.340  1.00  0.00           C
ATOM   4175  O   GLU G  22     102.270  69.390  68.360  1.00  0.00           O
ATOM   4176  N   ASP G  23     104.010  70.080  67.030  1.00  0.00           N
ATOM   4177  HN  ASP G  23     104.430  70.430  66.190  1.00  0.00           H
ATOM   4178  CA  ASP G  23     105.070  69.470  67.850  1.00  0.00           C
ATOM   4179  HA  ASP G  23     104.700  68.550  68.280  1.00  0.00           H
ATOM   4180  CB  ASP G  23     106.270  69.160  66.980  1.00  0.00           C
ATOM   4181  HB1 ASP G  23     107.060  68.630  67.540  1.00  0.00           H
ATOM   4182  HB2 ASP G  23     106.640  70.110  66.540  1.00  0.00           H
ATOM   4183  CG  ASP G  23     106.000  68.320  65.780  1.00  0.00           C
ATOM   4184  OD1 ASP G  23     105.180  68.690  64.950  1.00  0.00           O
ATOM   4185  OD2 ASP G  23     106.590  67.230  65.730  1.00  0.00           O
ATOM   4186  C   ASP G  23     105.430  70.290  69.070  1.00  0.00           C
ATOM   4187  O   ASP G  23     105.590  71.510  69.010  1.00  0.00           O
ATOM   4188  N   VAL G  24     105.500  69.530  70.250  1.00  0.00           N
ATOM   4189  HN  VAL G  24     105.290  68.560  70.210  1.00  0.00           H
ATOM   4190  CA  VAL G  24     105.640  70.300  71.500  1.00  0.00           C
ATOM   4191  HA  VAL G  24     104.950  71.130  71.540  1.00  0.00           H
ATOM   4192  CB  VAL G  24     105.290  69.420  72.720  1.00  0.00           C
ATOM   4193  HB  VAL G  24     105.770  68.440  72.890  1.00  0.00           H
ATOM   4194  CG1 VAL G  24     105.470  70.220  74.020  1.00  0.00           C
ATOM   4195 HG11 VAL G  24     106.550  70.120  74.260  1.00  0.00           H
ATOM   4196 HG12 VAL G  24     105.130  71.250  73.770  1.00  0.00           H
ATOM   4197 HG13 VAL G  24     104.740  69.930  74.810  1.00  0.00           H
ATOM   4198  CG2 VAL G  24     103.810  68.980  72.700  1.00  0.00           C
ATOM   4199 HG21 VAL G  24     103.580  68.070  72.110  1.00  0.00           H
ATOM   4200 HG22 VAL G  24     103.370  68.920  73.720  1.00  0.00           H
ATOM   4201 HG23 VAL G  24     103.150  69.790  72.320  1.00  0.00           H
ATOM   4202  C   VAL G  24     106.970  71.090  71.550  1.00  0.00           C
ATOM   4203  O   VAL G  24     107.020  72.130  72.150  1.00  0.00           O
ATOM   4204  N   GLY G  25     108.120  70.580  71.040  1.00  0.00           N
ATOM   4205  HN  GLY G  25     108.030  69.690  70.600  1.00  0.00           H
ATOM   4206  CA  GLY G  25     109.540  71.030  71.350  1.00  0.00           C
ATOM   4207  HA1 GLY G  25     110.180  70.270  70.920  1.00  0.00           H
ATOM   4208  HA2 GLY G  25     109.670  71.990  70.870  1.00  0.00           H
ATOM   4209  C   GLY G  25     109.960  71.300  72.790  1.00  0.00           C
ATOM   4210  O   GLY G  25     109.480  70.820  73.820  1.00  0.00           O
ATOM   4211  N   SER G  26     111.120  72.010  72.920  1.00  0.00           N
ATOM   4212  HN  SER G  26     111.590  72.290  72.090  1.00  0.00           H
ATOM   4213  CA  SER G  26     111.680  72.500  74.170  1.00  0.00           C
ATOM   4214  HA  SER G  26     111.720  71.780  74.980  1.00  0.00           H
ATOM   4215  CB  SER G  26     113.020  73.200  74.010  1.00  0.00           C
ATOM   4216  HB1 SER G  26     112.790  74.020  73.290  1.00  0.00           H
ATOM   4217  HB2 SER G  26     113.750  72.520  73.530  1.00  0.00           H
ATOM   4218  OG  SER G  26     113.590  73.610  75.270  1.00  0.00           O
ATOM   4219  HG1 SER G  26     113.190  74.450  75.510  1.00  0.00           H
ATOM   4220  C   SER G  26     110.670  73.520  74.780  1.00  0.00           C
ATOM   4221  O   SER G  26     110.210  74.460  74.130  1.00  0.00           O
ATOM   4222  N   ASN G  27     110.350  73.420  76.080  1.00  0.00           N
ATOM   4223  HN  ASN G  27     110.700  72.710  76.690  1.00  0.00           H
ATOM   4224  CA  ASN G  27     109.350  74.220  76.700  1.00  0.00           C
ATOM   4225  HA  ASN G  27     109.300  75.230  76.330  1.00  0.00           H
ATOM   4226  CB  ASN G  27     107.900  73.720  76.410  1.00  0.00           C
ATOM   4227  HB1 ASN G  27     107.580  73.720  75.340  1.00  0.00           H
ATOM   4228  HB2 ASN G  27     107.220  74.500  76.820  1.00  0.00           H
ATOM   4229  CG  ASN G  27     107.540  72.380  77.110  1.00  0.00           C
ATOM   4230  OD1 ASN G  27     106.930  72.410  78.170  1.00  0.00           O
ATOM   4231  ND2 ASN G  27     107.750  71.240  76.400  1.00  0.00           N
ATOM   4232 HD21 ASN G  27     108.260  71.160  75.540  1.00  0.00           H
ATOM   4233 HD22 ASN G  27     107.410  70.420  76.860  1.00  0.00           H
ATOM   4234  C   ASN G  27     109.670  74.330  78.170  1.00  0.00           C
ATOM   4235  O   ASN G  27     110.570  73.700  78.670  1.00  0.00           O
ATOM   4236  N   LYS G  28     109.000  75.220  78.880  1.00  0.00           N
ATOM   4237  HN  LYS G  28     108.230  75.680  78.440  1.00  0.00           H
ATOM   4238  CA  LYS G  28     109.310  75.850  80.080  1.00  0.00           C
ATOM   4239  HA  LYS G  28     109.810  75.130  80.710  1.00  0.00           H
ATOM   4240  CB  LYS G  28     110.140  77.120  79.760  1.00  0.00           C
ATOM   4241  HB1 LYS G  28     110.460  77.600  80.710  1.00  0.00           H
ATOM   4242  HB2 LYS G  28     109.380  77.800  79.310  1.00  0.00           H
ATOM   4243  CG  LYS G  28     111.400  76.890  78.910  1.00  0.00           C
ATOM   4244  HG1 LYS G  28     111.870  77.890  78.760  1.00  0.00           H
ATOM   4245  HG2 LYS G  28     111.180  76.620  77.860  1.00  0.00           H
ATOM   4246  CD  LYS G  28     112.420  75.920  79.480  1.00  0.00           C
ATOM   4247  HD1 LYS G  28     112.880  76.360  80.390  1.00  0.00           H
ATOM   4248  HD2 LYS G  28     111.810  75.090  79.920  1.00  0.00           H
ATOM   4249  CE  LYS G  28     113.260  75.330  78.410  1.00  0.00           C
ATOM   4250  HE1 LYS G  28     113.790  76.190  77.940  1.00  0.00           H
ATOM   4251  HE2 LYS G  28     112.720  74.740  77.630  1.00  0.00           H
ATOM   4252  NZ  LYS G  28     114.340  74.380  78.950  1.00  0.00           N
ATOM   4253  HZ1 LYS G  28     115.070  74.240  78.220  1.00  0.00           H
ATOM   4254  HZ2 LYS G  28     114.800  74.730  79.820  1.00  0.00           H
ATOM   4255  HZ3 LYS G  28     113.900  73.470  79.190  1.00  0.00           H
ATOM   4256  C   LYS G  28     108.100  76.210  80.920  1.00  0.00           C
ATOM   4257  O   LYS G  28     106.950  75.830  80.630  1.00  0.00           O
ATOM   4258  N   GLY G  29     108.410  76.880  82.050  1.00  0.00           N
ATOM   4259  HN  GLY G  29     109.340  77.130  82.290  1.00  0.00           H
ATOM   4260  CA  GLY G  29     107.450  77.380  82.970  1.00  0.00           C
ATOM   4261  HA1 GLY G  29     106.950  76.570  83.480  1.00  0.00           H
ATOM   4262  HA2 GLY G  29     107.970  78.070  83.630  1.00  0.00           H
ATOM   4263  C   GLY G  29     106.340  78.110  82.330  1.00  0.00           C
ATOM   4264  O   GLY G  29     106.570  79.080  81.630  1.00  0.00           O
ATOM   4265  N   ALA G  30     105.110  77.680  82.580  1.00  0.00           N
ATOM   4266  HN  ALA G  30     104.960  76.790  83.010  1.00  0.00           H
ATOM   4267  CA  ALA G  30     103.980  78.330  81.970  1.00  0.00           C
ATOM   4268  HA  ALA G  30     104.190  79.320  81.610  1.00  0.00           H
ATOM   4269  CB  ALA G  30     103.470  77.420  80.830  1.00  0.00           C
ATOM   4270  HB1 ALA G  30     104.310  77.330  80.110  1.00  0.00           H
ATOM   4271  HB2 ALA G  30     103.370  76.350  81.130  1.00  0.00           H
ATOM   4272  HB3 ALA G  30     102.560  77.810  80.320  1.00  0.00           H
ATOM   4273  C   ALA G  30     102.850  78.380  82.960  1.00  0.00           C
ATOM   4274  O   ALA G  30     102.810  77.800  83.990  1.00  0.00           O
ATOM   4275  N   ILE G  31     101.830  79.180  82.660  1.00  0.00           N
ATOM   4276  HN  ILE G  31     101.920  79.720  81.830  1.00  0.00           H
ATOM   4277  CA  ILE G  31     100.650  79.320  83.540  1.00  0.00           C
ATOM   4278  HA  ILE G  31     100.420  78.460  84.150  1.00  0.00           H
ATOM   4279  CB  ILE G  31     100.650  80.520  84.400  1.00  0.00           C
ATOM   4280  HB  ILE G  31     100.490  81.460  83.820  1.00  0.00           H
ATOM   4281  CG2 ILE G  31      99.520  80.480  85.420  1.00  0.00           C
ATOM   4282 HG21 ILE G  31     100.060  80.170  86.350  1.00  0.00           H
ATOM   4283 HG22 ILE G  31      99.150  81.510  85.590  1.00  0.00           H
ATOM   4284 HG23 ILE G  31      98.660  79.810  85.190  1.00  0.00           H
ATOM   4285  CG1 ILE G  31     102.050  80.730  85.050  1.00  0.00           C
ATOM   4286 HG11 ILE G  31     102.820  80.760  84.250  1.00  0.00           H
ATOM   4287 HG12 ILE G  31     102.230  79.820  85.650  1.00  0.00           H
ATOM   4288  CD  ILE G  31     102.110  81.950  85.940  1.00  0.00           C
ATOM   4289  HD1 ILE G  31     103.120  82.180  86.320  1.00  0.00           H
ATOM   4290  HD2 ILE G  31     101.800  82.930  85.510  1.00  0.00           H
ATOM   4291  HD3 ILE G  31     101.410  81.770  86.790  1.00  0.00           H
ATOM   4292  C   ILE G  31      99.450  79.270  82.670  1.00  0.00           C
ATOM   4293  O   ILE G  31      99.300  80.150  81.780  1.00  0.00           O
ATOM   4294  N   ILE G  32      98.500  78.350  82.820  1.00  0.00           N
ATOM   4295  HN  ILE G  32      98.630  77.700  83.560  1.00  0.00           H
ATOM   4296  CA  ILE G  32      97.290  78.190  82.070  1.00  0.00           C
ATOM   4297  HA  ILE G  32      97.100  79.090  81.500  1.00  0.00           H
ATOM   4298  CB  ILE G  32      97.410  77.010  81.030  1.00  0.00           C
ATOM   4299  HB  ILE G  32      98.370  77.210  80.520  1.00  0.00           H
ATOM   4300  CG2 ILE G  32      97.550  75.540  81.720  1.00  0.00           C
ATOM   4301 HG21 ILE G  32      96.690  75.390  82.400  1.00  0.00           H
ATOM   4302 HG22 ILE G  32      97.680  74.710  80.990  1.00  0.00           H
ATOM   4303 HG23 ILE G  32      98.450  75.510  82.360  1.00  0.00           H
ATOM   4304  CG1 ILE G  32      96.270  77.060  79.910  1.00  0.00           C
ATOM   4305 HG11 ILE G  32      96.180  78.120  79.570  1.00  0.00           H
ATOM   4306 HG12 ILE G  32      95.300  76.940  80.430  1.00  0.00           H
ATOM   4307  CD  ILE G  32      96.510  76.120  78.700  1.00  0.00           C
ATOM   4308  HD1 ILE G  32      97.560  76.170  78.340  1.00  0.00           H
ATOM   4309  HD2 ILE G  32      96.180  75.090  78.960  1.00  0.00           H
ATOM   4310  HD3 ILE G  32      95.910  76.370  77.800  1.00  0.00           H
ATOM   4311  C   ILE G  32      96.110  78.050  83.010  1.00  0.00           C
ATOM   4312  O   ILE G  32      96.100  77.250  83.970  1.00  0.00           O
ATOM   4313  N   GLY G  33      95.110  78.910  82.780  1.00  0.00           N
ATOM   4314  HN  GLY G  33      95.010  79.570  82.040  1.00  0.00           H
ATOM   4315  CA  GLY G  33      93.910  78.900  83.660  1.00  0.00           C
ATOM   4316  HA1 GLY G  33      93.460  77.930  83.500  1.00  0.00           H
ATOM   4317  HA2 GLY G  33      94.170  79.140  84.680  1.00  0.00           H
ATOM   4318  C   GLY G  33      92.990  79.910  83.120  1.00  0.00           C
ATOM   4319  O   GLY G  33      93.370  80.870  82.440  1.00  0.00           O
ATOM   4320  N   LEU G  34      91.750  79.760  83.450  1.00  0.00           N
ATOM   4321  HN  LEU G  34      91.570  79.000  84.070  1.00  0.00           H
ATOM   4322  CA  LEU G  34      90.590  80.590  83.010  1.00  0.00           C
ATOM   4323  HA  LEU G  34      90.670  80.790  81.950  1.00  0.00           H
ATOM   4324  CB  LEU G  34      89.230  79.910  83.140  1.00  0.00           C
ATOM   4325  HB1 LEU G  34      88.530  80.450  82.460  1.00  0.00           H
ATOM   4326  HB2 LEU G  34      88.780  80.030  84.150  1.00  0.00           H
ATOM   4327  CG  LEU G  34      89.190  78.400  82.830  1.00  0.00           C
ATOM   4328  HG  LEU G  34      89.770  77.870  83.610  1.00  0.00           H
ATOM   4329  CD1 LEU G  34      87.780  77.700  82.950  1.00  0.00           C
ATOM   4330 HD11 LEU G  34      87.940  76.620  82.760  1.00  0.00           H
ATOM   4331 HD12 LEU G  34      87.480  77.800  84.020  1.00  0.00           H
ATOM   4332 HD13 LEU G  34      87.010  77.980  82.210  1.00  0.00           H
ATOM   4333  CD2 LEU G  34      89.670  78.130  81.420  1.00  0.00           C
ATOM   4334 HD21 LEU G  34      88.820  78.060  80.710  1.00  0.00           H
ATOM   4335 HD22 LEU G  34      90.290  78.930  80.980  1.00  0.00           H
ATOM   4336 HD23 LEU G  34      90.330  77.250  81.290  1.00  0.00           H
ATOM   4337  C   LEU G  34      90.550  81.930  83.710  1.00  0.00           C
ATOM   4338  O   LEU G  34      90.480  82.960  83.050  1.00  0.00           O
ATOM   4339  N   MET G  35      90.890  81.900  85.040  1.00  0.00           N
ATOM   4340  HN  MET G  35      90.870  81.030  85.520  1.00  0.00           H
ATOM   4341  CA  MET G  35      91.200  83.140  85.750  1.00  0.00           C
ATOM   4342  HA  MET G  35      91.200  84.020  85.120  1.00  0.00           H
ATOM   4343  CB  MET G  35      90.130  83.520  86.850  1.00  0.00           C
ATOM   4344  HB1 MET G  35      90.520  84.500  87.200  1.00  0.00           H
ATOM   4345  HB2 MET G  35      90.080  82.700  87.600  1.00  0.00           H
ATOM   4346  CG  MET G  35      88.780  83.770  86.290  1.00  0.00           C
ATOM   4347  HG1 MET G  35      88.530  82.790  85.830  1.00  0.00           H
ATOM   4348  HG2 MET G  35      88.820  84.590  85.550  1.00  0.00           H
ATOM   4349  SD  MET G  35      87.500  84.070  87.570  1.00  0.00           S
ATOM   4350  CE  MET G  35      88.120  85.470  88.440  1.00  0.00           C
ATOM   4351  HE1 MET G  35      89.080  85.190  88.920  1.00  0.00           H
ATOM   4352  HE2 MET G  35      88.210  86.280  87.690  1.00  0.00           H
ATOM   4353  HE3 MET G  35      87.410  85.780  89.250  1.00  0.00           H
ATOM   4354  C   MET G  35      92.620  82.950  86.390  1.00  0.00           C
ATOM   4355  O   MET G  35      92.840  82.080  87.220  1.00  0.00           O
ATOM   4356  N   VAL G  36      93.610  83.740  85.970  1.00  0.00           N
ATOM   4357  HN  VAL G  36      93.470  84.600  85.480  1.00  0.00           H
ATOM   4358  CA  VAL G  36      95.080  83.730  86.220  1.00  0.00           C
ATOM   4359  HA  VAL G  36      95.250  83.020  87.010  1.00  0.00           H
ATOM   4360  CB  VAL G  36      95.960  83.650  84.970  1.00  0.00           C
ATOM   4361  HB  VAL G  36      95.610  84.430  84.260  1.00  0.00           H
ATOM   4362  CG1 VAL G  36      97.380  83.920  85.400  1.00  0.00           C
ATOM   4363 HG11 VAL G  36      98.100  83.500  84.670  1.00  0.00           H
ATOM   4364 HG12 VAL G  36      97.510  85.010  85.560  1.00  0.00           H
ATOM   4365 HG13 VAL G  36      97.740  83.400  86.310  1.00  0.00           H
ATOM   4366  CG2 VAL G  36      95.830  82.230  84.430  1.00  0.00           C
ATOM   4367 HG21 VAL G  36      94.770  82.020  84.170  1.00  0.00           H
ATOM   4368 HG22 VAL G  36      96.500  82.070  83.560  1.00  0.00           H
ATOM   4369 HG23 VAL G  36      96.090  81.550  85.270  1.00  0.00           H
ATOM   4370  C   VAL G  36      95.330  85.020  87.030  1.00  0.00           C
ATOM   4371  O   VAL G  36      95.410  86.090  86.440  1.00  0.00           O
ATOM   4372  N   GLY G  37      95.550  84.890  88.410  1.00  0.00           N
ATOM   4373  HN  GLY G  37      95.590  84.020  88.890  1.00  0.00           H
ATOM   4374  CA  GLY G  37      96.090  85.970  89.230  1.00  0.00           C
ATOM   4375  HA1 GLY G  37      95.350  86.710  89.500  1.00  0.00           H
ATOM   4376  HA2 GLY G  37      96.390  85.390  90.090  1.00  0.00           H
ATOM   4377  C   GLY G  37      97.470  86.550  89.010  1.00  0.00           C
ATOM   4378  O   GLY G  37      98.250  85.960  88.200  1.00  0.00           O
ATOM   4379  N   GLY G  38      97.670  87.670  89.730  1.00  0.00           N
ATOM   4380  HN  GLY G  38      97.010  88.020  90.390  1.00  0.00           H
ATOM   4381  CA  GLY G  38      98.910  88.540  89.670  1.00  0.00           C
ATOM   4382  HA1 GLY G  38      98.950  89.060  88.730  1.00  0.00           H
ATOM   4383  HA2 GLY G  38      98.770  89.240  90.480  1.00  0.00           H
ATOM   4384  C   GLY G  38     100.300  87.920  89.940  1.00  0.00           C
ATOM   4385  O   GLY G  38     100.550  87.310  90.980  1.00  0.00           O
ATOM   4386  N   VAL G  39     101.190  88.050  89.010  1.00  0.00           N
ATOM   4387  HN  VAL G  39     100.940  88.370  88.100  1.00  0.00           H
ATOM   4388  CA  VAL G  39     102.590  87.670  89.260  1.00  0.00           C
ATOM   4389  HA  VAL G  39     102.720  86.940  90.050  1.00  0.00           H
ATOM   4390  CB  VAL G  39     103.180  87.030  87.940  1.00  0.00           C
ATOM   4391  HB  VAL G  39     103.030  87.750  87.100  1.00  0.00           H
ATOM   4392  CG1 VAL G  39     104.710  86.840  88.050  1.00  0.00           C
ATOM   4393 HG11 VAL G  39     105.160  87.830  88.260  1.00  0.00           H
ATOM   4394 HG12 VAL G  39     105.010  86.130  88.850  1.00  0.00           H
ATOM   4395 HG13 VAL G  39     105.100  86.430  87.090  1.00  0.00           H
ATOM   4396  CG2 VAL G  39     102.540  85.630  87.730  1.00  0.00           C
ATOM   4397 HG21 VAL G  39     101.460  85.810  87.890  1.00  0.00           H
ATOM   4398 HG22 VAL G  39     102.740  85.110  86.760  1.00  0.00           H
ATOM   4399 HG23 VAL G  39     102.940  84.970  88.530  1.00  0.00           H
ATOM   4400  C   VAL G  39     103.320  88.930  89.670  1.00  0.00           C
ATOM   4401  O   VAL G  39     103.400  89.980  88.960  1.00  0.00           O
ATOM   4402  N   VAL G  40     103.670  88.800  90.970  1.00  0.00           N
ATOM   4403  HN  VAL G  40     103.550  87.940  91.470  1.00  0.00           H
ATOM   4404  CA  VAL G  40     104.460  89.790  91.680  1.00  0.00           C
ATOM   4405  HA  VAL G  40     104.400  90.750  91.180  1.00  0.00           H
ATOM   4406  CB  VAL G  40     103.870  90.010  93.070  1.00  0.00           C
ATOM   4407  HB  VAL G  40     103.790  88.980  93.480  1.00  0.00           H
ATOM   4408  CG1 VAL G  40     104.670  91.030  93.910  1.00  0.00           C
ATOM   4409 HG11 VAL G  40     104.920  91.970  93.380  1.00  0.00           H
ATOM   4410 HG12 VAL G  40     104.160  91.280  94.870  1.00  0.00           H
ATOM   4411 HG13 VAL G  40     105.610  90.530  94.190  1.00  0.00           H
ATOM   4412  CG2 VAL G  40     102.480  90.730  92.890  1.00  0.00           C
ATOM   4413 HG21 VAL G  40     102.020  90.910  93.880  1.00  0.00           H
ATOM   4414 HG22 VAL G  40     102.650  91.680  92.350  1.00  0.00           H
ATOM   4415 HG23 VAL G  40     101.840  90.000  92.350  1.00  0.00           H
ATOM   4416  C   VAL G  40     105.940  89.400  91.790  1.00  0.00           C
ATOM   4417  O   VAL G  40     106.280  88.240  92.040  1.00  0.00           O
ATOM   4418  N   ILE G  41     106.840  90.240  91.440  1.00  0.00           N
ATOM   4419  HN  ILE G  41     106.480  91.070  91.040  1.00  0.00           H
ATOM   4420  CA  ILE G  41     108.270  89.920  91.320  1.00  0.00           C
ATOM   4421  HA  ILE G  41     108.510  88.890  91.530  1.00  0.00           H
ATOM   4422  CB  ILE G  41     108.980  90.090  89.990  1.00  0.00           C
ATOM   4423  HB  ILE G  41     108.880  91.150  89.660  1.00  0.00           H
ATOM   4424  CG2 ILE G  41     110.470  89.700  90.050  1.00  0.00           C
ATOM   4425 HG21 ILE G  41     110.540  88.600  90.060  1.00  0.00           H
ATOM   4426 HG22 ILE G  41     111.010  90.120  89.170  1.00  0.00           H
ATOM   4427 HG23 ILE G  41     110.980  89.990  91.000  1.00  0.00           H
ATOM   4428  CG1 ILE G  41     108.240  89.270  88.840  1.00  0.00           C
ATOM   4429 HG11 ILE G  41     107.140  89.150  88.960  1.00  0.00           H
ATOM   4430 HG12 ILE G  41     108.640  88.230  88.750  1.00  0.00           H
ATOM   4431  CD  ILE G  41     108.480  90.000  87.450  1.00  0.00           C
ATOM   4432  HD1 ILE G  41     108.200  89.370  86.580  1.00  0.00           H
ATOM   4433  HD2 ILE G  41     107.670  90.750  87.320  1.00  0.00           H
ATOM   4434  HD3 ILE G  41     109.500  90.400  87.270  1.00  0.00           H
ATOM   4435  C   ILE G  41     109.060  90.730  92.320  1.00  0.00           C
ATOM   4436  O   ILE G  41     109.160  91.940  92.160  1.00  0.00           O
ATOM   4437  N   ALA G  42     109.630  90.050  93.400  1.00  0.00           N
ATOM   4438  HN  ALA G  42     109.470  89.070  93.470  1.00  0.00           H
ATOM   4439  CA  ALA G  42     110.500  90.680  94.310  1.00  0.00           C
ATOM   4440  HA  ALA G  42     109.980  91.580  94.600  1.00  0.00           H
ATOM   4441  CB  ALA G  42     110.840  89.720  95.460  1.00  0.00           C
ATOM   4442  HB1 ALA G  42     109.920  89.340  95.970  1.00  0.00           H
ATOM   4443  HB2 ALA G  42     111.370  88.800  95.140  1.00  0.00           H
ATOM   4444  HB3 ALA G  42     111.480  90.160  96.260  1.00  0.00           H
ATOM   4445  C   ALA G  42     111.850  91.210  93.760  1.00  0.00           C
ATOM   4446  O   ALA G  42     112.200  92.370  94.070  1.00  0.00           O
ATOM   4447  N   NME G  43     112.670  90.440  93.060  1.00  0.00           N
ATOM   4448  HN  NME G  43     112.380  89.490  93.060  1.00  0.00           H
ATOM   4449  CH3 NME G  43     113.940  90.830  92.420  1.00  0.00           C
ATOM   4450 HH31 NME G  43     114.310  91.830  92.730  1.00  0.00           H
ATOM   4451 HH32 NME G  43     114.680  90.040  92.690  1.00  0.00           H
ATOM   4452 HH33 NME G  43     113.900  90.840  91.310  1.00  0.00           H
ATOM   4453  CH3 ACE H   0      72.580  73.940  81.990  1.00  0.00           C
ATOM   4454 HH31 ACE H   0      72.640  74.430  80.990  1.00  0.00           H
ATOM   4455 HH32 ACE H   0      71.530  73.800  82.340  1.00  0.00           H
ATOM   4456 HH33 ACE H   0      72.990  74.550  82.820  1.00  0.00           H
ATOM   4457  C   ACE H   0      73.280  72.630  82.020  1.00  0.00           C
ATOM   4458  O   ACE H   0      74.070  72.330  82.920  1.00  0.00           O
ATOM   4459  N   ASP H   1      72.910  71.880  80.980  1.00  0.00           N
ATOM   4460  HN  ASP H   1      72.270  72.310  80.340  1.00  0.00           H
ATOM   4461  CA  ASP H   1      73.380  70.490  80.770  1.00  0.00           C
ATOM   4462  HA  ASP H   1      74.450  70.490  80.950  1.00  0.00           H
ATOM   4463  CB  ASP H   1      72.670  69.620  81.880  1.00  0.00           C
ATOM   4464  HB1 ASP H   1      72.880  70.080  82.870  1.00  0.00           H
ATOM   4465  HB2 ASP H   1      73.380  68.760  81.870  1.00  0.00           H
ATOM   4466  CG  ASP H   1      71.230  69.250  81.790  1.00  0.00           C
ATOM   4467  OD1 ASP H   1      70.850  68.410  82.620  1.00  0.00           O
ATOM   4468  OD2 ASP H   1      70.490  69.750  80.940  1.00  0.00           O
ATOM   4469  C   ASP H   1      73.140  70.050  79.290  1.00  0.00           C
ATOM   4470  O   ASP H   1      73.380  68.880  78.950  1.00  0.00           O
ATOM   4471  N   ALA H   2      72.740  70.970  78.390  1.00  0.00           N
ATOM   4472  HN  ALA H   2      72.600  71.940  78.570  1.00  0.00           H
ATOM   4473  CA  ALA H   2      72.480  70.740  76.980  1.00  0.00           C
ATOM   4474  HA  ALA H   2      71.800  69.910  77.050  1.00  0.00           H
ATOM   4475  CB  ALA H   2      71.640  71.870  76.230  1.00  0.00           C
ATOM   4476  HB1 ALA H   2      71.030  72.510  76.910  1.00  0.00           H
ATOM   4477  HB2 ALA H   2      72.400  72.500  75.710  1.00  0.00           H
ATOM   4478  HB3 ALA H   2      71.070  71.490  75.360  1.00  0.00           H
ATOM   4479  C   ALA H   2      73.650  70.180  76.190  1.00  0.00           C
ATOM   4480  O   ALA H   2      74.780  70.580  76.380  1.00  0.00           O
ATOM   4481  N   GLU H   3      73.310  69.240  75.310  1.00  0.00           N
ATOM   4482  HN  GLU H   3      72.340  69.070  75.160  1.00  0.00           H
ATOM   4483  CA  GLU H   3      74.200  68.520  74.440  1.00  0.00           C
ATOM   4484  HA  GLU H   3      75.210  68.830  74.660  1.00  0.00           H
ATOM   4485  CB  GLU H   3      74.150  66.950  74.830  1.00  0.00           C
ATOM   4486  HB1 GLU H   3      74.940  66.500  74.190  1.00  0.00           H
ATOM   4487  HB2 GLU H   3      73.200  66.410  74.650  1.00  0.00           H
ATOM   4488  CG  GLU H   3      74.690  66.740  76.280  1.00  0.00           C
ATOM   4489  HG1 GLU H   3      73.820  66.920  76.940  1.00  0.00           H
ATOM   4490  HG2 GLU H   3      75.550  67.430  76.470  1.00  0.00           H
ATOM   4491  CD  GLU H   3      75.290  65.310  76.400  1.00  0.00           C
ATOM   4492  OE1 GLU H   3      76.310  65.270  77.190  1.00  0.00           O
ATOM   4493  OE2 GLU H   3      74.810  64.260  75.920  1.00  0.00           O
ATOM   4494  C   GLU H   3      73.940  68.810  72.980  1.00  0.00           C
ATOM   4495  O   GLU H   3      72.770  68.990  72.590  1.00  0.00           O
ATOM   4496  N   PHE H   4      74.990  68.660  72.130  1.00  0.00           N
ATOM   4497  HN  PHE H   4      75.850  68.300  72.480  1.00  0.00           H
ATOM   4498  CA  PHE H   4      74.910  69.010  70.760  1.00  0.00           C
ATOM   4499  HA  PHE H   4      73.870  69.200  70.550  1.00  0.00           H
ATOM   4500  CB  PHE H   4      75.870  70.240  70.470  1.00  0.00           C
ATOM   4501  HB1 PHE H   4      75.940  70.660  69.440  1.00  0.00           H
ATOM   4502  HB2 PHE H   4      76.890  69.830  70.650  1.00  0.00           H
ATOM   4503  CG  PHE H   4      75.550  71.460  71.390  1.00  0.00           C
ATOM   4504  CD1 PHE H   4      74.370  72.200  71.230  1.00  0.00           C
ATOM   4505  HD1 PHE H   4      73.690  71.970  70.420  1.00  0.00           H
ATOM   4506  CE1 PHE H   4      74.080  73.270  72.070  1.00  0.00           C
ATOM   4507  HE1 PHE H   4      73.130  73.740  71.860  1.00  0.00           H
ATOM   4508  CZ  PHE H   4      74.950  73.610  73.160  1.00  0.00           C
ATOM   4509  HZ  PHE H   4      74.780  74.410  73.870  1.00  0.00           H
ATOM   4510  CD2 PHE H   4      76.340  71.770  72.530  1.00  0.00           C
ATOM   4511  HD2 PHE H   4      77.250  71.210  72.670  1.00  0.00           H
ATOM   4512  CE2 PHE H   4      76.090  72.810  73.360  1.00  0.00           C
ATOM   4513  HE2 PHE H   4      76.660  72.990  74.260  1.00  0.00           H
ATOM   4514  C   PHE H   4      75.300  67.920  69.770  1.00  0.00           C
ATOM   4515  O   PHE H   4      74.770  67.920  68.650  1.00  0.00           O
ATOM   4516  N   ARG H   5      76.120  66.950  70.230  1.00  0.00           N
ATOM   4517  HN  ARG H   5      76.400  67.130  71.170  1.00  0.00           H
ATOM   4518  CA  ARG H   5      76.460  65.770  69.470  1.00  0.00           C
ATOM   4519  HA  ARG H   5      77.140  66.190  68.740  1.00  0.00           H
ATOM   4520  CB  ARG H   5      77.330  64.770  70.250  1.00  0.00           C
ATOM   4521  HB1 ARG H   5      78.250  65.330  70.530  1.00  0.00           H
ATOM   4522  HB2 ARG H   5      77.670  63.950  69.580  1.00  0.00           H
ATOM   4523  CG  ARG H   5      76.880  64.290  71.650  1.00  0.00           C
ATOM   4524  HG1 ARG H   5      76.390  65.140  72.170  1.00  0.00           H
ATOM   4525  HG2 ARG H   5      77.720  64.000  72.320  1.00  0.00           H
ATOM   4526  CD  ARG H   5      75.890  63.110  71.640  1.00  0.00           C
ATOM   4527  HD1 ARG H   5      76.480  62.170  71.640  1.00  0.00           H
ATOM   4528  HD2 ARG H   5      75.240  63.030  70.740  1.00  0.00           H
ATOM   4529  NE  ARG H   5      75.010  63.270  72.880  1.00  0.00           N
ATOM   4530  HE  ARG H   5      75.350  63.920  73.560  1.00  0.00           H
ATOM   4531  CZ  ARG H   5      73.930  62.540  73.070  1.00  0.00           C
ATOM   4532  NH1 ARG H   5      73.630  61.510  72.390  1.00  0.00           N
ATOM   4533 HH11 ARG H   5      74.220  61.180  71.650  1.00  0.00           H
ATOM   4534 HH12 ARG H   5      72.690  61.200  72.490  1.00  0.00           H
ATOM   4535  NH2 ARG H   5      73.280  62.760  74.270  1.00  0.00           N
ATOM   4536 HH21 ARG H   5      73.760  63.320  74.950  1.00  0.00           H
ATOM   4537 HH22 ARG H   5      72.640  62.090  74.650  1.00  0.00           H
ATOM   4538  C   ARG H   5      75.360  65.000  68.710  1.00  0.00           C
ATOM   4539  O   ARG H   5      74.240  64.790  69.120  1.00  0.00           O
ATOM   4540  N   HIS H   6      75.800  64.560  67.500  1.00  0.00           N
ATOM   4541  HN  HIS H   6      76.660  64.860  67.100  1.00  0.00           H
ATOM   4542  CA  HIS H   6      75.100  63.570  66.690  1.00  0.00           C
ATOM   4543  HA  HIS H   6      75.690  63.520  65.780  1.00  0.00           H
ATOM   4544  CB  HIS H   6      75.010  62.180  67.440  1.00  0.00           C
ATOM   4545  HB1 HIS H   6      74.370  61.340  67.100  1.00  0.00           H
ATOM   4546  HB2 HIS H   6      74.670  62.410  68.480  1.00  0.00           H
ATOM   4547  ND1 HIS H   6      76.920  61.180  68.670  1.00  0.00           N
ATOM   4548  CG  HIS H   6      76.320  61.470  67.480  1.00  0.00           C
ATOM   4549  CE1 HIS H   6      77.890  60.330  68.400  1.00  0.00           C
ATOM   4550  HE1 HIS H   6      78.510  59.840  69.150  1.00  0.00           H
ATOM   4551  NE2 HIS H   6      77.960  60.060  67.090  1.00  0.00           N
ATOM   4552  HE2 HIS H   6      78.700  59.720  66.510  1.00  0.00           H
ATOM   4553  CD2 HIS H   6      76.950  60.810  66.490  1.00  0.00           C
ATOM   4554  HD2 HIS H   6      76.740  60.720  65.440  1.00  0.00           H
ATOM   4555  C   HIS H   6      73.710  64.000  66.140  1.00  0.00           C
ATOM   4556  O   HIS H   6      72.890  63.080  65.990  1.00  0.00           O
ATOM   4557  N   ASP H   7      73.500  65.300  65.850  1.00  0.00           N
ATOM   4558  HN  ASP H   7      74.210  65.950  66.100  1.00  0.00           H
ATOM   4559  CA  ASP H   7      72.140  65.700  65.630  1.00  0.00           C
ATOM   4560  HA  ASP H   7      71.390  64.930  65.700  1.00  0.00           H
ATOM   4561  CB  ASP H   7      71.870  66.840  66.660  1.00  0.00           C
ATOM   4562  HB1 ASP H   7      72.730  67.540  66.700  1.00  0.00           H
ATOM   4563  HB2 ASP H   7      71.960  66.240  67.590  1.00  0.00           H
ATOM   4564  CG  ASP H   7      70.480  67.540  66.580  1.00  0.00           C
ATOM   4565  OD1 ASP H   7      69.500  66.910  66.220  1.00  0.00           O
ATOM   4566  OD2 ASP H   7      70.420  68.690  67.100  1.00  0.00           O
ATOM   4567  C   ASP H   7      71.880  66.340  64.280  1.00  0.00           C
ATOM   4568  O   ASP H   7      72.610  67.160  63.810  1.00  0.00           O
ATOM   4569  N   SER H   8      70.780  65.990  63.580  1.00  0.00           N
ATOM   4570  HN  SER H   8      70.000  65.490  63.940  1.00  0.00           H
ATOM   4571  CA  SER H   8      70.400  66.440  62.250  1.00  0.00           C
ATOM   4572  HA  SER H   8      71.220  66.490  61.550  1.00  0.00           H
ATOM   4573  CB  SER H   8      69.230  65.550  61.680  1.00  0.00           C
ATOM   4574  HB1 SER H   8      68.400  65.420  62.400  1.00  0.00           H
ATOM   4575  HB2 SER H   8      69.700  64.560  61.520  1.00  0.00           H
ATOM   4576  OG  SER H   8      68.650  66.110  60.450  1.00  0.00           O
ATOM   4577  HG1 SER H   8      67.790  66.420  60.760  1.00  0.00           H
ATOM   4578  C   SER H   8      69.920  67.860  62.280  1.00  0.00           C
ATOM   4579  O   SER H   8      69.990  68.610  61.230  1.00  0.00           O
ATOM   4580  N   GLY H   9      69.550  68.410  63.480  1.00  0.00           N
ATOM   4581  HN  GLY H   9      69.480  67.830  64.280  1.00  0.00           H
ATOM   4582  CA  GLY H   9      69.110  69.800  63.550  1.00  0.00           C
ATOM   4583  HA1 GLY H   9      68.460  70.120  62.760  1.00  0.00           H
ATOM   4584  HA2 GLY H   9      68.550  69.860  64.480  1.00  0.00           H
ATOM   4585  C   GLY H   9      70.230  70.780  63.640  1.00  0.00           C
ATOM   4586  O   GLY H   9      70.300  71.760  62.870  1.00  0.00           O
ATOM   4587  N   TYR H  10      71.210  70.560  64.580  1.00  0.00           N
ATOM   4588  HN  TYR H  10      71.310  69.620  64.910  1.00  0.00           H
ATOM   4589  CA  TYR H  10      72.260  71.480  64.920  1.00  0.00           C
ATOM   4590  HA  TYR H  10      72.440  72.110  64.050  1.00  0.00           H
ATOM   4591  CB  TYR H  10      71.730  72.390  66.130  1.00  0.00           C
ATOM   4592  HB1 TYR H  10      72.500  73.130  66.440  1.00  0.00           H
ATOM   4593  HB2 TYR H  10      71.430  71.770  67.000  1.00  0.00           H
ATOM   4594  CG  TYR H  10      70.460  73.170  65.810  1.00  0.00           C
ATOM   4595  CD1 TYR H  10      70.530  74.390  65.170  1.00  0.00           C
ATOM   4596  HD1 TYR H  10      71.540  74.700  64.930  1.00  0.00           H
ATOM   4597  CE1 TYR H  10      69.340  75.080  64.850  1.00  0.00           C
ATOM   4598  HE1 TYR H  10      69.290  76.050  64.380  1.00  0.00           H
ATOM   4599  CZ  TYR H  10      68.120  74.500  65.330  1.00  0.00           C
ATOM   4600  OH  TYR H  10      66.960  75.040  64.880  1.00  0.00           O
ATOM   4601  HH  TYR H  10      67.010  75.430  64.010  1.00  0.00           H
ATOM   4602  CD2 TYR H  10      69.200  72.640  66.170  1.00  0.00           C
ATOM   4603  HD2 TYR H  10      69.200  71.680  66.670  1.00  0.00           H
ATOM   4604  CE2 TYR H  10      67.960  73.350  66.000  1.00  0.00           C
ATOM   4605  HE2 TYR H  10      67.040  72.940  66.380  1.00  0.00           H
ATOM   4606  C   TYR H  10      73.610  70.880  65.260  1.00  0.00           C
ATOM   4607  O   TYR H  10      73.740  70.150  66.220  1.00  0.00           O
ATOM   4608  N   GLU H  11      74.710  71.130  64.470  1.00  0.00           N
ATOM   4609  HN  GLU H  11      74.530  71.610  63.620  1.00  0.00           H
ATOM   4610  CA  GLU H  11      76.100  70.710  64.780  1.00  0.00           C
ATOM   4611  HA  GLU H  11      76.050  69.630  64.740  1.00  0.00           H
ATOM   4612  CB  GLU H  11      77.000  71.210  63.650  1.00  0.00           C
ATOM   4613  HB1 GLU H  11      78.040  71.150  64.030  1.00  0.00           H
ATOM   4614  HB2 GLU H  11      76.620  72.220  63.400  1.00  0.00           H
ATOM   4615  CG  GLU H  11      76.920  70.330  62.380  1.00  0.00           C
ATOM   4616  HG1 GLU H  11      75.900  70.130  62.000  1.00  0.00           H
ATOM   4617  HG2 GLU H  11      77.190  69.270  62.600  1.00  0.00           H
ATOM   4618  CD  GLU H  11      77.920  70.800  61.260  1.00  0.00           C
ATOM   4619  OE1 GLU H  11      77.670  70.510  60.000  1.00  0.00           O
ATOM   4620  OE2 GLU H  11      78.860  71.500  61.550  1.00  0.00           O
ATOM   4621  C   GLU H  11      76.700  71.070  66.180  1.00  0.00           C
ATOM   4622  O   GLU H  11      76.190  71.810  67.030  1.00  0.00           O
ATOM   4623  N   VAL H  12      77.840  70.590  66.500  1.00  0.00           N
ATOM   4624  HN  VAL H  12      78.350  69.940  65.940  1.00  0.00           H
ATOM   4625  CA  VAL H  12      78.630  71.010  67.620  1.00  0.00           C
ATOM   4626  HA  VAL H  12      77.930  71.250  68.410  1.00  0.00           H
ATOM   4627  CB  VAL H  12      79.480  69.880  68.120  1.00  0.00           C
ATOM   4628  HB  VAL H  12      80.340  69.730  67.430  1.00  0.00           H
ATOM   4629  CG1 VAL H  12      80.100  70.370  69.430  1.00  0.00           C
ATOM   4630 HG11 VAL H  12      79.310  70.370  70.210  1.00  0.00           H
ATOM   4631 HG12 VAL H  12      80.730  69.510  69.750  1.00  0.00           H
ATOM   4632 HG13 VAL H  12      80.590  71.370  69.420  1.00  0.00           H
ATOM   4633  CG2 VAL H  12      78.790  68.500  68.290  1.00  0.00           C
ATOM   4634 HG21 VAL H  12      78.060  68.500  69.130  1.00  0.00           H
ATOM   4635 HG22 VAL H  12      78.210  68.220  67.390  1.00  0.00           H
ATOM   4636 HG23 VAL H  12      79.500  67.720  68.640  1.00  0.00           H
ATOM   4637  C   VAL H  12      79.440  72.260  67.190  1.00  0.00           C
ATOM   4638  O   VAL H  12      80.310  72.240  66.340  1.00  0.00           O
ATOM   4639  N   HIS H  13      79.040  73.410  67.720  1.00  0.00           N
ATOM   4640  HN  HIS H  13      78.350  73.480  68.440  1.00  0.00           H
ATOM   4641  CA  HIS H  13      79.630  74.700  67.500  1.00  0.00           C
ATOM   4642  HA  HIS H  13      79.860  74.780  66.450  1.00  0.00           H
ATOM   4643  CB  HIS H  13      78.630  75.880  67.930  1.00  0.00           C
ATOM   4644  HB1 HIS H  13      77.850  75.930  67.140  1.00  0.00           H
ATOM   4645  HB2 HIS H  13      79.070  76.890  68.010  1.00  0.00           H
ATOM   4646  ND1 HIS H  13      76.690  75.200  69.430  1.00  0.00           N
ATOM   4647  CG  HIS H  13      78.000  75.680  69.320  1.00  0.00           C
ATOM   4648  CE1 HIS H  13      76.420  75.310  70.720  1.00  0.00           C
ATOM   4649  HE1 HIS H  13      75.460  75.110  71.190  1.00  0.00           H
ATOM   4650  NE2 HIS H  13      77.460  75.810  71.450  1.00  0.00           N
ATOM   4651  HE2 HIS H  13      77.370  76.060  72.410  1.00  0.00           H
ATOM   4652  CD2 HIS H  13      78.470  76.050  70.560  1.00  0.00           C
ATOM   4653  HD2 HIS H  13      79.450  76.460  70.820  1.00  0.00           H
ATOM   4654  C   HIS H  13      80.960  74.740  68.260  1.00  0.00           C
ATOM   4655  O   HIS H  13      80.970  74.730  69.460  1.00  0.00           O
ATOM   4656  N   HIS H  14      82.130  74.900  67.540  1.00  0.00           N
ATOM   4657  HN  HIS H  14      82.070  74.920  66.540  1.00  0.00           H
ATOM   4658  CA  HIS H  14      83.440  74.880  68.070  1.00  0.00           C
ATOM   4659  HA  HIS H  14      83.400  74.240  68.930  1.00  0.00           H
ATOM   4660  CB  HIS H  14      84.580  74.510  67.100  1.00  0.00           C
ATOM   4661  HB1 HIS H  14      85.510  74.610  67.710  1.00  0.00           H
ATOM   4662  HB2 HIS H  14      84.750  75.050  66.140  1.00  0.00           H
ATOM   4663  ND1 HIS H  14      85.600  72.420  66.060  1.00  0.00           N
ATOM   4664  CG  HIS H  14      84.500  73.060  66.610  1.00  0.00           C
ATOM   4665  CE1 HIS H  14      85.350  71.190  66.020  1.00  0.00           C
ATOM   4666  HE1 HIS H  14      86.120  70.600  65.510  1.00  0.00           H
ATOM   4667  NE2 HIS H  14      84.120  70.910  66.520  1.00  0.00           N
ATOM   4668  HE2 HIS H  14      83.620  70.060  66.360  1.00  0.00           H
ATOM   4669  CD2 HIS H  14      83.600  72.130  66.970  1.00  0.00           C
ATOM   4670  HD2 HIS H  14      82.660  72.140  67.500  1.00  0.00           H
ATOM   4671  C   HIS H  14      83.840  76.270  68.530  1.00  0.00           C
ATOM   4672  O   HIS H  14      83.450  77.250  67.890  1.00  0.00           O
ATOM   4673  N   GLN H  15      84.690  76.390  69.620  1.00  0.00           N
ATOM   4674  HN  GLN H  15      85.020  75.640  70.180  1.00  0.00           H
ATOM   4675  CA  GLN H  15      85.120  77.620  70.180  1.00  0.00           C
ATOM   4676  HA  GLN H  15      85.130  78.400  69.430  1.00  0.00           H
ATOM   4677  CB  GLN H  15      84.320  77.970  71.440  1.00  0.00           C
ATOM   4678  HB1 GLN H  15      84.870  77.710  72.370  1.00  0.00           H
ATOM   4679  HB2 GLN H  15      83.340  77.450  71.490  1.00  0.00           H
ATOM   4680  CG  GLN H  15      84.080  79.480  71.510  1.00  0.00           C
ATOM   4681  HG1 GLN H  15      83.560  79.840  70.600  1.00  0.00           H
ATOM   4682  HG2 GLN H  15      85.000  80.090  71.610  1.00  0.00           H
ATOM   4683  CD  GLN H  15      83.220  79.840  72.710  1.00  0.00           C
ATOM   4684  OE1 GLN H  15      83.080  79.110  73.730  1.00  0.00           O
ATOM   4685  NE2 GLN H  15      82.830  81.160  72.620  1.00  0.00           N
ATOM   4686 HE21 GLN H  15      82.730  81.680  71.770  1.00  0.00           H
ATOM   4687 HE22 GLN H  15      82.340  81.510  73.420  1.00  0.00           H
ATOM   4688  C   GLN H  15      86.570  77.360  70.600  1.00  0.00           C
ATOM   4689  O   GLN H  15      86.790  76.640  71.550  1.00  0.00           O
ATOM   4690  N   LYS H  16      87.500  77.940  69.880  1.00  0.00           N
ATOM   4691  HN  LYS H  16      87.270  78.480  69.080  1.00  0.00           H
ATOM   4692  CA  LYS H  16      88.890  77.650  70.040  1.00  0.00           C
ATOM   4693  HA  LYS H  16      89.170  76.950  70.810  1.00  0.00           H
ATOM   4694  CB  LYS H  16      89.330  77.120  68.630  1.00  0.00           C
ATOM   4695  HB1 LYS H  16      90.410  76.900  68.700  1.00  0.00           H
ATOM   4696  HB2 LYS H  16      89.040  77.780  67.780  1.00  0.00           H
ATOM   4697  CG  LYS H  16      88.690  75.750  68.200  1.00  0.00           C
ATOM   4698  HG1 LYS H  16      87.680  75.970  67.790  1.00  0.00           H
ATOM   4699  HG2 LYS H  16      88.590  75.130  69.110  1.00  0.00           H
ATOM   4700  CD  LYS H  16      89.560  75.060  67.120  1.00  0.00           C
ATOM   4701  HD1 LYS H  16      89.510  75.680  66.200  1.00  0.00           H
ATOM   4702  HD2 LYS H  16      90.610  75.070  67.480  1.00  0.00           H
ATOM   4703  CE  LYS H  16      89.100  73.630  66.670  1.00  0.00           C
ATOM   4704  HE1 LYS H  16      88.100  73.730  66.200  1.00  0.00           H
ATOM   4705  HE2 LYS H  16      88.910  72.950  67.530  1.00  0.00           H
ATOM   4706  NZ  LYS H  16      90.050  72.990  65.710  1.00  0.00           N
ATOM   4707  HZ1 LYS H  16      89.630  72.630  64.830  1.00  0.00           H
ATOM   4708  HZ2 LYS H  16      90.780  73.610  65.320  1.00  0.00           H
ATOM   4709  HZ3 LYS H  16      90.620  72.260  66.180  1.00  0.00           H
ATOM   4710  C   LYS H  16      89.880  78.860  70.370  1.00  0.00           C
ATOM   4711  O   LYS H  16      89.970  79.780  69.560  1.00  0.00           O
ATOM   4712  N   LEU H  17      90.500  78.890  71.520  1.00  0.00           N
ATOM   4713  HN  LEU H  17      90.410  78.140  72.180  1.00  0.00           H
ATOM   4714  CA  LEU H  17      91.410  79.880  71.910  1.00  0.00           C
ATOM   4715  HA  LEU H  17      91.410  80.750  71.260  1.00  0.00           H
ATOM   4716  CB  LEU H  17      91.070  80.470  73.250  1.00  0.00           C
ATOM   4717  HB1 LEU H  17      91.120  79.710  74.060  1.00  0.00           H
ATOM   4718  HB2 LEU H  17      90.000  80.740  73.130  1.00  0.00           H
ATOM   4719  CG  LEU H  17      91.880  81.730  73.720  1.00  0.00           C
ATOM   4720  HG  LEU H  17      91.980  82.540  72.970  1.00  0.00           H
ATOM   4721  CD1 LEU H  17      90.940  82.370  74.750  1.00  0.00           C
ATOM   4722 HD11 LEU H  17      90.370  81.610  75.320  1.00  0.00           H
ATOM   4723 HD12 LEU H  17      91.490  83.030  75.450  1.00  0.00           H
ATOM   4724 HD13 LEU H  17      90.140  83.000  74.300  1.00  0.00           H
ATOM   4725  CD2 LEU H  17      93.210  81.400  74.330  1.00  0.00           C
ATOM   4726 HD21 LEU H  17      93.130  80.540  75.030  1.00  0.00           H
ATOM   4727 HD22 LEU H  17      93.990  81.220  73.560  1.00  0.00           H
ATOM   4728 HD23 LEU H  17      93.590  82.300  74.870  1.00  0.00           H
ATOM   4729  C   LEU H  17      92.840  79.440  71.700  1.00  0.00           C
ATOM   4730  O   LEU H  17      93.370  78.590  72.450  1.00  0.00           O
ATOM   4731  N   VAL H  18      93.490  79.980  70.670  1.00  0.00           N
ATOM   4732  HN  VAL H  18      93.040  80.640  70.060  1.00  0.00           H
ATOM   4733  CA  VAL H  18      94.690  79.370  70.160  1.00  0.00           C
ATOM   4734  HA  VAL H  18      95.020  78.470  70.660  1.00  0.00           H
ATOM   4735  CB  VAL H  18      94.540  79.020  68.660  1.00  0.00           C
ATOM   4736  HB  VAL H  18      94.240  79.970  68.180  1.00  0.00           H
ATOM   4737  CG1 VAL H  18      95.780  78.530  67.940  1.00  0.00           C
ATOM   4738 HG11 VAL H  18      95.510  78.490  66.860  1.00  0.00           H
ATOM   4739 HG12 VAL H  18      96.610  79.250  68.050  1.00  0.00           H
ATOM   4740 HG13 VAL H  18      96.130  77.490  68.130  1.00  0.00           H
ATOM   4741  CG2 VAL H  18      93.410  77.980  68.540  1.00  0.00           C
ATOM   4742 HG21 VAL H  18      92.440  78.410  68.870  1.00  0.00           H
ATOM   4743 HG22 VAL H  18      93.190  77.540  67.540  1.00  0.00           H
ATOM   4744 HG23 VAL H  18      93.730  77.180  69.240  1.00  0.00           H
ATOM   4745  C   VAL H  18      95.910  80.270  70.230  1.00  0.00           C
ATOM   4746  O   VAL H  18      96.000  81.340  69.600  1.00  0.00           O
ATOM   4747  N   PHE H  19      97.010  80.020  71.010  1.00  0.00           N
ATOM   4748  HN  PHE H  19      96.980  79.310  71.710  1.00  0.00           H
ATOM   4749  CA  PHE H  19      98.160  80.920  71.200  1.00  0.00           C
ATOM   4750  HA  PHE H  19      97.830  81.910  71.480  1.00  0.00           H
ATOM   4751  CB  PHE H  19      99.000  80.280  72.370  1.00  0.00           C
ATOM   4752  HB1 PHE H  19      99.120  79.250  71.990  1.00  0.00           H
ATOM   4753  HB2 PHE H  19      98.410  80.130  73.300  1.00  0.00           H
ATOM   4754  CG  PHE H  19     100.330  80.830  72.770  1.00  0.00           C
ATOM   4755  CD1 PHE H  19     100.560  82.210  72.550  1.00  0.00           C
ATOM   4756  HD1 PHE H  19      99.700  82.730  72.140  1.00  0.00           H
ATOM   4757  CE1 PHE H  19     101.730  82.810  72.800  1.00  0.00           C
ATOM   4758  HE1 PHE H  19     101.970  83.860  72.780  1.00  0.00           H
ATOM   4759  CZ  PHE H  19     102.730  82.030  73.340  1.00  0.00           C
ATOM   4760  HZ  PHE H  19     103.710  82.420  73.550  1.00  0.00           H
ATOM   4761  CD2 PHE H  19     101.330  80.180  73.440  1.00  0.00           C
ATOM   4762  HD2 PHE H  19     101.200  79.140  73.680  1.00  0.00           H
ATOM   4763  CE2 PHE H  19     102.550  80.740  73.750  1.00  0.00           C
ATOM   4764  HE2 PHE H  19     103.390  80.160  74.120  1.00  0.00           H
ATOM   4765  C   PHE H  19      98.930  81.340  69.880  1.00  0.00           C
ATOM   4766  O   PHE H  19      99.360  82.470  69.680  1.00  0.00           O
ATOM   4767  N   PHE H  20      99.170  80.380  68.970  1.00  0.00           N
ATOM   4768  HN  PHE H  20      98.790  79.460  68.960  1.00  0.00           H
ATOM   4769  CA  PHE H  20      99.930  80.700  67.770  1.00  0.00           C
ATOM   4770  HA  PHE H  20      99.750  81.720  67.450  1.00  0.00           H
ATOM   4771  CB  PHE H  20     101.480  80.590  67.960  1.00  0.00           C
ATOM   4772  HB1 PHE H  20     101.880  81.470  68.510  1.00  0.00           H
ATOM   4773  HB2 PHE H  20     102.040  80.590  67.000  1.00  0.00           H
ATOM   4774  CG  PHE H  20     101.910  79.300  68.690  1.00  0.00           C
ATOM   4775  CD1 PHE H  20     102.120  79.300  70.060  1.00  0.00           C
ATOM   4776  HD1 PHE H  20     101.750  80.090  70.690  1.00  0.00           H
ATOM   4777  CE1 PHE H  20     102.800  78.220  70.620  1.00  0.00           C
ATOM   4778  HE1 PHE H  20     103.000  78.290  71.680  1.00  0.00           H
ATOM   4779  CZ  PHE H  20     102.990  77.050  69.910  1.00  0.00           C
ATOM   4780  HZ  PHE H  20     103.420  76.210  70.440  1.00  0.00           H
ATOM   4781  CD2 PHE H  20     102.280  78.130  67.860  1.00  0.00           C
ATOM   4782  HD2 PHE H  20     102.240  78.150  66.780  1.00  0.00           H
ATOM   4783  CE2 PHE H  20     102.730  77.000  68.500  1.00  0.00           C
ATOM   4784  HE2 PHE H  20     102.820  76.120  67.890  1.00  0.00           H
ATOM   4785  C   PHE H  20      99.560  79.640  66.670  1.00  0.00           C
ATOM   4786  O   PHE H  20      99.330  78.460  66.980  1.00  0.00           O
ATOM   4787  N   ALA H  21      99.660  80.150  65.500  1.00  0.00           N
ATOM   4788  HN  ALA H  21      99.870  81.110  65.310  1.00  0.00           H
ATOM   4789  CA  ALA H  21      99.730  79.220  64.330  1.00  0.00           C
ATOM   4790  HA  ALA H  21      99.150  78.330  64.520  1.00  0.00           H
ATOM   4791  CB  ALA H  21      99.250  79.950  63.000  1.00  0.00           C
ATOM   4792  HB1 ALA H  21      99.820  80.820  62.620  1.00  0.00           H
ATOM   4793  HB2 ALA H  21      99.130  79.160  62.220  1.00  0.00           H
ATOM   4794  HB3 ALA H  21      98.240  80.320  63.240  1.00  0.00           H
ATOM   4795  C   ALA H  21     101.210  78.810  64.060  1.00  0.00           C
ATOM   4796  O   ALA H  21     102.210  79.440  64.400  1.00  0.00           O
ATOM   4797  N   GLU H  22     101.360  77.580  63.420  1.00  0.00           N
ATOM   4798  HN  GLU H  22     100.600  77.020  63.100  1.00  0.00           H
ATOM   4799  CA  GLU H  22     102.630  77.070  62.950  1.00  0.00           C
ATOM   4800  HA  GLU H  22     102.370  76.090  62.590  1.00  0.00           H
ATOM   4801  CB  GLU H  22     102.990  77.860  61.670  1.00  0.00           C
ATOM   4802  HB1 GLU H  22     103.940  77.550  61.180  1.00  0.00           H
ATOM   4803  HB2 GLU H  22     103.110  78.920  61.950  1.00  0.00           H
ATOM   4804  CG  GLU H  22     101.880  77.490  60.550  1.00  0.00           C
ATOM   4805  HG1 GLU H  22     100.880  77.760  60.940  1.00  0.00           H
ATOM   4806  HG2 GLU H  22     101.960  76.470  60.130  1.00  0.00           H
ATOM   4807  CD  GLU H  22     101.940  78.430  59.310  1.00  0.00           C
ATOM   4808  OE1 GLU H  22     100.940  79.180  59.020  1.00  0.00           O
ATOM   4809  OE2 GLU H  22     103.040  78.530  58.690  1.00  0.00           O
ATOM   4810  C   GLU H  22     103.810  76.650  63.980  1.00  0.00           C
ATOM   4811  O   GLU H  22     103.590  76.130  65.100  1.00  0.00           O
ATOM   4812  N   ASP H  23     105.070  76.850  63.540  1.00  0.00           N
ATOM   4813  HN  ASP H  23     105.280  77.200  62.630  1.00  0.00           H
ATOM   4814  CA  ASP H  23     106.170  76.300  64.240  1.00  0.00           C
ATOM   4815  HA  ASP H  23     106.000  75.260  64.450  1.00  0.00           H
ATOM   4816  CB  ASP H  23     107.420  76.330  63.350  1.00  0.00           C
ATOM   4817  HB1 ASP H  23     108.260  75.770  63.820  1.00  0.00           H
ATOM   4818  HB2 ASP H  23     107.740  77.360  63.080  1.00  0.00           H
ATOM   4819  CG  ASP H  23     107.280  75.460  62.110  1.00  0.00           C
ATOM   4820  OD1 ASP H  23     106.170  74.950  61.840  1.00  0.00           O
ATOM   4821  OD2 ASP H  23     108.280  75.200  61.340  1.00  0.00           O
ATOM   4822  C   ASP H  23     106.480  77.070  65.520  1.00  0.00           C
ATOM   4823  O   ASP H  23     106.660  78.310  65.550  1.00  0.00           O
ATOM   4824  N   VAL H  24     106.640  76.380  66.660  1.00  0.00           N
ATOM   4825  HN  VAL H  24     106.580  75.390  66.740  1.00  0.00           H
ATOM   4826  CA  VAL H  24     106.870  76.930  68.020  1.00  0.00           C
ATOM   4827  HA  VAL H  24     106.120  77.690  68.160  1.00  0.00           H
ATOM   4828  CB  VAL H  24     106.470  75.990  69.200  1.00  0.00           C
ATOM   4829  HB  VAL H  24     105.400  75.720  69.090  1.00  0.00           H
ATOM   4830  CG1 VAL H  24     107.200  74.640  69.180  1.00  0.00           C
ATOM   4831 HG11 VAL H  24     106.890  74.020  68.310  1.00  0.00           H
ATOM   4832 HG12 VAL H  24     108.300  74.760  69.190  1.00  0.00           H
ATOM   4833 HG13 VAL H  24     106.910  74.030  70.060  1.00  0.00           H
ATOM   4834  CG2 VAL H  24     106.780  76.640  70.480  1.00  0.00           C
ATOM   4835 HG21 VAL H  24     106.240  77.590  70.640  1.00  0.00           H
ATOM   4836 HG22 VAL H  24     106.640  75.930  71.340  1.00  0.00           H
ATOM   4837 HG23 VAL H  24     107.850  76.870  70.640  1.00  0.00           H
ATOM   4838  C   VAL H  24     108.320  77.470  68.090  1.00  0.00           C
ATOM   4839  O   VAL H  24     108.600  78.480  68.720  1.00  0.00           O
ATOM   4840  N   GLY H  25     109.330  76.860  67.400  1.00  0.00           N
ATOM   4841  HN  GLY H  25     109.040  76.010  66.980  1.00  0.00           H
ATOM   4842  CA  GLY H  25     110.730  77.210  67.310  1.00  0.00           C
ATOM   4843  HA1 GLY H  25     111.140  76.390  66.740  1.00  0.00           H
ATOM   4844  HA2 GLY H  25     110.780  78.210  66.910  1.00  0.00           H
ATOM   4845  C   GLY H  25     111.550  77.320  68.630  1.00  0.00           C
ATOM   4846  O   GLY H  25     112.400  78.200  68.730  1.00  0.00           O
ATOM   4847  N   SER H  26     111.100  76.440  69.590  1.00  0.00           N
ATOM   4848  HN  SER H  26     110.440  75.730  69.340  1.00  0.00           H
ATOM   4849  CA  SER H  26     111.480  76.580  70.980  1.00  0.00           C
ATOM   4850  HA  SER H  26     111.130  75.680  71.460  1.00  0.00           H
ATOM   4851  CB  SER H  26     112.980  76.490  71.270  1.00  0.00           C
ATOM   4852  HB1 SER H  26     113.130  76.600  72.370  1.00  0.00           H
ATOM   4853  HB2 SER H  26     113.460  77.370  70.770  1.00  0.00           H
ATOM   4854  OG  SER H  26     113.600  75.270  70.790  1.00  0.00           O
ATOM   4855  HG1 SER H  26     113.980  75.540  69.950  1.00  0.00           H
ATOM   4856  C   SER H  26     110.880  77.720  71.740  1.00  0.00           C
ATOM   4857  O   SER H  26     111.190  78.870  71.520  1.00  0.00           O
ATOM   4858  N   ASN H  27     109.950  77.300  72.640  1.00  0.00           N
ATOM   4859  HN  ASN H  27     109.850  76.320  72.780  1.00  0.00           H
ATOM   4860  CA  ASN H  27     109.260  78.250  73.490  1.00  0.00           C
ATOM   4861  HA  ASN H  27     109.110  79.140  72.910  1.00  0.00           H
ATOM   4862  CB  ASN H  27     107.780  77.820  73.690  1.00  0.00           C
ATOM   4863  HB1 ASN H  27     107.850  76.880  74.270  1.00  0.00           H
ATOM   4864  HB2 ASN H  27     107.330  77.560  72.700  1.00  0.00           H
ATOM   4865  CG  ASN H  27     106.820  78.820  74.370  1.00  0.00           C
ATOM   4866  OD1 ASN H  27     106.440  78.580  75.510  1.00  0.00           O
ATOM   4867  ND2 ASN H  27     106.550  79.930  73.750  1.00  0.00           N
ATOM   4868 HD21 ASN H  27     107.060  80.130  72.910  1.00  0.00           H
ATOM   4869 HD22 ASN H  27     106.290  80.710  74.300  1.00  0.00           H
ATOM   4870  C   ASN H  27     109.920  78.640  74.810  1.00  0.00           C
ATOM   4871  O   ASN H  27     110.360  77.730  75.550  1.00  0.00           O
ATOM   4872  N   LYS H  28     109.970  79.880  75.170  1.00  0.00           N
ATOM   4873  HN  LYS H  28     109.810  80.580  74.480  1.00  0.00           H
ATOM   4874  CA  LYS H  28     110.550  80.300  76.460  1.00  0.00           C
ATOM   4875  HA  LYS H  28     111.180  79.520  76.870  1.00  0.00           H
ATOM   4876  CB  LYS H  28     111.540  81.460  76.260  1.00  0.00           C
ATOM   4877  HB1 LYS H  28     111.860  81.870  77.240  1.00  0.00           H
ATOM   4878  HB2 LYS H  28     111.080  82.290  75.680  1.00  0.00           H
ATOM   4879  CG  LYS H  28     112.780  81.070  75.530  1.00  0.00           C
ATOM   4880  HG1 LYS H  28     112.610  80.740  74.490  1.00  0.00           H
ATOM   4881  HG2 LYS H  28     113.330  80.230  76.010  1.00  0.00           H
ATOM   4882  CD  LYS H  28     113.780  82.170  75.490  1.00  0.00           C
ATOM   4883  HD1 LYS H  28     113.380  83.020  74.890  1.00  0.00           H
ATOM   4884  HD2 LYS H  28     113.960  82.510  76.530  1.00  0.00           H
ATOM   4885  CE  LYS H  28     115.210  81.790  75.030  1.00  0.00           C
ATOM   4886  HE1 LYS H  28     115.210  81.810  73.920  1.00  0.00           H
ATOM   4887  HE2 LYS H  28     115.570  80.830  75.430  1.00  0.00           H
ATOM   4888  NZ  LYS H  28     116.190  82.770  75.420  1.00  0.00           N
ATOM   4889  HZ1 LYS H  28     116.190  83.060  76.420  1.00  0.00           H
ATOM   4890  HZ2 LYS H  28     117.170  82.470  75.220  1.00  0.00           H
ATOM   4891  HZ3 LYS H  28     116.030  83.600  74.820  1.00  0.00           H
ATOM   4892  C   LYS H  28     109.650  80.670  77.610  1.00  0.00           C
ATOM   4893  O   LYS H  28     109.870  81.530  78.410  1.00  0.00           O
ATOM   4894  N   GLY H  29     108.530  80.000  77.700  1.00  0.00           N
ATOM   4895  HN  GLY H  29     108.370  79.420  76.910  1.00  0.00           H
ATOM   4896  CA  GLY H  29     107.510  80.110  78.670  1.00  0.00           C
ATOM   4897  HA1 GLY H  29     107.020  79.160  78.810  1.00  0.00           H
ATOM   4898  HA2 GLY H  29     107.990  80.450  79.580  1.00  0.00           H
ATOM   4899  C   GLY H  29     106.480  81.240  78.370  1.00  0.00           C
ATOM   4900  O   GLY H  29     106.670  82.120  77.560  1.00  0.00           O
ATOM   4901  N   ALA H  30     105.230  81.120  79.010  1.00  0.00           N
ATOM   4902  HN  ALA H  30     105.050  80.500  79.770  1.00  0.00           H
ATOM   4903  CA  ALA H  30     104.150  82.090  78.800  1.00  0.00           C
ATOM   4904  HA  ALA H  30     104.570  83.050  79.070  1.00  0.00           H
ATOM   4905  CB  ALA H  30     103.590  82.090  77.390  1.00  0.00           C
ATOM   4906  HB1 ALA H  30     102.950  82.970  77.180  1.00  0.00           H
ATOM   4907  HB2 ALA H  30     104.410  82.350  76.690  1.00  0.00           H
ATOM   4908  HB3 ALA H  30     103.060  81.160  77.090  1.00  0.00           H
ATOM   4909  C   ALA H  30     103.090  82.020  79.800  1.00  0.00           C
ATOM   4910  O   ALA H  30     103.000  81.040  80.480  1.00  0.00           O
ATOM   4911  N   ILE H  31     102.330  83.090  79.920  1.00  0.00           N
ATOM   4912  HN  ILE H  31     102.590  83.890  79.390  1.00  0.00           H
ATOM   4913  CA  ILE H  31     101.130  83.230  80.790  1.00  0.00           C
ATOM   4914  HA  ILE H  31     100.970  82.240  81.180  1.00  0.00           H
ATOM   4915  CB  ILE H  31     101.360  84.290  81.860  1.00  0.00           C
ATOM   4916  HB  ILE H  31     101.500  85.240  81.300  1.00  0.00           H
ATOM   4917  CG2 ILE H  31     100.240  84.430  82.930  1.00  0.00           C
ATOM   4918 HG21 ILE H  31     100.500  85.240  83.650  1.00  0.00           H
ATOM   4919 HG22 ILE H  31      99.250  84.630  82.470  1.00  0.00           H
ATOM   4920 HG23 ILE H  31     100.220  83.490  83.530  1.00  0.00           H
ATOM   4921  CG1 ILE H  31     102.760  84.020  82.520  1.00  0.00           C
ATOM   4922 HG11 ILE H  31     103.570  84.120  81.770  1.00  0.00           H
ATOM   4923 HG12 ILE H  31     102.680  83.030  83.020  1.00  0.00           H
ATOM   4924  CD  ILE H  31     103.040  85.000  83.640  1.00  0.00           C
ATOM   4925  HD1 ILE H  31     102.810  86.030  83.290  1.00  0.00           H
ATOM   4926  HD2 ILE H  31     102.470  84.840  84.570  1.00  0.00           H
ATOM   4927  HD3 ILE H  31     104.140  85.050  83.840  1.00  0.00           H
ATOM   4928  C   ILE H  31      99.880  83.520  79.900  1.00  0.00           C
ATOM   4929  O   ILE H  31      99.880  84.410  79.130  1.00  0.00           O
ATOM   4930  N   ILE H  32      98.870  82.630  80.080  1.00  0.00           N
ATOM   4931  HN  ILE H  32      99.050  81.960  80.800  1.00  0.00           H
ATOM   4932  CA  ILE H  32      97.740  82.540  79.160  1.00  0.00           C
ATOM   4933  HA  ILE H  32      97.470  83.470  78.680  1.00  0.00           H
ATOM   4934  CB  ILE H  32      98.090  81.650  77.980  1.00  0.00           C
ATOM   4935  HB  ILE H  32      99.030  81.960  77.480  1.00  0.00           H
ATOM   4936  CG2 ILE H  32      98.300  80.280  78.550  1.00  0.00           C
ATOM   4937 HG21 ILE H  32      98.780  79.670  77.760  1.00  0.00           H
ATOM   4938 HG22 ILE H  32      98.980  80.150  79.420  1.00  0.00           H
ATOM   4939 HG23 ILE H  32      97.310  79.810  78.740  1.00  0.00           H
ATOM   4940  CG1 ILE H  32      96.880  81.480  77.020  1.00  0.00           C
ATOM   4941 HG11 ILE H  32      96.290  82.420  77.030  1.00  0.00           H
ATOM   4942 HG12 ILE H  32      96.130  80.710  77.300  1.00  0.00           H
ATOM   4943  CD  ILE H  32      97.370  81.150  75.560  1.00  0.00           C
ATOM   4944  HD1 ILE H  32      96.580  81.190  74.770  1.00  0.00           H
ATOM   4945  HD2 ILE H  32      98.130  81.850  75.150  1.00  0.00           H
ATOM   4946  HD3 ILE H  32      97.830  80.150  75.650  1.00  0.00           H
ATOM   4947  C   ILE H  32      96.490  82.160  79.890  1.00  0.00           C
ATOM   4948  O   ILE H  32      96.380  81.260  80.740  1.00  0.00           O
ATOM   4949  N   GLY H  33      95.430  82.950  79.650  1.00  0.00           N
ATOM   4950  HN  GLY H  33      95.410  83.860  79.250  1.00  0.00           H
ATOM   4951  CA  GLY H  33      94.130  82.620  80.240  1.00  0.00           C
ATOM   4952  HA1 GLY H  33      93.750  81.630  80.020  1.00  0.00           H
ATOM   4953  HA2 GLY H  33      94.320  82.660  81.300  1.00  0.00           H
ATOM   4954  C   GLY H  33      93.150  83.620  79.870  1.00  0.00           C
ATOM   4955  O   GLY H  33      93.490  84.660  79.290  1.00  0.00           O
ATOM   4956  N   LEU H  34      91.870  83.490  80.110  1.00  0.00           N
ATOM   4957  HN  LEU H  34      91.590  82.680  80.620  1.00  0.00           H
ATOM   4958  CA  LEU H  34      90.810  84.430  79.870  1.00  0.00           C
ATOM   4959  HA  LEU H  34      90.940  84.740  78.840  1.00  0.00           H
ATOM   4960  CB  LEU H  34      89.400  83.790  80.000  1.00  0.00           C
ATOM   4961  HB1 LEU H  34      88.620  84.390  79.470  1.00  0.00           H
ATOM   4962  HB2 LEU H  34      89.180  83.610  81.070  1.00  0.00           H
ATOM   4963  CG  LEU H  34      89.460  82.370  79.360  1.00  0.00           C
ATOM   4964  HG  LEU H  34      90.210  81.710  79.850  1.00  0.00           H
ATOM   4965  CD1 LEU H  34      88.160  81.670  79.510  1.00  0.00           C
ATOM   4966 HD11 LEU H  34      88.010  81.470  80.600  1.00  0.00           H
ATOM   4967 HD12 LEU H  34      87.320  82.300  79.170  1.00  0.00           H
ATOM   4968 HD13 LEU H  34      88.210  80.700  78.980  1.00  0.00           H
ATOM   4969  CD2 LEU H  34      89.760  82.490  77.900  1.00  0.00           C
ATOM   4970 HD21 LEU H  34      89.260  83.380  77.470  1.00  0.00           H
ATOM   4971 HD22 LEU H  34      90.840  82.560  77.650  1.00  0.00           H
ATOM   4972 HD23 LEU H  34      89.410  81.590  77.340  1.00  0.00           H
ATOM   4973  C   LEU H  34      90.820  85.700  80.580  1.00  0.00           C
ATOM   4974  O   LEU H  34      90.730  86.770  80.000  1.00  0.00           O
ATOM   4975  N   MET H  35      90.990  85.620  81.910  1.00  0.00           N
ATOM   4976  HN  MET H  35      91.030  84.760  82.420  1.00  0.00           H
ATOM   4977  CA  MET H  35      91.250  86.790  82.740  1.00  0.00           C
ATOM   4978  HA  MET H  35      91.230  87.680  82.130  1.00  0.00           H
ATOM   4979  CB  MET H  35      90.180  87.000  83.770  1.00  0.00           C
ATOM   4980  HB1 MET H  35      90.510  87.720  84.540  1.00  0.00           H
ATOM   4981  HB2 MET H  35      90.160  86.040  84.340  1.00  0.00           H
ATOM   4982  CG  MET H  35      88.730  87.290  83.330  1.00  0.00           C
ATOM   4983  HG1 MET H  35      88.440  86.420  82.710  1.00  0.00           H
ATOM   4984  HG2 MET H  35      88.840  88.190  82.690  1.00  0.00           H
ATOM   4985  SD  MET H  35      87.540  87.640  84.660  1.00  0.00           S
ATOM   4986  CE  MET H  35      87.500  89.490  84.540  1.00  0.00           C
ATOM   4987  HE1 MET H  35      87.190  89.910  85.520  1.00  0.00           H
ATOM   4988  HE2 MET H  35      88.480  89.910  84.240  1.00  0.00           H
ATOM   4989  HE3 MET H  35      86.810  89.840  83.740  1.00  0.00           H
ATOM   4990  C   MET H  35      92.600  86.690  83.390  1.00  0.00           C
ATOM   4991  O   MET H  35      92.900  85.760  84.080  1.00  0.00           O
ATOM   4992  N   VAL H  36      93.500  87.630  83.070  1.00  0.00           N
ATOM   4993  HN  VAL H  36      93.160  88.300  82.420  1.00  0.00           H
ATOM   4994  CA  VAL H  36      94.860  87.550  83.490  1.00  0.00           C
ATOM   4995  HA  VAL H  36      95.070  86.660  84.060  1.00  0.00           H
ATOM   4996  CB  VAL H  36      95.860  87.420  82.310  1.00  0.00           C
ATOM   4997  HB  VAL H  36      95.790  88.370  81.750  1.00  0.00           H
ATOM   4998  CG1 VAL H  36      97.340  87.260  82.800  1.00  0.00           C
ATOM   4999 HG11 VAL H  36      98.020  86.960  81.980  1.00  0.00           H
ATOM   5000 HG12 VAL H  36      97.670  88.260  83.140  1.00  0.00           H
ATOM   5001 HG13 VAL H  36      97.290  86.520  83.630  1.00  0.00           H
ATOM   5002  CG2 VAL H  36      95.500  86.290  81.400  1.00  0.00           C
ATOM   5003 HG21 VAL H  36      95.130  85.430  82.000  1.00  0.00           H
ATOM   5004 HG22 VAL H  36      94.810  86.670  80.620  1.00  0.00           H
ATOM   5005 HG23 VAL H  36      96.440  85.970  80.900  1.00  0.00           H
ATOM   5006  C   VAL H  36      95.310  88.730  84.330  1.00  0.00           C
ATOM   5007  O   VAL H  36      95.190  89.860  83.910  1.00  0.00           O
ATOM   5008  N   GLY H  37      95.760  88.550  85.560  1.00  0.00           N
ATOM   5009  HN  GLY H  37      95.900  87.620  85.880  1.00  0.00           H
ATOM   5010  CA  GLY H  37      96.290  89.480  86.610  1.00  0.00           C
ATOM   5011  HA1 GLY H  37      95.400  89.990  86.950  1.00  0.00           H
ATOM   5012  HA2 GLY H  37      96.820  88.770  87.230  1.00  0.00           H
ATOM   5013  C   GLY H  37      97.190  90.610  86.220  1.00  0.00           C
ATOM   5014  O   GLY H  37      96.890  91.770  86.430  1.00  0.00           O
ATOM   5015  N   GLY H  38      98.290  90.270  85.560  1.00  0.00           N
ATOM   5016  HN  GLY H  38      98.410  89.280  85.510  1.00  0.00           H
ATOM   5017  CA  GLY H  38      99.350  91.170  85.140  1.00  0.00           C
ATOM   5018  HA1 GLY H  38      99.510  91.160  84.070  1.00  0.00           H
ATOM   5019  HA2 GLY H  38      99.110  92.090  85.660  1.00  0.00           H
ATOM   5020  C   GLY H  38     100.650  90.810  85.780  1.00  0.00           C
ATOM   5021  O   GLY H  38     100.730  90.050  86.740  1.00  0.00           O
ATOM   5022  N   VAL H  39     101.770  91.400  85.330  1.00  0.00           N
ATOM   5023  HN  VAL H  39     101.640  92.210  84.740  1.00  0.00           H
ATOM   5024  CA  VAL H  39     103.120  91.070  85.740  1.00  0.00           C
ATOM   5025  HA  VAL H  39     103.130  90.310  86.510  1.00  0.00           H
ATOM   5026  CB  VAL H  39     103.960  90.410  84.590  1.00  0.00           C
ATOM   5027  HB  VAL H  39     103.960  91.100  83.720  1.00  0.00           H
ATOM   5028  CG1 VAL H  39     105.480  90.220  84.950  1.00  0.00           C
ATOM   5029 HG11 VAL H  39     105.790  91.190  85.390  1.00  0.00           H
ATOM   5030 HG12 VAL H  39     105.620  89.390  85.680  1.00  0.00           H
ATOM   5031 HG13 VAL H  39     106.050  89.890  84.060  1.00  0.00           H
ATOM   5032  CG2 VAL H  39     103.370  89.010  84.120  1.00  0.00           C
ATOM   5033 HG21 VAL H  39     102.270  88.970  84.250  1.00  0.00           H
ATOM   5034 HG22 VAL H  39     103.630  88.590  83.130  1.00  0.00           H
ATOM   5035 HG23 VAL H  39     103.800  88.310  84.870  1.00  0.00           H
ATOM   5036  C   VAL H  39     103.860  92.280  86.170  1.00  0.00           C
ATOM   5037  O   VAL H  39     104.210  93.120  85.380  1.00  0.00           O
ATOM   5038  N   VAL H  40     104.050  92.390  87.490  1.00  0.00           N
ATOM   5039  HN  VAL H  40     103.870  91.610  88.090  1.00  0.00           H
ATOM   5040  CA  VAL H  40     104.400  93.550  88.180  1.00  0.00           C
ATOM   5041  HA  VAL H  40     104.560  94.370  87.500  1.00  0.00           H
ATOM   5042  CB  VAL H  40     103.200  93.830  89.110  1.00  0.00           C
ATOM   5043  HB  VAL H  40     103.030  92.960  89.770  1.00  0.00           H
ATOM   5044  CG1 VAL H  40     103.410  95.030  90.010  1.00  0.00           C
ATOM   5045 HG11 VAL H  40     103.760  95.910  89.420  1.00  0.00           H
ATOM   5046 HG12 VAL H  40     102.550  95.340  90.640  1.00  0.00           H
ATOM   5047 HG13 VAL H  40     104.200  94.720  90.720  1.00  0.00           H
ATOM   5048  CG2 VAL H  40     101.990  94.260  88.240  1.00  0.00           C
ATOM   5049 HG21 VAL H  40     101.680  93.440  87.560  1.00  0.00           H
ATOM   5050 HG22 VAL H  40     101.110  94.490  88.880  1.00  0.00           H
ATOM   5051 HG23 VAL H  40     102.220  95.200  87.690  1.00  0.00           H
ATOM   5052  C   VAL H  40     105.720  93.270  88.980  1.00  0.00           C
ATOM   5053  O   VAL H  40     105.830  92.460  89.880  1.00  0.00           O
ATOM   5054  N   ILE H  41     106.720  94.110  88.630  1.00  0.00           N
ATOM   5055  HN  ILE H  41     106.750  94.770  87.890  1.00  0.00           H
ATOM   5056  CA  ILE H  41     107.930  94.190  89.410  1.00  0.00           C
ATOM   5057  HA  ILE H  41     108.250  93.190  89.670  1.00  0.00           H
ATOM   5058  CB  ILE H  41     109.110  94.760  88.620  1.00  0.00           C
ATOM   5059  HB  ILE H  41     109.980  94.920  89.300  1.00  0.00           H
ATOM   5060  CG2 ILE H  41     109.420  93.570  87.600  1.00  0.00           C
[truncated: 244,122 more chars]
