# Supplementary material for: Modulation of Aβ1–42 Aggregation by a SARS-CoV‑2 Protein Fragment
Source: J Chem Inf Model. 2025 Oct 1;65(20):11342–56. doi: 10.1021/acs.jcim.5c01811 (PMC12570137; doi:10.1021/acs.jcim.5c01811)
Supplement: Supplementary file 2 [file ci5c01811_si_002.zip › AB-coordinates/FIBRIL/5KK3/FI10/SFF2_initial.pdb]

REMARK    GENERATED BY TRJCONV
TITLE     Protein in water
REMARK    THIS IS A SIMULATION BOX
CRYST1  174.382  174.382  174.382  90.00  90.00  90.00 P 1           1
MODEL        1
ATOM      1  CH3 ACE A   0     125.630  48.380  98.880  1.00  0.00           C
ATOM      2 HH31 ACE A   0     126.380  49.190  98.980  1.00  0.00           H
ATOM      3 HH32 ACE A   0     126.050  47.440  99.300  1.00  0.00           H
ATOM      4 HH33 ACE A   0     125.430  48.220  97.800  1.00  0.00           H
ATOM      5  C   ACE A   0     124.370  48.740  99.570  1.00  0.00           C
ATOM      6  O   ACE A   0     123.620  47.860  99.990  1.00  0.00           O
ATOM      7  N   ASP A   1     124.130  50.050  99.710  1.00  0.00           N
ATOM      8  HN  ASP A   1     124.770  50.730  99.350  1.00  0.00           H
ATOM      9  CA  ASP A   1     122.910  50.590 100.280  1.00  0.00           C
ATOM     10  HA  ASP A   1     122.370  49.780 100.760  1.00  0.00           H
ATOM     11  CB  ASP A   1     123.190  51.720 101.320  1.00  0.00           C
ATOM     12  HB1 ASP A   1     123.340  52.710 100.850  1.00  0.00           H
ATOM     13  HB2 ASP A   1     124.120  51.450 101.860  1.00  0.00           H
ATOM     14  CG  ASP A   1     122.100  51.790 102.380  1.00  0.00           C
ATOM     15  OD1 ASP A   1     121.640  50.700 102.820  1.00  0.00           O
ATOM     16  OD2 ASP A   1     121.790  52.900 102.870  1.00  0.00           O
ATOM     17  C   ASP A   1     122.030  51.080  99.140  1.00  0.00           C
ATOM     18  O   ASP A   1     122.470  51.210  98.000  1.00  0.00           O
ATOM     19  N   ALA A   2     120.740  51.340  99.420  1.00  0.00           N
ATOM     20  HN  ALA A   2     120.400  51.210 100.350  1.00  0.00           H
ATOM     21  CA  ALA A   2     119.770  51.640  98.380  1.00  0.00           C
ATOM     22  HA  ALA A   2     120.290  52.020  97.500  1.00  0.00           H
ATOM     23  CB  ALA A   2     119.010  50.350  98.000  1.00  0.00           C
ATOM     24  HB1 ALA A   2     119.730  49.580  97.660  1.00  0.00           H
ATOM     25  HB2 ALA A   2     118.470  49.950  98.880  1.00  0.00           H
ATOM     26  HB3 ALA A   2     118.290  50.540  97.180  1.00  0.00           H
ATOM     27  C   ALA A   2     118.800  52.740  98.790  1.00  0.00           C
ATOM     28  O   ALA A   2     117.630  52.730  98.410  1.00  0.00           O
ATOM     29  N   GLU A   3     119.260  53.750  99.560  1.00  0.00           N
ATOM     30  HN  GLU A   3     120.200  53.730  99.900  1.00  0.00           H
ATOM     31  CA  GLU A   3     118.480  54.930  99.860  1.00  0.00           C
ATOM     32  HA  GLU A   3     117.450  54.610  99.970  1.00  0.00           H
ATOM     33  CB  GLU A   3     118.880  55.580 101.220  1.00  0.00           C
ATOM     34  HB1 GLU A   3     118.880  56.690 101.160  1.00  0.00           H
ATOM     35  HB2 GLU A   3     119.920  55.270 101.450  1.00  0.00           H
ATOM     36  CG  GLU A   3     117.960  55.150 102.390  1.00  0.00           C
ATOM     37  HG1 GLU A   3     118.390  55.500 103.350  1.00  0.00           H
ATOM     38  HG2 GLU A   3     117.870  54.050 102.430  1.00  0.00           H
ATOM     39  CD  GLU A   3     116.580  55.770 102.240  1.00  0.00           C
ATOM     40  OE1 GLU A   3     116.480  57.020 102.170  1.00  0.00           O
ATOM     41  OE2 GLU A   3     115.560  55.020 102.170  1.00  0.00           O
ATOM     42  C   GLU A   3     118.460  55.970  98.750  1.00  0.00           C
ATOM     43  O   GLU A   3     119.500  56.470  98.310  1.00  0.00           O
ATOM     44  N   PHE A   4     117.250  56.340  98.280  1.00  0.00           N
ATOM     45  HN  PHE A   4     116.430  55.900  98.660  1.00  0.00           H
ATOM     46  CA  PHE A   4     117.030  57.300  97.210  1.00  0.00           C
ATOM     47  HA  PHE A   4     117.920  57.910  97.070  1.00  0.00           H
ATOM     48  CB  PHE A   4     116.680  56.600  95.860  1.00  0.00           C
ATOM     49  HB1 PHE A   4     116.410  57.350  95.080  1.00  0.00           H
ATOM     50  HB2 PHE A   4     115.820  55.910  95.990  1.00  0.00           H
ATOM     51  CG  PHE A   4     117.860  55.810  95.350  1.00  0.00           C
ATOM     52  CD1 PHE A   4     117.990  54.440  95.640  1.00  0.00           C
ATOM     53  HD1 PHE A   4     117.230  53.950  96.230  1.00  0.00           H
ATOM     54  CE1 PHE A   4     119.120  53.730  95.210  1.00  0.00           C
ATOM     55  HE1 PHE A   4     119.230  52.690  95.480  1.00  0.00           H
ATOM     56  CZ  PHE A   4     120.110  54.370  94.460  1.00  0.00           C
ATOM     57  HZ  PHE A   4     120.990  53.830  94.150  1.00  0.00           H
ATOM     58  CD2 PHE A   4     118.840  56.430  94.560  1.00  0.00           C
ATOM     59  HD2 PHE A   4     118.730  57.470  94.310  1.00  0.00           H
ATOM     60  CE2 PHE A   4     119.970  55.720  94.120  1.00  0.00           C
ATOM     61  HE2 PHE A   4     120.730  56.220  93.540  1.00  0.00           H
ATOM     62  C   PHE A   4     115.920  58.250  97.610  1.00  0.00           C
ATOM     63  O   PHE A   4     114.870  58.330  96.970  1.00  0.00           O
ATOM     64  N   ARG A   5     116.100  58.980  98.730  1.00  0.00           N
ATOM     65  HN  ARG A   5     116.930  58.870  99.270  1.00  0.00           H
ATOM     66  CA  ARG A   5     115.140  59.980  99.190  1.00  0.00           C
ATOM     67  HA  ARG A   5     114.190  59.470  99.260  1.00  0.00           H
ATOM     68  CB  ARG A   5     115.490  60.470 100.630  1.00  0.00           C
ATOM     69  HB1 ARG A   5     116.530  60.840 100.630  1.00  0.00           H
ATOM     70  HB2 ARG A   5     115.450  59.590 101.310  1.00  0.00           H
ATOM     71  CG  ARG A   5     114.570  61.590 101.170  1.00  0.00           C
ATOM     72  HG1 ARG A   5     113.510  61.270 101.020  1.00  0.00           H
ATOM     73  HG2 ARG A   5     114.730  62.520 100.580  1.00  0.00           H
ATOM     74  CD  ARG A   5     114.770  61.920 102.650  1.00  0.00           C
ATOM     75  HD1 ARG A   5     115.790  62.320 102.840  1.00  0.00           H
ATOM     76  HD2 ARG A   5     114.600  61.020 103.280  1.00  0.00           H
ATOM     77  NE  ARG A   5     113.750  62.980 102.970  1.00  0.00           N
ATOM     78  HE  ARG A   5     113.570  63.710 102.280  1.00  0.00           H
ATOM     79  CZ  ARG A   5     113.230  63.250 104.150  1.00  0.00           C
ATOM     80  NH1 ARG A   5     113.500  62.580 105.240  1.00  0.00           N
ATOM     81 HH11 ARG A   5     113.700  61.600 105.130  1.00  0.00           H
ATOM     82 HH12 ARG A   5     113.080  62.920 106.100  1.00  0.00           H
ATOM     83  NH2 ARG A   5     112.380  64.250 104.220  1.00  0.00           N
ATOM     84 HH21 ARG A   5     112.040  64.560 103.320  1.00  0.00           H
ATOM     85 HH22 ARG A   5     111.800  64.340 105.030  1.00  0.00           H
ATOM     86  C   ARG A   5     114.910  61.160  98.250  1.00  0.00           C
ATOM     87  O   ARG A   5     115.840  61.740  97.690  1.00  0.00           O
ATOM     88  N   HIS A   6     113.630  61.580  98.080  1.00  0.00           N
ATOM     89  HN  HIS A   6     112.880  61.100  98.520  1.00  0.00           H
ATOM     90  CA  HIS A   6     113.280  62.760  97.330  1.00  0.00           C
ATOM     91  HA  HIS A   6     114.100  63.470  97.370  1.00  0.00           H
ATOM     92  CB  HIS A   6     112.930  62.450  95.850  1.00  0.00           C
ATOM     93  HB1 HIS A   6     112.430  63.310  95.360  1.00  0.00           H
ATOM     94  HB2 HIS A   6     112.240  61.580  95.820  1.00  0.00           H
ATOM     95  ND1 HIS A   6     114.910  63.140  94.500  1.00  0.00           N
ATOM     96  CG  HIS A   6     114.150  62.120  95.050  1.00  0.00           C
ATOM     97  CE1 HIS A   6     115.870  62.530  93.840  1.00  0.00           C
ATOM     98  HE1 HIS A   6     116.690  63.030  93.310  1.00  0.00           H
ATOM     99  NE2 HIS A   6     115.760  61.190  93.900  1.00  0.00           N
ATOM    100  HE2 HIS A   6     116.410  60.520  93.520  1.00  0.00           H
ATOM    101  CD2 HIS A   6     114.650  60.910  94.670  1.00  0.00           C
ATOM    102  HD2 HIS A   6     114.310  59.910  94.910  1.00  0.00           H
ATOM    103  C   HIS A   6     112.100  63.440  98.000  1.00  0.00           C
ATOM    104  O   HIS A   6     111.150  62.790  98.420  1.00  0.00           O
ATOM    105  N   ASP A   7     112.150  64.780  98.110  1.00  0.00           N
ATOM    106  HN  ASP A   7     112.930  65.280  97.750  1.00  0.00           H
ATOM    107  CA  ASP A   7     111.180  65.580  98.820  1.00  0.00           C
ATOM    108  HA  ASP A   7     110.360  64.960  99.180  1.00  0.00           H
ATOM    109  CB  ASP A   7     111.850  66.310 100.000  1.00  0.00           C
ATOM    110  HB1 ASP A   7     111.160  67.060 100.460  1.00  0.00           H
ATOM    111  HB2 ASP A   7     112.760  66.840  99.650  1.00  0.00           H
ATOM    112  CG  ASP A   7     112.240  65.350 101.100  1.00  0.00           C
ATOM    113  OD1 ASP A   7     113.440  65.310 101.470  1.00  0.00           O
ATOM    114  OD2 ASP A   7     111.340  64.700 101.680  1.00  0.00           O
ATOM    115  C   ASP A   7     110.590  66.640  97.910  1.00  0.00           C
ATOM    116  O   ASP A   7     111.310  67.430  97.300  1.00  0.00           O
ATOM    117  N   SER A   8     109.250  66.700  97.810  1.00  0.00           N
ATOM    118  HN  SER A   8     108.680  66.030  98.270  1.00  0.00           H
ATOM    119  CA  SER A   8     108.570  67.750  97.060  1.00  0.00           C
ATOM    120  HA  SER A   8     109.290  68.390  96.570  1.00  0.00           H
ATOM    121  CB  SER A   8     107.590  67.230  95.970  1.00  0.00           C
ATOM    122  HB1 SER A   8     107.260  68.070  95.330  1.00  0.00           H
ATOM    123  HB2 SER A   8     106.680  66.790  96.450  1.00  0.00           H
ATOM    124  OG  SER A   8     108.190  66.230  95.150  1.00  0.00           O
ATOM    125  HG1 SER A   8     107.830  65.380  95.490  1.00  0.00           H
ATOM    126  C   SER A   8     107.750  68.590  97.990  1.00  0.00           C
ATOM    127  O   SER A   8     107.040  68.080  98.860  1.00  0.00           O
ATOM    128  N   GLY A   9     107.800  69.930  97.820  1.00  0.00           N
ATOM    129  HN  GLY A   9     108.480  70.340  97.200  1.00  0.00           H
ATOM    130  CA  GLY A   9     106.830  70.860  98.380  1.00  0.00           C
ATOM    131  HA1 GLY A   9     106.040  70.330  98.890  1.00  0.00           H
ATOM    132  HA2 GLY A   9     107.370  71.540  99.010  1.00  0.00           H
ATOM    133  C   GLY A   9     106.220  71.650  97.260  1.00  0.00           C
ATOM    134  O   GLY A   9     106.870  72.000  96.280  1.00  0.00           O
ATOM    135  N   TYR A  10     104.930  71.990  97.380  1.00  0.00           N
ATOM    136  HN  TYR A  10     104.400  71.700  98.170  1.00  0.00           H
ATOM    137  CA  TYR A  10     104.240  72.830  96.410  1.00  0.00           C
ATOM    138  HA  TYR A  10     104.960  73.420  95.850  1.00  0.00           H
ATOM    139  CB  TYR A  10     103.370  71.990  95.420  1.00  0.00           C
ATOM    140  HB1 TYR A  10     102.790  72.660  94.750  1.00  0.00           H
ATOM    141  HB2 TYR A  10     102.650  71.350  95.990  1.00  0.00           H
ATOM    142  CG  TYR A  10     104.230  71.110  94.550  1.00  0.00           C
ATOM    143  CD1 TYR A  10     105.020  71.690  93.530  1.00  0.00           C
ATOM    144  HD1 TYR A  10     105.020  72.760  93.400  1.00  0.00           H
ATOM    145  CE1 TYR A  10     105.810  70.880  92.700  1.00  0.00           C
ATOM    146  HE1 TYR A  10     106.420  71.330  91.930  1.00  0.00           H
ATOM    147  CZ  TYR A  10     105.830  69.490  92.870  1.00  0.00           C
ATOM    148  OH  TYR A  10     106.650  68.710  92.030  1.00  0.00           O
ATOM    149  HH  TYR A  10     106.560  67.770  92.270  1.00  0.00           H
ATOM    150  CD2 TYR A  10     104.240  69.710  94.690  1.00  0.00           C
ATOM    151  HD2 TYR A  10     103.630  69.250  95.450  1.00  0.00           H
ATOM    152  CE2 TYR A  10     105.030  68.910  93.860  1.00  0.00           C
ATOM    153  HE2 TYR A  10     105.030  67.830  93.990  1.00  0.00           H
ATOM    154  C   TYR A  10     103.400  73.820  97.180  1.00  0.00           C
ATOM    155  O   TYR A  10     102.210  74.000  96.940  1.00  0.00           O
ATOM    156  N   GLU A  11     104.020  74.500  98.160  1.00  0.00           N
ATOM    157  HN  GLU A  11     105.020  74.420  98.280  1.00  0.00           H
ATOM    158  CA  GLU A  11     103.340  75.290  99.170  1.00  0.00           C
ATOM    159  HA  GLU A  11     102.350  74.890  99.290  1.00  0.00           H
ATOM    160  CB  GLU A  11     104.050  75.140 100.540  1.00  0.00           C
ATOM    161  HB1 GLU A  11     103.620  75.860 101.280  1.00  0.00           H
ATOM    162  HB2 GLU A  11     105.120  75.400 100.420  1.00  0.00           H
ATOM    163  CG  GLU A  11     103.930  73.710 101.120  1.00  0.00           C
ATOM    164  HG1 GLU A  11     104.600  73.610 102.000  1.00  0.00           H
ATOM    165  HG2 GLU A  11     104.260  72.960 100.370  1.00  0.00           H
ATOM    166  CD  GLU A  11     102.520  73.370 101.550  1.00  0.00           C
ATOM    167  OE1 GLU A  11     101.800  72.660 100.820  1.00  0.00           O
ATOM    168  OE2 GLU A  11     102.100  73.820 102.650  1.00  0.00           O
ATOM    169  C   GLU A  11     103.170  76.740  98.760  1.00  0.00           C
ATOM    170  O   GLU A  11     103.740  77.660  99.330  1.00  0.00           O
ATOM    171  N   VAL A  12     102.360  76.950  97.710  1.00  0.00           N
ATOM    172  HN  VAL A  12     101.920  76.160  97.290  1.00  0.00           H
ATOM    173  CA  VAL A  12     102.180  78.220  97.020  1.00  0.00           C
ATOM    174  HA  VAL A  12     102.880  78.950  97.400  1.00  0.00           H
ATOM    175  CB  VAL A  12     102.430  78.040  95.530  1.00  0.00           C
ATOM    176  HB  VAL A  12     102.210  78.990  94.990  1.00  0.00           H
ATOM    177  CG1 VAL A  12     103.930  77.720  95.320  1.00  0.00           C
ATOM    178 HG11 VAL A  12     104.170  77.690  94.240  1.00  0.00           H
ATOM    179 HG12 VAL A  12     104.560  78.500  95.800  1.00  0.00           H
ATOM    180 HG13 VAL A  12     104.190  76.740  95.760  1.00  0.00           H
ATOM    181  CG2 VAL A  12     101.560  76.910  94.950  1.00  0.00           C
ATOM    182 HG21 VAL A  12     101.750  76.820  93.860  1.00  0.00           H
ATOM    183 HG22 VAL A  12     101.800  75.930  95.400  1.00  0.00           H
ATOM    184 HG23 VAL A  12     100.480  77.120  95.110  1.00  0.00           H
ATOM    185  C   VAL A  12     100.800  78.810  97.260  1.00  0.00           C
ATOM    186  O   VAL A  12     100.410  79.830  96.700  1.00  0.00           O
ATOM    187  N   HIS A  13     100.010  78.190  98.150  1.00  0.00           N
ATOM    188  HN  HIS A  13     100.290  77.300  98.520  1.00  0.00           H
ATOM    189  CA  HIS A  13      98.700  78.630  98.600  1.00  0.00           C
ATOM    190  HA  HIS A  13      98.150  79.000  97.740  1.00  0.00           H
ATOM    191  CB  HIS A  13      97.920  77.440  99.210  1.00  0.00           C
ATOM    192  HB1 HIS A  13      97.440  76.890  98.380  1.00  0.00           H
ATOM    193  HB2 HIS A  13      97.100  77.740  99.890  1.00  0.00           H
ATOM    194  ND1 HIS A  13      99.440  75.500  99.060  1.00  0.00           N
ATOM    195  CG  HIS A  13      98.810  76.430  99.870  1.00  0.00           C
ATOM    196  CE1 HIS A  13     100.050  74.690  99.890  1.00  0.00           C
ATOM    197  HE1 HIS A  13     100.660  73.840  99.570  1.00  0.00           H
ATOM    198  NE2 HIS A  13      99.860  75.050 101.170  1.00  0.00           N
ATOM    199  HE2 HIS A  13     100.350  74.650 101.950  1.00  0.00           H
ATOM    200  CD2 HIS A  13      99.040  76.160 101.170  1.00  0.00           C
ATOM    201  HD2 HIS A  13      98.710  76.680 102.060  1.00  0.00           H
ATOM    202  C   HIS A  13      98.740  79.780  99.590  1.00  0.00           C
ATOM    203  O   HIS A  13      98.260  79.690 100.720  1.00  0.00           O
ATOM    204  N   HIS A  14      99.310  80.920  99.180  1.00  0.00           N
ATOM    205  HN  HIS A  14      99.770  80.940  98.290  1.00  0.00           H
ATOM    206  CA  HIS A  14      99.260  82.150  99.940  1.00  0.00           C
ATOM    207  HA  HIS A  14      99.180  81.930 100.990  1.00  0.00           H
ATOM    208  CB  HIS A  14     100.530  83.010  99.710  1.00  0.00           C
ATOM    209  HB1 HIS A  14     100.390  84.010 100.180  1.00  0.00           H
ATOM    210  HB2 HIS A  14     100.700  83.150  98.620  1.00  0.00           H
ATOM    211  ND1 HIS A  14     102.580  81.570  99.590  1.00  0.00           N
ATOM    212  CG  HIS A  14     101.780  82.440 100.310  1.00  0.00           C
ATOM    213  CE1 HIS A  14     103.700  81.480 100.270  1.00  0.00           C
ATOM    214  HE1 HIS A  14     104.560  80.870  99.970  1.00  0.00           H
ATOM    215  NE2 HIS A  14     103.670  82.220 101.390  1.00  0.00           N
ATOM    216  HE2 HIS A  14     104.390  82.290 102.090  1.00  0.00           H
ATOM    217  CD2 HIS A  14     102.450  82.850 101.420  1.00  0.00           C
ATOM    218  HD2 HIS A  14     102.130  83.530 102.200  1.00  0.00           H
ATOM    219  C   HIS A  14      98.020  82.930  99.520  1.00  0.00           C
ATOM    220  O   HIS A  14      97.970  83.490  98.420  1.00  0.00           O
ATOM    221  N   GLN A  15      97.010  83.010 100.400  1.00  0.00           N
ATOM    222  HN  GLN A  15      97.110  82.580 101.310  1.00  0.00           H
ATOM    223  CA  GLN A  15      95.730  83.660 100.180  1.00  0.00           C
ATOM    224  HA  GLN A  15      95.610  83.910  99.140  1.00  0.00           H
ATOM    225  CB  GLN A  15      94.560  82.750 100.660  1.00  0.00           C
ATOM    226  HB1 GLN A  15      93.650  83.350 100.890  1.00  0.00           H
ATOM    227  HB2 GLN A  15      94.880  82.280 101.620  1.00  0.00           H
ATOM    228  CG  GLN A  15      94.170  81.640  99.670  1.00  0.00           C
ATOM    229  HG1 GLN A  15      93.580  80.870 100.230  1.00  0.00           H
ATOM    230  HG2 GLN A  15      95.060  81.150  99.240  1.00  0.00           H
ATOM    231  CD  GLN A  15      93.300  82.180  98.530  1.00  0.00           C
ATOM    232  OE1 GLN A  15      93.420  83.330  98.100  1.00  0.00           O
ATOM    233  NE2 GLN A  15      92.360  81.330  98.050  1.00  0.00           N
ATOM    234 HE21 GLN A  15      92.220  80.450  98.510  1.00  0.00           H
ATOM    235 HE22 GLN A  15      91.750  81.650  97.330  1.00  0.00           H
ATOM    236  C   GLN A  15      95.640  84.950 100.970  1.00  0.00           C
ATOM    237  O   GLN A  15      95.680  84.950 102.200  1.00  0.00           O
ATOM    238  N   LYS A  16      95.520  86.110 100.310  1.00  0.00           N
ATOM    239  HN  LYS A  16      95.560  86.140  99.300  1.00  0.00           H
ATOM    240  CA  LYS A  16      95.460  87.380 101.020  1.00  0.00           C
ATOM    241  HA  LYS A  16      95.120  87.200 102.020  1.00  0.00           H
ATOM    242  CB  LYS A  16      96.860  88.060 101.140  1.00  0.00           C
ATOM    243  HB1 LYS A  16      96.750  89.100 101.520  1.00  0.00           H
ATOM    244  HB2 LYS A  16      97.290  88.130 100.110  1.00  0.00           H
ATOM    245  CG  LYS A  16      97.850  87.310 102.050  1.00  0.00           C
ATOM    246  HG1 LYS A  16      98.860  87.740 101.880  1.00  0.00           H
ATOM    247  HG2 LYS A  16      97.920  86.250 101.720  1.00  0.00           H
ATOM    248  CD  LYS A  16      97.530  87.390 103.560  1.00  0.00           C
ATOM    249  HD1 LYS A  16      97.950  88.360 103.910  1.00  0.00           H
ATOM    250  HD2 LYS A  16      96.440  87.440 103.720  1.00  0.00           H
ATOM    251  CE  LYS A  16      98.130  86.270 104.420  1.00  0.00           C
ATOM    252  HE1 LYS A  16      98.210  86.610 105.480  1.00  0.00           H
ATOM    253  HE2 LYS A  16      99.140  86.000 104.050  1.00  0.00           H
ATOM    254  NZ  LYS A  16      97.290  85.060 104.410  1.00  0.00           N
ATOM    255  HZ1 LYS A  16      97.710  84.260 104.940  1.00  0.00           H
ATOM    256  HZ2 LYS A  16      96.360  85.250 104.850  1.00  0.00           H
ATOM    257  HZ3 LYS A  16      97.080  84.740 103.440  1.00  0.00           H
ATOM    258  C   LYS A  16      94.410  88.310 100.450  1.00  0.00           C
ATOM    259  O   LYS A  16      94.670  89.190  99.630  1.00  0.00           O
ATOM    260  N   LEU A  17      93.150  88.140 100.910  1.00  0.00           N
ATOM    261  HN  LEU A  17      92.910  87.330 101.450  1.00  0.00           H
ATOM    262  CA  LEU A  17      92.040  89.030 100.620  1.00  0.00           C
ATOM    263  HA  LEU A  17      92.200  89.540  99.680  1.00  0.00           H
ATOM    264  CB  LEU A  17      90.680  88.260 100.580  1.00  0.00           C
ATOM    265  HB1 LEU A  17      89.830  88.980 100.660  1.00  0.00           H
ATOM    266  HB2 LEU A  17      90.630  87.630 101.490  1.00  0.00           H
ATOM    267  CG  LEU A  17      90.370  87.350  99.360  1.00  0.00           C
ATOM    268  HG  LEU A  17      89.730  86.520  99.750  1.00  0.00           H
ATOM    269  CD1 LEU A  17      89.490  88.090  98.330  1.00  0.00           C
ATOM    270 HD11 LEU A  17      89.240  87.420  97.480  1.00  0.00           H
ATOM    271 HD12 LEU A  17      88.540  88.430  98.800  1.00  0.00           H
ATOM    272 HD13 LEU A  17      90.020  88.980  97.930  1.00  0.00           H
ATOM    273  CD2 LEU A  17      91.570  86.700  98.670  1.00  0.00           C
ATOM    274 HD21 LEU A  17      91.230  86.010  97.870  1.00  0.00           H
ATOM    275 HD22 LEU A  17      92.230  87.470  98.210  1.00  0.00           H
ATOM    276 HD23 LEU A  17      92.170  86.100  99.390  1.00  0.00           H
ATOM    277  C   LEU A  17      91.920  90.080 101.710  1.00  0.00           C
ATOM    278  O   LEU A  17      92.080  89.790 102.900  1.00  0.00           O
ATOM    279  N   VAL A  18      91.600  91.340 101.340  1.00  0.00           N
ATOM    280  HN  VAL A  18      91.680  91.630 100.390  1.00  0.00           H
ATOM    281  CA  VAL A  18      91.020  92.310 102.260  1.00  0.00           C
ATOM    282  HA  VAL A  18      90.700  91.790 103.150  1.00  0.00           H
ATOM    283  CB  VAL A  18      91.940  93.450 102.700  1.00  0.00           C
ATOM    284  HB  VAL A  18      91.370  94.190 103.310  1.00  0.00           H
ATOM    285  CG1 VAL A  18      93.060  92.900 103.610  1.00  0.00           C
ATOM    286 HG11 VAL A  18      93.720  93.730 103.940  1.00  0.00           H
ATOM    287 HG12 VAL A  18      92.630  92.410 104.500  1.00  0.00           H
ATOM    288 HG13 VAL A  18      93.680  92.170 103.050  1.00  0.00           H
ATOM    289  CG2 VAL A  18      92.540  94.190 101.500  1.00  0.00           C
ATOM    290 HG21 VAL A  18      93.170  95.040 101.840  1.00  0.00           H
ATOM    291 HG22 VAL A  18      93.200  93.500 100.910  1.00  0.00           H
ATOM    292 HG23 VAL A  18      91.750  94.580 100.830  1.00  0.00           H
ATOM    293  C   VAL A  18      89.750  92.890 101.650  1.00  0.00           C
ATOM    294  O   VAL A  18      89.620  93.070 100.450  1.00  0.00           O
ATOM    295  N   PHE A  19      88.750  93.170 102.510  1.00  0.00           N
ATOM    296  HN  PHE A  19      88.830  92.930 103.470  1.00  0.00           H
ATOM    297  CA  PHE A  19      87.590  93.970 102.180  1.00  0.00           C
ATOM    298  HA  PHE A  19      87.640  94.320 101.150  1.00  0.00           H
ATOM    299  CB  PHE A  19      86.290  93.130 102.380  1.00  0.00           C
ATOM    300  HB1 PHE A  19      86.330  92.630 103.370  1.00  0.00           H
ATOM    301  HB2 PHE A  19      86.220  92.340 101.600  1.00  0.00           H
ATOM    302  CG  PHE A  19      85.020  93.950 102.320  1.00  0.00           C
ATOM    303  CD1 PHE A  19      84.650  94.600 101.130  1.00  0.00           C
ATOM    304  HD1 PHE A  19      85.280  94.530 100.260  1.00  0.00           H
ATOM    305  CE1 PHE A  19      83.430  95.290 101.040  1.00  0.00           C
ATOM    306  HE1 PHE A  19      83.130  95.770 100.120  1.00  0.00           H
ATOM    307  CZ  PHE A  19      82.570  95.340 102.150  1.00  0.00           C
ATOM    308  HZ  PHE A  19      81.630  95.860 102.090  1.00  0.00           H
ATOM    309  CD2 PHE A  19      84.150  94.010 103.420  1.00  0.00           C
ATOM    310  HD2 PHE A  19      84.420  93.510 104.340  1.00  0.00           H
ATOM    311  CE2 PHE A  19      82.940  94.700 103.340  1.00  0.00           C
ATOM    312  HE2 PHE A  19      82.270  94.750 104.190  1.00  0.00           H
ATOM    313  C   PHE A  19      87.640  95.180 103.090  1.00  0.00           C
ATOM    314  O   PHE A  19      87.420  95.050 104.290  1.00  0.00           O
ATOM    315  N   PHE A  20      88.010  96.350 102.530  1.00  0.00           N
ATOM    316  HN  PHE A  20      88.200  96.430 101.550  1.00  0.00           H
ATOM    317  CA  PHE A  20      88.330  97.560 103.270  1.00  0.00           C
ATOM    318  HA  PHE A  20      88.660  98.270 102.520  1.00  0.00           H
ATOM    319  CB  PHE A  20      87.130  98.220 104.010  1.00  0.00           C
ATOM    320  HB1 PHE A  20      87.470  99.070 104.640  1.00  0.00           H
ATOM    321  HB2 PHE A  20      86.610  97.490 104.650  1.00  0.00           H
ATOM    322  CG  PHE A  20      86.160  98.770 103.000  1.00  0.00           C
ATOM    323  CD1 PHE A  20      86.460  99.980 102.350  1.00  0.00           C
ATOM    324  HD1 PHE A  20      87.380 100.500 102.600  1.00  0.00           H
ATOM    325  CE1 PHE A  20      85.600 100.510 101.380  1.00  0.00           C
ATOM    326  HE1 PHE A  20      85.880 101.420 100.860  1.00  0.00           H
ATOM    327  CZ  PHE A  20      84.420  99.840 101.060  1.00  0.00           C
ATOM    328  HZ  PHE A  20      83.760 100.240 100.300  1.00  0.00           H
ATOM    329  CD2 PHE A  20      84.950  98.130 102.690  1.00  0.00           C
ATOM    330  HD2 PHE A  20      84.700  97.200 103.180  1.00  0.00           H
ATOM    331  CE2 PHE A  20      84.080  98.660 101.730  1.00  0.00           C
ATOM    332  HE2 PHE A  20      83.160  98.150 101.500  1.00  0.00           H
ATOM    333  C   PHE A  20      89.550  97.400 104.180  1.00  0.00           C
ATOM    334  O   PHE A  20      89.560  96.600 105.110  1.00  0.00           O
ATOM    335  N   ALA A  21      90.620  98.160 103.890  1.00  0.00           N
ATOM    336  HN  ALA A  21      90.610  98.780 103.100  1.00  0.00           H
ATOM    337  CA  ALA A  21      91.840  98.180 104.680  1.00  0.00           C
ATOM    338  HA  ALA A  21      92.450  98.970 104.260  1.00  0.00           H
ATOM    339  CB  ALA A  21      92.630  96.860 104.540  1.00  0.00           C
ATOM    340  HB1 ALA A  21      92.820  96.650 103.470  1.00  0.00           H
ATOM    341  HB2 ALA A  21      93.600  96.930 105.070  1.00  0.00           H
ATOM    342  HB3 ALA A  21      92.060  96.010 104.980  1.00  0.00           H
ATOM    343  C   ALA A  21      91.620  98.590 106.140  1.00  0.00           C
ATOM    344  O   ALA A  21      92.180  97.990 107.050  1.00  0.00           O
ATOM    345  N   GLU A  22      90.770  99.600 106.370  1.00  0.00           N
ATOM    346  HN  GLU A  22      90.300 100.050 105.610  1.00  0.00           H
ATOM    347  CA  GLU A  22      90.640 100.280 107.650  1.00  0.00           C
ATOM    348  HA  GLU A  22      91.160  99.710 108.410  1.00  0.00           H
ATOM    349  CB  GLU A  22      91.310 101.670 107.540  1.00  0.00           C
ATOM    350  HB1 GLU A  22      91.040 102.390 108.340  1.00  0.00           H
ATOM    351  HB2 GLU A  22      90.990 102.130 106.570  1.00  0.00           H
ATOM    352  CG  GLU A  22      92.850 101.580 107.560  1.00  0.00           C
ATOM    353  HG1 GLU A  22      93.250 102.570 107.260  1.00  0.00           H
ATOM    354  HG2 GLU A  22      93.230 100.830 106.840  1.00  0.00           H
ATOM    355  CD  GLU A  22      93.370 101.250 108.940  1.00  0.00           C
ATOM    356  OE1 GLU A  22      93.500 100.060 109.290  1.00  0.00           O
ATOM    357  OE2 GLU A  22      93.680 102.190 109.720  1.00  0.00           O
ATOM    358  C   GLU A  22      89.200 100.380 108.160  1.00  0.00           C
ATOM    359  O   GLU A  22      88.310  99.610 107.790  1.00  0.00           O
ATOM    360  N   ASP A  23      88.970 101.320 109.100  1.00  0.00           N
ATOM    361  HN  ASP A  23      89.750 101.820 109.480  1.00  0.00           H
ATOM    362  CA  ASP A  23      87.690 101.760 109.600  1.00  0.00           C
ATOM    363  HA  ASP A  23      86.950 100.980 109.490  1.00  0.00           H
ATOM    364  CB  ASP A  23      87.920 102.080 111.110  1.00  0.00           C
ATOM    365  HB1 ASP A  23      88.780 102.770 111.190  1.00  0.00           H
ATOM    366  HB2 ASP A  23      88.200 101.140 111.640  1.00  0.00           H
ATOM    367  CG  ASP A  23      86.770 102.710 111.860  1.00  0.00           C
ATOM    368  OD1 ASP A  23      85.590 102.590 111.440  1.00  0.00           O
ATOM    369  OD2 ASP A  23      87.030 103.280 112.950  1.00  0.00           O
ATOM    370  C   ASP A  23      87.240 102.990 108.800  1.00  0.00           C
ATOM    371  O   ASP A  23      87.830 104.070 108.900  1.00  0.00           O
ATOM    372  N   VAL A  24      86.200 102.860 107.960  1.00  0.00           N
ATOM    373  HN  VAL A  24      85.690 102.010 107.920  1.00  0.00           H
ATOM    374  CA  VAL A  24      85.810 103.870 106.970  1.00  0.00           C
ATOM    375  HA  VAL A  24      86.660 104.490 106.740  1.00  0.00           H
ATOM    376  CB  VAL A  24      85.360 103.210 105.660  1.00  0.00           C
ATOM    377  HB  VAL A  24      84.560 102.460 105.880  1.00  0.00           H
ATOM    378  CG1 VAL A  24      84.810 104.210 104.630  1.00  0.00           C
ATOM    379 HG11 VAL A  24      84.600 103.690 103.670  1.00  0.00           H
ATOM    380 HG12 VAL A  24      83.870 104.670 104.980  1.00  0.00           H
ATOM    381 HG13 VAL A  24      85.550 105.000 104.430  1.00  0.00           H
ATOM    382  CG2 VAL A  24      86.580 102.480 105.060  1.00  0.00           C
ATOM    383 HG21 VAL A  24      86.300 102.000 104.100  1.00  0.00           H
ATOM    384 HG22 VAL A  24      87.400 103.210 104.850  1.00  0.00           H
ATOM    385 HG23 VAL A  24      86.980 101.700 105.730  1.00  0.00           H
ATOM    386  C   VAL A  24      84.730 104.800 107.520  1.00  0.00           C
ATOM    387  O   VAL A  24      83.830 104.390 108.250  1.00  0.00           O
ATOM    388  N   GLY A  25      84.800 106.110 107.220  1.00  0.00           N
ATOM    389  HN  GLY A  25      85.570 106.440 106.630  1.00  0.00           H
ATOM    390  CA  GLY A  25      83.840 107.110 107.650  1.00  0.00           C
ATOM    391  HA1 GLY A  25      83.700 107.030 108.720  1.00  0.00           H
ATOM    392  HA2 GLY A  25      84.230 108.070 107.350  1.00  0.00           H
ATOM    393  C   GLY A  25      82.480 106.980 107.010  1.00  0.00           C
ATOM    394  O   GLY A  25      81.460 106.940 107.690  1.00  0.00           O
ATOM    395  N   SER A  26      82.420 106.870 105.670  1.00  0.00           N
ATOM    396  HN  SER A  26      83.270 106.940 105.140  1.00  0.00           H
ATOM    397  CA  SER A  26      81.150 106.860 104.960  1.00  0.00           C
ATOM    398  HA  SER A  26      80.380 106.570 105.650  1.00  0.00           H
ATOM    399  CB  SER A  26      80.740 108.260 104.420  1.00  0.00           C
ATOM    400  HB1 SER A  26      80.000 108.200 103.600  1.00  0.00           H
ATOM    401  HB2 SER A  26      81.640 108.790 104.020  1.00  0.00           H
ATOM    402  OG  SER A  26      80.140 109.030 105.460  1.00  0.00           O
ATOM    403  HG1 SER A  26      80.870 109.410 106.000  1.00  0.00           H
ATOM    404  C   SER A  26      81.040 105.810 103.880  1.00  0.00           C
ATOM    405  O   SER A  26      80.780 106.110 102.720  1.00  0.00           O
ATOM    406  N   ASN A  27      81.180 104.520 104.260  1.00  0.00           N
ATOM    407  HN  ASN A  27      81.480 104.300 105.190  1.00  0.00           H
ATOM    408  CA  ASN A  27      80.740 103.390 103.450  1.00  0.00           C
ATOM    409  HA  ASN A  27      81.020 103.580 102.430  1.00  0.00           H
ATOM    410  CB  ASN A  27      81.400 102.060 103.910  1.00  0.00           C
ATOM    411  HB1 ASN A  27      81.160 101.860 104.970  1.00  0.00           H
ATOM    412  HB2 ASN A  27      82.510 102.130 103.820  1.00  0.00           H
ATOM    413  CG  ASN A  27      80.910 100.870 103.090  1.00  0.00           C
ATOM    414  OD1 ASN A  27      80.150 100.020 103.550  1.00  0.00           O
ATOM    415  ND2 ASN A  27      81.280 100.850 101.790  1.00  0.00           N
ATOM    416 HD21 ASN A  27      81.860 101.590 101.440  1.00  0.00           H
ATOM    417 HD22 ASN A  27      80.900 100.160 101.200  1.00  0.00           H
ATOM    418  C   ASN A  27      79.210 103.260 103.500  1.00  0.00           C
ATOM    419  O   ASN A  27      78.640 103.120 104.580  1.00  0.00           O
ATOM    420  N   LYS A  28      78.520 103.300 102.340  1.00  0.00           N
ATOM    421  HN  LYS A  28      78.970 103.430 101.450  1.00  0.00           H
ATOM    422  CA  LYS A  28      77.070 103.160 102.300  1.00  0.00           C
ATOM    423  HA  LYS A  28      76.750 102.570 103.150  1.00  0.00           H
ATOM    424  CB  LYS A  28      76.370 104.560 102.370  1.00  0.00           C
ATOM    425  HB1 LYS A  28      75.260 104.390 102.360  1.00  0.00           H
ATOM    426  HB2 LYS A  28      76.630 105.140 101.470  1.00  0.00           H
ATOM    427  CG  LYS A  28      76.730 105.390 103.630  1.00  0.00           C
ATOM    428  HG1 LYS A  28      77.830 105.560 103.650  1.00  0.00           H
ATOM    429  HG2 LYS A  28      76.450 104.780 104.520  1.00  0.00           H
ATOM    430  CD  LYS A  28      76.030 106.760 103.700  1.00  0.00           C
ATOM    431  HD1 LYS A  28      76.440 107.450 102.940  1.00  0.00           H
ATOM    432  HD2 LYS A  28      74.960 106.590 103.440  1.00  0.00           H
ATOM    433  CE  LYS A  28      76.040 107.410 105.100  1.00  0.00           C
ATOM    434  HE1 LYS A  28      75.760 106.660 105.880  1.00  0.00           H
ATOM    435  HE2 LYS A  28      75.290 108.240 105.130  1.00  0.00           H
ATOM    436  NZ  LYS A  28      77.340 108.010 105.480  1.00  0.00           N
ATOM    437  HZ1 LYS A  28      77.510 107.900 106.510  1.00  0.00           H
ATOM    438  HZ2 LYS A  28      78.150 107.620 104.960  1.00  0.00           H
ATOM    439  HZ3 LYS A  28      77.300 109.050 105.310  1.00  0.00           H
ATOM    440  C   LYS A  28      76.660 102.380 101.040  1.00  0.00           C
ATOM    441  O   LYS A  28      77.030 102.710  99.920  1.00  0.00           O
ATOM    442  N   GLY A  29      75.850 101.300 101.200  1.00  0.00           N
ATOM    443  HN  GLY A  29      75.500 101.080 102.120  1.00  0.00           H
ATOM    444  CA  GLY A  29      75.400 100.450 100.100  1.00  0.00           C
ATOM    445  HA1 GLY A  29      74.510  99.950 100.440  1.00  0.00           H
ATOM    446  HA2 GLY A  29      75.200 101.070  99.230  1.00  0.00           H
ATOM    447  C   GLY A  29      76.350  99.370  99.640  1.00  0.00           C
ATOM    448  O   GLY A  29      76.570  99.200  98.450  1.00  0.00           O
ATOM    449  N   ALA A  30      76.940  98.600 100.570  1.00  0.00           N
ATOM    450  HN  ALA A  30      76.740  98.720 101.540  1.00  0.00           H
ATOM    451  CA  ALA A  30      77.900  97.550 100.250  1.00  0.00           C
ATOM    452  HA  ALA A  30      78.340  97.770  99.290  1.00  0.00           H
ATOM    453  CB  ALA A  30      79.030  97.540 101.300  1.00  0.00           C
ATOM    454  HB1 ALA A  30      79.510  98.540 101.340  1.00  0.00           H
ATOM    455  HB2 ALA A  30      78.630  97.310 102.310  1.00  0.00           H
ATOM    456  HB3 ALA A  30      79.800  96.780 101.040  1.00  0.00           H
ATOM    457  C   ALA A  30      77.280  96.140 100.140  1.00  0.00           C
ATOM    458  O   ALA A  30      76.280  95.840 100.790  1.00  0.00           O
ATOM    459  N   ILE A  31      77.870  95.230  99.340  1.00  0.00           N
ATOM    460  HN  ILE A  31      78.620  95.490  98.740  1.00  0.00           H
ATOM    461  CA  ILE A  31      77.410  93.840  99.270  1.00  0.00           C
ATOM    462  HA  ILE A  31      77.030  93.590 100.250  1.00  0.00           H
ATOM    463  CB  ILE A  31      76.260  93.660  98.270  1.00  0.00           C
ATOM    464  HB  ILE A  31      75.580  94.530  98.400  1.00  0.00           H
ATOM    465  CG2 ILE A  31      76.790  93.690  96.820  1.00  0.00           C
ATOM    466 HG21 ILE A  31      75.950  93.790  96.100  1.00  0.00           H
ATOM    467 HG22 ILE A  31      77.460  94.560  96.690  1.00  0.00           H
ATOM    468 HG23 ILE A  31      77.350  92.770  96.570  1.00  0.00           H
ATOM    469  CG1 ILE A  31      75.420  92.390  98.570  1.00  0.00           C
ATOM    470 HG11 ILE A  31      75.150  92.410  99.650  1.00  0.00           H
ATOM    471 HG12 ILE A  31      76.030  91.480  98.370  1.00  0.00           H
ATOM    472  CD  ILE A  31      74.120  92.320  97.760  1.00  0.00           C
ATOM    473  HD1 ILE A  31      73.480  91.480  98.100  1.00  0.00           H
ATOM    474  HD2 ILE A  31      73.550  93.270  97.850  1.00  0.00           H
ATOM    475  HD3 ILE A  31      74.350  92.150  96.680  1.00  0.00           H
ATOM    476  C   ILE A  31      78.560  92.860  99.020  1.00  0.00           C
ATOM    477  O   ILE A  31      79.520  93.160  98.310  1.00  0.00           O
ATOM    478  N   ILE A  32      78.490  91.660  99.640  1.00  0.00           N
ATOM    479  HN  ILE A  32      77.680  91.450 100.180  1.00  0.00           H
ATOM    480  CA  ILE A  32      79.600  90.720  99.810  1.00  0.00           C
ATOM    481  HA  ILE A  32      80.420  91.030  99.180  1.00  0.00           H
ATOM    482  CB  ILE A  32      80.100  90.710 101.270  1.00  0.00           C
ATOM    483  HB  ILE A  32      80.660  89.770 101.500  1.00  0.00           H
ATOM    484  CG2 ILE A  32      78.920  90.810 102.260  1.00  0.00           C
ATOM    485 HG21 ILE A  32      79.290  90.650 103.300  1.00  0.00           H
ATOM    486 HG22 ILE A  32      78.470  91.820 102.230  1.00  0.00           H
ATOM    487 HG23 ILE A  32      78.150  90.050 102.050  1.00  0.00           H
ATOM    488  CG1 ILE A  32      81.130  91.840 101.510  1.00  0.00           C
ATOM    489 HG11 ILE A  32      81.060  92.180 102.570  1.00  0.00           H
ATOM    490 HG12 ILE A  32      80.880  92.730 100.880  1.00  0.00           H
ATOM    491  CD  ILE A  32      82.560  91.370 101.240  1.00  0.00           C
ATOM    492  HD1 ILE A  32      83.270  92.210 101.360  1.00  0.00           H
ATOM    493  HD2 ILE A  32      82.860  90.560 101.930  1.00  0.00           H
ATOM    494  HD3 ILE A  32      82.660  91.000 100.200  1.00  0.00           H
ATOM    495  C   ILE A  32      79.280  89.290  99.360  1.00  0.00           C
ATOM    496  O   ILE A  32      79.220  88.360 100.170  1.00  0.00           O
ATOM    497  N   GLY A  33      79.080  89.040  98.050  1.00  0.00           N
ATOM    498  HN  GLY A  33      79.120  89.780  97.380  1.00  0.00           H
ATOM    499  CA  GLY A  33      78.950  87.690  97.480  1.00  0.00           C
ATOM    500  HA1 GLY A  33      78.770  86.960  98.250  1.00  0.00           H
ATOM    501  HA2 GLY A  33      78.150  87.740  96.760  1.00  0.00           H
ATOM    502  C   GLY A  33      80.190  87.270  96.720  1.00  0.00           C
ATOM    503  O   GLY A  33      81.230  87.930  96.750  1.00  0.00           O
ATOM    504  N   LEU A  34      80.130  86.150  96.000  1.00  0.00           N
ATOM    505  HN  LEU A  34      79.350  85.530  96.120  1.00  0.00           H
ATOM    506  CA  LEU A  34      81.160  85.730  95.060  1.00  0.00           C
ATOM    507  HA  LEU A  34      81.770  86.580  94.800  1.00  0.00           H
ATOM    508  CB  LEU A  34      82.060  84.600  95.630  1.00  0.00           C
ATOM    509  HB1 LEU A  34      82.700  84.170  94.830  1.00  0.00           H
ATOM    510  HB2 LEU A  34      81.400  83.780  96.000  1.00  0.00           H
ATOM    511  CG  LEU A  34      83.020  85.010  96.770  1.00  0.00           C
ATOM    512  HG  LEU A  34      82.440  85.580  97.530  1.00  0.00           H
ATOM    513  CD1 LEU A  34      83.610  83.770  97.460  1.00  0.00           C
ATOM    514 HD11 LEU A  34      84.320  84.070  98.260  1.00  0.00           H
ATOM    515 HD12 LEU A  34      82.800  83.150  97.910  1.00  0.00           H
ATOM    516 HD13 LEU A  34      84.160  83.150  96.720  1.00  0.00           H
ATOM    517  CD2 LEU A  34      84.150  85.910  96.240  1.00  0.00           C
ATOM    518 HD21 LEU A  34      84.860  86.160  97.050  1.00  0.00           H
ATOM    519 HD22 LEU A  34      84.720  85.370  95.440  1.00  0.00           H
ATOM    520 HD23 LEU A  34      83.750  86.850  95.820  1.00  0.00           H
ATOM    521  C   LEU A  34      80.580  85.230  93.750  1.00  0.00           C
ATOM    522  O   LEU A  34      81.290  85.200  92.740  1.00  0.00           O
ATOM    523  N   MET A  35      79.280  84.860  93.700  1.00  0.00           N
ATOM    524  HN  MET A  35      78.730  84.860  94.540  1.00  0.00           H
ATOM    525  CA  MET A  35      78.640  84.300  92.520  1.00  0.00           C
ATOM    526  HA  MET A  35      78.940  84.880  91.670  1.00  0.00           H
ATOM    527  CB  MET A  35      79.090  82.830  92.230  1.00  0.00           C
ATOM    528  HB1 MET A  35      80.140  82.880  91.870  1.00  0.00           H
ATOM    529  HB2 MET A  35      78.480  82.410  91.390  1.00  0.00           H
ATOM    530  CG  MET A  35      79.040  81.890  93.440  1.00  0.00           C
ATOM    531  HG1 MET A  35      78.020  81.920  93.870  1.00  0.00           H
ATOM    532  HG2 MET A  35      79.740  82.250  94.220  1.00  0.00           H
ATOM    533  SD  MET A  35      79.460  80.170  93.040  1.00  0.00           S
ATOM    534  CE  MET A  35      78.600  79.460  94.470  1.00  0.00           C
ATOM    535  HE1 MET A  35      78.620  78.350  94.450  1.00  0.00           H
ATOM    536  HE2 MET A  35      79.060  79.790  95.420  1.00  0.00           H
ATOM    537  HE3 MET A  35      77.530  79.760  94.490  1.00  0.00           H
ATOM    538  C   MET A  35      77.120  84.420  92.590  1.00  0.00           C
ATOM    539  O   MET A  35      76.390  83.440  92.650  1.00  0.00           O
ATOM    540  N   VAL A  36      76.610  85.660  92.610  1.00  0.00           N
ATOM    541  HN  VAL A  36      77.210  86.450  92.460  1.00  0.00           H
ATOM    542  CA  VAL A  36      75.220  85.950  92.910  1.00  0.00           C
ATOM    543  HA  VAL A  36      74.660  85.020  92.940  1.00  0.00           H
ATOM    544  CB  VAL A  36      75.030  86.600  94.290  1.00  0.00           C
ATOM    545  HB  VAL A  36      74.010  87.020  94.380  1.00  0.00           H
ATOM    546  CG1 VAL A  36      75.160  85.510  95.370  1.00  0.00           C
ATOM    547 HG11 VAL A  36      75.030  85.940  96.380  1.00  0.00           H
ATOM    548 HG12 VAL A  36      74.400  84.720  95.220  1.00  0.00           H
ATOM    549 HG13 VAL A  36      76.160  85.040  95.320  1.00  0.00           H
ATOM    550  CG2 VAL A  36      76.050  87.740  94.520  1.00  0.00           C
ATOM    551 HG21 VAL A  36      75.850  88.240  95.490  1.00  0.00           H
ATOM    552 HG22 VAL A  36      77.090  87.350  94.550  1.00  0.00           H
ATOM    553 HG23 VAL A  36      75.990  88.500  93.720  1.00  0.00           H
ATOM    554  C   VAL A  36      74.520  86.780  91.840  1.00  0.00           C
ATOM    555  O   VAL A  36      74.980  87.830  91.400  1.00  0.00           O
ATOM    556  N   GLY A  37      73.330  86.320  91.390  1.00  0.00           N
ATOM    557  HN  GLY A  37      72.900  85.530  91.850  1.00  0.00           H
ATOM    558  CA  GLY A  37      72.530  86.980  90.370  1.00  0.00           C
ATOM    559  HA1 GLY A  37      73.160  87.540  89.700  1.00  0.00           H
ATOM    560  HA2 GLY A  37      71.960  86.210  89.860  1.00  0.00           H
ATOM    561  C   GLY A  37      71.520  87.930  90.970  1.00  0.00           C
ATOM    562  O   GLY A  37      70.920  87.640  92.000  1.00  0.00           O
ATOM    563  N   GLY A  38      71.330  89.100  90.340  1.00  0.00           N
ATOM    564  HN  GLY A  38      71.890  89.330  89.540  1.00  0.00           H
ATOM    565  CA  GLY A  38      70.320  90.090  90.690  1.00  0.00           C
ATOM    566  HA1 GLY A  38      70.240  90.780  89.860  1.00  0.00           H
ATOM    567  HA2 GLY A  38      69.390  89.580  90.900  1.00  0.00           H
ATOM    568  C   GLY A  38      70.670  90.900  91.920  1.00  0.00           C
ATOM    569  O   GLY A  38      70.660  90.390  93.040  1.00  0.00           O
ATOM    570  N   VAL A  39      70.990  92.190  91.760  1.00  0.00           N
ATOM    571  HN  VAL A  39      71.080  92.610  90.850  1.00  0.00           H
ATOM    572  CA  VAL A  39      71.200  93.050  92.920  1.00  0.00           C
ATOM    573  HA  VAL A  39      70.500  92.730  93.680  1.00  0.00           H
ATOM    574  CB  VAL A  39      72.600  92.920  93.530  1.00  0.00           C
ATOM    575  HB  VAL A  39      72.710  91.880  93.900  1.00  0.00           H
ATOM    576  CG1 VAL A  39      73.700  93.160  92.490  1.00  0.00           C
ATOM    577 HG11 VAL A  39      74.700  93.010  92.950  1.00  0.00           H
ATOM    578 HG12 VAL A  39      73.610  92.470  91.630  1.00  0.00           H
ATOM    579 HG13 VAL A  39      73.660  94.210  92.120  1.00  0.00           H
ATOM    580  CG2 VAL A  39      72.770  93.850  94.750  1.00  0.00           C
ATOM    581 HG21 VAL A  39      73.780  93.700  95.200  1.00  0.00           H
ATOM    582 HG22 VAL A  39      72.710  94.920  94.450  1.00  0.00           H
ATOM    583 HG23 VAL A  39      72.000  93.650  95.520  1.00  0.00           H
ATOM    584  C   VAL A  39      70.810  94.490  92.620  1.00  0.00           C
ATOM    585  O   VAL A  39      71.210  95.100  91.630  1.00  0.00           O
ATOM    586  N   VAL A  40      70.020  95.080  93.530  1.00  0.00           N
ATOM    587  HN  VAL A  40      69.710  94.600  94.340  1.00  0.00           H
ATOM    588  CA  VAL A  40      69.600  96.470  93.480  1.00  0.00           C
ATOM    589  HA  VAL A  40      69.920  96.930  92.560  1.00  0.00           H
ATOM    590  CB  VAL A  40      68.080  96.610  93.600  1.00  0.00           C
ATOM    591  HB  VAL A  40      67.810  97.690  93.690  1.00  0.00           H
ATOM    592  CG1 VAL A  40      67.410  96.070  92.320  1.00  0.00           C
ATOM    593 HG11 VAL A  40      66.310  96.190  92.390  1.00  0.00           H
ATOM    594 HG12 VAL A  40      67.760  96.630  91.430  1.00  0.00           H
ATOM    595 HG13 VAL A  40      67.630  94.990  92.180  1.00  0.00           H
ATOM    596  CG2 VAL A  40      67.510  95.870  94.830  1.00  0.00           C
ATOM    597 HG21 VAL A  40      66.400  95.990  94.850  1.00  0.00           H
ATOM    598 HG22 VAL A  40      67.720  94.780  94.780  1.00  0.00           H
ATOM    599 HG23 VAL A  40      67.910  96.280  95.780  1.00  0.00           H
ATOM    600  C   VAL A  40      70.300  97.190  94.620  1.00  0.00           C
ATOM    601  O   VAL A  40      70.330  96.710  95.750  1.00  0.00           O
ATOM    602  N   ILE A  41      70.960  98.330  94.340  1.00  0.00           N
ATOM    603  HN  ILE A  41      71.050  98.660  93.390  1.00  0.00           H
ATOM    604  CA  ILE A  41      71.580  99.130  95.380  1.00  0.00           C
ATOM    605  HA  ILE A  41      71.230  98.810  96.350  1.00  0.00           H
ATOM    606  CB  ILE A  41      73.120  99.040  95.370  1.00  0.00           C
ATOM    607  HB  ILE A  41      73.460  99.230  94.330  1.00  0.00           H
ATOM    608  CG2 ILE A  41      73.760 100.100  96.300  1.00  0.00           C
ATOM    609 HG21 ILE A  41      74.830  99.870  96.410  1.00  0.00           H
ATOM    610 HG22 ILE A  41      73.660 101.130  95.890  1.00  0.00           H
ATOM    611 HG23 ILE A  41      73.300 100.070  97.310  1.00  0.00           H
ATOM    612  CG1 ILE A  41      73.630  97.630  95.760  1.00  0.00           C
ATOM    613 HG11 ILE A  41      74.700  97.560  95.480  1.00  0.00           H
ATOM    614 HG12 ILE A  41      73.090  96.880  95.160  1.00  0.00           H
ATOM    615  CD  ILE A  41      73.500  97.280  97.250  1.00  0.00           C
ATOM    616  HD1 ILE A  41      73.750  96.210  97.420  1.00  0.00           H
ATOM    617  HD2 ILE A  41      74.180  97.890  97.870  1.00  0.00           H
ATOM    618  HD3 ILE A  41      72.460  97.450  97.600  1.00  0.00           H
ATOM    619  C   ILE A  41      71.130 100.570  95.230  1.00  0.00           C
ATOM    620  O   ILE A  41      71.540 101.310  94.330  1.00  0.00           O
ATOM    621  N   ALA A  42      70.250 101.030  96.130  1.00  0.00           N
ATOM    622  HN  ALA A  42      69.720 100.370  96.680  1.00  0.00           H
ATOM    623  CA  ALA A  42      70.030 102.430  96.410  1.00  0.00           C
ATOM    624  HA  ALA A  42      69.840 102.940  95.480  1.00  0.00           H
ATOM    625  CB  ALA A  42      68.780 102.580  97.300  1.00  0.00           C
ATOM    626  HB1 ALA A  42      67.910 102.150  96.780  1.00  0.00           H
ATOM    627  HB2 ALA A  42      68.900 102.030  98.260  1.00  0.00           H
ATOM    628  HB3 ALA A  42      68.560 103.650  97.520  1.00  0.00           H
ATOM    629  C   ALA A  42      71.230 103.090  97.080  1.00  0.00           C
ATOM    630  O   ALA A  42      71.660 104.180  96.700  1.00  0.00           O
ATOM    631  N   NME A  43      71.830 102.420  98.080  1.00  0.00           N
ATOM    632  HN  NME A  43      71.480 101.520  98.350  1.00  0.00           H
ATOM    633  CH3 NME A  43      72.980 102.920  98.800  1.00  0.00           C
ATOM    634 HH31 NME A  43      73.880 102.900  98.150  1.00  0.00           H
ATOM    635 HH32 NME A  43      72.810 103.970  99.130  1.00  0.00           H
ATOM    636 HH33 NME A  43      73.170 102.300  99.700  1.00  0.00           H
ATOM    637  CH3 ACE B   0     133.570  88.200 121.940  1.00  0.00           C
ATOM    638 HH31 ACE B   0     133.940  87.710 121.010  1.00  0.00           H
ATOM    639 HH32 ACE B   0     134.380  88.810 122.380  1.00  0.00           H
ATOM    640 HH33 ACE B   0     133.260  87.410 122.660  1.00  0.00           H
ATOM    641  C   ACE B   0     132.410  89.060 121.640  1.00  0.00           C
ATOM    642  O   ACE B   0     132.180  90.070 122.300  1.00  0.00           O
ATOM    643  N   ASP B   1     131.630  88.660 120.630  1.00  0.00           N
ATOM    644  HN  ASP B   1     131.860  87.840 120.130  1.00  0.00           H
ATOM    645  CA  ASP B   1     130.410  89.330 120.220  1.00  0.00           C
ATOM    646  HA  ASP B   1     130.010  89.870 121.070  1.00  0.00           H
ATOM    647  CB  ASP B   1     130.680  90.310 119.040  1.00  0.00           C
ATOM    648  HB1 ASP B   1     131.050  89.770 118.150  1.00  0.00           H
ATOM    649  HB2 ASP B   1     131.460  91.030 119.350  1.00  0.00           H
ATOM    650  CG  ASP B   1     129.440  91.100 118.670  1.00  0.00           C
ATOM    651  OD1 ASP B   1     128.730  91.540 119.600  1.00  0.00           O
ATOM    652  OD2 ASP B   1     129.210  91.330 117.460  1.00  0.00           O
ATOM    653  C   ASP B   1     129.400  88.240 119.870  1.00  0.00           C
ATOM    654  O   ASP B   1     129.770  87.090 119.630  1.00  0.00           O
ATOM    655  N   ALA B   2     128.100  88.590 119.820  1.00  0.00           N
ATOM    656  HN  ALA B   2     127.850  89.550 119.940  1.00  0.00           H
ATOM    657  CA  ALA B   2     127.040  87.620 119.610  1.00  0.00           C
ATOM    658  HA  ALA B   2     127.370  86.890 118.890  1.00  0.00           H
ATOM    659  CB  ALA B   2     126.700  86.930 120.950  1.00  0.00           C
ATOM    660  HB1 ALA B   2     127.600  86.410 121.340  1.00  0.00           H
ATOM    661  HB2 ALA B   2     126.370  87.670 121.710  1.00  0.00           H
ATOM    662  HB3 ALA B   2     125.900  86.170 120.810  1.00  0.00           H
ATOM    663  C   ALA B   2     125.810  88.290 119.020  1.00  0.00           C
ATOM    664  O   ALA B   2     124.780  88.470 119.670  1.00  0.00           O
ATOM    665  N   GLU B   3     125.910  88.720 117.750  1.00  0.00           N
ATOM    666  HN  GLU B   3     126.760  88.600 117.240  1.00  0.00           H
ATOM    667  CA  GLU B   3     124.840  89.380 117.020  1.00  0.00           C
ATOM    668  HA  GLU B   3     124.130  89.810 117.720  1.00  0.00           H
ATOM    669  CB  GLU B   3     125.440  90.520 116.160  1.00  0.00           C
ATOM    670  HB1 GLU B   3     125.890  90.110 115.220  1.00  0.00           H
ATOM    671  HB2 GLU B   3     126.280  90.970 116.740  1.00  0.00           H
ATOM    672  CG  GLU B   3     124.470  91.690 115.830  1.00  0.00           C
ATOM    673  HG1 GLU B   3     124.980  92.450 115.210  1.00  0.00           H
ATOM    674  HG2 GLU B   3     124.160  92.170 116.780  1.00  0.00           H
ATOM    675  CD  GLU B   3     123.230  91.220 115.100  1.00  0.00           C
ATOM    676  OE1 GLU B   3     122.130  91.240 115.710  1.00  0.00           O
ATOM    677  OE2 GLU B   3     123.360  90.760 113.930  1.00  0.00           O
ATOM    678  C   GLU B   3     124.110  88.350 116.150  1.00  0.00           C
ATOM    679  O   GLU B   3     124.740  87.580 115.430  1.00  0.00           O
ATOM    680  N   PHE B   4     122.760  88.310 116.200  1.00  0.00           N
ATOM    681  HN  PHE B   4     122.270  89.020 116.710  1.00  0.00           H
ATOM    682  CA  PHE B   4     121.950  87.310 115.510  1.00  0.00           C
ATOM    683  HA  PHE B   4     122.530  86.860 114.720  1.00  0.00           H
ATOM    684  CB  PHE B   4     121.450  86.200 116.490  1.00  0.00           C
ATOM    685  HB1 PHE B   4     120.900  85.410 115.930  1.00  0.00           H
ATOM    686  HB2 PHE B   4     120.780  86.640 117.250  1.00  0.00           H
ATOM    687  CG  PHE B   4     122.610  85.520 117.190  1.00  0.00           C
ATOM    688  CD1 PHE B   4     122.760  85.610 118.580  1.00  0.00           C
ATOM    689  HD1 PHE B   4     122.040  86.170 119.160  1.00  0.00           H
ATOM    690  CE1 PHE B   4     123.840  84.990 119.220  1.00  0.00           C
ATOM    691  HE1 PHE B   4     123.940  85.080 120.300  1.00  0.00           H
ATOM    692  CZ  PHE B   4     124.790  84.290 118.480  1.00  0.00           C
ATOM    693  HZ  PHE B   4     125.630  83.830 118.970  1.00  0.00           H
ATOM    694  CD2 PHE B   4     123.540  84.770 116.450  1.00  0.00           C
ATOM    695  HD2 PHE B   4     123.430  84.680 115.380  1.00  0.00           H
ATOM    696  CE2 PHE B   4     124.630  84.170 117.090  1.00  0.00           C
ATOM    697  HE2 PHE B   4     125.360  83.620 116.510  1.00  0.00           H
ATOM    698  C   PHE B   4     120.730  87.940 114.810  1.00  0.00           C
ATOM    699  O   PHE B   4     119.590  87.490 114.960  1.00  0.00           O
ATOM    700  N   ARG B   5     120.930  89.020 114.040  1.00  0.00           N
ATOM    701  HN  ARG B   5     121.820  89.500 114.050  1.00  0.00           H
ATOM    702  CA  ARG B   5     119.910  89.630 113.200  1.00  0.00           C
ATOM    703  HA  ARG B   5     119.070  89.830 113.850  1.00  0.00           H
ATOM    704  CB  ARG B   5     120.390  91.020 112.720  1.00  0.00           C
ATOM    705  HB1 ARG B   5     121.410  90.890 112.290  1.00  0.00           H
ATOM    706  HB2 ARG B   5     120.510  91.660 113.630  1.00  0.00           H
ATOM    707  CG  ARG B   5     119.530  91.770 111.680  1.00  0.00           C
ATOM    708  HG1 ARG B   5     118.470  91.790 112.010  1.00  0.00           H
ATOM    709  HG2 ARG B   5     119.580  91.210 110.710  1.00  0.00           H
ATOM    710  CD  ARG B   5     120.010  93.210 111.460  1.00  0.00           C
ATOM    711  HD1 ARG B   5     121.090  93.210 111.200  1.00  0.00           H
ATOM    712  HD2 ARG B   5     119.850  93.810 112.390  1.00  0.00           H
ATOM    713  NE  ARG B   5     119.230  93.790 110.340  1.00  0.00           N
ATOM    714  HE  ARG B   5     118.710  93.150 109.730  1.00  0.00           H
ATOM    715  CZ  ARG B   5     119.390  95.010 109.850  1.00  0.00           C
ATOM    716  NH1 ARG B   5     120.100  95.930 110.460  1.00  0.00           N
ATOM    717 HH11 ARG B   5     120.440  95.740 111.380  1.00  0.00           H
ATOM    718 HH12 ARG B   5     120.200  96.820 110.030  1.00  0.00           H
ATOM    719  NH2 ARG B   5     118.810  95.330 108.710  1.00  0.00           N
ATOM    720 HH21 ARG B   5     118.220  94.630 108.280  1.00  0.00           H
ATOM    721 HH22 ARG B   5     118.910  96.250 108.350  1.00  0.00           H
ATOM    722  C   ARG B   5     119.340  88.770 112.060  1.00  0.00           C
ATOM    723  O   ARG B   5     120.050  88.060 111.340  1.00  0.00           O
ATOM    724  N   HIS B   6     118.000  88.810 111.870  1.00  0.00           N
ATOM    725  HN  HIS B   6     117.420  89.350 112.480  1.00  0.00           H
ATOM    726  CA  HIS B   6     117.310  88.090 110.810  1.00  0.00           C
ATOM    727  HA  HIS B   6     117.980  87.960 109.970  1.00  0.00           H
ATOM    728  CB  HIS B   6     116.810  86.700 111.270  1.00  0.00           C
ATOM    729  HB1 HIS B   6     116.100  86.260 110.530  1.00  0.00           H
ATOM    730  HB2 HIS B   6     116.290  86.790 112.240  1.00  0.00           H
ATOM    731  ND1 HIS B   6     118.310  84.950 110.340  1.00  0.00           N
ATOM    732  CG  HIS B   6     117.940  85.720 111.430  1.00  0.00           C
ATOM    733  CE1 HIS B   6     119.300  84.200 110.780  1.00  0.00           C
ATOM    734  HE1 HIS B   6     119.880  83.500 110.180  1.00  0.00           H
ATOM    735  NE2 HIS B   6     119.570  84.440 112.090  1.00  0.00           N
ATOM    736  HE2 HIS B   6     120.390  84.110 112.590  1.00  0.00           H
ATOM    737  CD2 HIS B   6     118.680  85.400 112.510  1.00  0.00           C
ATOM    738  HD2 HIS B   6     118.640  85.800 113.510  1.00  0.00           H
ATOM    739  C   HIS B   6     116.140  88.900 110.280  1.00  0.00           C
ATOM    740  O   HIS B   6     115.010  88.770 110.760  1.00  0.00           O
ATOM    741  N   ASP B   7     116.370  89.750 109.260  1.00  0.00           N
ATOM    742  HN  ASP B   7     117.290  89.860 108.880  1.00  0.00           H
ATOM    743  CA  ASP B   7     115.350  90.590 108.640  1.00  0.00           C
ATOM    744  HA  ASP B   7     114.930  91.200 109.430  1.00  0.00           H
ATOM    745  CB  ASP B   7     115.890  91.530 107.520  1.00  0.00           C
ATOM    746  HB1 ASP B   7     115.060  92.110 107.070  1.00  0.00           H
ATOM    747  HB2 ASP B   7     116.350  90.910 106.720  1.00  0.00           H
ATOM    748  CG  ASP B   7     116.950  92.510 107.980  1.00  0.00           C
ATOM    749  OD1 ASP B   7     116.900  93.700 107.540  1.00  0.00           O
ATOM    750  OD2 ASP B   7     117.900  92.110 108.690  1.00  0.00           O
ATOM    751  C   ASP B   7     114.210  89.750 108.050  1.00  0.00           C
ATOM    752  O   ASP B   7     114.430  88.790 107.320  1.00  0.00           O
ATOM    753  N   SER B   8     112.950  90.100 108.360  1.00  0.00           N
ATOM    754  HN  SER B   8     112.800  90.850 109.020  1.00  0.00           H
ATOM    755  CA  SER B   8     111.790  89.350 107.900  1.00  0.00           C
ATOM    756  HA  SER B   8     112.100  88.580 107.200  1.00  0.00           H
ATOM    757  CB  SER B   8     111.040  88.680 109.080  1.00  0.00           C
ATOM    758  HB1 SER B   8     110.030  89.090 109.270  1.00  0.00           H
ATOM    759  HB2 SER B   8     111.630  88.840 110.010  1.00  0.00           H
ATOM    760  OG  SER B   8     110.920  87.270 108.870  1.00  0.00           O
ATOM    761  HG1 SER B   8     110.170  87.150 108.250  1.00  0.00           H
ATOM    762  C   SER B   8     110.840  90.250 107.140  1.00  0.00           C
ATOM    763  O   SER B   8     110.140  91.080 107.720  1.00  0.00           O
ATOM    764  N   GLY B   9     110.780  90.090 105.800  1.00  0.00           N
ATOM    765  HN  GLY B   9     111.390  89.430 105.350  1.00  0.00           H
ATOM    766  CA  GLY B   9     109.880  90.850 104.940  1.00  0.00           C
ATOM    767  HA1 GLY B   9     108.870  90.720 105.290  1.00  0.00           H
ATOM    768  HA2 GLY B   9     110.200  91.880 104.950  1.00  0.00           H
ATOM    769  C   GLY B   9     109.970  90.370 103.520  1.00  0.00           C
ATOM    770  O   GLY B   9     110.990  90.560 102.850  1.00  0.00           O
ATOM    771  N   TYR B  10     108.900  89.740 103.010  1.00  0.00           N
ATOM    772  HN  TYR B  10     108.080  89.610 103.580  1.00  0.00           H
ATOM    773  CA  TYR B  10     108.840  89.210 101.660  1.00  0.00           C
ATOM    774  HA  TYR B  10     109.510  89.780 101.030  1.00  0.00           H
ATOM    775  CB  TYR B  10     109.190  87.700 101.600  1.00  0.00           C
ATOM    776  HB1 TYR B  10     109.040  87.300 100.570  1.00  0.00           H
ATOM    777  HB2 TYR B  10     108.530  87.130 102.290  1.00  0.00           H
ATOM    778  CG  TYR B  10     110.620  87.420 101.970  1.00  0.00           C
ATOM    779  CD1 TYR B  10     111.630  87.540 101.000  1.00  0.00           C
ATOM    780  HD1 TYR B  10     111.380  87.880 100.010  1.00  0.00           H
ATOM    781  CE1 TYR B  10     112.960  87.190 101.300  1.00  0.00           C
ATOM    782  HE1 TYR B  10     113.730  87.280 100.550  1.00  0.00           H
ATOM    783  CZ  TYR B  10     113.280  86.710 102.570  1.00  0.00           C
ATOM    784  OH  TYR B  10     114.620  86.350 102.850  1.00  0.00           O
ATOM    785  HH  TYR B  10     114.630  85.860 103.700  1.00  0.00           H
ATOM    786  CD2 TYR B  10     110.960  86.940 103.250  1.00  0.00           C
ATOM    787  HD2 TYR B  10     110.190  86.830 104.000  1.00  0.00           H
ATOM    788  CE2 TYR B  10     112.290  86.590 103.550  1.00  0.00           C
ATOM    789  HE2 TYR B  10     112.530  86.230 104.540  1.00  0.00           H
ATOM    790  C   TYR B  10     107.440  89.360 101.070  1.00  0.00           C
ATOM    791  O   TYR B  10     106.450  88.930 101.650  1.00  0.00           O
ATOM    792  N   GLU B  11     107.330  89.910  99.840  1.00  0.00           N
ATOM    793  HN  GLU B  11     108.150  90.280  99.400  1.00  0.00           H
ATOM    794  CA  GLU B  11     106.080  90.050  99.100  1.00  0.00           C
ATOM    795  HA  GLU B  11     105.290  90.240  99.810  1.00  0.00           H
ATOM    796  CB  GLU B  11     106.140  91.270  98.140  1.00  0.00           C
ATOM    797  HB1 GLU B  11     105.890  91.040  97.090  1.00  0.00           H
ATOM    798  HB2 GLU B  11     107.200  91.620  98.110  1.00  0.00           H
ATOM    799  CG  GLU B  11     105.280  92.480  98.600  1.00  0.00           C
ATOM    800  HG1 GLU B  11     105.530  93.370  97.980  1.00  0.00           H
ATOM    801  HG2 GLU B  11     105.520  92.720  99.660  1.00  0.00           H
ATOM    802  CD  GLU B  11     103.790  92.250  98.470  1.00  0.00           C
ATOM    803  OE1 GLU B  11     103.070  92.330  99.500  1.00  0.00           O
ATOM    804  OE2 GLU B  11     103.280  92.030  97.340  1.00  0.00           O
ATOM    805  C   GLU B  11     105.680  88.760  98.370  1.00  0.00           C
ATOM    806  O   GLU B  11     105.200  88.770  97.230  1.00  0.00           O
ATOM    807  N   VAL B  12     105.850  87.590  99.010  1.00  0.00           N
ATOM    808  HN  VAL B  12     106.190  87.600  99.950  1.00  0.00           H
ATOM    809  CA  VAL B  12     105.430  86.310  98.460  1.00  0.00           C
ATOM    810  HA  VAL B  12     105.480  86.380  97.390  1.00  0.00           H
ATOM    811  CB  VAL B  12     106.380  85.160  98.790  1.00  0.00           C
ATOM    812  HB  VAL B  12     107.370  85.410  98.330  1.00  0.00           H
ATOM    813  CG1 VAL B  12     106.620  85.000 100.310  1.00  0.00           C
ATOM    814 HG11 VAL B  12     107.420  84.250 100.480  1.00  0.00           H
ATOM    815 HG12 VAL B  12     106.920  85.950 100.790  1.00  0.00           H
ATOM    816 HG13 VAL B  12     105.700  84.610 100.790  1.00  0.00           H
ATOM    817  CG2 VAL B  12     105.890  83.840  98.170  1.00  0.00           C
ATOM    818 HG21 VAL B  12     106.640  83.030  98.340  1.00  0.00           H
ATOM    819 HG22 VAL B  12     104.930  83.500  98.630  1.00  0.00           H
ATOM    820 HG23 VAL B  12     105.730  83.940  97.080  1.00  0.00           H
ATOM    821  C   VAL B  12     103.960  86.050  98.780  1.00  0.00           C
ATOM    822  O   VAL B  12     103.590  85.630  99.870  1.00  0.00           O
ATOM    823  N   HIS B  13     103.090  86.370  97.800  1.00  0.00           N
ATOM    824  HN  HIS B  13     103.440  86.650  96.910  1.00  0.00           H
ATOM    825  CA  HIS B  13     101.650  86.440  97.980  1.00  0.00           C
ATOM    826  HA  HIS B  13     101.330  85.670  98.670  1.00  0.00           H
ATOM    827  CB  HIS B  13     101.170  87.830  98.480  1.00  0.00           C
ATOM    828  HB1 HIS B  13     100.090  87.980  98.280  1.00  0.00           H
ATOM    829  HB2 HIS B  13     101.720  88.620  97.940  1.00  0.00           H
ATOM    830  ND1 HIS B  13     101.430  89.340 100.440  1.00  0.00           N
ATOM    831  CG  HIS B  13     101.320  88.050  99.950  1.00  0.00           C
ATOM    832  CE1 HIS B  13     101.660  89.200 101.730  1.00  0.00           C
ATOM    833  HE1 HIS B  13     101.830  90.020 102.430  1.00  0.00           H
ATOM    834  NE2 HIS B  13     101.660  87.900 102.100  1.00  0.00           N
ATOM    835  HE2 HIS B  13     101.800  87.530 103.030  1.00  0.00           H
ATOM    836  CD2 HIS B  13     101.430  87.160 100.970  1.00  0.00           C
ATOM    837  HD2 HIS B  13     101.370  86.080 100.950  1.00  0.00           H
ATOM    838  C   HIS B  13     100.990  86.120  96.660  1.00  0.00           C
ATOM    839  O   HIS B  13     100.570  87.010  95.920  1.00  0.00           O
ATOM    840  N   HIS B  14     100.930  84.820  96.300  1.00  0.00           N
ATOM    841  HN  HIS B  14     101.400  84.120  96.850  1.00  0.00           H
ATOM    842  CA  HIS B  14     100.450  84.310  95.030  1.00  0.00           C
ATOM    843  HA  HIS B  14     101.090  84.720  94.270  1.00  0.00           H
ATOM    844  CB  HIS B  14     100.570  82.770  94.990  1.00  0.00           C
ATOM    845  HB1 HIS B  14     100.200  82.370  94.020  1.00  0.00           H
ATOM    846  HB2 HIS B  14      99.970  82.310  95.800  1.00  0.00           H
ATOM    847  ND1 HIS B  14     102.630  82.460  96.360  1.00  0.00           N
ATOM    848  CG  HIS B  14     101.990  82.290  95.140  1.00  0.00           C
ATOM    849  CE1 HIS B  14     103.790  81.850  96.220  1.00  0.00           C
ATOM    850  HE1 HIS B  14     104.540  81.750  97.010  1.00  0.00           H
ATOM    851  NE2 HIS B  14     103.930  81.310  94.990  1.00  0.00           N
ATOM    852  HE2 HIS B  14     104.730  80.780  94.670  1.00  0.00           H
ATOM    853  CD2 HIS B  14     102.780  81.590  94.290  1.00  0.00           C
ATOM    854  HD2 HIS B  14     102.590  81.270  93.270  1.00  0.00           H
ATOM    855  C   HIS B  14      99.030  84.710  94.650  1.00  0.00           C
ATOM    856  O   HIS B  14      98.800  85.050  93.490  1.00  0.00           O
ATOM    857  N   GLN B  15      98.080  84.680  95.600  1.00  0.00           N
ATOM    858  HN  GLN B  15      98.270  84.290  96.500  1.00  0.00           H
ATOM    859  CA  GLN B  15      96.730  85.180  95.410  1.00  0.00           C
ATOM    860  HA  GLN B  15      96.580  85.510  94.390  1.00  0.00           H
ATOM    861  CB  GLN B  15      95.660  84.100  95.780  1.00  0.00           C
ATOM    862  HB1 GLN B  15      94.670  84.580  95.940  1.00  0.00           H
ATOM    863  HB2 GLN B  15      95.950  83.650  96.750  1.00  0.00           H
ATOM    864  CG  GLN B  15      95.420  82.940  94.770  1.00  0.00           C
ATOM    865  HG1 GLN B  15      94.880  83.340  93.890  1.00  0.00           H
ATOM    866  HG2 GLN B  15      94.770  82.180  95.250  1.00  0.00           H
ATOM    867  CD  GLN B  15      96.700  82.230  94.320  1.00  0.00           C
ATOM    868  OE1 GLN B  15      97.330  81.470  95.060  1.00  0.00           O
ATOM    869  NE2 GLN B  15      97.110  82.470  93.060  1.00  0.00           N
ATOM    870 HE21 GLN B  15      96.620  83.150  92.520  1.00  0.00           H
ATOM    871 HE22 GLN B  15      97.960  82.050  92.770  1.00  0.00           H
ATOM    872  C   GLN B  15      96.520  86.400  96.320  1.00  0.00           C
ATOM    873  O   GLN B  15      96.380  86.260  97.540  1.00  0.00           O
ATOM    874  N   LYS B  16      96.510  87.630  95.770  1.00  0.00           N
ATOM    875  HN  LYS B  16      96.660  87.750  94.780  1.00  0.00           H
ATOM    876  CA  LYS B  16      96.440  88.830  96.600  1.00  0.00           C
ATOM    877  HA  LYS B  16      96.150  88.570  97.610  1.00  0.00           H
ATOM    878  CB  LYS B  16      97.820  89.530  96.640  1.00  0.00           C
ATOM    879  HB1 LYS B  16      98.010  90.010  95.660  1.00  0.00           H
ATOM    880  HB2 LYS B  16      98.590  88.740  96.770  1.00  0.00           H
ATOM    881  CG  LYS B  16      97.980  90.560  97.770  1.00  0.00           C
ATOM    882  HG1 LYS B  16      97.930  90.040  98.760  1.00  0.00           H
ATOM    883  HG2 LYS B  16      97.150  91.300  97.730  1.00  0.00           H
ATOM    884  CD  LYS B  16      99.320  91.320  97.660  1.00  0.00           C
ATOM    885  HD1 LYS B  16     100.160  90.590  97.700  1.00  0.00           H
ATOM    886  HD2 LYS B  16      99.330  91.820  96.670  1.00  0.00           H
ATOM    887  CE  LYS B  16      99.520  92.370  98.760  1.00  0.00           C
ATOM    888  HE1 LYS B  16      99.640  91.890  99.750  1.00  0.00           H
ATOM    889  HE2 LYS B  16      98.650  93.060  98.790  1.00  0.00           H
ATOM    890  NZ  LYS B  16     100.720  93.180  98.490  1.00  0.00           N
ATOM    891  HZ1 LYS B  16     100.670  94.080  99.040  1.00  0.00           H
ATOM    892  HZ2 LYS B  16     101.620  92.680  98.750  1.00  0.00           H
ATOM    893  HZ3 LYS B  16     100.750  93.460  97.490  1.00  0.00           H
ATOM    894  C   LYS B  16      95.380  89.790  96.080  1.00  0.00           C
ATOM    895  O   LYS B  16      95.360  90.170  94.910  1.00  0.00           O
ATOM    896  N   LEU B  17      94.460  90.240  96.960  1.00  0.00           N
ATOM    897  HN  LEU B  17      94.490  89.940  97.920  1.00  0.00           H
ATOM    898  CA  LEU B  17      93.400  91.150  96.600  1.00  0.00           C
ATOM    899  HA  LEU B  17      93.600  91.600  95.630  1.00  0.00           H
ATOM    900  CB  LEU B  17      92.050  90.390  96.550  1.00  0.00           C
ATOM    901  HB1 LEU B  17      91.880  89.900  97.530  1.00  0.00           H
ATOM    902  HB2 LEU B  17      92.200  89.570  95.810  1.00  0.00           H
ATOM    903  CG  LEU B  17      90.770  91.150  96.120  1.00  0.00           C
ATOM    904  HG  LEU B  17      90.010  90.360  95.890  1.00  0.00           H
ATOM    905  CD1 LEU B  17      90.150  92.020  97.230  1.00  0.00           C
ATOM    906 HD11 LEU B  17      89.150  92.380  96.910  1.00  0.00           H
ATOM    907 HD12 LEU B  17      90.040  91.430  98.160  1.00  0.00           H
ATOM    908 HD13 LEU B  17      90.780  92.910  97.440  1.00  0.00           H
ATOM    909  CD2 LEU B  17      90.970  91.960  94.840  1.00  0.00           C
ATOM    910 HD21 LEU B  17      90.000  92.380  94.490  1.00  0.00           H
ATOM    911 HD22 LEU B  17      91.660  92.820  95.010  1.00  0.00           H
ATOM    912 HD23 LEU B  17      91.400  91.330  94.030  1.00  0.00           H
ATOM    913  C   LEU B  17      93.360  92.290  97.610  1.00  0.00           C
ATOM    914  O   LEU B  17      93.080  92.080  98.790  1.00  0.00           O
ATOM    915  N   VAL B  18      93.620  93.530  97.150  1.00  0.00           N
ATOM    916  HN  VAL B  18      93.840  93.670  96.180  1.00  0.00           H
ATOM    917  CA  VAL B  18      93.580  94.730  97.960  1.00  0.00           C
ATOM    918  HA  VAL B  18      93.360  94.470  98.980  1.00  0.00           H
ATOM    919  CB  VAL B  18      94.910  95.490  97.960  1.00  0.00           C
ATOM    920  HB  VAL B  18      95.270  95.590  96.910  1.00  0.00           H
ATOM    921  CG1 VAL B  18      94.780  96.910  98.560  1.00  0.00           C
ATOM    922 HG11 VAL B  18      95.780  97.380  98.630  1.00  0.00           H
ATOM    923 HG12 VAL B  18      94.140  97.570  97.930  1.00  0.00           H
ATOM    924 HG13 VAL B  18      94.350  96.860  99.580  1.00  0.00           H
ATOM    925  CG2 VAL B  18      95.930  94.680  98.770  1.00  0.00           C
ATOM    926 HG21 VAL B  18      96.930  95.170  98.730  1.00  0.00           H
ATOM    927 HG22 VAL B  18      95.620  94.630  99.840  1.00  0.00           H
ATOM    928 HG23 VAL B  18      96.030  93.640  98.410  1.00  0.00           H
ATOM    929  C   VAL B  18      92.440  95.600  97.480  1.00  0.00           C
ATOM    930  O   VAL B  18      92.330  95.930  96.300  1.00  0.00           O
ATOM    931  N   PHE B  19      91.520  95.950  98.400  1.00  0.00           N
ATOM    932  HN  PHE B  19      91.610  95.680  99.350  1.00  0.00           H
ATOM    933  CA  PHE B  19      90.330  96.710  98.100  1.00  0.00           C
ATOM    934  HA  PHE B  19      90.410  97.180  97.130  1.00  0.00           H
ATOM    935  CB  PHE B  19      89.110  95.730  98.100  1.00  0.00           C
ATOM    936  HB1 PHE B  19      89.070  95.200  99.070  1.00  0.00           H
ATOM    937  HB2 PHE B  19      89.270  94.980  97.300  1.00  0.00           H
ATOM    938  CG  PHE B  19      87.800  96.410  97.840  1.00  0.00           C
ATOM    939  CD1 PHE B  19      86.840  96.540  98.870  1.00  0.00           C
ATOM    940  HD1 PHE B  19      87.060  96.180  99.860  1.00  0.00           H
ATOM    941  CE1 PHE B  19      85.610  97.170  98.620  1.00  0.00           C
ATOM    942  HE1 PHE B  19      84.900  97.300  99.420  1.00  0.00           H
ATOM    943  CZ  PHE B  19      85.330  97.660  97.350  1.00  0.00           C
ATOM    944  HZ  PHE B  19      84.420  98.200  97.160  1.00  0.00           H
ATOM    945  CD2 PHE B  19      87.490  96.890  96.560  1.00  0.00           C
ATOM    946  HD2 PHE B  19      88.220  96.790  95.770  1.00  0.00           H
ATOM    947  CE2 PHE B  19      86.270  97.520  96.310  1.00  0.00           C
ATOM    948  HE2 PHE B  19      86.040  97.910  95.330  1.00  0.00           H
ATOM    949  C   PHE B  19      90.170  97.830  99.130  1.00  0.00           C
ATOM    950  O   PHE B  19      89.940  97.550 100.310  1.00  0.00           O
ATOM    951  N   PHE B  20      90.300  99.110  98.700  1.00  0.00           N
ATOM    952  HN  PHE B  20      90.520  99.280  97.730  1.00  0.00           H
ATOM    953  CA  PHE B  20      90.210 100.300  99.550  1.00  0.00           C
ATOM    954  HA  PHE B  20      90.540 101.110  98.920  1.00  0.00           H
ATOM    955  CB  PHE B  20      88.770 100.660 100.000  1.00  0.00           C
ATOM    956  HB1 PHE B  20      88.780 101.390 100.830  1.00  0.00           H
ATOM    957  HB2 PHE B  20      88.270  99.740 100.360  1.00  0.00           H
ATOM    958  CG  PHE B  20      87.940 101.280  98.910  1.00  0.00           C
ATOM    959  CD1 PHE B  20      87.030 100.510  98.180  1.00  0.00           C
ATOM    960  HD1 PHE B  20      87.020  99.440  98.350  1.00  0.00           H
ATOM    961  CE1 PHE B  20      86.110 101.100  97.310  1.00  0.00           C
ATOM    962  HE1 PHE B  20      85.410 100.490  96.760  1.00  0.00           H
ATOM    963  CZ  PHE B  20      86.100 102.490  97.140  1.00  0.00           C
ATOM    964  HZ  PHE B  20      85.410 102.960  96.460  1.00  0.00           H
ATOM    965  CD2 PHE B  20      87.940 102.670  98.720  1.00  0.00           C
ATOM    966  HD2 PHE B  20      88.620 103.290  99.280  1.00  0.00           H
ATOM    967  CE2 PHE B  20      87.030 103.280  97.830  1.00  0.00           C
ATOM    968  HE2 PHE B  20      87.040 104.350  97.700  1.00  0.00           H
ATOM    969  C   PHE B  20      91.160 100.370 100.750  1.00  0.00           C
ATOM    970  O   PHE B  20      90.790 100.060 101.880  1.00  0.00           O
ATOM    971  N   ALA B  21      92.420 100.800 100.540  1.00  0.00           N
ATOM    972  HN  ALA B  21      92.710 101.040  99.610  1.00  0.00           H
ATOM    973  CA  ALA B  21      93.390 100.930 101.620  1.00  0.00           C
ATOM    974  HA  ALA B  21      93.360 100.030 102.220  1.00  0.00           H
ATOM    975  CB  ALA B  21      94.790 101.080 101.000  1.00  0.00           C
ATOM    976  HB1 ALA B  21      95.000 100.240 100.310  1.00  0.00           H
ATOM    977  HB2 ALA B  21      94.880 102.030 100.440  1.00  0.00           H
ATOM    978  HB3 ALA B  21      95.570 101.090 101.790  1.00  0.00           H
ATOM    979  C   ALA B  21      93.160 102.110 102.570  1.00  0.00           C
ATOM    980  O   ALA B  21      93.710 102.150 103.670  1.00  0.00           O
ATOM    981  N   GLU B  22      92.350 103.100 102.160  1.00  0.00           N
ATOM    982  HN  GLU B  22      91.910 103.050 101.260  1.00  0.00           H
ATOM    983  CA  GLU B  22      92.100 104.330 102.900  1.00  0.00           C
ATOM    984  HA  GLU B  22      92.610 104.280 103.850  1.00  0.00           H
ATOM    985  CB  GLU B  22      92.650 105.550 102.090  1.00  0.00           C
ATOM    986  HB1 GLU B  22      92.000 106.450 102.170  1.00  0.00           H
ATOM    987  HB2 GLU B  22      92.660 105.270 101.020  1.00  0.00           H
ATOM    988  CG  GLU B  22      94.080 105.960 102.510  1.00  0.00           C
ATOM    989  HG1 GLU B  22      94.430 106.810 101.900  1.00  0.00           H
ATOM    990  HG2 GLU B  22      94.770 105.100 102.370  1.00  0.00           H
ATOM    991  CD  GLU B  22      94.120 106.390 103.970  1.00  0.00           C
ATOM    992  OE1 GLU B  22      95.180 106.180 104.610  1.00  0.00           O
ATOM    993  OE2 GLU B  22      93.090 106.890 104.490  1.00  0.00           O
ATOM    994  C   GLU B  22      90.640 104.540 103.270  1.00  0.00           C
ATOM    995  O   GLU B  22      89.770 103.720 102.970  1.00  0.00           O
ATOM    996  N   ASP B  23      90.360 105.660 103.970  1.00  0.00           N
ATOM    997  HN  ASP B  23      91.120 106.240 104.270  1.00  0.00           H
ATOM    998  CA  ASP B  23      89.020 106.200 104.140  1.00  0.00           C
ATOM    999  HA  ASP B  23      88.440 105.410 104.590  1.00  0.00           H
ATOM   1000  CB  ASP B  23      89.000 107.420 105.130  1.00  0.00           C
ATOM   1001  HB1 ASP B  23      89.450 108.310 104.650  1.00  0.00           H
ATOM   1002  HB2 ASP B  23      89.610 107.170 106.030  1.00  0.00           H
ATOM   1003  CG  ASP B  23      87.610 107.770 105.620  1.00  0.00           C
ATOM   1004  OD1 ASP B  23      87.390 108.890 106.160  1.00  0.00           O
ATOM   1005  OD2 ASP B  23      86.710 106.890 105.540  1.00  0.00           O
ATOM   1006  C   ASP B  23      88.340 106.530 102.800  1.00  0.00           C
ATOM   1007  O   ASP B  23      88.960 106.650 101.750  1.00  0.00           O
ATOM   1008  N   VAL B  24      87.000 106.650 102.830  1.00  0.00           N
ATOM   1009  HN  VAL B  24      86.560 106.630 103.730  1.00  0.00           H
ATOM   1010  CA  VAL B  24      86.220 107.080 101.680  1.00  0.00           C
ATOM   1011  HA  VAL B  24      86.880 107.490 100.940  1.00  0.00           H
ATOM   1012  CB  VAL B  24      85.380 105.970 101.050  1.00  0.00           C
ATOM   1013  HB  VAL B  24      84.550 105.660 101.730  1.00  0.00           H
ATOM   1014  CG1 VAL B  24      84.810 106.480  99.710  1.00  0.00           C
ATOM   1015 HG11 VAL B  24      84.420 105.640  99.110  1.00  0.00           H
ATOM   1016 HG12 VAL B  24      84.000 107.220  99.880  1.00  0.00           H
ATOM   1017 HG13 VAL B  24      85.610 106.970  99.120  1.00  0.00           H
ATOM   1018  CG2 VAL B  24      86.280 104.740 100.810  1.00  0.00           C
ATOM   1019 HG21 VAL B  24      85.740 103.960 100.220  1.00  0.00           H
ATOM   1020 HG22 VAL B  24      87.180 105.040 100.240  1.00  0.00           H
ATOM   1021 HG23 VAL B  24      86.620 104.280 101.760  1.00  0.00           H
ATOM   1022  C   VAL B  24      85.310 108.200 102.130  1.00  0.00           C
ATOM   1023  O   VAL B  24      84.430 108.020 102.970  1.00  0.00           O
ATOM   1024  N   GLY B  25      85.500 109.400 101.530  1.00  0.00           N
ATOM   1025  HN  GLY B  25      86.260 109.490 100.860  1.00  0.00           H
ATOM   1026  CA  GLY B  25      84.810 110.650 101.840  1.00  0.00           C
ATOM   1027  HA1 GLY B  25      85.100 110.920 102.840  1.00  0.00           H
ATOM   1028  HA2 GLY B  25      85.120 111.370 101.100  1.00  0.00           H
ATOM   1029  C   GLY B  25      83.320 110.550 101.790  1.00  0.00           C
ATOM   1030  O   GLY B  25      82.620 111.090 102.650  1.00  0.00           O
ATOM   1031  N   SER B  26      82.800 109.800 100.810  1.00  0.00           N
ATOM   1032  HN  SER B  26      83.430 109.480 100.100  1.00  0.00           H
ATOM   1033  CA  SER B  26      81.410 109.370 100.760  1.00  0.00           C
ATOM   1034  HA  SER B  26      81.220 108.810 101.660  1.00  0.00           H
ATOM   1035  CB  SER B  26      80.350 110.490 100.620  1.00  0.00           C
ATOM   1036  HB1 SER B  26      79.400 110.110 100.200  1.00  0.00           H
ATOM   1037  HB2 SER B  26      80.740 111.290  99.940  1.00  0.00           H
ATOM   1038  OG  SER B  26      80.050 111.030 101.910  1.00  0.00           O
ATOM   1039  HG1 SER B  26      80.920 111.260 102.300  1.00  0.00           H
ATOM   1040  C   SER B  26      81.220 108.390  99.630  1.00  0.00           C
ATOM   1041  O   SER B  26      81.370 108.740  98.460  1.00  0.00           O
ATOM   1042  N   ASN B  27      80.890 107.140  99.980  1.00  0.00           N
ATOM   1043  HN  ASN B  27      80.780 106.890 100.950  1.00  0.00           H
ATOM   1044  CA  ASN B  27      80.640 106.050  99.070  1.00  0.00           C
ATOM   1045  HA  ASN B  27      81.010 106.280  98.080  1.00  0.00           H
ATOM   1046  CB  ASN B  27      81.390 104.800  99.620  1.00  0.00           C
ATOM   1047  HB1 ASN B  27      81.110 104.690 100.690  1.00  0.00           H
ATOM   1048  HB2 ASN B  27      82.480 104.980  99.600  1.00  0.00           H
ATOM   1049  CG  ASN B  27      81.080 103.450  98.970  1.00  0.00           C
ATOM   1050  OD1 ASN B  27      80.270 102.680  99.480  1.00  0.00           O
ATOM   1051  ND2 ASN B  27      81.800 103.110  97.880  1.00  0.00           N
ATOM   1052 HD21 ASN B  27      82.440 103.760  97.460  1.00  0.00           H
ATOM   1053 HD22 ASN B  27      81.630 102.210  97.490  1.00  0.00           H
ATOM   1054  C   ASN B  27      79.140 105.820  98.950  1.00  0.00           C
ATOM   1055  O   ASN B  27      78.440 105.790  99.960  1.00  0.00           O
ATOM   1056  N   LYS B  28      78.600 105.680  97.730  1.00  0.00           N
ATOM   1057  HN  LYS B  28      79.170 105.800  96.910  1.00  0.00           H
ATOM   1058  CA  LYS B  28      77.220 105.270  97.550  1.00  0.00           C
ATOM   1059  HA  LYS B  28      76.830 104.860  98.470  1.00  0.00           H
ATOM   1060  CB  LYS B  28      76.310 106.450  97.110  1.00  0.00           C
ATOM   1061  HB1 LYS B  28      76.590 106.800  96.090  1.00  0.00           H
ATOM   1062  HB2 LYS B  28      76.540 107.290  97.820  1.00  0.00           H
ATOM   1063  CG  LYS B  28      74.790 106.180  97.190  1.00  0.00           C
ATOM   1064  HG1 LYS B  28      74.580 105.720  98.180  1.00  0.00           H
ATOM   1065  HG2 LYS B  28      74.490 105.450  96.400  1.00  0.00           H
ATOM   1066  CD  LYS B  28      73.960 107.480  97.060  1.00  0.00           C
ATOM   1067  HD1 LYS B  28      74.450 108.230  97.740  1.00  0.00           H
ATOM   1068  HD2 LYS B  28      74.040 107.880  96.030  1.00  0.00           H
ATOM   1069  CE  LYS B  28      72.490 107.400  97.520  1.00  0.00           C
ATOM   1070  HE1 LYS B  28      72.120 108.430  97.740  1.00  0.00           H
ATOM   1071  HE2 LYS B  28      72.390 106.790  98.440  1.00  0.00           H
ATOM   1072  NZ  LYS B  28      71.590 106.850  96.480  1.00  0.00           N
ATOM   1073  HZ1 LYS B  28      70.600 106.920  96.810  1.00  0.00           H
ATOM   1074  HZ2 LYS B  28      71.660 107.420  95.600  1.00  0.00           H
ATOM   1075  HZ3 LYS B  28      71.800 105.840  96.300  1.00  0.00           H
ATOM   1076  C   LYS B  28      77.200 104.150  96.530  1.00  0.00           C
ATOM   1077  O   LYS B  28      77.210 104.370  95.310  1.00  0.00           O
ATOM   1078  N   GLY B  29      77.150 102.900  97.020  1.00  0.00           N
ATOM   1079  HN  GLY B  29      77.190 102.780  98.020  1.00  0.00           H
ATOM   1080  CA  GLY B  29      77.110 101.690  96.210  1.00  0.00           C
ATOM   1081  HA1 GLY B  29      76.510 100.990  96.760  1.00  0.00           H
ATOM   1082  HA2 GLY B  29      76.720 101.920  95.240  1.00  0.00           H
ATOM   1083  C   GLY B  29      78.460 101.050  96.010  1.00  0.00           C
ATOM   1084  O   GLY B  29      79.330 101.570  95.300  1.00  0.00           O
ATOM   1085  N   ALA B  30      78.660  99.870  96.620  1.00  0.00           N
ATOM   1086  HN  ALA B  30      77.940  99.490  97.220  1.00  0.00           H
ATOM   1087  CA  ALA B  30      79.880  99.120  96.540  1.00  0.00           C
ATOM   1088  HA  ALA B  30      80.450  99.440  95.680  1.00  0.00           H
ATOM   1089  CB  ALA B  30      80.710  99.380  97.810  1.00  0.00           C
ATOM   1090  HB1 ALA B  30      80.810 100.480  97.980  1.00  0.00           H
ATOM   1091  HB2 ALA B  30      80.210  98.950  98.710  1.00  0.00           H
ATOM   1092  HB3 ALA B  30      81.730  98.960  97.730  1.00  0.00           H
ATOM   1093  C   ALA B  30      79.590  97.630  96.370  1.00  0.00           C
ATOM   1094  O   ALA B  30      78.940  97.000  97.200  1.00  0.00           O
ATOM   1095  N   ILE B  31      80.070  97.010  95.280  1.00  0.00           N
ATOM   1096  HN  ILE B  31      80.540  97.540  94.570  1.00  0.00           H
ATOM   1097  CA  ILE B  31      79.910  95.580  95.040  1.00  0.00           C
ATOM   1098  HA  ILE B  31      79.470  95.110  95.910  1.00  0.00           H
ATOM   1099  CB  ILE B  31      79.010  95.280  93.840  1.00  0.00           C
ATOM   1100  HB  ILE B  31      79.450  95.730  92.930  1.00  0.00           H
ATOM   1101  CG2 ILE B  31      78.900  93.750  93.630  1.00  0.00           C
ATOM   1102 HG21 ILE B  31      78.190  93.520  92.800  1.00  0.00           H
ATOM   1103 HG22 ILE B  31      79.890  93.310  93.360  1.00  0.00           H
ATOM   1104 HG23 ILE B  31      78.530  93.250  94.550  1.00  0.00           H
ATOM   1105  CG1 ILE B  31      77.590  95.890  94.020  1.00  0.00           C
ATOM   1106 HG11 ILE B  31      77.340  95.960  95.090  1.00  0.00           H
ATOM   1107 HG12 ILE B  31      76.850  95.200  93.550  1.00  0.00           H
ATOM   1108  CD  ILE B  31      77.420  97.260  93.360  1.00  0.00           C
ATOM   1109  HD1 ILE B  31      76.360  97.610  93.470  1.00  0.00           H
ATOM   1110  HD2 ILE B  31      78.080  98.020  93.820  1.00  0.00           H
ATOM   1111  HD3 ILE B  31      77.650  97.210  92.280  1.00  0.00           H
ATOM   1112  C   ILE B  31      81.280  94.940  94.860  1.00  0.00           C
ATOM   1113  O   ILE B  31      82.050  95.320  93.970  1.00  0.00           O
ATOM   1114  N   ILE B  32      81.620  93.960  95.720  1.00  0.00           N
ATOM   1115  HN  ILE B  32      80.990  93.700  96.450  1.00  0.00           H
ATOM   1116  CA  ILE B  32      82.890  93.250  95.740  1.00  0.00           C
ATOM   1117  HA  ILE B  32      83.510  93.590  94.930  1.00  0.00           H
ATOM   1118  CB  ILE B  32      83.650  93.480  97.060  1.00  0.00           C
ATOM   1119  HB  ILE B  32      83.970  94.550  97.070  1.00  0.00           H
ATOM   1120  CG2 ILE B  32      82.700  93.270  98.260  1.00  0.00           C
ATOM   1121 HG21 ILE B  32      83.270  93.320  99.210  1.00  0.00           H
ATOM   1122 HG22 ILE B  32      81.920  94.060  98.300  1.00  0.00           H
ATOM   1123 HG23 ILE B  32      82.190  92.290  98.220  1.00  0.00           H
ATOM   1124  CG1 ILE B  32      84.940  92.640  97.260  1.00  0.00           C
ATOM   1125 HG11 ILE B  32      84.720  91.550  97.200  1.00  0.00           H
ATOM   1126 HG12 ILE B  32      85.310  92.830  98.300  1.00  0.00           H
ATOM   1127  CD  ILE B  32      86.060  93.010  96.290  1.00  0.00           C
ATOM   1128  HD1 ILE B  32      86.970  92.400  96.480  1.00  0.00           H
ATOM   1129  HD2 ILE B  32      85.750  92.820  95.240  1.00  0.00           H
ATOM   1130  HD3 ILE B  32      86.330  94.090  96.380  1.00  0.00           H
ATOM   1131  C   ILE B  32      82.650  91.770  95.500  1.00  0.00           C
ATOM   1132  O   ILE B  32      81.690  91.200  96.020  1.00  0.00           O
ATOM   1133  N   GLY B  33      83.490  91.090  94.700  1.00  0.00           N
ATOM   1134  HN  GLY B  33      84.280  91.540  94.280  1.00  0.00           H
ATOM   1135  CA  GLY B  33      83.320  89.680  94.410  1.00  0.00           C
ATOM   1136  HA1 GLY B  33      83.950  89.130  95.090  1.00  0.00           H
ATOM   1137  HA2 GLY B  33      82.280  89.400  94.480  1.00  0.00           H
ATOM   1138  C   GLY B  33      83.770  89.330  93.010  1.00  0.00           C
ATOM   1139  O   GLY B  33      84.420  90.120  92.330  1.00  0.00           O
ATOM   1140  N   LEU B  34      83.460  88.110  92.560  1.00  0.00           N
ATOM   1141  HN  LEU B  34      82.890  87.500  93.100  1.00  0.00           H
ATOM   1142  CA  LEU B  34      84.030  87.570  91.340  1.00  0.00           C
ATOM   1143  HA  LEU B  34      84.760  88.250  90.920  1.00  0.00           H
ATOM   1144  CB  LEU B  34      84.750  86.220  91.620  1.00  0.00           C
ATOM   1145  HB1 LEU B  34      84.660  85.550  90.730  1.00  0.00           H
ATOM   1146  HB2 LEU B  34      84.260  85.700  92.470  1.00  0.00           H
ATOM   1147  CG  LEU B  34      86.260  86.350  91.890  1.00  0.00           C
ATOM   1148  HG  LEU B  34      86.710  86.890  91.020  1.00  0.00           H
ATOM   1149  CD1 LEU B  34      86.610  87.140  93.160  1.00  0.00           C
ATOM   1150 HD11 LEU B  34      87.710  87.130  93.330  1.00  0.00           H
ATOM   1151 HD12 LEU B  34      86.280  88.190  93.080  1.00  0.00           H
ATOM   1152 HD13 LEU B  34      86.130  86.680  94.050  1.00  0.00           H
ATOM   1153  CD2 LEU B  34      86.930  84.980  91.940  1.00  0.00           C
ATOM   1154 HD21 LEU B  34      88.030  85.090  91.920  1.00  0.00           H
ATOM   1155 HD22 LEU B  34      86.640  84.450  92.880  1.00  0.00           H
ATOM   1156 HD23 LEU B  34      86.630  84.350  91.080  1.00  0.00           H
ATOM   1157  C   LEU B  34      82.990  87.390  90.240  1.00  0.00           C
ATOM   1158  O   LEU B  34      83.250  87.730  89.090  1.00  0.00           O
ATOM   1159  N   MET B  35      81.810  86.850  90.550  1.00  0.00           N
ATOM   1160  HN  MET B  35      81.630  86.500  91.470  1.00  0.00           H
ATOM   1161  CA  MET B  35      80.770  86.570  89.590  1.00  0.00           C
ATOM   1162  HA  MET B  35      81.020  87.020  88.640  1.00  0.00           H
ATOM   1163  CB  MET B  35      80.680  85.040  89.350  1.00  0.00           C
ATOM   1164  HB1 MET B  35      80.760  84.540  90.340  1.00  0.00           H
ATOM   1165  HB2 MET B  35      81.600  84.750  88.780  1.00  0.00           H
ATOM   1166  CG  MET B  35      79.440  84.470  88.640  1.00  0.00           C
ATOM   1167  HG1 MET B  35      79.300  85.010  87.670  1.00  0.00           H
ATOM   1168  HG2 MET B  35      78.540  84.660  89.260  1.00  0.00           H
ATOM   1169  SD  MET B  35      79.620  82.680  88.330  1.00  0.00           S
ATOM   1170  CE  MET B  35      77.890  82.370  87.890  1.00  0.00           C
ATOM   1171  HE1 MET B  35      77.730  81.310  87.600  1.00  0.00           H
ATOM   1172  HE2 MET B  35      77.220  82.580  88.750  1.00  0.00           H
ATOM   1173  HE3 MET B  35      77.570  83.010  87.040  1.00  0.00           H
ATOM   1174  C   MET B  35      79.450  87.220  90.000  1.00  0.00           C
ATOM   1175  O   MET B  35      79.030  87.150  91.150  1.00  0.00           O
ATOM   1176  N   VAL B  36      78.810  87.950  89.070  1.00  0.00           N
ATOM   1177  HN  VAL B  36      79.190  88.050  88.150  1.00  0.00           H
ATOM   1178  CA  VAL B  36      77.620  88.740  89.350  1.00  0.00           C
ATOM   1179  HA  VAL B  36      76.980  88.170  90.010  1.00  0.00           H
ATOM   1180  CB  VAL B  36      77.880  90.130  89.960  1.00  0.00           C
ATOM   1181  HB  VAL B  36      77.230  90.920  89.510  1.00  0.00           H
ATOM   1182  CG1 VAL B  36      77.550  90.120  91.460  1.00  0.00           C
ATOM   1183 HG11 VAL B  36      77.770  91.110  91.920  1.00  0.00           H
ATOM   1184 HG12 VAL B  36      76.470  89.900  91.620  1.00  0.00           H
ATOM   1185 HG13 VAL B  36      78.140  89.350  92.000  1.00  0.00           H
ATOM   1186  CG2 VAL B  36      79.340  90.570  89.710  1.00  0.00           C
ATOM   1187 HG21 VAL B  36      79.490  91.620  90.010  1.00  0.00           H
ATOM   1188 HG22 VAL B  36      80.050  89.940  90.290  1.00  0.00           H
ATOM   1189 HG23 VAL B  36      79.590  90.470  88.630  1.00  0.00           H
ATOM   1190  C   VAL B  36      76.830  88.890  88.060  1.00  0.00           C
ATOM   1191  O   VAL B  36      77.310  88.620  86.960  1.00  0.00           O
ATOM   1192  N   GLY B  37      75.570  89.360  88.170  1.00  0.00           N
ATOM   1193  HN  GLY B  37      75.150  89.520  89.050  1.00  0.00           H
ATOM   1194  CA  GLY B  37      74.820  89.750  86.990  1.00  0.00           C
ATOM   1195  HA1 GLY B  37      75.430  90.410  86.390  1.00  0.00           H
ATOM   1196  HA2 GLY B  37      74.480  88.860  86.490  1.00  0.00           H
ATOM   1197  C   GLY B  37      73.610  90.520  87.410  1.00  0.00           C
ATOM   1198  O   GLY B  37      73.050  90.250  88.470  1.00  0.00           O
ATOM   1199  N   GLY B  38      73.170  91.500  86.590  1.00  0.00           N
ATOM   1200  HN  GLY B  38      73.670  91.690  85.740  1.00  0.00           H
ATOM   1201  CA  GLY B  38      72.020  92.340  86.910  1.00  0.00           C
ATOM   1202  HA1 GLY B  38      71.840  92.980  86.050  1.00  0.00           H
ATOM   1203  HA2 GLY B  38      71.170  91.710  87.140  1.00  0.00           H
ATOM   1204  C   GLY B  38      72.230  93.250  88.090  1.00  0.00           C
ATOM   1205  O   GLY B  38      71.450  93.250  89.040  1.00  0.00           O
ATOM   1206  N   VAL B  39      73.330  94.020  88.070  1.00  0.00           N
ATOM   1207  HN  VAL B  39      73.920  94.020  87.250  1.00  0.00           H
ATOM   1208  CA  VAL B  39      73.730  94.910  89.150  1.00  0.00           C
ATOM   1209  HA  VAL B  39      73.140  94.680  90.020  1.00  0.00           H
ATOM   1210  CB  VAL B  39      75.200  94.670  89.570  1.00  0.00           C
ATOM   1211  HB  VAL B  39      75.240  93.680  90.080  1.00  0.00           H
ATOM   1212  CG1 VAL B  39      76.140  94.590  88.360  1.00  0.00           C
ATOM   1213 HG11 VAL B  39      77.190  94.440  88.700  1.00  0.00           H
ATOM   1214 HG12 VAL B  39      75.880  93.740  87.690  1.00  0.00           H
ATOM   1215 HG13 VAL B  39      76.100  95.520  87.770  1.00  0.00           H
ATOM   1216  CG2 VAL B  39      75.710  95.740  90.550  1.00  0.00           C
ATOM   1217 HG21 VAL B  39      76.750  95.500  90.850  1.00  0.00           H
ATOM   1218 HG22 VAL B  39      75.730  96.750  90.090  1.00  0.00           H
ATOM   1219 HG23 VAL B  39      75.100  95.780  91.470  1.00  0.00           H
ATOM   1220  C   VAL B  39      73.410  96.360  88.800  1.00  0.00           C
ATOM   1221  O   VAL B  39      74.020  96.980  87.920  1.00  0.00           O
ATOM   1222  N   VAL B  40      72.390  96.940  89.470  1.00  0.00           N
ATOM   1223  HN  VAL B  40      71.870  96.410  90.140  1.00  0.00           H
ATOM   1224  CA  VAL B  40      71.910  98.290  89.190  1.00  0.00           C
ATOM   1225  HA  VAL B  40      72.510  98.710  88.390  1.00  0.00           H
ATOM   1226  CB  VAL B  40      70.460  98.320  88.700  1.00  0.00           C
ATOM   1227  HB  VAL B  40      70.240  99.340  88.310  1.00  0.00           H
ATOM   1228  CG1 VAL B  40      70.290  97.320  87.530  1.00  0.00           C
ATOM   1229 HG11 VAL B  40      69.310  97.460  87.040  1.00  0.00           H
ATOM   1230 HG12 VAL B  40      71.090  97.450  86.770  1.00  0.00           H
ATOM   1231 HG13 VAL B  40      70.350  96.270  87.900  1.00  0.00           H
ATOM   1232  CG2 VAL B  40      69.440  97.990  89.800  1.00  0.00           C
ATOM   1233 HG21 VAL B  40      68.420  97.950  89.370  1.00  0.00           H
ATOM   1234 HG22 VAL B  40      69.670  97.000  90.250  1.00  0.00           H
ATOM   1235 HG23 VAL B  40      69.440  98.760  90.600  1.00  0.00           H
ATOM   1236  C   VAL B  40      72.130  99.190  90.400  1.00  0.00           C
ATOM   1237  O   VAL B  40      71.800  98.850  91.540  1.00  0.00           O
ATOM   1238  N   ILE B  41      72.780 100.360  90.200  1.00  0.00           N
ATOM   1239  HN  ILE B  41      73.070 100.610  89.270  1.00  0.00           H
ATOM   1240  CA  ILE B  41      73.260 101.200  91.290  1.00  0.00           C
ATOM   1241  HA  ILE B  41      72.880 100.820  92.220  1.00  0.00           H
ATOM   1242  CB  ILE B  41      74.800 101.230  91.390  1.00  0.00           C
ATOM   1243  HB  ILE B  41      75.210 101.950  90.650  1.00  0.00           H
ATOM   1244  CG2 ILE B  41      75.180 101.700  92.820  1.00  0.00           C
ATOM   1245 HG21 ILE B  41      76.270 101.850  92.900  1.00  0.00           H
ATOM   1246 HG22 ILE B  41      74.690 102.650  93.090  1.00  0.00           H
ATOM   1247 HG23 ILE B  41      74.880 100.930  93.560  1.00  0.00           H
ATOM   1248  CG1 ILE B  41      75.450  99.860  91.060  1.00  0.00           C
ATOM   1249 HG11 ILE B  41      75.210  99.590  90.010  1.00  0.00           H
ATOM   1250 HG12 ILE B  41      75.020  99.080  91.720  1.00  0.00           H
ATOM   1251  CD  ILE B  41      76.980  99.870  91.200  1.00  0.00           C
ATOM   1252  HD1 ILE B  41      77.410  98.950  90.760  1.00  0.00           H
ATOM   1253  HD2 ILE B  41      77.410 100.750  90.690  1.00  0.00           H
ATOM   1254  HD3 ILE B  41      77.280  99.910  92.270  1.00  0.00           H
ATOM   1255  C   ILE B  41      72.760 102.630  91.150  1.00  0.00           C
ATOM   1256  O   ILE B  41      72.970 103.300  90.140  1.00  0.00           O
ATOM   1257  N   ALA B  42      72.140 103.180  92.220  1.00  0.00           N
ATOM   1258  HN  ALA B  42      71.930 102.600  93.020  1.00  0.00           H
ATOM   1259  CA  ALA B  42      71.720 104.570  92.330  1.00  0.00           C
ATOM   1260  HA  ALA B  42      71.440 104.920  91.340  1.00  0.00           H
ATOM   1261  CB  ALA B  42      70.500 104.680  93.260  1.00  0.00           C
ATOM   1262  HB1 ALA B  42      69.700 103.990  92.910  1.00  0.00           H
ATOM   1263  HB2 ALA B  42      70.780 104.410  94.290  1.00  0.00           H
ATOM   1264  HB3 ALA B  42      70.090 105.710  93.250  1.00  0.00           H
ATOM   1265  C   ALA B  42      72.840 105.490  92.840  1.00  0.00           C
ATOM   1266  O   ALA B  42      72.610 106.460  93.570  1.00  0.00           O
ATOM   1267  N   NME B  43      74.100 105.190  92.480  1.00  0.00           N
ATOM   1268  HN  NME B  43      74.240 104.420  91.860  1.00  0.00           H
ATOM   1269  CH3 NME B  43      75.250 105.920  92.930  1.00  0.00           C
ATOM   1270 HH31 NME B  43      75.230 106.970  92.540  1.00  0.00           H
ATOM   1271 HH32 NME B  43      75.300 105.960  94.040  1.00  0.00           H
ATOM   1272 HH33 NME B  43      76.190 105.440  92.570  1.00  0.00           H
ATOM   1273  CH3 ACE C   0     133.900 111.970  77.180  1.00  0.00           C
ATOM   1274 HH31 ACE C   0     134.840 111.380  77.210  1.00  0.00           H
ATOM   1275 HH32 ACE C   0     133.920 112.620  76.270  1.00  0.00           H
ATOM   1276 HH33 ACE C   0     133.850 112.620  78.080  1.00  0.00           H
ATOM   1277  C   ACE C   0     132.720 111.080  77.130  1.00  0.00           C
ATOM   1278  O   ACE C   0     131.740 111.370  76.450  1.00  0.00           O
ATOM   1279  N   ASP C   1     132.790 109.980  77.870  1.00  0.00           N
ATOM   1280  HN  ASP C   1     133.570 109.810  78.460  1.00  0.00           H
ATOM   1281  CA  ASP C   1     131.750 108.970  77.890  1.00  0.00           C
ATOM   1282  HA  ASP C   1     130.790 109.460  77.880  1.00  0.00           H
ATOM   1283  CB  ASP C   1     131.890 108.030  76.660  1.00  0.00           C
ATOM   1284  HB1 ASP C   1     132.780 107.370  76.770  1.00  0.00           H
ATOM   1285  HB2 ASP C   1     132.050 108.650  75.750  1.00  0.00           H
ATOM   1286  CG  ASP C   1     130.670 107.170  76.390  1.00  0.00           C
ATOM   1287  OD1 ASP C   1     129.660 107.280  77.130  1.00  0.00           O
ATOM   1288  OD2 ASP C   1     130.730 106.400  75.400  1.00  0.00           O
ATOM   1289  C   ASP C   1     131.850 108.210  79.210  1.00  0.00           C
ATOM   1290  O   ASP C   1     132.890 108.240  79.880  1.00  0.00           O
ATOM   1291  N   ALA C   2     130.740 107.530  79.580  1.00  0.00           N
ATOM   1292  HN  ALA C   2     130.050 107.440  78.850  1.00  0.00           H
ATOM   1293  CA  ALA C   2     130.450 106.970  80.880  1.00  0.00           C
ATOM   1294  HA  ALA C   2     131.040 106.070  80.990  1.00  0.00           H
ATOM   1295  CB  ALA C   2     130.760 107.950  82.040  1.00  0.00           C
ATOM   1296  HB1 ALA C   2     131.840 108.180  82.080  1.00  0.00           H
ATOM   1297  HB2 ALA C   2     130.210 108.910  81.890  1.00  0.00           H
ATOM   1298  HB3 ALA C   2     130.460 107.530  83.020  1.00  0.00           H
ATOM   1299  C   ALA C   2     128.980 106.550  80.960  1.00  0.00           C
ATOM   1300  O   ALA C   2     128.230 106.990  81.840  1.00  0.00           O
ATOM   1301  N   GLU C   3     128.510 105.710  80.020  1.00  0.00           N
ATOM   1302  HN  GLU C   3     129.060 105.470  79.220  1.00  0.00           H
ATOM   1303  CA  GLU C   3     127.240 104.980  80.150  1.00  0.00           C
ATOM   1304  HA  GLU C   3     126.500 105.740  80.390  1.00  0.00           H
ATOM   1305  CB  GLU C   3     126.750 104.320  78.830  1.00  0.00           C
ATOM   1306  HB1 GLU C   3     126.350 103.290  79.000  1.00  0.00           H
ATOM   1307  HB2 GLU C   3     127.630 104.210  78.160  1.00  0.00           H
ATOM   1308  CG  GLU C   3     125.660 105.140  78.100  1.00  0.00           C
ATOM   1309  HG1 GLU C   3     125.500 104.690  77.090  1.00  0.00           H
ATOM   1310  HG2 GLU C   3     125.990 106.190  77.960  1.00  0.00           H
ATOM   1311  CD  GLU C   3     124.310 105.150  78.800  1.00  0.00           C
ATOM   1312  OE1 GLU C   3     124.200 104.770  80.000  1.00  0.00           O
ATOM   1313  OE2 GLU C   3     123.320 105.560  78.140  1.00  0.00           O
ATOM   1314  C   GLU C   3     127.160 103.980  81.300  1.00  0.00           C
ATOM   1315  O   GLU C   3     128.130 103.300  81.670  1.00  0.00           O
ATOM   1316  N   PHE C   4     125.960 103.870  81.880  1.00  0.00           N
ATOM   1317  HN  PHE C   4     125.190 104.320  81.400  1.00  0.00           H
ATOM   1318  CA  PHE C   4     125.660 103.140  83.100  1.00  0.00           C
ATOM   1319  HA  PHE C   4     126.240 102.230  83.080  1.00  0.00           H
ATOM   1320  CB  PHE C   4     126.020 103.940  84.390  1.00  0.00           C
ATOM   1321  HB1 PHE C   4     125.540 103.510  85.290  1.00  0.00           H
ATOM   1322  HB2 PHE C   4     125.690 105.000  84.280  1.00  0.00           H
ATOM   1323  CG  PHE C   4     127.500 103.900  84.650  1.00  0.00           C
ATOM   1324  CD1 PHE C   4     128.320 105.030  84.510  1.00  0.00           C
ATOM   1325  HD1 PHE C   4     127.880 105.960  84.190  1.00  0.00           H
ATOM   1326  CE1 PHE C   4     129.700 104.950  84.740  1.00  0.00           C
ATOM   1327  HE1 PHE C   4     130.330 105.820  84.590  1.00  0.00           H
ATOM   1328  CZ  PHE C   4     130.270 103.740  85.140  1.00  0.00           C
ATOM   1329  HZ  PHE C   4     131.330 103.670  85.340  1.00  0.00           H
ATOM   1330  CD2 PHE C   4     128.090 102.690  85.070  1.00  0.00           C
ATOM   1331  HD2 PHE C   4     127.470 101.810  85.190  1.00  0.00           H
ATOM   1332  CE2 PHE C   4     129.470 102.600  85.300  1.00  0.00           C
ATOM   1333  HE2 PHE C   4     129.900 101.660  85.600  1.00  0.00           H
ATOM   1334  C   PHE C   4     124.210 102.680  83.120  1.00  0.00           C
ATOM   1335  O   PHE C   4     123.470 102.920  84.070  1.00  0.00           O
ATOM   1336  N   ARG C   5     123.790 101.960  82.060  1.00  0.00           N
ATOM   1337  HN  ARG C   5     124.370 101.900  81.260  1.00  0.00           H
ATOM   1338  CA  ARG C   5     122.560 101.170  82.020  1.00  0.00           C
ATOM   1339  HA  ARG C   5     121.750 101.850  82.240  1.00  0.00           H
ATOM   1340  CB  ARG C   5     122.330 100.620  80.580  1.00  0.00           C
ATOM   1341  HB1 ARG C   5     123.320 100.320  80.160  1.00  0.00           H
ATOM   1342  HB2 ARG C   5     121.950 101.460  79.950  1.00  0.00           H
ATOM   1343  CG  ARG C   5     121.390  99.400  80.450  1.00  0.00           C
ATOM   1344  HG1 ARG C   5     120.420  99.630  80.940  1.00  0.00           H
ATOM   1345  HG2 ARG C   5     121.840  98.530  80.980  1.00  0.00           H
ATOM   1346  CD  ARG C   5     121.100  98.960  79.000  1.00  0.00           C
ATOM   1347  HD1 ARG C   5     122.040  98.690  78.480  1.00  0.00           H
ATOM   1348  HD2 ARG C   5     120.560  99.760  78.440  1.00  0.00           H
ATOM   1349  NE  ARG C   5     120.220  97.760  79.120  1.00  0.00           N
ATOM   1350  HE  ARG C   5     119.810  97.520  80.030  1.00  0.00           H
ATOM   1351  CZ  ARG C   5     119.870  96.960  78.140  1.00  0.00           C
ATOM   1352  NH1 ARG C   5     120.200  97.110  76.880  1.00  0.00           N
ATOM   1353 HH11 ARG C   5     120.740  97.910  76.580  1.00  0.00           H
ATOM   1354 HH12 ARG C   5     119.880  96.410  76.240  1.00  0.00           H
ATOM   1355  NH2 ARG C   5     119.160  95.890  78.430  1.00  0.00           N
ATOM   1356 HH21 ARG C   5     119.230  95.580  79.400  1.00  0.00           H
ATOM   1357 HH22 ARG C   5     119.150  95.180  77.710  1.00  0.00           H
ATOM   1358  C   ARG C   5     122.470 100.070  83.080  1.00  0.00           C
ATOM   1359  O   ARG C   5     123.460  99.390  83.360  1.00  0.00           O
ATOM   1360  N   HIS C   6     121.290  99.870  83.700  1.00  0.00           N
ATOM   1361  HN  HIS C   6     120.480 100.400  83.420  1.00  0.00           H
ATOM   1362  CA  HIS C   6     121.090  98.830  84.700  1.00  0.00           C
ATOM   1363  HA  HIS C   6     121.770  98.010  84.520  1.00  0.00           H
ATOM   1364  CB  HIS C   6     121.340  99.370  86.140  1.00  0.00           C
ATOM   1365  HB1 HIS C   6     120.720  98.840  86.890  1.00  0.00           H
ATOM   1366  HB2 HIS C   6     121.070 100.440  86.180  1.00  0.00           H
ATOM   1367  ND1 HIS C   6     123.100  98.190  87.430  1.00  0.00           N
ATOM   1368  CG  HIS C   6     122.780  99.220  86.560  1.00  0.00           C
ATOM   1369  CE1 HIS C   6     124.400  98.320  87.660  1.00  0.00           C
ATOM   1370  HE1 HIS C   6     124.990  97.650  88.300  1.00  0.00           H
ATOM   1371  NE2 HIS C   6     124.920  99.370  86.990  1.00  0.00           N
ATOM   1372  HE2 HIS C   6     125.910  99.510  86.860  1.00  0.00           H
ATOM   1373  CD2 HIS C   6     123.890  99.970  86.300  1.00  0.00           C
ATOM   1374  HD2 HIS C   6     123.990 100.830  85.660  1.00  0.00           H
ATOM   1375  C   HIS C   6     119.690  98.230  84.610  1.00  0.00           C
ATOM   1376  O   HIS C   6     118.690  98.920  84.760  1.00  0.00           O
ATOM   1377  N   ASP C   7     119.600  96.900  84.360  1.00  0.00           N
ATOM   1378  HN  ASP C   7     120.420  96.330  84.330  1.00  0.00           H
ATOM   1379  CA  ASP C   7     118.350  96.220  84.070  1.00  0.00           C
ATOM   1380  HA  ASP C   7     117.650  96.940  83.670  1.00  0.00           H
ATOM   1381  CB  ASP C   7     118.570  95.090  83.030  1.00  0.00           C
ATOM   1382  HB1 ASP C   7     117.620  94.560  82.810  1.00  0.00           H
ATOM   1383  HB2 ASP C   7     119.300  94.360  83.430  1.00  0.00           H
ATOM   1384  CG  ASP C   7     119.100  95.610  81.710  1.00  0.00           C
ATOM   1385  OD1 ASP C   7     119.590  94.780  80.910  1.00  0.00           O
ATOM   1386  OD2 ASP C   7     118.990  96.820  81.400  1.00  0.00           O
ATOM   1387  C   ASP C   7     117.710  95.630  85.330  1.00  0.00           C
ATOM   1388  O   ASP C   7     118.400  95.250  86.270  1.00  0.00           O
ATOM   1389  N   SER C   8     116.360  95.540  85.370  1.00  0.00           N
ATOM   1390  HN  SER C   8     115.820  95.840  84.590  1.00  0.00           H
ATOM   1391  CA  SER C   8     115.650  95.130  86.580  1.00  0.00           C
ATOM   1392  HA  SER C   8     116.350  94.910  87.370  1.00  0.00           H
ATOM   1393  CB  SER C   8     114.690  96.240  87.100  1.00  0.00           C
ATOM   1394  HB1 SER C   8     114.210  95.910  88.050  1.00  0.00           H
ATOM   1395  HB2 SER C   8     113.890  96.430  86.360  1.00  0.00           H
ATOM   1396  OG  SER C   8     115.390  97.460  87.340  1.00  0.00           O
ATOM   1397  HG1 SER C   8     116.150  97.230  87.920  1.00  0.00           H
ATOM   1398  C   SER C   8     114.800  93.880  86.390  1.00  0.00           C
ATOM   1399  O   SER C   8     113.820  93.880  85.660  1.00  0.00           O
ATOM   1400  N   GLY C   9     115.150  92.790  87.100  1.00  0.00           N
ATOM   1401  HN  GLY C   9     116.010  92.780  87.630  1.00  0.00           H
ATOM   1402  CA  GLY C   9     114.370  91.560  87.160  1.00  0.00           C
ATOM   1403  HA1 GLY C   9     113.340  91.740  86.860  1.00  0.00           H
ATOM   1404  HA2 GLY C   9     114.860  90.830  86.540  1.00  0.00           H
ATOM   1405  C   GLY C   9     114.330  90.990  88.560  1.00  0.00           C
ATOM   1406  O   GLY C   9     115.340  90.520  89.080  1.00  0.00           O
ATOM   1407  N   TYR C  10     113.150  91.010  89.210  1.00  0.00           N
ATOM   1408  HN  TYR C  10     112.360  91.430  88.760  1.00  0.00           H
ATOM   1409  CA  TYR C  10     112.910  90.410  90.510  1.00  0.00           C
ATOM   1410  HA  TYR C  10     113.540  89.540  90.630  1.00  0.00           H
ATOM   1411  CB  TYR C  10     113.100  91.400  91.690  1.00  0.00           C
ATOM   1412  HB1 TYR C  10     112.780  90.960  92.660  1.00  0.00           H
ATOM   1413  HB2 TYR C  10     112.520  92.330  91.520  1.00  0.00           H
ATOM   1414  CG  TYR C  10     114.550  91.750  91.850  1.00  0.00           C
ATOM   1415  CD1 TYR C  10     115.430  90.810  92.430  1.00  0.00           C
ATOM   1416  HD1 TYR C  10     115.050  89.840  92.740  1.00  0.00           H
ATOM   1417  CE1 TYR C  10     116.780  91.110  92.590  1.00  0.00           C
ATOM   1418  HE1 TYR C  10     117.450  90.370  93.000  1.00  0.00           H
ATOM   1419  CZ  TYR C  10     117.270  92.350  92.170  1.00  0.00           C
ATOM   1420  OH  TYR C  10     118.630  92.660  92.330  1.00  0.00           O
ATOM   1421  HH  TYR C  10     118.870  93.260  91.610  1.00  0.00           H
ATOM   1422  CD2 TYR C  10     115.050  92.990  91.450  1.00  0.00           C
ATOM   1423  HD2 TYR C  10     114.380  93.720  91.010  1.00  0.00           H
ATOM   1424  CE2 TYR C  10     116.410  93.290  91.610  1.00  0.00           C
ATOM   1425  HE2 TYR C  10     116.780  94.260  91.290  1.00  0.00           H
ATOM   1426  C   TYR C  10     111.480  89.900  90.560  1.00  0.00           C
ATOM   1427  O   TYR C  10     110.760  90.060  91.550  1.00  0.00           O
ATOM   1428  N   GLU C  11     111.000  89.300  89.460  1.00  0.00           N
ATOM   1429  HN  GLU C  11     111.630  88.990  88.740  1.00  0.00           H
ATOM   1430  CA  GLU C  11     109.570  89.130  89.240  1.00  0.00           C
ATOM   1431  HA  GLU C  11     109.040  89.430  90.120  1.00  0.00           H
ATOM   1432  CB  GLU C  11     109.050  90.080  88.130  1.00  0.00           C
ATOM   1433  HB1 GLU C  11     108.030  89.790  87.820  1.00  0.00           H
ATOM   1434  HB2 GLU C  11     109.710  90.010  87.250  1.00  0.00           H
ATOM   1435  CG  GLU C  11     109.030  91.540  88.670  1.00  0.00           C
ATOM   1436  HG1 GLU C  11     110.050  91.850  88.970  1.00  0.00           H
ATOM   1437  HG2 GLU C  11     108.380  91.590  89.570  1.00  0.00           H
ATOM   1438  CD  GLU C  11     108.500  92.570  87.690  1.00  0.00           C
ATOM   1439  OE1 GLU C  11     109.220  93.570  87.420  1.00  0.00           O
ATOM   1440  OE2 GLU C  11     107.330  92.480  87.270  1.00  0.00           O
ATOM   1441  C   GLU C  11     109.180  87.670  89.080  1.00  0.00           C
ATOM   1442  O   GLU C  11     109.850  86.860  88.430  1.00  0.00           O
ATOM   1443  N   VAL C  12     108.100  87.290  89.780  1.00  0.00           N
ATOM   1444  HN  VAL C  12     107.510  87.960  90.220  1.00  0.00           H
ATOM   1445  CA  VAL C  12     107.790  85.920  90.120  1.00  0.00           C
ATOM   1446  HA  VAL C  12     108.300  85.260  89.440  1.00  0.00           H
ATOM   1447  CB  VAL C  12     108.190  85.570  91.560  1.00  0.00           C
ATOM   1448  HB  VAL C  12     108.000  84.490  91.750  1.00  0.00           H
ATOM   1449  CG1 VAL C  12     107.390  86.400  92.580  1.00  0.00           C
ATOM   1450 HG11 VAL C  12     107.660  86.080  93.610  1.00  0.00           H
ATOM   1451 HG12 VAL C  12     107.620  87.480  92.480  1.00  0.00           H
ATOM   1452 HG13 VAL C  12     106.300  86.260  92.470  1.00  0.00           H
ATOM   1453  CG2 VAL C  12     109.710  85.800  91.730  1.00  0.00           C
ATOM   1454 HG21 VAL C  12     110.050  85.420  92.710  1.00  0.00           H
ATOM   1455 HG22 VAL C  12     110.270  85.260  90.940  1.00  0.00           H
ATOM   1456 HG23 VAL C  12     109.970  86.880  91.660  1.00  0.00           H
ATOM   1457  C   VAL C  12     106.310  85.670  89.930  1.00  0.00           C
ATOM   1458  O   VAL C  12     105.510  86.590  89.780  1.00  0.00           O
ATOM   1459  N   HIS C  13     105.910  84.390  89.900  1.00  0.00           N
ATOM   1460  HN  HIS C  13     106.560  83.650  90.060  1.00  0.00           H
ATOM   1461  CA  HIS C  13     104.600  83.910  89.500  1.00  0.00           C
ATOM   1462  HA  HIS C  13     104.310  84.450  88.610  1.00  0.00           H
ATOM   1463  CB  HIS C  13     104.750  82.420  89.120  1.00  0.00           C
ATOM   1464  HB1 HIS C  13     105.390  82.360  88.210  1.00  0.00           H
ATOM   1465  HB2 HIS C  13     103.760  81.990  88.850  1.00  0.00           H
ATOM   1466  ND1 HIS C  13     106.780  81.650  90.400  1.00  0.00           N
ATOM   1467  CG  HIS C  13     105.400  81.580  90.190  1.00  0.00           C
ATOM   1468  CE1 HIS C  13     107.030  80.680  91.260  1.00  0.00           C
ATOM   1469  HE1 HIS C  13     108.020  80.400  91.650  1.00  0.00           H
ATOM   1470  NE2 HIS C  13     105.910  80.010  91.620  1.00  0.00           N
ATOM   1471  HE2 HIS C  13     105.880  79.230  92.250  1.00  0.00           H
ATOM   1472  CD2 HIS C  13     104.860  80.580  90.930  1.00  0.00           C
ATOM   1473  HD2 HIS C  13     103.840  80.240  90.990  1.00  0.00           H
ATOM   1474  C   HIS C  13     103.480  84.100  90.510  1.00  0.00           C
ATOM   1475  O   HIS C  13     102.890  83.150  91.020  1.00  0.00           O
ATOM   1476  N   HIS C  14     103.130  85.370  90.810  1.00  0.00           N
ATOM   1477  HN  HIS C  14     103.680  86.110  90.420  1.00  0.00           H
ATOM   1478  CA  HIS C  14     102.000  85.750  91.650  1.00  0.00           C
ATOM   1479  HA  HIS C  14     101.510  84.860  92.030  1.00  0.00           H
ATOM   1480  CB  HIS C  14     102.450  86.660  92.830  1.00  0.00           C
ATOM   1481  HB1 HIS C  14     101.580  86.940  93.460  1.00  0.00           H
ATOM   1482  HB2 HIS C  14     102.890  87.580  92.390  1.00  0.00           H
ATOM   1483  ND1 HIS C  14     104.270  86.890  94.510  1.00  0.00           N
ATOM   1484  CG  HIS C  14     103.490  86.060  93.720  1.00  0.00           C
ATOM   1485  CE1 HIS C  14     105.210  86.110  95.000  1.00  0.00           C
ATOM   1486  HE1 HIS C  14     106.050  86.450  95.610  1.00  0.00           H
ATOM   1487  NE2 HIS C  14     105.070  84.830  94.590  1.00  0.00           N
ATOM   1488  HE2 HIS C  14     105.710  84.060  94.720  1.00  0.00           H
ATOM   1489  CD2 HIS C  14     103.960  84.790  93.780  1.00  0.00           C
ATOM   1490  HD2 HIS C  14     103.620  83.890  93.290  1.00  0.00           H
ATOM   1491  C   HIS C  14     100.990  86.520  90.840  1.00  0.00           C
ATOM   1492  O   HIS C  14     101.310  87.100  89.800  1.00  0.00           O
ATOM   1493  N   GLN C  15      99.720  86.570  91.300  1.00  0.00           N
ATOM   1494  HN  GLN C  15      99.420  86.050  92.110  1.00  0.00           H
ATOM   1495  CA  GLN C  15      98.720  87.490  90.790  1.00  0.00           C
ATOM   1496  HA  GLN C  15      99.230  88.200  90.150  1.00  0.00           H
ATOM   1497  CB  GLN C  15      97.660  86.860  89.850  1.00  0.00           C
ATOM   1498  HB1 GLN C  15      98.180  86.750  88.860  1.00  0.00           H
ATOM   1499  HB2 GLN C  15      96.810  87.550  89.680  1.00  0.00           H
ATOM   1500  CG  GLN C  15      97.130  85.430  90.170  1.00  0.00           C
ATOM   1501  HG1 GLN C  15      97.950  84.780  90.550  1.00  0.00           H
ATOM   1502  HG2 GLN C  15      96.770  85.000  89.210  1.00  0.00           H
ATOM   1503  CD  GLN C  15      95.960  85.380  91.150  1.00  0.00           C
ATOM   1504  OE1 GLN C  15      95.600  86.320  91.860  1.00  0.00           O
ATOM   1505  NE2 GLN C  15      95.290  84.200  91.180  1.00  0.00           N
ATOM   1506 HE21 GLN C  15      95.470  83.510  90.480  1.00  0.00           H
ATOM   1507 HE22 GLN C  15      94.430  84.170  91.690  1.00  0.00           H
ATOM   1508  C   GLN C  15      98.180  88.370  91.910  1.00  0.00           C
ATOM   1509  O   GLN C  15      97.820  87.920  92.990  1.00  0.00           O
ATOM   1510  N   LYS C  16      98.230  89.700  91.700  1.00  0.00           N
ATOM   1511  HN  LYS C  16      98.550  90.060  90.810  1.00  0.00           H
ATOM   1512  CA  LYS C  16      97.940  90.660  92.740  1.00  0.00           C
ATOM   1513  HA  LYS C  16      97.380  90.190  93.530  1.00  0.00           H
ATOM   1514  CB  LYS C  16      99.240  91.280  93.320  1.00  0.00           C
ATOM   1515  HB1 LYS C  16      98.970  91.920  94.200  1.00  0.00           H
ATOM   1516  HB2 LYS C  16      99.720  91.930  92.560  1.00  0.00           H
ATOM   1517  CG  LYS C  16     100.280  90.230  93.770  1.00  0.00           C
ATOM   1518  HG1 LYS C  16     100.650  89.690  92.860  1.00  0.00           H
ATOM   1519  HG2 LYS C  16      99.770  89.460  94.400  1.00  0.00           H
ATOM   1520  CD  LYS C  16     101.490  90.790  94.540  1.00  0.00           C
ATOM   1521  HD1 LYS C  16     101.960  91.590  93.940  1.00  0.00           H
ATOM   1522  HD2 LYS C  16     101.130  91.260  95.480  1.00  0.00           H
ATOM   1523  CE  LYS C  16     102.500  89.690  94.890  1.00  0.00           C
ATOM   1524  HE1 LYS C  16     102.810  89.160  93.960  1.00  0.00           H
ATOM   1525  HE2 LYS C  16     102.050  88.960  95.590  1.00  0.00           H
ATOM   1526  NZ  LYS C  16     103.710  90.230  95.520  1.00  0.00           N
ATOM   1527  HZ1 LYS C  16     104.240  89.460  96.000  1.00  0.00           H
ATOM   1528  HZ2 LYS C  16     104.340  90.680  94.840  1.00  0.00           H
ATOM   1529  HZ3 LYS C  16     103.460  90.940  96.260  1.00  0.00           H
ATOM   1530  C   LYS C  16      97.060  91.750  92.150  1.00  0.00           C
ATOM   1531  O   LYS C  16      97.420  92.410  91.180  1.00  0.00           O
ATOM   1532  N   LEU C  17      95.870  91.990  92.740  1.00  0.00           N
ATOM   1533  HN  LEU C  17      95.560  91.420  93.510  1.00  0.00           H
ATOM   1534  CA  LEU C  17      94.960  93.030  92.270  1.00  0.00           C
ATOM   1535  HA  LEU C  17      95.380  93.520  91.410  1.00  0.00           H
ATOM   1536  CB  LEU C  17      93.590  92.450  91.830  1.00  0.00           C
ATOM   1537  HB1 LEU C  17      93.070  91.980  92.690  1.00  0.00           H
ATOM   1538  HB2 LEU C  17      93.820  91.640  91.110  1.00  0.00           H
ATOM   1539  CG  LEU C  17      92.650  93.450  91.120  1.00  0.00           C
ATOM   1540  HG  LEU C  17      93.280  94.240  90.640  1.00  0.00           H
ATOM   1541  CD1 LEU C  17      91.860  92.750  90.000  1.00  0.00           C
ATOM   1542 HD11 LEU C  17      91.180  93.470  89.490  1.00  0.00           H
ATOM   1543 HD12 LEU C  17      92.540  92.340  89.230  1.00  0.00           H
ATOM   1544 HD13 LEU C  17      91.240  91.930  90.410  1.00  0.00           H
ATOM   1545  CD2 LEU C  17      91.660  94.150  92.060  1.00  0.00           C
ATOM   1546 HD21 LEU C  17      91.080  94.910  91.500  1.00  0.00           H
ATOM   1547 HD22 LEU C  17      90.940  93.410  92.470  1.00  0.00           H
ATOM   1548 HD23 LEU C  17      92.170  94.650  92.910  1.00  0.00           H
ATOM   1549  C   LEU C  17      94.810  94.090  93.340  1.00  0.00           C
ATOM   1550  O   LEU C  17      94.680  93.790  94.530  1.00  0.00           O
ATOM   1551  N   VAL C  18      94.880  95.370  92.950  1.00  0.00           N
ATOM   1552  HN  VAL C  18      95.050  95.580  91.980  1.00  0.00           H
ATOM   1553  CA  VAL C  18      94.740  96.530  93.820  1.00  0.00           C
ATOM   1554  HA  VAL C  18      94.460  96.210  94.810  1.00  0.00           H
ATOM   1555  CB  VAL C  18      96.030  97.360  93.880  1.00  0.00           C
ATOM   1556  HB  VAL C  18      96.270  97.740  92.870  1.00  0.00           H
ATOM   1557  CG1 VAL C  18      95.860  98.560  94.840  1.00  0.00           C
ATOM   1558 HG11 VAL C  18      96.830  99.100  94.940  1.00  0.00           H
ATOM   1559 HG12 VAL C  18      95.100  99.280  94.470  1.00  0.00           H
ATOM   1560 HG13 VAL C  18      95.560  98.210  95.850  1.00  0.00           H
ATOM   1561  CG2 VAL C  18      97.210  96.480  94.350  1.00  0.00           C
ATOM   1562 HG21 VAL C  18      98.130  97.100  94.400  1.00  0.00           H
ATOM   1563 HG22 VAL C  18      97.010  96.070  95.360  1.00  0.00           H
ATOM   1564 HG23 VAL C  18      97.400  95.640  93.640  1.00  0.00           H
ATOM   1565  C   VAL C  18      93.630  97.400  93.270  1.00  0.00           C
ATOM   1566  O   VAL C  18      93.720  97.900  92.150  1.00  0.00           O
ATOM   1567  N   PHE C  19      92.550  97.610  94.040  1.00  0.00           N
ATOM   1568  HN  PHE C  19      92.450  97.150  94.930  1.00  0.00           H
ATOM   1569  CA  PHE C  19      91.470  98.510  93.670  1.00  0.00           C
ATOM   1570  HA  PHE C  19      91.740  99.050  92.770  1.00  0.00           H
ATOM   1571  CB  PHE C  19      90.190  97.660  93.410  1.00  0.00           C
ATOM   1572  HB1 PHE C  19      89.920  97.130  94.350  1.00  0.00           H
ATOM   1573  HB2 PHE C  19      90.440  96.890  92.650  1.00  0.00           H
ATOM   1574  CG  PHE C  19      88.960  98.380  92.900  1.00  0.00           C
ATOM   1575  CD1 PHE C  19      87.720  97.720  92.970  1.00  0.00           C
ATOM   1576  HD1 PHE C  19      87.670  96.740  93.420  1.00  0.00           H
ATOM   1577  CE1 PHE C  19      86.560  98.310  92.460  1.00  0.00           C
ATOM   1578  HE1 PHE C  19      85.610  97.790  92.520  1.00  0.00           H
ATOM   1579  CZ  PHE C  19      86.630  99.560  91.830  1.00  0.00           C
ATOM   1580  HZ  PHE C  19      85.740 100.000  91.400  1.00  0.00           H
ATOM   1581  CD2 PHE C  19      89.010  99.640  92.280  1.00  0.00           C
ATOM   1582  HD2 PHE C  19      89.950 100.180  92.180  1.00  0.00           H
ATOM   1583  CE2 PHE C  19      87.850 100.220  91.730  1.00  0.00           C
ATOM   1584  HE2 PHE C  19      87.910 101.180  91.250  1.00  0.00           H
ATOM   1585  C   PHE C  19      91.310  99.510  94.800  1.00  0.00           C
ATOM   1586  O   PHE C  19      90.880  99.150  95.900  1.00  0.00           O
ATOM   1587  N   PHE C  20      91.690 100.790  94.570  1.00  0.00           N
ATOM   1588  HN  PHE C  20      92.020 101.040  93.650  1.00  0.00           H
ATOM   1589  CA  PHE C  20      91.680 101.860  95.550  1.00  0.00           C
ATOM   1590  HA  PHE C  20      91.930 102.750  94.990  1.00  0.00           H
ATOM   1591  CB  PHE C  20      90.280 102.150  96.170  1.00  0.00           C
ATOM   1592  HB1 PHE C  20      90.340 102.910  96.970  1.00  0.00           H
ATOM   1593  HB2 PHE C  20      89.850 101.240  96.630  1.00  0.00           H
ATOM   1594  CG  PHE C  20      89.310 102.680  95.140  1.00  0.00           C
ATOM   1595  CD1 PHE C  20      88.210 101.910  94.730  1.00  0.00           C
ATOM   1596  HD1 PHE C  20      88.100 100.910  95.110  1.00  0.00           H
ATOM   1597  CE1 PHE C  20      87.230 102.450  93.870  1.00  0.00           C
ATOM   1598  HE1 PHE C  20      86.390 101.840  93.580  1.00  0.00           H
ATOM   1599  CZ  PHE C  20      87.370 103.750  93.380  1.00  0.00           C
ATOM   1600  HZ  PHE C  20      86.650 104.150  92.690  1.00  0.00           H
ATOM   1601  CD2 PHE C  20      89.410 104.000  94.670  1.00  0.00           C
ATOM   1602  HD2 PHE C  20      90.240 104.620  94.990  1.00  0.00           H
ATOM   1603  CE2 PHE C  20      88.460 104.530  93.790  1.00  0.00           C
ATOM   1604  HE2 PHE C  20      88.560 105.540  93.430  1.00  0.00           H
ATOM   1605  C   PHE C  20      92.790 101.780  96.620  1.00  0.00           C
ATOM   1606  O   PHE C  20      92.760 100.950  97.530  1.00  0.00           O
ATOM   1607  N   ALA C  21      93.820 102.660  96.540  1.00  0.00           N
ATOM   1608  HN  ALA C  21      93.830 103.320  95.790  1.00  0.00           H
ATOM   1609  CA  ALA C  21      94.970 102.630  97.430  1.00  0.00           C
ATOM   1610  HA  ALA C  21      94.690 102.120  98.340  1.00  0.00           H
ATOM   1611  CB  ALA C  21      96.110 101.840  96.760  1.00  0.00           C
ATOM   1612  HB1 ALA C  21      95.750 100.820  96.500  1.00  0.00           H
ATOM   1613  HB2 ALA C  21      96.450 102.340  95.830  1.00  0.00           H
ATOM   1614  HB3 ALA C  21      96.980 101.730  97.440  1.00  0.00           H
ATOM   1615  C   ALA C  21      95.500 104.000  97.890  1.00  0.00           C
ATOM   1616  O   ALA C  21      96.680 104.150  98.210  1.00  0.00           O
ATOM   1617  N   GLU C  22      94.650 105.040  97.950  1.00  0.00           N
ATOM   1618  HN  GLU C  22      93.690 104.910  97.700  1.00  0.00           H
ATOM   1619  CA  GLU C  22      95.020 106.390  98.370  1.00  0.00           C
ATOM   1620  HA  GLU C  22      95.710 106.330  99.200  1.00  0.00           H
ATOM   1621  CB  GLU C  22      95.680 107.170  97.190  1.00  0.00           C
ATOM   1622  HB1 GLU C  22      94.990 107.120  96.320  1.00  0.00           H
ATOM   1623  HB2 GLU C  22      96.600 106.620  96.910  1.00  0.00           H
ATOM   1624  CG  GLU C  22      96.070 108.670  97.400  1.00  0.00           C
ATOM   1625  HG1 GLU C  22      95.160 109.280  97.560  1.00  0.00           H
ATOM   1626  HG2 GLU C  22      96.540 109.030  96.460  1.00  0.00           H
ATOM   1627  CD  GLU C  22      97.040 108.940  98.540  1.00  0.00           C
ATOM   1628  OE1 GLU C  22      98.080 109.600  98.300  1.00  0.00           O
ATOM   1629  OE2 GLU C  22      96.740 108.560  99.710  1.00  0.00           O
ATOM   1630  C   GLU C  22      93.750 107.050  98.900  1.00  0.00           C
ATOM   1631  O   GLU C  22      92.680 106.440  98.820  1.00  0.00           O
ATOM   1632  N   ASP C  23      93.770 108.250  99.510  1.00  0.00           N
ATOM   1633  HN  ASP C  23      94.650 108.710  99.650  1.00  0.00           H
ATOM   1634  CA  ASP C  23      92.550 108.910  99.980  1.00  0.00           C
ATOM   1635  HA  ASP C  23      92.110 108.240 100.710  1.00  0.00           H
ATOM   1636  CB  ASP C  23      92.880 110.250 100.700  1.00  0.00           C
ATOM   1637  HB1 ASP C  23      93.260 111.000  99.990  1.00  0.00           H
ATOM   1638  HB2 ASP C  23      93.650 110.050 101.470  1.00  0.00           H
ATOM   1639  CG  ASP C  23      91.670 110.820 101.420  1.00  0.00           C
ATOM   1640  OD1 ASP C  23      91.610 112.070 101.610  1.00  0.00           O
ATOM   1641  OD2 ASP C  23      90.870 110.000 101.930  1.00  0.00           O
ATOM   1642  C   ASP C  23      91.500 109.130  98.880  1.00  0.00           C
ATOM   1643  O   ASP C  23      91.830 109.490  97.750  1.00  0.00           O
ATOM   1644  N   VAL C  24      90.210 108.900  99.200  1.00  0.00           N
ATOM   1645  HN  VAL C  24      89.970 108.760 100.170  1.00  0.00           H
ATOM   1646  CA  VAL C  24      89.120 108.900  98.240  1.00  0.00           C
ATOM   1647  HA  VAL C  24      89.490 109.170  97.260  1.00  0.00           H
ATOM   1648  CB  VAL C  24      88.430 107.540  98.100  1.00  0.00           C
ATOM   1649  HB  VAL C  24      87.980 107.240  99.080  1.00  0.00           H
ATOM   1650  CG1 VAL C  24      87.340 107.570  97.010  1.00  0.00           C
ATOM   1651 HG11 VAL C  24      86.910 106.560  96.870  1.00  0.00           H
ATOM   1652 HG12 VAL C  24      86.510 108.260  97.280  1.00  0.00           H
ATOM   1653 HG13 VAL C  24      87.770 107.900  96.050  1.00  0.00           H
ATOM   1654  CG2 VAL C  24      89.470 106.480  97.730  1.00  0.00           C
ATOM   1655 HG21 VAL C  24      89.000 105.500  97.520  1.00  0.00           H
ATOM   1656 HG22 VAL C  24      90.040 106.800  96.830  1.00  0.00           H
ATOM   1657 HG23 VAL C  24      90.190 106.340  98.580  1.00  0.00           H
ATOM   1658  C   VAL C  24      88.070 109.920  98.620  1.00  0.00           C
ATOM   1659  O   VAL C  24      87.480 109.850  99.690  1.00  0.00           O
ATOM   1660  N   GLY C  25      87.780 110.870  97.720  1.00  0.00           N
ATOM   1661  HN  GLY C  25      88.370 110.970  96.910  1.00  0.00           H
ATOM   1662  CA  GLY C  25      86.700 111.830  97.880  1.00  0.00           C
ATOM   1663  HA1 GLY C  25      86.730 112.220  98.890  1.00  0.00           H
ATOM   1664  HA2 GLY C  25      86.850 112.600  97.140  1.00  0.00           H
ATOM   1665  C   GLY C  25      85.300 111.270  97.660  1.00  0.00           C
ATOM   1666  O   GLY C  25      84.880 110.270  98.250  1.00  0.00           O
ATOM   1667  N   SER C  26      84.510 111.940  96.820  1.00  0.00           N
ATOM   1668  HN  SER C  26      84.880 112.730  96.320  1.00  0.00           H
ATOM   1669  CA  SER C  26      83.140 111.530  96.520  1.00  0.00           C
ATOM   1670  HA  SER C  26      82.690 111.170  97.430  1.00  0.00           H
ATOM   1671  CB  SER C  26      82.250 112.680  96.000  1.00  0.00           C
ATOM   1672  HB1 SER C  26      81.340 112.290  95.510  1.00  0.00           H
ATOM   1673  HB2 SER C  26      82.810 113.290  95.250  1.00  0.00           H
ATOM   1674  OG  SER C  26      81.820 113.500  97.090  1.00  0.00           O
ATOM   1675  HG1 SER C  26      82.630 113.920  97.470  1.00  0.00           H
ATOM   1676  C   SER C  26      83.090 110.370  95.540  1.00  0.00           C
ATOM   1677  O   SER C  26      83.600 110.440  94.420  1.00  0.00           O
ATOM   1678  N   ASN C  27      82.500 109.250  95.960  1.00  0.00           N
ATOM   1679  HN  ASN C  27      82.070 109.190  96.880  1.00  0.00           H
ATOM   1680  CA  ASN C  27      82.560 107.990  95.260  1.00  0.00           C
ATOM   1681  HA  ASN C  27      83.020 108.120  94.290  1.00  0.00           H
ATOM   1682  CB  ASN C  27      83.400 107.020  96.140  1.00  0.00           C
ATOM   1683  HB1 ASN C  27      82.860 106.770  97.080  1.00  0.00           H
ATOM   1684  HB2 ASN C  27      84.340 107.550  96.450  1.00  0.00           H
ATOM   1685  CG  ASN C  27      83.780 105.730  95.430  1.00  0.00           C
ATOM   1686  OD1 ASN C  27      83.180 104.670  95.650  1.00  0.00           O
ATOM   1687  ND2 ASN C  27      84.840 105.810  94.600  1.00  0.00           N
ATOM   1688 HD21 ASN C  27      85.320 106.690  94.510  1.00  0.00           H
ATOM   1689 HD22 ASN C  27      85.250 104.960  94.290  1.00  0.00           H
ATOM   1690  C   ASN C  27      81.150 107.460  95.050  1.00  0.00           C
ATOM   1691  O   ASN C  27      80.420 107.210  96.000  1.00  0.00           O
ATOM   1692  N   LYS C  28      80.690 107.320  93.790  1.00  0.00           N
ATOM   1693  HN  LYS C  28      81.230 107.640  93.010  1.00  0.00           H
ATOM   1694  CA  LYS C  28      79.360 106.830  93.510  1.00  0.00           C
ATOM   1695  HA  LYS C  28      78.920 106.410  94.410  1.00  0.00           H
ATOM   1696  CB  LYS C  28      78.440 107.990  93.040  1.00  0.00           C
ATOM   1697  HB1 LYS C  28      77.460 107.590  92.700  1.00  0.00           H
ATOM   1698  HB2 LYS C  28      78.930 108.490  92.170  1.00  0.00           H
ATOM   1699  CG  LYS C  28      78.190 109.030  94.130  1.00  0.00           C
ATOM   1700  HG1 LYS C  28      79.170 109.450  94.460  1.00  0.00           H
ATOM   1701  HG2 LYS C  28      77.740 108.530  95.020  1.00  0.00           H
ATOM   1702  CD  LYS C  28      77.270 110.170  93.670  1.00  0.00           C
ATOM   1703  HD1 LYS C  28      77.620 110.560  92.680  1.00  0.00           H
ATOM   1704  HD2 LYS C  28      76.260 109.740  93.510  1.00  0.00           H
ATOM   1705  CE  LYS C  28      77.160 111.320  94.680  1.00  0.00           C
ATOM   1706  HE1 LYS C  28      77.020 110.920  95.710  1.00  0.00           H
ATOM   1707  HE2 LYS C  28      76.300 111.970  94.420  1.00  0.00           H
ATOM   1708  NZ  LYS C  28      78.370 112.140  94.650  1.00  0.00           N
ATOM   1709  HZ1 LYS C  28      78.660 112.430  95.620  1.00  0.00           H
ATOM   1710  HZ2 LYS C  28      79.170 111.640  94.180  1.00  0.00           H
ATOM   1711  HZ3 LYS C  28      78.170 113.010  94.090  1.00  0.00           H
ATOM   1712  C   LYS C  28      79.370 105.710  92.490  1.00  0.00           C
ATOM   1713  O   LYS C  28      79.670 105.910  91.320  1.00  0.00           O
ATOM   1714  N   GLY C  29      79.010 104.480  92.920  1.00  0.00           N
ATOM   1715  HN  GLY C  29      78.810 104.360  93.900  1.00  0.00           H
ATOM   1716  CA  GLY C  29      78.960 103.290  92.090  1.00  0.00           C
ATOM   1717  HA1 GLY C  29      78.370 102.550  92.620  1.00  0.00           H
ATOM   1718  HA2 GLY C  29      78.530 103.550  91.130  1.00  0.00           H
ATOM   1719  C   GLY C  29      80.310 102.680  91.820  1.00  0.00           C
ATOM   1720  O   GLY C  29      80.950 102.990  90.820  1.00  0.00           O
ATOM   1721  N   ALA C  30      80.750 101.750  92.680  1.00  0.00           N
ATOM   1722  HN  ALA C  30      80.240 101.550  93.520  1.00  0.00           H
ATOM   1723  CA  ALA C  30      81.980 101.010  92.490  1.00  0.00           C
ATOM   1724  HA  ALA C  30      82.440 101.280  91.550  1.00  0.00           H
ATOM   1725  CB  ALA C  30      82.970 101.310  93.640  1.00  0.00           C
ATOM   1726  HB1 ALA C  30      83.190 102.400  93.660  1.00  0.00           H
ATOM   1727  HB2 ALA C  30      82.530 101.030  94.620  1.00  0.00           H
ATOM   1728  HB3 ALA C  30      83.920 100.770  93.500  1.00  0.00           H
ATOM   1729  C   ALA C  30      81.690  99.520  92.440  1.00  0.00           C
ATOM   1730  O   ALA C  30      81.280  98.900  93.420  1.00  0.00           O
ATOM   1731  N   ILE C  31      81.880  98.890  91.270  1.00  0.00           N
ATOM   1732  HN  ILE C  31      82.230  99.380  90.460  1.00  0.00           H
ATOM   1733  CA  ILE C  31      81.560  97.490  91.030  1.00  0.00           C
ATOM   1734  HA  ILE C  31      81.320  97.010  91.970  1.00  0.00           H
ATOM   1735  CB  ILE C  31      80.320  97.310  90.130  1.00  0.00           C
ATOM   1736  HB  ILE C  31      79.420  97.440  90.780  1.00  0.00           H
ATOM   1737  CG2 ILE C  31      80.270  98.440  89.080  1.00  0.00           C
ATOM   1738 HG21 ILE C  31      79.410  98.280  88.400  1.00  0.00           H
ATOM   1739 HG22 ILE C  31      80.140  99.440  89.540  1.00  0.00           H
ATOM   1740 HG23 ILE C  31      81.200  98.440  88.470  1.00  0.00           H
ATOM   1741  CG1 ILE C  31      80.190  95.940  89.410  1.00  0.00           C
ATOM   1742 HG11 ILE C  31      81.080  95.750  88.770  1.00  0.00           H
ATOM   1743 HG12 ILE C  31      79.320  96.020  88.710  1.00  0.00           H
ATOM   1744  CD  ILE C  31      79.930  94.740  90.320  1.00  0.00           C
ATOM   1745  HD1 ILE C  31      79.890  93.810  89.720  1.00  0.00           H
ATOM   1746  HD2 ILE C  31      80.730  94.630  91.080  1.00  0.00           H
ATOM   1747  HD3 ILE C  31      78.960  94.860  90.850  1.00  0.00           H
ATOM   1748  C   ILE C  31      82.780  96.760  90.510  1.00  0.00           C
ATOM   1749  O   ILE C  31      83.340  97.100  89.470  1.00  0.00           O
ATOM   1750  N   ILE C  32      83.210  95.710  91.230  1.00  0.00           N
ATOM   1751  HN  ILE C  32      82.800  95.460  92.110  1.00  0.00           H
ATOM   1752  CA  ILE C  32      84.190  94.770  90.720  1.00  0.00           C
ATOM   1753  HA  ILE C  32      84.480  95.060  89.720  1.00  0.00           H
ATOM   1754  CB  ILE C  32      85.490  94.690  91.530  1.00  0.00           C
ATOM   1755  HB  ILE C  32      85.960  95.700  91.490  1.00  0.00           H
ATOM   1756  CG2 ILE C  32      85.230  94.380  93.010  1.00  0.00           C
ATOM   1757 HG21 ILE C  32      86.180  94.390  93.580  1.00  0.00           H
ATOM   1758 HG22 ILE C  32      84.560  95.130  93.470  1.00  0.00           H
ATOM   1759 HG23 ILE C  32      84.770  93.370  93.120  1.00  0.00           H
ATOM   1760  CG1 ILE C  32      86.500  93.690  90.890  1.00  0.00           C
ATOM   1761 HG11 ILE C  32      86.500  93.840  89.790  1.00  0.00           H
ATOM   1762 HG12 ILE C  32      86.170  92.650  91.100  1.00  0.00           H
ATOM   1763  CD  ILE C  32      87.940  93.870  91.390  1.00  0.00           C
ATOM   1764  HD1 ILE C  32      88.630  93.190  90.850  1.00  0.00           H
ATOM   1765  HD2 ILE C  32      88.280  94.920  91.220  1.00  0.00           H
ATOM   1766  HD3 ILE C  32      88.010  93.650  92.480  1.00  0.00           H
ATOM   1767  C   ILE C  32      83.520  93.420  90.550  1.00  0.00           C
ATOM   1768  O   ILE C  32      82.860  92.890  91.440  1.00  0.00           O
ATOM   1769  N   GLY C  33      83.640  92.870  89.340  1.00  0.00           N
ATOM   1770  HN  GLY C  33      84.150  93.350  88.620  1.00  0.00           H
ATOM   1771  CA  GLY C  33      83.050  91.590  88.990  1.00  0.00           C
ATOM   1772  HA1 GLY C  33      83.150  90.890  89.810  1.00  0.00           H
ATOM   1773  HA2 GLY C  33      82.030  91.760  88.670  1.00  0.00           H
ATOM   1774  C   GLY C  33      83.800  91.070  87.810  1.00  0.00           C
ATOM   1775  O   GLY C  33      83.610  91.510  86.690  1.00  0.00           O
ATOM   1776  N   LEU C  34      84.670  90.080  88.040  1.00  0.00           N
ATOM   1777  HN  LEU C  34      84.780  89.730  88.970  1.00  0.00           H
ATOM   1778  CA  LEU C  34      85.520  89.450  87.050  1.00  0.00           C
ATOM   1779  HA  LEU C  34      86.120  90.220  86.600  1.00  0.00           H
ATOM   1780  CB  LEU C  34      86.480  88.420  87.720  1.00  0.00           C
ATOM   1781  HB1 LEU C  34      86.940  87.800  86.920  1.00  0.00           H
ATOM   1782  HB2 LEU C  34      85.900  87.740  88.380  1.00  0.00           H
ATOM   1783  CG  LEU C  34      87.650  89.040  88.530  1.00  0.00           C
ATOM   1784  HG  LEU C  34      88.120  89.830  87.890  1.00  0.00           H
ATOM   1785  CD1 LEU C  34      87.260  89.740  89.840  1.00  0.00           C
ATOM   1786 HD11 LEU C  34      88.170  90.100  90.370  1.00  0.00           H
ATOM   1787 HD12 LEU C  34      86.620  90.620  89.660  1.00  0.00           H
ATOM   1788 HD13 LEU C  34      86.730  89.040  90.520  1.00  0.00           H
ATOM   1789  CD2 LEU C  34      88.720  87.980  88.800  1.00  0.00           C
ATOM   1790 HD21 LEU C  34      89.600  88.440  89.300  1.00  0.00           H
ATOM   1791 HD22 LEU C  34      88.330  87.180  89.470  1.00  0.00           H
ATOM   1792 HD23 LEU C  34      89.070  87.500  87.860  1.00  0.00           H
ATOM   1793  C   LEU C  34      84.720  88.820  85.910  1.00  0.00           C
ATOM   1794  O   LEU C  34      85.080  88.930  84.740  1.00  0.00           O
ATOM   1795  N   MET C  35      83.570  88.210  86.280  1.00  0.00           N
ATOM   1796  HN  MET C  35      83.390  88.100  87.260  1.00  0.00           H
ATOM   1797  CA  MET C  35      82.450  87.920  85.420  1.00  0.00           C
ATOM   1798  HA  MET C  35      82.690  88.130  84.390  1.00  0.00           H
ATOM   1799  CB  MET C  35      82.010  86.430  85.590  1.00  0.00           C
ATOM   1800  HB1 MET C  35      80.920  86.310  85.360  1.00  0.00           H
ATOM   1801  HB2 MET C  35      82.150  86.150  86.660  1.00  0.00           H
ATOM   1802  CG  MET C  35      82.780  85.450  84.690  1.00  0.00           C
ATOM   1803  HG1 MET C  35      82.640  84.420  85.080  1.00  0.00           H
ATOM   1804  HG2 MET C  35      83.870  85.690  84.770  1.00  0.00           H
ATOM   1805  SD  MET C  35      82.250  85.520  82.960  1.00  0.00           S
ATOM   1806  CE  MET C  35      80.720  84.560  83.110  1.00  0.00           C
ATOM   1807  HE1 MET C  35      80.250  84.390  82.120  1.00  0.00           H
ATOM   1808  HE2 MET C  35      80.900  83.570  83.580  1.00  0.00           H
ATOM   1809  HE3 MET C  35      79.970  85.100  83.730  1.00  0.00           H
ATOM   1810  C   MET C  35      81.270  88.800  85.800  1.00  0.00           C
ATOM   1811  O   MET C  35      80.680  88.620  86.870  1.00  0.00           O
ATOM   1812  N   VAL C  36      80.860  89.760  84.950  1.00  0.00           N
ATOM   1813  HN  VAL C  36      81.370  89.980  84.110  1.00  0.00           H
ATOM   1814  CA  VAL C  36      79.610  90.470  85.190  1.00  0.00           C
ATOM   1815  HA  VAL C  36      78.960  89.800  85.730  1.00  0.00           H
ATOM   1816  CB  VAL C  36      79.760  91.720  86.080  1.00  0.00           C
ATOM   1817  HB  VAL C  36      80.340  91.400  86.980  1.00  0.00           H
ATOM   1818  CG1 VAL C  36      80.580  92.840  85.410  1.00  0.00           C
ATOM   1819 HG11 VAL C  36      80.670  93.700  86.110  1.00  0.00           H
ATOM   1820 HG12 VAL C  36      81.600  92.470  85.200  1.00  0.00           H
ATOM   1821 HG13 VAL C  36      80.110  93.200  84.480  1.00  0.00           H
ATOM   1822  CG2 VAL C  36      78.380  92.210  86.540  1.00  0.00           C
ATOM   1823 HG21 VAL C  36      78.500  93.050  87.260  1.00  0.00           H
ATOM   1824 HG22 VAL C  36      77.780  92.590  85.680  1.00  0.00           H
ATOM   1825 HG23 VAL C  36      77.810  91.400  87.030  1.00  0.00           H
ATOM   1826  C   VAL C  36      78.860  90.760  83.910  1.00  0.00           C
ATOM   1827  O   VAL C  36      79.370  91.340  82.950  1.00  0.00           O
ATOM   1828  N   GLY C  37      77.580  90.340  83.840  1.00  0.00           N
ATOM   1829  HN  GLY C  37      77.190  89.820  84.610  1.00  0.00           H
ATOM   1830  CA  GLY C  37      76.680  90.660  82.740  1.00  0.00           C
ATOM   1831  HA1 GLY C  37      77.200  91.210  81.960  1.00  0.00           H
ATOM   1832  HA2 GLY C  37      76.250  89.750  82.380  1.00  0.00           H
ATOM   1833  C   GLY C  37      75.560  91.520  83.250  1.00  0.00           C
ATOM   1834  O   GLY C  37      74.830  91.130  84.160  1.00  0.00           O
ATOM   1835  N   GLY C  38      75.390  92.720  82.680  1.00  0.00           N
ATOM   1836  HN  GLY C  38      75.980  93.010  81.920  1.00  0.00           H
ATOM   1837  CA  GLY C  38      74.360  93.660  83.120  1.00  0.00           C
ATOM   1838  HA1 GLY C  38      74.150  94.320  82.300  1.00  0.00           H
ATOM   1839  HA2 GLY C  38      73.490  93.110  83.430  1.00  0.00           H
ATOM   1840  C   GLY C  38      74.810  94.500  84.270  1.00  0.00           C
ATOM   1841  O   GLY C  38      74.690  94.110  85.440  1.00  0.00           O
ATOM   1842  N   VAL C  39      75.340  95.700  83.970  1.00  0.00           N
ATOM   1843  HN  VAL C  39      75.400  95.980  83.010  1.00  0.00           H
ATOM   1844  CA  VAL C  39      75.780  96.650  84.970  1.00  0.00           C
ATOM   1845  HA  VAL C  39      75.420  96.350  85.940  1.00  0.00           H
ATOM   1846  CB  VAL C  39      77.300  96.830  85.030  1.00  0.00           C
ATOM   1847  HB  VAL C  39      77.670  97.250  84.060  1.00  0.00           H
ATOM   1848  CG1 VAL C  39      78.010  95.480  85.250  1.00  0.00           C
ATOM   1849 HG11 VAL C  39      79.110  95.620  85.290  1.00  0.00           H
ATOM   1850 HG12 VAL C  39      77.680  95.020  86.200  1.00  0.00           H
ATOM   1851 HG13 VAL C  39      77.780  94.770  84.420  1.00  0.00           H
ATOM   1852  CG2 VAL C  39      77.690  97.800  86.160  1.00  0.00           C
ATOM   1853 HG21 VAL C  39      78.790  97.850  86.250  1.00  0.00           H
ATOM   1854 HG22 VAL C  39      77.320  98.830  85.950  1.00  0.00           H
ATOM   1855 HG23 VAL C  39      77.270  97.460  87.130  1.00  0.00           H
ATOM   1856  C   VAL C  39      75.160  97.980  84.640  1.00  0.00           C
ATOM   1857  O   VAL C  39      75.420  98.560  83.590  1.00  0.00           O
ATOM   1858  N   VAL C  40      74.320  98.540  85.540  1.00  0.00           N
ATOM   1859  HN  VAL C  40      74.110  98.050  86.400  1.00  0.00           H
ATOM   1860  CA  VAL C  40      73.700  99.830  85.320  1.00  0.00           C
ATOM   1861  HA  VAL C  40      74.030 100.250  84.380  1.00  0.00           H
ATOM   1862  CB  VAL C  40      72.170  99.780  85.310  1.00  0.00           C
ATOM   1863  HB  VAL C  40      71.800  99.470  86.310  1.00  0.00           H
ATOM   1864  CG1 VAL C  40      71.580 101.170  84.970  1.00  0.00           C
ATOM   1865 HG11 VAL C  40      70.480 101.100  84.910  1.00  0.00           H
ATOM   1866 HG12 VAL C  40      71.830 101.910  85.750  1.00  0.00           H
ATOM   1867 HG13 VAL C  40      71.960 101.520  83.990  1.00  0.00           H
ATOM   1868  CG2 VAL C  40      71.700  98.740  84.270  1.00  0.00           C
ATOM   1869 HG21 VAL C  40      70.590  98.730  84.210  1.00  0.00           H
ATOM   1870 HG22 VAL C  40      72.090  98.970  83.260  1.00  0.00           H
ATOM   1871 HG23 VAL C  40      72.030  97.710  84.540  1.00  0.00           H
ATOM   1872  C   VAL C  40      74.160 100.780  86.410  1.00  0.00           C
ATOM   1873  O   VAL C  40      73.800 100.640  87.580  1.00  0.00           O
ATOM   1874  N   ILE C  41      74.970 101.800  86.060  1.00  0.00           N
ATOM   1875  HN  ILE C  41      75.290 101.890  85.120  1.00  0.00           H
ATOM   1876  CA  ILE C  41      75.310 102.840  87.010  1.00  0.00           C
ATOM   1877  HA  ILE C  41      75.050 102.540  88.020  1.00  0.00           H
ATOM   1878  CB  ILE C  41      76.790 103.260  87.030  1.00  0.00           C
ATOM   1879  HB  ILE C  41      77.000 103.980  86.210  1.00  0.00           H
ATOM   1880  CG2 ILE C  41      77.050 103.970  88.380  1.00  0.00           C
ATOM   1881 HG21 ILE C  41      78.080 104.380  88.410  1.00  0.00           H
ATOM   1882 HG22 ILE C  41      76.350 104.820  88.530  1.00  0.00           H
ATOM   1883 HG23 ILE C  41      76.910 103.270  89.230  1.00  0.00           H
ATOM   1884  CG1 ILE C  41      77.780 102.090  86.780  1.00  0.00           C
ATOM   1885 HG11 ILE C  41      78.810 102.530  86.680  1.00  0.00           H
ATOM   1886 HG12 ILE C  41      77.550 101.610  85.800  1.00  0.00           H
ATOM   1887  CD  ILE C  41      77.820 101.030  87.870  1.00  0.00           C
ATOM   1888  HD1 ILE C  41      78.490 100.200  87.570  1.00  0.00           H
ATOM   1889  HD2 ILE C  41      78.210 101.450  88.820  1.00  0.00           H
ATOM   1890  HD3 ILE C  41      76.800 100.610  88.050  1.00  0.00           H
ATOM   1891  C   ILE C  41      74.470 104.050  86.640  1.00  0.00           C
ATOM   1892  O   ILE C  41      74.740 104.730  85.660  1.00  0.00           O
ATOM   1893  N   ALA C  42      73.420 104.350  87.420  1.00  0.00           N
ATOM   1894  HN  ALA C  42      73.210 103.810  88.240  1.00  0.00           H
ATOM   1895  CA  ALA C  42      72.480 105.410  87.090  1.00  0.00           C
ATOM   1896  HA  ALA C  42      72.640 105.750  86.080  1.00  0.00           H
ATOM   1897  CB  ALA C  42      71.050 104.840  87.170  1.00  0.00           C
ATOM   1898  HB1 ALA C  42      70.920 104.030  86.420  1.00  0.00           H
ATOM   1899  HB2 ALA C  42      70.840 104.410  88.170  1.00  0.00           H
ATOM   1900  HB3 ALA C  42      70.300 105.630  86.940  1.00  0.00           H
ATOM   1901  C   ALA C  42      72.700 106.610  88.000  1.00  0.00           C
ATOM   1902  O   ALA C  42      73.480 107.510  87.690  1.00  0.00           O
ATOM   1903  N   NME C  43      72.050 106.640  89.180  1.00  0.00           N
ATOM   1904  HN  NME C  43      71.320 105.980  89.350  1.00  0.00           H
ATOM   1905  CH3 NME C  43      72.240 107.700  90.140  1.00  0.00           C
ATOM   1906 HH31 NME C  43      72.190 108.700  89.650  1.00  0.00           H
ATOM   1907 HH32 NME C  43      71.450 107.670  90.920  1.00  0.00           H
ATOM   1908 HH33 NME C  43      73.230 107.600  90.640  1.00  0.00           H
ATOM   1909  CH3 ACE D   0     134.340 104.030  62.230  1.00  0.00           C
ATOM   1910 HH31 ACE D   0     134.040 105.050  61.910  1.00  0.00           H
ATOM   1911 HH32 ACE D   0     135.280 104.090  62.800  1.00  0.00           H
ATOM   1912 HH33 ACE D   0     134.500 103.400  61.320  1.00  0.00           H
ATOM   1913  C   ACE D   0     133.270 103.430  63.060  1.00  0.00           C
ATOM   1914  O   ACE D   0     132.450 102.650  62.570  1.00  0.00           O
ATOM   1915  N   ASP D   1     133.240 103.780  64.350  1.00  0.00           N
ATOM   1916  HN  ASP D   1     133.970 104.330  64.730  1.00  0.00           H
ATOM   1917  CA  ASP D   1     132.200 103.380  65.280  1.00  0.00           C
ATOM   1918  HA  ASP D   1     132.190 102.300  65.290  1.00  0.00           H
ATOM   1919  CB  ASP D   1     132.580 103.850  66.720  1.00  0.00           C
ATOM   1920  HB1 ASP D   1     132.790 104.930  66.680  1.00  0.00           H
ATOM   1921  HB2 ASP D   1     133.510 103.330  67.030  1.00  0.00           H
ATOM   1922  CG  ASP D   1     131.530 103.600  67.790  1.00  0.00           C
ATOM   1923  OD1 ASP D   1     130.910 102.510  67.820  1.00  0.00           O
ATOM   1924  OD2 ASP D   1     131.350 104.490  68.660  1.00  0.00           O
ATOM   1925  C   ASP D   1     130.790 103.820  64.880  1.00  0.00           C
ATOM   1926  O   ASP D   1     130.570 104.880  64.290  1.00  0.00           O
ATOM   1927  N   ALA D   2     129.820 102.970  65.230  1.00  0.00           N
ATOM   1928  HN  ALA D   2     130.090 102.170  65.770  1.00  0.00           H
ATOM   1929  CA  ALA D   2     128.410 103.110  64.960  1.00  0.00           C
ATOM   1930  HA  ALA D   2     128.060 104.030  65.400  1.00  0.00           H
ATOM   1931  CB  ALA D   2     128.120 103.070  63.440  1.00  0.00           C
ATOM   1932  HB1 ALA D   2     128.630 103.920  62.930  1.00  0.00           H
ATOM   1933  HB2 ALA D   2     128.490 102.130  62.990  1.00  0.00           H
ATOM   1934  HB3 ALA D   2     127.030 103.160  63.240  1.00  0.00           H
ATOM   1935  C   ALA D   2     127.700 101.960  65.660  1.00  0.00           C
ATOM   1936  O   ALA D   2     126.680 101.450  65.180  1.00  0.00           O
ATOM   1937  N   GLU D   3     128.240 101.500  66.820  1.00  0.00           N
ATOM   1938  HN  GLU D   3     129.060 101.920  67.210  1.00  0.00           H
ATOM   1939  CA  GLU D   3     127.580 100.520  67.660  1.00  0.00           C
ATOM   1940  HA  GLU D   3     127.270  99.730  67.000  1.00  0.00           H
ATOM   1941  CB  GLU D   3     128.510  99.870  68.710  1.00  0.00           C
ATOM   1942  HB1 GLU D   3     128.060  99.820  69.730  1.00  0.00           H
ATOM   1943  HB2 GLU D   3     129.420 100.510  68.810  1.00  0.00           H
ATOM   1944  CG  GLU D   3     128.960  98.440  68.310  1.00  0.00           C
ATOM   1945  HG1 GLU D   3     129.840  98.150  68.920  1.00  0.00           H
ATOM   1946  HG2 GLU D   3     129.260  98.410  67.240  1.00  0.00           H
ATOM   1947  CD  GLU D   3     127.880  97.390  68.540  1.00  0.00           C
ATOM   1948  OE1 GLU D   3     128.220  96.260  68.970  1.00  0.00           O
ATOM   1949  OE2 GLU D   3     126.680  97.660  68.250  1.00  0.00           O
ATOM   1950  C   GLU D   3     126.290 101.000  68.320  1.00  0.00           C
ATOM   1951  O   GLU D   3     126.160 102.140  68.760  1.00  0.00           O
ATOM   1952  N   PHE D   4     125.330 100.070  68.420  1.00  0.00           N
ATOM   1953  HN  PHE D   4     125.590  99.140  68.130  1.00  0.00           H
ATOM   1954  CA  PHE D   4     124.010 100.290  68.960  1.00  0.00           C
ATOM   1955  HA  PHE D   4     124.100 100.910  69.840  1.00  0.00           H
ATOM   1956  CB  PHE D   4     123.030 100.950  67.930  1.00  0.00           C
ATOM   1957  HB1 PHE D   4     121.970 100.840  68.240  1.00  0.00           H
ATOM   1958  HB2 PHE D   4     123.160 100.450  66.940  1.00  0.00           H
ATOM   1959  CG  PHE D   4     123.260 102.430  67.780  1.00  0.00           C
ATOM   1960  CD1 PHE D   4     123.460 103.020  66.510  1.00  0.00           C
ATOM   1961  HD1 PHE D   4     123.510 102.380  65.640  1.00  0.00           H
ATOM   1962  CE1 PHE D   4     123.610 104.400  66.380  1.00  0.00           C
ATOM   1963  HE1 PHE D   4     123.770 104.830  65.400  1.00  0.00           H
ATOM   1964  CZ  PHE D   4     123.550 105.230  67.510  1.00  0.00           C
ATOM   1965  HZ  PHE D   4     123.660 106.300  67.410  1.00  0.00           H
ATOM   1966  CD2 PHE D   4     123.220 103.280  68.900  1.00  0.00           C
ATOM   1967  HD2 PHE D   4     123.070 102.850  69.890  1.00  0.00           H
ATOM   1968  CE2 PHE D   4     123.360 104.660  68.770  1.00  0.00           C
ATOM   1969  HE2 PHE D   4     123.330 105.300  69.650  1.00  0.00           H
ATOM   1970  C   PHE D   4     123.410  98.980  69.480  1.00  0.00           C
ATOM   1971  O   PHE D   4     122.200  98.880  69.700  1.00  0.00           O
ATOM   1972  N   ARG D   5     124.260  97.960  69.740  1.00  0.00           N
ATOM   1973  HN  ARG D   5     125.220  97.980  69.440  1.00  0.00           H
ATOM   1974  CA  ARG D   5     123.870  96.780  70.500  1.00  0.00           C
ATOM   1975  HA  ARG D   5     123.070  96.300  69.950  1.00  0.00           H
ATOM   1976  CB  ARG D   5     125.020  95.740  70.600  1.00  0.00           C
ATOM   1977  HB1 ARG D   5     125.940  96.290  70.920  1.00  0.00           H
ATOM   1978  HB2 ARG D   5     125.220  95.340  69.590  1.00  0.00           H
ATOM   1979  CG  ARG D   5     124.790  94.570  71.590  1.00  0.00           C
ATOM   1980  HG1 ARG D   5     123.840  94.050  71.330  1.00  0.00           H
ATOM   1981  HG2 ARG D   5     124.680  94.980  72.630  1.00  0.00           H
ATOM   1982  CD  ARG D   5     125.930  93.550  71.620  1.00  0.00           C
ATOM   1983  HD1 ARG D   5     126.880  94.050  71.880  1.00  0.00           H
ATOM   1984  HD2 ARG D   5     126.010  93.040  70.630  1.00  0.00           H
ATOM   1985  NE  ARG D   5     125.600  92.540  72.670  1.00  0.00           N
ATOM   1986  HE  ARG D   5     124.780  92.690  73.250  1.00  0.00           H
ATOM   1987  CZ  ARG D   5     126.350  91.480  72.970  1.00  0.00           C
ATOM   1988  NH1 ARG D   5     127.480  91.230  72.350  1.00  0.00           N
ATOM   1989 HH11 ARG D   5     127.760  91.810  71.580  1.00  0.00           H
ATOM   1990 HH12 ARG D   5     128.020  90.410  72.560  1.00  0.00           H
ATOM   1991  NH2 ARG D   5     125.920  90.650  73.890  1.00  0.00           N
ATOM   1992 HH21 ARG D   5     124.960  90.790  74.200  1.00  0.00           H
ATOM   1993 HH22 ARG D   5     126.350  89.760  73.990  1.00  0.00           H
ATOM   1994  C   ARG D   5     123.310  97.090  71.880  1.00  0.00           C
ATOM   1995  O   ARG D   5     124.020  97.550  72.780  1.00  0.00           O
ATOM   1996  N   HIS D   6     122.020  96.830  72.090  1.00  0.00           N
ATOM   1997  HN  HIS D   6     121.430  96.550  71.330  1.00  0.00           H
ATOM   1998  CA  HIS D   6     121.410  96.890  73.400  1.00  0.00           C
ATOM   1999  HA  HIS D   6     122.170  96.820  74.170  1.00  0.00           H
ATOM   2000  CB  HIS D   6     120.600  98.190  73.610  1.00  0.00           C
ATOM   2001  HB1 HIS D   6     119.720  98.050  74.280  1.00  0.00           H
ATOM   2002  HB2 HIS D   6     120.210  98.550  72.630  1.00  0.00           H
ATOM   2003  ND1 HIS D   6     121.710  99.190  75.590  1.00  0.00           N
ATOM   2004  CG  HIS D   6     121.460  99.250  74.230  1.00  0.00           C
ATOM   2005  CE1 HIS D   6     122.500 100.220  75.820  1.00  0.00           C
ATOM   2006  HE1 HIS D   6     122.960 100.460  76.790  1.00  0.00           H
ATOM   2007  NE2 HIS D   6     122.740 100.940  74.700  1.00  0.00           N
ATOM   2008  HE2 HIS D   6     123.410 101.690  74.620  1.00  0.00           H
ATOM   2009  CD2 HIS D   6     122.060 100.330  73.670  1.00  0.00           C
ATOM   2010  HD2 HIS D   6     122.080 100.660  72.640  1.00  0.00           H
ATOM   2011  C   HIS D   6     120.530  95.680  73.570  1.00  0.00           C
ATOM   2012  O   HIS D   6     119.370  95.680  73.170  1.00  0.00           O
ATOM   2013  N   ASP D   7     121.100  94.620  74.190  1.00  0.00           N
ATOM   2014  HN  ASP D   7     122.090  94.600  74.370  1.00  0.00           H
ATOM   2015  CA  ASP D   7     120.460  93.370  74.500  1.00  0.00           C
ATOM   2016  HA  ASP D   7     120.170  92.930  73.560  1.00  0.00           H
ATOM   2017  CB  ASP D   7     121.420  92.390  75.250  1.00  0.00           C
ATOM   2018  HB1 ASP D   7     120.950  91.390  75.320  1.00  0.00           H
ATOM   2019  HB2 ASP D   7     121.580  92.770  76.290  1.00  0.00           H
ATOM   2020  CG  ASP D   7     122.810  92.240  74.660  1.00  0.00           C
ATOM   2021  OD1 ASP D   7     123.490  93.240  74.330  1.00  0.00           O
ATOM   2022  OD2 ASP D   7     123.330  91.090  74.720  1.00  0.00           O
ATOM   2023  C   ASP D   7     119.200  93.520  75.350  1.00  0.00           C
ATOM   2024  O   ASP D   7     119.070  94.450  76.150  1.00  0.00           O
ATOM   2025  N   SER D   8     118.240  92.610  75.210  1.00  0.00           N
ATOM   2026  HN  SER D   8     118.360  91.840  74.560  1.00  0.00           H
ATOM   2027  CA  SER D   8     116.990  92.660  75.950  1.00  0.00           C
ATOM   2028  HA  SER D   8     117.250  92.860  76.980  1.00  0.00           H
ATOM   2029  CB  SER D   8     116.010  93.790  75.500  1.00  0.00           C
ATOM   2030  HB1 SER D   8     116.480  94.750  75.810  1.00  0.00           H
ATOM   2031  HB2 SER D   8     115.030  93.730  76.020  1.00  0.00           H
ATOM   2032  OG  SER D   8     115.810  93.830  74.090  1.00  0.00           O
ATOM   2033  HG1 SER D   8     115.640  94.770  73.900  1.00  0.00           H
ATOM   2034  C   SER D   8     116.340  91.300  75.980  1.00  0.00           C
ATOM   2035  O   SER D   8     116.830  90.350  75.370  1.00  0.00           O
ATOM   2036  N   GLY D   9     115.250  91.140  76.760  1.00  0.00           N
ATOM   2037  HN  GLY D   9     114.860  91.920  77.240  1.00  0.00           H
ATOM   2038  CA  GLY D   9     114.560  89.870  76.960  1.00  0.00           C
ATOM   2039  HA1 GLY D   9     113.530  90.000  76.680  1.00  0.00           H
ATOM   2040  HA2 GLY D   9     115.040  89.080  76.390  1.00  0.00           H
ATOM   2041  C   GLY D   9     114.590  89.440  78.400  1.00  0.00           C
ATOM   2042  O   GLY D   9     115.500  88.720  78.840  1.00  0.00           O
ATOM   2043  N   TYR D  10     113.580  89.840  79.190  1.00  0.00           N
ATOM   2044  HN  TYR D  10     112.860  90.440  78.830  1.00  0.00           H
ATOM   2045  CA  TYR D  10     113.430  89.390  80.570  1.00  0.00           C
ATOM   2046  HA  TYR D  10     114.260  88.760  80.840  1.00  0.00           H
ATOM   2047  CB  TYR D  10     113.370  90.530  81.640  1.00  0.00           C
ATOM   2048  HB1 TYR D  10     114.130  90.320  82.410  1.00  0.00           H
ATOM   2049  HB2 TYR D  10     112.380  90.550  82.160  1.00  0.00           H
ATOM   2050  CG  TYR D  10     113.630  91.920  81.100  1.00  0.00           C
ATOM   2051  CD1 TYR D  10     114.940  92.420  80.980  1.00  0.00           C
ATOM   2052  HD1 TYR D  10     115.780  91.770  81.180  1.00  0.00           H
ATOM   2053  CE1 TYR D  10     115.160  93.760  80.620  1.00  0.00           C
ATOM   2054  HE1 TYR D  10     116.170  94.140  80.540  1.00  0.00           H
ATOM   2055  CZ  TYR D  10     114.070  94.610  80.410  1.00  0.00           C
ATOM   2056  OH  TYR D  10     114.250  95.980  80.140  1.00  0.00           O
ATOM   2057  HH  TYR D  10     115.060  96.100  79.610  1.00  0.00           H
ATOM   2058  CD2 TYR D  10     112.550  92.780  80.860  1.00  0.00           C
ATOM   2059  HD2 TYR D  10     111.540  92.420  80.980  1.00  0.00           H
ATOM   2060  CE2 TYR D  10     112.770  94.130  80.530  1.00  0.00           C
ATOM   2061  HE2 TYR D  10     111.940  94.800  80.390  1.00  0.00           H
ATOM   2062  C   TYR D  10     112.200  88.520  80.670  1.00  0.00           C
ATOM   2063  O   TYR D  10     111.060  88.990  80.610  1.00  0.00           O
ATOM   2064  N   GLU D  11     112.400  87.210  80.870  1.00  0.00           N
ATOM   2065  HN  GLU D  11     113.320  86.820  80.840  1.00  0.00           H
ATOM   2066  CA  GLU D  11     111.340  86.230  80.990  1.00  0.00           C
ATOM   2067  HA  GLU D  11     110.500  86.530  80.380  1.00  0.00           H
ATOM   2068  CB  GLU D  11     111.850  84.870  80.470  1.00  0.00           C
ATOM   2069  HB1 GLU D  11     111.100  84.070  80.660  1.00  0.00           H
ATOM   2070  HB2 GLU D  11     112.770  84.600  81.050  1.00  0.00           H
ATOM   2071  CG  GLU D  11     112.160  84.900  78.950  1.00  0.00           C
ATOM   2072  HG1 GLU D  11     112.640  85.860  78.670  1.00  0.00           H
ATOM   2073  HG2 GLU D  11     111.220  84.820  78.380  1.00  0.00           H
ATOM   2074  CD  GLU D  11     113.120  83.800  78.530  1.00  0.00           C
ATOM   2075  OE1 GLU D  11     112.720  82.950  77.680  1.00  0.00           O
ATOM   2076  OE2 GLU D  11     114.300  83.840  78.960  1.00  0.00           O
ATOM   2077  C   GLU D  11     110.870  86.140  82.430  1.00  0.00           C
ATOM   2078  O   GLU D  11     111.450  85.450  83.260  1.00  0.00           O
ATOM   2079  N   VAL D  12     109.800  86.900  82.760  1.00  0.00           N
ATOM   2080  HN  VAL D  12     109.360  87.470  82.070  1.00  0.00           H
ATOM   2081  CA  VAL D  12     109.230  87.000  84.090  1.00  0.00           C
ATOM   2082  HA  VAL D  12     109.330  86.040  84.580  1.00  0.00           H
ATOM   2083  CB  VAL D  12     109.840  88.090  84.990  1.00  0.00           C
ATOM   2084  HB  VAL D  12     109.280  88.110  85.960  1.00  0.00           H
ATOM   2085  CG1 VAL D  12     111.300  87.760  85.330  1.00  0.00           C
ATOM   2086 HG11 VAL D  12     111.700  88.500  86.060  1.00  0.00           H
ATOM   2087 HG12 VAL D  12     111.380  86.750  85.790  1.00  0.00           H
ATOM   2088 HG13 VAL D  12     111.940  87.790  84.420  1.00  0.00           H
ATOM   2089  CG2 VAL D  12     109.740  89.480  84.340  1.00  0.00           C
ATOM   2090 HG21 VAL D  12     110.250  90.240  84.970  1.00  0.00           H
ATOM   2091 HG22 VAL D  12     110.230  89.490  83.340  1.00  0.00           H
ATOM   2092 HG23 VAL D  12     108.680  89.780  84.230  1.00  0.00           H
ATOM   2093  C   VAL D  12     107.740  87.270  83.930  1.00  0.00           C
ATOM   2094  O   VAL D  12     107.290  87.800  82.910  1.00  0.00           O
ATOM   2095  N   HIS D  13     106.930  86.890  84.930  1.00  0.00           N
ATOM   2096  HN  HIS D  13     107.280  86.390  85.720  1.00  0.00           H
ATOM   2097  CA  HIS D  13     105.480  87.050  84.850  1.00  0.00           C
ATOM   2098  HA  HIS D  13     105.290  87.990  84.360  1.00  0.00           H
ATOM   2099  CB  HIS D  13     104.790  85.950  83.990  1.00  0.00           C
ATOM   2100  HB1 HIS D  13     104.720  86.350  82.960  1.00  0.00           H
ATOM   2101  HB2 HIS D  13     103.760  85.720  84.330  1.00  0.00           H
ATOM   2102  ND1 HIS D  13     105.480  83.670  84.790  1.00  0.00           N
ATOM   2103  CG  HIS D  13     105.590  84.690  83.860  1.00  0.00           C
ATOM   2104  CE1 HIS D  13     106.230  82.700  84.320  1.00  0.00           C
ATOM   2105  HE1 HIS D  13     106.410  81.740  84.820  1.00  0.00           H
ATOM   2106  NE2 HIS D  13     106.800  83.030  83.140  1.00  0.00           N
ATOM   2107  HE2 HIS D  13     107.550  82.560  82.660  1.00  0.00           H
ATOM   2108  CD2 HIS D  13     106.390  84.310  82.840  1.00  0.00           C
ATOM   2109  HD2 HIS D  13     106.730  84.860  81.970  1.00  0.00           H
ATOM   2110  C   HIS D  13     104.830  87.230  86.210  1.00  0.00           C
ATOM   2111  O   HIS D  13     104.170  86.340  86.750  1.00  0.00           O
ATOM   2112  N   HIS D  14     105.010  88.430  86.780  1.00  0.00           N
ATOM   2113  HN  HIS D  14     105.580  89.120  86.320  1.00  0.00           H
ATOM   2114  CA  HIS D  14     104.300  88.900  87.950  1.00  0.00           C
ATOM   2115  HA  HIS D  14     103.920  88.070  88.530  1.00  0.00           H
ATOM   2116  CB  HIS D  14     105.260  89.740  88.830  1.00  0.00           C
ATOM   2117  HB1 HIS D  14     105.800  90.460  88.180  1.00  0.00           H
ATOM   2118  HB2 HIS D  14     106.010  89.060  89.280  1.00  0.00           H
ATOM   2119  ND1 HIS D  14     103.710  89.980  90.780  1.00  0.00           N
ATOM   2120  CG  HIS D  14     104.640  90.540  89.930  1.00  0.00           C
ATOM   2121  CE1 HIS D  14     103.330  90.950  91.570  1.00  0.00           C
ATOM   2122  HE1 HIS D  14     102.540  90.860  92.310  1.00  0.00           H
ATOM   2123  NE2 HIS D  14     103.990  92.110  91.300  1.00  0.00           N
ATOM   2124  HE2 HIS D  14     103.880  93.000  91.740  1.00  0.00           H
ATOM   2125  CD2 HIS D  14     104.830  91.850  90.240  1.00  0.00           C
ATOM   2126  HD2 HIS D  14     105.470  92.580  89.760  1.00  0.00           H
ATOM   2127  C   HIS D  14     103.120  89.730  87.490  1.00  0.00           C
ATOM   2128  O   HIS D  14     103.280  90.790  86.890  1.00  0.00           O
ATOM   2129  N   GLN D  15     101.880  89.260  87.730  1.00  0.00           N
ATOM   2130  HN  GLN D  15     101.740  88.460  88.310  1.00  0.00           H
ATOM   2131  CA  GLN D  15     100.700  89.900  87.180  1.00  0.00           C
ATOM   2132  HA  GLN D  15     100.970  90.500  86.330  1.00  0.00           H
ATOM   2133  CB  GLN D  15      99.670  88.840  86.720  1.00  0.00           C
ATOM   2134  HB1 GLN D  15      98.740  89.340  86.380  1.00  0.00           H
ATOM   2135  HB2 GLN D  15      99.400  88.210  87.600  1.00  0.00           H
ATOM   2136  CG  GLN D  15     100.170  87.890  85.600  1.00  0.00           C
ATOM   2137  HG1 GLN D  15      99.410  87.090  85.450  1.00  0.00           H
ATOM   2138  HG2 GLN D  15     101.110  87.400  85.920  1.00  0.00           H
ATOM   2139  CD  GLN D  15     100.450  88.590  84.270  1.00  0.00           C
ATOM   2140  OE1 GLN D  15     101.460  89.270  84.050  1.00  0.00           O
ATOM   2141  NE2 GLN D  15      99.530  88.410  83.290  1.00  0.00           N
ATOM   2142 HE21 GLN D  15      98.740  87.810  83.470  1.00  0.00           H
ATOM   2143 HE22 GLN D  15      99.720  88.780  82.390  1.00  0.00           H
ATOM   2144  C   GLN D  15     100.090  90.820  88.230  1.00  0.00           C
ATOM   2145  O   GLN D  15      99.430  90.390  89.170  1.00  0.00           O
ATOM   2146  N   LYS D  16     100.310  92.140  88.080  1.00  0.00           N
ATOM   2147  HN  LYS D  16     100.830  92.480  87.300  1.00  0.00           H
ATOM   2148  CA  LYS D  16      99.890  93.120  89.060  1.00  0.00           C
ATOM   2149  HA  LYS D  16      99.360  92.630  89.860  1.00  0.00           H
ATOM   2150  CB  LYS D  16     101.110  93.830  89.680  1.00  0.00           C
ATOM   2151  HB1 LYS D  16     101.690  94.360  88.890  1.00  0.00           H
ATOM   2152  HB2 LYS D  16     101.770  93.030  90.080  1.00  0.00           H
ATOM   2153  CG  LYS D  16     100.760  94.810  90.820  1.00  0.00           C
ATOM   2154  HG1 LYS D  16      99.990  94.340  91.470  1.00  0.00           H
ATOM   2155  HG2 LYS D  16     100.320  95.730  90.380  1.00  0.00           H
ATOM   2156  CD  LYS D  16     102.000  95.150  91.670  1.00  0.00           C
ATOM   2157  HD1 LYS D  16     102.390  94.190  92.080  1.00  0.00           H
ATOM   2158  HD2 LYS D  16     102.800  95.590  91.030  1.00  0.00           H
ATOM   2159  CE  LYS D  16     101.720  96.060  92.870  1.00  0.00           C
ATOM   2160  HE1 LYS D  16     102.560  95.970  93.600  1.00  0.00           H
ATOM   2161  HE2 LYS D  16     100.780  95.760  93.380  1.00  0.00           H
ATOM   2162  NZ  LYS D  16     101.620  97.480  92.500  1.00  0.00           N
ATOM   2163  HZ1 LYS D  16     101.070  97.970  93.250  1.00  0.00           H
ATOM   2164  HZ2 LYS D  16     102.580  97.890  92.500  1.00  0.00           H
ATOM   2165  HZ3 LYS D  16     101.220  97.640  91.550  1.00  0.00           H
ATOM   2166  C   LYS D  16      98.940  94.110  88.440  1.00  0.00           C
ATOM   2167  O   LYS D  16      99.320  94.940  87.610  1.00  0.00           O
ATOM   2168  N   LEU D  17      97.660  94.060  88.840  1.00  0.00           N
ATOM   2169  HN  LEU D  17      97.400  93.430  89.580  1.00  0.00           H
ATOM   2170  CA  LEU D  17      96.580  94.800  88.230  1.00  0.00           C
ATOM   2171  HA  LEU D  17      96.930  95.260  87.310  1.00  0.00           H
ATOM   2172  CB  LEU D  17      95.410  93.830  87.930  1.00  0.00           C
ATOM   2173  HB1 LEU D  17      94.930  93.500  88.870  1.00  0.00           H
ATOM   2174  HB2 LEU D  17      95.860  92.930  87.460  1.00  0.00           H
ATOM   2175  CG  LEU D  17      94.310  94.320  86.950  1.00  0.00           C
ATOM   2176  HG  LEU D  17      93.650  93.440  86.760  1.00  0.00           H
ATOM   2177  CD1 LEU D  17      93.400  95.410  87.540  1.00  0.00           C
ATOM   2178 HD11 LEU D  17      92.550  95.610  86.860  1.00  0.00           H
ATOM   2179 HD12 LEU D  17      93.000  95.100  88.520  1.00  0.00           H
ATOM   2180 HD13 LEU D  17      93.950  96.370  87.660  1.00  0.00           H
ATOM   2181  CD2 LEU D  17      94.890  94.750  85.590  1.00  0.00           C
ATOM   2182 HD21 LEU D  17      94.070  95.040  84.900  1.00  0.00           H
ATOM   2183 HD22 LEU D  17      95.570  95.620  85.700  1.00  0.00           H
ATOM   2184 HD23 LEU D  17      95.460  93.910  85.130  1.00  0.00           H
ATOM   2185  C   LEU D  17      96.170  95.900  89.190  1.00  0.00           C
ATOM   2186  O   LEU D  17      95.760  95.630  90.310  1.00  0.00           O
ATOM   2187  N   VAL D  18      96.330  97.170  88.790  1.00  0.00           N
ATOM   2188  HN  VAL D  18      96.670  97.380  87.870  1.00  0.00           H
ATOM   2189  CA  VAL D  18      96.090  98.300  89.680  1.00  0.00           C
ATOM   2190  HA  VAL D  18      95.710  97.950  90.630  1.00  0.00           H
ATOM   2191  CB  VAL D  18      97.370  99.090  89.950  1.00  0.00           C
ATOM   2192  HB  VAL D  18      97.760  99.490  88.990  1.00  0.00           H
ATOM   2193  CG1 VAL D  18      97.100 100.270  90.910  1.00  0.00           C
ATOM   2194 HG11 VAL D  18      98.060 100.780  91.150  1.00  0.00           H
ATOM   2195 HG12 VAL D  18      96.420 101.030  90.470  1.00  0.00           H
ATOM   2196 HG13 VAL D  18      96.660  99.910  91.870  1.00  0.00           H
ATOM   2197  CG2 VAL D  18      98.440  98.160  90.550  1.00  0.00           C
ATOM   2198 HG21 VAL D  18      99.350  98.750  90.790  1.00  0.00           H
ATOM   2199 HG22 VAL D  18      98.070  97.690  91.480  1.00  0.00           H
ATOM   2200 HG23 VAL D  18      98.720  97.360  89.830  1.00  0.00           H
ATOM   2201  C   VAL D  18      95.010  99.200  89.100  1.00  0.00           C
ATOM   2202  O   VAL D  18      95.090  99.630  87.950  1.00  0.00           O
ATOM   2203  N   PHE D  19      93.970  99.520  89.880  1.00  0.00           N
ATOM   2204  HN  PHE D  19      93.860  99.080  90.790  1.00  0.00           H
ATOM   2205  CA  PHE D  19      92.920 100.440  89.500  1.00  0.00           C
ATOM   2206  HA  PHE D  19      93.210 100.960  88.590  1.00  0.00           H
ATOM   2207  CB  PHE D  19      91.590  99.640  89.320  1.00  0.00           C
ATOM   2208  HB1 PHE D  19      91.170  99.360  90.310  1.00  0.00           H
ATOM   2209  HB2 PHE D  19      91.840  98.690  88.800  1.00  0.00           H
ATOM   2210  CG  PHE D  19      90.510 100.290  88.470  1.00  0.00           C
ATOM   2211  CD1 PHE D  19      89.170  99.920  88.690  1.00  0.00           C
ATOM   2212  HD1 PHE D  19      88.940  99.240  89.490  1.00  0.00           H
ATOM   2213  CE1 PHE D  19      88.140 100.370  87.850  1.00  0.00           C
ATOM   2214  HE1 PHE D  19      87.120 100.060  88.030  1.00  0.00           H
ATOM   2215  CZ  PHE D  19      88.450 101.150  86.730  1.00  0.00           C
ATOM   2216  HZ  PHE D  19      87.660 101.450  86.050  1.00  0.00           H
ATOM   2217  CD2 PHE D  19      90.790 101.090  87.350  1.00  0.00           C
ATOM   2218  HD2 PHE D  19      91.810 101.350  87.120  1.00  0.00           H
ATOM   2219  CE2 PHE D  19      89.780 101.500  86.480  1.00  0.00           C
ATOM   2220  HE2 PHE D  19      90.020 102.070  85.590  1.00  0.00           H
ATOM   2221  C   PHE D  19      92.820 101.470  90.620  1.00  0.00           C
ATOM   2222  O   PHE D  19      92.480 101.130  91.760  1.00  0.00           O
ATOM   2223  N   PHE D  20      93.130 102.740  90.320  1.00  0.00           N
ATOM   2224  HN  PHE D  20      93.420 102.970  89.390  1.00  0.00           H
ATOM   2225  CA  PHE D  20      93.080 103.840  91.280  1.00  0.00           C
ATOM   2226  HA  PHE D  20      93.400 104.710  90.710  1.00  0.00           H
ATOM   2227  CB  PHE D  20      91.640 104.150  91.790  1.00  0.00           C
ATOM   2228  HB1 PHE D  20      91.660 105.000  92.510  1.00  0.00           H
ATOM   2229  HB2 PHE D  20      91.220 103.270  92.330  1.00  0.00           H
ATOM   2230  CG  PHE D  20      90.710 104.540  90.670  1.00  0.00           C
ATOM   2231  CD1 PHE D  20      90.730 105.840  90.160  1.00  0.00           C
ATOM   2232  HD1 PHE D  20      91.460 106.550  90.520  1.00  0.00           H
ATOM   2233  CE1 PHE D  20      89.790 106.250  89.200  1.00  0.00           C
ATOM   2234  HE1 PHE D  20      89.810 107.250  88.810  1.00  0.00           H
ATOM   2235  CZ  PHE D  20      88.840 105.330  88.730  1.00  0.00           C
ATOM   2236  HZ  PHE D  20      88.130 105.650  87.980  1.00  0.00           H
ATOM   2237  CD2 PHE D  20      89.750 103.630  90.190  1.00  0.00           C
ATOM   2238  HD2 PHE D  20      89.740 102.620  90.580  1.00  0.00           H
ATOM   2239  CE2 PHE D  20      88.830 104.020  89.220  1.00  0.00           C
ATOM   2240  HE2 PHE D  20      88.110 103.310  88.840  1.00  0.00           H
ATOM   2241  C   PHE D  20      94.050 103.790  92.460  1.00  0.00           C
ATOM   2242  O   PHE D  20      93.660 103.630  93.620  1.00  0.00           O
ATOM   2243  N   ALA D  21      95.360 104.000  92.230  1.00  0.00           N
ATOM   2244  HN  ALA D  21      95.690 104.040  91.280  1.00  0.00           H
ATOM   2245  CA  ALA D  21      96.350 104.220  93.270  1.00  0.00           C
ATOM   2246  HA  ALA D  21      96.000 103.820  94.210  1.00  0.00           H
ATOM   2247  CB  ALA D  21      97.670 103.530  92.870  1.00  0.00           C
ATOM   2248  HB1 ALA D  21      97.510 102.440  92.770  1.00  0.00           H
ATOM   2249  HB2 ALA D  21      98.020 103.930  91.890  1.00  0.00           H
ATOM   2250  HB3 ALA D  21      98.450 103.720  93.620  1.00  0.00           H
ATOM   2251  C   ALA D  21      96.610 105.720  93.480  1.00  0.00           C
ATOM   2252  O   ALA D  21      97.340 106.120  94.390  1.00  0.00           O
ATOM   2253  N   GLU D  22      95.960 106.550  92.660  1.00  0.00           N
ATOM   2254  HN  GLU D  22      95.420 106.160  91.920  1.00  0.00           H
ATOM   2255  CA  GLU D  22      96.050 107.990  92.630  1.00  0.00           C
ATOM   2256  HA  GLU D  22      96.810 108.340  93.320  1.00  0.00           H
ATOM   2257  CB  GLU D  22      96.400 108.450  91.190  1.00  0.00           C
ATOM   2258  HB1 GLU D  22      96.160 109.530  91.070  1.00  0.00           H
ATOM   2259  HB2 GLU D  22      95.780 107.890  90.460  1.00  0.00           H
ATOM   2260  CG  GLU D  22      97.900 108.320  90.790  1.00  0.00           C
ATOM   2261  HG1 GLU D  22      98.490 108.960  91.480  1.00  0.00           H
ATOM   2262  HG2 GLU D  22      98.010 108.740  89.770  1.00  0.00           H
ATOM   2263  CD  GLU D  22      98.530 106.930  90.750  1.00  0.00           C
ATOM   2264  OE1 GLU D  22      99.700 106.790  91.190  1.00  0.00           O
ATOM   2265  OE2 GLU D  22      97.930 106.010  90.140  1.00  0.00           O
ATOM   2266  C   GLU D  22      94.730 108.630  93.070  1.00  0.00           C
ATOM   2267  O   GLU D  22      93.710 107.940  93.120  1.00  0.00           O
ATOM   2268  N   ASP D  23      94.730 109.940  93.420  1.00  0.00           N
ATOM   2269  HN  ASP D  23      95.610 110.420  93.430  1.00  0.00           H
ATOM   2270  CA  ASP D  23      93.590 110.830  93.680  1.00  0.00           C
ATOM   2271  HA  ASP D  23      93.320 110.670  94.710  1.00  0.00           H
ATOM   2272  CB  ASP D  23      94.110 112.290  93.550  1.00  0.00           C
ATOM   2273  HB1 ASP D  23      94.730 112.330  92.620  1.00  0.00           H
ATOM   2274  HB2 ASP D  23      94.780 112.510  94.400  1.00  0.00           H
ATOM   2275  CG  ASP D  23      93.120 113.440  93.430  1.00  0.00           C
ATOM   2276  OD1 ASP D  23      93.540 114.520  92.930  1.00  0.00           O
ATOM   2277  OD2 ASP D  23      91.970 113.360  93.960  1.00  0.00           O
ATOM   2278  C   ASP D  23      92.300 110.560  92.880  1.00  0.00           C
ATOM   2279  O   ASP D  23      92.330 110.410  91.660  1.00  0.00           O
ATOM   2280  N   VAL D  24      91.130 110.530  93.580  1.00  0.00           N
ATOM   2281  HN  VAL D  24      91.120 110.760  94.550  1.00  0.00           H
ATOM   2282  CA  VAL D  24      89.840 110.220  92.980  1.00  0.00           C
ATOM   2283  HA  VAL D  24      89.890 110.440  91.930  1.00  0.00           H
ATOM   2284  CB  VAL D  24      89.410 108.750  93.170  1.00  0.00           C
ATOM   2285  HB  VAL D  24      88.950 108.590  94.170  1.00  0.00           H
ATOM   2286  CG1 VAL D  24      88.400 108.400  92.060  1.00  0.00           C
ATOM   2287 HG11 VAL D  24      88.040 107.360  92.180  1.00  0.00           H
ATOM   2288 HG12 VAL D  24      87.540 109.090  92.080  1.00  0.00           H
ATOM   2289 HG13 VAL D  24      88.890 108.470  91.060  1.00  0.00           H
ATOM   2290  CG2 VAL D  24      90.620 107.810  93.080  1.00  0.00           C
ATOM   2291 HG21 VAL D  24      90.300 106.750  93.060  1.00  0.00           H
ATOM   2292 HG22 VAL D  24      91.210 108.010  92.160  1.00  0.00           H
ATOM   2293 HG23 VAL D  24      91.280 107.940  93.960  1.00  0.00           H
ATOM   2294  C   VAL D  24      88.770 111.140  93.590  1.00  0.00           C
ATOM   2295  O   VAL D  24      87.700 110.700  94.010  1.00  0.00           O
ATOM   2296  N   GLY D  25      89.050 112.470  93.650  1.00  0.00           N
ATOM   2297  HN  GLY D  25      89.980 112.750  93.410  1.00  0.00           H
ATOM   2298  CA  GLY D  25      88.190 113.490  94.280  1.00  0.00           C
ATOM   2299  HA1 GLY D  25      88.290 113.360  95.350  1.00  0.00           H
ATOM   2300  HA2 GLY D  25      88.560 114.450  93.950  1.00  0.00           H
ATOM   2301  C   GLY D  25      86.700 113.460  93.970  1.00  0.00           C
ATOM   2302  O   GLY D  25      85.860 113.590  94.860  1.00  0.00           O
ATOM   2303  N   SER D  26      86.340 113.260  92.690  1.00  0.00           N
ATOM   2304  HN  SER D  26      87.030 113.250  91.980  1.00  0.00           H
ATOM   2305  CA  SER D  26      84.990 112.860  92.300  1.00  0.00           C
ATOM   2306  HA  SER D  26      84.440 112.550  93.180  1.00  0.00           H
ATOM   2307  CB  SER D  26      84.140 113.920  91.550  1.00  0.00           C
ATOM   2308  HB1 SER D  26      83.260 113.450  91.060  1.00  0.00           H
ATOM   2309  HB2 SER D  26      84.740 114.410  90.760  1.00  0.00           H
ATOM   2310  OG  SER D  26      83.620 114.880  92.450  1.00  0.00           O
ATOM   2311  HG1 SER D  26      84.380 115.430  92.760  1.00  0.00           H
ATOM   2312  C   SER D  26      85.040 111.650  91.400  1.00  0.00           C
ATOM   2313  O   SER D  26      85.840 111.580  90.470  1.00  0.00           O
ATOM   2314  N   ASN D  27      84.130 110.690  91.640  1.00  0.00           N
ATOM   2315  HN  ASN D  27      83.620 110.700  92.510  1.00  0.00           H
ATOM   2316  CA  ASN D  27      83.860 109.610  90.730  1.00  0.00           C
ATOM   2317  HA  ASN D  27      84.060 109.960  89.730  1.00  0.00           H
ATOM   2318  CB  ASN D  27      84.730 108.360  91.060  1.00  0.00           C
ATOM   2319  HB1 ASN D  27      84.560 108.080  92.120  1.00  0.00           H
ATOM   2320  HB2 ASN D  27      85.800 108.640  90.940  1.00  0.00           H
ATOM   2321  CG  ASN D  27      84.450 107.170  90.150  1.00  0.00           C
ATOM   2322  OD1 ASN D  27      84.240 107.330  88.950  1.00  0.00           O
ATOM   2323  ND2 ASN D  27      84.380 105.960  90.730  1.00  0.00           N
ATOM   2324 HD21 ASN D  27      84.550 105.860  91.710  1.00  0.00           H
ATOM   2325 HD22 ASN D  27      84.130 105.190  90.150  1.00  0.00           H
ATOM   2326  C   ASN D  27      82.390 109.270  90.710  1.00  0.00           C
ATOM   2327  O   ASN D  27      81.740 109.150  91.760  1.00  0.00           O
ATOM   2328  N   LYS D  28      81.830 109.080  89.510  1.00  0.00           N
ATOM   2329  HN  LYS D  28      82.380 109.210  88.680  1.00  0.00           H
ATOM   2330  CA  LYS D  28      80.540 108.470  89.320  1.00  0.00           C
ATOM   2331  HA  LYS D  28      80.200 108.030  90.240  1.00  0.00           H
ATOM   2332  CB  LYS D  28      79.520 109.540  88.830  1.00  0.00           C
ATOM   2333  HB1 LYS D  28      79.720 109.810  87.780  1.00  0.00           H
ATOM   2334  HB2 LYS D  28      79.680 110.460  89.440  1.00  0.00           H
ATOM   2335  CG  LYS D  28      78.050 109.120  89.030  1.00  0.00           C
ATOM   2336  HG1 LYS D  28      77.840 109.010  90.110  1.00  0.00           H
ATOM   2337  HG2 LYS D  28      77.890 108.130  88.550  1.00  0.00           H
ATOM   2338  CD  LYS D  28      77.050 110.130  88.420  1.00  0.00           C
ATOM   2339  HD1 LYS D  28      77.220 111.140  88.850  1.00  0.00           H
ATOM   2340  HD2 LYS D  28      77.270 110.190  87.330  1.00  0.00           H
ATOM   2341  CE  LYS D  28      75.580 109.720  88.640  1.00  0.00           C
ATOM   2342  HE1 LYS D  28      75.180 110.180  89.570  1.00  0.00           H
ATOM   2343  HE2 LYS D  28      75.510 108.620  88.750  1.00  0.00           H
ATOM   2344  NZ  LYS D  28      74.720 110.110  87.500  1.00  0.00           N
ATOM   2345  HZ1 LYS D  28      73.780 109.680  87.610  1.00  0.00           H
ATOM   2346  HZ2 LYS D  28      74.610 111.150  87.430  1.00  0.00           H
ATOM   2347  HZ3 LYS D  28      75.150 109.770  86.610  1.00  0.00           H
ATOM   2348  C   LYS D  28      80.750 107.350  88.300  1.00  0.00           C
ATOM   2349  O   LYS D  28      81.020 107.590  87.120  1.00  0.00           O
ATOM   2350  N   GLY D  29      80.620 106.080  88.760  1.00  0.00           N
ATOM   2351  HN  GLY D  29      80.400 105.950  89.730  1.00  0.00           H
ATOM   2352  CA  GLY D  29      80.680 104.860  87.960  1.00  0.00           C
ATOM   2353  HA1 GLY D  29      80.180 104.090  88.530  1.00  0.00           H
ATOM   2354  HA2 GLY D  29      80.190 105.050  87.020  1.00  0.00           H
ATOM   2355  C   GLY D  29      82.050 104.320  87.640  1.00  0.00           C
ATOM   2356  O   GLY D  29      82.630 104.650  86.610  1.00  0.00           O
ATOM   2357  N   ALA D  30      82.550 103.370  88.460  1.00  0.00           N
ATOM   2358  HN  ALA D  30      82.060 103.120  89.290  1.00  0.00           H
ATOM   2359  CA  ALA D  30      83.760 102.620  88.160  1.00  0.00           C
ATOM   2360  HA  ALA D  30      84.140 102.890  87.190  1.00  0.00           H
ATOM   2361  CB  ALA D  30      84.860 102.870  89.210  1.00  0.00           C
ATOM   2362  HB1 ALA D  30      85.190 103.930  89.170  1.00  0.00           H
ATOM   2363  HB2 ALA D  30      84.490 102.650  90.240  1.00  0.00           H
ATOM   2364  HB3 ALA D  30      85.750 102.230  89.020  1.00  0.00           H
ATOM   2365  C   ALA D  30      83.450 101.130  88.090  1.00  0.00           C
ATOM   2366  O   ALA D  30      82.890 100.550  89.030  1.00  0.00           O
ATOM   2367  N   ILE D  31      83.810 100.490  86.960  1.00  0.00           N
ATOM   2368  HN  ILE D  31      84.280 100.980  86.220  1.00  0.00           H
ATOM   2369  CA  ILE D  31      83.520  99.100  86.660  1.00  0.00           C
ATOM   2370  HA  ILE D  31      83.120  98.620  87.550  1.00  0.00           H
ATOM   2371  CB  ILE D  31      82.510  98.940  85.520  1.00  0.00           C
ATOM   2372  HB  ILE D  31      83.000  99.230  84.560  1.00  0.00           H
ATOM   2373  CG2 ILE D  31      82.080  97.450  85.420  1.00  0.00           C
ATOM   2374 HG21 ILE D  31      81.380  97.300  84.570  1.00  0.00           H
ATOM   2375 HG22 ILE D  31      82.950  96.790  85.240  1.00  0.00           H
ATOM   2376 HG23 ILE D  31      81.570  97.130  86.350  1.00  0.00           H
ATOM   2377  CG1 ILE D  31      81.280  99.870  85.680  1.00  0.00           C
ATOM   2378 HG11 ILE D  31      81.620 100.930  85.780  1.00  0.00           H
ATOM   2379 HG12 ILE D  31      80.730  99.610  86.610  1.00  0.00           H
ATOM   2380  CD  ILE D  31      80.310  99.840  84.490  1.00  0.00           C
ATOM   2381  HD1 ILE D  31      79.520 100.610  84.610  1.00  0.00           H
ATOM   2382  HD2 ILE D  31      80.850 100.050  83.540  1.00  0.00           H
ATOM   2383  HD3 ILE D  31      79.820  98.850  84.400  1.00  0.00           H
ATOM   2384  C   ILE D  31      84.830  98.400  86.320  1.00  0.00           C
ATOM   2385  O   ILE D  31      85.630  98.920  85.540  1.00  0.00           O
ATOM   2386  N   ILE D  32      85.080  97.220  86.930  1.00  0.00           N
ATOM   2387  HN  ILE D  32      84.440  96.860  87.610  1.00  0.00           H
ATOM   2388  CA  ILE D  32      86.290  96.440  86.720  1.00  0.00           C
ATOM   2389  HA  ILE D  32      86.690  96.690  85.740  1.00  0.00           H
ATOM   2390  CB  ILE D  32      87.390  96.780  87.750  1.00  0.00           C
ATOM   2391  HB  ILE D  32      87.910  97.700  87.380  1.00  0.00           H
ATOM   2392  CG2 ILE D  32      86.750  97.140  89.110  1.00  0.00           C
ATOM   2393 HG21 ILE D  32      87.540  97.290  89.880  1.00  0.00           H
ATOM   2394 HG22 ILE D  32      86.160  98.070  89.050  1.00  0.00           H
ATOM   2395 HG23 ILE D  32      86.090  96.320  89.430  1.00  0.00           H
ATOM   2396  CG1 ILE D  32      88.490  95.700  87.970  1.00  0.00           C
ATOM   2397 HG11 ILE D  32      88.050  94.710  88.210  1.00  0.00           H
ATOM   2398 HG12 ILE D  32      89.070  96.010  88.880  1.00  0.00           H
ATOM   2399  CD  ILE D  32      89.500  95.590  86.830  1.00  0.00           C
ATOM   2400  HD1 ILE D  32      90.280  94.840  87.090  1.00  0.00           H
ATOM   2401  HD2 ILE D  32      89.010  95.280  85.880  1.00  0.00           H
ATOM   2402  HD3 ILE D  32      90.010  96.570  86.670  1.00  0.00           H
ATOM   2403  C   ILE D  32      85.980  94.950  86.640  1.00  0.00           C
ATOM   2404  O   ILE D  32      85.270  94.390  87.490  1.00  0.00           O
ATOM   2405  N   GLY D  33      86.490  94.260  85.600  1.00  0.00           N
ATOM   2406  HN  GLY D  33      87.000  94.740  84.890  1.00  0.00           H
ATOM   2407  CA  GLY D  33      86.290  92.840  85.370  1.00  0.00           C
ATOM   2408  HA1 GLY D  33      86.790  92.310  86.170  1.00  0.00           H
ATOM   2409  HA2 GLY D  33      85.230  92.650  85.300  1.00  0.00           H
ATOM   2410  C   GLY D  33      86.910  92.420  84.070  1.00  0.00           C
ATOM   2411  O   GLY D  33      87.260  93.250  83.240  1.00  0.00           O
ATOM   2412  N   LEU D  34      87.070  91.100  83.830  1.00  0.00           N
ATOM   2413  HN  LEU D  34      86.730  90.410  84.460  1.00  0.00           H
ATOM   2414  CA  LEU D  34      87.770  90.610  82.640  1.00  0.00           C
ATOM   2415  HA  LEU D  34      88.380  91.400  82.220  1.00  0.00           H
ATOM   2416  CB  LEU D  34      88.700  89.390  82.940  1.00  0.00           C
ATOM   2417  HB1 LEU D  34      89.220  89.130  81.980  1.00  0.00           H
ATOM   2418  HB2 LEU D  34      88.080  88.510  83.220  1.00  0.00           H
ATOM   2419  CG  LEU D  34      89.810  89.570  84.000  1.00  0.00           C
ATOM   2420  HG  LEU D  34      90.580  88.780  83.790  1.00  0.00           H
ATOM   2421  CD1 LEU D  34      90.510  90.930  83.910  1.00  0.00           C
ATOM   2422 HD11 LEU D  34      91.390  90.970  84.600  1.00  0.00           H
ATOM   2423 HD12 LEU D  34      90.890  91.120  82.890  1.00  0.00           H
ATOM   2424 HD13 LEU D  34      89.820  91.750  84.170  1.00  0.00           H
ATOM   2425  CD2 LEU D  34      89.320  89.330  85.430  1.00  0.00           C
ATOM   2426 HD21 LEU D  34      90.180  89.330  86.140  1.00  0.00           H
ATOM   2427 HD22 LEU D  34      88.620  90.130  85.740  1.00  0.00           H
ATOM   2428 HD23 LEU D  34      88.800  88.350  85.520  1.00  0.00           H
ATOM   2429  C   LEU D  34      86.800  90.180  81.550  1.00  0.00           C
ATOM   2430  O   LEU D  34      87.140  90.200  80.360  1.00  0.00           O
ATOM   2431  N   MET D  35      85.560  89.810  81.920  1.00  0.00           N
ATOM   2432  HN  MET D  35      85.320  89.720  82.880  1.00  0.00           H
ATOM   2433  CA  MET D  35      84.480  89.570  80.980  1.00  0.00           C
ATOM   2434  HA  MET D  35      84.750  89.890  79.980  1.00  0.00           H
ATOM   2435  CB  MET D  35      84.070  88.070  81.000  1.00  0.00           C
ATOM   2436  HB1 MET D  35      83.680  87.830  82.010  1.00  0.00           H
ATOM   2437  HB2 MET D  35      84.990  87.450  80.880  1.00  0.00           H
ATOM   2438  CG  MET D  35      83.040  87.640  79.930  1.00  0.00           C
ATOM   2439  HG1 MET D  35      82.160  88.310  79.990  1.00  0.00           H
ATOM   2440  HG2 MET D  35      82.690  86.620  80.200  1.00  0.00           H
ATOM   2441  SD  MET D  35      83.670  87.610  78.230  1.00  0.00           S
ATOM   2442  CE  MET D  35      82.180  86.860  77.490  1.00  0.00           C
ATOM   2443  HE1 MET D  35      82.300  86.740  76.390  1.00  0.00           H
ATOM   2444  HE2 MET D  35      81.980  85.850  77.920  1.00  0.00           H
ATOM   2445  HE3 MET D  35      81.290  87.480  77.670  1.00  0.00           H
ATOM   2446  C   MET D  35      83.330  90.430  81.460  1.00  0.00           C
ATOM   2447  O   MET D  35      82.670  90.090  82.450  1.00  0.00           O
ATOM   2448  N   VAL D  36      83.060  91.560  80.790  1.00  0.00           N
ATOM   2449  HN  VAL D  36      83.590  91.850  80.000  1.00  0.00           H
ATOM   2450  CA  VAL D  36      81.970  92.440  81.200  1.00  0.00           C
ATOM   2451  HA  VAL D  36      81.320  91.890  81.860  1.00  0.00           H
ATOM   2452  CB  VAL D  36      82.380  93.700  81.990  1.00  0.00           C
ATOM   2453  HB  VAL D  36      81.450  94.130  82.440  1.00  0.00           H
ATOM   2454  CG1 VAL D  36      83.310  93.290  83.150  1.00  0.00           C
ATOM   2455 HG11 VAL D  36      83.370  94.090  83.910  1.00  0.00           H
ATOM   2456 HG12 VAL D  36      82.940  92.370  83.640  1.00  0.00           H
ATOM   2457 HG13 VAL D  36      84.330  93.080  82.770  1.00  0.00           H
ATOM   2458  CG2 VAL D  36      83.050  94.790  81.140  1.00  0.00           C
ATOM   2459 HG21 VAL D  36      83.220  95.700  81.750  1.00  0.00           H
ATOM   2460 HG22 VAL D  36      84.030  94.430  80.770  1.00  0.00           H
ATOM   2461 HG23 VAL D  36      82.430  95.090  80.270  1.00  0.00           H
ATOM   2462  C   VAL D  36      81.100  92.770  80.000  1.00  0.00           C
ATOM   2463  O   VAL D  36      81.590  93.150  78.930  1.00  0.00           O
ATOM   2464  N   GLY D  37      79.770  92.580  80.120  1.00  0.00           N
ATOM   2465  HN  GLY D  37      79.380  92.280  80.990  1.00  0.00           H
ATOM   2466  CA  GLY D  37      78.860  92.790  79.000  1.00  0.00           C
ATOM   2467  HA1 GLY D  37      79.320  93.400  78.230  1.00  0.00           H
ATOM   2468  HA2 GLY D  37      78.550  91.820  78.640  1.00  0.00           H
ATOM   2469  C   GLY D  37      77.620  93.500  79.430  1.00  0.00           C
ATOM   2470  O   GLY D  37      77.160  93.330  80.560  1.00  0.00           O
ATOM   2471  N   GLY D  38      77.040  94.320  78.530  1.00  0.00           N
ATOM   2472  HN  GLY D  38      77.440  94.420  77.620  1.00  0.00           H
ATOM   2473  CA  GLY D  38      75.850  95.120  78.830  1.00  0.00           C
ATOM   2474  HA1 GLY D  38      75.610  95.690  77.940  1.00  0.00           H
ATOM   2475  HA2 GLY D  38      75.060  94.450  79.130  1.00  0.00           H
ATOM   2476  C   GLY D  38      76.040  96.110  79.950  1.00  0.00           C
ATOM   2477  O   GLY D  38      75.230  96.190  80.870  1.00  0.00           O
ATOM   2478  N   VAL D  39      77.160  96.870  79.920  1.00  0.00           N
ATOM   2479  HN  VAL D  39      77.780  96.810  79.130  1.00  0.00           H
ATOM   2480  CA  VAL D  39      77.530  97.780  80.980  1.00  0.00           C
ATOM   2481  HA  VAL D  39      76.900  97.570  81.840  1.00  0.00           H
ATOM   2482  CB  VAL D  39      78.970  97.590  81.470  1.00  0.00           C
ATOM   2483  HB  VAL D  39      79.110  98.210  82.390  1.00  0.00           H
ATOM   2484  CG1 VAL D  39      79.180  96.110  81.850  1.00  0.00           C
ATOM   2485 HG11 VAL D  39      80.120  95.990  82.420  1.00  0.00           H
ATOM   2486 HG12 VAL D  39      78.340  95.730  82.450  1.00  0.00           H
ATOM   2487 HG13 VAL D  39      79.250  95.490  80.930  1.00  0.00           H
ATOM   2488  CG2 VAL D  39      80.040  98.020  80.450  1.00  0.00           C
ATOM   2489 HG21 VAL D  39      81.060  97.790  80.840  1.00  0.00           H
ATOM   2490 HG22 VAL D  39      79.900  97.470  79.500  1.00  0.00           H
ATOM   2491 HG23 VAL D  39      80.000  99.110  80.240  1.00  0.00           H
ATOM   2492  C   VAL D  39      77.230  99.210  80.570  1.00  0.00           C
ATOM   2493  O   VAL D  39      77.690  99.720  79.550  1.00  0.00           O
ATOM   2494  N   VAL D  40      76.390  99.910  81.350  1.00  0.00           N
ATOM   2495  HN  VAL D  40      75.980  99.480  82.170  1.00  0.00           H
ATOM   2496  CA  VAL D  40      75.890 101.230  81.010  1.00  0.00           C
ATOM   2497  HA  VAL D  40      76.500 101.630  80.220  1.00  0.00           H
ATOM   2498  CB  VAL D  40      74.460 101.170  80.460  1.00  0.00           C
ATOM   2499  HB  VAL D  40      74.500 100.610  79.490  1.00  0.00           H
ATOM   2500  CG1 VAL D  40      73.510 100.390  81.390  1.00  0.00           C
ATOM   2501 HG11 VAL D  40      72.490 100.370  80.960  1.00  0.00           H
ATOM   2502 HG12 VAL D  40      73.840  99.340  81.520  1.00  0.00           H
ATOM   2503 HG13 VAL D  40      73.460 100.870  82.390  1.00  0.00           H
ATOM   2504  CG2 VAL D  40      73.890 102.570  80.170  1.00  0.00           C
ATOM   2505 HG21 VAL D  40      72.930 102.490  79.620  1.00  0.00           H
ATOM   2506 HG22 VAL D  40      73.690 103.100  81.120  1.00  0.00           H
ATOM   2507 HG23 VAL D  40      74.590 103.180  79.560  1.00  0.00           H
ATOM   2508  C   VAL D  40      76.070 102.200  82.160  1.00  0.00           C
ATOM   2509  O   VAL D  40      75.600 102.010  83.280  1.00  0.00           O
ATOM   2510  N   ILE D  41      76.830 103.290  81.910  1.00  0.00           N
ATOM   2511  HN  ILE D  41      77.240 103.420  81.000  1.00  0.00           H
ATOM   2512  CA  ILE D  41      77.250 104.210  82.960  1.00  0.00           C
ATOM   2513  HA  ILE D  41      76.730 103.960  83.870  1.00  0.00           H
ATOM   2514  CB  ILE D  41      78.750 104.050  83.290  1.00  0.00           C
ATOM   2515  HB  ILE D  41      78.870 103.070  83.810  1.00  0.00           H
ATOM   2516  CG2 ILE D  41      79.210 105.140  84.290  1.00  0.00           C
ATOM   2517 HG21 ILE D  41      80.200 104.860  84.710  1.00  0.00           H
ATOM   2518 HG22 ILE D  41      79.350 106.120  83.770  1.00  0.00           H
ATOM   2519 HG23 ILE D  41      78.500 105.260  85.130  1.00  0.00           H
ATOM   2520  CG1 ILE D  41      79.680 104.010  82.050  1.00  0.00           C
ATOM   2521 HG11 ILE D  41      80.650 104.470  82.340  1.00  0.00           H
ATOM   2522 HG12 ILE D  41      79.250 104.640  81.240  1.00  0.00           H
ATOM   2523  CD  ILE D  41      79.990 102.600  81.530  1.00  0.00           C
ATOM   2524  HD1 ILE D  41      80.670 102.650  80.660  1.00  0.00           H
ATOM   2525  HD2 ILE D  41      80.480 102.000  82.330  1.00  0.00           H
ATOM   2526  HD3 ILE D  41      79.070 102.070  81.210  1.00  0.00           H
ATOM   2527  C   ILE D  41      76.860 105.650  82.670  1.00  0.00           C
ATOM   2528  O   ILE D  41      77.400 106.330  81.790  1.00  0.00           O
ATOM   2529  N   ALA D  42      75.910 106.180  83.470  1.00  0.00           N
ATOM   2530  HN  ALA D  42      75.420 105.590  84.110  1.00  0.00           H
ATOM   2531  CA  ALA D  42      75.440 107.560  83.460  1.00  0.00           C
ATOM   2532  HA  ALA D  42      75.490 107.940  82.450  1.00  0.00           H
ATOM   2533  CB  ALA D  42      73.970 107.610  83.930  1.00  0.00           C
ATOM   2534  HB1 ALA D  42      73.340 107.000  83.250  1.00  0.00           H
ATOM   2535  HB2 ALA D  42      73.870 107.200  84.960  1.00  0.00           H
ATOM   2536  HB3 ALA D  42      73.570 108.640  83.910  1.00  0.00           H
ATOM   2537  C   ALA D  42      76.300 108.450  84.350  1.00  0.00           C
ATOM   2538  O   ALA D  42      75.820 109.400  84.980  1.00  0.00           O
ATOM   2539  N   NME D  43      77.600 108.130  84.450  1.00  0.00           N
ATOM   2540  HN  NME D  43      77.930 107.370  83.890  1.00  0.00           H
ATOM   2541  CH3 NME D  43      78.540 108.780  85.310  1.00  0.00           C
ATOM   2542 HH31 NME D  43      78.360 109.880  85.360  1.00  0.00           H
ATOM   2543 HH32 NME D  43      78.480 108.350  86.330  1.00  0.00           H
ATOM   2544 HH33 NME D  43      79.580 108.610  84.930  1.00  0.00           H
ATOM   2545  CH3 ACE E   0     129.520  90.380  45.680  1.00  0.00           C
ATOM   2546 HH31 ACE E   0     129.070  90.140  44.690  1.00  0.00           H
ATOM   2547 HH32 ACE E   0     130.320  91.140  45.540  1.00  0.00           H
ATOM   2548 HH33 ACE E   0     129.960  89.470  46.120  1.00  0.00           H
ATOM   2549  C   ACE E   0     128.480  90.930  46.590  1.00  0.00           C
ATOM   2550  O   ACE E   0     128.660  91.990  47.170  1.00  0.00           O
ATOM   2551  N   ASP E   1     127.370  90.200  46.720  1.00  0.00           N
ATOM   2552  HN  ASP E   1     127.290  89.350  46.190  1.00  0.00           H
ATOM   2553  CA  ASP E   1     126.230  90.520  47.570  1.00  0.00           C
ATOM   2554  HA  ASP E   1     125.990  91.560  47.400  1.00  0.00           H
ATOM   2555  CB  ASP E   1     125.020  89.650  47.110  1.00  0.00           C
ATOM   2556  HB1 ASP E   1     125.170  88.600  47.430  1.00  0.00           H
ATOM   2557  HB2 ASP E   1     124.990  89.660  45.990  1.00  0.00           H
ATOM   2558  CG  ASP E   1     123.660  90.120  47.580  1.00  0.00           C
ATOM   2559  OD1 ASP E   1     123.550  91.180  48.230  1.00  0.00           O
ATOM   2560  OD2 ASP E   1     122.660  89.410  47.260  1.00  0.00           O
ATOM   2561  C   ASP E   1     126.560  90.390  49.080  1.00  0.00           C
ATOM   2562  O   ASP E   1     127.640  89.960  49.480  1.00  0.00           O
ATOM   2563  N   ALA E   2     125.620  90.800  49.950  1.00  0.00           N
ATOM   2564  HN  ALA E   2     124.740  91.110  49.560  1.00  0.00           H
ATOM   2565  CA  ALA E   2     125.800  90.830  51.380  1.00  0.00           C
ATOM   2566  HA  ALA E   2     126.210  89.880  51.700  1.00  0.00           H
ATOM   2567  CB  ALA E   2     126.740  91.990  51.800  1.00  0.00           C
ATOM   2568  HB1 ALA E   2     127.740  91.850  51.360  1.00  0.00           H
ATOM   2569  HB2 ALA E   2     126.330  92.960  51.440  1.00  0.00           H
ATOM   2570  HB3 ALA E   2     126.850  92.030  52.900  1.00  0.00           H
ATOM   2571  C   ALA E   2     124.450  90.990  52.080  1.00  0.00           C
ATOM   2572  O   ALA E   2     124.120  92.030  52.640  1.00  0.00           O
ATOM   2573  N   GLU E   3     123.610  89.940  52.030  1.00  0.00           N
ATOM   2574  HN  GLU E   3     123.890  89.080  51.600  1.00  0.00           H
ATOM   2575  CA  GLU E   3     122.270  89.960  52.600  1.00  0.00           C
ATOM   2576  HA  GLU E   3     121.820  90.910  52.340  1.00  0.00           H
ATOM   2577  CB  GLU E   3     121.400  88.830  52.000  1.00  0.00           C
ATOM   2578  HB1 GLU E   3     121.480  87.890  52.590  1.00  0.00           H
ATOM   2579  HB2 GLU E   3     121.800  88.610  50.980  1.00  0.00           H
ATOM   2580  CG  GLU E   3     119.910  89.230  51.790  1.00  0.00           C
ATOM   2581  HG1 GLU E   3     119.370  88.390  51.310  1.00  0.00           H
ATOM   2582  HG2 GLU E   3     119.880  90.090  51.090  1.00  0.00           H
ATOM   2583  CD  GLU E   3     119.190  89.610  53.070  1.00  0.00           C
ATOM   2584  OE1 GLU E   3     119.150  88.770  54.010  1.00  0.00           O
ATOM   2585  OE2 GLU E   3     118.660  90.750  53.130  1.00  0.00           O
ATOM   2586  C   GLU E   3     122.310  89.850  54.130  1.00  0.00           C
ATOM   2587  O   GLU E   3     122.890  88.920  54.690  1.00  0.00           O
ATOM   2588  N   PHE E   4     121.670  90.800  54.830  1.00  0.00           N
ATOM   2589  HN  PHE E   4     121.220  91.550  54.360  1.00  0.00           H
ATOM   2590  CA  PHE E   4     121.610  90.820  56.280  1.00  0.00           C
ATOM   2591  HA  PHE E   4     121.740  89.810  56.660  1.00  0.00           H
ATOM   2592  CB  PHE E   4     122.690  91.750  56.910  1.00  0.00           C
ATOM   2593  HB1 PHE E   4     122.510  91.900  58.000  1.00  0.00           H
ATOM   2594  HB2 PHE E   4     122.660  92.740  56.410  1.00  0.00           H
ATOM   2595  CG  PHE E   4     124.060  91.150  56.800  1.00  0.00           C
ATOM   2596  CD1 PHE E   4     125.000  91.640  55.870  1.00  0.00           C
ATOM   2597  HD1 PHE E   4     124.700  92.420  55.180  1.00  0.00           H
ATOM   2598  CE1 PHE E   4     126.300  91.130  55.830  1.00  0.00           C
ATOM   2599  HE1 PHE E   4     127.010  91.500  55.100  1.00  0.00           H
ATOM   2600  CZ  PHE E   4     126.670  90.110  56.710  1.00  0.00           C
ATOM   2601  HZ  PHE E   4     127.670  89.690  56.660  1.00  0.00           H
ATOM   2602  CD2 PHE E   4     124.450  90.130  57.680  1.00  0.00           C
ATOM   2603  HD2 PHE E   4     123.730  89.730  58.380  1.00  0.00           H
ATOM   2604  CE2 PHE E   4     125.750  89.600  57.630  1.00  0.00           C
ATOM   2605  HE2 PHE E   4     126.030  88.800  58.290  1.00  0.00           H
ATOM   2606  C   PHE E   4     120.230  91.240  56.780  1.00  0.00           C
ATOM   2607  O   PHE E   4     120.090  92.070  57.670  1.00  0.00           O
ATOM   2608  N   ARG E   5     119.150  90.650  56.240  1.00  0.00           N
ATOM   2609  HN  ARG E   5     119.210  90.060  55.420  1.00  0.00           H
ATOM   2610  CA  ARG E   5     117.840  90.750  56.870  1.00  0.00           C
ATOM   2611  HA  ARG E   5     117.640  91.790  57.080  1.00  0.00           H
ATOM   2612  CB  ARG E   5     116.720  90.240  55.920  1.00  0.00           C
ATOM   2613  HB1 ARG E   5     116.960  89.190  55.610  1.00  0.00           H
ATOM   2614  HB2 ARG E   5     116.760  90.850  54.990  1.00  0.00           H
ATOM   2615  CG  ARG E   5     115.290  90.290  56.500  1.00  0.00           C
ATOM   2616  HG1 ARG E   5     115.060  91.330  56.820  1.00  0.00           H
ATOM   2617  HG2 ARG E   5     115.260  89.650  57.400  1.00  0.00           H
ATOM   2618  CD  ARG E   5     114.210  89.820  55.520  1.00  0.00           C
ATOM   2619  HD1 ARG E   5     114.450  88.810  55.120  1.00  0.00           H
ATOM   2620  HD2 ARG E   5     114.110  90.540  54.680  1.00  0.00           H
ATOM   2621  NE  ARG E   5     112.930  89.740  56.300  1.00  0.00           N
ATOM   2622  HE  ARG E   5     112.950  89.820  57.300  1.00  0.00           H
ATOM   2623  CZ  ARG E   5     111.730  89.570  55.760  1.00  0.00           C
ATOM   2624  NH1 ARG E   5     111.500  89.540  54.470  1.00  0.00           N
ATOM   2625 HH11 ARG E   5     112.260  89.730  53.850  1.00  0.00           H
ATOM   2626 HH12 ARG E   5     110.570  89.800  54.200  1.00  0.00           H
ATOM   2627  NH2 ARG E   5     110.690  89.440  56.570  1.00  0.00           N
ATOM   2628 HH21 ARG E   5     110.900  89.390  57.560  1.00  0.00           H
ATOM   2629 HH22 ARG E   5     109.830  89.090  56.190  1.00  0.00           H
ATOM   2630  C   ARG E   5     117.790  89.990  58.190  1.00  0.00           C
ATOM   2631  O   ARG E   5     117.980  88.780  58.240  1.00  0.00           O
ATOM   2632  N   HIS E   6     117.550  90.690  59.310  1.00  0.00           N
ATOM   2633  HN  HIS E   6     117.470  91.690  59.290  1.00  0.00           H
ATOM   2634  CA  HIS E   6     117.420  90.080  60.620  1.00  0.00           C
ATOM   2635  HA  HIS E   6     117.380  89.000  60.540  1.00  0.00           H
ATOM   2636  CB  HIS E   6     118.580  90.480  61.560  1.00  0.00           C
ATOM   2637  HB1 HIS E   6     118.310  90.400  62.620  1.00  0.00           H
ATOM   2638  HB2 HIS E   6     118.860  91.540  61.360  1.00  0.00           H
ATOM   2639  ND1 HIS E   6     119.750  88.330  61.860  1.00  0.00           N
ATOM   2640  CG  HIS E   6     119.800  89.630  61.390  1.00  0.00           C
ATOM   2641  CE1 HIS E   6     120.990  87.880  61.710  1.00  0.00           C
ATOM   2642  HE1 HIS E   6     121.320  86.870  61.970  1.00  0.00           H
ATOM   2643  NE2 HIS E   6     121.820  88.820  61.210  1.00  0.00           N
ATOM   2644  HE2 HIS E   6     122.800  88.720  61.050  1.00  0.00           H
ATOM   2645  CD2 HIS E   6     121.060  89.950  61.000  1.00  0.00           C
ATOM   2646  HD2 HIS E   6     121.440  90.890  60.620  1.00  0.00           H
ATOM   2647  C   HIS E   6     116.110  90.520  61.250  1.00  0.00           C
ATOM   2648  O   HIS E   6     115.910  91.700  61.530  1.00  0.00           O
ATOM   2649  N   ASP E   7     115.180  89.580  61.500  1.00  0.00           N
ATOM   2650  HN  ASP E   7     115.350  88.620  61.300  1.00  0.00           H
ATOM   2651  CA  ASP E   7     113.890  89.880  62.060  1.00  0.00           C
ATOM   2652  HA  ASP E   7     113.740  90.950  62.110  1.00  0.00           H
ATOM   2653  CB  ASP E   7     112.700  89.250  61.250  1.00  0.00           C
ATOM   2654  HB1 ASP E   7     111.750  89.520  61.750  1.00  0.00           H
ATOM   2655  HB2 ASP E   7     112.810  88.150  61.260  1.00  0.00           H
ATOM   2656  CG  ASP E   7     112.570  89.680  59.800  1.00  0.00           C
ATOM   2657  OD1 ASP E   7     111.620  89.180  59.130  1.00  0.00           O
ATOM   2658  OD2 ASP E   7     113.430  90.410  59.240  1.00  0.00           O
ATOM   2659  C   ASP E   7     113.880  89.340  63.490  1.00  0.00           C
ATOM   2660  O   ASP E   7     114.440  88.290  63.780  1.00  0.00           O
ATOM   2661  N   SER E   8     113.260  90.080  64.430  1.00  0.00           N
ATOM   2662  HN  SER E   8     112.820  90.940  64.150  1.00  0.00           H
ATOM   2663  CA  SER E   8     113.130  89.690  65.830  1.00  0.00           C
ATOM   2664  HA  SER E   8     113.360  88.640  65.950  1.00  0.00           H
ATOM   2665  CB  SER E   8     114.000  90.540  66.810  1.00  0.00           C
ATOM   2666  HB1 SER E   8     113.620  90.470  67.850  1.00  0.00           H
ATOM   2667  HB2 SER E   8     113.970  91.610  66.510  1.00  0.00           H
ATOM   2668  OG  SER E   8     115.360  90.090  66.840  1.00  0.00           O
ATOM   2669  HG1 SER E   8     115.760  90.350  65.980  1.00  0.00           H
ATOM   2670  C   SER E   8     111.700  89.880  66.280  1.00  0.00           C
ATOM   2671  O   SER E   8     111.180  91.000  66.230  1.00  0.00           O
ATOM   2672  N   GLY E   9     111.020  88.810  66.750  1.00  0.00           N
ATOM   2673  HN  GLY E   9     111.470  87.900  66.760  1.00  0.00           H
ATOM   2674  CA  GLY E   9     109.670  88.890  67.300  1.00  0.00           C
ATOM   2675  HA1 GLY E   9     109.330  89.920  67.360  1.00  0.00           H
ATOM   2676  HA2 GLY E   9     109.030  88.280  66.680  1.00  0.00           H
ATOM   2677  C   GLY E   9     109.620  88.300  68.680  1.00  0.00           C
ATOM   2678  O   GLY E   9     109.880  87.110  68.860  1.00  0.00           O
ATOM   2679  N   TYR E  10     109.260  89.120  69.680  1.00  0.00           N
ATOM   2680  HN  TYR E  10     108.930  90.050  69.480  1.00  0.00           H
ATOM   2681  CA  TYR E  10     109.310  88.750  71.090  1.00  0.00           C
ATOM   2682  HA  TYR E  10     109.150  87.690  71.200  1.00  0.00           H
ATOM   2683  CB  TYR E  10     110.650  89.180  71.760  1.00  0.00           C
ATOM   2684  HB1 TYR E  10     110.620  88.980  72.860  1.00  0.00           H
ATOM   2685  HB2 TYR E  10     110.820  90.270  71.620  1.00  0.00           H
ATOM   2686  CG  TYR E  10     111.850  88.440  71.220  1.00  0.00           C
ATOM   2687  CD1 TYR E  10     112.210  87.200  71.770  1.00  0.00           C
ATOM   2688  HD1 TYR E  10     111.600  86.750  72.530  1.00  0.00           H
ATOM   2689  CE1 TYR E  10     113.400  86.570  71.370  1.00  0.00           C
ATOM   2690  HE1 TYR E  10     113.700  85.640  71.830  1.00  0.00           H
ATOM   2691  CZ  TYR E  10     114.230  87.170  70.410  1.00  0.00           C
ATOM   2692  OH  TYR E  10     115.440  86.550  70.070  1.00  0.00           O
ATOM   2693  HH  TYR E  10     115.840  87.040  69.330  1.00  0.00           H
ATOM   2694  CD2 TYR E  10     112.690  89.040  70.270  1.00  0.00           C
ATOM   2695  HD2 TYR E  10     112.430  90.010  69.860  1.00  0.00           H
ATOM   2696  CE2 TYR E  10     113.870  88.400  69.860  1.00  0.00           C
ATOM   2697  HE2 TYR E  10     114.520  88.870  69.140  1.00  0.00           H
ATOM   2698  C   TYR E  10     108.180  89.470  71.800  1.00  0.00           C
ATOM   2699  O   TYR E  10     108.360  90.070  72.860  1.00  0.00           O
ATOM   2700  N   GLU E  11     106.980  89.470  71.210  1.00  0.00           N
ATOM   2701  HN  GLU E  11     106.830  88.970  70.360  1.00  0.00           H
ATOM   2702  CA  GLU E  11     105.940  90.420  71.560  1.00  0.00           C
ATOM   2703  HA  GLU E  11     106.390  91.380  71.730  1.00  0.00           H
ATOM   2704  CB  GLU E  11     104.930  90.530  70.380  1.00  0.00           C
ATOM   2705  HB1 GLU E  11     104.300  91.430  70.550  1.00  0.00           H
ATOM   2706  HB2 GLU E  11     104.260  89.650  70.380  1.00  0.00           H
ATOM   2707  CG  GLU E  11     105.560  90.630  68.950  1.00  0.00           C
ATOM   2708  HG1 GLU E  11     104.730  90.800  68.230  1.00  0.00           H
ATOM   2709  HG2 GLU E  11     106.020  89.660  68.670  1.00  0.00           H
ATOM   2710  CD  GLU E  11     106.600  91.710  68.720  1.00  0.00           C
ATOM   2711  OE1 GLU E  11     106.300  92.690  67.980  1.00  0.00           O
ATOM   2712  OE2 GLU E  11     107.750  91.590  69.200  1.00  0.00           O
ATOM   2713  C   GLU E  11     105.190  90.020  72.840  1.00  0.00           C
ATOM   2714  O   GLU E  11     104.630  90.850  73.550  1.00  0.00           O
ATOM   2715  N   VAL E  12     105.210  88.710  73.180  1.00  0.00           N
ATOM   2716  HN  VAL E  12     105.660  88.070  72.570  1.00  0.00           H
ATOM   2717  CA  VAL E  12     104.650  88.160  74.410  1.00  0.00           C
ATOM   2718  HA  VAL E  12     103.610  88.470  74.440  1.00  0.00           H
ATOM   2719  CB  VAL E  12     104.670  86.630  74.380  1.00  0.00           C
ATOM   2720  HB  VAL E  12     104.020  86.300  73.540  1.00  0.00           H
ATOM   2721  CG1 VAL E  12     106.100  86.090  74.120  1.00  0.00           C
ATOM   2722 HG11 VAL E  12     106.070  84.980  74.050  1.00  0.00           H
ATOM   2723 HG12 VAL E  12     106.530  86.470  73.180  1.00  0.00           H
ATOM   2724 HG13 VAL E  12     106.780  86.350  74.960  1.00  0.00           H
ATOM   2725  CG2 VAL E  12     104.110  86.010  75.680  1.00  0.00           C
ATOM   2726 HG21 VAL E  12     104.090  84.910  75.580  1.00  0.00           H
ATOM   2727 HG22 VAL E  12     104.740  86.260  76.560  1.00  0.00           H
ATOM   2728 HG23 VAL E  12     103.070  86.360  75.860  1.00  0.00           H
ATOM   2729  C   VAL E  12     105.290  88.700  75.690  1.00  0.00           C
ATOM   2730  O   VAL E  12     106.510  88.730  75.840  1.00  0.00           O
ATOM   2731  N   HIS E  13     104.490  89.160  76.680  1.00  0.00           N
ATOM   2732  HN  HIS E  13     103.500  89.180  76.610  1.00  0.00           H
ATOM   2733  CA  HIS E  13     105.070  89.650  77.920  1.00  0.00           C
ATOM   2734  HA  HIS E  13     105.770  88.880  78.230  1.00  0.00           H
ATOM   2735  CB  HIS E  13     105.830  90.990  77.750  1.00  0.00           C
ATOM   2736  HB1 HIS E  13     105.190  91.870  78.010  1.00  0.00           H
ATOM   2737  HB2 HIS E  13     106.130  91.120  76.700  1.00  0.00           H
ATOM   2738  ND1 HIS E  13     107.430  92.020  79.370  1.00  0.00           N
ATOM   2739  CG  HIS E  13     107.090  90.960  78.550  1.00  0.00           C
ATOM   2740  CE1 HIS E  13     108.570  91.670  79.930  1.00  0.00           C
ATOM   2741  HE1 HIS E  13     109.140  92.280  80.640  1.00  0.00           H
ATOM   2742  NE2 HIS E  13     108.980  90.450  79.520  1.00  0.00           N
ATOM   2743  HE2 HIS E  13     109.810  89.950  79.810  1.00  0.00           H
ATOM   2744  CD2 HIS E  13     108.040  89.990  78.630  1.00  0.00           C
ATOM   2745  HD2 HIS E  13     108.100  89.040  78.120  1.00  0.00           H
ATOM   2746  C   HIS E  13     104.080  89.760  79.060  1.00  0.00           C
ATOM   2747  O   HIS E  13     102.890  89.520  78.920  1.00  0.00           O
ATOM   2748  N   HIS E  14     104.600  90.100  80.260  1.00  0.00           N
ATOM   2749  HN  HIS E  14     105.570  90.320  80.330  1.00  0.00           H
ATOM   2750  CA  HIS E  14     103.810  90.320  81.470  1.00  0.00           C
ATOM   2751  HA  HIS E  14     103.170  89.450  81.560  1.00  0.00           H
ATOM   2752  CB  HIS E  14     104.680  90.330  82.750  1.00  0.00           C
ATOM   2753  HB1 HIS E  14     105.160  89.330  82.800  1.00  0.00           H
ATOM   2754  HB2 HIS E  14     104.060  90.450  83.660  1.00  0.00           H
ATOM   2755  ND1 HIS E  14     105.710  92.490  83.480  1.00  0.00           N
ATOM   2756  CG  HIS E  14     105.830  91.300  82.780  1.00  0.00           C
ATOM   2757  CE1 HIS E  14     106.950  92.930  83.630  1.00  0.00           C
ATOM   2758  HE1 HIS E  14     107.250  93.820  84.190  1.00  0.00           H
ATOM   2759  NE2 HIS E  14     107.850  92.080  83.080  1.00  0.00           N
ATOM   2760  HE2 HIS E  14     108.850  92.100  83.230  1.00  0.00           H
ATOM   2761  CD2 HIS E  14     107.140  91.040  82.530  1.00  0.00           C
ATOM   2762  HD2 HIS E  14     107.600  90.160  82.090  1.00  0.00           H
ATOM   2763  C   HIS E  14     102.860  91.500  81.420  1.00  0.00           C
ATOM   2764  O   HIS E  14     103.080  92.490  80.720  1.00  0.00           O
ATOM   2765  N   GLN E  15     101.740  91.420  82.170  1.00  0.00           N
ATOM   2766  HN  GLN E  15     101.600  90.650  82.790  1.00  0.00           H
ATOM   2767  CA  GLN E  15     100.660  92.390  82.100  1.00  0.00           C
ATOM   2768  HA  GLN E  15     100.880  93.150  81.360  1.00  0.00           H
ATOM   2769  CB  GLN E  15      99.330  91.710  81.680  1.00  0.00           C
ATOM   2770  HB1 GLN E  15      98.540  92.500  81.620  1.00  0.00           H
ATOM   2771  HB2 GLN E  15      99.020  90.990  82.460  1.00  0.00           H
ATOM   2772  CG  GLN E  15      99.390  90.990  80.310  1.00  0.00           C
ATOM   2773  HG1 GLN E  15     100.150  90.180  80.330  1.00  0.00           H
ATOM   2774  HG2 GLN E  15      99.670  91.720  79.510  1.00  0.00           H
ATOM   2775  CD  GLN E  15      98.020  90.400  79.950  1.00  0.00           C
ATOM   2776  OE1 GLN E  15      96.990  90.840  80.460  1.00  0.00           O
ATOM   2777  NE2 GLN E  15      97.990  89.390  79.060  1.00  0.00           N
ATOM   2778 HE21 GLN E  15      98.830  89.080  78.610  1.00  0.00           H
ATOM   2779 HE22 GLN E  15      97.100  89.020  78.810  1.00  0.00           H
ATOM   2780  C   GLN E  15     100.460  93.120  83.420  1.00  0.00           C
ATOM   2781  O   GLN E  15      99.440  92.970  84.090  1.00  0.00           O
ATOM   2782  N   LYS E  16     101.420  93.960  83.850  1.00  0.00           N
ATOM   2783  HN  LYS E  16     102.270  94.090  83.340  1.00  0.00           H
ATOM   2784  CA  LYS E  16     101.250  94.780  85.040  1.00  0.00           C
ATOM   2785  HA  LYS E  16     100.620  94.250  85.730  1.00  0.00           H
ATOM   2786  CB  LYS E  16     102.590  95.070  85.750  1.00  0.00           C
ATOM   2787  HB1 LYS E  16     102.370  95.720  86.630  1.00  0.00           H
ATOM   2788  HB2 LYS E  16     103.260  95.620  85.060  1.00  0.00           H
ATOM   2789  CG  LYS E  16     103.300  93.820  86.310  1.00  0.00           C
ATOM   2790  HG1 LYS E  16     103.610  93.160  85.470  1.00  0.00           H
ATOM   2791  HG2 LYS E  16     102.590  93.240  86.930  1.00  0.00           H
ATOM   2792  CD  LYS E  16     104.530  94.170  87.170  1.00  0.00           C
ATOM   2793  HD1 LYS E  16     104.210  94.700  88.090  1.00  0.00           H
ATOM   2794  HD2 LYS E  16     104.990  93.200  87.480  1.00  0.00           H
ATOM   2795  CE  LYS E  16     105.550  95.020  86.410  1.00  0.00           C
ATOM   2796  HE1 LYS E  16     105.150  96.050  86.240  1.00  0.00           H
ATOM   2797  HE2 LYS E  16     105.740  94.550  85.420  1.00  0.00           H
ATOM   2798  NZ  LYS E  16     106.840  95.150  87.100  1.00  0.00           N
ATOM   2799  HZ1 LYS E  16     107.520  95.620  86.480  1.00  0.00           H
ATOM   2800  HZ2 LYS E  16     106.780  95.720  87.970  1.00  0.00           H
ATOM   2801  HZ3 LYS E  16     107.210  94.180  87.300  1.00  0.00           H
ATOM   2802  C   LYS E  16     100.560  96.110  84.730  1.00  0.00           C
ATOM   2803  O   LYS E  16     101.120  97.190  84.900  1.00  0.00           O
ATOM   2804  N   LEU E  17      99.310  96.050  84.260  1.00  0.00           N
ATOM   2805  HN  LEU E  17      98.850  95.170  84.170  1.00  0.00           H
ATOM   2806  CA  LEU E  17      98.580  97.230  83.830  1.00  0.00           C
ATOM   2807  HA  LEU E  17      99.280  97.880  83.320  1.00  0.00           H
ATOM   2808  CB  LEU E  17      97.470  96.860  82.810  1.00  0.00           C
ATOM   2809  HB1 LEU E  17      96.900  97.780  82.520  1.00  0.00           H
ATOM   2810  HB2 LEU E  17      96.750  96.170  83.300  1.00  0.00           H
ATOM   2811  CG  LEU E  17      97.980  96.200  81.510  1.00  0.00           C
ATOM   2812  HG  LEU E  17      98.580  95.300  81.780  1.00  0.00           H
ATOM   2813  CD1 LEU E  17      96.800  95.720  80.660  1.00  0.00           C
ATOM   2814 HD11 LEU E  17      97.140  95.210  79.740  1.00  0.00           H
ATOM   2815 HD12 LEU E  17      96.160  95.000  81.240  1.00  0.00           H
ATOM   2816 HD13 LEU E  17      96.160  96.580  80.370  1.00  0.00           H
ATOM   2817  CD2 LEU E  17      98.860  97.150  80.690  1.00  0.00           C
ATOM   2818 HD21 LEU E  17      99.190  96.660  79.740  1.00  0.00           H
ATOM   2819 HD22 LEU E  17      98.290  98.070  80.420  1.00  0.00           H
ATOM   2820 HD23 LEU E  17      99.770  97.450  81.250  1.00  0.00           H
ATOM   2821  C   LEU E  17      98.000  98.040  84.980  1.00  0.00           C
ATOM   2822  O   LEU E  17      97.360  97.530  85.900  1.00  0.00           O
ATOM   2823  N   VAL E  18      98.200  99.370  84.930  1.00  0.00           N
ATOM   2824  HN  VAL E  18      98.760  99.780  84.200  1.00  0.00           H
ATOM   2825  CA  VAL E  18      97.540 100.310  85.820  1.00  0.00           C
ATOM   2826  HA  VAL E  18      96.920  99.770  86.500  1.00  0.00           H
ATOM   2827  CB  VAL E  18      98.490 101.130  86.710  1.00  0.00           C
ATOM   2828  HB  VAL E  18      99.050 100.410  87.360  1.00  0.00           H
ATOM   2829  CG1 VAL E  18      99.540 101.890  85.880  1.00  0.00           C
ATOM   2830 HG11 VAL E  18     100.180 102.500  86.540  1.00  0.00           H
ATOM   2831 HG12 VAL E  18     100.190 101.170  85.340  1.00  0.00           H
ATOM   2832 HG13 VAL E  18      99.070 102.550  85.130  1.00  0.00           H
ATOM   2833  CG2 VAL E  18      97.700 102.080  87.630  1.00  0.00           C
ATOM   2834 HG21 VAL E  18      98.380 102.590  88.350  1.00  0.00           H
ATOM   2835 HG22 VAL E  18      97.180 102.870  87.060  1.00  0.00           H
ATOM   2836 HG23 VAL E  18      96.940 101.530  88.220  1.00  0.00           H
ATOM   2837  C   VAL E  18      96.610 101.200  85.010  1.00  0.00           C
ATOM   2838  O   VAL E  18      96.960 101.720  83.960  1.00  0.00           O
ATOM   2839  N   PHE E  19      95.360 101.330  85.490  1.00  0.00           N
ATOM   2840  HN  PHE E  19      95.110 100.900  86.360  1.00  0.00           H
ATOM   2841  CA  PHE E  19      94.310 102.130  84.890  1.00  0.00           C
ATOM   2842  HA  PHE E  19      94.690 102.640  84.010  1.00  0.00           H
ATOM   2843  CB  PHE E  19      93.060 101.300  84.500  1.00  0.00           C
ATOM   2844  HB1 PHE E  19      92.150 101.940  84.540  1.00  0.00           H
ATOM   2845  HB2 PHE E  19      92.920 100.480  85.230  1.00  0.00           H
ATOM   2846  CG  PHE E  19      93.130 100.690  83.120  1.00  0.00           C
ATOM   2847  CD1 PHE E  19      92.070 100.880  82.220  1.00  0.00           C
ATOM   2848  HD1 PHE E  19      91.240 101.510  82.500  1.00  0.00           H
ATOM   2849  CE1 PHE E  19      92.050 100.240  80.980  1.00  0.00           C
ATOM   2850  HE1 PHE E  19      91.210 100.370  80.310  1.00  0.00           H
ATOM   2851  CZ  PHE E  19      93.100  99.390  80.610  1.00  0.00           C
ATOM   2852  HZ  PHE E  19      93.080  98.900  79.650  1.00  0.00           H
ATOM   2853  CD2 PHE E  19      94.180  99.840  82.730  1.00  0.00           C
ATOM   2854  HD2 PHE E  19      94.990  99.630  83.420  1.00  0.00           H
ATOM   2855  CE2 PHE E  19      94.180  99.200  81.490  1.00  0.00           C
ATOM   2856  HE2 PHE E  19      94.990  98.550  81.200  1.00  0.00           H
ATOM   2857  C   PHE E  19      93.960 103.220  85.890  1.00  0.00           C
ATOM   2858  O   PHE E  19      93.830 102.980  87.090  1.00  0.00           O
ATOM   2859  N   PHE E  20      93.860 104.470  85.400  1.00  0.00           N
ATOM   2860  HN  PHE E  20      93.790 104.590  84.410  1.00  0.00           H
ATOM   2861  CA  PHE E  20      93.720 105.660  86.220  1.00  0.00           C
ATOM   2862  HA  PHE E  20      93.700 106.470  85.500  1.00  0.00           H
ATOM   2863  CB  PHE E  20      92.390 105.810  87.010  1.00  0.00           C
ATOM   2864  HB1 PHE E  20      92.440 106.650  87.740  1.00  0.00           H
ATOM   2865  HB2 PHE E  20      92.150 104.880  87.570  1.00  0.00           H
ATOM   2866  CG  PHE E  20      91.290 106.130  86.040  1.00  0.00           C
ATOM   2867  CD1 PHE E  20      90.420 105.130  85.580  1.00  0.00           C
ATOM   2868  HD1 PHE E  20      90.540 104.130  85.960  1.00  0.00           H
ATOM   2869  CE1 PHE E  20      89.420 105.430  84.640  1.00  0.00           C
ATOM   2870  HE1 PHE E  20      88.780 104.640  84.280  1.00  0.00           H
ATOM   2871  CZ  PHE E  20      89.260 106.740  84.190  1.00  0.00           C
ATOM   2872  HZ  PHE E  20      88.470 106.980  83.490  1.00  0.00           H
ATOM   2873  CD2 PHE E  20      91.120 107.440  85.570  1.00  0.00           C
ATOM   2874  HD2 PHE E  20      91.780 108.210  85.930  1.00  0.00           H
ATOM   2875  CE2 PHE E  20      90.110 107.750  84.660  1.00  0.00           C
ATOM   2876  HE2 PHE E  20      89.960 108.780  84.350  1.00  0.00           H
ATOM   2877  C   PHE E  20      94.970 105.990  87.000  1.00  0.00           C
ATOM   2878  O   PHE E  20      94.940 106.360  88.170  1.00  0.00           O
ATOM   2879  N   ALA E  21      96.130 105.870  86.330  1.00  0.00           N
ATOM   2880  HN  ALA E  21      96.110 105.540  85.400  1.00  0.00           H
ATOM   2881  CA  ALA E  21      97.460 106.070  86.880  1.00  0.00           C
ATOM   2882  HA  ALA E  21      97.500 105.610  87.860  1.00  0.00           H
ATOM   2883  CB  ALA E  21      98.450 105.360  85.940  1.00  0.00           C
ATOM   2884  HB1 ALA E  21      98.090 104.330  85.730  1.00  0.00           H
ATOM   2885  HB2 ALA E  21      98.540 105.890  84.970  1.00  0.00           H
ATOM   2886  HB3 ALA E  21      99.450 105.280  86.410  1.00  0.00           H
ATOM   2887  C   ALA E  21      97.870 107.530  87.020  1.00  0.00           C
ATOM   2888  O   ALA E  21      99.050 107.880  86.980  1.00  0.00           O
ATOM   2889  N   GLU E  22      96.900 108.440  87.190  1.00  0.00           N
ATOM   2890  HN  GLU E  22      95.970 108.150  87.420  1.00  0.00           H
ATOM   2891  CA  GLU E  22      97.130 109.870  87.210  1.00  0.00           C
ATOM   2892  HA  GLU E  22      98.090 110.090  87.650  1.00  0.00           H
ATOM   2893  CB  GLU E  22      96.970 110.490  85.790  1.00  0.00           C
ATOM   2894  HB1 GLU E  22      95.900 110.410  85.500  1.00  0.00           H
ATOM   2895  HB2 GLU E  22      97.560 109.890  85.070  1.00  0.00           H
ATOM   2896  CG  GLU E  22      97.430 111.970  85.690  1.00  0.00           C
ATOM   2897  HG1 GLU E  22      98.530 112.010  85.640  1.00  0.00           H
ATOM   2898  HG2 GLU E  22      97.100 112.520  86.600  1.00  0.00           H
ATOM   2899  CD  GLU E  22      96.850 112.730  84.510  1.00  0.00           C
ATOM   2900  OE1 GLU E  22      96.190 112.160  83.600  1.00  0.00           O
ATOM   2901  OE2 GLU E  22      97.010 113.990  84.520  1.00  0.00           O
ATOM   2902  C   GLU E  22      96.060 110.410  88.130  1.00  0.00           C
ATOM   2903  O   GLU E  22      94.970 109.850  88.200  1.00  0.00           O
ATOM   2904  N   ASP E  23      96.340 111.500  88.870  1.00  0.00           N
ATOM   2905  HN  ASP E  23      97.220 111.970  88.790  1.00  0.00           H
ATOM   2906  CA  ASP E  23      95.420 112.180  89.750  1.00  0.00           C
ATOM   2907  HA  ASP E  23      95.050 111.440  90.450  1.00  0.00           H
ATOM   2908  CB  ASP E  23      96.190 113.260  90.580  1.00  0.00           C
ATOM   2909  HB1 ASP E  23      96.810 112.690  91.310  1.00  0.00           H
ATOM   2910  HB2 ASP E  23      95.470 113.880  91.160  1.00  0.00           H
ATOM   2911  CG  ASP E  23      97.140 114.200  89.850  1.00  0.00           C
ATOM   2912  OD1 ASP E  23      97.440 114.040  88.640  1.00  0.00           O
ATOM   2913  OD2 ASP E  23      97.690 115.090  90.560  1.00  0.00           O
ATOM   2914  C   ASP E  23      94.170 112.740  89.050  1.00  0.00           C
ATOM   2915  O   ASP E  23      94.250 113.650  88.230  1.00  0.00           O
ATOM   2916  N   VAL E  24      92.980 112.180  89.350  1.00  0.00           N
ATOM   2917  HN  VAL E  24      92.900 111.460  90.050  1.00  0.00           H
ATOM   2918  CA  VAL E  24      91.760 112.470  88.620  1.00  0.00           C
ATOM   2919  HA  VAL E  24      91.930 113.290  87.940  1.00  0.00           H
ATOM   2920  CB  VAL E  24      91.300 111.300  87.740  1.00  0.00           C
ATOM   2921  HB  VAL E  24      90.240 111.440  87.440  1.00  0.00           H
ATOM   2922  CG1 VAL E  24      92.130 111.300  86.450  1.00  0.00           C
ATOM   2923 HG11 VAL E  24      91.770 110.490  85.780  1.00  0.00           H
ATOM   2924 HG12 VAL E  24      92.030 112.270  85.920  1.00  0.00           H
ATOM   2925 HG13 VAL E  24      93.200 111.120  86.680  1.00  0.00           H
ATOM   2926  CG2 VAL E  24      91.450 109.950  88.480  1.00  0.00           C
ATOM   2927 HG21 VAL E  24      90.980 109.140  87.900  1.00  0.00           H
ATOM   2928 HG22 VAL E  24      92.520 109.690  88.620  1.00  0.00           H
ATOM   2929 HG23 VAL E  24      90.980 109.980  89.490  1.00  0.00           H
ATOM   2930  C   VAL E  24      90.620 112.950  89.510  1.00  0.00           C
ATOM   2931  O   VAL E  24      89.950 112.200  90.210  1.00  0.00           O
ATOM   2932  N   GLY E  25      90.320 114.260  89.450  1.00  0.00           N
ATOM   2933  HN  GLY E  25      90.930 114.870  88.930  1.00  0.00           H
ATOM   2934  CA  GLY E  25      89.290 114.880  90.270  1.00  0.00           C
ATOM   2935  HA1 GLY E  25      89.220 114.360  91.210  1.00  0.00           H
ATOM   2936  HA2 GLY E  25      89.580 115.910  90.410  1.00  0.00           H
ATOM   2937  C   GLY E  25      87.920 114.890  89.660  1.00  0.00           C
ATOM   2938  O   GLY E  25      86.960 115.260  90.340  1.00  0.00           O
ATOM   2939  N   SER E  26      87.750 114.530  88.370  1.00  0.00           N
ATOM   2940  HN  SER E  26      88.530 114.190  87.840  1.00  0.00           H
ATOM   2941  CA  SER E  26      86.490 114.730  87.660  1.00  0.00           C
ATOM   2942  HA  SER E  26      85.700 114.970  88.370  1.00  0.00           H
ATOM   2943  CB  SER E  26      86.560 115.910  86.650  1.00  0.00           C
ATOM   2944  HB1 SER E  26      85.630 115.980  86.030  1.00  0.00           H
ATOM   2945  HB2 SER E  26      87.420 115.760  85.960  1.00  0.00           H
ATOM   2946  OG  SER E  26      86.690 117.160  87.320  1.00  0.00           O
ATOM   2947  HG1 SER E  26      87.590 117.180  87.710  1.00  0.00           H
ATOM   2948  C   SER E  26      86.000 113.490  86.930  1.00  0.00           C
ATOM   2949  O   SER E  26      85.490 113.560  85.820  1.00  0.00           O
ATOM   2950  N   ASN E  27      86.130 112.300  87.550  1.00  0.00           N
ATOM   2951  HN  ASN E  27      86.500 112.250  88.480  1.00  0.00           H
ATOM   2952  CA  ASN E  27      85.670 111.050  86.960  1.00  0.00           C
ATOM   2953  HA  ASN E  27      86.130 111.000  85.980  1.00  0.00           H
ATOM   2954  CB  ASN E  27      86.120 109.790  87.750  1.00  0.00           C
ATOM   2955  HB1 ASN E  27      85.720 108.860  87.290  1.00  0.00           H
ATOM   2956  HB2 ASN E  27      85.770 109.820  88.790  1.00  0.00           H
ATOM   2957  CG  ASN E  27      87.630 109.690  87.730  1.00  0.00           C
ATOM   2958  OD1 ASN E  27      88.210 109.190  86.770  1.00  0.00           O
ATOM   2959  ND2 ASN E  27      88.270 110.130  88.840  1.00  0.00           N
ATOM   2960 HD21 ASN E  27      87.760 110.560  89.580  1.00  0.00           H
ATOM   2961 HD22 ASN E  27      89.270 110.120  88.840  1.00  0.00           H
ATOM   2962  C   ASN E  27      84.160 110.960  86.710  1.00  0.00           C
ATOM   2963  O   ASN E  27      83.330 111.470  87.460  1.00  0.00           O
ATOM   2964  N   LYS E  28      83.800 110.280  85.610  1.00  0.00           N
ATOM   2965  HN  LYS E  28      84.520 109.810  85.090  1.00  0.00           H
ATOM   2966  CA  LYS E  28      82.440 110.160  85.120  1.00  0.00           C
ATOM   2967  HA  LYS E  28      81.800 109.830  85.930  1.00  0.00           H
ATOM   2968  CB  LYS E  28      81.910 111.470  84.480  1.00  0.00           C
ATOM   2969  HB1 LYS E  28      82.570 111.740  83.630  1.00  0.00           H
ATOM   2970  HB2 LYS E  28      82.010 112.300  85.220  1.00  0.00           H
ATOM   2971  CG  LYS E  28      80.430 111.390  84.050  1.00  0.00           C
ATOM   2972  HG1 LYS E  28      79.800 111.490  84.970  1.00  0.00           H
ATOM   2973  HG2 LYS E  28      80.210 110.390  83.620  1.00  0.00           H
ATOM   2974  CD  LYS E  28      79.970 112.450  83.040  1.00  0.00           C
ATOM   2975  HD1 LYS E  28      78.900 112.270  82.790  1.00  0.00           H
ATOM   2976  HD2 LYS E  28      80.030 113.460  83.520  1.00  0.00           H
ATOM   2977  CE  LYS E  28      80.770 112.510  81.730  1.00  0.00           C
ATOM   2978  HE1 LYS E  28      81.790 112.920  81.920  1.00  0.00           H
ATOM   2979  HE2 LYS E  28      80.270 113.170  80.990  1.00  0.00           H
ATOM   2980  NZ  LYS E  28      80.930 111.170  81.120  1.00  0.00           N
ATOM   2981  HZ1 LYS E  28      80.080 110.880  80.590  1.00  0.00           H
ATOM   2982  HZ2 LYS E  28      81.740 111.200  80.450  1.00  0.00           H
ATOM   2983  HZ3 LYS E  28      81.170 110.460  81.840  1.00  0.00           H
ATOM   2984  C   LYS E  28      82.470 109.060  84.060  1.00  0.00           C
ATOM   2985  O   LYS E  28      82.470 109.320  82.860  1.00  0.00           O
ATOM   2986  N   GLY E  29      82.520 107.800  84.520  1.00  0.00           N
ATOM   2987  HN  GLY E  29      82.420 107.630  85.500  1.00  0.00           H
ATOM   2988  CA  GLY E  29      82.760 106.630  83.680  1.00  0.00           C
ATOM   2989  HA1 GLY E  29      82.170 105.820  84.070  1.00  0.00           H
ATOM   2990  HA2 GLY E  29      82.520 106.860  82.650  1.00  0.00           H
ATOM   2991  C   GLY E  29      84.200 106.210  83.720  1.00  0.00           C
ATOM   2992  O   GLY E  29      85.070 106.760  83.040  1.00  0.00           O
ATOM   2993  N   ALA E  30      84.510 105.190  84.530  1.00  0.00           N
ATOM   2994  HN  ALA E  30      83.820 104.860  85.180  1.00  0.00           H
ATOM   2995  CA  ALA E  30      85.790 104.530  84.570  1.00  0.00           C
ATOM   2996  HA  ALA E  30      86.460 104.950  83.830  1.00  0.00           H
ATOM   2997  CB  ALA E  30      86.400 104.660  85.980  1.00  0.00           C
ATOM   2998  HB1 ALA E  30      86.620 105.730  86.180  1.00  0.00           H
ATOM   2999  HB2 ALA E  30      85.690 104.310  86.750  1.00  0.00           H
ATOM   3000  HB3 ALA E  30      87.340 104.080  86.070  1.00  0.00           H
ATOM   3001  C   ALA E  30      85.570 103.070  84.210  1.00  0.00           C
ATOM   3002  O   ALA E  30      84.750 102.370  84.820  1.00  0.00           O
ATOM   3003  N   ILE E  31      86.260 102.570  83.160  1.00  0.00           N
ATOM   3004  HN  ILE E  31      86.940 103.100  82.670  1.00  0.00           H
ATOM   3005  CA  ILE E  31      85.970 101.280  82.580  1.00  0.00           C
ATOM   3006  HA  ILE E  31      85.610 100.620  83.360  1.00  0.00           H
ATOM   3007  CB  ILE E  31      84.900 101.380  81.470  1.00  0.00           C
ATOM   3008  HB  ILE E  31      83.980 101.820  81.950  1.00  0.00           H
ATOM   3009  CG2 ILE E  31      85.350 102.370  80.370  1.00  0.00           C
ATOM   3010 HG21 ILE E  31      84.550 102.460  79.600  1.00  0.00           H
ATOM   3011 HG22 ILE E  31      85.540 103.380  80.780  1.00  0.00           H
ATOM   3012 HG23 ILE E  31      86.270 102.010  79.860  1.00  0.00           H
ATOM   3013  CG1 ILE E  31      84.480 100.030  80.850  1.00  0.00           C
ATOM   3014 HG11 ILE E  31      85.340  99.550  80.350  1.00  0.00           H
ATOM   3015 HG12 ILE E  31      83.730 100.250  80.040  1.00  0.00           H
ATOM   3016  CD  ILE E  31      83.830  99.050  81.830  1.00  0.00           C
ATOM   3017  HD1 ILE E  31      83.550  98.110  81.310  1.00  0.00           H
ATOM   3018  HD2 ILE E  31      84.520  98.780  82.660  1.00  0.00           H
ATOM   3019  HD3 ILE E  31      82.910  99.490  82.270  1.00  0.00           H
ATOM   3020  C   ILE E  31      87.250 100.660  82.060  1.00  0.00           C
ATOM   3021  O   ILE E  31      88.180 101.340  81.630  1.00  0.00           O
ATOM   3022  N   ILE E  32      87.330  99.320  82.140  1.00  0.00           N
ATOM   3023  HN  ILE E  32      86.570  98.810  82.540  1.00  0.00           H
ATOM   3024  CA  ILE E  32      88.420  98.490  81.700  1.00  0.00           C
ATOM   3025  HA  ILE E  32      88.890  98.940  80.830  1.00  0.00           H
ATOM   3026  CB  ILE E  32      89.470  98.260  82.800  1.00  0.00           C
ATOM   3027  HB  ILE E  32      89.980  99.240  82.970  1.00  0.00           H
ATOM   3028  CG2 ILE E  32      88.790  97.870  84.140  1.00  0.00           C
ATOM   3029 HG21 ILE E  32      89.540  97.810  84.950  1.00  0.00           H
ATOM   3030 HG22 ILE E  32      88.040  98.620  84.460  1.00  0.00           H
ATOM   3031 HG23 ILE E  32      88.290  96.880  84.050  1.00  0.00           H
ATOM   3032  CG1 ILE E  32      90.560  97.230  82.390  1.00  0.00           C
ATOM   3033 HG11 ILE E  32      90.960  97.530  81.390  1.00  0.00           H
ATOM   3034 HG12 ILE E  32      90.100  96.220  82.280  1.00  0.00           H
ATOM   3035  CD  ILE E  32      91.710  97.120  83.390  1.00  0.00           C
ATOM   3036  HD1 ILE E  32      92.500  96.440  83.020  1.00  0.00           H
ATOM   3037  HD2 ILE E  32      92.170  98.110  83.570  1.00  0.00           H
ATOM   3038  HD3 ILE E  32      91.350  96.710  84.350  1.00  0.00           H
ATOM   3039  C   ILE E  32      87.790  97.190  81.280  1.00  0.00           C
ATOM   3040  O   ILE E  32      86.780  96.780  81.860  1.00  0.00           O
ATOM   3041  N   GLY E  33      88.320  96.470  80.270  1.00  0.00           N
ATOM   3042  HN  GLY E  33      89.040  96.870  79.690  1.00  0.00           H
ATOM   3043  CA  GLY E  33      87.840  95.110  80.070  1.00  0.00           C
ATOM   3044  HA1 GLY E  33      88.010  94.560  80.980  1.00  0.00           H
ATOM   3045  HA2 GLY E  33      86.800  95.160  79.810  1.00  0.00           H
ATOM   3046  C   GLY E  33      88.510  94.360  78.960  1.00  0.00           C
ATOM   3047  O   GLY E  33      88.440  94.730  77.790  1.00  0.00           O
ATOM   3048  N   LEU E  34      89.140  93.220  79.300  1.00  0.00           N
ATOM   3049  HN  LEU E  34      89.190  92.960  80.260  1.00  0.00           H
ATOM   3050  CA  LEU E  34      89.820  92.320  78.380  1.00  0.00           C
ATOM   3051  HA  LEU E  34      90.570  92.900  77.860  1.00  0.00           H
ATOM   3052  CB  LEU E  34      90.510  91.160  79.130  1.00  0.00           C
ATOM   3053  HB1 LEU E  34      91.020  90.500  78.400  1.00  0.00           H
ATOM   3054  HB2 LEU E  34      89.730  90.540  79.640  1.00  0.00           H
ATOM   3055  CG  LEU E  34      91.560  91.570  80.190  1.00  0.00           C
ATOM   3056  HG  LEU E  34      91.050  92.130  81.000  1.00  0.00           H
ATOM   3057  CD1 LEU E  34      92.230  90.320  80.790  1.00  0.00           C
ATOM   3058 HD11 LEU E  34      92.950  90.620  81.570  1.00  0.00           H
ATOM   3059 HD12 LEU E  34      91.470  89.650  81.240  1.00  0.00           H
ATOM   3060 HD13 LEU E  34      92.780  89.770  80.000  1.00  0.00           H
ATOM   3061  CD2 LEU E  34      92.660  92.470  79.620  1.00  0.00           C
ATOM   3062 HD21 LEU E  34      93.380  92.750  80.410  1.00  0.00           H
ATOM   3063 HD22 LEU E  34      93.240  91.910  78.850  1.00  0.00           H
ATOM   3064 HD23 LEU E  34      92.240  93.400  79.180  1.00  0.00           H
ATOM   3065  C   LEU E  34      88.910  91.760  77.280  1.00  0.00           C
ATOM   3066  O   LEU E  34      89.300  91.660  76.120  1.00  0.00           O
ATOM   3067  N   MET E  35      87.660  91.390  77.620  1.00  0.00           N
ATOM   3068  HN  MET E  35      87.370  91.380  78.570  1.00  0.00           H
ATOM   3069  CA  MET E  35      86.650  91.110  76.620  1.00  0.00           C
ATOM   3070  HA  MET E  35      86.960  91.480  75.650  1.00  0.00           H
ATOM   3071  CB  MET E  35      86.360  89.590  76.530  1.00  0.00           C
ATOM   3072  HB1 MET E  35      85.770  89.270  77.420  1.00  0.00           H
ATOM   3073  HB2 MET E  35      87.340  89.070  76.600  1.00  0.00           H
ATOM   3074  CG  MET E  35      85.670  89.130  75.230  1.00  0.00           C
ATOM   3075  HG1 MET E  35      85.670  88.020  75.230  1.00  0.00           H
ATOM   3076  HG2 MET E  35      86.280  89.460  74.360  1.00  0.00           H
ATOM   3077  SD  MET E  35      83.960  89.680  74.980  1.00  0.00           S
ATOM   3078  CE  MET E  35      83.730  88.940  73.350  1.00  0.00           C
ATOM   3079  HE1 MET E  35      82.820  89.360  72.860  1.00  0.00           H
ATOM   3080  HE2 MET E  35      84.590  89.160  72.680  1.00  0.00           H
ATOM   3081  HE3 MET E  35      83.610  87.840  73.410  1.00  0.00           H
ATOM   3082  C   MET E  35      85.400  91.860  77.030  1.00  0.00           C
ATOM   3083  O   MET E  35      84.890  91.680  78.140  1.00  0.00           O
ATOM   3084  N   VAL E  36      84.870  92.720  76.140  1.00  0.00           N
ATOM   3085  HN  VAL E  36      85.270  92.860  75.240  1.00  0.00           H
ATOM   3086  CA  VAL E  36      83.640  93.450  76.380  1.00  0.00           C
ATOM   3087  HA  VAL E  36      83.100  92.950  77.170  1.00  0.00           H
ATOM   3088  CB  VAL E  36      83.830  94.910  76.800  1.00  0.00           C
ATOM   3089  HB  VAL E  36      82.850  95.310  77.140  1.00  0.00           H
ATOM   3090  CG1 VAL E  36      84.800  94.990  77.980  1.00  0.00           C
ATOM   3091 HG11 VAL E  36      84.790  96.010  78.420  1.00  0.00           H
ATOM   3092 HG12 VAL E  36      84.520  94.250  78.760  1.00  0.00           H
ATOM   3093 HG13 VAL E  36      85.840  94.770  77.640  1.00  0.00           H
ATOM   3094  CG2 VAL E  36      84.350  95.780  75.640  1.00  0.00           C
ATOM   3095 HG21 VAL E  36      84.540  96.800  76.030  1.00  0.00           H
ATOM   3096 HG22 VAL E  36      85.300  95.380  75.230  1.00  0.00           H
ATOM   3097 HG23 VAL E  36      83.610  95.870  74.820  1.00  0.00           H
ATOM   3098  C   VAL E  36      82.770  93.390  75.150  1.00  0.00           C
ATOM   3099  O   VAL E  36      83.250  93.300  74.020  1.00  0.00           O
ATOM   3100  N   GLY E  37      81.440  93.460  75.360  1.00  0.00           N
ATOM   3101  HN  GLY E  37      81.100  93.490  76.300  1.00  0.00           H
ATOM   3102  CA  GLY E  37      80.460  93.610  74.300  1.00  0.00           C
ATOM   3103  HA1 GLY E  37      80.840  94.260  73.520  1.00  0.00           H
ATOM   3104  HA2 GLY E  37      80.160  92.630  73.940  1.00  0.00           H
ATOM   3105  C   GLY E  37      79.260  94.270  74.920  1.00  0.00           C
ATOM   3106  O   GLY E  37      78.630  93.700  75.810  1.00  0.00           O
ATOM   3107  N   GLY E  38      78.940  95.500  74.490  1.00  0.00           N
ATOM   3108  HN  GLY E  38      79.370  95.890  73.670  1.00  0.00           H
ATOM   3109  CA  GLY E  38      77.990  96.370  75.170  1.00  0.00           C
ATOM   3110  HA1 GLY E  38      77.570  97.050  74.430  1.00  0.00           H
ATOM   3111  HA2 GLY E  38      77.240  95.770  75.660  1.00  0.00           H
ATOM   3112  C   GLY E  38      78.640  97.200  76.230  1.00  0.00           C
ATOM   3113  O   GLY E  38      78.600  96.850  77.410  1.00  0.00           O
ATOM   3114  N   VAL E  39      79.240  98.340  75.840  1.00  0.00           N
ATOM   3115  HN  VAL E  39      79.290  98.590  74.880  1.00  0.00           H
ATOM   3116  CA  VAL E  39      79.800  99.310  76.770  1.00  0.00           C
ATOM   3117  HA  VAL E  39      79.500  99.070  77.780  1.00  0.00           H
ATOM   3118  CB  VAL E  39      81.330  99.400  76.710  1.00  0.00           C
ATOM   3119  HB  VAL E  39      81.650  99.680  75.680  1.00  0.00           H
ATOM   3120  CG1 VAL E  39      81.850 100.460  77.700  1.00  0.00           C
ATOM   3121 HG11 VAL E  39      82.970 100.460  77.700  1.00  0.00           H
ATOM   3122 HG12 VAL E  39      81.520 101.480  77.430  1.00  0.00           H
ATOM   3123 HG13 VAL E  39      81.510 100.240  78.730  1.00  0.00           H
ATOM   3124  CG2 VAL E  39      81.940  98.030  77.050  1.00  0.00           C
ATOM   3125 HG21 VAL E  39      83.050  98.100  77.080  1.00  0.00           H
ATOM   3126 HG22 VAL E  39      81.590  97.670  78.040  1.00  0.00           H
ATOM   3127 HG23 VAL E  39      81.670  97.270  76.280  1.00  0.00           H
ATOM   3128  C   VAL E  39      79.210 100.650  76.420  1.00  0.00           C
ATOM   3129  O   VAL E  39      79.470 101.210  75.350  1.00  0.00           O
ATOM   3130  N   VAL E  40      78.370 101.220  77.300  1.00  0.00           N
ATOM   3131  HN  VAL E  40      78.130 100.730  78.150  1.00  0.00           H
ATOM   3132  CA  VAL E  40      77.630 102.430  77.020  1.00  0.00           C
ATOM   3133  HA  VAL E  40      77.800 102.750  76.000  1.00  0.00           H
ATOM   3134  CB  VAL E  40      76.130 102.220  77.200  1.00  0.00           C
ATOM   3135  HB  VAL E  40      75.910 101.980  78.260  1.00  0.00           H
ATOM   3136  CG1 VAL E  40      75.350 103.490  76.810  1.00  0.00           C
ATOM   3137 HG11 VAL E  40      74.260 103.300  76.920  1.00  0.00           H
ATOM   3138 HG12 VAL E  40      75.610 104.360  77.450  1.00  0.00           H
ATOM   3139 HG13 VAL E  40      75.530 103.760  75.750  1.00  0.00           H
ATOM   3140  CG2 VAL E  40      75.670 101.000  76.370  1.00  0.00           C
ATOM   3141 HG21 VAL E  40      74.560 100.940  76.360  1.00  0.00           H
ATOM   3142 HG22 VAL E  40      76.020 101.080  75.320  1.00  0.00           H
ATOM   3143 HG23 VAL E  40      76.060 100.050  76.800  1.00  0.00           H
ATOM   3144  C   VAL E  40      78.100 103.530  77.950  1.00  0.00           C
ATOM   3145  O   VAL E  40      77.810 103.550  79.150  1.00  0.00           O
ATOM   3146  N   ILE E  41      78.860 104.510  77.410  1.00  0.00           N
ATOM   3147  HN  ILE E  41      79.100 104.480  76.440  1.00  0.00           H
ATOM   3148  CA  ILE E  41      79.430 105.590  78.190  1.00  0.00           C
ATOM   3149  HA  ILE E  41      79.330 105.370  79.250  1.00  0.00           H
ATOM   3150  CB  ILE E  41      80.920 105.820  77.910  1.00  0.00           C
ATOM   3151  HB  ILE E  41      81.040 106.180  76.860  1.00  0.00           H
ATOM   3152  CG2 ILE E  41      81.460 106.920  78.870  1.00  0.00           C
ATOM   3153 HG21 ILE E  41      82.530 107.110  78.670  1.00  0.00           H
ATOM   3154 HG22 ILE E  41      80.930 107.880  78.730  1.00  0.00           H
ATOM   3155 HG23 ILE E  41      81.350 106.600  79.930  1.00  0.00           H
ATOM   3156  CG1 ILE E  41      81.720 104.500  78.040  1.00  0.00           C
ATOM   3157 HG11 ILE E  41      81.280 103.740  77.360  1.00  0.00           H
ATOM   3158 HG12 ILE E  41      81.620 104.120  79.080  1.00  0.00           H
ATOM   3159  CD  ILE E  41      83.200 104.640  77.670  1.00  0.00           C
ATOM   3160  HD1 ILE E  41      83.690 103.640  77.670  1.00  0.00           H
ATOM   3161  HD2 ILE E  41      83.310 105.080  76.660  1.00  0.00           H
ATOM   3162  HD3 ILE E  41      83.740 105.280  78.400  1.00  0.00           H
ATOM   3163  C   ILE E  41      78.640 106.860  77.920  1.00  0.00           C
ATOM   3164  O   ILE E  41      78.680 107.420  76.820  1.00  0.00           O
ATOM   3165  N   ALA E  42      77.870 107.360  78.900  1.00  0.00           N
ATOM   3166  HN  ALA E  42      77.740 106.870  79.770  1.00  0.00           H
ATOM   3167  CA  ALA E  42      77.160 108.610  78.760  1.00  0.00           C
ATOM   3168  HA  ALA E  42      76.600 108.560  77.840  1.00  0.00           H
ATOM   3169  CB  ALA E  42      76.160 108.790  79.910  1.00  0.00           C
ATOM   3170  HB1 ALA E  42      75.470 107.930  79.960  1.00  0.00           H
ATOM   3171  HB2 ALA E  42      76.690 108.880  80.880  1.00  0.00           H
ATOM   3172  HB3 ALA E  42      75.550 109.710  79.770  1.00  0.00           H
ATOM   3173  C   ALA E  42      78.070 109.840  78.670  1.00  0.00           C
ATOM   3174  O   ALA E  42      78.920 110.070  79.540  1.00  0.00           O
ATOM   3175  N   NME E  43      77.910 110.640  77.600  1.00  0.00           N
ATOM   3176  HN  NME E  43      77.210 110.420  76.910  1.00  0.00           H
ATOM   3177  CH3 NME E  43      78.690 111.830  77.390  1.00  0.00           C
ATOM   3178 HH31 NME E  43      78.490 112.580  78.180  1.00  0.00           H
ATOM   3179 HH32 NME E  43      79.780 111.600  77.380  1.00  0.00           H
ATOM   3180 HH33 NME E  43      78.430 112.290  76.410  1.00  0.00           H
ATOM   3181  CH3 ACE F   0      41.280  46.570  80.620  1.00  0.00           C
ATOM   3182 HH31 ACE F   0      41.740  46.640  79.610  1.00  0.00           H
ATOM   3183 HH32 ACE F   0      41.650  45.650  81.120  1.00  0.00           H
ATOM   3184 HH33 ACE F   0      40.180  46.500  80.510  1.00  0.00           H
ATOM   3185  C   ACE F   0      41.630  47.760  81.420  1.00  0.00           C
ATOM   3186  O   ACE F   0      40.750  48.400  82.000  1.00  0.00           O
ATOM   3187  N   ASP F   1      42.920  48.090  81.470  1.00  0.00           N
ATOM   3188  HN  ASP F   1      43.580  47.560  80.930  1.00  0.00           H
ATOM   3189  CA  ASP F   1      43.470  49.160  82.260  1.00  0.00           C
ATOM   3190  HA  ASP F   1      42.650  49.710  82.710  1.00  0.00           H
ATOM   3191  CB  ASP F   1      44.380  48.570  83.380  1.00  0.00           C
ATOM   3192  HB1 ASP F   1      45.390  48.320  83.000  1.00  0.00           H
ATOM   3193  HB2 ASP F   1      43.910  47.630  83.730  1.00  0.00           H
ATOM   3194  CG  ASP F   1      44.500  49.470  84.600  1.00  0.00           C
ATOM   3195  OD1 ASP F   1      44.150  50.670  84.540  1.00  0.00           O
ATOM   3196  OD2 ASP F   1      44.980  48.970  85.650  1.00  0.00           O
ATOM   3197  C   ASP F   1      44.210  50.140  81.350  1.00  0.00           C
ATOM   3198  O   ASP F   1      44.560  49.830  80.210  1.00  0.00           O
ATOM   3199  N   ALA F   2      44.410  51.380  81.820  1.00  0.00           N
ATOM   3200  HN  ALA F   2      44.230  51.530  82.800  1.00  0.00           H
ATOM   3201  CA  ALA F   2      44.820  52.510  81.010  1.00  0.00           C
ATOM   3202  HA  ALA F   2      45.770  52.280  80.560  1.00  0.00           H
ATOM   3203  CB  ALA F   2      43.770  52.840  79.920  1.00  0.00           C
ATOM   3204  HB1 ALA F   2      43.650  51.980  79.220  1.00  0.00           H
ATOM   3205  HB2 ALA F   2      42.780  53.050  80.370  1.00  0.00           H
ATOM   3206  HB3 ALA F   2      44.090  53.720  79.330  1.00  0.00           H
ATOM   3207  C   ALA F   2      45.010  53.740  81.890  1.00  0.00           C
ATOM   3208  O   ALA F   2      44.150  54.610  82.000  1.00  0.00           O
ATOM   3209  N   GLU F   3      46.170  53.820  82.570  1.00  0.00           N
ATOM   3210  HN  GLU F   3      46.840  53.090  82.510  1.00  0.00           H
ATOM   3211  CA  GLU F   3      46.560  54.950  83.400  1.00  0.00           C
ATOM   3212  HA  GLU F   3      45.710  55.160  84.040  1.00  0.00           H
ATOM   3213  CB  GLU F   3      47.760  54.570  84.310  1.00  0.00           C
ATOM   3214  HB1 GLU F   3      48.700  55.080  84.000  1.00  0.00           H
ATOM   3215  HB2 GLU F   3      47.950  53.480  84.200  1.00  0.00           H
ATOM   3216  CG  GLU F   3      47.470  54.840  85.800  1.00  0.00           C
ATOM   3217  HG1 GLU F   3      48.330  54.510  86.430  1.00  0.00           H
ATOM   3218  HG2 GLU F   3      46.570  54.280  86.120  1.00  0.00           H
ATOM   3219  CD  GLU F   3      47.250  56.310  86.030  1.00  0.00           C
ATOM   3220  OE1 GLU F   3      46.070  56.740  86.180  1.00  0.00           O
ATOM   3221  OE2 GLU F   3      48.230  57.090  86.070  1.00  0.00           O
ATOM   3222  C   GLU F   3      46.840  56.240  82.620  1.00  0.00           C
ATOM   3223  O   GLU F   3      47.320  56.200  81.480  1.00  0.00           O
ATOM   3224  N   PHE F   4      46.520  57.410  83.210  1.00  0.00           N
ATOM   3225  HN  PHE F   4      46.170  57.380  84.150  1.00  0.00           H
ATOM   3226  CA  PHE F   4      46.610  58.720  82.590  1.00  0.00           C
ATOM   3227  HA  PHE F   4      47.120  58.610  81.640  1.00  0.00           H
ATOM   3228  CB  PHE F   4      45.200  59.310  82.320  1.00  0.00           C
ATOM   3229  HB1 PHE F   4      45.220  60.400  82.130  1.00  0.00           H
ATOM   3230  HB2 PHE F   4      44.530  59.110  83.180  1.00  0.00           H
ATOM   3231  CG  PHE F   4      44.610  58.690  81.070  1.00  0.00           C
ATOM   3232  CD1 PHE F   4      43.570  57.740  81.130  1.00  0.00           C
ATOM   3233  HD1 PHE F   4      43.210  57.410  82.090  1.00  0.00           H
ATOM   3234  CE1 PHE F   4      43.020  57.220  79.950  1.00  0.00           C
ATOM   3235  HE1 PHE F   4      42.220  56.490  80.010  1.00  0.00           H
ATOM   3236  CZ  PHE F   4      43.470  57.660  78.700  1.00  0.00           C
ATOM   3237  HZ  PHE F   4      43.040  57.270  77.800  1.00  0.00           H
ATOM   3238  CD2 PHE F   4      45.070  59.110  79.810  1.00  0.00           C
ATOM   3239  HD2 PHE F   4      45.870  59.830  79.760  1.00  0.00           H
ATOM   3240  CE2 PHE F   4      44.510  58.600  78.630  1.00  0.00           C
ATOM   3241  HE2 PHE F   4      44.880  58.930  77.670  1.00  0.00           H
ATOM   3242  C   PHE F   4      47.490  59.730  83.340  1.00  0.00           C
ATOM   3243  O   PHE F   4      47.360  60.940  83.150  1.00  0.00           O
ATOM   3244  N   ARG F   5      48.430  59.290  84.200  1.00  0.00           N
ATOM   3245  HN  ARG F   5      48.450  58.340  84.510  1.00  0.00           H
ATOM   3246  CA  ARG F   5      49.400  60.180  84.830  1.00  0.00           C
ATOM   3247  HA  ARG F   5      48.820  60.880  85.430  1.00  0.00           H
ATOM   3248  CB  ARG F   5      50.310  59.410  85.830  1.00  0.00           C
ATOM   3249  HB1 ARG F   5      50.690  58.500  85.320  1.00  0.00           H
ATOM   3250  HB2 ARG F   5      49.670  59.070  86.670  1.00  0.00           H
ATOM   3251  CG  ARG F   5      51.510  60.200  86.400  1.00  0.00           C
ATOM   3252  HG1 ARG F   5      51.120  61.130  86.870  1.00  0.00           H
ATOM   3253  HG2 ARG F   5      52.210  60.490  85.590  1.00  0.00           H
ATOM   3254  CD  ARG F   5      52.310  59.400  87.440  1.00  0.00           C
ATOM   3255  HD1 ARG F   5      52.820  58.540  86.950  1.00  0.00           H
ATOM   3256  HD2 ARG F   5      51.640  59.040  88.250  1.00  0.00           H
ATOM   3257  NE  ARG F   5      53.330  60.340  88.000  1.00  0.00           N
ATOM   3258  HE  ARG F   5      53.300  61.320  87.730  1.00  0.00           H
ATOM   3259  CZ  ARG F   5      54.070  60.070  89.060  1.00  0.00           C
ATOM   3260  NH1 ARG F   5      54.300  58.850  89.480  1.00  0.00           N
ATOM   3261 HH11 ARG F   5      54.170  58.100  88.810  1.00  0.00           H
ATOM   3262 HH12 ARG F   5      54.970  58.740  90.210  1.00  0.00           H
ATOM   3263  NH2 ARG F   5      54.670  61.050  89.690  1.00  0.00           N
ATOM   3264 HH21 ARG F   5      54.780  61.910  89.160  1.00  0.00           H
ATOM   3265 HH22 ARG F   5      55.360  60.810  90.370  1.00  0.00           H
ATOM   3266  C   ARG F   5      50.280  61.030  83.910  1.00  0.00           C
ATOM   3267  O   ARG F   5      51.150  60.530  83.200  1.00  0.00           O
ATOM   3268  N   HIS F   6      50.090  62.370  83.940  1.00  0.00           N
ATOM   3269  HN  HIS F   6      49.350  62.750  84.490  1.00  0.00           H
ATOM   3270  CA  HIS F   6      50.930  63.320  83.240  1.00  0.00           C
ATOM   3271  HA  HIS F   6      51.720  62.820  82.690  1.00  0.00           H
ATOM   3272  CB  HIS F   6      50.110  64.200  82.260  1.00  0.00           C
ATOM   3273  HB1 HIS F   6      50.780  64.910  81.730  1.00  0.00           H
ATOM   3274  HB2 HIS F   6      49.350  64.780  82.820  1.00  0.00           H
ATOM   3275  ND1 HIS F   6      50.050  62.890  80.140  1.00  0.00           N
ATOM   3276  CG  HIS F   6      49.360  63.420  81.220  1.00  0.00           C
ATOM   3277  CE1 HIS F   6      49.110  62.420  79.330  1.00  0.00           C
ATOM   3278  HE1 HIS F   6      49.290  61.920  78.380  1.00  0.00           H
ATOM   3279  NE2 HIS F   6      47.870  62.630  79.830  1.00  0.00           N
ATOM   3280  HE2 HIS F   6      47.000  62.370  79.370  1.00  0.00           H
ATOM   3281  CD2 HIS F   6      48.020  63.280  81.030  1.00  0.00           C
ATOM   3282  HD2 HIS F   6      47.190  63.610  81.650  1.00  0.00           H
ATOM   3283  C   HIS F   6      51.570  64.250  84.270  1.00  0.00           C
ATOM   3284  O   HIS F   6      50.890  65.040  84.910  1.00  0.00           O
ATOM   3285  N   ASP F   7      52.900  64.170  84.460  1.00  0.00           N
ATOM   3286  HN  ASP F   7      53.470  63.530  83.940  1.00  0.00           H
ATOM   3287  CA  ASP F   7      53.590  65.020  85.410  1.00  0.00           C
ATOM   3288  HA  ASP F   7      52.900  65.320  86.190  1.00  0.00           H
ATOM   3289  CB  ASP F   7      54.800  64.310  86.080  1.00  0.00           C
ATOM   3290  HB1 ASP F   7      55.530  65.070  86.470  1.00  0.00           H
ATOM   3291  HB2 ASP F   7      55.340  63.680  85.350  1.00  0.00           H
ATOM   3292  CG  ASP F   7      54.430  63.460  87.280  1.00  0.00           C
ATOM   3293  OD1 ASP F   7      55.390  63.110  88.030  1.00  0.00           O
ATOM   3294  OD2 ASP F   7      53.250  63.120  87.530  1.00  0.00           O
ATOM   3295  C   ASP F   7      54.060  66.330  84.770  1.00  0.00           C
ATOM   3296  O   ASP F   7      55.140  66.410  84.190  1.00  0.00           O
ATOM   3297  N   SER F   8      53.270  67.400  84.930  1.00  0.00           N
ATOM   3298  HN  SER F   8      52.360  67.290  85.310  1.00  0.00           H
ATOM   3299  CA  SER F   8      53.630  68.760  84.510  1.00  0.00           C
ATOM   3300  HA  SER F   8      54.270  68.700  83.640  1.00  0.00           H
ATOM   3301  CB  SER F   8      52.390  69.620  84.130  1.00  0.00           C
ATOM   3302  HB1 SER F   8      52.720  70.610  83.740  1.00  0.00           H
ATOM   3303  HB2 SER F   8      51.760  69.800  85.040  1.00  0.00           H
ATOM   3304  OG  SER F   8      51.580  68.990  83.150  1.00  0.00           O
ATOM   3305  HG1 SER F   8      50.660  69.230  83.400  1.00  0.00           H
ATOM   3306  C   SER F   8      54.370  69.500  85.610  1.00  0.00           C
ATOM   3307  O   SER F   8      53.900  70.510  86.130  1.00  0.00           O
ATOM   3308  N   GLY F   9      55.550  69.000  86.030  1.00  0.00           N
ATOM   3309  HN  GLY F   9      55.900  68.170  85.610  1.00  0.00           H
ATOM   3310  CA  GLY F   9      56.410  69.690  87.010  1.00  0.00           C
ATOM   3311  HA1 GLY F   9      55.840  69.800  87.930  1.00  0.00           H
ATOM   3312  HA2 GLY F   9      57.290  69.080  87.140  1.00  0.00           H
ATOM   3313  C   GLY F   9      56.870  71.060  86.570  1.00  0.00           C
ATOM   3314  O   GLY F   9      57.280  71.230  85.420  1.00  0.00           O
ATOM   3315  N   TYR F  10      56.840  72.060  87.470  1.00  0.00           N
ATOM   3316  HN  TYR F  10      56.560  71.890  88.410  1.00  0.00           H
ATOM   3317  CA  TYR F  10      57.340  73.390  87.170  1.00  0.00           C
ATOM   3318  HA  TYR F  10      58.180  73.320  86.490  1.00  0.00           H
ATOM   3319  CB  TYR F  10      56.240  74.340  86.580  1.00  0.00           C
ATOM   3320  HB1 TYR F  10      56.630  75.380  86.550  1.00  0.00           H
ATOM   3321  HB2 TYR F  10      55.350  74.330  87.250  1.00  0.00           H
ATOM   3322  CG  TYR F  10      55.800  74.040  85.170  1.00  0.00           C
ATOM   3323  CD1 TYR F  10      56.710  74.150  84.100  1.00  0.00           C
ATOM   3324  HD1 TYR F  10      57.750  74.330  84.300  1.00  0.00           H
ATOM   3325  CE1 TYR F  10      56.260  74.110  82.780  1.00  0.00           C
ATOM   3326  HE1 TYR F  10      56.960  74.220  81.960  1.00  0.00           H
ATOM   3327  CZ  TYR F  10      54.900  73.930  82.500  1.00  0.00           C
ATOM   3328  OH  TYR F  10      54.450  73.890  81.160  1.00  0.00           O
ATOM   3329  HH  TYR F  10      53.660  73.310  81.130  1.00  0.00           H
ATOM   3330  CD2 TYR F  10      54.440  73.830  84.880  1.00  0.00           C
ATOM   3331  HD2 TYR F  10      53.720  73.760  85.690  1.00  0.00           H
ATOM   3332  CE2 TYR F  10      53.990  73.770  83.550  1.00  0.00           C
ATOM   3333  HE2 TYR F  10      52.940  73.630  83.340  1.00  0.00           H
ATOM   3334  C   TYR F  10      57.850  74.090  88.430  1.00  0.00           C
ATOM   3335  O   TYR F  10      57.090  74.270  89.390  1.00  0.00           O
ATOM   3336  N   GLU F  11      59.100  74.600  88.430  1.00  0.00           N
ATOM   3337  HN  GLU F  11      59.730  74.410  87.690  1.00  0.00           H
ATOM   3338  CA  GLU F  11      59.630  75.420  89.510  1.00  0.00           C
ATOM   3339  HA  GLU F  11      58.830  75.820  90.110  1.00  0.00           H
ATOM   3340  CB  GLU F  11      60.590  74.630  90.440  1.00  0.00           C
ATOM   3341  HB1 GLU F  11      61.080  75.350  91.140  1.00  0.00           H
ATOM   3342  HB2 GLU F  11      61.380  74.150  89.820  1.00  0.00           H
ATOM   3343  CG  GLU F  11      59.870  73.560  91.280  1.00  0.00           C
ATOM   3344  HG1 GLU F  11      59.490  72.770  90.600  1.00  0.00           H
ATOM   3345  HG2 GLU F  11      59.000  74.030  91.790  1.00  0.00           H
ATOM   3346  CD  GLU F  11      60.750  72.950  92.340  1.00  0.00           C
ATOM   3347  OE1 GLU F  11      60.870  71.690  92.360  1.00  0.00           O
ATOM   3348  OE2 GLU F  11      61.300  73.690  93.200  1.00  0.00           O
ATOM   3349  C   GLU F  11      60.380  76.610  88.950  1.00  0.00           C
ATOM   3350  O   GLU F  11      60.800  76.610  87.790  1.00  0.00           O
ATOM   3351  N   VAL F  12      60.560  77.670  89.760  1.00  0.00           N
ATOM   3352  HN  VAL F  12      60.230  77.640  90.710  1.00  0.00           H
ATOM   3353  CA  VAL F  12      61.240  78.880  89.350  1.00  0.00           C
ATOM   3354  HA  VAL F  12      61.600  78.760  88.340  1.00  0.00           H
ATOM   3355  CB  VAL F  12      60.290  80.080  89.310  1.00  0.00           C
ATOM   3356  HB  VAL F  12      59.490  79.810  88.580  1.00  0.00           H
ATOM   3357  CG1 VAL F  12      59.570  80.350  90.650  1.00  0.00           C
ATOM   3358 HG11 VAL F  12      58.890  81.220  90.540  1.00  0.00           H
ATOM   3359 HG12 VAL F  12      58.960  79.480  90.960  1.00  0.00           H
ATOM   3360 HG13 VAL F  12      60.290  80.590  91.460  1.00  0.00           H
ATOM   3361  CG2 VAL F  12      61.000  81.340  88.790  1.00  0.00           C
ATOM   3362 HG21 VAL F  12      60.280  82.180  88.700  1.00  0.00           H
ATOM   3363 HG22 VAL F  12      61.810  81.660  89.480  1.00  0.00           H
ATOM   3364 HG23 VAL F  12      61.430  81.150  87.790  1.00  0.00           H
ATOM   3365  C   VAL F  12      62.490  79.120  90.200  1.00  0.00           C
ATOM   3366  O   VAL F  12      62.460  79.560  91.350  1.00  0.00           O
ATOM   3367  N   HIS F  13      63.670  78.820  89.620  1.00  0.00           N
ATOM   3368  HN  HIS F  13      63.680  78.390  88.710  1.00  0.00           H
ATOM   3369  CA  HIS F  13      64.930  78.900  90.310  1.00  0.00           C
ATOM   3370  HA  HIS F  13      64.790  79.250  91.320  1.00  0.00           H
ATOM   3371  CB  HIS F  13      65.660  77.530  90.370  1.00  0.00           C
ATOM   3372  HB1 HIS F  13      66.480  77.570  91.120  1.00  0.00           H
ATOM   3373  HB2 HIS F  13      66.100  77.290  89.380  1.00  0.00           H
ATOM   3374  ND1 HIS F  13      64.570  75.380  89.790  1.00  0.00           N
ATOM   3375  CG  HIS F  13      64.770  76.370  90.730  1.00  0.00           C
ATOM   3376  CE1 HIS F  13      63.910  74.430  90.420  1.00  0.00           C
ATOM   3377  HE1 HIS F  13      63.590  73.480  89.970  1.00  0.00           H
ATOM   3378  NE2 HIS F  13      63.680  74.750  91.710  1.00  0.00           N
ATOM   3379  HE2 HIS F  13      63.070  74.250  92.340  1.00  0.00           H
ATOM   3380  CD2 HIS F  13      64.240  75.990  91.920  1.00  0.00           C
ATOM   3381  HD2 HIS F  13      64.230  76.510  92.870  1.00  0.00           H
ATOM   3382  C   HIS F  13      65.830  79.880  89.590  1.00  0.00           C
ATOM   3383  O   HIS F  13      66.070  79.750  88.390  1.00  0.00           O
ATOM   3384  N   HIS F  14      66.390  80.890  90.290  1.00  0.00           N
ATOM   3385  HN  HIS F  14      66.130  81.030  91.250  1.00  0.00           H
ATOM   3386  CA  HIS F  14      67.300  81.860  89.680  1.00  0.00           C
ATOM   3387  HA  HIS F  14      66.970  82.030  88.660  1.00  0.00           H
ATOM   3388  CB  HIS F  14      67.230  83.230  90.420  1.00  0.00           C
ATOM   3389  HB1 HIS F  14      67.580  83.120  91.460  1.00  0.00           H
ATOM   3390  HB2 HIS F  14      66.160  83.510  90.460  1.00  0.00           H
ATOM   3391  ND1 HIS F  14      68.730  84.310  88.680  1.00  0.00           N
ATOM   3392  CG  HIS F  14      67.940  84.420  89.810  1.00  0.00           C
ATOM   3393  CE1 HIS F  14      69.110  85.550  88.410  1.00  0.00           C
ATOM   3394  HE1 HIS F  14      69.730  85.850  87.560  1.00  0.00           H
ATOM   3395  NE2 HIS F  14      68.600  86.440  89.290  1.00  0.00           N
ATOM   3396  HE2 HIS F  14      68.610  87.440  89.210  1.00  0.00           H
ATOM   3397  CD2 HIS F  14      67.850  85.720  90.200  1.00  0.00           C
ATOM   3398  HD2 HIS F  14      67.290  86.160  91.010  1.00  0.00           H
ATOM   3399  C   HIS F  14      68.720  81.280  89.580  1.00  0.00           C
ATOM   3400  O   HIS F  14      69.020  80.520  88.660  1.00  0.00           O
ATOM   3401  N   GLN F  15      69.650  81.630  90.490  1.00  0.00           N
ATOM   3402  HN  GLN F  15      69.410  82.230  91.240  1.00  0.00           H
ATOM   3403  CA  GLN F  15      71.010  81.110  90.490  1.00  0.00           C
ATOM   3404  HA  GLN F  15      71.390  81.280  89.490  1.00  0.00           H
ATOM   3405  CB  GLN F  15      71.920  81.880  91.490  1.00  0.00           C
ATOM   3406  HB1 GLN F  15      72.270  81.240  92.320  1.00  0.00           H
ATOM   3407  HB2 GLN F  15      71.290  82.680  91.940  1.00  0.00           H
ATOM   3408  CG  GLN F  15      73.140  82.600  90.830  1.00  0.00           C
ATOM   3409  HG1 GLN F  15      73.640  83.240  91.580  1.00  0.00           H
ATOM   3410  HG2 GLN F  15      72.790  83.250  90.010  1.00  0.00           H
ATOM   3411  CD  GLN F  15      74.150  81.610  90.230  1.00  0.00           C
ATOM   3412  OE1 GLN F  15      73.880  80.900  89.270  1.00  0.00           O
ATOM   3413  NE2 GLN F  15      75.370  81.550  90.810  1.00  0.00           N
ATOM   3414 HE21 GLN F  15      75.680  82.300  91.400  1.00  0.00           H
ATOM   3415 HE22 GLN F  15      75.990  80.840  90.480  1.00  0.00           H
ATOM   3416  C   GLN F  15      71.100  79.600  90.720  1.00  0.00           C
ATOM   3417  O   GLN F  15      70.280  79.020  91.440  1.00  0.00           O
ATOM   3418  N   LYS F  16      72.100  78.950  90.110  1.00  0.00           N
ATOM   3419  HN  LYS F  16      72.770  79.470  89.570  1.00  0.00           H
ATOM   3420  CA  LYS F  16      72.220  77.510  90.060  1.00  0.00           C
ATOM   3421  HA  LYS F  16      72.190  77.140  91.070  1.00  0.00           H
ATOM   3422  CB  LYS F  16      71.070  76.840  89.250  1.00  0.00           C
ATOM   3423  HB1 LYS F  16      70.130  76.990  89.830  1.00  0.00           H
ATOM   3424  HB2 LYS F  16      71.240  75.750  89.190  1.00  0.00           H
ATOM   3425  CG  LYS F  16      70.850  77.410  87.830  1.00  0.00           C
ATOM   3426  HG1 LYS F  16      71.760  77.210  87.230  1.00  0.00           H
ATOM   3427  HG2 LYS F  16      70.720  78.520  87.880  1.00  0.00           H
ATOM   3428  CD  LYS F  16      69.650  76.770  87.100  1.00  0.00           C
ATOM   3429  HD1 LYS F  16      69.760  76.910  86.000  1.00  0.00           H
ATOM   3430  HD2 LYS F  16      69.710  75.680  87.290  1.00  0.00           H
ATOM   3431  CE  LYS F  16      68.270  77.230  87.570  1.00  0.00           C
ATOM   3432  HE1 LYS F  16      68.270  77.440  88.660  1.00  0.00           H
ATOM   3433  HE2 LYS F  16      67.500  76.440  87.360  1.00  0.00           H
ATOM   3434  NZ  LYS F  16      67.870  78.440  86.860  1.00  0.00           N
ATOM   3435  HZ1 LYS F  16      67.110  78.960  87.360  1.00  0.00           H
ATOM   3436  HZ2 LYS F  16      68.700  79.070  86.740  1.00  0.00           H
ATOM   3437  HZ3 LYS F  16      67.550  78.180  85.890  1.00  0.00           H
ATOM   3438  C   LYS F  16      73.580  77.090  89.500  1.00  0.00           C
ATOM   3439  O   LYS F  16      73.960  77.400  88.370  1.00  0.00           O
ATOM   3440  N   LEU F  17      74.360  76.370  90.310  1.00  0.00           N
ATOM   3441  HN  LEU F  17      74.080  76.150  91.260  1.00  0.00           H
ATOM   3442  CA  LEU F  17      75.670  75.870  89.950  1.00  0.00           C
ATOM   3443  HA  LEU F  17      75.960  76.250  88.980  1.00  0.00           H
ATOM   3444  CB  LEU F  17      76.780  76.250  90.980  1.00  0.00           C
ATOM   3445  HB1 LEU F  17      77.740  75.840  90.590  1.00  0.00           H
ATOM   3446  HB2 LEU F  17      76.570  75.740  91.940  1.00  0.00           H
ATOM   3447  CG  LEU F  17      77.040  77.750  91.310  1.00  0.00           C
ATOM   3448  HG  LEU F  17      77.970  77.750  91.940  1.00  0.00           H
ATOM   3449  CD1 LEU F  17      77.340  78.620  90.080  1.00  0.00           C
ATOM   3450 HD11 LEU F  17      77.550  79.660  90.390  1.00  0.00           H
ATOM   3451 HD12 LEU F  17      78.240  78.230  89.560  1.00  0.00           H
ATOM   3452 HD13 LEU F  17      76.480  78.620  89.380  1.00  0.00           H
ATOM   3453  CD2 LEU F  17      75.960  78.410  92.190  1.00  0.00           C
ATOM   3454 HD21 LEU F  17      76.280  79.420  92.500  1.00  0.00           H
ATOM   3455 HD22 LEU F  17      75.000  78.500  91.640  1.00  0.00           H
ATOM   3456 HD23 LEU F  17      75.790  77.800  93.100  1.00  0.00           H
ATOM   3457  C   LEU F  17      75.600  74.350  89.830  1.00  0.00           C
ATOM   3458  O   LEU F  17      74.760  73.680  90.450  1.00  0.00           O
ATOM   3459  N   VAL F  18      76.450  73.760  88.980  1.00  0.00           N
ATOM   3460  HN  VAL F  18      77.030  74.280  88.360  1.00  0.00           H
ATOM   3461  CA  VAL F  18      76.560  72.310  88.830  1.00  0.00           C
ATOM   3462  HA  VAL F  18      76.000  71.810  89.600  1.00  0.00           H
ATOM   3463  CB  VAL F  18      76.080  71.820  87.460  1.00  0.00           C
ATOM   3464  HB  VAL F  18      76.790  72.140  86.660  1.00  0.00           H
ATOM   3465  CG1 VAL F  18      75.960  70.280  87.460  1.00  0.00           C
ATOM   3466 HG11 VAL F  18      75.570  69.930  86.480  1.00  0.00           H
ATOM   3467 HG12 VAL F  18      76.940  69.800  87.620  1.00  0.00           H
ATOM   3468 HG13 VAL F  18      75.270  69.950  88.260  1.00  0.00           H
ATOM   3469  CG2 VAL F  18      74.700  72.420  87.130  1.00  0.00           C
ATOM   3470 HG21 VAL F  18      74.340  71.990  86.180  1.00  0.00           H
ATOM   3471 HG22 VAL F  18      73.970  72.180  87.930  1.00  0.00           H
ATOM   3472 HG23 VAL F  18      74.750  73.520  87.020  1.00  0.00           H
ATOM   3473  C   VAL F  18      78.020  71.940  89.020  1.00  0.00           C
ATOM   3474  O   VAL F  18      78.920  72.640  88.550  1.00  0.00           O
ATOM   3475  N   PHE F  19      78.300  70.840  89.750  1.00  0.00           N
ATOM   3476  HN  PHE F  19      77.570  70.320  90.210  1.00  0.00           H
ATOM   3477  CA  PHE F  19      79.610  70.240  89.840  1.00  0.00           C
ATOM   3478  HA  PHE F  19      80.350  70.910  89.440  1.00  0.00           H
ATOM   3479  CB  PHE F  19      79.920  69.940  91.340  1.00  0.00           C
ATOM   3480  HB1 PHE F  19      79.230  69.160  91.720  1.00  0.00           H
ATOM   3481  HB2 PHE F  19      79.750  70.860  91.930  1.00  0.00           H
ATOM   3482  CG  PHE F  19      81.350  69.520  91.600  1.00  0.00           C
ATOM   3483  CD1 PHE F  19      82.430  70.310  91.170  1.00  0.00           C
ATOM   3484  HD1 PHE F  19      82.250  71.200  90.590  1.00  0.00           H
ATOM   3485  CE1 PHE F  19      83.750  69.970  91.510  1.00  0.00           C
ATOM   3486  HE1 PHE F  19      84.570  70.590  91.200  1.00  0.00           H
ATOM   3487  CZ  PHE F  19      84.000  68.830  92.290  1.00  0.00           C
ATOM   3488  HZ  PHE F  19      85.020  68.590  92.560  1.00  0.00           H
ATOM   3489  CD2 PHE F  19      81.620  68.390  92.390  1.00  0.00           C
ATOM   3490  HD2 PHE F  19      80.800  67.780  92.750  1.00  0.00           H
ATOM   3491  CE2 PHE F  19      82.930  68.040  92.740  1.00  0.00           C
ATOM   3492  HE2 PHE F  19      83.120  67.170  93.350  1.00  0.00           H
ATOM   3493  C   PHE F  19      79.600  69.000  88.950  1.00  0.00           C
ATOM   3494  O   PHE F  19      80.320  68.940  87.960  1.00  0.00           O
ATOM   3495  N   PHE F  20      78.720  68.020  89.220  1.00  0.00           N
ATOM   3496  HN  PHE F  20      78.070  68.130  89.980  1.00  0.00           H
ATOM   3497  CA  PHE F  20      78.510  66.870  88.350  1.00  0.00           C
ATOM   3498  HA  PHE F  20      79.040  67.030  87.410  1.00  0.00           H
ATOM   3499  CB  PHE F  20      79.010  65.520  88.940  1.00  0.00           C
ATOM   3500  HB1 PHE F  20      78.660  64.660  88.330  1.00  0.00           H
ATOM   3501  HB2 PHE F  20      78.640  65.400  89.980  1.00  0.00           H
ATOM   3502  CG  PHE F  20      80.520  65.480  88.920  1.00  0.00           C
ATOM   3503  CD1 PHE F  20      81.200  65.230  87.720  1.00  0.00           C
ATOM   3504  HD1 PHE F  20      80.630  65.090  86.810  1.00  0.00           H
ATOM   3505  CE1 PHE F  20      82.590  65.150  87.680  1.00  0.00           C
ATOM   3506  HE1 PHE F  20      83.100  64.970  86.750  1.00  0.00           H
ATOM   3507  CZ  PHE F  20      83.330  65.320  88.860  1.00  0.00           C
ATOM   3508  HZ  PHE F  20      84.410  65.270  88.840  1.00  0.00           H
ATOM   3509  CD2 PHE F  20      81.270  65.630  90.100  1.00  0.00           C
ATOM   3510  HD2 PHE F  20      80.760  65.820  91.040  1.00  0.00           H
ATOM   3511  CE2 PHE F  20      82.670  65.560  90.070  1.00  0.00           C
ATOM   3512  HE2 PHE F  20      83.230  65.690  90.980  1.00  0.00           H
ATOM   3513  C   PHE F  20      77.060  66.750  87.930  1.00  0.00           C
ATOM   3514  O   PHE F  20      76.140  66.920  88.740  1.00  0.00           O
ATOM   3515  N   ALA F  21      76.800  66.480  86.640  1.00  0.00           N
ATOM   3516  HN  ALA F  21      77.550  66.240  86.010  1.00  0.00           H
ATOM   3517  CA  ALA F  21      75.480  66.450  86.060  1.00  0.00           C
ATOM   3518  HA  ALA F  21      74.780  66.980  86.700  1.00  0.00           H
ATOM   3519  CB  ALA F  21      75.520  67.160  84.700  1.00  0.00           C
ATOM   3520  HB1 ALA F  21      75.760  68.230  84.840  1.00  0.00           H
ATOM   3521  HB2 ALA F  21      76.310  66.720  84.050  1.00  0.00           H
ATOM   3522  HB3 ALA F  21      74.540  67.080  84.180  1.00  0.00           H
ATOM   3523  C   ALA F  21      74.980  65.020  85.950  1.00  0.00           C
ATOM   3524  O   ALA F  21      74.360  64.500  86.880  1.00  0.00           O
ATOM   3525  N   GLU F  22      75.280  64.320  84.830  1.00  0.00           N
ATOM   3526  HN  GLU F  22      75.850  64.730  84.120  1.00  0.00           H
ATOM   3527  CA  GLU F  22      74.870  62.950  84.590  1.00  0.00           C
ATOM   3528  HA  GLU F  22      74.270  62.590  85.410  1.00  0.00           H
ATOM   3529  CB  GLU F  22      74.090  62.780  83.260  1.00  0.00           C
ATOM   3530  HB1 GLU F  22      73.500  61.840  83.320  1.00  0.00           H
ATOM   3531  HB2 GLU F  22      74.800  62.660  82.410  1.00  0.00           H
ATOM   3532  CG  GLU F  22      73.130  63.950  82.850  1.00  0.00           C
ATOM   3533  HG1 GLU F  22      72.650  63.670  81.890  1.00  0.00           H
ATOM   3534  HG2 GLU F  22      73.730  64.870  82.660  1.00  0.00           H
ATOM   3535  CD  GLU F  22      72.010  64.310  83.800  1.00  0.00           C
ATOM   3536  OE1 GLU F  22      71.510  63.440  84.560  1.00  0.00           O
ATOM   3537  OE2 GLU F  22      71.550  65.480  83.730  1.00  0.00           O
ATOM   3538  C   GLU F  22      76.160  62.130  84.520  1.00  0.00           C
ATOM   3539  O   GLU F  22      77.130  62.550  83.890  1.00  0.00           O
ATOM   3540  N   ASP F  23      76.220  60.960  85.220  1.00  0.00           N
ATOM   3541  HN  ASP F  23      75.400  60.630  85.700  1.00  0.00           H
ATOM   3542  CA  ASP F  23      77.410  60.150  85.420  1.00  0.00           C
ATOM   3543  HA  ASP F  23      77.030  59.280  85.940  1.00  0.00           H
ATOM   3544  CB  ASP F  23      78.070  59.610  84.100  1.00  0.00           C
ATOM   3545  HB1 ASP F  23      78.600  60.430  83.580  1.00  0.00           H
ATOM   3546  HB2 ASP F  23      77.260  59.250  83.420  1.00  0.00           H
ATOM   3547  CG  ASP F  23      79.040  58.460  84.300  1.00  0.00           C
ATOM   3548  OD1 ASP F  23      79.810  58.120  83.360  1.00  0.00           O
ATOM   3549  OD2 ASP F  23      78.990  57.810  85.380  1.00  0.00           O
ATOM   3550  C   ASP F  23      78.410  60.790  86.410  1.00  0.00           C
ATOM   3551  O   ASP F  23      78.420  61.990  86.660  1.00  0.00           O
ATOM   3552  N   VAL F  24      79.240  59.960  87.050  1.00  0.00           N
ATOM   3553  HN  VAL F  24      79.120  58.980  86.860  1.00  0.00           H
ATOM   3554  CA  VAL F  24      80.370  60.380  87.870  1.00  0.00           C
ATOM   3555  HA  VAL F  24      80.680  61.360  87.540  1.00  0.00           H
ATOM   3556  CB  VAL F  24      79.960  60.460  89.340  1.00  0.00           C
ATOM   3557  HB  VAL F  24      78.960  60.970  89.370  1.00  0.00           H
ATOM   3558  CG1 VAL F  24      79.790  59.070  89.980  1.00  0.00           C
ATOM   3559 HG11 VAL F  24      79.430  59.170  91.030  1.00  0.00           H
ATOM   3560 HG12 VAL F  24      79.030  58.470  89.420  1.00  0.00           H
ATOM   3561 HG13 VAL F  24      80.740  58.500  90.000  1.00  0.00           H
ATOM   3562  CG2 VAL F  24      80.940  61.360  90.130  1.00  0.00           C
ATOM   3563 HG21 VAL F  24      80.580  61.480  91.170  1.00  0.00           H
ATOM   3564 HG22 VAL F  24      81.950  60.920  90.160  1.00  0.00           H
ATOM   3565 HG23 VAL F  24      81.000  62.370  89.660  1.00  0.00           H
ATOM   3566  C   VAL F  24      81.560  59.440  87.630  1.00  0.00           C
ATOM   3567  O   VAL F  24      82.670  59.660  88.120  1.00  0.00           O
ATOM   3568  N   GLY F  25      81.370  58.390  86.790  1.00  0.00           N
ATOM   3569  HN  GLY F  25      80.480  58.280  86.340  1.00  0.00           H
ATOM   3570  CA  GLY F  25      82.330  57.380  86.340  1.00  0.00           C
ATOM   3571  HA1 GLY F  25      81.740  56.550  85.970  1.00  0.00           H
ATOM   3572  HA2 GLY F  25      82.900  57.850  85.560  1.00  0.00           H
ATOM   3573  C   GLY F  25      83.320  56.800  87.330  1.00  0.00           C
ATOM   3574  O   GLY F  25      83.120  56.750  88.540  1.00  0.00           O
ATOM   3575  N   SER F  26      84.470  56.340  86.820  1.00  0.00           N
ATOM   3576  HN  SER F  26      84.580  56.290  85.820  1.00  0.00           H
ATOM   3577  CA  SER F  26      85.650  56.030  87.630  1.00  0.00           C
ATOM   3578  HA  SER F  26      85.320  55.560  88.540  1.00  0.00           H
ATOM   3579  CB  SER F  26      86.650  55.050  86.970  1.00  0.00           C
ATOM   3580  HB1 SER F  26      87.630  55.060  87.500  1.00  0.00           H
ATOM   3581  HB2 SER F  26      86.820  55.350  85.920  1.00  0.00           H
ATOM   3582  OG  SER F  26      86.150  53.710  87.020  1.00  0.00           O
ATOM   3583  HG1 SER F  26      86.670  53.200  86.360  1.00  0.00           H
ATOM   3584  C   SER F  26      86.370  57.290  88.060  1.00  0.00           C
ATOM   3585  O   SER F  26      87.440  57.640  87.550  1.00  0.00           O
ATOM   3586  N   ASN F  27      85.780  58.020  89.020  1.00  0.00           N
ATOM   3587  HN  ASN F  27      84.860  57.750  89.310  1.00  0.00           H
ATOM   3588  CA  ASN F  27      86.390  59.130  89.720  1.00  0.00           C
ATOM   3589  HA  ASN F  27      86.830  59.770  88.960  1.00  0.00           H
ATOM   3590  CB  ASN F  27      85.350  60.000  90.490  1.00  0.00           C
ATOM   3591  HB1 ASN F  27      84.720  60.530  89.740  1.00  0.00           H
ATOM   3592  HB2 ASN F  27      85.870  60.770  91.100  1.00  0.00           H
ATOM   3593  CG  ASN F  27      84.420  59.210  91.410  1.00  0.00           C
ATOM   3594  OD1 ASN F  27      84.620  59.140  92.630  1.00  0.00           O
ATOM   3595  ND2 ASN F  27      83.340  58.630  90.850  1.00  0.00           N
ATOM   3596 HD21 ASN F  27      83.120  58.800  89.880  1.00  0.00           H
ATOM   3597 HD22 ASN F  27      82.720  58.120  91.430  1.00  0.00           H
ATOM   3598  C   ASN F  27      87.560  58.700  90.610  1.00  0.00           C
ATOM   3599  O   ASN F  27      87.530  57.640  91.250  1.00  0.00           O
ATOM   3600  N   LYS F  28      88.610  59.530  90.660  1.00  0.00           N
ATOM   3601  HN  LYS F  28      88.670  60.270  89.990  1.00  0.00           H
ATOM   3602  CA  LYS F  28      89.730  59.410  91.580  1.00  0.00           C
ATOM   3603  HA  LYS F  28      89.370  58.980  92.500  1.00  0.00           H
ATOM   3604  CB  LYS F  28      90.880  58.520  91.040  1.00  0.00           C
ATOM   3605  HB1 LYS F  28      91.810  58.710  91.640  1.00  0.00           H
ATOM   3606  HB2 LYS F  28      91.080  58.790  89.980  1.00  0.00           H
ATOM   3607  CG  LYS F  28      90.620  57.000  91.130  1.00  0.00           C
ATOM   3608  HG1 LYS F  28      89.900  56.710  90.340  1.00  0.00           H
ATOM   3609  HG2 LYS F  28      90.160  56.770  92.120  1.00  0.00           H
ATOM   3610  CD  LYS F  28      91.920  56.180  90.990  1.00  0.00           C
ATOM   3611  HD1 LYS F  28      92.390  56.430  90.010  1.00  0.00           H
ATOM   3612  HD2 LYS F  28      92.620  56.490  91.800  1.00  0.00           H
ATOM   3613  CE  LYS F  28      91.690  54.660  91.070  1.00  0.00           C
ATOM   3614  HE1 LYS F  28      91.090  54.310  90.210  1.00  0.00           H
ATOM   3615  HE2 LYS F  28      91.160  54.400  92.010  1.00  0.00           H
ATOM   3616  NZ  LYS F  28      92.980  53.960  91.070  1.00  0.00           N
ATOM   3617  HZ1 LYS F  28      93.350  53.900  92.050  1.00  0.00           H
ATOM   3618  HZ2 LYS F  28      92.890  52.970  90.720  1.00  0.00           H
ATOM   3619  HZ3 LYS F  28      93.690  54.450  90.470  1.00  0.00           H
ATOM   3620  C   LYS F  28      90.270  60.790  91.960  1.00  0.00           C
ATOM   3621  O   LYS F  28      91.370  61.180  91.580  1.00  0.00           O
ATOM   3622  N   GLY F  29      89.480  61.550  92.740  1.00  0.00           N
ATOM   3623  HN  GLY F  29      88.580  61.190  93.030  1.00  0.00           H
ATOM   3624  CA  GLY F  29      89.860  62.820  93.340  1.00  0.00           C
ATOM   3625  HA1 GLY F  29      89.680  62.730  94.400  1.00  0.00           H
ATOM   3626  HA2 GLY F  29      90.890  63.020  93.110  1.00  0.00           H
ATOM   3627  C   GLY F  29      89.090  64.010  92.840  1.00  0.00           C
ATOM   3628  O   GLY F  29      89.140  64.370  91.670  1.00  0.00           O
ATOM   3629  N   ALA F  30      88.410  64.700  93.770  1.00  0.00           N
ATOM   3630  HN  ALA F  30      88.340  64.350  94.710  1.00  0.00           H
ATOM   3631  CA  ALA F  30      87.620  65.870  93.470  1.00  0.00           C
ATOM   3632  HA  ALA F  30      87.970  66.320  92.550  1.00  0.00           H
ATOM   3633  CB  ALA F  30      86.140  65.480  93.310  1.00  0.00           C
ATOM   3634  HB1 ALA F  30      86.030  64.730  92.490  1.00  0.00           H
ATOM   3635  HB2 ALA F  30      85.740  65.030  94.240  1.00  0.00           H
ATOM   3636  HB3 ALA F  30      85.510  66.360  93.050  1.00  0.00           H
ATOM   3637  C   ALA F  30      87.770  66.910  94.570  1.00  0.00           C
ATOM   3638  O   ALA F  30      87.840  66.600  95.760  1.00  0.00           O
ATOM   3639  N   ILE F  31      87.850  68.200  94.190  1.00  0.00           N
ATOM   3640  HN  ILE F  31      87.850  68.430  93.210  1.00  0.00           H
ATOM   3641  CA  ILE F  31      87.900  69.320  95.120  1.00  0.00           C
ATOM   3642  HA  ILE F  31      87.730  68.970  96.120  1.00  0.00           H
ATOM   3643  CB  ILE F  31      89.230  70.070  95.100  1.00  0.00           C
ATOM   3644  HB  ILE F  31      89.380  70.450  94.070  1.00  0.00           H
ATOM   3645  CG2 ILE F  31      89.210  71.300  96.060  1.00  0.00           C
ATOM   3646 HG21 ILE F  31      90.220  71.770  96.090  1.00  0.00           H
ATOM   3647 HG22 ILE F  31      88.500  72.070  95.710  1.00  0.00           H
ATOM   3648 HG23 ILE F  31      88.930  70.990  97.090  1.00  0.00           H
ATOM   3649  CG1 ILE F  31      90.450  69.160  95.390  1.00  0.00           C
ATOM   3650 HG11 ILE F  31      91.360  69.780  95.240  1.00  0.00           H
ATOM   3651 HG12 ILE F  31      90.470  68.350  94.640  1.00  0.00           H
ATOM   3652  CD  ILE F  31      90.480  68.560  96.800  1.00  0.00           C
ATOM   3653  HD1 ILE F  31      91.360  67.900  96.930  1.00  0.00           H
ATOM   3654  HD2 ILE F  31      90.530  69.350  97.580  1.00  0.00           H
ATOM   3655  HD3 ILE F  31      89.570  67.960  96.980  1.00  0.00           H
ATOM   3656  C   ILE F  31      86.800  70.300  94.780  1.00  0.00           C
ATOM   3657  O   ILE F  31      86.730  70.810  93.670  1.00  0.00           O
ATOM   3658  N   ILE F  32      85.930  70.600  95.760  1.00  0.00           N
ATOM   3659  HN  ILE F  32      85.960  70.140  96.640  1.00  0.00           H
ATOM   3660  CA  ILE F  32      84.910  71.620  95.630  1.00  0.00           C
ATOM   3661  HA  ILE F  32      84.970  72.070  94.650  1.00  0.00           H
ATOM   3662  CB  ILE F  32      83.500  71.030  95.750  1.00  0.00           C
ATOM   3663  HB  ILE F  32      83.390  70.320  94.890  1.00  0.00           H
ATOM   3664  CG2 ILE F  32      83.340  70.190  97.040  1.00  0.00           C
ATOM   3665 HG21 ILE F  32      82.340  69.710  97.060  1.00  0.00           H
ATOM   3666 HG22 ILE F  32      84.080  69.370  97.100  1.00  0.00           H
ATOM   3667 HG23 ILE F  32      83.430  70.810  97.950  1.00  0.00           H
ATOM   3668  CG1 ILE F  32      82.400  72.110  95.590  1.00  0.00           C
ATOM   3669 HG11 ILE F  32      82.650  72.750  94.720  1.00  0.00           H
ATOM   3670 HG12 ILE F  32      82.370  72.760  96.490  1.00  0.00           H
ATOM   3671  CD  ILE F  32      81.020  71.500  95.350  1.00  0.00           C
ATOM   3672  HD1 ILE F  32      80.250  72.290  95.190  1.00  0.00           H
ATOM   3673  HD2 ILE F  32      81.030  70.850  94.440  1.00  0.00           H
ATOM   3674  HD3 ILE F  32      80.680  70.880  96.210  1.00  0.00           H
ATOM   3675  C   ILE F  32      85.210  72.750  96.610  1.00  0.00           C
ATOM   3676  O   ILE F  32      85.180  72.590  97.830  1.00  0.00           O
ATOM   3677  N   GLY F  33      85.550  73.950  96.120  1.00  0.00           N
ATOM   3678  HN  GLY F  33      85.670  74.100  95.130  1.00  0.00           H
ATOM   3679  CA  GLY F  33      85.880  75.090  96.960  1.00  0.00           C
ATOM   3680  HA1 GLY F  33      85.380  75.030  97.920  1.00  0.00           H
ATOM   3681  HA2 GLY F  33      86.950  75.140  97.040  1.00  0.00           H
ATOM   3682  C   GLY F  33      85.420  76.380  96.340  1.00  0.00           C
ATOM   3683  O   GLY F  33      85.020  76.430  95.190  1.00  0.00           O
ATOM   3684  N   LEU F  34      85.500  77.480  97.100  1.00  0.00           N
ATOM   3685  HN  LEU F  34      85.660  77.430  98.100  1.00  0.00           H
ATOM   3686  CA  LEU F  34      85.250  78.800  96.590  1.00  0.00           C
ATOM   3687  HA  LEU F  34      85.060  78.770  95.520  1.00  0.00           H
ATOM   3688  CB  LEU F  34      84.040  79.490  97.270  1.00  0.00           C
ATOM   3689  HB1 LEU F  34      83.990  80.540  96.900  1.00  0.00           H
ATOM   3690  HB2 LEU F  34      84.190  79.530  98.370  1.00  0.00           H
ATOM   3691  CG  LEU F  34      82.670  78.850  96.980  1.00  0.00           C
ATOM   3692  HG  LEU F  34      82.660  78.500  95.910  1.00  0.00           H
ATOM   3693  CD1 LEU F  34      82.360  77.640  97.870  1.00  0.00           C
ATOM   3694 HD11 LEU F  34      81.290  77.340  97.770  1.00  0.00           H
ATOM   3695 HD12 LEU F  34      82.990  76.770  97.600  1.00  0.00           H
ATOM   3696 HD13 LEU F  34      82.550  77.880  98.940  1.00  0.00           H
ATOM   3697  CD2 LEU F  34      81.560  79.900  97.120  1.00  0.00           C
ATOM   3698 HD21 LEU F  34      80.560  79.420  96.980  1.00  0.00           H
ATOM   3699 HD22 LEU F  34      81.600  80.370  98.130  1.00  0.00           H
ATOM   3700 HD23 LEU F  34      81.680  80.690  96.350  1.00  0.00           H
ATOM   3701  C   LEU F  34      86.480  79.660  96.770  1.00  0.00           C
ATOM   3702  O   LEU F  34      86.890  80.380  95.850  1.00  0.00           O
ATOM   3703  N   MET F  35      87.130  79.610  97.950  1.00  0.00           N
ATOM   3704  HN  MET F  35      86.750  79.050  98.710  1.00  0.00           H
ATOM   3705  CA  MET F  35      88.230  80.520  98.230  1.00  0.00           C
ATOM   3706  HA  MET F  35      88.770  80.690  97.320  1.00  0.00           H
ATOM   3707  CB  MET F  35      87.670  81.880  98.750  1.00  0.00           C
ATOM   3708  HB1 MET F  35      87.420  81.810  99.830  1.00  0.00           H
ATOM   3709  HB2 MET F  35      86.710  82.060  98.210  1.00  0.00           H
ATOM   3710  CG  MET F  35      88.590  83.080  98.460  1.00  0.00           C
ATOM   3711  HG1 MET F  35      89.060  82.930  97.460  1.00  0.00           H
ATOM   3712  HG2 MET F  35      89.430  83.080  99.200  1.00  0.00           H
ATOM   3713  SD  MET F  35      87.770  84.700  98.460  1.00  0.00           S
ATOM   3714  CE  MET F  35      87.260  84.710 100.210  1.00  0.00           C
ATOM   3715  HE1 MET F  35      86.930  85.720 100.520  1.00  0.00           H
ATOM   3716  HE2 MET F  35      86.420  84.000 100.380  1.00  0.00           H
ATOM   3717  HE3 MET F  35      88.100  84.400 100.860  1.00  0.00           H
ATOM   3718  C   MET F  35      89.240  79.920  99.210  1.00  0.00           C
ATOM   3719  O   MET F  35      89.960  80.620  99.910  1.00  0.00           O
ATOM   3720  N   VAL F  36      89.330  78.580  99.260  1.00  0.00           N
ATOM   3721  HN  VAL F  36      88.700  78.030  98.720  1.00  0.00           H
ATOM   3722  CA  VAL F  36      90.230  77.830 100.130  1.00  0.00           C
ATOM   3723  HA  VAL F  36      90.450  78.450 100.990  1.00  0.00           H
ATOM   3724  CB  VAL F  36      89.540  76.580 100.670  1.00  0.00           C
ATOM   3725  HB  VAL F  36      90.260  75.880 101.150  1.00  0.00           H
ATOM   3726  CG1 VAL F  36      88.580  77.050 101.780  1.00  0.00           C
ATOM   3727 HG11 VAL F  36      87.990  76.200 102.170  1.00  0.00           H
ATOM   3728 HG12 VAL F  36      89.140  77.520 102.620  1.00  0.00           H
ATOM   3729 HG13 VAL F  36      87.870  77.810 101.370  1.00  0.00           H
ATOM   3730  CG2 VAL F  36      88.750  75.850  99.560  1.00  0.00           C
ATOM   3731 HG21 VAL F  36      88.380  74.880  99.960  1.00  0.00           H
ATOM   3732 HG22 VAL F  36      87.860  76.430  99.250  1.00  0.00           H
ATOM   3733 HG23 VAL F  36      89.380  75.640  98.680  1.00  0.00           H
ATOM   3734  C   VAL F  36      91.610  77.560  99.510  1.00  0.00           C
ATOM   3735  O   VAL F  36      92.370  78.490  99.250  1.00  0.00           O
ATOM   3736  N   GLY F  37      92.010  76.280  99.290  1.00  0.00           N
ATOM   3737  HN  GLY F  37      91.400  75.510  99.510  1.00  0.00           H
ATOM   3738  CA  GLY F  37      93.300  75.910  98.690  1.00  0.00           C
ATOM   3739  HA1 GLY F  37      93.070  75.290  97.840  1.00  0.00           H
ATOM   3740  HA2 GLY F  37      93.850  76.790  98.420  1.00  0.00           H
ATOM   3741  C   GLY F  37      94.210  75.100  99.590  1.00  0.00           C
ATOM   3742  O   GLY F  37      93.930  74.870 100.760  1.00  0.00           O
ATOM   3743  N   GLY F  38      95.360  74.650  99.020  1.00  0.00           N
ATOM   3744  HN  GLY F  38      95.540  74.910  98.070  1.00  0.00           H
ATOM   3745  CA  GLY F  38      96.410  73.900  99.710  1.00  0.00           C
ATOM   3746  HA1 GLY F  38      97.330  74.130  99.190  1.00  0.00           H
ATOM   3747  HA2 GLY F  38      96.450  74.190 100.750  1.00  0.00           H
ATOM   3748  C   GLY F  38      96.290  72.400  99.660  1.00  0.00           C
ATOM   3749  O   GLY F  38      96.770  71.690 100.550  1.00  0.00           O
ATOM   3750  N   VAL F  39      95.660  71.880  98.600  1.00  0.00           N
ATOM   3751  HN  VAL F  39      95.420  72.490  97.840  1.00  0.00           H
ATOM   3752  CA  VAL F  39      95.170  70.510  98.460  1.00  0.00           C
ATOM   3753  HA  VAL F  39      95.220  70.050  99.440  1.00  0.00           H
ATOM   3754  CB  VAL F  39      93.710  70.500  98.030  1.00  0.00           C
ATOM   3755  HB  VAL F  39      93.380  69.460  97.780  1.00  0.00           H
ATOM   3756  CG1 VAL F  39      92.850  70.950  99.220  1.00  0.00           C
ATOM   3757 HG11 VAL F  39      91.770  70.910  98.960  1.00  0.00           H
ATOM   3758 HG12 VAL F  39      93.020  70.300 100.100  1.00  0.00           H
ATOM   3759 HG13 VAL F  39      93.110  71.990  99.510  1.00  0.00           H
ATOM   3760  CG2 VAL F  39      93.490  71.410  96.810  1.00  0.00           C
ATOM   3761 HG21 VAL F  39      92.450  71.320  96.440  1.00  0.00           H
ATOM   3762 HG22 VAL F  39      93.660  72.480  97.050  1.00  0.00           H
ATOM   3763 HG23 VAL F  39      94.170  71.120  95.980  1.00  0.00           H
ATOM   3764  C   VAL F  39      96.030  69.620  97.560  1.00  0.00           C
ATOM   3765  O   VAL F  39      96.940  70.070  96.870  1.00  0.00           O
ATOM   3766  N   VAL F  40      95.790  68.290  97.600  1.00  0.00           N
ATOM   3767  HN  VAL F  40      95.050  67.930  98.170  1.00  0.00           H
ATOM   3768  CA  VAL F  40      96.530  67.300  96.830  1.00  0.00           C
ATOM   3769  HA  VAL F  40      97.000  67.780  95.990  1.00  0.00           H
ATOM   3770  CB  VAL F  40      97.600  66.620  97.690  1.00  0.00           C
ATOM   3771  HB  VAL F  40      98.320  67.410  98.000  1.00  0.00           H
ATOM   3772  CG1 VAL F  40      96.990  66.000  98.970  1.00  0.00           C
ATOM   3773 HG11 VAL F  40      97.790  65.510  99.580  1.00  0.00           H
ATOM   3774 HG12 VAL F  40      96.500  66.760  99.600  1.00  0.00           H
ATOM   3775 HG13 VAL F  40      96.250  65.210  98.720  1.00  0.00           H
ATOM   3776  CG2 VAL F  40      98.380  65.540  96.900  1.00  0.00           C
ATOM   3777 HG21 VAL F  40      99.290  65.240  97.460  1.00  0.00           H
ATOM   3778 HG22 VAL F  40      97.760  64.630  96.760  1.00  0.00           H
ATOM   3779 HG23 VAL F  40      98.690  65.920  95.910  1.00  0.00           H
ATOM   3780  C   VAL F  40      95.550  66.270  96.270  1.00  0.00           C
ATOM   3781  O   VAL F  40      94.540  65.970  96.900  1.00  0.00           O
ATOM   3782  N   ILE F  41      95.780  65.750  95.040  1.00  0.00           N
ATOM   3783  HN  ILE F  41      96.520  66.120  94.470  1.00  0.00           H
ATOM   3784  CA  ILE F  41      95.110  64.540  94.560  1.00  0.00           C
ATOM   3785  HA  ILE F  41      94.500  64.120  95.350  1.00  0.00           H
ATOM   3786  CB  ILE F  41      94.250  64.720  93.300  1.00  0.00           C
ATOM   3787  HB  ILE F  41      94.910  65.040  92.460  1.00  0.00           H
ATOM   3788  CG2 ILE F  41      93.600  63.370  92.920  1.00  0.00           C
ATOM   3789 HG21 ILE F  41      92.920  63.500  92.050  1.00  0.00           H
ATOM   3790 HG22 ILE F  41      94.350  62.590  92.650  1.00  0.00           H
ATOM   3791 HG23 ILE F  41      93.000  62.970  93.760  1.00  0.00           H
ATOM   3792  CG1 ILE F  41      93.160  65.820  93.420  1.00  0.00           C
ATOM   3793 HG11 ILE F  41      92.630  65.870  92.450  1.00  0.00           H
ATOM   3794 HG12 ILE F  41      93.670  66.800  93.550  1.00  0.00           H
ATOM   3795  CD  ILE F  41      92.130  65.600  94.530  1.00  0.00           C
ATOM   3796  HD1 ILE F  41      91.330  66.370  94.480  1.00  0.00           H
ATOM   3797  HD2 ILE F  41      91.640  64.610  94.430  1.00  0.00           H
ATOM   3798  HD3 ILE F  41      92.590  65.640  95.530  1.00  0.00           H
ATOM   3799  C   ILE F  41      96.190  63.530  94.220  1.00  0.00           C
ATOM   3800  O   ILE F  41      96.930  63.710  93.250  1.00  0.00           O
ATOM   3801  N   ALA F  42      96.300  62.410  94.970  1.00  0.00           N
ATOM   3802  HN  ALA F  42      95.790  62.300  95.820  1.00  0.00           H
ATOM   3803  CA  ALA F  42      97.230  61.350  94.610  1.00  0.00           C
ATOM   3804  HA  ALA F  42      98.010  61.730  93.970  1.00  0.00           H
ATOM   3805  CB  ALA F  42      97.880  60.820  95.900  1.00  0.00           C
ATOM   3806  HB1 ALA F  42      98.390  61.640  96.440  1.00  0.00           H
ATOM   3807  HB2 ALA F  42      97.120  60.380  96.590  1.00  0.00           H
ATOM   3808  HB3 ALA F  42      98.640  60.040  95.670  1.00  0.00           H
ATOM   3809  C   ALA F  42      96.550  60.200  93.860  1.00  0.00           C
ATOM   3810  O   ALA F  42      97.220  59.360  93.270  1.00  0.00           O
ATOM   3811  N   NME F  43      95.200  60.180  93.830  1.00  0.00           N
ATOM   3812  HN  NME F  43      94.680  60.860  94.330  1.00  0.00           H
ATOM   3813  CH3 NME F  43      94.430  59.170  93.130  1.00  0.00           C
ATOM   3814 HH31 NME F  43      95.040  58.290  92.830  1.00  0.00           H
ATOM   3815 HH32 NME F  43      93.600  58.810  93.770  1.00  0.00           H
ATOM   3816 HH33 NME F  43      93.980  59.610  92.210  1.00  0.00           H
ATOM   3817  CH3 ACE G   0      29.090  73.230  86.430  1.00  0.00           C
ATOM   3818 HH31 ACE G   0      28.790  74.260  86.140  1.00  0.00           H
ATOM   3819 HH32 ACE G   0      28.820  72.540  85.600  1.00  0.00           H
ATOM   3820 HH33 ACE G   0      28.510  72.930  87.330  1.00  0.00           H
ATOM   3821  C   ACE G   0      30.540  73.160  86.710  1.00  0.00           C
ATOM   3822  O   ACE G   0      30.980  72.500  87.650  1.00  0.00           O
ATOM   3823  N   ASP G   1      31.320  73.830  85.860  1.00  0.00           N
ATOM   3824  HN  ASP G   1      30.910  74.340  85.120  1.00  0.00           H
ATOM   3825  CA  ASP G   1      32.770  73.830  85.900  1.00  0.00           C
ATOM   3826  HA  ASP G   1      33.080  72.840  86.210  1.00  0.00           H
ATOM   3827  CB  ASP G   1      33.310  74.080  84.460  1.00  0.00           C
ATOM   3828  HB1 ASP G   1      33.190  75.140  84.180  1.00  0.00           H
ATOM   3829  HB2 ASP G   1      32.730  73.460  83.750  1.00  0.00           H
ATOM   3830  CG  ASP G   1      34.770  73.690  84.260  1.00  0.00           C
ATOM   3831  OD1 ASP G   1      35.320  74.030  83.180  1.00  0.00           O
ATOM   3832  OD2 ASP G   1      35.350  73.000  85.140  1.00  0.00           O
ATOM   3833  C   ASP G   1      33.330  74.820  86.940  1.00  0.00           C
ATOM   3834  O   ASP G   1      32.650  75.700  87.470  1.00  0.00           O
ATOM   3835  N   ALA G   2      34.630  74.650  87.240  1.00  0.00           N
ATOM   3836  HN  ALA G   2      35.120  73.940  86.700  1.00  0.00           H
ATOM   3837  CA  ALA G   2      35.400  75.430  88.180  1.00  0.00           C
ATOM   3838  HA  ALA G   2      35.200  76.480  88.000  1.00  0.00           H
ATOM   3839  CB  ALA G   2      35.060  75.050  89.630  1.00  0.00           C
ATOM   3840  HB1 ALA G   2      33.980  75.230  89.840  1.00  0.00           H
ATOM   3841  HB2 ALA G   2      35.280  73.980  89.820  1.00  0.00           H
ATOM   3842  HB3 ALA G   2      35.660  75.660  90.340  1.00  0.00           H
ATOM   3843  C   ALA G   2      36.880  75.190  87.900  1.00  0.00           C
ATOM   3844  O   ALA G   2      37.650  74.820  88.780  1.00  0.00           O
ATOM   3845  N   GLU G   3      37.280  75.350  86.620  1.00  0.00           N
ATOM   3846  HN  GLU G   3      36.610  75.600  85.930  1.00  0.00           H
ATOM   3847  CA  GLU G   3      38.630  75.190  86.120  1.00  0.00           C
ATOM   3848  HA  GLU G   3      38.960  74.200  86.420  1.00  0.00           H
ATOM   3849  CB  GLU G   3      38.600  75.230  84.570  1.00  0.00           C
ATOM   3850  HB1 GLU G   3      38.820  76.250  84.180  1.00  0.00           H
ATOM   3851  HB2 GLU G   3      37.550  75.000  84.250  1.00  0.00           H
ATOM   3852  CG  GLU G   3      39.480  74.150  83.880  1.00  0.00           C
ATOM   3853  HG1 GLU G   3      39.240  74.100  82.800  1.00  0.00           H
ATOM   3854  HG2 GLU G   3      39.270  73.160  84.320  1.00  0.00           H
ATOM   3855  CD  GLU G   3      40.950  74.460  84.030  1.00  0.00           C
ATOM   3856  OE1 GLU G   3      41.460  75.350  83.300  1.00  0.00           O
ATOM   3857  OE2 GLU G   3      41.590  73.860  84.930  1.00  0.00           O
ATOM   3858  C   GLU G   3      39.630  76.190  86.720  1.00  0.00           C
ATOM   3859  O   GLU G   3      39.280  77.310  87.100  1.00  0.00           O
ATOM   3860  N   PHE G   4      40.910  75.790  86.840  1.00  0.00           N
ATOM   3861  HN  PHE G   4      41.190  74.940  86.380  1.00  0.00           H
ATOM   3862  CA  PHE G   4      41.930  76.510  87.580  1.00  0.00           C
ATOM   3863  HA  PHE G   4      41.810  77.570  87.380  1.00  0.00           H
ATOM   3864  CB  PHE G   4      41.830  76.240  89.120  1.00  0.00           C
ATOM   3865  HB1 PHE G   4      42.790  76.350  89.650  1.00  0.00           H
ATOM   3866  HB2 PHE G   4      41.480  75.190  89.280  1.00  0.00           H
ATOM   3867  CG  PHE G   4      40.890  77.200  89.800  1.00  0.00           C
ATOM   3868  CD1 PHE G   4      39.700  76.760  90.410  1.00  0.00           C
ATOM   3869  HD1 PHE G   4      39.430  75.710  90.340  1.00  0.00           H
ATOM   3870  CE1 PHE G   4      38.880  77.650  91.100  1.00  0.00           C
ATOM   3871  HE1 PHE G   4      37.960  77.300  91.550  1.00  0.00           H
ATOM   3872  CZ  PHE G   4      39.240  79.000  91.210  1.00  0.00           C
ATOM   3873  HZ  PHE G   4      38.610  79.690  91.740  1.00  0.00           H
ATOM   3874  CD2 PHE G   4      41.250  78.550  89.930  1.00  0.00           C
ATOM   3875  HD2 PHE G   4      42.180  78.890  89.490  1.00  0.00           H
ATOM   3876  CE2 PHE G   4      40.430  79.450  90.630  1.00  0.00           C
ATOM   3877  HE2 PHE G   4      40.720  80.490  90.710  1.00  0.00           H
ATOM   3878  C   PHE G   4      43.350  76.200  87.120  1.00  0.00           C
ATOM   3879  O   PHE G   4      44.320  76.450  87.840  1.00  0.00           O
ATOM   3880  N   ARG G   5      43.560  75.630  85.920  1.00  0.00           N
ATOM   3881  HN  ARG G   5      42.810  75.300  85.330  1.00  0.00           H
ATOM   3882  CA  ARG G   5      44.900  75.460  85.370  1.00  0.00           C
ATOM   3883  HA  ARG G   5      45.470  74.910  86.110  1.00  0.00           H
ATOM   3884  CB  ARG G   5      44.880  74.570  84.090  1.00  0.00           C
ATOM   3885  HB1 ARG G   5      44.110  74.980  83.410  1.00  0.00           H
ATOM   3886  HB2 ARG G   5      44.550  73.550  84.400  1.00  0.00           H
ATOM   3887  CG  ARG G   5      46.220  74.480  83.330  1.00  0.00           C
ATOM   3888  HG1 ARG G   5      47.030  74.200  84.040  1.00  0.00           H
ATOM   3889  HG2 ARG G   5      46.460  75.490  82.910  1.00  0.00           H
ATOM   3890  CD  ARG G   5      46.220  73.480  82.160  1.00  0.00           C
ATOM   3891  HD1 ARG G   5      45.400  73.710  81.450  1.00  0.00           H
ATOM   3892  HD2 ARG G   5      46.110  72.430  82.530  1.00  0.00           H
ATOM   3893  NE  ARG G   5      47.540  73.640  81.490  1.00  0.00           N
ATOM   3894  HE  ARG G   5      48.240  74.280  81.870  1.00  0.00           H
ATOM   3895  CZ  ARG G   5      47.860  73.200  80.290  1.00  0.00           C
ATOM   3896  NH1 ARG G   5      47.190  72.280  79.630  1.00  0.00           N
ATOM   3897 HH11 ARG G   5      46.300  71.990  79.980  1.00  0.00           H
ATOM   3898 HH12 ARG G   5      47.440  72.210  78.660  1.00  0.00           H
ATOM   3899  NH2 ARG G   5      48.890  73.740  79.670  1.00  0.00           N
ATOM   3900 HH21 ARG G   5      49.270  74.580  80.100  1.00  0.00           H
ATOM   3901 HH22 ARG G   5      49.020  73.520  78.710  1.00  0.00           H
ATOM   3902  C   ARG G   5      45.680  76.760  85.140  1.00  0.00           C
ATOM   3903  O   ARG G   5      45.200  77.700  84.490  1.00  0.00           O
ATOM   3904  N   HIS G   6      46.920  76.840  85.660  1.00  0.00           N
ATOM   3905  HN  HIS G   6      47.280  76.080  86.200  1.00  0.00           H
ATOM   3906  CA  HIS G   6      47.820  77.950  85.420  1.00  0.00           C
ATOM   3907  HA  HIS G   6      47.510  78.510  84.550  1.00  0.00           H
ATOM   3908  CB  HIS G   6      47.960  78.900  86.640  1.00  0.00           C
ATOM   3909  HB1 HIS G   6      48.600  79.770  86.390  1.00  0.00           H
ATOM   3910  HB2 HIS G   6      48.450  78.360  87.480  1.00  0.00           H
ATOM   3911  ND1 HIS G   6      46.080  80.580  86.750  1.00  0.00           N
ATOM   3912  CG  HIS G   6      46.660  79.400  87.200  1.00  0.00           C
ATOM   3913  CE1 HIS G   6      45.110  80.830  87.610  1.00  0.00           C
ATOM   3914  HE1 HIS G   6      44.450  81.700  87.570  1.00  0.00           H
ATOM   3915  NE2 HIS G   6      45.050  79.900  88.590  1.00  0.00           N
ATOM   3916  HE2 HIS G   6      44.500  79.940  89.430  1.00  0.00           H
ATOM   3917  CD2 HIS G   6      46.040  78.980  88.330  1.00  0.00           C
ATOM   3918  HD2 HIS G   6      46.270  78.140  88.980  1.00  0.00           H
ATOM   3919  C   HIS G   6      49.190  77.360  85.150  1.00  0.00           C
ATOM   3920  O   HIS G   6      49.680  76.540  85.930  1.00  0.00           O
ATOM   3921  N   ASP G   7      49.840  77.710  84.030  1.00  0.00           N
ATOM   3922  HN  ASP G   7      49.420  78.320  83.340  1.00  0.00           H
ATOM   3923  CA  ASP G   7      51.100  77.100  83.670  1.00  0.00           C
ATOM   3924  HA  ASP G   7      51.160  76.110  84.110  1.00  0.00           H
ATOM   3925  CB  ASP G   7      51.210  76.930  82.140  1.00  0.00           C
ATOM   3926  HB1 ASP G   7      52.150  76.410  81.870  1.00  0.00           H
ATOM   3927  HB2 ASP G   7      51.180  77.910  81.620  1.00  0.00           H
ATOM   3928  CG  ASP G   7      50.050  76.080  81.680  1.00  0.00           C
ATOM   3929  OD1 ASP G   7      49.760  75.040  82.320  1.00  0.00           O
ATOM   3930  OD2 ASP G   7      49.450  76.410  80.630  1.00  0.00           O
ATOM   3931  C   ASP G   7      52.270  77.900  84.230  1.00  0.00           C
ATOM   3932  O   ASP G   7      52.680  78.920  83.690  1.00  0.00           O
ATOM   3933  N   SER G   8      52.840  77.430  85.350  1.00  0.00           N
ATOM   3934  HN  SER G   8      52.420  76.660  85.830  1.00  0.00           H
ATOM   3935  CA  SER G   8      53.900  78.120  86.090  1.00  0.00           C
ATOM   3936  HA  SER G   8      53.720  79.180  86.010  1.00  0.00           H
ATOM   3937  CB  SER G   8      53.900  77.760  87.600  1.00  0.00           C
ATOM   3938  HB1 SER G   8      54.630  78.410  88.140  1.00  0.00           H
ATOM   3939  HB2 SER G   8      54.180  76.700  87.750  1.00  0.00           H
ATOM   3940  OG  SER G   8      52.610  77.990  88.170  1.00  0.00           O
ATOM   3941  HG1 SER G   8      52.690  77.870  89.130  1.00  0.00           H
ATOM   3942  C   SER G   8      55.300  77.860  85.550  1.00  0.00           C
ATOM   3943  O   SER G   8      56.260  77.770  86.310  1.00  0.00           O
ATOM   3944  N   GLY G   9      55.450  77.730  84.220  1.00  0.00           N
ATOM   3945  HN  GLY G   9      54.650  77.830  83.620  1.00  0.00           H
ATOM   3946  CA  GLY G   9      56.720  77.510  83.530  1.00  0.00           C
ATOM   3947  HA1 GLY G   9      57.310  76.800  84.100  1.00  0.00           H
ATOM   3948  HA2 GLY G   9      56.490  77.170  82.530  1.00  0.00           H
ATOM   3949  C   GLY G   9      57.520  78.770  83.400  1.00  0.00           C
ATOM   3950  O   GLY G   9      57.490  79.460  82.390  1.00  0.00           O
ATOM   3951  N   TYR G  10      58.300  79.090  84.430  1.00  0.00           N
ATOM   3952  HN  TYR G  10      58.270  78.540  85.260  1.00  0.00           H
ATOM   3953  CA  TYR G  10      59.150  80.260  84.460  1.00  0.00           C
ATOM   3954  HA  TYR G  10      58.970  80.870  83.580  1.00  0.00           H
ATOM   3955  CB  TYR G  10      58.880  81.130  85.720  1.00  0.00           C
ATOM   3956  HB1 TYR G  10      59.570  82.000  85.760  1.00  0.00           H
ATOM   3957  HB2 TYR G  10      59.030  80.520  86.630  1.00  0.00           H
ATOM   3958  CG  TYR G  10      57.460  81.650  85.710  1.00  0.00           C
ATOM   3959  CD1 TYR G  10      57.140  82.800  84.960  1.00  0.00           C
ATOM   3960  HD1 TYR G  10      57.910  83.280  84.370  1.00  0.00           H
ATOM   3961  CE1 TYR G  10      55.840  83.320  84.970  1.00  0.00           C
ATOM   3962  HE1 TYR G  10      55.610  84.200  84.390  1.00  0.00           H
ATOM   3963  CZ  TYR G  10      54.850  82.700  85.730  1.00  0.00           C
ATOM   3964  OH  TYR G  10      53.540  83.220  85.760  1.00  0.00           O
ATOM   3965  HH  TYR G  10      53.560  84.110  85.350  1.00  0.00           H
ATOM   3966  CD2 TYR G  10      56.460  81.060  86.490  1.00  0.00           C
ATOM   3967  HD2 TYR G  10      56.700  80.200  87.100  1.00  0.00           H
ATOM   3968  CE2 TYR G  10      55.150  81.570  86.490  1.00  0.00           C
ATOM   3969  HE2 TYR G  10      54.390  81.110  87.100  1.00  0.00           H
ATOM   3970  C   TYR G  10      60.610  79.860  84.410  1.00  0.00           C
ATOM   3971  O   TYR G  10      61.330  79.980  85.390  1.00  0.00           O
ATOM   3972  N   GLU G  11      61.090  79.360  83.250  1.00  0.00           N
ATOM   3973  HN  GLU G  11      60.500  79.180  82.460  1.00  0.00           H
ATOM   3974  CA  GLU G  11      62.510  79.100  83.050  1.00  0.00           C
ATOM   3975  HA  GLU G  11      62.870  78.560  83.920  1.00  0.00           H
ATOM   3976  CB  GLU G  11      62.820  78.200  81.820  1.00  0.00           C
ATOM   3977  HB1 GLU G  11      63.930  78.160  81.680  1.00  0.00           H
ATOM   3978  HB2 GLU G  11      62.380  78.650  80.900  1.00  0.00           H
ATOM   3979  CG  GLU G  11      62.320  76.750  81.990  1.00  0.00           C
ATOM   3980  HG1 GLU G  11      61.210  76.730  81.990  1.00  0.00           H
ATOM   3981  HG2 GLU G  11      62.680  76.340  82.960  1.00  0.00           H
ATOM   3982  CD  GLU G  11      62.800  75.800  80.900  1.00  0.00           C
ATOM   3983  OE1 GLU G  11      62.360  74.620  80.930  1.00  0.00           O
ATOM   3984  OE2 GLU G  11      63.620  76.180  80.020  1.00  0.00           O
ATOM   3985  C   GLU G  11      63.320  80.380  82.970  1.00  0.00           C
ATOM   3986  O   GLU G  11      63.610  80.920  81.900  1.00  0.00           O
ATOM   3987  N   VAL G  12      63.710  80.920  84.130  1.00  0.00           N
ATOM   3988  HN  VAL G  12      63.350  80.530  84.980  1.00  0.00           H
ATOM   3989  CA  VAL G  12      64.500  82.130  84.280  1.00  0.00           C
ATOM   3990  HA  VAL G  12      64.420  82.720  83.370  1.00  0.00           H
ATOM   3991  CB  VAL G  12      64.020  83.000  85.440  1.00  0.00           C
ATOM   3992  HB  VAL G  12      64.720  83.860  85.570  1.00  0.00           H
ATOM   3993  CG1 VAL G  12      62.640  83.580  85.070  1.00  0.00           C
ATOM   3994 HG11 VAL G  12      62.290  84.270  85.870  1.00  0.00           H
ATOM   3995 HG12 VAL G  12      62.680  84.140  84.110  1.00  0.00           H
ATOM   3996 HG13 VAL G  12      61.890  82.770  84.970  1.00  0.00           H
ATOM   3997  CG2 VAL G  12      63.940  82.220  86.770  1.00  0.00           C
ATOM   3998 HG21 VAL G  12      63.560  82.880  87.570  1.00  0.00           H
ATOM   3999 HG22 VAL G  12      63.250  81.350  86.680  1.00  0.00           H
ATOM   4000 HG23 VAL G  12      64.940  81.840  87.080  1.00  0.00           H
ATOM   4001  C   VAL G  12      65.960  81.760  84.400  1.00  0.00           C
ATOM   4002  O   VAL G  12      66.650  82.090  85.370  1.00  0.00           O
ATOM   4003  N   HIS G  13      66.520  81.050  83.390  1.00  0.00           N
ATOM   4004  HN  HIS G  13      65.980  80.800  82.590  1.00  0.00           H
ATOM   4005  CA  HIS G  13      67.880  80.530  83.460  1.00  0.00           C
ATOM   4006  HA  HIS G  13      68.050  80.210  84.470  1.00  0.00           H
ATOM   4007  CB  HIS G  13      68.090  79.290  82.560  1.00  0.00           C
ATOM   4008  HB1 HIS G  13      69.140  78.940  82.630  1.00  0.00           H
ATOM   4009  HB2 HIS G  13      67.890  79.540  81.500  1.00  0.00           H
ATOM   4010  ND1 HIS G  13      67.280  77.610  84.220  1.00  0.00           N
ATOM   4011  CG  HIS G  13      67.250  78.100  82.930  1.00  0.00           C
ATOM   4012  CE1 HIS G  13      66.570  76.490  84.180  1.00  0.00           C
ATOM   4013  HE1 HIS G  13      66.400  75.800  85.010  1.00  0.00           H
ATOM   4014  NE2 HIS G  13      66.090  76.250  82.930  1.00  0.00           N
ATOM   4015  HE2 HIS G  13      65.660  75.400  82.620  1.00  0.00           H
ATOM   4016  CD2 HIS G  13      66.520  77.280  82.130  1.00  0.00           C
ATOM   4017  HD2 HIS G  13      66.320  77.330  81.070  1.00  0.00           H
ATOM   4018  C   HIS G  13      68.940  81.590  83.130  1.00  0.00           C
ATOM   4019  O   HIS G  13      69.830  81.380  82.320  1.00  0.00           O
ATOM   4020  N   HIS G  14      68.850  82.760  83.800  1.00  0.00           N
ATOM   4021  HN  HIS G  14      68.120  82.840  84.490  1.00  0.00           H
ATOM   4022  CA  HIS G  14      69.690  83.920  83.620  1.00  0.00           C
ATOM   4023  HA  HIS G  14      69.620  84.230  82.590  1.00  0.00           H
ATOM   4024  CB  HIS G  14      69.220  85.110  84.490  1.00  0.00           C
ATOM   4025  HB1 HIS G  14      69.950  85.940  84.440  1.00  0.00           H
ATOM   4026  HB2 HIS G  14      69.120  84.800  85.550  1.00  0.00           H
ATOM   4027  ND1 HIS G  14      67.900  86.320  82.800  1.00  0.00           N
ATOM   4028  CG  HIS G  14      67.930  85.720  84.040  1.00  0.00           C
ATOM   4029  CE1 HIS G  14      66.720  86.910  82.730  1.00  0.00           C
ATOM   4030  HE1 HIS G  14      66.380  87.510  81.890  1.00  0.00           H
ATOM   4031  NE2 HIS G  14      66.000  86.730  83.860  1.00  0.00           N
ATOM   4032  HE2 HIS G  14      65.140  87.200  84.080  1.00  0.00           H
ATOM   4033  CD2 HIS G  14      66.770  85.960  84.710  1.00  0.00           C
ATOM   4034  HD2 HIS G  14      66.490  85.690  85.720  1.00  0.00           H
ATOM   4035  C   HIS G  14      71.160  83.690  83.900  1.00  0.00           C
ATOM   4036  O   HIS G  14      72.010  84.100  83.100  1.00  0.00           O
ATOM   4037  N   GLN G  15      71.530  83.010  84.990  1.00  0.00           N
ATOM   4038  HN  GLN G  15      70.810  82.710  85.640  1.00  0.00           H
ATOM   4039  CA  GLN G  15      72.890  82.740  85.390  1.00  0.00           C
ATOM   4040  HA  GLN G  15      73.580  82.970  84.580  1.00  0.00           H
ATOM   4041  CB  GLN G  15      73.220  83.610  86.640  1.00  0.00           C
ATOM   4042  HB1 GLN G  15      72.570  83.300  87.480  1.00  0.00           H
ATOM   4043  HB2 GLN G  15      72.940  84.650  86.370  1.00  0.00           H
ATOM   4044  CG  GLN G  15      74.710  83.580  87.090  1.00  0.00           C
ATOM   4045  HG1 GLN G  15      75.370  83.780  86.220  1.00  0.00           H
ATOM   4046  HG2 GLN G  15      74.960  82.580  87.490  1.00  0.00           H
ATOM   4047  CD  GLN G  15      75.020  84.620  88.170  1.00  0.00           C
ATOM   4048  OE1 GLN G  15      75.400  84.300  89.300  1.00  0.00           O
ATOM   4049  NE2 GLN G  15      74.900  85.920  87.830  1.00  0.00           N
ATOM   4050 HE21 GLN G  15      74.640  86.150  86.890  1.00  0.00           H
ATOM   4051 HE22 GLN G  15      75.120  86.600  88.520  1.00  0.00           H
ATOM   4052  C   GLN G  15      73.030  81.250  85.710  1.00  0.00           C
ATOM   4053  O   GLN G  15      72.340  80.730  86.580  1.00  0.00           O
ATOM   4054  N   LYS G  16      73.910  80.510  85.010  1.00  0.00           N
ATOM   4055  HN  LYS G  16      74.490  80.930  84.320  1.00  0.00           H
ATOM   4056  CA  LYS G  16      74.100  79.090  85.300  1.00  0.00           C
ATOM   4057  HA  LYS G  16      73.930  78.920  86.350  1.00  0.00           H
ATOM   4058  CB  LYS G  16      73.160  78.130  84.500  1.00  0.00           C
ATOM   4059  HB1 LYS G  16      72.110  78.330  84.810  1.00  0.00           H
ATOM   4060  HB2 LYS G  16      73.380  77.080  84.820  1.00  0.00           H
ATOM   4061  CG  LYS G  16      73.230  78.210  82.950  1.00  0.00           C
ATOM   4062  HG1 LYS G  16      74.260  78.490  82.650  1.00  0.00           H
ATOM   4063  HG2 LYS G  16      72.560  79.030  82.600  1.00  0.00           H
ATOM   4064  CD  LYS G  16      72.870  76.880  82.240  1.00  0.00           C
ATOM   4065  HD1 LYS G  16      73.390  76.050  82.770  1.00  0.00           H
ATOM   4066  HD2 LYS G  16      71.770  76.710  82.340  1.00  0.00           H
ATOM   4067  CE  LYS G  16      73.290  76.840  80.760  1.00  0.00           C
ATOM   4068  HE1 LYS G  16      74.390  76.950  80.670  1.00  0.00           H
ATOM   4069  HE2 LYS G  16      72.800  77.680  80.200  1.00  0.00           H
ATOM   4070  NZ  LYS G  16      72.910  75.580  80.080  1.00  0.00           N
ATOM   4071  HZ1 LYS G  16      73.430  75.450  79.170  1.00  0.00           H
ATOM   4072  HZ2 LYS G  16      73.130  74.720  80.630  1.00  0.00           H
ATOM   4073  HZ3 LYS G  16      71.900  75.560  79.820  1.00  0.00           H
ATOM   4074  C   LYS G  16      75.550  78.690  85.050  1.00  0.00           C
ATOM   4075  O   LYS G  16      76.240  79.270  84.200  1.00  0.00           O
ATOM   4076  N   LEU G  17      76.070  77.700  85.790  1.00  0.00           N
ATOM   4077  HN  LEU G  17      75.530  77.250  86.500  1.00  0.00           H
ATOM   4078  CA  LEU G  17      77.440  77.230  85.640  1.00  0.00           C
ATOM   4079  HA  LEU G  17      77.880  77.650  84.750  1.00  0.00           H
ATOM   4080  CB  LEU G  17      78.310  77.650  86.850  1.00  0.00           C
ATOM   4081  HB1 LEU G  17      77.900  77.180  87.770  1.00  0.00           H
ATOM   4082  HB2 LEU G  17      78.180  78.750  86.960  1.00  0.00           H
ATOM   4083  CG  LEU G  17      79.820  77.350  86.740  1.00  0.00           C
ATOM   4084  HG  LEU G  17      80.090  77.290  85.660  1.00  0.00           H
ATOM   4085  CD1 LEU G  17      80.640  78.490  87.370  1.00  0.00           C
ATOM   4086 HD11 LEU G  17      81.730  78.280  87.260  1.00  0.00           H
ATOM   4087 HD12 LEU G  17      80.420  79.450  86.880  1.00  0.00           H
ATOM   4088 HD13 LEU G  17      80.410  78.570  88.450  1.00  0.00           H
ATOM   4089  CD2 LEU G  17      80.200  76.020  87.410  1.00  0.00           C
ATOM   4090 HD21 LEU G  17      81.290  75.850  87.350  1.00  0.00           H
ATOM   4091 HD22 LEU G  17      79.910  76.030  88.480  1.00  0.00           H
ATOM   4092 HD23 LEU G  17      79.700  75.150  86.930  1.00  0.00           H
ATOM   4093  C   LEU G  17      77.490  75.720  85.490  1.00  0.00           C
ATOM   4094  O   LEU G  17      76.880  75.000  86.270  1.00  0.00           O
ATOM   4095  N   VAL G  18      78.210  75.220  84.460  1.00  0.00           N
ATOM   4096  HN  VAL G  18      78.710  75.830  83.850  1.00  0.00           H
ATOM   4097  CA  VAL G  18      78.380  73.790  84.200  1.00  0.00           C
ATOM   4098  HA  VAL G  18      77.970  73.220  85.020  1.00  0.00           H
ATOM   4099  CB  VAL G  18      77.680  73.360  82.910  1.00  0.00           C
ATOM   4100  HB  VAL G  18      78.070  73.960  82.050  1.00  0.00           H
ATOM   4101  CG1 VAL G  18      77.930  71.860  82.600  1.00  0.00           C
ATOM   4102 HG11 VAL G  18      77.320  71.550  81.730  1.00  0.00           H
ATOM   4103 HG12 VAL G  18      78.990  71.660  82.340  1.00  0.00           H
ATOM   4104 HG13 VAL G  18      77.640  71.230  83.460  1.00  0.00           H
ATOM   4105  CG2 VAL G  18      76.170  73.610  83.040  1.00  0.00           C
ATOM   4106 HG21 VAL G  18      75.640  73.240  82.130  1.00  0.00           H
ATOM   4107 HG22 VAL G  18      75.760  73.070  83.920  1.00  0.00           H
ATOM   4108 HG23 VAL G  18      75.940  74.690  83.150  1.00  0.00           H
ATOM   4109  C   VAL G  18      79.870  73.470  84.140  1.00  0.00           C
ATOM   4110  O   VAL G  18      80.650  74.190  83.500  1.00  0.00           O
ATOM   4111  N   PHE G  19      80.300  72.380  84.800  1.00  0.00           N
ATOM   4112  HN  PHE G  19      79.650  71.790  85.300  1.00  0.00           H
ATOM   4113  CA  PHE G  19      81.660  71.880  84.760  1.00  0.00           C
ATOM   4114  HA  PHE G  19      82.310  72.670  84.430  1.00  0.00           H
ATOM   4115  CB  PHE G  19      82.140  71.450  86.180  1.00  0.00           C
ATOM   4116  HB1 PHE G  19      81.360  70.820  86.660  1.00  0.00           H
ATOM   4117  HB2 PHE G  19      82.270  72.360  86.810  1.00  0.00           H
ATOM   4118  CG  PHE G  19      83.450  70.690  86.180  1.00  0.00           C
ATOM   4119  CD1 PHE G  19      84.620  71.280  85.690  1.00  0.00           C
ATOM   4120  HD1 PHE G  19      84.590  72.290  85.310  1.00  0.00           H
ATOM   4121  CE1 PHE G  19      85.830  70.570  85.680  1.00  0.00           C
ATOM   4122  HE1 PHE G  19      86.730  71.050  85.300  1.00  0.00           H
ATOM   4123  CZ  PHE G  19      85.880  69.260  86.150  1.00  0.00           C
ATOM   4124  HZ  PHE G  19      86.800  68.700  86.130  1.00  0.00           H
ATOM   4125  CD2 PHE G  19      83.510  69.370  86.660  1.00  0.00           C
ATOM   4126  HD2 PHE G  19      82.620  68.880  87.030  1.00  0.00           H
ATOM   4127  CE2 PHE G  19      84.710  68.650  86.640  1.00  0.00           C
ATOM   4128  HE2 PHE G  19      84.730  67.620  86.980  1.00  0.00           H
ATOM   4129  C   PHE G  19      81.770  70.770  83.700  1.00  0.00           C
ATOM   4130  O   PHE G  19      82.350  70.990  82.650  1.00  0.00           O
ATOM   4131  N   PHE G  20      81.180  69.590  83.970  1.00  0.00           N
ATOM   4132  HN  PHE G  20      80.750  69.450  84.850  1.00  0.00           H
ATOM   4133  CA  PHE G  20      80.970  68.520  83.000  1.00  0.00           C
ATOM   4134  HA  PHE G  20      81.360  68.800  82.030  1.00  0.00           H
ATOM   4135  CB  PHE G  20      81.520  67.120  83.440  1.00  0.00           C
ATOM   4136  HB1 PHE G  20      81.190  66.350  82.700  1.00  0.00           H
ATOM   4137  HB2 PHE G  20      81.090  66.860  84.430  1.00  0.00           H
ATOM   4138  CG  PHE G  20      83.030  66.960  83.560  1.00  0.00           C
ATOM   4139  CD1 PHE G  20      83.510  65.710  84.000  1.00  0.00           C
ATOM   4140  HD1 PHE G  20      82.790  64.940  84.240  1.00  0.00           H
ATOM   4141  CE1 PHE G  20      84.880  65.450  84.130  1.00  0.00           C
ATOM   4142  HE1 PHE G  20      85.220  64.490  84.470  1.00  0.00           H
ATOM   4143  CZ  PHE G  20      85.800  66.450  83.800  1.00  0.00           C
ATOM   4144  HZ  PHE G  20      86.860  66.270  83.900  1.00  0.00           H
ATOM   4145  CD2 PHE G  20      83.970  67.950  83.230  1.00  0.00           C
ATOM   4146  HD2 PHE G  20      83.650  68.910  82.870  1.00  0.00           H
ATOM   4147  CE2 PHE G  20      85.350  67.700  83.360  1.00  0.00           C
ATOM   4148  HE2 PHE G  20      86.050  68.480  83.110  1.00  0.00           H
ATOM   4149  C   PHE G  20      79.450  68.360  82.860  1.00  0.00           C
ATOM   4150  O   PHE G  20      78.730  68.430  83.850  1.00  0.00           O
ATOM   4151  N   ALA G  21      78.930  68.160  81.630  1.00  0.00           N
ATOM   4152  HN  ALA G  21      79.510  68.130  80.820  1.00  0.00           H
ATOM   4153  CA  ALA G  21      77.520  67.900  81.420  1.00  0.00           C
ATOM   4154  HA  ALA G  21      76.950  68.340  82.230  1.00  0.00           H
ATOM   4155  CB  ALA G  21      77.060  68.570  80.120  1.00  0.00           C
ATOM   4156  HB1 ALA G  21      77.350  69.640  80.120  1.00  0.00           H
ATOM   4157  HB2 ALA G  21      77.540  68.090  79.240  1.00  0.00           H
ATOM   4158  HB3 ALA G  21      75.950  68.530  79.990  1.00  0.00           H
ATOM   4159  C   ALA G  21      77.220  66.400  81.440  1.00  0.00           C
ATOM   4160  O   ALA G  21      77.700  65.670  82.310  1.00  0.00           O
ATOM   4161  N   GLU G  22      76.390  65.880  80.520  1.00  0.00           N
ATOM   4162  HN  GLU G  22      75.970  66.450  79.820  1.00  0.00           H
ATOM   4163  CA  GLU G  22      76.220  64.440  80.340  1.00  0.00           C
ATOM   4164  HA  GLU G  22      76.130  64.030  81.330  1.00  0.00           H
ATOM   4165  CB  GLU G  22      74.890  64.050  79.630  1.00  0.00           C
ATOM   4166  HB1 GLU G  22      74.080  64.090  80.390  1.00  0.00           H
ATOM   4167  HB2 GLU G  22      74.940  62.990  79.270  1.00  0.00           H
ATOM   4168  CG  GLU G  22      74.440  64.980  78.480  1.00  0.00           C
ATOM   4169  HG1 GLU G  22      75.250  65.020  77.720  1.00  0.00           H
ATOM   4170  HG2 GLU G  22      74.250  66.000  78.860  1.00  0.00           H
ATOM   4171  CD  GLU G  22      73.160  64.540  77.780  1.00  0.00           C
ATOM   4172  OE1 GLU G  22      72.110  64.320  78.450  1.00  0.00           O
ATOM   4173  OE2 GLU G  22      73.180  64.440  76.530  1.00  0.00           O
ATOM   4174  C   GLU G  22      77.450  63.750  79.750  1.00  0.00           C
ATOM   4175  O   GLU G  22      77.940  64.120  78.690  1.00  0.00           O
ATOM   4176  N   ASP G  23      77.960  62.730  80.500  1.00  0.00           N
ATOM   4177  HN  ASP G  23      77.510  62.540  81.370  1.00  0.00           H
ATOM   4178  CA  ASP G  23      79.170  61.950  80.290  1.00  0.00           C
ATOM   4179  HA  ASP G  23      78.890  60.950  80.580  1.00  0.00           H
ATOM   4180  CB  ASP G  23      79.660  61.830  78.810  1.00  0.00           C
ATOM   4181  HB1 ASP G  23      80.010  62.830  78.470  1.00  0.00           H
ATOM   4182  HB2 ASP G  23      78.810  61.520  78.160  1.00  0.00           H
ATOM   4183  CG  ASP G  23      80.780  60.830  78.600  1.00  0.00           C
ATOM   4184  OD1 ASP G  23      81.520  61.000  77.600  1.00  0.00           O
ATOM   4185  OD2 ASP G  23      80.900  59.860  79.400  1.00  0.00           O
ATOM   4186  C   ASP G  23      80.270  62.350  81.280  1.00  0.00           C
ATOM   4187  O   ASP G  23      80.490  63.510  81.600  1.00  0.00           O
ATOM   4188  N   VAL G  24      80.990  61.340  81.810  1.00  0.00           N
ATOM   4189  HN  VAL G  24      80.840  60.430  81.400  1.00  0.00           H
ATOM   4190  CA  VAL G  24      82.090  61.510  82.740  1.00  0.00           C
ATOM   4191  HA  VAL G  24      82.570  62.460  82.530  1.00  0.00           H
ATOM   4192  CB  VAL G  24      81.720  61.460  84.230  1.00  0.00           C
ATOM   4193  HB  VAL G  24      81.200  60.500  84.470  1.00  0.00           H
ATOM   4194  CG1 VAL G  24      82.990  61.590  85.110  1.00  0.00           C
ATOM   4195 HG11 VAL G  24      82.690  61.710  86.170  1.00  0.00           H
ATOM   4196 HG12 VAL G  24      83.620  60.680  85.030  1.00  0.00           H
ATOM   4197 HG13 VAL G  24      83.580  62.480  84.800  1.00  0.00           H
ATOM   4198  CG2 VAL G  24      80.760  62.620  84.560  1.00  0.00           C
ATOM   4199 HG21 VAL G  24      80.620  62.710  85.650  1.00  0.00           H
ATOM   4200 HG22 VAL G  24      81.150  63.580  84.170  1.00  0.00           H
ATOM   4201 HG23 VAL G  24      79.770  62.440  84.090  1.00  0.00           H
ATOM   4202  C   VAL G  24      83.130  60.440  82.450  1.00  0.00           C
ATOM   4203  O   VAL G  24      84.280  60.750  82.130  1.00  0.00           O
ATOM   4204  N   GLY G  25      82.750  59.150  82.570  1.00  0.00           N
ATOM   4205  HN  GLY G  25      81.800  58.930  82.830  1.00  0.00           H
ATOM   4206  CA  GLY G  25      83.620  58.030  82.220  1.00  0.00           C
ATOM   4207  HA1 GLY G  25      82.980  57.160  82.160  1.00  0.00           H
ATOM   4208  HA2 GLY G  25      84.100  58.250  81.280  1.00  0.00           H
ATOM   4209  C   GLY G  25      84.690  57.720  83.230  1.00  0.00           C
ATOM   4210  O   GLY G  25      84.560  56.820  84.060  1.00  0.00           O
ATOM   4211  N   SER G  26      85.830  58.420  83.170  1.00  0.00           N
ATOM   4212  HN  SER G  26      85.910  59.140  82.480  1.00  0.00           H
ATOM   4213  CA  SER G  26      86.920  58.260  84.130  1.00  0.00           C
ATOM   4214  HA  SER G  26      86.520  57.960  85.090  1.00  0.00           H
ATOM   4215  CB  SER G  26      88.000  57.260  83.660  1.00  0.00           C
ATOM   4216  HB1 SER G  26      88.850  57.250  84.380  1.00  0.00           H
ATOM   4217  HB2 SER G  26      88.390  57.560  82.660  1.00  0.00           H
ATOM   4218  OG  SER G  26      87.480  55.940  83.580  1.00  0.00           O
ATOM   4219  HG1 SER G  26      86.630  56.030  83.100  1.00  0.00           H
ATOM   4220  C   SER G  26      87.610  59.590  84.310  1.00  0.00           C
ATOM   4221  O   SER G  26      87.910  60.260  83.330  1.00  0.00           O
ATOM   4222  N   ASN G  27      87.960  59.990  85.550  1.00  0.00           N
ATOM   4223  HN  ASN G  27      87.780  59.420  86.360  1.00  0.00           H
ATOM   4224  CA  ASN G  27      88.720  61.210  85.760  1.00  0.00           C
ATOM   4225  HA  ASN G  27      89.440  61.290  84.960  1.00  0.00           H
ATOM   4226  CB  ASN G  27      87.820  62.490  85.730  1.00  0.00           C
ATOM   4227  HB1 ASN G  27      87.150  62.460  84.840  1.00  0.00           H
ATOM   4228  HB2 ASN G  27      88.470  63.380  85.610  1.00  0.00           H
ATOM   4229  CG  ASN G  27      87.000  62.710  87.000  1.00  0.00           C
ATOM   4230  OD1 ASN G  27      87.440  63.430  87.900  1.00  0.00           O
ATOM   4231  ND2 ASN G  27      85.790  62.130  87.070  1.00  0.00           N
ATOM   4232 HD21 ASN G  27      85.450  61.580  86.310  1.00  0.00           H
ATOM   4233 HD22 ASN G  27      85.230  62.320  87.870  1.00  0.00           H
ATOM   4234  C   ASN G  27      89.540  61.100  87.040  1.00  0.00           C
ATOM   4235  O   ASN G  27      89.160  60.410  87.980  1.00  0.00           O
ATOM   4236  N   LYS G  28      90.710  61.770  87.100  1.00  0.00           N
ATOM   4237  HN  LYS G  28      91.000  62.340  86.340  1.00  0.00           H
ATOM   4238  CA  LYS G  28      91.630  61.620  88.220  1.00  0.00           C
ATOM   4239  HA  LYS G  28      91.120  61.170  89.060  1.00  0.00           H
ATOM   4240  CB  LYS G  28      92.830  60.730  87.830  1.00  0.00           C
ATOM   4241  HB1 LYS G  28      93.510  61.290  87.150  1.00  0.00           H
ATOM   4242  HB2 LYS G  28      92.450  59.860  87.250  1.00  0.00           H
ATOM   4243  CG  LYS G  28      93.620  60.180  89.040  1.00  0.00           C
ATOM   4244  HG1 LYS G  28      93.050  59.330  89.470  1.00  0.00           H
ATOM   4245  HG2 LYS G  28      93.680  60.950  89.830  1.00  0.00           H
ATOM   4246  CD  LYS G  28      95.030  59.710  88.670  1.00  0.00           C
ATOM   4247  HD1 LYS G  28      94.940  58.990  87.830  1.00  0.00           H
ATOM   4248  HD2 LYS G  28      95.620  60.580  88.320  1.00  0.00           H
ATOM   4249  CE  LYS G  28      95.770  59.040  89.840  1.00  0.00           C
ATOM   4250  HE1 LYS G  28      95.190  58.160  90.210  1.00  0.00           H
ATOM   4251  HE2 LYS G  28      95.910  59.760  90.680  1.00  0.00           H
ATOM   4252  NZ  LYS G  28      97.100  58.560  89.420  1.00  0.00           N
ATOM   4253  HZ1 LYS G  28      97.450  57.840  90.090  1.00  0.00           H
ATOM   4254  HZ2 LYS G  28      97.010  58.110  88.470  1.00  0.00           H
ATOM   4255  HZ3 LYS G  28      97.760  59.380  89.340  1.00  0.00           H
ATOM   4256  C   LYS G  28      92.120  63.000  88.680  1.00  0.00           C
ATOM   4257  O   LYS G  28      93.310  63.300  88.680  1.00  0.00           O
ATOM   4258  N   GLY G  29      91.190  63.870  89.110  1.00  0.00           N
ATOM   4259  HN  GLY G  29      90.220  63.600  89.130  1.00  0.00           H
ATOM   4260  CA  GLY G  29      91.510  65.190  89.650  1.00  0.00           C
ATOM   4261  HA1 GLY G  29      91.280  65.180  90.700  1.00  0.00           H
ATOM   4262  HA2 GLY G  29      92.550  65.430  89.460  1.00  0.00           H
ATOM   4263  C   GLY G  29      90.720  66.300  89.010  1.00  0.00           C
ATOM   4264  O   GLY G  29      91.170  66.950  88.070  1.00  0.00           O
ATOM   4265  N   ALA G  30      89.530  66.570  89.570  1.00  0.00           N
ATOM   4266  HN  ALA G  30      89.180  65.980  90.300  1.00  0.00           H
ATOM   4267  CA  ALA G  30      88.670  67.670  89.170  1.00  0.00           C
ATOM   4268  HA  ALA G  30      89.050  68.150  88.280  1.00  0.00           H
ATOM   4269  CB  ALA G  30      87.250  67.130  88.900  1.00  0.00           C
ATOM   4270  HB1 ALA G  30      87.280  66.400  88.060  1.00  0.00           H
ATOM   4271  HB2 ALA G  30      86.850  66.600  89.790  1.00  0.00           H
ATOM   4272  HB3 ALA G  30      86.560  67.950  88.630  1.00  0.00           H
ATOM   4273  C   ALA G  30      88.610  68.710  90.290  1.00  0.00           C
ATOM   4274  O   ALA G  30      88.200  68.410  91.410  1.00  0.00           O
ATOM   4275  N   ILE G  31      89.080  69.950  90.030  1.00  0.00           N
ATOM   4276  HN  ILE G  31      89.390  70.210  89.120  1.00  0.00           H
ATOM   4277  CA  ILE G  31      89.180  70.960  91.080  1.00  0.00           C
ATOM   4278  HA  ILE G  31      88.670  70.630  91.960  1.00  0.00           H
ATOM   4279  CB  ILE G  31      90.640  71.250  91.480  1.00  0.00           C
ATOM   4280  HB  ILE G  31      91.210  71.570  90.580  1.00  0.00           H
ATOM   4281  CG2 ILE G  31      90.720  72.420  92.500  1.00  0.00           C
ATOM   4282 HG21 ILE G  31      91.750  72.510  92.900  1.00  0.00           H
ATOM   4283 HG22 ILE G  31      90.480  73.390  92.030  1.00  0.00           H
ATOM   4284 HG23 ILE G  31      90.030  72.280  93.350  1.00  0.00           H
ATOM   4285  CG1 ILE G  31      91.330  69.980  92.040  1.00  0.00           C
ATOM   4286 HG11 ILE G  31      90.560  69.300  92.480  1.00  0.00           H
ATOM   4287 HG12 ILE G  31      92.010  70.280  92.870  1.00  0.00           H
ATOM   4288  CD  ILE G  31      92.160  69.210  91.010  1.00  0.00           C
ATOM   4289  HD1 ILE G  31      92.630  68.320  91.480  1.00  0.00           H
ATOM   4290  HD2 ILE G  31      91.530  68.870  90.170  1.00  0.00           H
ATOM   4291  HD3 ILE G  31      92.970  69.850  90.600  1.00  0.00           H
ATOM   4292  C   ILE G  31      88.490  72.250  90.680  1.00  0.00           C
ATOM   4293  O   ILE G  31      88.900  72.920  89.720  1.00  0.00           O
ATOM   4294  N   ILE G  32      87.460  72.660  91.460  1.00  0.00           N
ATOM   4295  HN  ILE G  32      87.130  72.090  92.210  1.00  0.00           H
ATOM   4296  CA  ILE G  32      86.790  73.940  91.290  1.00  0.00           C
ATOM   4297  HA  ILE G  32      87.200  74.430  90.420  1.00  0.00           H
ATOM   4298  CB  ILE G  32      85.280  73.830  91.040  1.00  0.00           C
ATOM   4299  HB  ILE G  32      85.170  73.060  90.240  1.00  0.00           H
ATOM   4300  CG2 ILE G  32      84.520  73.280  92.270  1.00  0.00           C
ATOM   4301 HG21 ILE G  32      83.450  73.120  92.010  1.00  0.00           H
ATOM   4302 HG22 ILE G  32      84.940  72.300  92.570  1.00  0.00           H
ATOM   4303 HG23 ILE G  32      84.570  73.970  93.130  1.00  0.00           H
ATOM   4304  CG1 ILE G  32      84.640  75.140  90.480  1.00  0.00           C
ATOM   4305 HG11 ILE G  32      83.790  74.820  89.830  1.00  0.00           H
ATOM   4306 HG12 ILE G  32      85.380  75.650  89.830  1.00  0.00           H
ATOM   4307  CD  ILE G  32      84.080  76.130  91.510  1.00  0.00           C
ATOM   4308  HD1 ILE G  32      83.680  77.030  91.010  1.00  0.00           H
ATOM   4309  HD2 ILE G  32      83.260  75.660  92.090  1.00  0.00           H
ATOM   4310  HD3 ILE G  32      84.860  76.450  92.240  1.00  0.00           H
ATOM   4311  C   ILE G  32      87.110  74.860  92.450  1.00  0.00           C
ATOM   4312  O   ILE G  32      87.060  74.490  93.630  1.00  0.00           O
ATOM   4313  N   GLY G  33      87.470  76.110  92.120  1.00  0.00           N
ATOM   4314  HN  GLY G  33      87.590  76.360  91.160  1.00  0.00           H
ATOM   4315  CA  GLY G  33      87.640  77.160  93.100  1.00  0.00           C
ATOM   4316  HA1 GLY G  33      86.800  77.170  93.770  1.00  0.00           H
ATOM   4317  HA2 GLY G  33      88.600  77.020  93.580  1.00  0.00           H
ATOM   4318  C   GLY G  33      87.670  78.470  92.380  1.00  0.00           C
ATOM   4319  O   GLY G  33      88.460  78.670  91.470  1.00  0.00           O
ATOM   4320  N   LEU G  34      86.800  79.430  92.760  1.00  0.00           N
ATOM   4321  HN  LEU G  34      86.150  79.270  93.490  1.00  0.00           H
ATOM   4322  CA  LEU G  34      86.720  80.720  92.100  1.00  0.00           C
ATOM   4323  HA  LEU G  34      86.570  80.530  91.040  1.00  0.00           H
ATOM   4324  CB  LEU G  34      85.500  81.540  92.610  1.00  0.00           C
ATOM   4325  HB1 LEU G  34      85.530  82.530  92.110  1.00  0.00           H
ATOM   4326  HB2 LEU G  34      85.570  81.710  93.700  1.00  0.00           H
ATOM   4327  CG  LEU G  34      84.100  80.940  92.280  1.00  0.00           C
ATOM   4328  HG  LEU G  34      84.150  80.490  91.260  1.00  0.00           H
ATOM   4329  CD1 LEU G  34      83.640  79.860  93.270  1.00  0.00           C
ATOM   4330 HD11 LEU G  34      82.600  79.540  93.020  1.00  0.00           H
ATOM   4331 HD12 LEU G  34      84.280  78.950  93.220  1.00  0.00           H
ATOM   4332 HD13 LEU G  34      83.640  80.250  94.300  1.00  0.00           H
ATOM   4333  CD2 LEU G  34      83.050  82.060  92.250  1.00  0.00           C
ATOM   4334 HD21 LEU G  34      82.050  81.650  92.040  1.00  0.00           H
ATOM   4335 HD22 LEU G  34      83.010  82.570  93.230  1.00  0.00           H
ATOM   4336 HD23 LEU G  34      83.300  82.820  91.470  1.00  0.00           H
ATOM   4337  C   LEU G  34      88.000  81.540  92.210  1.00  0.00           C
ATOM   4338  O   LEU G  34      88.510  82.060  91.220  1.00  0.00           O
ATOM   4339  N   MET G  35      88.590  81.610  93.420  1.00  0.00           N
ATOM   4340  HN  MET G  35      88.120  81.210  94.210  1.00  0.00           H
ATOM   4341  CA  MET G  35      89.890  82.200  93.670  1.00  0.00           C
ATOM   4342  HA  MET G  35      90.470  82.210  92.760  1.00  0.00           H
ATOM   4343  CB  MET G  35      89.760  83.650  94.210  1.00  0.00           C
ATOM   4344  HB1 MET G  35      89.100  83.650  95.110  1.00  0.00           H
ATOM   4345  HB2 MET G  35      89.240  84.240  93.430  1.00  0.00           H
ATOM   4346  CG  MET G  35      91.080  84.370  94.560  1.00  0.00           C
ATOM   4347  HG1 MET G  35      91.790  84.240  93.710  1.00  0.00           H
ATOM   4348  HG2 MET G  35      91.550  83.880  95.450  1.00  0.00           H
ATOM   4349  SD  MET G  35      90.870  86.140  94.880  1.00  0.00           S
ATOM   4350  CE  MET G  35      92.640  86.460  95.110  1.00  0.00           C
ATOM   4351  HE1 MET G  35      92.850  87.540  95.190  1.00  0.00           H
ATOM   4352  HE2 MET G  35      93.010  85.970  96.040  1.00  0.00           H
ATOM   4353  HE3 MET G  35      93.230  86.070  94.250  1.00  0.00           H
ATOM   4354  C   MET G  35      90.630  81.330  94.670  1.00  0.00           C
ATOM   4355  O   MET G  35      90.440  81.450  95.880  1.00  0.00           O
ATOM   4356  N   VAL G  36      91.480  80.410  94.190  1.00  0.00           N
ATOM   4357  HN  VAL G  36      91.670  80.330  93.220  1.00  0.00           H
ATOM   4358  CA  VAL G  36      92.140  79.430  95.050  1.00  0.00           C
ATOM   4359  HA  VAL G  36      92.120  79.770  96.070  1.00  0.00           H
ATOM   4360  CB  VAL G  36      91.480  78.040  95.030  1.00  0.00           C
ATOM   4361  HB  VAL G  36      92.100  77.320  95.610  1.00  0.00           H
ATOM   4362  CG1 VAL G  36      90.110  78.110  95.730  1.00  0.00           C
ATOM   4363 HG11 VAL G  36      89.660  77.100  95.800  1.00  0.00           H
ATOM   4364 HG12 VAL G  36      90.230  78.520  96.750  1.00  0.00           H
ATOM   4365 HG13 VAL G  36      89.410  78.770  95.170  1.00  0.00           H
ATOM   4366  CG2 VAL G  36      91.350  77.510  93.590  1.00  0.00           C
ATOM   4367 HG21 VAL G  36      90.960  76.470  93.600  1.00  0.00           H
ATOM   4368 HG22 VAL G  36      90.640  78.130  93.000  1.00  0.00           H
ATOM   4369 HG23 VAL G  36      92.330  77.500  93.070  1.00  0.00           H
ATOM   4370  C   VAL G  36      93.600  79.330  94.680  1.00  0.00           C
ATOM   4371  O   VAL G  36      94.020  79.710  93.590  1.00  0.00           O
ATOM   4372  N   GLY G  37      94.430  78.830  95.620  1.00  0.00           N
ATOM   4373  HN  GLY G  37      94.080  78.500  96.490  1.00  0.00           H
ATOM   4374  CA  GLY G  37      95.860  78.630  95.400  1.00  0.00           C
ATOM   4375  HA1 GLY G  37      96.100  78.700  94.350  1.00  0.00           H
ATOM   4376  HA2 GLY G  37      96.380  79.350  96.010  1.00  0.00           H
ATOM   4377  C   GLY G  37      96.250  77.270  95.880  1.00  0.00           C
ATOM   4378  O   GLY G  37      95.700  76.770  96.850  1.00  0.00           O
ATOM   4379  N   GLY G  38      97.240  76.630  95.230  1.00  0.00           N
ATOM   4380  HN  GLY G  38      97.600  77.010  94.380  1.00  0.00           H
ATOM   4381  CA  GLY G  38      97.840  75.390  95.720  1.00  0.00           C
ATOM   4382  HA1 GLY G  38      98.810  75.290  95.270  1.00  0.00           H
ATOM   4383  HA2 GLY G  38      97.920  75.440  96.800  1.00  0.00           H
ATOM   4384  C   GLY G  38      97.060  74.150  95.410  1.00  0.00           C
ATOM   4385  O   GLY G  38      96.140  73.780  96.150  1.00  0.00           O
ATOM   4386  N   VAL G  39      97.440  73.440  94.330  1.00  0.00           N
ATOM   4387  HN  VAL G  39      98.120  73.820  93.710  1.00  0.00           H
ATOM   4388  CA  VAL G  39      96.940  72.100  94.020  1.00  0.00           C
ATOM   4389  HA  VAL G  39      96.660  71.620  94.950  1.00  0.00           H
ATOM   4390  CB  VAL G  39      95.770  72.040  93.020  1.00  0.00           C
ATOM   4391  HB  VAL G  39      96.130  72.280  92.000  1.00  0.00           H
ATOM   4392  CG1 VAL G  39      95.150  70.630  93.040  1.00  0.00           C
ATOM   4393 HG11 VAL G  39      94.270  70.610  92.360  1.00  0.00           H
ATOM   4394 HG12 VAL G  39      95.860  69.860  92.700  1.00  0.00           H
ATOM   4395 HG13 VAL G  39      94.800  70.370  94.050  1.00  0.00           H
ATOM   4396  CG2 VAL G  39      94.680  73.060  93.360  1.00  0.00           C
ATOM   4397 HG21 VAL G  39      93.860  73.010  92.610  1.00  0.00           H
ATOM   4398 HG22 VAL G  39      94.250  72.870  94.360  1.00  0.00           H
ATOM   4399 HG23 VAL G  39      95.080  74.090  93.330  1.00  0.00           H
ATOM   4400  C   VAL G  39      98.090  71.330  93.400  1.00  0.00           C
ATOM   4401  O   VAL G  39      98.850  71.860  92.590  1.00  0.00           O
ATOM   4402  N   VAL G  40      98.250  70.040  93.750  1.00  0.00           N
ATOM   4403  HN  VAL G  40      97.710  69.650  94.490  1.00  0.00           H
ATOM   4404  CA  VAL G  40      99.150  69.140  93.040  1.00  0.00           C
ATOM   4405  HA  VAL G  40      99.400  69.590  92.090  1.00  0.00           H
ATOM   4406  CB  VAL G  40     100.480  68.930  93.770  1.00  0.00           C
ATOM   4407  HB  VAL G  40     101.040  69.900  93.730  1.00  0.00           H
ATOM   4408  CG1 VAL G  40     100.270  68.590  95.260  1.00  0.00           C
ATOM   4409 HG11 VAL G  40     101.250  68.400  95.750  1.00  0.00           H
ATOM   4410 HG12 VAL G  40      99.780  69.430  95.800  1.00  0.00           H
ATOM   4411 HG13 VAL G  40      99.650  67.690  95.370  1.00  0.00           H
ATOM   4412  CG2 VAL G  40     101.330  67.860  93.070  1.00  0.00           C
ATOM   4413 HG21 VAL G  40     102.350  67.840  93.510  1.00  0.00           H
ATOM   4414 HG22 VAL G  40     100.900  66.840  93.200  1.00  0.00           H
ATOM   4415 HG23 VAL G  40     101.430  68.060  91.980  1.00  0.00           H
ATOM   4416  C   VAL G  40      98.430  67.850  92.660  1.00  0.00           C
ATOM   4417  O   VAL G  40      97.900  67.130  93.510  1.00  0.00           O
ATOM   4418  N   ILE G  41      98.380  67.530  91.350  1.00  0.00           N
ATOM   4419  HN  ILE G  41      98.820  68.130  90.670  1.00  0.00           H
ATOM   4420  CA  ILE G  41      97.580  66.440  90.790  1.00  0.00           C
ATOM   4421  HA  ILE G  41      97.070  65.930  91.600  1.00  0.00           H
ATOM   4422  CB  ILE G  41      96.520  66.930  89.800  1.00  0.00           C
ATOM   4423  HB  ILE G  41      97.020  67.300  88.870  1.00  0.00           H
ATOM   4424  CG2 ILE G  41      95.570  65.780  89.410  1.00  0.00           C
ATOM   4425 HG21 ILE G  41      94.800  66.150  88.690  1.00  0.00           H
ATOM   4426 HG22 ILE G  41      96.100  64.940  88.930  1.00  0.00           H
ATOM   4427 HG23 ILE G  41      95.030  65.400  90.300  1.00  0.00           H
ATOM   4428  CG1 ILE G  41      95.680  68.100  90.370  1.00  0.00           C
ATOM   4429 HG11 ILE G  41      95.660  68.040  91.480  1.00  0.00           H
ATOM   4430 HG12 ILE G  41      94.630  67.960  90.020  1.00  0.00           H
ATOM   4431  CD  ILE G  41      96.130  69.480  89.880  1.00  0.00           C
ATOM   4432  HD1 ILE G  41      95.460  70.270  90.270  1.00  0.00           H
ATOM   4433  HD2 ILE G  41      97.170  69.700  90.190  1.00  0.00           H
ATOM   4434  HD3 ILE G  41      96.070  69.510  88.770  1.00  0.00           H
ATOM   4435  C   ILE G  41      98.500  65.420  90.120  1.00  0.00           C
ATOM   4436  O   ILE G  41      99.430  65.770  89.390  1.00  0.00           O
ATOM   4437  N   ALA G  42      98.270  64.110  90.360  1.00  0.00           N
ATOM   4438  HN  ALA G  42      97.490  63.820  90.910  1.00  0.00           H
ATOM   4439  CA  ALA G  42      99.100  63.030  89.870  1.00  0.00           C
ATOM   4440  HA  ALA G  42     100.000  63.420  89.410  1.00  0.00           H
ATOM   4441  CB  ALA G  42      99.520  62.140  91.060  1.00  0.00           C
ATOM   4442  HB1 ALA G  42     100.070  62.740  91.810  1.00  0.00           H
ATOM   4443  HB2 ALA G  42      98.630  61.690  91.550  1.00  0.00           H
ATOM   4444  HB3 ALA G  42     100.190  61.310  90.730  1.00  0.00           H
ATOM   4445  C   ALA G  42      98.390  62.190  88.810  1.00  0.00           C
ATOM   4446  O   ALA G  42      98.280  60.970  88.920  1.00  0.00           O
ATOM   4447  N   NME G  43      97.920  62.840  87.720  1.00  0.00           N
ATOM   4448  HN  NME G  43      97.970  63.830  87.680  1.00  0.00           H
ATOM   4449  CH3 NME G  43      97.270  62.170  86.610  1.00  0.00           C
ATOM   4450 HH31 NME G  43      97.640  61.130  86.480  1.00  0.00           H
ATOM   4451 HH32 NME G  43      96.170  62.140  86.760  1.00  0.00           H
ATOM   4452 HH33 NME G  43      97.480  62.720  85.670  1.00  0.00           H
ATOM   4453  CH3 ACE H   0      41.550 119.680  87.920  1.00  0.00           C
ATOM   4454 HH31 ACE H   0      41.020 119.340  87.000  1.00  0.00           H
ATOM   4455 HH32 ACE H   0      40.980 119.330  88.810  1.00  0.00           H
ATOM   4456 HH33 ACE H   0      41.570 120.790  87.930  1.00  0.00           H
ATOM   4457  C   ACE H   0      42.930 119.140  87.940  1.00  0.00           C
ATOM   4458  O   ACE H   0      43.900 119.880  87.790  1.00  0.00           O
ATOM   4459  N   ASP H   1      43.040 117.830  88.130  1.00  0.00           N
ATOM   4460  HN  ASP H   1      42.210 117.270  88.260  1.00  0.00           H
ATOM   4461  CA  ASP H   1      44.300 117.120  88.190  1.00  0.00           C
ATOM   4462  HA  ASP H   1      45.030 117.810  88.580  1.00  0.00           H
ATOM   4463  CB  ASP H   1      44.190 115.900  89.140  1.00  0.00           C
ATOM   4464  HB1 ASP H   1      43.680 115.040  88.650  1.00  0.00           H
ATOM   4465  HB2 ASP H   1      43.560 116.190  90.010  1.00  0.00           H
ATOM   4466  CG  ASP H   1      45.520 115.430  89.690  1.00  0.00           C
ATOM   4467  OD1 ASP H   1      46.460 116.260  89.810  1.00  0.00           O
ATOM   4468  OD2 ASP H   1      45.600 114.260  90.160  1.00  0.00           O
ATOM   4469  C   ASP H   1      44.780 116.660  86.810  1.00  0.00           C
ATOM   4470  O   ASP H   1      43.990 116.440  85.880  1.00  0.00           O
ATOM   4471  N   ALA H   2      46.100 116.470  86.690  1.00  0.00           N
ATOM   4472  HN  ALA H   2      46.700 116.650  87.460  1.00  0.00           H
ATOM   4473  CA  ALA H   2      46.750 115.830  85.570  1.00  0.00           C
ATOM   4474  HA  ALA H   2      46.080 115.100  85.130  1.00  0.00           H
ATOM   4475  CB  ALA H   2      47.210 116.850  84.510  1.00  0.00           C
ATOM   4476  HB1 ALA H   2      46.320 117.390  84.110  1.00  0.00           H
ATOM   4477  HB2 ALA H   2      47.900 117.600  84.960  1.00  0.00           H
ATOM   4478  HB3 ALA H   2      47.720 116.350  83.660  1.00  0.00           H
ATOM   4479  C   ALA H   2      47.940 115.090  86.140  1.00  0.00           C
ATOM   4480  O   ALA H   2      48.430 115.420  87.220  1.00  0.00           O
ATOM   4481  N   GLU H   3      48.420 114.040  85.460  1.00  0.00           N
ATOM   4482  HN  GLU H   3      48.050 113.770  84.570  1.00  0.00           H
ATOM   4483  CA  GLU H   3      49.480 113.210  85.980  1.00  0.00           C
ATOM   4484  HA  GLU H   3      50.160 113.820  86.570  1.00  0.00           H
ATOM   4485  CB  GLU H   3      48.910 112.050  86.840  1.00  0.00           C
ATOM   4486  HB1 GLU H   3      48.710 111.140  86.240  1.00  0.00           H
ATOM   4487  HB2 GLU H   3      47.920 112.400  87.230  1.00  0.00           H
ATOM   4488  CG  GLU H   3      49.760 111.730  88.090  1.00  0.00           C
ATOM   4489  HG1 GLU H   3      49.170 111.120  88.800  1.00  0.00           H
ATOM   4490  HG2 GLU H   3      50.050 112.670  88.620  1.00  0.00           H
ATOM   4491  CD  GLU H   3      51.010 110.960  87.750  1.00  0.00           C
ATOM   4492  OE1 GLU H   3      50.930 109.710  87.610  1.00  0.00           O
ATOM   4493  OE2 GLU H   3      52.080 111.600  87.570  1.00  0.00           O
ATOM   4494  C   GLU H   3      50.250 112.720  84.770  1.00  0.00           C
ATOM   4495  O   GLU H   3      49.720 112.660  83.670  1.00  0.00           O
ATOM   4496  N   PHE H   4      51.550 112.420  84.950  1.00  0.00           N
ATOM   4497  HN  PHE H   4      51.910 112.360  85.890  1.00  0.00           H
ATOM   4498  CA  PHE H   4      52.490 112.270  83.850  1.00  0.00           C
ATOM   4499  HA  PHE H   4      51.980 111.830  83.000  1.00  0.00           H
ATOM   4500  CB  PHE H   4      53.150 113.630  83.450  1.00  0.00           C
ATOM   4501  HB1 PHE H   4      53.960 113.480  82.710  1.00  0.00           H
ATOM   4502  HB2 PHE H   4      53.590 114.110  84.350  1.00  0.00           H
ATOM   4503  CG  PHE H   4      52.190 114.610  82.820  1.00  0.00           C
ATOM   4504  CD1 PHE H   4      51.620 115.660  83.570  1.00  0.00           C
ATOM   4505  HD1 PHE H   4      51.810 115.720  84.630  1.00  0.00           H
ATOM   4506  CE1 PHE H   4      50.830 116.630  82.960  1.00  0.00           C
ATOM   4507  HE1 PHE H   4      50.400 117.430  83.540  1.00  0.00           H
ATOM   4508  CZ  PHE H   4      50.610 116.590  81.570  1.00  0.00           C
ATOM   4509  HZ  PHE H   4      50.010 117.350  81.090  1.00  0.00           H
ATOM   4510  CD2 PHE H   4      51.950 114.570  81.440  1.00  0.00           C
ATOM   4511  HD2 PHE H   4      52.410 113.790  80.840  1.00  0.00           H
ATOM   4512  CE2 PHE H   4      51.180 115.560  80.810  1.00  0.00           C
ATOM   4513  HE2 PHE H   4      51.010 115.520  79.740  1.00  0.00           H
ATOM   4514  C   PHE H   4      53.620 111.310  84.230  1.00  0.00           C
ATOM   4515  O   PHE H   4      54.670 111.280  83.590  1.00  0.00           O
ATOM   4516  N   ARG H   5      53.470 110.520  85.310  1.00  0.00           N
ATOM   4517  HN  ARG H   5      52.680 110.610  85.920  1.00  0.00           H
ATOM   4518  CA  ARG H   5      54.470 109.560  85.730  1.00  0.00           C
ATOM   4519  HA  ARG H   5      55.390 110.100  85.870  1.00  0.00           H
ATOM   4520  CB  ARG H   5      54.100 108.950  87.100  1.00  0.00           C
ATOM   4521  HB1 ARG H   5      53.040 108.620  87.050  1.00  0.00           H
ATOM   4522  HB2 ARG H   5      54.150 109.770  87.860  1.00  0.00           H
ATOM   4523  CG  ARG H   5      54.920 107.740  87.590  1.00  0.00           C
ATOM   4524  HG1 ARG H   5      56.000 107.980  87.590  1.00  0.00           H
ATOM   4525  HG2 ARG H   5      54.760 106.870  86.920  1.00  0.00           H
ATOM   4526  CD  ARG H   5      54.500 107.340  89.010  1.00  0.00           C
ATOM   4527  HD1 ARG H   5      53.400 107.130  89.050  1.00  0.00           H
ATOM   4528  HD2 ARG H   5      54.750 108.180  89.690  1.00  0.00           H
ATOM   4529  NE  ARG H   5      55.250 106.120  89.420  1.00  0.00           N
ATOM   4530  HE  ARG H   5      55.590 105.480  88.710  1.00  0.00           H
ATOM   4531  CZ  ARG H   5      55.170 105.600  90.630  1.00  0.00           C
ATOM   4532  NH1 ARG H   5      54.510 106.150  91.620  1.00  0.00           N
ATOM   4533 HH11 ARG H   5      54.120 107.060  91.520  1.00  0.00           H
ATOM   4534 HH12 ARG H   5      54.410 105.630  92.460  1.00  0.00           H
ATOM   4535  NH2 ARG H   5      55.750 104.440  90.870  1.00  0.00           N
ATOM   4536 HH21 ARG H   5      56.300 104.020  90.130  1.00  0.00           H
ATOM   4537 HH22 ARG H   5      55.550 104.010  91.750  1.00  0.00           H
ATOM   4538  C   ARG H   5      54.780 108.440  84.740  1.00  0.00           C
ATOM   4539  O   ARG H   5      53.900 107.790  84.190  1.00  0.00           O
ATOM   4540  N   HIS H   6      56.080 108.180  84.530  1.00  0.00           N
ATOM   4541  HN  HIS H   6      56.770 108.830  84.840  1.00  0.00           H
ATOM   4542  CA  HIS H   6      56.570 107.010  83.850  1.00  0.00           C
ATOM   4543  HA  HIS H   6      55.770 106.300  83.670  1.00  0.00           H
ATOM   4544  CB  HIS H   6      57.230 107.380  82.500  1.00  0.00           C
ATOM   4545  HB1 HIS H   6      57.890 106.560  82.130  1.00  0.00           H
ATOM   4546  HB2 HIS H   6      57.870 108.280  82.630  1.00  0.00           H
ATOM   4547  ND1 HIS H   6      55.800 106.650  80.600  1.00  0.00           N
ATOM   4548  CG  HIS H   6      56.190 107.660  81.470  1.00  0.00           C
ATOM   4549  CE1 HIS H   6      54.930 107.210  79.790  1.00  0.00           C
ATOM   4550  HE1 HIS H   6      54.400 106.700  78.980  1.00  0.00           H
ATOM   4551  NE2 HIS H   6      54.730 108.520  80.090  1.00  0.00           N
ATOM   4552  HE2 HIS H   6      54.040 109.110  79.670  1.00  0.00           H
ATOM   4553  CD2 HIS H   6      55.540 108.810  81.160  1.00  0.00           C
ATOM   4554  HD2 HIS H   6      55.590 109.780  81.640  1.00  0.00           H
ATOM   4555  C   HIS H   6      57.570 106.320  84.750  1.00  0.00           C
ATOM   4556  O   HIS H   6      58.630 106.860  85.080  1.00  0.00           O
ATOM   4557  N   ASP H   7      57.260 105.090  85.180  1.00  0.00           N
ATOM   4558  HN  ASP H   7      56.380 104.670  84.980  1.00  0.00           H
ATOM   4559  CA  ASP H   7      58.260 104.180  85.700  1.00  0.00           C
ATOM   4560  HA  ASP H   7      58.940 104.740  86.340  1.00  0.00           H
ATOM   4561  CB  ASP H   7      57.630 103.030  86.530  1.00  0.00           C
ATOM   4562  HB1 ASP H   7      58.430 102.360  86.890  1.00  0.00           H
ATOM   4563  HB2 ASP H   7      56.920 102.450  85.910  1.00  0.00           H
ATOM   4564  CG  ASP H   7      56.900 103.560  87.750  1.00  0.00           C
ATOM   4565  OD1 ASP H   7      57.450 103.480  88.880  1.00  0.00           O
ATOM   4566  OD2 ASP H   7      55.750 104.040  87.620  1.00  0.00           O
ATOM   4567  C   ASP H   7      59.080 103.650  84.520  1.00  0.00           C
ATOM   4568  O   ASP H   7      58.580 103.520  83.400  1.00  0.00           O
ATOM   4569  N   SER H   8      60.380 103.400  84.720  1.00  0.00           N
ATOM   4570  HN  SER H   8      60.820 103.580  85.600  1.00  0.00           H
ATOM   4571  CA  SER H   8      61.230 102.910  83.640  1.00  0.00           C
ATOM   4572  HA  SER H   8      60.610 102.410  82.910  1.00  0.00           H
ATOM   4573  CB  SER H   8      62.060 104.020  82.940  1.00  0.00           C
ATOM   4574  HB1 SER H   8      62.540 103.620  82.020  1.00  0.00           H
ATOM   4575  HB2 SER H   8      62.860 104.390  83.620  1.00  0.00           H
ATOM   4576  OG  SER H   8      61.240 105.140  82.600  1.00  0.00           O
ATOM   4577  HG1 SER H   8      60.490 104.800  82.090  1.00  0.00           H
ATOM   4578  C   SER H   8      62.180 101.880  84.200  1.00  0.00           C
ATOM   4579  O   SER H   8      62.950 102.160  85.120  1.00  0.00           O
ATOM   4580  N   GLY H   9      62.170 100.660  83.640  1.00  0.00           N
ATOM   4581  HN  GLY H   9      61.620 100.480  82.820  1.00  0.00           H
ATOM   4582  CA  GLY H   9      62.900  99.550  84.250  1.00  0.00           C
ATOM   4583  HA1 GLY H   9      63.940  99.830  84.340  1.00  0.00           H
ATOM   4584  HA2 GLY H   9      62.430  99.350  85.200  1.00  0.00           H
ATOM   4585  C   GLY H   9      62.840  98.270  83.460  1.00  0.00           C
ATOM   4586  O   GLY H   9      61.870  97.520  83.530  1.00  0.00           O
ATOM   4587  N   TYR H  10      63.920  97.970  82.740  1.00  0.00           N
ATOM   4588  HN  TYR H  10      64.670  98.620  82.670  1.00  0.00           H
ATOM   4589  CA  TYR H  10      64.120  96.700  82.070  1.00  0.00           C
ATOM   4590  HA  TYR H  10      63.490  95.940  82.520  1.00  0.00           H
ATOM   4591  CB  TYR H  10      63.880  96.780  80.540  1.00  0.00           C
ATOM   4592  HB1 TYR H  10      64.240  95.850  80.040  1.00  0.00           H
ATOM   4593  HB2 TYR H  10      64.430  97.640  80.100  1.00  0.00           H
ATOM   4594  CG  TYR H  10      62.430  96.910  80.150  1.00  0.00           C
ATOM   4595  CD1 TYR H  10      61.690  95.770  79.790  1.00  0.00           C
ATOM   4596  HD1 TYR H  10      62.140  94.790  79.870  1.00  0.00           H
ATOM   4597  CE1 TYR H  10      60.390  95.890  79.280  1.00  0.00           C
ATOM   4598  HE1 TYR H  10      59.830  95.010  79.000  1.00  0.00           H
ATOM   4599  CZ  TYR H  10      59.810  97.150  79.140  1.00  0.00           C
ATOM   4600  OH  TYR H  10      58.500  97.270  78.610  1.00  0.00           O
ATOM   4601  HH  TYR H  10      58.170  98.150  78.890  1.00  0.00           H
ATOM   4602  CD2 TYR H  10      61.830  98.180  79.990  1.00  0.00           C
ATOM   4603  HD2 TYR H  10      62.400  99.060  80.230  1.00  0.00           H
ATOM   4604  CE2 TYR H  10      60.530  98.300  79.500  1.00  0.00           C
ATOM   4605  HE2 TYR H  10      60.090  99.280  79.380  1.00  0.00           H
ATOM   4606  C   TYR H  10      65.560  96.280  82.310  1.00  0.00           C
ATOM   4607  O   TYR H  10      66.410  97.110  82.670  1.00  0.00           O
ATOM   4608  N   GLU H  11      65.900  95.000  82.090  1.00  0.00           N
ATOM   4609  HN  GLU H  11      65.210  94.310  81.870  1.00  0.00           H
ATOM   4610  CA  GLU H  11      67.290  94.570  81.970  1.00  0.00           C
ATOM   4611  HA  GLU H  11      67.810  95.290  81.360  1.00  0.00           H
ATOM   4612  CB  GLU H  11      68.020  94.440  83.340  1.00  0.00           C
ATOM   4613  HB1 GLU H  11      68.250  93.380  83.600  1.00  0.00           H
ATOM   4614  HB2 GLU H  11      67.320  94.820  84.130  1.00  0.00           H
ATOM   4615  CG  GLU H  11      69.310  95.290  83.420  1.00  0.00           C
ATOM   4616  HG1 GLU H  11      69.700  95.260  84.460  1.00  0.00           H
ATOM   4617  HG2 GLU H  11      69.110  96.340  83.150  1.00  0.00           H
ATOM   4618  CD  GLU H  11      70.400  94.760  82.500  1.00  0.00           C
ATOM   4619  OE1 GLU H  11      70.270  94.880  81.250  1.00  0.00           O
ATOM   4620  OE2 GLU H  11      71.390  94.190  83.010  1.00  0.00           O
ATOM   4621  C   GLU H  11      67.310  93.260  81.210  1.00  0.00           C
ATOM   4622  O   GLU H  11      66.320  92.530  81.150  1.00  0.00           O
ATOM   4623  N   VAL H  12      68.440  92.920  80.570  1.00  0.00           N
ATOM   4624  HN  VAL H  12      69.230  93.560  80.630  1.00  0.00           H
ATOM   4625  CA  VAL H  12      68.600  91.760  79.700  1.00  0.00           C
ATOM   4626  HA  VAL H  12      67.670  91.220  79.640  1.00  0.00           H
ATOM   4627  CB  VAL H  12      68.990  92.150  78.260  1.00  0.00           C
ATOM   4628  HB  VAL H  12      69.380  91.270  77.700  1.00  0.00           H
ATOM   4629  CG1 VAL H  12      67.730  92.630  77.520  1.00  0.00           C
ATOM   4630 HG11 VAL H  12      67.980  92.900  76.470  1.00  0.00           H
ATOM   4631 HG12 VAL H  12      66.950  91.830  77.500  1.00  0.00           H
ATOM   4632 HG13 VAL H  12      67.300  93.530  78.010  1.00  0.00           H
ATOM   4633  CG2 VAL H  12      70.070  93.250  78.260  1.00  0.00           C
ATOM   4634 HG21 VAL H  12      70.340  93.510  77.220  1.00  0.00           H
ATOM   4635 HG22 VAL H  12      69.710  94.180  78.740  1.00  0.00           H
ATOM   4636 HG23 VAL H  12      70.980  92.900  78.790  1.00  0.00           H
ATOM   4637  C   VAL H  12      69.600  90.760  80.280  1.00  0.00           C
ATOM   4638  O   VAL H  12      70.000  89.810  79.620  1.00  0.00           O
ATOM   4639  N   HIS H  13      69.960  90.960  81.570  1.00  0.00           N
ATOM   4640  HN  HIS H  13      69.500  91.710  82.030  1.00  0.00           H
ATOM   4641  CA  HIS H  13      71.010  90.380  82.390  1.00  0.00           C
ATOM   4642  HA  HIS H  13      71.930  90.830  82.030  1.00  0.00           H
ATOM   4643  CB  HIS H  13      70.830  90.890  83.840  1.00  0.00           C
ATOM   4644  HB1 HIS H  13      70.740  91.990  83.820  1.00  0.00           H
ATOM   4645  HB2 HIS H  13      71.730  90.640  84.430  1.00  0.00           H
ATOM   4646  ND1 HIS H  13      68.320  90.640  84.200  1.00  0.00           N
ATOM   4647  CG  HIS H  13      69.630  90.360  84.600  1.00  0.00           C
ATOM   4648  CE1 HIS H  13      67.560  90.080  85.130  1.00  0.00           C
ATOM   4649  HE1 HIS H  13      66.470  90.080  85.160  1.00  0.00           H
ATOM   4650  NE2 HIS H  13      68.300  89.500  86.110  1.00  0.00           N
ATOM   4651  HE2 HIS H  13      67.950  89.100  86.960  1.00  0.00           H
ATOM   4652  CD2 HIS H  13      69.620  89.680  85.770  1.00  0.00           C
ATOM   4653  HD2 HIS H  13      70.450  89.350  86.380  1.00  0.00           H
ATOM   4654  C   HIS H  13      71.280  88.860  82.410  1.00  0.00           C
ATOM   4655  O   HIS H  13      71.280  88.230  83.460  1.00  0.00           O
ATOM   4656  N   HIS H  14      71.630  88.260  81.250  1.00  0.00           N
ATOM   4657  HN  HIS H  14      71.570  88.820  80.430  1.00  0.00           H
ATOM   4658  CA  HIS H  14      71.980  86.860  81.090  1.00  0.00           C
ATOM   4659  HA  HIS H  14      71.550  86.290  81.910  1.00  0.00           H
ATOM   4660  CB  HIS H  14      71.420  86.310  79.760  1.00  0.00           C
ATOM   4661  HB1 HIS H  14      72.070  85.550  79.280  1.00  0.00           H
ATOM   4662  HB2 HIS H  14      71.340  87.160  79.050  1.00  0.00           H
ATOM   4663  ND1 HIS H  14      69.990  84.320  80.050  1.00  0.00           N
ATOM   4664  CG  HIS H  14      70.070  85.690  79.900  1.00  0.00           C
ATOM   4665  CE1 HIS H  14      68.700  84.030  79.890  1.00  0.00           C
ATOM   4666  HE1 HIS H  14      68.270  83.030  79.920  1.00  0.00           H
ATOM   4667  NE2 HIS H  14      67.970  85.140  79.620  1.00  0.00           N
ATOM   4668  HE2 HIS H  14      67.000  85.160  79.370  1.00  0.00           H
ATOM   4669  CD2 HIS H  14      68.840  86.210  79.630  1.00  0.00           C
ATOM   4670  HD2 HIS H  14      68.550  87.230  79.440  1.00  0.00           H
ATOM   4671  C   HIS H  14      73.480  86.570  81.090  1.00  0.00           C
ATOM   4672  O   HIS H  14      74.260  87.220  80.380  1.00  0.00           O
ATOM   4673  N   GLN H  15      73.920  85.540  81.850  1.00  0.00           N
ATOM   4674  HN  GLN H  15      73.260  85.050  82.420  1.00  0.00           H
ATOM   4675  CA  GLN H  15      75.270  85.020  81.880  1.00  0.00           C
ATOM   4676  HA  GLN H  15      75.850  85.470  81.080  1.00  0.00           H
ATOM   4677  CB  GLN H  15      76.030  85.260  83.230  1.00  0.00           C
ATOM   4678  HB1 GLN H  15      77.080  84.910  83.100  1.00  0.00           H
ATOM   4679  HB2 GLN H  15      75.570  84.640  84.030  1.00  0.00           H
ATOM   4680  CG  GLN H  15      76.110  86.730  83.720  1.00  0.00           C
ATOM   4681  HG1 GLN H  15      76.440  87.380  82.890  1.00  0.00           H
ATOM   4682  HG2 GLN H  15      76.860  86.800  84.540  1.00  0.00           H
ATOM   4683  CD  GLN H  15      74.770  87.200  84.290  1.00  0.00           C
ATOM   4684  OE1 GLN H  15      74.220  86.610  85.230  1.00  0.00           O
ATOM   4685  NE2 GLN H  15      74.210  88.280  83.730  1.00  0.00           N
ATOM   4686 HE21 GLN H  15      74.640  88.740  82.960  1.00  0.00           H
ATOM   4687 HE22 GLN H  15      73.270  88.520  84.000  1.00  0.00           H
ATOM   4688  C   GLN H  15      75.230  83.510  81.670  1.00  0.00           C
ATOM   4689  O   GLN H  15      74.250  82.840  82.020  1.00  0.00           O
ATOM   4690  N   LYS H  16      76.300  82.920  81.120  1.00  0.00           N
ATOM   4691  HN  LYS H  16      77.010  83.470  80.700  1.00  0.00           H
ATOM   4692  CA  LYS H  16      76.520  81.480  81.160  1.00  0.00           C
ATOM   4693  HA  LYS H  16      76.090  81.100  82.070  1.00  0.00           H
ATOM   4694  CB  LYS H  16      75.890  80.680  79.980  1.00  0.00           C
ATOM   4695  HB1 LYS H  16      76.340  79.660  79.970  1.00  0.00           H
ATOM   4696  HB2 LYS H  16      76.160  81.160  79.010  1.00  0.00           H
ATOM   4697  CG  LYS H  16      74.370  80.460  80.060  1.00  0.00           C
ATOM   4698  HG1 LYS H  16      74.060  80.490  81.130  1.00  0.00           H
ATOM   4699  HG2 LYS H  16      74.150  79.430  79.700  1.00  0.00           H
ATOM   4700  CD  LYS H  16      73.530  81.430  79.210  1.00  0.00           C
ATOM   4701  HD1 LYS H  16      73.940  82.460  79.270  1.00  0.00           H
ATOM   4702  HD2 LYS H  16      73.630  81.110  78.150  1.00  0.00           H
ATOM   4703  CE  LYS H  16      72.050  81.410  79.590  1.00  0.00           C
ATOM   4704  HE1 LYS H  16      71.730  80.380  79.860  1.00  0.00           H
ATOM   4705  HE2 LYS H  16      71.410  81.760  78.760  1.00  0.00           H
ATOM   4706  NZ  LYS H  16      71.810  82.290  80.740  1.00  0.00           N
ATOM   4707  HZ1 LYS H  16      71.110  81.860  81.400  1.00  0.00           H
ATOM   4708  HZ2 LYS H  16      72.680  82.520  81.270  1.00  0.00           H
ATOM   4709  HZ3 LYS H  16      71.350  83.180  80.420  1.00  0.00           H
ATOM   4710  C   LYS H  16      78.010  81.180  81.250  1.00  0.00           C
ATOM   4711  O   LYS H  16      78.850  81.910  80.730  1.00  0.00           O
ATOM   4712  N   LEU H  17      78.370  80.090  81.970  1.00  0.00           N
ATOM   4713  HN  LEU H  17      77.660  79.530  82.410  1.00  0.00           H
ATOM   4714  CA  LEU H  17      79.720  79.580  82.030  1.00  0.00           C
ATOM   4715  HA  LEU H  17      80.290  79.980  81.200  1.00  0.00           H
ATOM   4716  CB  LEU H  17      80.410  79.990  83.360  1.00  0.00           C
ATOM   4717  HB1 LEU H  17      79.950  79.470  84.220  1.00  0.00           H
ATOM   4718  HB2 LEU H  17      80.210  81.080  83.470  1.00  0.00           H
ATOM   4719  CG  LEU H  17      81.950  79.820  83.400  1.00  0.00           C
ATOM   4720  HG  LEU H  17      82.370  80.120  82.410  1.00  0.00           H
ATOM   4721  CD1 LEU H  17      82.560  80.760  84.450  1.00  0.00           C
ATOM   4722 HD11 LEU H  17      83.670  80.670  84.460  1.00  0.00           H
ATOM   4723 HD12 LEU H  17      82.310  81.820  84.230  1.00  0.00           H
ATOM   4724 HD13 LEU H  17      82.180  80.510  85.470  1.00  0.00           H
ATOM   4725  CD2 LEU H  17      82.420  78.380  83.700  1.00  0.00           C
ATOM   4726 HD21 LEU H  17      83.530  78.350  83.750  1.00  0.00           H
ATOM   4727 HD22 LEU H  17      82.020  78.030  84.670  1.00  0.00           H
ATOM   4728 HD23 LEU H  17      82.100  77.670  82.910  1.00  0.00           H
ATOM   4729  C   LEU H  17      79.670  78.060  81.870  1.00  0.00           C
ATOM   4730  O   LEU H  17      79.090  77.360  82.690  1.00  0.00           O
ATOM   4731  N   VAL H  18      80.260  77.520  80.790  1.00  0.00           N
ATOM   4732  HN  VAL H  18      80.660  78.110  80.090  1.00  0.00           H
ATOM   4733  CA  VAL H  18      80.340  76.090  80.540  1.00  0.00           C
ATOM   4734  HA  VAL H  18      79.980  75.530  81.400  1.00  0.00           H
ATOM   4735  CB  VAL H  18      79.560  75.650  79.300  1.00  0.00           C
ATOM   4736  HB  VAL H  18      79.950  76.200  78.410  1.00  0.00           H
ATOM   4737  CG1 VAL H  18      79.700  74.140  79.050  1.00  0.00           C
ATOM   4738 HG11 VAL H  18      79.050  73.820  78.200  1.00  0.00           H
ATOM   4739 HG12 VAL H  18      80.740  73.860  78.780  1.00  0.00           H
ATOM   4740 HG13 VAL H  18      79.400  73.550  79.950  1.00  0.00           H
ATOM   4741  CG2 VAL H  18      78.070  76.010  79.470  1.00  0.00           C
ATOM   4742 HG21 VAL H  18      77.490  75.670  78.580  1.00  0.00           H
ATOM   4743 HG22 VAL H  18      77.640  75.510  80.370  1.00  0.00           H
ATOM   4744 HG23 VAL H  18      77.920  77.110  79.570  1.00  0.00           H
ATOM   4745  C   VAL H  18      81.810  75.740  80.370  1.00  0.00           C
ATOM   4746  O   VAL H  18      82.510  76.340  79.550  1.00  0.00           O
ATOM   4747  N   PHE H  19      82.330  74.770  81.140  1.00  0.00           N
ATOM   4748  HN  PHE H  19      81.760  74.310  81.830  1.00  0.00           H
ATOM   4749  CA  PHE H  19      83.710  74.350  81.040  1.00  0.00           C
ATOM   4750  HA  PHE H  19      84.310  75.180  80.700  1.00  0.00           H
ATOM   4751  CB  PHE H  19      84.230  73.940  82.440  1.00  0.00           C
ATOM   4752  HB1 PHE H  19      83.590  73.140  82.860  1.00  0.00           H
ATOM   4753  HB2 PHE H  19      84.150  74.820  83.110  1.00  0.00           H
ATOM   4754  CG  PHE H  19      85.660  73.460  82.450  1.00  0.00           C
ATOM   4755  CD1 PHE H  19      85.950  72.090  82.420  1.00  0.00           C
ATOM   4756  HD1 PHE H  19      85.150  71.370  82.350  1.00  0.00           H
ATOM   4757  CE1 PHE H  19      87.270  71.640  82.470  1.00  0.00           C
ATOM   4758  HE1 PHE H  19      87.480  70.580  82.420  1.00  0.00           H
ATOM   4759  CZ  PHE H  19      88.320  72.560  82.580  1.00  0.00           C
ATOM   4760  HZ  PHE H  19      89.340  72.230  82.640  1.00  0.00           H
ATOM   4761  CD2 PHE H  19      86.710  74.380  82.560  1.00  0.00           C
ATOM   4762  HD2 PHE H  19      86.500  75.440  82.590  1.00  0.00           H
ATOM   4763  CE2 PHE H  19      88.040  73.930  82.630  1.00  0.00           C
ATOM   4764  HE2 PHE H  19      88.850  74.640  82.710  1.00  0.00           H
ATOM   4765  C   PHE H  19      83.860  73.260  79.980  1.00  0.00           C
ATOM   4766  O   PHE H  19      84.440  73.500  78.920  1.00  0.00           O
ATOM   4767  N   PHE H  20      83.290  72.070  80.220  1.00  0.00           N
ATOM   4768  HN  PHE H  20      82.850  71.850  81.100  1.00  0.00           H
ATOM   4769  CA  PHE H  20      83.090  71.030  79.220  1.00  0.00           C
ATOM   4770  HA  PHE H  20      83.530  71.320  78.270  1.00  0.00           H
ATOM   4771  CB  PHE H  20      83.590  69.620  79.650  1.00  0.00           C
ATOM   4772  HB1 PHE H  20      83.230  68.860  78.930  1.00  0.00           H
ATOM   4773  HB2 PHE H  20      83.160  69.380  80.650  1.00  0.00           H
ATOM   4774  CG  PHE H  20      85.090  69.430  79.750  1.00  0.00           C
ATOM   4775  CD1 PHE H  20      86.050  70.380  79.380  1.00  0.00           C
ATOM   4776  HD1 PHE H  20      85.730  71.350  79.050  1.00  0.00           H
ATOM   4777  CE1 PHE H  20      87.420  70.090  79.440  1.00  0.00           C
ATOM   4778  HE1 PHE H  20      88.140  70.840  79.130  1.00  0.00           H
ATOM   4779  CZ  PHE H  20      87.850  68.840  79.890  1.00  0.00           C
ATOM   4780  HZ  PHE H  20      88.900  68.610  79.930  1.00  0.00           H
ATOM   4781  CD2 PHE H  20      85.540  68.170  80.190  1.00  0.00           C
ATOM   4782  HD2 PHE H  20      84.810  67.430  80.470  1.00  0.00           H
ATOM   4783  CE2 PHE H  20      86.910  67.880  80.280  1.00  0.00           C
ATOM   4784  HE2 PHE H  20      87.220  66.910  80.620  1.00  0.00           H
ATOM   4785  C   PHE H  20      81.600  70.930  79.000  1.00  0.00           C
ATOM   4786  O   PHE H  20      80.810  71.110  79.930  1.00  0.00           O
ATOM   4787  N   ALA H  21      81.170  70.640  77.760  1.00  0.00           N
ATOM   4788  HN  ALA H  21      81.790  70.530  77.000  1.00  0.00           H
ATOM   4789  CA  ALA H  21      79.790  70.350  77.490  1.00  0.00           C
ATOM   4790  HA  ALA H  21      79.150  70.770  78.260  1.00  0.00           H
ATOM   4791  CB  ALA H  21      79.390  70.990  76.150  1.00  0.00           C
ATOM   4792  HB1 ALA H  21      79.730  72.050  76.110  1.00  0.00           H
ATOM   4793  HB2 ALA H  21      79.860  70.440  75.310  1.00  0.00           H
ATOM   4794  HB3 ALA H  21      78.290  70.980  76.000  1.00  0.00           H
ATOM   4795  C   ALA H  21      79.560  68.840  77.510  1.00  0.00           C
ATOM   4796  O   ALA H  21      80.170  68.110  78.300  1.00  0.00           O
ATOM   4797  N   GLU H  22      78.630  68.340  76.690  1.00  0.00           N
ATOM   4798  HN  GLU H  22      78.050  68.960  76.150  1.00  0.00           H
ATOM   4799  CA  GLU H  22      78.270  66.950  76.540  1.00  0.00           C
ATOM   4800  HA  GLU H  22      78.250  66.500  77.520  1.00  0.00           H
ATOM   4801  CB  GLU H  22      76.840  66.900  75.930  1.00  0.00           C
ATOM   4802  HB1 GLU H  22      76.540  65.830  75.830  1.00  0.00           H
ATOM   4803  HB2 GLU H  22      76.850  67.340  74.910  1.00  0.00           H
ATOM   4804  CG  GLU H  22      75.750  67.600  76.800  1.00  0.00           C
ATOM   4805  HG1 GLU H  22      75.880  67.290  77.860  1.00  0.00           H
ATOM   4806  HG2 GLU H  22      74.750  67.270  76.470  1.00  0.00           H
ATOM   4807  CD  GLU H  22      75.730  69.130  76.780  1.00  0.00           C
ATOM   4808  OE1 GLU H  22      75.160  69.750  77.720  1.00  0.00           O
ATOM   4809  OE2 GLU H  22      76.280  69.730  75.820  1.00  0.00           O
ATOM   4810  C   GLU H  22      79.290  66.160  75.700  1.00  0.00           C
ATOM   4811  O   GLU H  22      80.030  66.730  74.900  1.00  0.00           O
ATOM   4812  N   ASP H  23      79.380  64.820  75.890  1.00  0.00           N
ATOM   4813  HN  ASP H  23      78.790  64.380  76.570  1.00  0.00           H
ATOM   4814  CA  ASP H  23      80.340  63.950  75.210  1.00  0.00           C
ATOM   4815  HA  ASP H  23      80.110  62.940  75.540  1.00  0.00           H
ATOM   4816  CB  ASP H  23      80.220  63.970  73.650  1.00  0.00           C
ATOM   4817  HB1 ASP H  23      81.110  63.480  73.190  1.00  0.00           H
ATOM   4818  HB2 ASP H  23      80.170  65.000  73.250  1.00  0.00           H
ATOM   4819  CG  ASP H  23      79.010  63.200  73.170  1.00  0.00           C
ATOM   4820  OD1 ASP H  23      78.840  62.030  73.610  1.00  0.00           O
ATOM   4821  OD2 ASP H  23      78.280  63.690  72.270  1.00  0.00           O
ATOM   4822  C   ASP H  23      81.790  64.170  75.690  1.00  0.00           C
ATOM   4823  O   ASP H  23      82.620  64.790  75.020  1.00  0.00           O
ATOM   4824  N   VAL H  24      82.110  63.650  76.890  1.00  0.00           N
ATOM   4825  HN  VAL H  24      81.520  62.950  77.300  1.00  0.00           H
ATOM   4826  CA  VAL H  24      83.250  64.060  77.690  1.00  0.00           C
ATOM   4827  HA  VAL H  24      83.620  65.000  77.330  1.00  0.00           H
ATOM   4828  CB  VAL H  24      82.810  64.250  79.150  1.00  0.00           C
ATOM   4829  HB  VAL H  24      82.300  63.320  79.500  1.00  0.00           H
ATOM   4830  CG1 VAL H  24      84.000  64.530  80.090  1.00  0.00           C
ATOM   4831 HG11 VAL H  24      83.620  64.800  81.100  1.00  0.00           H
ATOM   4832 HG12 VAL H  24      84.640  63.620  80.190  1.00  0.00           H
ATOM   4833 HG13 VAL H  24      84.610  65.360  79.690  1.00  0.00           H
ATOM   4834  CG2 VAL H  24      81.810  65.420  79.210  1.00  0.00           C
ATOM   4835 HG21 VAL H  24      81.490  65.590  80.260  1.00  0.00           H
ATOM   4836 HG22 VAL H  24      82.260  66.350  78.820  1.00  0.00           H
ATOM   4837 HG23 VAL H  24      80.890  65.200  78.630  1.00  0.00           H
ATOM   4838  C   VAL H  24      84.400  63.060  77.610  1.00  0.00           C
ATOM   4839  O   VAL H  24      85.570  63.440  77.720  1.00  0.00           O
ATOM   4840  N   GLY H  25      84.120  61.770  77.350  1.00  0.00           N
ATOM   4841  HN  GLY H  25      83.150  61.460  77.370  1.00  0.00           H
ATOM   4842  CA  GLY H  25      85.130  60.750  77.100  1.00  0.00           C
ATOM   4843  HA1 GLY H  25      84.610  59.910  76.660  1.00  0.00           H
ATOM   4844  HA2 GLY H  25      85.890  61.150  76.440  1.00  0.00           H
ATOM   4845  C   GLY H  25      85.820  60.210  78.330  1.00  0.00           C
ATOM   4846  O   GLY H  25      85.420  59.200  78.900  1.00  0.00           O
ATOM   4847  N   SER H  26      86.910  60.890  78.760  1.00  0.00           N
ATOM   4848  HN  SER H  26      87.140  61.730  78.270  1.00  0.00           H
ATOM   4849  CA  SER H  26      87.790  60.480  79.850  1.00  0.00           C
ATOM   4850  HA  SER H  26      87.210  60.540  80.760  1.00  0.00           H
ATOM   4851  CB  SER H  26      88.400  59.050  79.730  1.00  0.00           C
ATOM   4852  HB1 SER H  26      89.300  58.930  80.370  1.00  0.00           H
ATOM   4853  HB2 SER H  26      88.700  58.860  78.680  1.00  0.00           H
ATOM   4854  OG  SER H  26      87.450  58.070  80.160  1.00  0.00           O
ATOM   4855  HG1 SER H  26      86.630  58.280  79.660  1.00  0.00           H
ATOM   4856  C   SER H  26      88.940  61.450  80.010  1.00  0.00           C
ATOM   4857  O   SER H  26      89.940  61.410  79.290  1.00  0.00           O
ATOM   4858  N   ASN H  27      88.830  62.370  80.980  1.00  0.00           N
ATOM   4859  HN  ASN H  27      88.000  62.390  81.540  1.00  0.00           H
ATOM   4860  CA  ASN H  27      89.790  63.430  81.210  1.00  0.00           C
ATOM   4861  HA  ASN H  27      90.280  63.650  80.270  1.00  0.00           H
ATOM   4862  CB  ASN H  27      88.990  64.700  81.630  1.00  0.00           C
ATOM   4863  HB1 ASN H  27      88.250  64.410  82.410  1.00  0.00           H
ATOM   4864  HB2 ASN H  27      88.420  65.070  80.750  1.00  0.00           H
ATOM   4865  CG  ASN H  27      89.820  65.830  82.230  1.00  0.00           C
ATOM   4866  OD1 ASN H  27      89.800  66.030  83.440  1.00  0.00           O
ATOM   4867  ND2 ASN H  27      90.600  66.550  81.400  1.00  0.00           N
ATOM   4868 HD21 ASN H  27      90.690  66.300  80.430  1.00  0.00           H
ATOM   4869 HD22 ASN H  27      91.160  67.270  81.810  1.00  0.00           H
ATOM   4870  C   ASN H  27      90.900  63.040  82.200  1.00  0.00           C
ATOM   4871  O   ASN H  27      90.680  62.340  83.180  1.00  0.00           O
ATOM   4872  N   LYS H  28      92.150  63.500  81.970  1.00  0.00           N
ATOM   4873  HN  LYS H  28      92.340  64.030  81.140  1.00  0.00           H
ATOM   4874  CA  LYS H  28      93.280  63.140  82.830  1.00  0.00           C
ATOM   4875  HA  LYS H  28      93.050  62.230  83.370  1.00  0.00           H
ATOM   4876  CB  LYS H  28      94.550  62.900  81.980  1.00  0.00           C
ATOM   4877  HB1 LYS H  28      95.150  63.830  81.880  1.00  0.00           H
ATOM   4878  HB2 LYS H  28      94.230  62.610  80.950  1.00  0.00           H
ATOM   4879  CG  LYS H  28      95.450  61.760  82.510  1.00  0.00           C
ATOM   4880  HG1 LYS H  28      95.550  61.850  83.610  1.00  0.00           H
ATOM   4881  HG2 LYS H  28      96.460  61.850  82.060  1.00  0.00           H
ATOM   4882  CD  LYS H  28      94.900  60.360  82.140  1.00  0.00           C
ATOM   4883  HD1 LYS H  28      93.830  60.290  82.440  1.00  0.00           H
ATOM   4884  HD2 LYS H  28      94.940  60.270  81.030  1.00  0.00           H
ATOM   4885  CE  LYS H  28      95.660  59.190  82.780  1.00  0.00           C
ATOM   4886  HE1 LYS H  28      95.420  59.110  83.870  1.00  0.00           H
ATOM   4887  HE2 LYS H  28      96.750  59.330  82.660  1.00  0.00           H
ATOM   4888  NZ  LYS H  28      95.300  57.910  82.140  1.00  0.00           N
ATOM   4889  HZ1 LYS H  28      95.730  57.100  82.640  1.00  0.00           H
ATOM   4890  HZ2 LYS H  28      94.250  57.800  82.100  1.00  0.00           H
ATOM   4891  HZ3 LYS H  28      95.690  57.900  81.160  1.00  0.00           H
ATOM   4892  C   LYS H  28      93.560  64.230  83.880  1.00  0.00           C
ATOM   4893  O   LYS H  28      94.550  64.170  84.620  1.00  0.00           O
ATOM   4894  N   GLY H  29      92.700  65.260  83.990  1.00  0.00           N
ATOM   4895  HN  GLY H  29      91.870  65.280  83.430  1.00  0.00           H
ATOM   4896  CA  GLY H  29      92.840  66.360  84.940  1.00  0.00           C
ATOM   4897  HA1 GLY H  29      92.280  66.090  85.820  1.00  0.00           H
ATOM   4898  HA2 GLY H  29      93.890  66.540  85.130  1.00  0.00           H
ATOM   4899  C   GLY H  29      92.270  67.640  84.390  1.00  0.00           C
ATOM   4900  O   GLY H  29      92.500  68.000  83.230  1.00  0.00           O
ATOM   4901  N   ALA H  30      91.520  68.370  85.220  1.00  0.00           N
ATOM   4902  HN  ALA H  30      91.330  68.040  86.150  1.00  0.00           H
ATOM   4903  CA  ALA H  30      90.830  69.580  84.830  1.00  0.00           C
ATOM   4904  HA  ALA H  30      91.350  70.040  84.000  1.00  0.00           H
ATOM   4905  CB  ALA H  30      89.380  69.250  84.430  1.00  0.00           C
ATOM   4906  HB1 ALA H  30      89.380  68.610  83.520  1.00  0.00           H
ATOM   4907  HB2 ALA H  30      88.870  68.690  85.240  1.00  0.00           H
ATOM   4908  HB3 ALA H  30      88.810  70.170  84.210  1.00  0.00           H
ATOM   4909  C   ALA H  30      90.820  70.590  85.960  1.00  0.00           C
ATOM   4910  O   ALA H  30      90.660  70.250  87.140  1.00  0.00           O
ATOM   4911  N   ILE H  31      91.020  71.880  85.620  1.00  0.00           N
ATOM   4912  HN  ILE H  31      91.220  72.110  84.670  1.00  0.00           H
ATOM   4913  CA  ILE H  31      91.010  73.000  86.550  1.00  0.00           C
ATOM   4914  HA  ILE H  31      90.700  72.670  87.530  1.00  0.00           H
ATOM   4915  CB  ILE H  31      92.400  73.650  86.650  1.00  0.00           C
ATOM   4916  HB  ILE H  31      92.720  73.940  85.620  1.00  0.00           H
ATOM   4917  CG2 ILE H  31      92.370  74.940  87.510  1.00  0.00           C
ATOM   4918 HG21 ILE H  31      93.400  75.330  87.630  1.00  0.00           H
ATOM   4919 HG22 ILE H  31      91.760  75.740  87.040  1.00  0.00           H
ATOM   4920 HG23 ILE H  31      91.950  74.720  88.510  1.00  0.00           H
ATOM   4921  CG1 ILE H  31      93.460  72.660  87.190  1.00  0.00           C
ATOM   4922 HG11 ILE H  31      94.440  73.190  87.210  1.00  0.00           H
ATOM   4923 HG12 ILE H  31      93.550  71.810  86.480  1.00  0.00           H
ATOM   4924  CD  ILE H  31      93.180  72.100  88.590  1.00  0.00           C
ATOM   4925  HD1 ILE H  31      93.980  71.400  88.900  1.00  0.00           H
ATOM   4926  HD2 ILE H  31      93.130  72.920  89.350  1.00  0.00           H
ATOM   4927  HD3 ILE H  31      92.220  71.550  88.620  1.00  0.00           H
ATOM   4928  C   ILE H  31      90.000  74.030  86.090  1.00  0.00           C
ATOM   4929  O   ILE H  31      90.120  74.610  85.010  1.00  0.00           O
ATOM   4930  N   ILE H  32      88.980  74.300  86.930  1.00  0.00           N
ATOM   4931  HN  ILE H  32      88.880  73.800  87.790  1.00  0.00           H
ATOM   4932  CA  ILE H  32      87.950  75.300  86.680  1.00  0.00           C
ATOM   4933  HA  ILE H  32      88.190  75.830  85.770  1.00  0.00           H
ATOM   4934  CB  ILE H  32      86.550  74.700  86.490  1.00  0.00           C
ATOM   4935  HB  ILE H  32      86.550  74.160  85.510  1.00  0.00           H
ATOM   4936  CG2 ILE H  32      86.290  73.650  87.590  1.00  0.00           C
ATOM   4937 HG21 ILE H  32      85.260  73.250  87.520  1.00  0.00           H
ATOM   4938 HG22 ILE H  32      86.980  72.790  87.510  1.00  0.00           H
ATOM   4939 HG23 ILE H  32      86.410  74.100  88.580  1.00  0.00           H
ATOM   4940  CG1 ILE H  32      85.430  75.780  86.420  1.00  0.00           C
ATOM   4941 HG11 ILE H  32      85.700  76.510  85.620  1.00  0.00           H
ATOM   4942 HG12 ILE H  32      85.380  76.340  87.380  1.00  0.00           H
ATOM   4943  CD  ILE H  32      84.040  75.220  86.120  1.00  0.00           C
ATOM   4944  HD1 ILE H  32      83.320  76.040  85.910  1.00  0.00           H
ATOM   4945  HD2 ILE H  32      84.060  74.540  85.250  1.00  0.00           H
ATOM   4946  HD3 ILE H  32      83.650  74.650  87.000  1.00  0.00           H
ATOM   4947  C   ILE H  32      88.000  76.360  87.780  1.00  0.00           C
ATOM   4948  O   ILE H  32      88.140  76.070  88.970  1.00  0.00           O
ATOM   4949  N   GLY H  33      87.930  77.650  87.410  1.00  0.00           N
ATOM   4950  HN  GLY H  33      87.840  77.920  86.450  1.00  0.00           H
ATOM   4951  CA  GLY H  33      88.070  78.730  88.370  1.00  0.00           C
ATOM   4952  HA1 GLY H  33      87.150  78.820  88.920  1.00  0.00           H
ATOM   4953  HA2 GLY H  33      88.940  78.550  88.980  1.00  0.00           H
ATOM   4954  C   GLY H  33      88.300  80.000  87.620  1.00  0.00           C
ATOM   4955  O   GLY H  33      88.440  79.990  86.400  1.00  0.00           O
ATOM   4956  N   LEU H  34      88.370  81.150  88.320  1.00  0.00           N
ATOM   4957  HN  LEU H  34      88.280  81.140  89.320  1.00  0.00           H
ATOM   4958  CA  LEU H  34      88.470  82.440  87.670  1.00  0.00           C
ATOM   4959  HA  LEU H  34      88.430  82.330  86.600  1.00  0.00           H
ATOM   4960  CB  LEU H  34      87.300  83.360  88.120  1.00  0.00           C
ATOM   4961  HB1 LEU H  34      87.370  84.340  87.590  1.00  0.00           H
ATOM   4962  HB2 LEU H  34      87.400  83.560  89.210  1.00  0.00           H
ATOM   4963  CG  LEU H  34      85.890  82.780  87.880  1.00  0.00           C
ATOM   4964  HG  LEU H  34      85.820  81.790  88.400  1.00  0.00           H
ATOM   4965  CD1 LEU H  34      84.810  83.670  88.510  1.00  0.00           C
ATOM   4966 HD11 LEU H  34      83.800  83.250  88.320  1.00  0.00           H
ATOM   4967 HD12 LEU H  34      84.950  83.730  89.610  1.00  0.00           H
ATOM   4968 HD13 LEU H  34      84.850  84.700  88.080  1.00  0.00           H
ATOM   4969  CD2 LEU H  34      85.580  82.560  86.400  1.00  0.00           C
ATOM   4970 HD21 LEU H  34      84.560  82.130  86.280  1.00  0.00           H
ATOM   4971 HD22 LEU H  34      85.620  83.520  85.840  1.00  0.00           H
ATOM   4972 HD23 LEU H  34      86.300  81.840  85.950  1.00  0.00           H
ATOM   4973  C   LEU H  34      89.800  83.120  87.970  1.00  0.00           C
ATOM   4974  O   LEU H  34      90.480  83.620  87.070  1.00  0.00           O
ATOM   4975  N   MET H  35      90.230  83.130  89.240  1.00  0.00           N
ATOM   4976  HN  MET H  35      89.670  82.710  89.960  1.00  0.00           H
ATOM   4977  CA  MET H  35      91.400  83.860  89.690  1.00  0.00           C
ATOM   4978  HA  MET H  35      92.010  84.160  88.850  1.00  0.00           H
ATOM   4979  CB  MET H  35      90.950  85.110  90.490  1.00  0.00           C
ATOM   4980  HB1 MET H  35      90.420  84.800  91.420  1.00  0.00           H
ATOM   4981  HB2 MET H  35      90.200  85.640  89.860  1.00  0.00           H
ATOM   4982  CG  MET H  35      92.060  86.130  90.850  1.00  0.00           C
ATOM   4983  HG1 MET H  35      92.660  86.340  89.940  1.00  0.00           H
ATOM   4984  HG2 MET H  35      92.750  85.670  91.590  1.00  0.00           H
ATOM   4985  SD  MET H  35      91.420  87.690  91.520  1.00  0.00           S
ATOM   4986  CE  MET H  35      93.050  88.430  91.830  1.00  0.00           C
ATOM   4987  HE1 MET H  35      92.960  89.470  92.190  1.00  0.00           H
ATOM   4988  HE2 MET H  35      93.620  87.840  92.590  1.00  0.00           H
ATOM   4989  HE3 MET H  35      93.660  88.440  90.900  1.00  0.00           H
ATOM   4990  C   MET H  35      92.250  82.910  90.530  1.00  0.00           C
ATOM   4991  O   MET H  35      92.620  83.170  91.670  1.00  0.00           O
ATOM   4992  N   VAL H  36      92.550  81.720  89.970  1.00  0.00           N
ATOM   4993  HN  VAL H  36      92.230  81.490  89.060  1.00  0.00           H
ATOM   4994  CA  VAL H  36      93.310  80.690  90.660  1.00  0.00           C
ATOM   4995  HA  VAL H  36      93.140  80.820  91.720  1.00  0.00           H
ATOM   4996  CB  VAL H  36      92.850  79.280  90.290  1.00  0.00           C
ATOM   4997  HB  VAL H  36      93.250  78.560  91.050  1.00  0.00           H
ATOM   4998  CG1 VAL H  36      91.320  79.220  90.360  1.00  0.00           C
ATOM   4999 HG11 VAL H  36      90.970  78.170  90.290  1.00  0.00           H
ATOM   5000 HG12 VAL H  36      90.940  79.650  91.310  1.00  0.00           H
ATOM   5001 HG13 VAL H  36      90.860  79.780  89.510  1.00  0.00           H
ATOM   5002  CG2 VAL H  36      93.340  78.830  88.900  1.00  0.00           C
ATOM   5003 HG21 VAL H  36      92.870  77.850  88.640  1.00  0.00           H
ATOM   5004 HG22 VAL H  36      93.040  79.560  88.130  1.00  0.00           H
ATOM   5005 HG23 VAL H  36      94.440  78.690  88.870  1.00  0.00           H
ATOM   5006  C   VAL H  36      94.810  80.820  90.430  1.00  0.00           C
ATOM   5007  O   VAL H  36      95.300  81.610  89.630  1.00  0.00           O
ATOM   5008  N   GLY H  37      95.610  80.030  91.150  1.00  0.00           N
ATOM   5009  HN  GLY H  37      95.250  79.490  91.920  1.00  0.00           H
ATOM   5010  CA  GLY H  37      97.000  79.870  90.790  1.00  0.00           C
ATOM   5011  HA1 GLY H  37      97.060  79.620  89.740  1.00  0.00           H
ATOM   5012  HA2 GLY H  37      97.520  80.770  91.050  1.00  0.00           H
ATOM   5013  C   GLY H  37      97.650  78.750  91.530  1.00  0.00           C
ATOM   5014  O   GLY H  37      97.010  77.980  92.240  1.00  0.00           O
ATOM   5015  N   GLY H  38      98.990  78.630  91.360  1.00  0.00           N
ATOM   5016  HN  GLY H  38      99.450  79.240  90.720  1.00  0.00           H
ATOM   5017  CA  GLY H  38      99.820  77.690  92.110  1.00  0.00           C
ATOM   5018  HA1 GLY H  38     100.830  77.800  91.750  1.00  0.00           H
ATOM   5019  HA2 GLY H  38      99.710  77.930  93.150  1.00  0.00           H
ATOM   5020  C   GLY H  38      99.460  76.230  91.940  1.00  0.00           C
ATOM   5021  O   GLY H  38      99.390  75.480  92.910  1.00  0.00           O
ATOM   5022  N   VAL H  39      99.210  75.800  90.700  1.00  0.00           N
ATOM   5023  HN  VAL H  39      99.350  76.410  89.930  1.00  0.00           H
ATOM   5024  CA  VAL H  39      98.660  74.490  90.420  1.00  0.00           C
ATOM   5025  HA  VAL H  39      98.690  73.890  91.310  1.00  0.00           H
ATOM   5026  CB  VAL H  39      97.180  74.550  90.020  1.00  0.00           C
ATOM   5027  HB  VAL H  39      96.590  74.720  90.960  1.00  0.00           H
ATOM   5028  CG1 VAL H  39      96.900  75.730  89.080  1.00  0.00           C
ATOM   5029 HG11 VAL H  39      95.840  75.720  88.760  1.00  0.00           H
ATOM   5030 HG12 VAL H  39      97.090  76.700  89.570  1.00  0.00           H
ATOM   5031 HG13 VAL H  39      97.530  75.660  88.170  1.00  0.00           H
ATOM   5032  CG2 VAL H  39      96.700  73.230  89.390  1.00  0.00           C
ATOM   5033 HG21 VAL H  39      95.590  73.240  89.310  1.00  0.00           H
ATOM   5034 HG22 VAL H  39      97.120  73.100  88.370  1.00  0.00           H
ATOM   5035 HG23 VAL H  39      96.990  72.350  90.000  1.00  0.00           H
ATOM   5036  C   VAL H  39      99.520  73.730  89.430  1.00  0.00           C
ATOM   5037  O   VAL H  39      99.850  74.220  88.340  1.00  0.00           O
ATOM   5038  N   VAL H  40      99.930  72.510  89.810  1.00  0.00           N
ATOM   5039  HN  VAL H  40      99.650  72.140  90.700  1.00  0.00           H
ATOM   5040  CA  VAL H  40     100.800  71.650  89.020  1.00  0.00           C
ATOM   5041  HA  VAL H  40     100.990  72.130  88.080  1.00  0.00           H
ATOM   5042  CB  VAL H  40     102.170  71.440  89.680  1.00  0.00           C
ATOM   5043  HB  VAL H  40     102.700  72.420  89.650  1.00  0.00           H
ATOM   5044  CG1 VAL H  40     102.030  71.020  91.150  1.00  0.00           C
ATOM   5045 HG11 VAL H  40     103.040  70.830  91.590  1.00  0.00           H
ATOM   5046 HG12 VAL H  40     101.540  71.810  91.760  1.00  0.00           H
ATOM   5047 HG13 VAL H  40     101.440  70.090  91.240  1.00  0.00           H
ATOM   5048  CG2 VAL H  40     103.020  70.410  88.890  1.00  0.00           C
ATOM   5049 HG21 VAL H  40     104.050  70.380  89.300  1.00  0.00           H
ATOM   5050 HG22 VAL H  40     102.590  69.390  88.970  1.00  0.00           H
ATOM   5051 HG23 VAL H  40     103.080  70.680  87.820  1.00  0.00           H
ATOM   5052  C   VAL H  40     100.100  70.350  88.670  1.00  0.00           C
ATOM   5053  O   VAL H  40      99.620  69.590  89.520  1.00  0.00           O
ATOM   5054  N   ILE H  41      99.980  70.080  87.350  1.00  0.00           N
ATOM   5055  HN  ILE H  41     100.360  70.730  86.680  1.00  0.00           H
ATOM   5056  CA  ILE H  41      99.140  69.030  86.810  1.00  0.00           C
ATOM   5057  HA  ILE H  41      98.660  68.490  87.610  1.00  0.00           H
ATOM   5058  CB  ILE H  41      98.060  69.600  85.880  1.00  0.00           C
ATOM   5059  HB  ILE H  41      98.510  69.850  84.890  1.00  0.00           H
ATOM   5060  CG2 ILE H  41      96.970  68.520  85.670  1.00  0.00           C
ATOM   5061 HG21 ILE H  41      96.220  68.860  84.930  1.00  0.00           H
[truncated: 244,043 more chars]
