# Supplementary material for: Modulation of Aβ1–42 Aggregation by a SARS-CoV‑2 Protein Fragment
Source: J Chem Inf Model. 2025 Oct 1;65(20):11342–56. doi: 10.1021/acs.jcim.5c01811 (PMC12570137; doi:10.1021/acs.jcim.5c01811)
Supplement: Supplementary file 2 [file ci5c01811_si_002.zip › AB-coordinates/FIBRIL/5KK3/FI10/SFF3_final.pdb]

REMARK    GENERATED BY TRJCONV
TITLE     Protein in water t= 100000.00000 step= 50000000
REMARK    THIS IS A SIMULATION BOX
CRYST1  172.721  172.721  172.721  90.00  90.00  90.00 P 1           1
MODEL        1
ATOM      1  CH3 ACE A   0     113.390 112.860 126.290  1.00  0.00           C
ATOM      2 HH31 ACE A   0     113.080 113.920 126.200  1.00  0.00           H
ATOM      3 HH32 ACE A   0     113.060 112.450 127.270  1.00  0.00           H
ATOM      4 HH33 ACE A   0     114.490 112.990 126.160  1.00  0.00           H
ATOM      5  C   ACE A   0     112.880 111.980 125.220  1.00  0.00           C
ATOM      6  O   ACE A   0     112.030 112.490 124.510  1.00  0.00           O
ATOM      7  N   ASP A   1     113.360 110.720 125.190  1.00  0.00           N
ATOM      8  HN  ASP A   1     113.960 110.510 125.960  1.00  0.00           H
ATOM      9  CA  ASP A   1     113.000 109.570 124.290  1.00  0.00           C
ATOM     10  HA  ASP A   1     113.700 109.610 123.470  1.00  0.00           H
ATOM     11  CB  ASP A   1     113.150 108.240 125.050  1.00  0.00           C
ATOM     12  HB1 ASP A   1     112.880 107.370 124.410  1.00  0.00           H
ATOM     13  HB2 ASP A   1     112.550 108.240 125.980  1.00  0.00           H
ATOM     14  CG  ASP A   1     114.520 107.910 125.560  1.00  0.00           C
ATOM     15  OD1 ASP A   1     114.710 106.810 126.160  1.00  0.00           O
ATOM     16  OD2 ASP A   1     115.470 108.690 125.300  1.00  0.00           O
ATOM     17  C   ASP A   1     111.710 109.720 123.540  1.00  0.00           C
ATOM     18  O   ASP A   1     110.720 110.190 124.100  1.00  0.00           O
ATOM     19  N   ALA A   2     111.700 109.470 122.210  1.00  0.00           N
ATOM     20  HN  ALA A   2     112.570 109.320 121.740  1.00  0.00           H
ATOM     21  CA  ALA A   2     110.580 109.550 121.280  1.00  0.00           C
ATOM     22  HA  ALA A   2     110.350 110.600 121.310  1.00  0.00           H
ATOM     23  CB  ALA A   2     110.880 109.000 119.850  1.00  0.00           C
ATOM     24  HB1 ALA A   2     110.010 108.900 119.170  1.00  0.00           H
ATOM     25  HB2 ALA A   2     111.650 109.650 119.380  1.00  0.00           H
ATOM     26  HB3 ALA A   2     111.480 108.090 120.080  1.00  0.00           H
ATOM     27  C   ALA A   2     109.300 108.900 121.810  1.00  0.00           C
ATOM     28  O   ALA A   2     109.270 107.840 122.370  1.00  0.00           O
ATOM     29  N   GLU A   3     108.170 109.620 121.780  1.00  0.00           N
ATOM     30  HN  GLU A   3     108.300 110.530 121.380  1.00  0.00           H
ATOM     31  CA  GLU A   3     106.860 109.280 122.340  1.00  0.00           C
ATOM     32  HA  GLU A   3     106.860 108.340 122.870  1.00  0.00           H
ATOM     33  CB  GLU A   3     106.310 110.290 123.310  1.00  0.00           C
ATOM     34  HB1 GLU A   3     105.390 109.850 123.750  1.00  0.00           H
ATOM     35  HB2 GLU A   3     106.300 111.310 122.860  1.00  0.00           H
ATOM     36  CG  GLU A   3     107.300 110.340 124.570  1.00  0.00           C
ATOM     37  HG1 GLU A   3     108.240 110.820 124.200  1.00  0.00           H
ATOM     38  HG2 GLU A   3     107.580 109.300 124.810  1.00  0.00           H
ATOM     39  CD  GLU A   3     106.700 110.990 125.780  1.00  0.00           C
ATOM     40  OE1 GLU A   3     106.170 112.130 125.660  1.00  0.00           O
ATOM     41  OE2 GLU A   3     106.620 110.220 126.850  1.00  0.00           O
ATOM     42  C   GLU A   3     105.840 109.250 121.210  1.00  0.00           C
ATOM     43  O   GLU A   3     104.630 109.250 121.460  1.00  0.00           O
ATOM     44  N   PHE A   4     106.380 109.110 120.010  1.00  0.00           N
ATOM     45  HN  PHE A   4     107.360 109.300 119.920  1.00  0.00           H
ATOM     46  CA  PHE A   4     105.780 108.950 118.760  1.00  0.00           C
ATOM     47  HA  PHE A   4     105.330 109.890 118.470  1.00  0.00           H
ATOM     48  CB  PHE A   4     106.790 108.550 117.530  1.00  0.00           C
ATOM     49  HB1 PHE A   4     106.200 108.520 116.600  1.00  0.00           H
ATOM     50  HB2 PHE A   4     107.140 107.500 117.630  1.00  0.00           H
ATOM     51  CG  PHE A   4     107.950 109.430 117.160  1.00  0.00           C
ATOM     52  CD1 PHE A   4     109.050 108.890 116.500  1.00  0.00           C
ATOM     53  HD1 PHE A   4     109.040 107.820 116.360  1.00  0.00           H
ATOM     54  CE1 PHE A   4     110.080 109.680 116.100  1.00  0.00           C
ATOM     55  HE1 PHE A   4     110.920 109.320 115.520  1.00  0.00           H
ATOM     56  CZ  PHE A   4     110.020 111.100 116.230  1.00  0.00           C
ATOM     57  HZ  PHE A   4     110.850 111.730 115.940  1.00  0.00           H
ATOM     58  CD2 PHE A   4     107.830 110.840 117.130  1.00  0.00           C
ATOM     59  HD2 PHE A   4     107.010 111.270 117.690  1.00  0.00           H
ATOM     60  CE2 PHE A   4     108.830 111.680 116.700  1.00  0.00           C
ATOM     61  HE2 PHE A   4     108.690 112.740 116.840  1.00  0.00           H
ATOM     62  C   PHE A   4     104.470 108.160 118.760  1.00  0.00           C
ATOM     63  O   PHE A   4     104.270 107.150 119.420  1.00  0.00           O
ATOM     64  N   ARG A   5     103.430 108.720 118.000  1.00  0.00           N
ATOM     65  HN  ARG A   5     103.650 109.530 117.450  1.00  0.00           H
ATOM     66  CA  ARG A   5     102.050 108.320 117.820  1.00  0.00           C
ATOM     67  HA  ARG A   5     101.760 107.850 118.750  1.00  0.00           H
ATOM     68  CB  ARG A   5     101.090 109.510 117.520  1.00  0.00           C
ATOM     69  HB1 ARG A   5     100.170 109.180 117.000  1.00  0.00           H
ATOM     70  HB2 ARG A   5     101.600 110.110 116.740  1.00  0.00           H
ATOM     71  CG  ARG A   5     100.650 110.230 118.840  1.00  0.00           C
ATOM     72  HG1 ARG A   5     100.070 109.510 119.470  1.00  0.00           H
ATOM     73  HG2 ARG A   5     100.000 111.090 118.580  1.00  0.00           H
ATOM     74  CD  ARG A   5     101.780 110.800 119.690  1.00  0.00           C
ATOM     75  HD1 ARG A   5     102.380 111.510 119.080  1.00  0.00           H
ATOM     76  HD2 ARG A   5     102.430 109.960 120.010  1.00  0.00           H
ATOM     77  NE  ARG A   5     101.080 111.380 120.880  1.00  0.00           N
ATOM     78  HE  ARG A   5     100.080 111.430 120.800  1.00  0.00           H
ATOM     79  CZ  ARG A   5     101.720 111.680 122.020  1.00  0.00           C
ATOM     80  NH1 ARG A   5     103.020 111.610 122.180  1.00  0.00           N
ATOM     81 HH11 ARG A   5     103.590 110.980 121.650  1.00  0.00           H
ATOM     82 HH12 ARG A   5     103.420 111.840 123.070  1.00  0.00           H
ATOM     83  NH2 ARG A   5     100.960 112.030 123.050  1.00  0.00           N
ATOM     84 HH21 ARG A   5     100.010 112.260 122.870  1.00  0.00           H
ATOM     85 HH22 ARG A   5     101.330 112.450 123.880  1.00  0.00           H
ATOM     86  C   ARG A   5     101.850 107.230 116.790  1.00  0.00           C
ATOM     87  O   ARG A   5     102.650 107.090 115.850  1.00  0.00           O
ATOM     88  N   HIS A   6     100.930 106.300 117.000  1.00  0.00           N
ATOM     89  HN  HIS A   6     100.380 106.300 117.830  1.00  0.00           H
ATOM     90  CA  HIS A   6     100.610 105.190 116.120  1.00  0.00           C
ATOM     91  HA  HIS A   6     101.580 104.750 115.920  1.00  0.00           H
ATOM     92  CB  HIS A   6      99.540 104.170 116.690  1.00  0.00           C
ATOM     93  HB1 HIS A   6      98.630 104.750 116.950  1.00  0.00           H
ATOM     94  HB2 HIS A   6      99.920 103.720 117.630  1.00  0.00           H
ATOM     95  ND1 HIS A   6     100.060 102.180 115.270  1.00  0.00           N
ATOM     96  CG  HIS A   6      99.100 102.980 115.820  1.00  0.00           C
ATOM     97  CE1 HIS A   6      99.350 101.230 114.670  1.00  0.00           C
ATOM     98  HE1 HIS A   6      99.850 100.300 114.370  1.00  0.00           H
ATOM     99  NE2 HIS A   6      98.020 101.380 114.810  1.00  0.00           N
ATOM    100  HE2 HIS A   6      97.340 100.760 114.420  1.00  0.00           H
ATOM    101  CD2 HIS A   6      97.850 102.540 115.560  1.00  0.00           C
ATOM    102  HD2 HIS A   6      96.920 102.790 116.050  1.00  0.00           H
ATOM    103  C   HIS A   6     100.090 105.670 114.610  1.00  0.00           C
ATOM    104  O   HIS A   6      99.930 106.880 114.410  1.00  0.00           O
ATOM    105  N   ASP A   7      99.900 104.760 113.640  1.00  0.00           N
ATOM    106  HN  ASP A   7      99.970 103.810 113.920  1.00  0.00           H
ATOM    107  CA  ASP A   7      99.640 105.060 112.230  1.00  0.00           C
ATOM    108  HA  ASP A   7     100.350 105.820 111.950  1.00  0.00           H
ATOM    109  CB  ASP A   7      99.740 103.810 111.380  1.00  0.00           C
ATOM    110  HB1 ASP A   7      99.420 104.070 110.350  1.00  0.00           H
ATOM    111  HB2 ASP A   7      99.050 102.990 111.670  1.00  0.00           H
ATOM    112  CG  ASP A   7     101.080 103.200 111.130  1.00  0.00           C
ATOM    113  OD1 ASP A   7     101.180 102.120 110.520  1.00  0.00           O
ATOM    114  OD2 ASP A   7     102.090 103.940 111.390  1.00  0.00           O
ATOM    115  C   ASP A   7      98.260 105.660 112.080  1.00  0.00           C
ATOM    116  O   ASP A   7      97.360 105.270 112.770  1.00  0.00           O
ATOM    117  N   SER A   8      98.080 106.620 111.150  1.00  0.00           N
ATOM    118  HN  SER A   8      98.850 106.920 110.610  1.00  0.00           H
ATOM    119  CA  SER A   8      96.870 107.300 110.960  1.00  0.00           C
ATOM    120  HA  SER A   8      96.630 107.760 111.910  1.00  0.00           H
ATOM    121  CB  SER A   8      96.880 108.390 109.780  1.00  0.00           C
ATOM    122  HB1 SER A   8      95.870 108.830 109.730  1.00  0.00           H
ATOM    123  HB2 SER A   8      97.120 107.850 108.840  1.00  0.00           H
ATOM    124  OG  SER A   8      97.920 109.390 110.060  1.00  0.00           O
ATOM    125  HG1 SER A   8      98.740 108.910 109.930  1.00  0.00           H
ATOM    126  C   SER A   8      95.660 106.460 110.540  1.00  0.00           C
ATOM    127  O   SER A   8      95.800 105.460 109.760  1.00  0.00           O
ATOM    128  N   GLY A   9      94.420 106.910 110.840  1.00  0.00           N
ATOM    129  HN  GLY A   9      94.140 107.710 111.360  1.00  0.00           H
ATOM    130  CA  GLY A   9      93.260 106.050 110.570  1.00  0.00           C
ATOM    131  HA1 GLY A   9      92.460 106.560 111.080  1.00  0.00           H
ATOM    132  HA2 GLY A   9      93.020 106.030 109.520  1.00  0.00           H
ATOM    133  C   GLY A   9      93.350 104.570 111.100  1.00  0.00           C
ATOM    134  O   GLY A   9      94.200 104.260 111.910  1.00  0.00           O
ATOM    135  N   TYR A  10      92.360 103.730 110.750  1.00  0.00           N
ATOM    136  HN  TYR A  10      91.570 104.230 110.410  1.00  0.00           H
ATOM    137  CA  TYR A  10      92.440 102.370 111.090  1.00  0.00           C
ATOM    138  HA  TYR A  10      93.380 102.090 111.560  1.00  0.00           H
ATOM    139  CB  TYR A  10      91.450 102.060 112.260  1.00  0.00           C
ATOM    140  HB1 TYR A  10      90.430 102.410 112.010  1.00  0.00           H
ATOM    141  HB2 TYR A  10      91.680 102.650 113.160  1.00  0.00           H
ATOM    142  CG  TYR A  10      91.400 100.620 112.690  1.00  0.00           C
ATOM    143  CD1 TYR A  10      90.280  99.750 112.490  1.00  0.00           C
ATOM    144  HD1 TYR A  10      89.380 100.130 112.030  1.00  0.00           H
ATOM    145  CE1 TYR A  10      90.340  98.410 112.740  1.00  0.00           C
ATOM    146  HE1 TYR A  10      89.440  97.810 112.750  1.00  0.00           H
ATOM    147  CZ  TYR A  10      91.480  97.860 113.300  1.00  0.00           C
ATOM    148  OH  TYR A  10      91.480  96.510 113.640  1.00  0.00           O
ATOM    149  HH  TYR A  10      92.360  96.310 113.970  1.00  0.00           H
ATOM    150  CD2 TYR A  10      92.580 100.030 113.240  1.00  0.00           C
ATOM    151  HD2 TYR A  10      93.450 100.630 113.490  1.00  0.00           H
ATOM    152  CE2 TYR A  10      92.660  98.630 113.450  1.00  0.00           C
ATOM    153  HE2 TYR A  10      93.560  98.210 113.860  1.00  0.00           H
ATOM    154  C   TYR A  10      92.240 101.450 109.890  1.00  0.00           C
ATOM    155  O   TYR A  10      91.490 101.870 109.030  1.00  0.00           O
ATOM    156  N   GLU A  11      92.950 100.260 109.860  1.00  0.00           N
ATOM    157  HN  GLU A  11      93.520 100.050 110.640  1.00  0.00           H
ATOM    158  CA  GLU A  11      93.250  99.380 108.750  1.00  0.00           C
ATOM    159  HA  GLU A  11      93.560 100.060 107.960  1.00  0.00           H
ATOM    160  CB  GLU A  11      94.420  98.400 109.180  1.00  0.00           C
ATOM    161  HB1 GLU A  11      94.600  97.570 108.460  1.00  0.00           H
ATOM    162  HB2 GLU A  11      94.140  97.910 110.140  1.00  0.00           H
ATOM    163  CG  GLU A  11      95.800  99.060 109.130  1.00  0.00           C
ATOM    164  HG1 GLU A  11      95.850  99.860 109.900  1.00  0.00           H
ATOM    165  HG2 GLU A  11      95.950  99.590 108.160  1.00  0.00           H
ATOM    166  CD  GLU A  11      96.950  98.130 109.360  1.00  0.00           C
ATOM    167  OE1 GLU A  11      96.800  96.900 109.570  1.00  0.00           O
ATOM    168  OE2 GLU A  11      98.110  98.620 109.340  1.00  0.00           O
ATOM    169  C   GLU A  11      92.090  98.530 108.120  1.00  0.00           C
ATOM    170  O   GLU A  11      91.190  98.140 108.880  1.00  0.00           O
ATOM    171  N   VAL A  12      92.090  98.310 106.830  1.00  0.00           N
ATOM    172  HN  VAL A  12      92.670  98.890 106.280  1.00  0.00           H
ATOM    173  CA  VAL A  12      91.020  97.580 106.150  1.00  0.00           C
ATOM    174  HA  VAL A  12      90.250  97.350 106.870  1.00  0.00           H
ATOM    175  CB  VAL A  12      90.480  98.400 105.000  1.00  0.00           C
ATOM    176  HB  VAL A  12      91.280  99.040 104.560  1.00  0.00           H
ATOM    177  CG1 VAL A  12      89.850  97.520 103.910  1.00  0.00           C
ATOM    178 HG11 VAL A  12      89.140  96.750 104.280  1.00  0.00           H
ATOM    179 HG12 VAL A  12      89.260  98.140 103.210  1.00  0.00           H
ATOM    180 HG13 VAL A  12      90.600  96.930 103.330  1.00  0.00           H
ATOM    181  CG2 VAL A  12      89.440  99.330 105.560  1.00  0.00           C
ATOM    182 HG21 VAL A  12      88.660  98.820 106.160  1.00  0.00           H
ATOM    183 HG22 VAL A  12      89.980 100.150 106.090  1.00  0.00           H
ATOM    184 HG23 VAL A  12      88.890  99.660 104.650  1.00  0.00           H
ATOM    185  C   VAL A  12      91.630  96.210 105.650  1.00  0.00           C
ATOM    186  O   VAL A  12      92.600  96.200 104.810  1.00  0.00           O
ATOM    187  N   HIS A  13      91.100  95.140 106.220  1.00  0.00           N
ATOM    188  HN  HIS A  13      90.240  95.280 106.700  1.00  0.00           H
ATOM    189  CA  HIS A  13      91.630  93.760 106.130  1.00  0.00           C
ATOM    190  HA  HIS A  13      92.360  93.710 105.340  1.00  0.00           H
ATOM    191  CB  HIS A  13      92.240  93.350 107.490  1.00  0.00           C
ATOM    192  HB1 HIS A  13      92.290  92.260 107.740  1.00  0.00           H
ATOM    193  HB2 HIS A  13      91.640  93.700 108.360  1.00  0.00           H
ATOM    194  ND1 HIS A  13      94.590  93.300 106.870  1.00  0.00           N
ATOM    195  CG  HIS A  13      93.580  93.850 107.720  1.00  0.00           C
ATOM    196  CE1 HIS A  13      95.680  93.890 107.330  1.00  0.00           C
ATOM    197  HE1 HIS A  13      96.690  93.620 107.020  1.00  0.00           H
ATOM    198  NE2 HIS A  13      95.460  94.660 108.400  1.00  0.00           N
ATOM    199  HE2 HIS A  13      96.090  95.340 108.780  1.00  0.00           H
ATOM    200  CD2 HIS A  13      94.080  94.580 108.710  1.00  0.00           C
ATOM    201  HD2 HIS A  13      93.570  95.050 109.540  1.00  0.00           H
ATOM    202  C   HIS A  13      90.590  92.700 105.810  1.00  0.00           C
ATOM    203  O   HIS A  13      90.980  91.550 105.470  1.00  0.00           O
ATOM    204  N   HIS A  14      89.300  92.970 105.880  1.00  0.00           N
ATOM    205  HN  HIS A  14      88.970  93.880 106.140  1.00  0.00           H
ATOM    206  CA  HIS A  14      88.260  91.950 105.680  1.00  0.00           C
ATOM    207  HA  HIS A  14      88.710  90.970 105.650  1.00  0.00           H
ATOM    208  CB  HIS A  14      87.210  91.940 106.750  1.00  0.00           C
ATOM    209  HB1 HIS A  14      86.650  90.990 106.610  1.00  0.00           H
ATOM    210  HB2 HIS A  14      86.550  92.840 106.780  1.00  0.00           H
ATOM    211  ND1 HIS A  14      88.620  90.760 108.480  1.00  0.00           N
ATOM    212  CG  HIS A  14      87.890  91.860 108.100  1.00  0.00           C
ATOM    213  CE1 HIS A  14      88.920  90.980 109.740  1.00  0.00           C
ATOM    214  HE1 HIS A  14      89.600  90.370 110.350  1.00  0.00           H
ATOM    215  NE2 HIS A  14      88.460  92.200 110.130  1.00  0.00           N
ATOM    216  HE2 HIS A  14      88.600  92.650 111.010  1.00  0.00           H
ATOM    217  CD2 HIS A  14      87.700  92.730 109.120  1.00  0.00           C
ATOM    218  HD2 HIS A  14      87.090  93.630 109.120  1.00  0.00           H
ATOM    219  C   HIS A  14      87.600  91.920 104.310  1.00  0.00           C
ATOM    220  O   HIS A  14      87.240  93.020 103.800  1.00  0.00           O
ATOM    221  N   GLN A  15      87.530  90.760 103.590  1.00  0.00           N
ATOM    222  HN  GLN A  15      88.090  89.980 103.850  1.00  0.00           H
ATOM    223  CA  GLN A  15      86.960  90.760 102.250  1.00  0.00           C
ATOM    224  HA  GLN A  15      86.370  91.590 101.910  1.00  0.00           H
ATOM    225  CB  GLN A  15      87.970  90.380 101.080  1.00  0.00           C
ATOM    226  HB1 GLN A  15      87.420  90.280 100.120  1.00  0.00           H
ATOM    227  HB2 GLN A  15      88.440  89.390 101.230  1.00  0.00           H
ATOM    228  CG  GLN A  15      89.100  91.420 100.840  1.00  0.00           C
ATOM    229  HG1 GLN A  15      88.630  92.410 100.690  1.00  0.00           H
ATOM    230  HG2 GLN A  15      89.690  91.130  99.940  1.00  0.00           H
ATOM    231  CD  GLN A  15      90.030  91.620 102.010  1.00  0.00           C
ATOM    232  OE1 GLN A  15      90.120  92.670 102.650  1.00  0.00           O
ATOM    233  NE2 GLN A  15      90.630  90.530 102.480  1.00  0.00           N
ATOM    234 HE21 GLN A  15      90.340  89.670 102.070  1.00  0.00           H
ATOM    235 HE22 GLN A  15      91.240  90.580 103.280  1.00  0.00           H
ATOM    236  C   GLN A  15      86.060  89.520 102.320  1.00  0.00           C
ATOM    237  O   GLN A  15      86.410  88.530 102.970  1.00  0.00           O
ATOM    238  N   LYS A  16      84.940  89.540 101.590  1.00  0.00           N
ATOM    239  HN  LYS A  16      84.670  90.310 101.020  1.00  0.00           H
ATOM    240  CA  LYS A  16      84.050  88.360 101.770  1.00  0.00           C
ATOM    241  HA  LYS A  16      84.640  87.450 101.830  1.00  0.00           H
ATOM    242  CB  LYS A  16      83.260  88.660 103.130  1.00  0.00           C
ATOM    243  HB1 LYS A  16      82.630  89.540 102.910  1.00  0.00           H
ATOM    244  HB2 LYS A  16      83.920  89.080 103.920  1.00  0.00           H
ATOM    245  CG  LYS A  16      82.440  87.440 103.610  1.00  0.00           C
ATOM    246  HG1 LYS A  16      83.100  86.550 103.660  1.00  0.00           H
ATOM    247  HG2 LYS A  16      81.620  87.240 102.890  1.00  0.00           H
ATOM    248  CD  LYS A  16      81.970  87.520 105.090  1.00  0.00           C
ATOM    249  HD1 LYS A  16      82.820  87.490 105.790  1.00  0.00           H
ATOM    250  HD2 LYS A  16      81.620  88.580 105.150  1.00  0.00           H
ATOM    251  CE  LYS A  16      80.890  86.530 105.480  1.00  0.00           C
ATOM    252  HE1 LYS A  16      80.250  86.220 104.630  1.00  0.00           H
ATOM    253  HE2 LYS A  16      80.210  86.760 106.330  1.00  0.00           H
ATOM    254  NZ  LYS A  16      81.660  85.280 105.950  1.00  0.00           N
ATOM    255  HZ1 LYS A  16      82.260  85.540 106.760  1.00  0.00           H
ATOM    256  HZ2 LYS A  16      81.040  84.470 106.150  1.00  0.00           H
ATOM    257  HZ3 LYS A  16      82.360  84.940 105.260  1.00  0.00           H
ATOM    258  C   LYS A  16      83.160  88.140 100.570  1.00  0.00           C
ATOM    259  O   LYS A  16      82.770  89.010  99.840  1.00  0.00           O
ATOM    260  N   LEU A  17      82.820  86.890 100.350  1.00  0.00           N
ATOM    261  HN  LEU A  17      83.270  86.090 100.730  1.00  0.00           H
ATOM    262  CA  LEU A  17      81.910  86.520  99.280  1.00  0.00           C
ATOM    263  HA  LEU A  17      81.530  87.410  98.800  1.00  0.00           H
ATOM    264  CB  LEU A  17      82.520  85.460  98.340  1.00  0.00           C
ATOM    265  HB1 LEU A  17      81.770  85.100  97.610  1.00  0.00           H
ATOM    266  HB2 LEU A  17      82.790  84.610  99.020  1.00  0.00           H
ATOM    267  CG  LEU A  17      83.800  85.970  97.510  1.00  0.00           C
ATOM    268  HG  LEU A  17      84.670  86.240  98.150  1.00  0.00           H
ATOM    269  CD1 LEU A  17      84.210  84.860  96.550  1.00  0.00           C
ATOM    270 HD11 LEU A  17      83.390  84.600  95.850  1.00  0.00           H
ATOM    271 HD12 LEU A  17      85.150  84.950  95.960  1.00  0.00           H
ATOM    272 HD13 LEU A  17      84.340  84.060  97.310  1.00  0.00           H
ATOM    273  CD2 LEU A  17      83.550  87.210  96.660  1.00  0.00           C
ATOM    274 HD21 LEU A  17      83.290  88.090  97.290  1.00  0.00           H
ATOM    275 HD22 LEU A  17      84.550  87.410  96.220  1.00  0.00           H
ATOM    276 HD23 LEU A  17      82.810  86.940  95.870  1.00  0.00           H
ATOM    277  C   LEU A  17      80.660  85.980 100.040  1.00  0.00           C
ATOM    278  O   LEU A  17      80.700  85.070 100.860  1.00  0.00           O
ATOM    279  N   VAL A  18      79.500  86.610  99.840  1.00  0.00           N
ATOM    280  HN  VAL A  18      79.440  87.350  99.180  1.00  0.00           H
ATOM    281  CA  VAL A  18      78.270  86.360 100.460  1.00  0.00           C
ATOM    282  HA  VAL A  18      78.470  85.620 101.220  1.00  0.00           H
ATOM    283  CB  VAL A  18      77.640  87.550 101.200  1.00  0.00           C
ATOM    284  HB  VAL A  18      77.190  88.240 100.460  1.00  0.00           H
ATOM    285  CG1 VAL A  18      76.500  87.070 102.050  1.00  0.00           C
ATOM    286 HG11 VAL A  18      76.710  86.280 102.800  1.00  0.00           H
ATOM    287 HG12 VAL A  18      76.170  87.940 102.660  1.00  0.00           H
ATOM    288 HG13 VAL A  18      75.760  86.630 101.350  1.00  0.00           H
ATOM    289  CG2 VAL A  18      78.730  88.310 102.050  1.00  0.00           C
ATOM    290 HG21 VAL A  18      78.380  89.240 102.540  1.00  0.00           H
ATOM    291 HG22 VAL A  18      78.970  87.620 102.890  1.00  0.00           H
ATOM    292 HG23 VAL A  18      79.620  88.570 101.450  1.00  0.00           H
ATOM    293  C   VAL A  18      77.380  85.640  99.480  1.00  0.00           C
ATOM    294  O   VAL A  18      76.830  86.200  98.440  1.00  0.00           O
ATOM    295  N   PHE A  19      77.100  84.310  99.750  1.00  0.00           N
ATOM    296  HN  PHE A  19      77.380  83.940 100.630  1.00  0.00           H
ATOM    297  CA  PHE A  19      76.170  83.390  99.030  1.00  0.00           C
ATOM    298  HA  PHE A  19      75.760  83.880  98.160  1.00  0.00           H
ATOM    299  CB  PHE A  19      76.990  82.200  98.580  1.00  0.00           C
ATOM    300  HB1 PHE A  19      77.390  81.630  99.450  1.00  0.00           H
ATOM    301  HB2 PHE A  19      77.940  82.540  98.110  1.00  0.00           H
ATOM    302  CG  PHE A  19      76.360  81.080  97.650  1.00  0.00           C
ATOM    303  CD1 PHE A  19      75.420  81.400  96.670  1.00  0.00           C
ATOM    304  HD1 PHE A  19      74.930  82.360  96.750  1.00  0.00           H
ATOM    305  CE1 PHE A  19      74.930  80.490  95.760  1.00  0.00           C
ATOM    306  HE1 PHE A  19      74.110  80.750  95.110  1.00  0.00           H
ATOM    307  CZ  PHE A  19      75.470  79.200  95.750  1.00  0.00           C
ATOM    308  HZ  PHE A  19      75.060  78.430  95.110  1.00  0.00           H
ATOM    309  CD2 PHE A  19      76.990  79.810  97.580  1.00  0.00           C
ATOM    310  HD2 PHE A  19      77.840  79.520  98.180  1.00  0.00           H
ATOM    311  CE2 PHE A  19      76.450  78.840  96.720  1.00  0.00           C
ATOM    312  HE2 PHE A  19      76.850  77.840  96.560  1.00  0.00           H
ATOM    313  C   PHE A  19      74.980  82.970  99.910  1.00  0.00           C
ATOM    314  O   PHE A  19      75.140  82.170 100.810  1.00  0.00           O
ATOM    315  N   PHE A  20      73.770  83.520  99.580  1.00  0.00           N
ATOM    316  HN  PHE A  20      73.740  84.200  98.850  1.00  0.00           H
ATOM    317  CA  PHE A  20      72.670  83.400 100.510  1.00  0.00           C
ATOM    318  HA  PHE A  20      71.830  83.920 100.080  1.00  0.00           H
ATOM    319  CB  PHE A  20      72.160  81.950 100.780  1.00  0.00           C
ATOM    320  HB1 PHE A  20      71.330  81.850 101.510  1.00  0.00           H
ATOM    321  HB2 PHE A  20      72.970  81.290 101.150  1.00  0.00           H
ATOM    322  CG  PHE A  20      71.620  81.400  99.520  1.00  0.00           C
ATOM    323  CD1 PHE A  20      70.370  81.730  98.980  1.00  0.00           C
ATOM    324  HD1 PHE A  20      69.590  82.220  99.540  1.00  0.00           H
ATOM    325  CE1 PHE A  20      69.910  81.170  97.740  1.00  0.00           C
ATOM    326  HE1 PHE A  20      68.970  81.400  97.260  1.00  0.00           H
ATOM    327  CZ  PHE A  20      70.770  80.280  97.160  1.00  0.00           C
ATOM    328  HZ  PHE A  20      70.400  80.000  96.190  1.00  0.00           H
ATOM    329  CD2 PHE A  20      72.450  80.550  98.820  1.00  0.00           C
ATOM    330  HD2 PHE A  20      73.480  80.500  99.110  1.00  0.00           H
ATOM    331  CE2 PHE A  20      72.030  79.920  97.610  1.00  0.00           C
ATOM    332  HE2 PHE A  20      72.760  79.310  97.100  1.00  0.00           H
ATOM    333  C   PHE A  20      72.880  84.110 101.870  1.00  0.00           C
ATOM    334  O   PHE A  20      72.540  85.270 102.030  1.00  0.00           O
ATOM    335  N   ALA A  21      73.500  83.440 102.930  1.00  0.00           N
ATOM    336  HN  ALA A  21      73.900  82.540 102.770  1.00  0.00           H
ATOM    337  CA  ALA A  21      73.780  84.060 104.170  1.00  0.00           C
ATOM    338  HA  ALA A  21      73.490  85.100 104.060  1.00  0.00           H
ATOM    339  CB  ALA A  21      75.300  84.020 104.320  1.00  0.00           C
ATOM    340  HB1 ALA A  21      75.700  84.940 104.800  1.00  0.00           H
ATOM    341  HB2 ALA A  21      75.610  83.110 104.880  1.00  0.00           H
ATOM    342  HB3 ALA A  21      75.760  83.850 103.320  1.00  0.00           H
ATOM    343  C   ALA A  21      73.160  83.580 105.400  1.00  0.00           C
ATOM    344  O   ALA A  21      73.000  84.290 106.390  1.00  0.00           O
ATOM    345  N   GLU A  22      72.730  82.280 105.390  1.00  0.00           N
ATOM    346  HN  GLU A  22      73.000  81.680 104.640  1.00  0.00           H
ATOM    347  CA  GLU A  22      71.880  81.840 106.470  1.00  0.00           C
ATOM    348  HA  GLU A  22      71.940  82.450 107.360  1.00  0.00           H
ATOM    349  CB  GLU A  22      70.410  81.800 105.950  1.00  0.00           C
ATOM    350  HB1 GLU A  22      70.290  80.950 105.240  1.00  0.00           H
ATOM    351  HB2 GLU A  22      70.120  82.720 105.410  1.00  0.00           H
ATOM    352  CG  GLU A  22      69.410  81.470 107.060  1.00  0.00           C
ATOM    353  HG1 GLU A  22      69.520  80.390 107.260  1.00  0.00           H
ATOM    354  HG2 GLU A  22      68.320  81.600 106.850  1.00  0.00           H
ATOM    355  CD  GLU A  22      69.670  82.260 108.380  1.00  0.00           C
ATOM    356  OE1 GLU A  22      69.130  83.370 108.600  1.00  0.00           O
ATOM    357  OE2 GLU A  22      70.430  81.800 109.240  1.00  0.00           O
ATOM    358  C   GLU A  22      72.420  80.490 106.910  1.00  0.00           C
ATOM    359  O   GLU A  22      73.020  79.730 106.200  1.00  0.00           O
ATOM    360  N   ASP A  23      72.210  80.210 108.210  1.00  0.00           N
ATOM    361  HN  ASP A  23      71.610  80.780 108.770  1.00  0.00           H
ATOM    362  CA  ASP A  23      72.600  79.040 108.990  1.00  0.00           C
ATOM    363  HA  ASP A  23      73.620  78.790 108.770  1.00  0.00           H
ATOM    364  CB  ASP A  23      72.320  79.190 110.500  1.00  0.00           C
ATOM    365  HB1 ASP A  23      72.510  78.210 110.990  1.00  0.00           H
ATOM    366  HB2 ASP A  23      71.290  79.480 110.810  1.00  0.00           H
ATOM    367  CG  ASP A  23      73.250  80.170 111.060  1.00  0.00           C
ATOM    368  OD1 ASP A  23      74.510  79.790 111.040  1.00  0.00           O
ATOM    369  OD2 ASP A  23      72.860  81.220 111.640  1.00  0.00           O
ATOM    370  C   ASP A  23      71.780  77.820 108.440  1.00  0.00           C
ATOM    371  O   ASP A  23      72.300  76.710 108.470  1.00  0.00           O
ATOM    372  N   VAL A  24      70.490  78.000 108.030  1.00  0.00           N
ATOM    373  HN  VAL A  24      70.090  78.910 107.970  1.00  0.00           H
ATOM    374  CA  VAL A  24      69.690  76.880 107.570  1.00  0.00           C
ATOM    375  HA  VAL A  24      70.090  75.910 107.830  1.00  0.00           H
ATOM    376  CB  VAL A  24      68.220  76.910 108.060  1.00  0.00           C
ATOM    377  HB  VAL A  24      67.710  75.990 107.710  1.00  0.00           H
ATOM    378  CG1 VAL A  24      68.280  76.850 109.590  1.00  0.00           C
ATOM    379 HG11 VAL A  24      68.650  75.840 109.880  1.00  0.00           H
ATOM    380 HG12 VAL A  24      68.950  77.640 109.990  1.00  0.00           H
ATOM    381 HG13 VAL A  24      67.280  76.910 110.080  1.00  0.00           H
ATOM    382  CG2 VAL A  24      67.340  78.140 107.590  1.00  0.00           C
ATOM    383 HG21 VAL A  24      67.400  78.270 106.490  1.00  0.00           H
ATOM    384 HG22 VAL A  24      66.290  78.110 107.950  1.00  0.00           H
ATOM    385 HG23 VAL A  24      67.740  79.040 108.110  1.00  0.00           H
ATOM    386  C   VAL A  24      69.710  76.880 106.020  1.00  0.00           C
ATOM    387  O   VAL A  24      69.990  77.870 105.400  1.00  0.00           O
ATOM    388  N   GLY A  25      69.620  75.750 105.440  1.00  0.00           N
ATOM    389  HN  GLY A  25      69.440  74.990 106.070  1.00  0.00           H
ATOM    390  CA  GLY A  25      69.550  75.320 104.000  1.00  0.00           C
ATOM    391  HA1 GLY A  25      70.560  75.210 103.630  1.00  0.00           H
ATOM    392  HA2 GLY A  25      69.120  74.320 104.000  1.00  0.00           H
ATOM    393  C   GLY A  25      68.780  76.100 102.940  1.00  0.00           C
ATOM    394  O   GLY A  25      67.850  76.860 103.290  1.00  0.00           O
ATOM    395  N   SER A  26      69.060  75.950 101.610  1.00  0.00           N
ATOM    396  HN  SER A  26      69.800  75.350 101.330  1.00  0.00           H
ATOM    397  CA  SER A  26      68.340  76.670 100.540  1.00  0.00           C
ATOM    398  HA  SER A  26      67.530  77.280 100.920  1.00  0.00           H
ATOM    399  CB  SER A  26      69.350  77.570  99.720  1.00  0.00           C
ATOM    400  HB1 SER A  26      70.100  76.950  99.180  1.00  0.00           H
ATOM    401  HB2 SER A  26      69.880  78.210 100.450  1.00  0.00           H
ATOM    402  OG  SER A  26      68.700  78.360  98.760  1.00  0.00           O
ATOM    403  HG1 SER A  26      68.020  78.890  99.180  1.00  0.00           H
ATOM    404  C   SER A  26      67.720  75.630  99.620  1.00  0.00           C
ATOM    405  O   SER A  26      67.930  74.420  99.750  1.00  0.00           O
ATOM    406  N   ASN A  27      66.860  76.140  98.740  1.00  0.00           N
ATOM    407  HN  ASN A  27      66.700  77.120  98.670  1.00  0.00           H
ATOM    408  CA  ASN A  27      66.040  75.300  97.860  1.00  0.00           C
ATOM    409  HA  ASN A  27      65.560  74.510  98.410  1.00  0.00           H
ATOM    410  CB  ASN A  27      64.940  76.260  97.300  1.00  0.00           C
ATOM    411  HB1 ASN A  27      65.450  77.040  96.700  1.00  0.00           H
ATOM    412  HB2 ASN A  27      64.520  76.830  98.150  1.00  0.00           H
ATOM    413  CG  ASN A  27      63.840  75.420  96.510  1.00  0.00           C
ATOM    414  OD1 ASN A  27      63.580  75.730  95.360  1.00  0.00           O
ATOM    415  ND2 ASN A  27      63.100  74.470  97.180  1.00  0.00           N
ATOM    416 HD21 ASN A  27      63.200  74.400  98.170  1.00  0.00           H
ATOM    417 HD22 ASN A  27      62.240  74.200  96.750  1.00  0.00           H
ATOM    418  C   ASN A  27      66.910  74.880  96.660  1.00  0.00           C
ATOM    419  O   ASN A  27      67.540  75.700  95.920  1.00  0.00           O
ATOM    420  N   LYS A  28      66.990  73.530  96.430  1.00  0.00           N
ATOM    421  HN  LYS A  28      66.480  72.980  97.090  1.00  0.00           H
ATOM    422  CA  LYS A  28      67.530  72.940  95.250  1.00  0.00           C
ATOM    423  HA  LYS A  28      67.300  71.890  95.400  1.00  0.00           H
ATOM    424  CB  LYS A  28      66.910  73.380  93.920  1.00  0.00           C
ATOM    425  HB1 LYS A  28      67.580  72.960  93.140  1.00  0.00           H
ATOM    426  HB2 LYS A  28      66.990  74.490  93.860  1.00  0.00           H
ATOM    427  CG  LYS A  28      65.490  72.990  93.670  1.00  0.00           C
ATOM    428  HG1 LYS A  28      65.340  73.140  92.580  1.00  0.00           H
ATOM    429  HG2 LYS A  28      64.880  73.790  94.130  1.00  0.00           H
ATOM    430  CD  LYS A  28      65.180  71.610  94.130  1.00  0.00           C
ATOM    431  HD1 LYS A  28      65.840  70.910  93.570  1.00  0.00           H
ATOM    432  HD2 LYS A  28      65.410  71.520  95.220  1.00  0.00           H
ATOM    433  CE  LYS A  28      63.680  71.100  93.990  1.00  0.00           C
ATOM    434  HE1 LYS A  28      63.120  71.670  94.760  1.00  0.00           H
ATOM    435  HE2 LYS A  28      63.490  70.010  94.140  1.00  0.00           H
ATOM    436  NZ  LYS A  28      63.040  71.350  92.660  1.00  0.00           N
ATOM    437  HZ1 LYS A  28      63.360  70.770  91.850  1.00  0.00           H
ATOM    438  HZ2 LYS A  28      62.030  71.240  92.840  1.00  0.00           H
ATOM    439  HZ3 LYS A  28      63.090  72.370  92.460  1.00  0.00           H
ATOM    440  C   LYS A  28      69.060  72.870  95.350  1.00  0.00           C
ATOM    441  O   LYS A  28      69.700  72.520  94.370  1.00  0.00           O
ATOM    442  N   GLY A  29      69.680  73.050  96.530  1.00  0.00           N
ATOM    443  HN  GLY A  29      69.130  73.260  97.330  1.00  0.00           H
ATOM    444  CA  GLY A  29      71.130  72.920  96.850  1.00  0.00           C
ATOM    445  HA1 GLY A  29      71.240  73.050  97.910  1.00  0.00           H
ATOM    446  HA2 GLY A  29      71.520  71.960  96.540  1.00  0.00           H
ATOM    447  C   GLY A  29      71.990  73.990  96.170  1.00  0.00           C
ATOM    448  O   GLY A  29      71.650  74.580  95.170  1.00  0.00           O
ATOM    449  N   ALA A  30      73.170  74.330  96.790  1.00  0.00           N
ATOM    450  HN  ALA A  30      73.580  73.780  97.520  1.00  0.00           H
ATOM    451  CA  ALA A  30      74.060  75.450  96.450  1.00  0.00           C
ATOM    452  HA  ALA A  30      73.720  76.020  95.600  1.00  0.00           H
ATOM    453  CB  ALA A  30      73.940  76.400  97.660  1.00  0.00           C
ATOM    454  HB1 ALA A  30      74.630  76.120  98.470  1.00  0.00           H
ATOM    455  HB2 ALA A  30      74.150  77.420  97.270  1.00  0.00           H
ATOM    456  HB3 ALA A  30      72.890  76.450  98.030  1.00  0.00           H
ATOM    457  C   ALA A  30      75.480  75.050  96.170  1.00  0.00           C
ATOM    458  O   ALA A  30      75.960  74.210  96.920  1.00  0.00           O
ATOM    459  N   ILE A  31      76.170  75.450  95.090  1.00  0.00           N
ATOM    460  HN  ILE A  31      75.700  76.090  94.490  1.00  0.00           H
ATOM    461  CA  ILE A  31      77.400  74.830  94.620  1.00  0.00           C
ATOM    462  HA  ILE A  31      77.660  74.060  95.330  1.00  0.00           H
ATOM    463  CB  ILE A  31      77.370  74.030  93.260  1.00  0.00           C
ATOM    464  HB  ILE A  31      77.050  74.770  92.490  1.00  0.00           H
ATOM    465  CG2 ILE A  31      78.820  73.590  92.820  1.00  0.00           C
ATOM    466 HG21 ILE A  31      78.850  72.840  92.000  1.00  0.00           H
ATOM    467 HG22 ILE A  31      79.280  74.500  92.380  1.00  0.00           H
ATOM    468 HG23 ILE A  31      79.500  73.250  93.630  1.00  0.00           H
ATOM    469  CG1 ILE A  31      76.300  72.900  93.290  1.00  0.00           C
ATOM    470 HG11 ILE A  31      75.370  73.250  93.780  1.00  0.00           H
ATOM    471 HG12 ILE A  31      76.810  72.110  93.880  1.00  0.00           H
ATOM    472  CD  ILE A  31      75.880  72.500  91.900  1.00  0.00           C
ATOM    473  HD1 ILE A  31      75.310  71.540  91.920  1.00  0.00           H
ATOM    474  HD2 ILE A  31      75.270  73.340  91.510  1.00  0.00           H
ATOM    475  HD3 ILE A  31      76.840  72.460  91.330  1.00  0.00           H
ATOM    476  C   ILE A  31      78.400  75.940  94.520  1.00  0.00           C
ATOM    477  O   ILE A  31      78.120  76.950  93.970  1.00  0.00           O
ATOM    478  N   ILE A  32      79.510  75.700  95.220  1.00  0.00           N
ATOM    479  HN  ILE A  32      79.700  74.750  95.470  1.00  0.00           H
ATOM    480  CA  ILE A  32      80.580  76.590  95.310  1.00  0.00           C
ATOM    481  HA  ILE A  32      80.270  77.440  94.720  1.00  0.00           H
ATOM    482  CB  ILE A  32      80.970  77.040  96.690  1.00  0.00           C
ATOM    483  HB  ILE A  32      80.060  77.340  97.240  1.00  0.00           H
ATOM    484  CG2 ILE A  32      81.890  78.330  96.580  1.00  0.00           C
ATOM    485 HG21 ILE A  32      82.120  78.830  97.540  1.00  0.00           H
ATOM    486 HG22 ILE A  32      82.900  78.130  96.160  1.00  0.00           H
ATOM    487 HG23 ILE A  32      81.420  79.010  95.830  1.00  0.00           H
ATOM    488  CG1 ILE A  32      81.610  75.910  97.420  1.00  0.00           C
ATOM    489 HG11 ILE A  32      82.650  75.990  97.050  1.00  0.00           H
ATOM    490 HG12 ILE A  32      81.190  74.910  97.170  1.00  0.00           H
ATOM    491  CD  ILE A  32      81.640  76.200  98.960  1.00  0.00           C
ATOM    492  HD1 ILE A  32      82.590  75.760  99.320  1.00  0.00           H
ATOM    493  HD2 ILE A  32      81.400  77.240  99.270  1.00  0.00           H
ATOM    494  HD3 ILE A  32      80.810  75.610  99.410  1.00  0.00           H
ATOM    495  C   ILE A  32      81.690  75.930  94.450  1.00  0.00           C
ATOM    496  O   ILE A  32      81.970  74.760  94.490  1.00  0.00           O
ATOM    497  N   GLY A  33      82.420  76.730  93.630  1.00  0.00           N
ATOM    498  HN  GLY A  33      82.060  77.610  93.320  1.00  0.00           H
ATOM    499  CA  GLY A  33      83.640  76.310  93.010  1.00  0.00           C
ATOM    500  HA1 GLY A  33      84.190  75.700  93.710  1.00  0.00           H
ATOM    501  HA2 GLY A  33      83.480  75.840  92.050  1.00  0.00           H
ATOM    502  C   GLY A  33      84.520  77.600  92.640  1.00  0.00           C
ATOM    503  O   GLY A  33      84.000  78.670  92.410  1.00  0.00           O
ATOM    504  N   LEU A  34      85.810  77.420  92.550  1.00  0.00           N
ATOM    505  HN  LEU A  34      86.190  76.540  92.810  1.00  0.00           H
ATOM    506  CA  LEU A  34      86.660  78.500  92.260  1.00  0.00           C
ATOM    507  HA  LEU A  34      86.250  79.460  92.530  1.00  0.00           H
ATOM    508  CB  LEU A  34      88.050  78.460  93.040  1.00  0.00           C
ATOM    509  HB1 LEU A  34      88.490  79.460  92.830  1.00  0.00           H
ATOM    510  HB2 LEU A  34      88.700  77.650  92.640  1.00  0.00           H
ATOM    511  CG  LEU A  34      87.940  78.190  94.570  1.00  0.00           C
ATOM    512  HG  LEU A  34      87.710  77.100  94.560  1.00  0.00           H
ATOM    513  CD1 LEU A  34      89.380  78.420  95.220  1.00  0.00           C
ATOM    514 HD11 LEU A  34      89.290  78.120  96.280  1.00  0.00           H
ATOM    515 HD12 LEU A  34      90.200  77.910  94.670  1.00  0.00           H
ATOM    516 HD13 LEU A  34      89.510  79.510  95.050  1.00  0.00           H
ATOM    517  CD2 LEU A  34      86.920  79.010  95.330  1.00  0.00           C
ATOM    518 HD21 LEU A  34      85.970  79.160  94.770  1.00  0.00           H
ATOM    519 HD22 LEU A  34      86.650  78.610  96.330  1.00  0.00           H
ATOM    520 HD23 LEU A  34      87.240  80.060  95.480  1.00  0.00           H
ATOM    521  C   LEU A  34      86.860  78.550  90.790  1.00  0.00           C
ATOM    522  O   LEU A  34      86.840  79.650  90.170  1.00  0.00           O
ATOM    523  N   MET A  35      86.860  77.420  90.090  1.00  0.00           N
ATOM    524  HN  MET A  35      86.780  76.540  90.570  1.00  0.00           H
ATOM    525  CA  MET A  35      86.980  77.420  88.600  1.00  0.00           C
ATOM    526  HA  MET A  35      86.930  78.420  88.190  1.00  0.00           H
ATOM    527  CB  MET A  35      88.320  76.860  88.070  1.00  0.00           C
ATOM    528  HB1 MET A  35      88.220  76.620  86.990  1.00  0.00           H
ATOM    529  HB2 MET A  35      88.480  75.880  88.570  1.00  0.00           H
ATOM    530  CG  MET A  35      89.480  77.800  88.350  1.00  0.00           C
ATOM    531  HG1 MET A  35      89.580  78.010  89.430  1.00  0.00           H
ATOM    532  HG2 MET A  35      89.390  78.680  87.670  1.00  0.00           H
ATOM    533  SD  MET A  35      91.010  76.860  87.950  1.00  0.00           S
ATOM    534  CE  MET A  35      92.210  78.090  88.350  1.00  0.00           C
ATOM    535  HE1 MET A  35      92.110  78.430  89.400  1.00  0.00           H
ATOM    536  HE2 MET A  35      93.230  77.670  88.220  1.00  0.00           H
ATOM    537  HE3 MET A  35      92.190  78.960  87.660  1.00  0.00           H
ATOM    538  C   MET A  35      85.740  76.670  88.210  1.00  0.00           C
ATOM    539  O   MET A  35      85.540  75.560  88.730  1.00  0.00           O
ATOM    540  N   VAL A  36      84.870  77.160  87.390  1.00  0.00           N
ATOM    541  HN  VAL A  36      85.080  78.080  87.080  1.00  0.00           H
ATOM    542  CA  VAL A  36      83.600  76.590  86.990  1.00  0.00           C
ATOM    543  HA  VAL A  36      83.500  75.560  87.300  1.00  0.00           H
ATOM    544  CB  VAL A  36      82.490  77.530  87.500  1.00  0.00           C
ATOM    545  HB  VAL A  36      82.640  78.590  87.230  1.00  0.00           H
ATOM    546  CG1 VAL A  36      81.140  77.230  86.860  1.00  0.00           C
ATOM    547 HG11 VAL A  36      81.180  77.330  85.750  1.00  0.00           H
ATOM    548 HG12 VAL A  36      80.850  76.220  87.220  1.00  0.00           H
ATOM    549 HG13 VAL A  36      80.400  77.940  87.290  1.00  0.00           H
ATOM    550  CG2 VAL A  36      82.420  77.280  89.040  1.00  0.00           C
ATOM    551 HG21 VAL A  36      83.380  77.360  89.590  1.00  0.00           H
ATOM    552 HG22 VAL A  36      81.650  77.920  89.520  1.00  0.00           H
ATOM    553 HG23 VAL A  36      82.180  76.210  89.190  1.00  0.00           H
ATOM    554  C   VAL A  36      83.690  76.560  85.470  1.00  0.00           C
ATOM    555  O   VAL A  36      84.110  77.580  84.930  1.00  0.00           O
ATOM    556  N   GLY A  37      83.590  75.420  84.810  1.00  0.00           N
ATOM    557  HN  GLY A  37      83.220  74.620  85.270  1.00  0.00           H
ATOM    558  CA  GLY A  37      83.790  75.160  83.380  1.00  0.00           C
ATOM    559  HA1 GLY A  37      84.580  75.840  83.130  1.00  0.00           H
ATOM    560  HA2 GLY A  37      84.110  74.140  83.240  1.00  0.00           H
ATOM    561  C   GLY A  37      82.440  75.460  82.540  1.00  0.00           C
ATOM    562  O   GLY A  37      81.870  76.540  82.550  1.00  0.00           O
ATOM    563  N   GLY A  38      81.940  74.540  81.730  1.00  0.00           N
ATOM    564  HN  GLY A  38      82.410  73.670  81.600  1.00  0.00           H
ATOM    565  CA  GLY A  38      80.650  74.730  81.030  1.00  0.00           C
ATOM    566  HA1 GLY A  38      80.710  75.660  80.490  1.00  0.00           H
ATOM    567  HA2 GLY A  38      80.570  73.850  80.410  1.00  0.00           H
ATOM    568  C   GLY A  38      79.430  74.730  81.880  1.00  0.00           C
ATOM    569  O   GLY A  38      79.200  73.750  82.610  1.00  0.00           O
ATOM    570  N   VAL A  39      78.570  75.780  81.780  1.00  0.00           N
ATOM    571  HN  VAL A  39      78.910  76.480  81.160  1.00  0.00           H
ATOM    572  CA  VAL A  39      77.250  76.000  82.470  1.00  0.00           C
ATOM    573  HA  VAL A  39      77.140  75.310  83.290  1.00  0.00           H
ATOM    574  CB  VAL A  39      77.070  77.410  83.140  1.00  0.00           C
ATOM    575  HB  VAL A  39      77.340  78.160  82.370  1.00  0.00           H
ATOM    576  CG1 VAL A  39      75.700  77.740  83.690  1.00  0.00           C
ATOM    577 HG11 VAL A  39      75.350  76.870  84.280  1.00  0.00           H
ATOM    578 HG12 VAL A  39      75.800  78.700  84.240  1.00  0.00           H
ATOM    579 HG13 VAL A  39      74.930  77.920  82.910  1.00  0.00           H
ATOM    580  CG2 VAL A  39      78.180  77.560  84.250  1.00  0.00           C
ATOM    581 HG21 VAL A  39      79.190  77.420  83.830  1.00  0.00           H
ATOM    582 HG22 VAL A  39      78.050  78.560  84.730  1.00  0.00           H
ATOM    583 HG23 VAL A  39      78.030  76.780  85.030  1.00  0.00           H
ATOM    584  C   VAL A  39      76.130  75.830  81.470  1.00  0.00           C
ATOM    585  O   VAL A  39      76.250  76.360  80.350  1.00  0.00           O
ATOM    586  N   VAL A  40      74.980  75.210  81.850  1.00  0.00           N
ATOM    587  HN  VAL A  40      74.980  74.800  82.760  1.00  0.00           H
ATOM    588  CA  VAL A  40      73.760  75.230  81.150  1.00  0.00           C
ATOM    589  HA  VAL A  40      73.980  75.890  80.330  1.00  0.00           H
ATOM    590  CB  VAL A  40      73.280  73.800  80.770  1.00  0.00           C
ATOM    591  HB  VAL A  40      74.120  73.220  80.320  1.00  0.00           H
ATOM    592  CG1 VAL A  40      72.750  73.000  81.920  1.00  0.00           C
ATOM    593 HG11 VAL A  40      72.720  71.970  81.520  1.00  0.00           H
ATOM    594 HG12 VAL A  40      73.510  73.000  82.740  1.00  0.00           H
ATOM    595 HG13 VAL A  40      71.750  73.340  82.260  1.00  0.00           H
ATOM    596  CG2 VAL A  40      72.240  74.050  79.690  1.00  0.00           C
ATOM    597 HG21 VAL A  40      71.320  74.540  80.060  1.00  0.00           H
ATOM    598 HG22 VAL A  40      72.650  74.750  78.940  1.00  0.00           H
ATOM    599 HG23 VAL A  40      71.910  73.070  79.280  1.00  0.00           H
ATOM    600  C   VAL A  40      72.700  76.040  82.030  1.00  0.00           C
ATOM    601  O   VAL A  40      72.600  75.760  83.210  1.00  0.00           O
ATOM    602  N   ILE A  41      72.030  77.020  81.440  1.00  0.00           N
ATOM    603  HN  ILE A  41      72.370  77.270  80.540  1.00  0.00           H
ATOM    604  CA  ILE A  41      70.900  77.590  82.160  1.00  0.00           C
ATOM    605  HA  ILE A  41      70.550  76.900  82.910  1.00  0.00           H
ATOM    606  CB  ILE A  41      71.180  78.870  82.880  1.00  0.00           C
ATOM    607  HB  ILE A  41      70.240  79.350  83.250  1.00  0.00           H
ATOM    608  CG2 ILE A  41      72.030  78.600  84.180  1.00  0.00           C
ATOM    609 HG21 ILE A  41      71.680  77.710  84.730  1.00  0.00           H
ATOM    610 HG22 ILE A  41      73.120  78.410  84.030  1.00  0.00           H
ATOM    611 HG23 ILE A  41      72.040  79.520  84.810  1.00  0.00           H
ATOM    612  CG1 ILE A  41      71.820  79.880  81.910  1.00  0.00           C
ATOM    613 HG11 ILE A  41      71.230  79.950  80.980  1.00  0.00           H
ATOM    614 HG12 ILE A  41      72.850  79.650  81.570  1.00  0.00           H
ATOM    615  CD  ILE A  41      71.880  81.250  82.570  1.00  0.00           C
ATOM    616  HD1 ILE A  41      70.840  81.530  82.840  1.00  0.00           H
ATOM    617  HD2 ILE A  41      72.490  81.190  83.500  1.00  0.00           H
ATOM    618  HD3 ILE A  41      72.260  82.110  81.980  1.00  0.00           H
ATOM    619  C   ILE A  41      69.700  77.720  81.300  1.00  0.00           C
ATOM    620  O   ILE A  41      69.790  77.850  80.060  1.00  0.00           O
ATOM    621  N   ALA A  42      68.540  77.650  82.000  1.00  0.00           N
ATOM    622  HN  ALA A  42      68.510  77.440  82.970  1.00  0.00           H
ATOM    623  CA  ALA A  42      67.300  78.130  81.310  1.00  0.00           C
ATOM    624  HA  ALA A  42      67.160  77.580  80.380  1.00  0.00           H
ATOM    625  CB  ALA A  42      66.110  77.700  82.260  1.00  0.00           C
ATOM    626  HB1 ALA A  42      65.970  76.600  82.390  1.00  0.00           H
ATOM    627  HB2 ALA A  42      66.190  78.270  83.210  1.00  0.00           H
ATOM    628  HB3 ALA A  42      65.150  77.950  81.750  1.00  0.00           H
ATOM    629  C   ALA A  42      67.270  79.660  81.030  1.00  0.00           C
ATOM    630  O   ALA A  42      67.790  80.460  81.840  1.00  0.00           O
ATOM    631  N   NME A  43      66.710  80.050  79.880  1.00  0.00           N
ATOM    632  HN  NME A  43      66.300  79.390  79.260  1.00  0.00           H
ATOM    633  CH3 NME A  43      66.650  81.450  79.420  1.00  0.00           C
ATOM    634 HH31 NME A  43      67.680  81.870  79.330  1.00  0.00           H
ATOM    635 HH32 NME A  43      66.230  81.410  78.390  1.00  0.00           H
ATOM    636 HH33 NME A  43      66.040  81.990  80.180  1.00  0.00           H
ATOM    637  CH3 ACE B   0      91.670 110.270 132.890  1.00  0.00           C
ATOM    638 HH31 ACE B   0      91.910 111.240 132.410  1.00  0.00           H
ATOM    639 HH32 ACE B   0      91.120 110.450 133.840  1.00  0.00           H
ATOM    640 HH33 ACE B   0      92.600 109.700 133.130  1.00  0.00           H
ATOM    641  C   ACE B   0      90.850 109.540 131.900  1.00  0.00           C
ATOM    642  O   ACE B   0      89.980 108.720 132.230  1.00  0.00           O
ATOM    643  N   ASP B   1      91.150 109.820 130.640  1.00  0.00           N
ATOM    644  HN  ASP B   1      91.890 110.470 130.550  1.00  0.00           H
ATOM    645  CA  ASP B   1      90.510 109.300 129.450  1.00  0.00           C
ATOM    646  HA  ASP B   1      89.610 109.870 129.270  1.00  0.00           H
ATOM    647  CB  ASP B   1      91.460 109.590 128.290  1.00  0.00           C
ATOM    648  HB1 ASP B   1      91.080 109.390 127.270  1.00  0.00           H
ATOM    649  HB2 ASP B   1      92.330 108.900 128.260  1.00  0.00           H
ATOM    650  CG  ASP B   1      91.940 111.060 128.380  1.00  0.00           C
ATOM    651  OD1 ASP B   1      91.170 112.100 128.490  1.00  0.00           O
ATOM    652  OD2 ASP B   1      93.210 111.230 128.270  1.00  0.00           O
ATOM    653  C   ASP B   1      90.080 107.780 129.310  1.00  0.00           C
ATOM    654  O   ASP B   1      90.840 106.860 129.620  1.00  0.00           O
ATOM    655  N   ALA B   2      88.820 107.500 128.850  1.00  0.00           N
ATOM    656  HN  ALA B   2      88.220 108.260 128.650  1.00  0.00           H
ATOM    657  CA  ALA B   2      88.270 106.200 128.640  1.00  0.00           C
ATOM    658  HA  ALA B   2      87.350 106.390 128.110  1.00  0.00           H
ATOM    659  CB  ALA B   2      89.010 105.340 127.640  1.00  0.00           C
ATOM    660  HB1 ALA B   2      88.750 104.260 127.630  1.00  0.00           H
ATOM    661  HB2 ALA B   2      88.860 105.780 126.630  1.00  0.00           H
ATOM    662  HB3 ALA B   2      90.110 105.400 127.780  1.00  0.00           H
ATOM    663  C   ALA B   2      87.920 105.480 129.930  1.00  0.00           C
ATOM    664  O   ALA B   2      88.330 104.370 130.230  1.00  0.00           O
ATOM    665  N   GLU B   3      87.110 106.160 130.790  1.00  0.00           N
ATOM    666  HN  GLU B   3      86.840 107.100 130.630  1.00  0.00           H
ATOM    667  CA  GLU B   3      86.580 105.660 132.040  1.00  0.00           C
ATOM    668  HA  GLU B   3      87.410 105.310 132.630  1.00  0.00           H
ATOM    669  CB  GLU B   3      85.930 106.920 132.840  1.00  0.00           C
ATOM    670  HB1 GLU B   3      85.190 107.480 132.230  1.00  0.00           H
ATOM    671  HB2 GLU B   3      86.720 107.670 133.040  1.00  0.00           H
ATOM    672  CG  GLU B   3      85.470 106.490 134.290  1.00  0.00           C
ATOM    673  HG1 GLU B   3      86.320 105.940 134.740  1.00  0.00           H
ATOM    674  HG2 GLU B   3      84.550 105.880 134.130  1.00  0.00           H
ATOM    675  CD  GLU B   3      85.140 107.670 135.130  1.00  0.00           C
ATOM    676  OE1 GLU B   3      84.110 108.340 134.960  1.00  0.00           O
ATOM    677  OE2 GLU B   3      85.840 107.840 136.100  1.00  0.00           O
ATOM    678  C   GLU B   3      85.570 104.500 131.890  1.00  0.00           C
ATOM    679  O   GLU B   3      85.790 103.530 132.620  1.00  0.00           O
ATOM    680  N   PHE B   4      84.580 104.550 130.950  1.00  0.00           N
ATOM    681  HN  PHE B   4      84.470 105.400 130.450  1.00  0.00           H
ATOM    682  CA  PHE B   4      83.350 103.710 131.030  1.00  0.00           C
ATOM    683  HA  PHE B   4      83.420 103.270 132.020  1.00  0.00           H
ATOM    684  CB  PHE B   4      82.090 104.540 130.970  1.00  0.00           C
ATOM    685  HB1 PHE B   4      81.990 105.140 130.030  1.00  0.00           H
ATOM    686  HB2 PHE B   4      82.070 105.340 131.740  1.00  0.00           H
ATOM    687  CG  PHE B   4      80.830 103.660 131.160  1.00  0.00           C
ATOM    688  CD1 PHE B   4      80.580 103.150 132.410  1.00  0.00           C
ATOM    689  HD1 PHE B   4      81.230 103.410 133.230  1.00  0.00           H
ATOM    690  CE1 PHE B   4      79.490 102.290 132.610  1.00  0.00           C
ATOM    691  HE1 PHE B   4      79.230 101.880 133.580  1.00  0.00           H
ATOM    692  CZ  PHE B   4      78.720 101.810 131.520  1.00  0.00           C
ATOM    693  HZ  PHE B   4      77.940 101.070 131.650  1.00  0.00           H
ATOM    694  CD2 PHE B   4      80.080 103.230 130.070  1.00  0.00           C
ATOM    695  HD2 PHE B   4      80.330 103.660 129.110  1.00  0.00           H
ATOM    696  CE2 PHE B   4      78.960 102.330 130.290  1.00  0.00           C
ATOM    697  HE2 PHE B   4      78.260 102.140 129.490  1.00  0.00           H
ATOM    698  C   PHE B   4      83.450 102.480 130.130  1.00  0.00           C
ATOM    699  O   PHE B   4      84.170 102.520 129.150  1.00  0.00           O
ATOM    700  N   ARG B   5      82.840 101.300 130.460  1.00  0.00           N
ATOM    701  HN  ARG B   5      82.330 101.410 131.310  1.00  0.00           H
ATOM    702  CA  ARG B   5      82.650 100.060 129.680  1.00  0.00           C
ATOM    703  HA  ARG B   5      83.580  99.520 129.760  1.00  0.00           H
ATOM    704  CB  ARG B   5      81.460  99.220 130.170  1.00  0.00           C
ATOM    705  HB1 ARG B   5      81.390  98.250 129.640  1.00  0.00           H
ATOM    706  HB2 ARG B   5      80.540  99.810 129.980  1.00  0.00           H
ATOM    707  CG  ARG B   5      81.540  98.980 131.680  1.00  0.00           C
ATOM    708  HG1 ARG B   5      80.790  98.200 131.960  1.00  0.00           H
ATOM    709  HG2 ARG B   5      81.370  99.980 132.130  1.00  0.00           H
ATOM    710  CD  ARG B   5      82.940  98.580 132.210  1.00  0.00           C
ATOM    711  HD1 ARG B   5      82.760  98.540 133.310  1.00  0.00           H
ATOM    712  HD2 ARG B   5      83.690  99.370 131.980  1.00  0.00           H
ATOM    713  NE  ARG B   5      83.380  97.250 131.650  1.00  0.00           N
ATOM    714  HE  ARG B   5      82.780  96.740 131.040  1.00  0.00           H
ATOM    715  CZ  ARG B   5      84.670  96.960 131.660  1.00  0.00           C
ATOM    716  NH1 ARG B   5      85.580  97.560 132.360  1.00  0.00           N
ATOM    717 HH11 ARG B   5      85.320  98.320 132.970  1.00  0.00           H
ATOM    718 HH12 ARG B   5      86.510  97.240 132.180  1.00  0.00           H
ATOM    719  NH2 ARG B   5      85.060  96.050 130.860  1.00  0.00           N
ATOM    720 HH21 ARG B   5      84.380  95.610 130.270  1.00  0.00           H
ATOM    721 HH22 ARG B   5      86.040  95.970 130.650  1.00  0.00           H
ATOM    722  C   ARG B   5      82.330 100.320 128.180  1.00  0.00           C
ATOM    723  O   ARG B   5      81.910 101.380 127.710  1.00  0.00           O
ATOM    724  N   HIS B   6      82.620  99.290 127.290  1.00  0.00           N
ATOM    725  HN  HIS B   6      83.280  98.650 127.680  1.00  0.00           H
ATOM    726  CA  HIS B   6      82.270  99.320 125.910  1.00  0.00           C
ATOM    727  HA  HIS B   6      81.320  99.810 125.820  1.00  0.00           H
ATOM    728  CB  HIS B   6      83.390  99.990 125.010  1.00  0.00           C
ATOM    729  HB1 HIS B   6      84.310  99.390 125.140  1.00  0.00           H
ATOM    730  HB2 HIS B   6      83.660 101.020 125.320  1.00  0.00           H
ATOM    731  ND1 HIS B   6      82.520 101.070 122.900  1.00  0.00           N
ATOM    732  CG  HIS B   6      83.100 100.010 123.520  1.00  0.00           C
ATOM    733  CE1 HIS B   6      82.500 100.790 121.600  1.00  0.00           C
ATOM    734  HE1 HIS B   6      82.300 101.610 120.920  1.00  0.00           H
ATOM    735  NE2 HIS B   6      83.160  99.620 121.350  1.00  0.00           N
ATOM    736  HE2 HIS B   6      83.350  99.200 120.460  1.00  0.00           H
ATOM    737  CD2 HIS B   6      83.570  99.170 122.560  1.00  0.00           C
ATOM    738  HD2 HIS B   6      84.200  98.290 122.650  1.00  0.00           H
ATOM    739  C   HIS B   6      82.120  97.840 125.360  1.00  0.00           C
ATOM    740  O   HIS B   6      82.790  96.910 125.820  1.00  0.00           O
ATOM    741  N   ASP B   7      81.160  97.630 124.480  1.00  0.00           N
ATOM    742  HN  ASP B   7      80.740  98.490 124.170  1.00  0.00           H
ATOM    743  CA  ASP B   7      80.740  96.380 124.030  1.00  0.00           C
ATOM    744  HA  ASP B   7      80.940  95.540 124.680  1.00  0.00           H
ATOM    745  CB  ASP B   7      79.180  96.510 123.850  1.00  0.00           C
ATOM    746  HB1 ASP B   7      78.860  95.550 123.400  1.00  0.00           H
ATOM    747  HB2 ASP B   7      78.840  97.330 123.180  1.00  0.00           H
ATOM    748  CG  ASP B   7      78.470  96.560 125.160  1.00  0.00           C
ATOM    749  OD1 ASP B   7      78.920  96.000 126.190  1.00  0.00           O
ATOM    750  OD2 ASP B   7      77.260  96.950 125.070  1.00  0.00           O
ATOM    751  C   ASP B   7      81.430  96.030 122.700  1.00  0.00           C
ATOM    752  O   ASP B   7      81.490  96.860 121.730  1.00  0.00           O
ATOM    753  N   SER B   8      81.950  94.830 122.470  1.00  0.00           N
ATOM    754  HN  SER B   8      81.820  94.140 123.170  1.00  0.00           H
ATOM    755  CA  SER B   8      82.580  94.310 121.210  1.00  0.00           C
ATOM    756  HA  SER B   8      83.490  94.870 121.090  1.00  0.00           H
ATOM    757  CB  SER B   8      83.040  92.880 121.200  1.00  0.00           C
ATOM    758  HB1 SER B   8      84.050  92.770 121.650  1.00  0.00           H
ATOM    759  HB2 SER B   8      83.280  92.520 120.180  1.00  0.00           H
ATOM    760  OG  SER B   8      82.190  91.930 121.940  1.00  0.00           O
ATOM    761  HG1 SER B   8      82.160  92.170 122.870  1.00  0.00           H
ATOM    762  C   SER B   8      81.670  94.570 119.990  1.00  0.00           C
ATOM    763  O   SER B   8      80.500  94.330 120.030  1.00  0.00           O
ATOM    764  N   GLY B   9      82.330  95.140 118.900  1.00  0.00           N
ATOM    765  HN  GLY B   9      83.250  95.530 118.880  1.00  0.00           H
ATOM    766  CA  GLY B   9      81.720  95.170 117.560  1.00  0.00           C
ATOM    767  HA1 GLY B   9      80.640  95.160 117.650  1.00  0.00           H
ATOM    768  HA2 GLY B   9      82.220  95.950 117.010  1.00  0.00           H
ATOM    769  C   GLY B   9      82.060  93.960 116.780  1.00  0.00           C
ATOM    770  O   GLY B   9      82.720  93.010 117.340  1.00  0.00           O
ATOM    771  N   TYR B  10      81.630  93.840 115.500  1.00  0.00           N
ATOM    772  HN  TYR B  10      80.950  94.480 115.140  1.00  0.00           H
ATOM    773  CA  TYR B  10      82.080  92.860 114.610  1.00  0.00           C
ATOM    774  HA  TYR B  10      82.860  92.240 115.020  1.00  0.00           H
ATOM    775  CB  TYR B  10      80.850  91.870 114.440  1.00  0.00           C
ATOM    776  HB1 TYR B  10      80.610  91.540 115.470  1.00  0.00           H
ATOM    777  HB2 TYR B  10      81.240  91.090 113.760  1.00  0.00           H
ATOM    778  CG  TYR B  10      79.630  92.480 113.900  1.00  0.00           C
ATOM    779  CD1 TYR B  10      79.500  92.850 112.540  1.00  0.00           C
ATOM    780  HD1 TYR B  10      80.230  92.540 111.820  1.00  0.00           H
ATOM    781  CE1 TYR B  10      78.370  93.580 112.130  1.00  0.00           C
ATOM    782  HE1 TYR B  10      78.210  93.840 111.090  1.00  0.00           H
ATOM    783  CZ  TYR B  10      77.370  93.900 113.030  1.00  0.00           C
ATOM    784  OH  TYR B  10      76.160  94.280 112.430  1.00  0.00           O
ATOM    785  HH  TYR B  10      75.540  94.230 113.160  1.00  0.00           H
ATOM    786  CD2 TYR B  10      78.540  92.760 114.800  1.00  0.00           C
ATOM    787  HD2 TYR B  10      78.690  92.640 115.860  1.00  0.00           H
ATOM    788  CE2 TYR B  10      77.420  93.530 114.350  1.00  0.00           C
ATOM    789  HE2 TYR B  10      76.580  93.680 115.010  1.00  0.00           H
ATOM    790  C   TYR B  10      82.570  93.430 113.300  1.00  0.00           C
ATOM    791  O   TYR B  10      82.380  94.660 113.110  1.00  0.00           O
ATOM    792  N   GLU B  11      83.300  92.650 112.570  1.00  0.00           N
ATOM    793  HN  GLU B  11      83.610  91.760 112.890  1.00  0.00           H
ATOM    794  CA  GLU B  11      83.870  92.950 111.300  1.00  0.00           C
ATOM    795  HA  GLU B  11      84.770  93.510 111.480  1.00  0.00           H
ATOM    796  CB  GLU B  11      84.060  91.650 110.500  1.00  0.00           C
ATOM    797  HB1 GLU B  11      84.340  91.800 109.430  1.00  0.00           H
ATOM    798  HB2 GLU B  11      83.260  90.890 110.520  1.00  0.00           H
ATOM    799  CG  GLU B  11      85.330  90.840 111.030  1.00  0.00           C
ATOM    800  HG1 GLU B  11      85.950  91.560 111.600  1.00  0.00           H
ATOM    801  HG2 GLU B  11      85.940  90.260 110.300  1.00  0.00           H
ATOM    802  CD  GLU B  11      84.860  89.810 112.040  1.00  0.00           C
ATOM    803  OE1 GLU B  11      84.420  90.240 113.140  1.00  0.00           O
ATOM    804  OE2 GLU B  11      85.120  88.600 111.780  1.00  0.00           O
ATOM    805  C   GLU B  11      83.110  93.880 110.310  1.00  0.00           C
ATOM    806  O   GLU B  11      81.880  93.880 110.230  1.00  0.00           O
ATOM    807  N   VAL B  12      83.900  94.630 109.510  1.00  0.00           N
ATOM    808  HN  VAL B  12      84.880  94.670 109.670  1.00  0.00           H
ATOM    809  CA  VAL B  12      83.450  95.440 108.380  1.00  0.00           C
ATOM    810  HA  VAL B  12      82.390  95.350 108.190  1.00  0.00           H
ATOM    811  CB  VAL B  12      83.750  96.940 108.680  1.00  0.00           C
ATOM    812  HB  VAL B  12      84.840  96.920 108.860  1.00  0.00           H
ATOM    813  CG1 VAL B  12      83.240  97.720 107.470  1.00  0.00           C
ATOM    814 HG11 VAL B  12      82.150  97.540 107.320  1.00  0.00           H
ATOM    815 HG12 VAL B  12      83.410  98.780 107.720  1.00  0.00           H
ATOM    816 HG13 VAL B  12      83.770  97.510 106.520  1.00  0.00           H
ATOM    817  CG2 VAL B  12      83.010  97.330 109.900  1.00  0.00           C
ATOM    818 HG21 VAL B  12      83.320  96.830 110.840  1.00  0.00           H
ATOM    819 HG22 VAL B  12      82.860  98.420 110.060  1.00  0.00           H
ATOM    820 HG23 VAL B  12      82.010  96.880 109.700  1.00  0.00           H
ATOM    821  C   VAL B  12      84.270  94.980 107.170  1.00  0.00           C
ATOM    822  O   VAL B  12      85.510  95.130 107.130  1.00  0.00           O
ATOM    823  N   HIS B  13      83.560  94.510 106.160  1.00  0.00           N
ATOM    824  HN  HIS B  13      82.570  94.660 106.130  1.00  0.00           H
ATOM    825  CA  HIS B  13      84.020  93.720 104.980  1.00  0.00           C
ATOM    826  HA  HIS B  13      85.010  93.410 105.270  1.00  0.00           H
ATOM    827  CB  HIS B  13      83.170  92.480 104.670  1.00  0.00           C
ATOM    828  HB1 HIS B  13      83.690  92.010 103.810  1.00  0.00           H
ATOM    829  HB2 HIS B  13      82.190  92.920 104.370  1.00  0.00           H
ATOM    830  ND1 HIS B  13      84.040  90.700 106.210  1.00  0.00           N
ATOM    831  CG  HIS B  13      83.010  91.590 105.900  1.00  0.00           C
ATOM    832  CE1 HIS B  13      83.650  90.110 107.290  1.00  0.00           C
ATOM    833  HE1 HIS B  13      84.360  89.510 107.850  1.00  0.00           H
ATOM    834  NE2 HIS B  13      82.420  90.560 107.730  1.00  0.00           N
ATOM    835  HE2 HIS B  13      81.860  90.170 108.460  1.00  0.00           H
ATOM    836  CD2 HIS B  13      81.980  91.490 106.860  1.00  0.00           C
ATOM    837  HD2 HIS B  13      81.100  92.090 107.020  1.00  0.00           H
ATOM    838  C   HIS B  13      84.020  94.670 103.810  1.00  0.00           C
ATOM    839  O   HIS B  13      82.980  94.740 103.120  1.00  0.00           O
ATOM    840  N   HIS B  14      85.060  95.480 103.610  1.00  0.00           N
ATOM    841  HN  HIS B  14      85.810  95.680 104.230  1.00  0.00           H
ATOM    842  CA  HIS B  14      85.020  96.570 102.560  1.00  0.00           C
ATOM    843  HA  HIS B  14      84.160  97.150 102.860  1.00  0.00           H
ATOM    844  CB  HIS B  14      86.230  97.490 102.680  1.00  0.00           C
ATOM    845  HB1 HIS B  14      86.190  98.240 101.870  1.00  0.00           H
ATOM    846  HB2 HIS B  14      87.180  96.940 102.540  1.00  0.00           H
ATOM    847  ND1 HIS B  14      86.290  97.640 105.180  1.00  0.00           N
ATOM    848  CG  HIS B  14      86.190  98.330 103.960  1.00  0.00           C
ATOM    849  CE1 HIS B  14      86.200  98.610 106.090  1.00  0.00           C
ATOM    850  HE1 HIS B  14      86.160  98.530 107.180  1.00  0.00           H
ATOM    851  NE2 HIS B  14      86.060  99.840 105.500  1.00  0.00           N
ATOM    852  HE2 HIS B  14      85.800 100.690 105.960  1.00  0.00           H
ATOM    853  CD2 HIS B  14      86.090  99.680 104.170  1.00  0.00           C
ATOM    854  HD2 HIS B  14      86.090 100.460 103.410  1.00  0.00           H
ATOM    855  C   HIS B  14      84.830  96.050 101.090  1.00  0.00           C
ATOM    856  O   HIS B  14      84.000  96.610 100.390  1.00  0.00           O
ATOM    857  N   GLN B  15      85.580  95.020 100.600  1.00  0.00           N
ATOM    858  HN  GLN B  15      86.400  94.750 101.090  1.00  0.00           H
ATOM    859  CA  GLN B  15      85.370  94.520  99.240  1.00  0.00           C
ATOM    860  HA  GLN B  15      84.870  95.170  98.540  1.00  0.00           H
ATOM    861  CB  GLN B  15      86.690  94.110  98.530  1.00  0.00           C
ATOM    862  HB1 GLN B  15      86.460  93.970  97.450  1.00  0.00           H
ATOM    863  HB2 GLN B  15      87.200  93.210  98.930  1.00  0.00           H
ATOM    864  CG  GLN B  15      87.780  95.200  98.570  1.00  0.00           C
ATOM    865  HG1 GLN B  15      88.720  94.950  98.030  1.00  0.00           H
ATOM    866  HG2 GLN B  15      88.220  95.480  99.550  1.00  0.00           H
ATOM    867  CD  GLN B  15      87.350  96.450  97.810  1.00  0.00           C
ATOM    868  OE1 GLN B  15      86.980  96.390  96.630  1.00  0.00           O
ATOM    869  NE2 GLN B  15      87.410  97.640  98.480  1.00  0.00           N
ATOM    870 HE21 GLN B  15      87.880  97.610  99.360  1.00  0.00           H
ATOM    871 HE22 GLN B  15      86.950  98.460  98.120  1.00  0.00           H
ATOM    872  C   GLN B  15      84.510  93.270  99.280  1.00  0.00           C
ATOM    873  O   GLN B  15      84.920  92.260  99.930  1.00  0.00           O
ATOM    874  N   LYS B  16      83.320  93.250  98.620  1.00  0.00           N
ATOM    875  HN  LYS B  16      82.970  94.080  98.200  1.00  0.00           H
ATOM    876  CA  LYS B  16      82.460  92.090  98.680  1.00  0.00           C
ATOM    877  HA  LYS B  16      83.140  91.250  98.750  1.00  0.00           H
ATOM    878  CB  LYS B  16      81.620  91.960  99.970  1.00  0.00           C
ATOM    879  HB1 LYS B  16      82.370  91.750 100.770  1.00  0.00           H
ATOM    880  HB2 LYS B  16      80.870  91.150  99.870  1.00  0.00           H
ATOM    881  CG  LYS B  16      80.850  93.210 100.290  1.00  0.00           C
ATOM    882  HG1 LYS B  16      80.050  93.420  99.550  1.00  0.00           H
ATOM    883  HG2 LYS B  16      81.580  94.050 100.290  1.00  0.00           H
ATOM    884  CD  LYS B  16      80.050  93.260 101.630  1.00  0.00           C
ATOM    885  HD1 LYS B  16      79.180  92.600 101.440  1.00  0.00           H
ATOM    886  HD2 LYS B  16      80.540  92.640 102.410  1.00  0.00           H
ATOM    887  CE  LYS B  16      79.580  94.610 102.310  1.00  0.00           C
ATOM    888  HE1 LYS B  16      79.460  94.410 103.400  1.00  0.00           H
ATOM    889  HE2 LYS B  16      78.720  95.110 101.830  1.00  0.00           H
ATOM    890  NZ  LYS B  16      80.650  95.610 102.100  1.00  0.00           N
ATOM    891  HZ1 LYS B  16      80.410  96.460 102.660  1.00  0.00           H
ATOM    892  HZ2 LYS B  16      81.600  95.300 102.360  1.00  0.00           H
ATOM    893  HZ3 LYS B  16      80.680  95.820 101.080  1.00  0.00           H
ATOM    894  C   LYS B  16      81.500  91.710  97.510  1.00  0.00           C
ATOM    895  O   LYS B  16      81.170  92.530  96.700  1.00  0.00           O
ATOM    896  N   LEU B  17      81.130  90.420  97.480  1.00  0.00           N
ATOM    897  HN  LEU B  17      81.410  89.800  98.210  1.00  0.00           H
ATOM    898  CA  LEU B  17      80.240  89.980  96.430  1.00  0.00           C
ATOM    899  HA  LEU B  17      79.940  90.900  95.940  1.00  0.00           H
ATOM    900  CB  LEU B  17      80.770  88.740  95.680  1.00  0.00           C
ATOM    901  HB1 LEU B  17      81.140  87.920  96.340  1.00  0.00           H
ATOM    902  HB2 LEU B  17      81.690  89.210  95.270  1.00  0.00           H
ATOM    903  CG  LEU B  17      79.870  87.960  94.620  1.00  0.00           C
ATOM    904  HG  LEU B  17      79.170  88.710  94.190  1.00  0.00           H
ATOM    905  CD1 LEU B  17      80.860  87.280  93.690  1.00  0.00           C
ATOM    906 HD11 LEU B  17      81.480  87.980  93.080  1.00  0.00           H
ATOM    907 HD12 LEU B  17      81.460  86.480  94.170  1.00  0.00           H
ATOM    908 HD13 LEU B  17      80.240  86.710  92.960  1.00  0.00           H
ATOM    909  CD2 LEU B  17      79.050  86.890  95.250  1.00  0.00           C
ATOM    910 HD21 LEU B  17      79.760  86.110  95.590  1.00  0.00           H
ATOM    911 HD22 LEU B  17      78.370  87.350  96.000  1.00  0.00           H
ATOM    912 HD23 LEU B  17      78.470  86.510  94.380  1.00  0.00           H
ATOM    913  C   LEU B  17      78.960  89.630  97.210  1.00  0.00           C
ATOM    914  O   LEU B  17      79.020  88.900  98.210  1.00  0.00           O
ATOM    915  N   VAL B  18      77.780  90.150  96.840  1.00  0.00           N
ATOM    916  HN  VAL B  18      77.730  90.670  95.990  1.00  0.00           H
ATOM    917  CA  VAL B  18      76.460  89.830  97.350  1.00  0.00           C
ATOM    918  HA  VAL B  18      76.560  89.220  98.230  1.00  0.00           H
ATOM    919  CB  VAL B  18      75.800  91.090  98.000  1.00  0.00           C
ATOM    920  HB  VAL B  18      75.900  92.010  97.380  1.00  0.00           H
ATOM    921  CG1 VAL B  18      74.270  90.840  98.190  1.00  0.00           C
ATOM    922 HG11 VAL B  18      74.100  89.880  98.710  1.00  0.00           H
ATOM    923 HG12 VAL B  18      73.990  91.720  98.810  1.00  0.00           H
ATOM    924 HG13 VAL B  18      73.790  90.870  97.190  1.00  0.00           H
ATOM    925  CG2 VAL B  18      76.520  91.260  99.330  1.00  0.00           C
ATOM    926 HG21 VAL B  18      76.370  90.460 100.090  1.00  0.00           H
ATOM    927 HG22 VAL B  18      77.600  91.350  99.110  1.00  0.00           H
ATOM    928 HG23 VAL B  18      76.210  92.250  99.720  1.00  0.00           H
ATOM    929  C   VAL B  18      75.650  89.210  96.320  1.00  0.00           C
ATOM    930  O   VAL B  18      75.260  89.870  95.400  1.00  0.00           O
ATOM    931  N   PHE B  19      75.400  87.920  96.410  1.00  0.00           N
ATOM    932  HN  PHE B  19      75.770  87.290  97.090  1.00  0.00           H
ATOM    933  CA  PHE B  19      74.550  87.090  95.590  1.00  0.00           C
ATOM    934  HA  PHE B  19      74.050  87.800  94.960  1.00  0.00           H
ATOM    935  CB  PHE B  19      75.450  86.180  94.740  1.00  0.00           C
ATOM    936  HB1 PHE B  19      76.230  85.700  95.360  1.00  0.00           H
ATOM    937  HB2 PHE B  19      75.960  86.820  93.990  1.00  0.00           H
ATOM    938  CG  PHE B  19      74.750  85.040  94.020  1.00  0.00           C
ATOM    939  CD1 PHE B  19      75.330  83.820  94.010  1.00  0.00           C
ATOM    940  HD1 PHE B  19      76.350  83.720  94.350  1.00  0.00           H
ATOM    941  CE1 PHE B  19      74.870  82.760  93.200  1.00  0.00           C
ATOM    942  HE1 PHE B  19      75.420  81.830  93.190  1.00  0.00           H
ATOM    943  CZ  PHE B  19      73.710  83.010  92.470  1.00  0.00           C
ATOM    944  HZ  PHE B  19      73.330  82.150  91.940  1.00  0.00           H
ATOM    945  CD2 PHE B  19      73.700  85.350  93.220  1.00  0.00           C
ATOM    946  HD2 PHE B  19      73.260  86.340  93.150  1.00  0.00           H
ATOM    947  CE2 PHE B  19      73.140  84.310  92.460  1.00  0.00           C
ATOM    948  HE2 PHE B  19      72.340  84.580  91.790  1.00  0.00           H
ATOM    949  C   PHE B  19      73.470  86.390  96.500  1.00  0.00           C
ATOM    950  O   PHE B  19      73.760  85.670  97.490  1.00  0.00           O
ATOM    951  N   PHE B  20      72.220  86.700  96.220  1.00  0.00           N
ATOM    952  HN  PHE B  20      72.120  87.230  95.380  1.00  0.00           H
ATOM    953  CA  PHE B  20      71.060  86.410  97.060  1.00  0.00           C
ATOM    954  HA  PHE B  20      70.210  86.980  96.720  1.00  0.00           H
ATOM    955  CB  PHE B  20      70.730  84.880  97.290  1.00  0.00           C
ATOM    956  HB1 PHE B  20      69.900  84.790  98.030  1.00  0.00           H
ATOM    957  HB2 PHE B  20      71.550  84.300  97.760  1.00  0.00           H
ATOM    958  CG  PHE B  20      70.110  84.240  96.090  1.00  0.00           C
ATOM    959  CD1 PHE B  20      70.860  83.150  95.540  1.00  0.00           C
ATOM    960  HD1 PHE B  20      71.820  82.900  95.960  1.00  0.00           H
ATOM    961  CE1 PHE B  20      70.410  82.420  94.400  1.00  0.00           C
ATOM    962  HE1 PHE B  20      71.000  81.600  94.020  1.00  0.00           H
ATOM    963  CZ  PHE B  20      69.220  82.890  93.840  1.00  0.00           C
ATOM    964  HZ  PHE B  20      68.840  82.320  93.000  1.00  0.00           H
ATOM    965  CD2 PHE B  20      68.890  84.670  95.510  1.00  0.00           C
ATOM    966  HD2 PHE B  20      68.360  85.480  95.980  1.00  0.00           H
ATOM    967  CE2 PHE B  20      68.490  83.980  94.350  1.00  0.00           C
ATOM    968  HE2 PHE B  20      67.560  84.310  93.920  1.00  0.00           H
ATOM    969  C   PHE B  20      71.070  87.060  98.410  1.00  0.00           C
ATOM    970  O   PHE B  20      71.210  86.380  99.390  1.00  0.00           O
ATOM    971  N   ALA B  21      70.860  88.350  98.530  1.00  0.00           N
ATOM    972  HN  ALA B  21      70.750  88.850  97.680  1.00  0.00           H
ATOM    973  CA  ALA B  21      70.920  89.100  99.750  1.00  0.00           C
ATOM    974  HA  ALA B  21      71.840  88.840 100.250  1.00  0.00           H
ATOM    975  CB  ALA B  21      70.850  90.540  99.530  1.00  0.00           C
ATOM    976  HB1 ALA B  21      69.970  90.830  98.930  1.00  0.00           H
ATOM    977  HB2 ALA B  21      70.850  90.950 100.560  1.00  0.00           H
ATOM    978  HB3 ALA B  21      71.820  90.860  99.070  1.00  0.00           H
ATOM    979  C   ALA B  21      69.760  88.650 100.680  1.00  0.00           C
ATOM    980  O   ALA B  21      70.040  88.450 101.880  1.00  0.00           O
ATOM    981  N   GLU B  22      68.520  88.610 100.220  1.00  0.00           N
ATOM    982  HN  GLU B  22      68.400  88.550  99.230  1.00  0.00           H
ATOM    983  CA  GLU B  22      67.240  88.550 100.990  1.00  0.00           C
ATOM    984  HA  GLU B  22      67.470  88.630 102.040  1.00  0.00           H
ATOM    985  CB  GLU B  22      66.270  89.650 100.490  1.00  0.00           C
ATOM    986  HB1 GLU B  22      65.200  89.490 100.720  1.00  0.00           H
ATOM    987  HB2 GLU B  22      66.410  89.530  99.390  1.00  0.00           H
ATOM    988  CG  GLU B  22      66.610  91.160 100.810  1.00  0.00           C
ATOM    989  HG1 GLU B  22      65.960  91.830 100.220  1.00  0.00           H
ATOM    990  HG2 GLU B  22      67.690  91.230 100.540  1.00  0.00           H
ATOM    991  CD  GLU B  22      66.460  91.450 102.290  1.00  0.00           C
ATOM    992  OE1 GLU B  22      67.070  92.460 102.760  1.00  0.00           O
ATOM    993  OE2 GLU B  22      65.840  90.600 103.010  1.00  0.00           O
ATOM    994  C   GLU B  22      66.590  87.120 100.810  1.00  0.00           C
ATOM    995  O   GLU B  22      67.280  86.190 100.390  1.00  0.00           O
ATOM    996  N   ASP B  23      65.300  86.930 101.130  1.00  0.00           N
ATOM    997  HN  ASP B  23      64.820  87.670 101.580  1.00  0.00           H
ATOM    998  CA  ASP B  23      64.480  85.640 101.060  1.00  0.00           C
ATOM    999  HA  ASP B  23      65.020  84.920 101.680  1.00  0.00           H
ATOM   1000  CB  ASP B  23      63.100  85.950 101.590  1.00  0.00           C
ATOM   1001  HB1 ASP B  23      62.510  85.050 101.340  1.00  0.00           H
ATOM   1002  HB2 ASP B  23      62.590  86.820 101.100  1.00  0.00           H
ATOM   1003  CG  ASP B  23      63.170  86.110 103.070  1.00  0.00           C
ATOM   1004  OD1 ASP B  23      64.150  85.780 103.780  1.00  0.00           O
ATOM   1005  OD2 ASP B  23      62.180  86.680 103.600  1.00  0.00           O
ATOM   1006  C   ASP B  23      64.330  85.050  99.660  1.00  0.00           C
ATOM   1007  O   ASP B  23      63.910  85.720  98.760  1.00  0.00           O
ATOM   1008  N   VAL B  24      64.660  83.770  99.430  1.00  0.00           N
ATOM   1009  HN  VAL B  24      65.250  83.380 100.140  1.00  0.00           H
ATOM   1010  CA  VAL B  24      64.560  83.090  98.190  1.00  0.00           C
ATOM   1011  HA  VAL B  24      64.450  83.730  97.330  1.00  0.00           H
ATOM   1012  CB  VAL B  24      65.920  82.550  97.790  1.00  0.00           C
ATOM   1013  HB  VAL B  24      66.220  81.780  98.520  1.00  0.00           H
ATOM   1014  CG1 VAL B  24      65.790  81.870  96.360  1.00  0.00           C
ATOM   1015 HG11 VAL B  24      65.270  80.890  96.380  1.00  0.00           H
ATOM   1016 HG12 VAL B  24      65.160  82.390  95.610  1.00  0.00           H
ATOM   1017 HG13 VAL B  24      66.740  81.580  95.840  1.00  0.00           H
ATOM   1018  CG2 VAL B  24      66.890  83.780  97.600  1.00  0.00           C
ATOM   1019 HG21 VAL B  24      66.540  84.640  96.980  1.00  0.00           H
ATOM   1020 HG22 VAL B  24      67.070  84.170  98.620  1.00  0.00           H
ATOM   1021 HG23 VAL B  24      67.840  83.350  97.210  1.00  0.00           H
ATOM   1022  C   VAL B  24      63.520  82.070  98.240  1.00  0.00           C
ATOM   1023  O   VAL B  24      63.530  81.150  99.070  1.00  0.00           O
ATOM   1024  N   GLY B  25      62.460  82.200  97.480  1.00  0.00           N
ATOM   1025  HN  GLY B  25      62.480  82.890  96.770  1.00  0.00           H
ATOM   1026  CA  GLY B  25      61.170  81.480  97.560  1.00  0.00           C
ATOM   1027  HA1 GLY B  25      60.970  81.250  98.600  1.00  0.00           H
ATOM   1028  HA2 GLY B  25      60.420  82.090  97.090  1.00  0.00           H
ATOM   1029  C   GLY B  25      61.140  80.130  96.840  1.00  0.00           C
ATOM   1030  O   GLY B  25      60.550  79.170  97.260  1.00  0.00           O
ATOM   1031  N   SER B  26      61.810  80.130  95.690  1.00  0.00           N
ATOM   1032  HN  SER B  26      62.180  81.050  95.570  1.00  0.00           H
ATOM   1033  CA  SER B  26      61.890  78.930  94.770  1.00  0.00           C
ATOM   1034  HA  SER B  26      62.050  78.030  95.340  1.00  0.00           H
ATOM   1035  CB  SER B  26      60.680  78.770  93.840  1.00  0.00           C
ATOM   1036  HB1 SER B  26      60.530  79.720  93.280  1.00  0.00           H
ATOM   1037  HB2 SER B  26      59.880  78.460  94.550  1.00  0.00           H
ATOM   1038  OG  SER B  26      60.780  77.580  92.990  1.00  0.00           O
ATOM   1039  HG1 SER B  26      60.850  76.790  93.540  1.00  0.00           H
ATOM   1040  C   SER B  26      63.110  79.200  93.990  1.00  0.00           C
ATOM   1041  O   SER B  26      63.440  80.360  93.700  1.00  0.00           O
ATOM   1042  N   ASN B  27      63.900  78.170  93.700  1.00  0.00           N
ATOM   1043  HN  ASN B  27      63.650  77.320  94.150  1.00  0.00           H
ATOM   1044  CA  ASN B  27      65.070  78.270  92.840  1.00  0.00           C
ATOM   1045  HA  ASN B  27      64.940  78.890  91.970  1.00  0.00           H
ATOM   1046  CB  ASN B  27      66.220  78.650  93.740  1.00  0.00           C
ATOM   1047  HB1 ASN B  27      66.400  77.750  94.360  1.00  0.00           H
ATOM   1048  HB2 ASN B  27      66.040  79.530  94.390  1.00  0.00           H
ATOM   1049  CG  ASN B  27      67.480  78.910  92.960  1.00  0.00           C
ATOM   1050  OD1 ASN B  27      67.460  78.980  91.730  1.00  0.00           O
ATOM   1051  ND2 ASN B  27      68.590  79.180  93.650  1.00  0.00           N
ATOM   1052 HD21 ASN B  27      68.660  78.810  94.580  1.00  0.00           H
ATOM   1053 HD22 ASN B  27      69.450  79.330  93.170  1.00  0.00           H
ATOM   1054  C   ASN B  27      65.220  76.770  92.300  1.00  0.00           C
ATOM   1055  O   ASN B  27      64.710  75.830  92.840  1.00  0.00           O
ATOM   1056  N   LYS B  28      65.950  76.650  91.230  1.00  0.00           N
ATOM   1057  HN  LYS B  28      66.390  77.480  90.870  1.00  0.00           H
ATOM   1058  CA  LYS B  28      66.280  75.370  90.610  1.00  0.00           C
ATOM   1059  HA  LYS B  28      65.600  74.600  90.970  1.00  0.00           H
ATOM   1060  CB  LYS B  28      66.260  75.440  89.070  1.00  0.00           C
ATOM   1061  HB1 LYS B  28      66.680  74.470  88.730  1.00  0.00           H
ATOM   1062  HB2 LYS B  28      66.910  76.230  88.640  1.00  0.00           H
ATOM   1063  CG  LYS B  28      64.860  75.660  88.440  1.00  0.00           C
ATOM   1064  HG1 LYS B  28      64.910  75.780  87.330  1.00  0.00           H
ATOM   1065  HG2 LYS B  28      64.320  76.520  88.880  1.00  0.00           H
ATOM   1066  CD  LYS B  28      63.840  74.470  88.690  1.00  0.00           C
ATOM   1067  HD1 LYS B  28      63.590  74.430  89.770  1.00  0.00           H
ATOM   1068  HD2 LYS B  28      62.970  74.860  88.120  1.00  0.00           H
ATOM   1069  CE  LYS B  28      64.430  73.150  88.210  1.00  0.00           C
ATOM   1070  HE1 LYS B  28      65.160  72.760  88.940  1.00  0.00           H
ATOM   1071  HE2 LYS B  28      64.950  73.300  87.240  1.00  0.00           H
ATOM   1072  NZ  LYS B  28      63.400  72.120  88.110  1.00  0.00           N
ATOM   1073  HZ1 LYS B  28      62.470  72.510  88.360  1.00  0.00           H
ATOM   1074  HZ2 LYS B  28      63.450  71.560  87.230  1.00  0.00           H
ATOM   1075  HZ3 LYS B  28      63.770  71.530  88.880  1.00  0.00           H
ATOM   1076  C   LYS B  28      67.720  75.000  91.010  1.00  0.00           C
ATOM   1077  O   LYS B  28      68.340  74.070  90.530  1.00  0.00           O
ATOM   1078  N   GLY B  29      68.230  75.750  92.010  1.00  0.00           N
ATOM   1079  HN  GLY B  29      67.560  76.440  92.280  1.00  0.00           H
ATOM   1080  CA  GLY B  29      69.570  75.590  92.610  1.00  0.00           C
ATOM   1081  HA1 GLY B  29      69.340  75.690  93.660  1.00  0.00           H
ATOM   1082  HA2 GLY B  29      70.130  74.710  92.340  1.00  0.00           H
ATOM   1083  C   GLY B  29      70.500  76.760  92.230  1.00  0.00           C
ATOM   1084  O   GLY B  29      70.300  77.470  91.240  1.00  0.00           O
ATOM   1085  N   ALA B  30      71.480  76.990  93.070  1.00  0.00           N
ATOM   1086  HN  ALA B  30      71.580  76.290  93.780  1.00  0.00           H
ATOM   1087  CA  ALA B  30      72.480  78.070  92.910  1.00  0.00           C
ATOM   1088  HA  ALA B  30      72.260  78.590  91.990  1.00  0.00           H
ATOM   1089  CB  ALA B  30      72.120  79.080  93.960  1.00  0.00           C
ATOM   1090  HB1 ALA B  30      72.170  78.640  94.980  1.00  0.00           H
ATOM   1091  HB2 ALA B  30      72.800  79.950  93.810  1.00  0.00           H
ATOM   1092  HB3 ALA B  30      71.080  79.420  93.740  1.00  0.00           H
ATOM   1093  C   ALA B  30      73.950  77.650  92.720  1.00  0.00           C
ATOM   1094  O   ALA B  30      74.470  76.830  93.490  1.00  0.00           O
ATOM   1095  N   ILE B  31      74.580  78.220  91.680  1.00  0.00           N
ATOM   1096  HN  ILE B  31      74.140  78.800  91.000  1.00  0.00           H
ATOM   1097  CA  ILE B  31      76.040  78.030  91.450  1.00  0.00           C
ATOM   1098  HA  ILE B  31      76.390  77.620  92.380  1.00  0.00           H
ATOM   1099  CB  ILE B  31      76.470  77.050  90.310  1.00  0.00           C
ATOM   1100  HB  ILE B  31      76.190  76.070  90.740  1.00  0.00           H
ATOM   1101  CG2 ILE B  31      75.700  77.240  89.010  1.00  0.00           C
ATOM   1102 HG21 ILE B  31      75.970  78.090  88.350  1.00  0.00           H
ATOM   1103 HG22 ILE B  31      76.000  76.290  88.510  1.00  0.00           H
ATOM   1104 HG23 ILE B  31      74.590  77.150  89.060  1.00  0.00           H
ATOM   1105  CG1 ILE B  31      78.000  76.920  90.130  1.00  0.00           C
ATOM   1106 HG11 ILE B  31      78.500  76.950  91.120  1.00  0.00           H
ATOM   1107 HG12 ILE B  31      78.210  77.830  89.530  1.00  0.00           H
ATOM   1108  CD  ILE B  31      78.560  75.690  89.310  1.00  0.00           C
ATOM   1109  HD1 ILE B  31      79.580  75.960  88.980  1.00  0.00           H
ATOM   1110  HD2 ILE B  31      78.710  74.840  90.010  1.00  0.00           H
ATOM   1111  HD3 ILE B  31      77.910  75.490  88.430  1.00  0.00           H
ATOM   1112  C   ILE B  31      76.630  79.400  91.240  1.00  0.00           C
ATOM   1113  O   ILE B  31      76.040  80.260  90.550  1.00  0.00           O
ATOM   1114  N   ILE B  32      77.800  79.600  91.940  1.00  0.00           N
ATOM   1115  HN  ILE B  32      78.240  78.830  92.400  1.00  0.00           H
ATOM   1116  CA  ILE B  32      78.660  80.710  91.700  1.00  0.00           C
ATOM   1117  HA  ILE B  32      78.310  81.320  90.880  1.00  0.00           H
ATOM   1118  CB  ILE B  32      79.020  81.540  92.980  1.00  0.00           C
ATOM   1119  HB  ILE B  32      78.060  82.060  93.130  1.00  0.00           H
ATOM   1120  CG2 ILE B  32      79.250  80.650  94.240  1.00  0.00           C
ATOM   1121 HG21 ILE B  32      78.330  80.110  94.570  1.00  0.00           H
ATOM   1122 HG22 ILE B  32      80.020  79.880  94.040  1.00  0.00           H
ATOM   1123 HG23 ILE B  32      79.600  81.220  95.130  1.00  0.00           H
ATOM   1124  CG1 ILE B  32      80.180  82.490  92.780  1.00  0.00           C
ATOM   1125 HG11 ILE B  32      80.090  83.040  91.830  1.00  0.00           H
ATOM   1126 HG12 ILE B  32      81.230  82.120  92.820  1.00  0.00           H
ATOM   1127  CD  ILE B  32      80.140  83.660  93.770  1.00  0.00           C
ATOM   1128  HD1 ILE B  32      79.970  83.330  94.810  1.00  0.00           H
ATOM   1129  HD2 ILE B  32      81.100  84.220  93.870  1.00  0.00           H
ATOM   1130  HD3 ILE B  32      79.320  84.280  93.360  1.00  0.00           H
ATOM   1131  C   ILE B  32      79.930  80.160  91.220  1.00  0.00           C
ATOM   1132  O   ILE B  32      80.210  78.980  91.540  1.00  0.00           O
ATOM   1133  N   GLY B  33      80.740  80.900  90.430  1.00  0.00           N
ATOM   1134  HN  GLY B  33      80.500  81.780  90.010  1.00  0.00           H
ATOM   1135  CA  GLY B  33      81.950  80.340  89.800  1.00  0.00           C
ATOM   1136  HA1 GLY B  33      82.450  79.810  90.610  1.00  0.00           H
ATOM   1137  HA2 GLY B  33      81.630  79.870  88.890  1.00  0.00           H
ATOM   1138  C   GLY B  33      82.690  81.560  89.550  1.00  0.00           C
ATOM   1139  O   GLY B  33      82.340  82.340  88.710  1.00  0.00           O
ATOM   1140  N   LEU B  34      83.840  81.780  90.270  1.00  0.00           N
ATOM   1141  HN  LEU B  34      84.160  81.070  90.890  1.00  0.00           H
ATOM   1142  CA  LEU B  34      84.770  82.890  90.030  1.00  0.00           C
ATOM   1143  HA  LEU B  34      84.320  83.850  90.230  1.00  0.00           H
ATOM   1144  CB  LEU B  34      85.860  82.710  91.030  1.00  0.00           C
ATOM   1145  HB1 LEU B  34      86.710  83.380  90.770  1.00  0.00           H
ATOM   1146  HB2 LEU B  34      86.160  81.650  91.000  1.00  0.00           H
ATOM   1147  CG  LEU B  34      85.500  82.890  92.540  1.00  0.00           C
ATOM   1148  HG  LEU B  34      84.770  82.080  92.790  1.00  0.00           H
ATOM   1149  CD1 LEU B  34      86.660  82.550  93.490  1.00  0.00           C
ATOM   1150 HD11 LEU B  34      87.530  83.220  93.340  1.00  0.00           H
ATOM   1151 HD12 LEU B  34      86.420  82.730  94.560  1.00  0.00           H
ATOM   1152 HD13 LEU B  34      86.970  81.500  93.330  1.00  0.00           H
ATOM   1153  CD2 LEU B  34      84.820  84.240  92.860  1.00  0.00           C
ATOM   1154 HD21 LEU B  34      83.890  84.380  92.270  1.00  0.00           H
ATOM   1155 HD22 LEU B  34      84.470  84.220  93.910  1.00  0.00           H
ATOM   1156 HD23 LEU B  34      85.580  85.050  92.750  1.00  0.00           H
ATOM   1157  C   LEU B  34      85.250  83.030  88.570  1.00  0.00           C
ATOM   1158  O   LEU B  34      85.080  84.120  87.970  1.00  0.00           O
ATOM   1159  N   MET B  35      85.700  81.950  87.900  1.00  0.00           N
ATOM   1160  HN  MET B  35      85.800  81.050  88.320  1.00  0.00           H
ATOM   1161  CA  MET B  35      86.000  82.010  86.490  1.00  0.00           C
ATOM   1162  HA  MET B  35      85.700  82.920  86.000  1.00  0.00           H
ATOM   1163  CB  MET B  35      87.490  81.640  86.170  1.00  0.00           C
ATOM   1164  HB1 MET B  35      87.660  81.090  85.210  1.00  0.00           H
ATOM   1165  HB2 MET B  35      87.830  80.790  86.800  1.00  0.00           H
ATOM   1166  CG  MET B  35      88.510  82.820  86.170  1.00  0.00           C
ATOM   1167  HG1 MET B  35      88.140  83.500  85.370  1.00  0.00           H
ATOM   1168  HG2 MET B  35      89.500  82.460  85.800  1.00  0.00           H
ATOM   1169  SD  MET B  35      88.690  83.770  87.710  1.00  0.00           S
ATOM   1170  CE  MET B  35      90.090  84.810  87.260  1.00  0.00           C
ATOM   1171  HE1 MET B  35      91.000  84.200  87.450  1.00  0.00           H
ATOM   1172  HE2 MET B  35      90.210  85.100  86.200  1.00  0.00           H
ATOM   1173  HE3 MET B  35      90.130  85.740  87.870  1.00  0.00           H
ATOM   1174  C   MET B  35      85.120  80.960  85.800  1.00  0.00           C
ATOM   1175  O   MET B  35      85.340  79.760  86.060  1.00  0.00           O
ATOM   1176  N   VAL B  36      84.120  81.470  84.990  1.00  0.00           N
ATOM   1177  HN  VAL B  36      83.910  82.450  84.920  1.00  0.00           H
ATOM   1178  CA  VAL B  36      83.140  80.640  84.360  1.00  0.00           C
ATOM   1179  HA  VAL B  36      83.120  79.610  84.680  1.00  0.00           H
ATOM   1180  CB  VAL B  36      81.760  81.300  84.390  1.00  0.00           C
ATOM   1181  HB  VAL B  36      81.710  82.260  83.840  1.00  0.00           H
ATOM   1182  CG1 VAL B  36      80.690  80.340  83.780  1.00  0.00           C
ATOM   1183 HG11 VAL B  36      80.720  80.130  82.690  1.00  0.00           H
ATOM   1184 HG12 VAL B  36      80.790  79.360  84.300  1.00  0.00           H
ATOM   1185 HG13 VAL B  36      79.660  80.720  83.960  1.00  0.00           H
ATOM   1186  CG2 VAL B  36      81.520  81.540  85.910  1.00  0.00           C
ATOM   1187 HG21 VAL B  36      82.110  82.380  86.320  1.00  0.00           H
ATOM   1188 HG22 VAL B  36      80.480  81.930  85.970  1.00  0.00           H
ATOM   1189 HG23 VAL B  36      81.670  80.620  86.510  1.00  0.00           H
ATOM   1190  C   VAL B  36      83.570  80.460  82.920  1.00  0.00           C
ATOM   1191  O   VAL B  36      83.570  81.410  82.100  1.00  0.00           O
ATOM   1192  N   GLY B  37      83.940  79.240  82.550  1.00  0.00           N
ATOM   1193  HN  GLY B  37      83.950  78.530  83.250  1.00  0.00           H
ATOM   1194  CA  GLY B  37      84.400  78.750  81.230  1.00  0.00           C
ATOM   1195  HA1 GLY B  37      85.290  79.250  80.890  1.00  0.00           H
ATOM   1196  HA2 GLY B  37      84.540  77.690  81.360  1.00  0.00           H
ATOM   1197  C   GLY B  37      83.480  78.940  80.060  1.00  0.00           C
ATOM   1198  O   GLY B  37      83.900  79.130  78.940  1.00  0.00           O
ATOM   1199  N   GLY B  38      82.110  78.940  80.270  1.00  0.00           N
ATOM   1200  HN  GLY B  38      81.660  78.690  81.130  1.00  0.00           H
ATOM   1201  CA  GLY B  38      81.230  79.180  79.100  1.00  0.00           C
ATOM   1202  HA1 GLY B  38      81.380  80.210  78.830  1.00  0.00           H
ATOM   1203  HA2 GLY B  38      81.470  78.420  78.370  1.00  0.00           H
ATOM   1204  C   GLY B  38      79.710  78.900  79.410  1.00  0.00           C
ATOM   1205  O   GLY B  38      79.420  77.990  80.180  1.00  0.00           O
ATOM   1206  N   VAL B  39      78.820  79.720  78.880  1.00  0.00           N
ATOM   1207  HN  VAL B  39      79.050  80.590  78.440  1.00  0.00           H
ATOM   1208  CA  VAL B  39      77.380  79.660  79.310  1.00  0.00           C
ATOM   1209  HA  VAL B  39      77.260  78.830  79.990  1.00  0.00           H
ATOM   1210  CB  VAL B  39      76.890  80.910  80.030  1.00  0.00           C
ATOM   1211  HB  VAL B  39      76.810  81.760  79.320  1.00  0.00           H
ATOM   1212  CG1 VAL B  39      75.400  80.860  80.630  1.00  0.00           C
ATOM   1213 HG11 VAL B  39      74.640  80.790  79.820  1.00  0.00           H
ATOM   1214 HG12 VAL B  39      75.310  80.030  81.370  1.00  0.00           H
ATOM   1215 HG13 VAL B  39      75.160  81.770  81.210  1.00  0.00           H
ATOM   1216  CG2 VAL B  39      77.970  81.390  81.070  1.00  0.00           C
ATOM   1217 HG21 VAL B  39      78.320  80.480  81.600  1.00  0.00           H
ATOM   1218 HG22 VAL B  39      78.860  81.810  80.560  1.00  0.00           H
ATOM   1219 HG23 VAL B  39      77.540  82.190  81.710  1.00  0.00           H
ATOM   1220  C   VAL B  39      76.520  79.270  78.130  1.00  0.00           C
ATOM   1221  O   VAL B  39      76.650  79.750  76.970  1.00  0.00           O
ATOM   1222  N   VAL B  40      75.480  78.460  78.370  1.00  0.00           N
ATOM   1223  HN  VAL B  40      75.620  77.910  79.200  1.00  0.00           H
ATOM   1224  CA  VAL B  40      74.370  78.160  77.450  1.00  0.00           C
ATOM   1225  HA  VAL B  40      74.640  78.750  76.590  1.00  0.00           H
ATOM   1226  CB  VAL B  40      74.340  76.670  77.070  1.00  0.00           C
ATOM   1227  HB  VAL B  40      74.420  76.040  77.980  1.00  0.00           H
ATOM   1228  CG1 VAL B  40      73.130  76.320  76.120  1.00  0.00           C
ATOM   1229 HG11 VAL B  40      72.230  76.370  76.760  1.00  0.00           H
ATOM   1230 HG12 VAL B  40      73.150  76.950  75.200  1.00  0.00           H
ATOM   1231 HG13 VAL B  40      73.260  75.280  75.740  1.00  0.00           H
ATOM   1232  CG2 VAL B  40      75.730  76.390  76.440  1.00  0.00           C
ATOM   1233 HG21 VAL B  40      75.840  77.040  75.550  1.00  0.00           H
ATOM   1234 HG22 VAL B  40      76.540  76.570  77.180  1.00  0.00           H
ATOM   1235 HG23 VAL B  40      75.840  75.290  76.340  1.00  0.00           H
ATOM   1236  C   VAL B  40      73.090  78.710  78.020  1.00  0.00           C
ATOM   1237  O   VAL B  40      72.710  78.450  79.140  1.00  0.00           O
ATOM   1238  N   ILE B  41      72.350  79.480  77.210  1.00  0.00           N
ATOM   1239  HN  ILE B  41      72.580  79.790  76.290  1.00  0.00           H
ATOM   1240  CA  ILE B  41      70.950  79.910  77.510  1.00  0.00           C
ATOM   1241  HA  ILE B  41      70.690  79.740  78.540  1.00  0.00           H
ATOM   1242  CB  ILE B  41      70.860  81.370  77.180  1.00  0.00           C
ATOM   1243  HB  ILE B  41      70.870  81.400  76.070  1.00  0.00           H
ATOM   1244  CG2 ILE B  41      69.520  81.970  77.610  1.00  0.00           C
ATOM   1245 HG21 ILE B  41      69.150  82.930  77.200  1.00  0.00           H
ATOM   1246 HG22 ILE B  41      68.670  81.290  77.390  1.00  0.00           H
ATOM   1247 HG23 ILE B  41      69.480  82.130  78.710  1.00  0.00           H
ATOM   1248  CG1 ILE B  41      72.050  82.150  77.780  1.00  0.00           C
ATOM   1249 HG11 ILE B  41      71.750  83.190  77.560  1.00  0.00           H
ATOM   1250 HG12 ILE B  41      73.000  81.960  77.230  1.00  0.00           H
ATOM   1251  CD  ILE B  41      72.190  82.120  79.330  1.00  0.00           C
ATOM   1252  HD1 ILE B  41      73.020  82.850  79.500  1.00  0.00           H
ATOM   1253  HD2 ILE B  41      71.260  82.520  79.780  1.00  0.00           H
ATOM   1254  HD3 ILE B  41      72.440  81.080  79.640  1.00  0.00           H
ATOM   1255  C   ILE B  41      69.950  79.090  76.700  1.00  0.00           C
ATOM   1256  O   ILE B  41      69.910  79.020  75.500  1.00  0.00           O
ATOM   1257  N   ALA B  42      69.080  78.410  77.410  1.00  0.00           N
ATOM   1258  HN  ALA B  42      69.240  78.390  78.400  1.00  0.00           H
ATOM   1259  CA  ALA B  42      68.240  77.340  76.970  1.00  0.00           C
ATOM   1260  HA  ALA B  42      68.470  77.120  75.940  1.00  0.00           H
ATOM   1261  CB  ALA B  42      68.580  76.100  77.760  1.00  0.00           C
ATOM   1262  HB1 ALA B  42      68.050  75.190  77.390  1.00  0.00           H
ATOM   1263  HB2 ALA B  42      69.670  75.940  77.940  1.00  0.00           H
ATOM   1264  HB3 ALA B  42      68.190  76.210  78.800  1.00  0.00           H
ATOM   1265  C   ALA B  42      66.810  77.610  77.010  1.00  0.00           C
ATOM   1266  O   ALA B  42      66.160  77.730  78.090  1.00  0.00           O
ATOM   1267  N   NME B  43      66.270  77.830  75.800  1.00  0.00           N
ATOM   1268  HN  NME B  43      66.770  77.710  74.940  1.00  0.00           H
ATOM   1269  CH3 NME B  43      64.880  78.200  75.700  1.00  0.00           C
ATOM   1270 HH31 NME B  43      64.410  77.760  74.790  1.00  0.00           H
ATOM   1271 HH32 NME B  43      64.370  77.930  76.660  1.00  0.00           H
ATOM   1272 HH33 NME B  43      64.790  79.300  75.600  1.00  0.00           H
ATOM   1273  CH3 ACE C   0      90.520  99.880 129.260  1.00  0.00           C
ATOM   1274 HH31 ACE C   0      91.130 100.670 128.780  1.00  0.00           H
ATOM   1275 HH32 ACE C   0      89.470 100.200 129.400  1.00  0.00           H
ATOM   1276 HH33 ACE C   0      91.050  99.580 130.190  1.00  0.00           H
ATOM   1277  C   ACE C   0      90.700  98.740 128.400  1.00  0.00           C
ATOM   1278  O   ACE C   0      91.740  98.140 128.260  1.00  0.00           O
ATOM   1279  N   ASP C   1      89.700  98.350 127.650  1.00  0.00           N
ATOM   1280  HN  ASP C   1      88.770  98.710 127.690  1.00  0.00           H
ATOM   1281  CA  ASP C   1      89.740  97.120 126.880  1.00  0.00           C
ATOM   1282  HA  ASP C   1      90.280  96.400 127.480  1.00  0.00           H
ATOM   1283  CB  ASP C   1      88.240  96.710 126.770  1.00  0.00           C
ATOM   1284  HB1 ASP C   1      88.200  95.820 126.100  1.00  0.00           H
ATOM   1285  HB2 ASP C   1      87.820  97.590 126.240  1.00  0.00           H
ATOM   1286  CG  ASP C   1      87.450  96.390 127.940  1.00  0.00           C
ATOM   1287  OD1 ASP C   1      86.270  96.120 127.690  1.00  0.00           O
ATOM   1288  OD2 ASP C   1      87.920  96.300 129.080  1.00  0.00           O
ATOM   1289  C   ASP C   1      90.420  97.150 125.450  1.00  0.00           C
ATOM   1290  O   ASP C   1      90.910  96.160 124.970  1.00  0.00           O
ATOM   1291  N   ALA C   2      90.590  98.380 124.770  1.00  0.00           N
ATOM   1292  HN  ALA C   2      90.180  99.230 125.080  1.00  0.00           H
ATOM   1293  CA  ALA C   2      91.480  98.410 123.550  1.00  0.00           C
ATOM   1294  HA  ALA C   2      92.400  97.860 123.650  1.00  0.00           H
ATOM   1295  CB  ALA C   2      90.750  97.840 122.280  1.00  0.00           C
ATOM   1296  HB1 ALA C   2      89.770  98.290 122.030  1.00  0.00           H
ATOM   1297  HB2 ALA C   2      91.350  97.760 121.350  1.00  0.00           H
ATOM   1298  HB3 ALA C   2      90.600  96.750 122.460  1.00  0.00           H
ATOM   1299  C   ALA C   2      91.670  99.850 123.170  1.00  0.00           C
ATOM   1300  O   ALA C   2      91.040 100.760 123.790  1.00  0.00           O
ATOM   1301  N   GLU C   3      92.600 100.080 122.280  1.00  0.00           N
ATOM   1302  HN  GLU C   3      93.180  99.360 121.920  1.00  0.00           H
ATOM   1303  CA  GLU C   3      93.050 101.460 121.930  1.00  0.00           C
ATOM   1304  HA  GLU C   3      93.230 102.000 122.850  1.00  0.00           H
ATOM   1305  CB  GLU C   3      94.500 101.430 121.300  1.00  0.00           C
ATOM   1306  HB1 GLU C   3      94.850 102.420 120.960  1.00  0.00           H
ATOM   1307  HB2 GLU C   3      94.570 100.650 120.510  1.00  0.00           H
ATOM   1308  CG  GLU C   3      95.560 101.010 122.390  1.00  0.00           C
ATOM   1309  HG1 GLU C   3      95.250 100.060 122.880  1.00  0.00           H
ATOM   1310  HG2 GLU C   3      95.500 101.780 123.190  1.00  0.00           H
ATOM   1311  CD  GLU C   3      96.970 100.650 121.850  1.00  0.00           C
ATOM   1312  OE1 GLU C   3      97.030  99.620 121.090  1.00  0.00           O
ATOM   1313  OE2 GLU C   3      98.020 101.210 122.250  1.00  0.00           O
ATOM   1314  C   GLU C   3      92.200 102.400 121.210  1.00  0.00           C
ATOM   1315  O   GLU C   3      91.320 102.070 120.440  1.00  0.00           O
ATOM   1316  N   PHE C   4      92.400 103.710 121.410  1.00  0.00           N
ATOM   1317  HN  PHE C   4      92.960 104.050 122.170  1.00  0.00           H
ATOM   1318  CA  PHE C   4      91.860 104.780 120.540  1.00  0.00           C
ATOM   1319  HA  PHE C   4      90.810 104.590 120.400  1.00  0.00           H
ATOM   1320  CB  PHE C   4      92.030 106.160 121.290  1.00  0.00           C
ATOM   1321  HB1 PHE C   4      93.050 106.240 121.700  1.00  0.00           H
ATOM   1322  HB2 PHE C   4      91.280 106.120 122.110  1.00  0.00           H
ATOM   1323  CG  PHE C   4      91.640 107.490 120.590  1.00  0.00           C
ATOM   1324  CD1 PHE C   4      92.620 108.180 119.850  1.00  0.00           C
ATOM   1325  HD1 PHE C   4      93.620 107.790 119.750  1.00  0.00           H
ATOM   1326  CE1 PHE C   4      92.390 109.430 119.280  1.00  0.00           C
ATOM   1327  HE1 PHE C   4      93.210 109.910 118.780  1.00  0.00           H
ATOM   1328  CZ  PHE C   4      91.100 109.960 119.340  1.00  0.00           C
ATOM   1329  HZ  PHE C   4      90.770 110.840 118.810  1.00  0.00           H
ATOM   1330  CD2 PHE C   4      90.440 108.120 120.790  1.00  0.00           C
ATOM   1331  HD2 PHE C   4      89.730 107.650 121.450  1.00  0.00           H
ATOM   1332  CE2 PHE C   4      90.130 109.260 120.090  1.00  0.00           C
ATOM   1333  HE2 PHE C   4      89.120 109.650 120.120  1.00  0.00           H
ATOM   1334  C   PHE C   4      92.510 104.750 119.220  1.00  0.00           C
ATOM   1335  O   PHE C   4      93.700 104.420 119.070  1.00  0.00           O
ATOM   1336  N   ARG C   5      91.750 105.220 118.160  1.00  0.00           N
ATOM   1337  HN  ARG C   5      90.830 105.570 118.260  1.00  0.00           H
ATOM   1338  CA  ARG C   5      92.250 105.240 116.810  1.00  0.00           C
ATOM   1339  HA  ARG C   5      93.270 104.890 116.780  1.00  0.00           H
ATOM   1340  CB  ARG C   5      91.400 104.410 115.800  1.00  0.00           C
ATOM   1341  HB1 ARG C   5      92.020 104.370 114.880  1.00  0.00           H
ATOM   1342  HB2 ARG C   5      90.410 104.900 115.630  1.00  0.00           H
ATOM   1343  CG  ARG C   5      90.990 102.970 116.260  1.00  0.00           C
ATOM   1344  HG1 ARG C   5      90.380 102.480 115.460  1.00  0.00           H
ATOM   1345  HG2 ARG C   5      90.300 103.100 117.120  1.00  0.00           H
ATOM   1346  CD  ARG C   5      92.150 102.140 116.770  1.00  0.00           C
ATOM   1347  HD1 ARG C   5      92.700 102.670 117.580  1.00  0.00           H
ATOM   1348  HD2 ARG C   5      92.840 101.910 115.930  1.00  0.00           H
ATOM   1349  NE  ARG C   5      91.610 100.860 117.270  1.00  0.00           N
ATOM   1350  HE  ARG C   5      90.640 100.680 117.100  1.00  0.00           H
ATOM   1351  CZ  ARG C   5      92.330  99.900 117.890  1.00  0.00           C
ATOM   1352  NH1 ARG C   5      93.640  99.980 117.980  1.00  0.00           N
ATOM   1353 HH11 ARG C   5      94.120 100.800 117.680  1.00  0.00           H
ATOM   1354 HH12 ARG C   5      94.200  99.190 118.220  1.00  0.00           H
ATOM   1355  NH2 ARG C   5      91.700  98.810 118.280  1.00  0.00           N
ATOM   1356 HH21 ARG C   5      90.800  98.550 117.940  1.00  0.00           H
ATOM   1357 HH22 ARG C   5      92.350  98.100 118.560  1.00  0.00           H
ATOM   1358  C   ARG C   5      92.310 106.660 116.310  1.00  0.00           C
ATOM   1359  O   ARG C   5      91.300 107.360 116.370  1.00  0.00           O
ATOM   1360  N   HIS C   6      93.440 107.170 115.850  1.00  0.00           N
ATOM   1361  HN  HIS C   6      94.170 106.490 115.800  1.00  0.00           H
ATOM   1362  CA  HIS C   6      93.650 108.530 115.260  1.00  0.00           C
ATOM   1363  HA  HIS C   6      93.260 109.280 115.940  1.00  0.00           H
ATOM   1364  CB  HIS C   6      95.120 108.870 115.030  1.00  0.00           C
ATOM   1365  HB1 HIS C   6      95.510 107.990 114.480  1.00  0.00           H
ATOM   1366  HB2 HIS C   6      95.620 108.910 116.020  1.00  0.00           H
ATOM   1367  ND1 HIS C   6      95.270 111.340 114.990  1.00  0.00           N
ATOM   1368  CG  HIS C   6      95.390 110.140 114.300  1.00  0.00           C
ATOM   1369  CE1 HIS C   6      95.640 112.260 114.040  1.00  0.00           C
ATOM   1370  HE1 HIS C   6      95.780 113.320 114.210  1.00  0.00           H
ATOM   1371  NE2 HIS C   6      96.020 111.690 112.830  1.00  0.00           N
ATOM   1372  HE2 HIS C   6      96.330 112.140 111.990  1.00  0.00           H
ATOM   1373  CD2 HIS C   6      95.920 110.350 113.010  1.00  0.00           C
ATOM   1374  HD2 HIS C   6      95.990 109.620 112.210  1.00  0.00           H
ATOM   1375  C   HIS C   6      92.850 108.740 114.050  1.00  0.00           C
ATOM   1376  O   HIS C   6      92.670 107.830 113.310  1.00  0.00           O
ATOM   1377  N   ASP C   7      92.360 109.940 113.830  1.00  0.00           N
ATOM   1378  HN  ASP C   7      92.350 110.650 114.530  1.00  0.00           H
ATOM   1379  CA  ASP C   7      91.480 110.350 112.720  1.00  0.00           C
ATOM   1380  HA  ASP C   7      90.550 109.850 112.950  1.00  0.00           H
ATOM   1381  CB  ASP C   7      91.170 111.880 112.800  1.00  0.00           C
ATOM   1382  HB1 ASP C   7      90.630 112.160 111.870  1.00  0.00           H
ATOM   1383  HB2 ASP C   7      92.090 112.490 112.840  1.00  0.00           H
ATOM   1384  CG  ASP C   7      90.300 112.290 113.930  1.00  0.00           C
ATOM   1385  OD1 ASP C   7      90.690 113.360 114.470  1.00  0.00           O
ATOM   1386  OD2 ASP C   7      89.240 111.690 114.190  1.00  0.00           O
ATOM   1387  C   ASP C   7      91.980 109.910 111.370  1.00  0.00           C
ATOM   1388  O   ASP C   7      93.200 109.690 111.060  1.00  0.00           O
ATOM   1389  N   SER C   8      90.990 109.760 110.470  1.00  0.00           N
ATOM   1390  HN  SER C   8      90.010 109.940 110.560  1.00  0.00           H
ATOM   1391  CA  SER C   8      91.260 109.440 109.070  1.00  0.00           C
ATOM   1392  HA  SER C   8      91.830 108.520 109.070  1.00  0.00           H
ATOM   1393  CB  SER C   8      90.010 109.190 108.180  1.00  0.00           C
ATOM   1394  HB1 SER C   8      90.330 109.090 107.120  1.00  0.00           H
ATOM   1395  HB2 SER C   8      89.340 110.050 108.400  1.00  0.00           H
ATOM   1396  OG  SER C   8      89.210 108.020 108.550  1.00  0.00           O
ATOM   1397  HG1 SER C   8      88.630 108.330 109.260  1.00  0.00           H
ATOM   1398  C   SER C   8      92.120 110.480 108.380  1.00  0.00           C
ATOM   1399  O   SER C   8      91.860 111.660 108.470  1.00  0.00           O
ATOM   1400  N   GLY C   9      93.050 109.910 107.590  1.00  0.00           N
ATOM   1401  HN  GLY C   9      93.090 108.920 107.650  1.00  0.00           H
ATOM   1402  CA  GLY C   9      93.870 110.690 106.700  1.00  0.00           C
ATOM   1403  HA1 GLY C   9      93.690 111.730 106.900  1.00  0.00           H
ATOM   1404  HA2 GLY C   9      94.890 110.380 106.870  1.00  0.00           H
ATOM   1405  C   GLY C   9      93.420 110.470 105.270  1.00  0.00           C
ATOM   1406  O   GLY C   9      93.720 111.160 104.260  1.00  0.00           O
ATOM   1407  N   TYR C  10      92.630 109.400 104.990  1.00  0.00           N
ATOM   1408  HN  TYR C  10      92.230 108.820 105.690  1.00  0.00           H
ATOM   1409  CA  TYR C  10      92.030 109.090 103.700  1.00  0.00           C
ATOM   1410  HA  TYR C  10      91.520 109.940 103.290  1.00  0.00           H
ATOM   1411  CB  TYR C  10      93.060 108.410 102.810  1.00  0.00           C
ATOM   1412  HB1 TYR C  10      93.780 109.210 102.540  1.00  0.00           H
ATOM   1413  HB2 TYR C  10      92.640 108.020 101.860  1.00  0.00           H
ATOM   1414  CG  TYR C  10      93.900 107.320 103.480  1.00  0.00           C
ATOM   1415  CD1 TYR C  10      95.150 107.620 104.040  1.00  0.00           C
ATOM   1416  HD1 TYR C  10      95.480 108.640 103.950  1.00  0.00           H
ATOM   1417  CE1 TYR C  10      95.860 106.600 104.770  1.00  0.00           C
ATOM   1418  HE1 TYR C  10      96.810 106.780 105.250  1.00  0.00           H
ATOM   1419  CZ  TYR C  10      95.360 105.330 104.830  1.00  0.00           C
ATOM   1420  OH  TYR C  10      96.060 104.290 105.460  1.00  0.00           O
ATOM   1421  HH  TYR C  10      95.410 103.610 105.630  1.00  0.00           H
ATOM   1422  CD2 TYR C  10      93.400 105.970 103.540  1.00  0.00           C
ATOM   1423  HD2 TYR C  10      92.370 105.750 103.300  1.00  0.00           H
ATOM   1424  CE2 TYR C  10      94.150 105.030 104.190  1.00  0.00           C
ATOM   1425  HE2 TYR C  10      93.740 104.040 104.320  1.00  0.00           H
ATOM   1426  C   TYR C  10      90.960 108.090 103.990  1.00  0.00           C
ATOM   1427  O   TYR C  10      90.740 107.570 105.080  1.00  0.00           O
ATOM   1428  N   GLU C  11      90.190 107.910 102.900  1.00  0.00           N
ATOM   1429  HN  GLU C  11      90.310 108.470 102.090  1.00  0.00           H
ATOM   1430  CA  GLU C  11      89.090 106.970 102.930  1.00  0.00           C
ATOM   1431  HA  GLU C  11      88.870 106.750 103.960  1.00  0.00           H
ATOM   1432  CB  GLU C  11      87.810 107.570 102.250  1.00  0.00           C
ATOM   1433  HB1 GLU C  11      87.000 106.820 102.440  1.00  0.00           H
ATOM   1434  HB2 GLU C  11      88.000 107.570 101.150  1.00  0.00           H
ATOM   1435  CG  GLU C  11      87.320 108.910 102.730  1.00  0.00           C
ATOM   1436  HG1 GLU C  11      88.080 109.680 102.480  1.00  0.00           H
ATOM   1437  HG2 GLU C  11      87.290 108.940 103.840  1.00  0.00           H
ATOM   1438  CD  GLU C  11      86.000 109.300 102.120  1.00  0.00           C
ATOM   1439  OE1 GLU C  11      86.050 109.690 100.910  1.00  0.00           O
ATOM   1440  OE2 GLU C  11      84.910 109.340 102.790  1.00  0.00           O
ATOM   1441  C   GLU C  11      89.510 105.740 102.190  1.00  0.00           C
ATOM   1442  O   GLU C  11      90.270 105.810 101.200  1.00  0.00           O
ATOM   1443  N   VAL C  12      89.060 104.530 102.610  1.00  0.00           N
ATOM   1444  HN  VAL C  12      88.500 104.530 103.430  1.00  0.00           H
ATOM   1445  CA  VAL C  12      89.210 103.290 101.810  1.00  0.00           C
ATOM   1446  HA  VAL C  12      90.060 103.310 101.150  1.00  0.00           H
ATOM   1447  CB  VAL C  12      89.530 102.120 102.750  1.00  0.00           C
ATOM   1448  HB  VAL C  12      88.710 102.010 103.500  1.00  0.00           H
ATOM   1449  CG1 VAL C  12      90.880 102.360 103.520  1.00  0.00           C
ATOM   1450 HG11 VAL C  12      90.900 103.270 104.160  1.00  0.00           H
ATOM   1451 HG12 VAL C  12      91.040 101.460 104.150  1.00  0.00           H
ATOM   1452 HG13 VAL C  12      91.720 102.510 102.810  1.00  0.00           H
ATOM   1453  CG2 VAL C  12      89.650 100.700 102.110  1.00  0.00           C
ATOM   1454 HG21 VAL C  12      88.690 100.270 101.740  1.00  0.00           H
ATOM   1455 HG22 VAL C  12      90.110 100.810 101.100  1.00  0.00           H
ATOM   1456 HG23 VAL C  12      90.290  99.980 102.660  1.00  0.00           H
ATOM   1457  C   VAL C  12      87.950 103.130 100.940  1.00  0.00           C
ATOM   1458  O   VAL C  12      86.870 103.010 101.500  1.00  0.00           O
ATOM   1459  N   HIS C  13      87.960 103.140  99.570  1.00  0.00           N
ATOM   1460  HN  HIS C  13      88.800 103.310  99.060  1.00  0.00           H
ATOM   1461  CA  HIS C  13      86.800 102.780  98.800  1.00  0.00           C
ATOM   1462  HA  HIS C  13      86.060 103.450  99.210  1.00  0.00           H
ATOM   1463  CB  HIS C  13      87.030 103.170  97.280  1.00  0.00           C
ATOM   1464  HB1 HIS C  13      86.150 102.850  96.680  1.00  0.00           H
ATOM   1465  HB2 HIS C  13      88.010 102.710  97.000  1.00  0.00           H
ATOM   1466  ND1 HIS C  13      87.360 104.880  95.570  1.00  0.00           N
ATOM   1467  CG  HIS C  13      87.140 104.590  96.910  1.00  0.00           C
ATOM   1468  CE1 HIS C  13      87.440 106.240  95.520  1.00  0.00           C
ATOM   1469  HE1 HIS C  13      87.690 106.770  94.600  1.00  0.00           H
ATOM   1470  NE2 HIS C  13      87.300 106.800  96.750  1.00  0.00           N
ATOM   1471  HE2 HIS C  13      87.240 107.770  97.000  1.00  0.00           H
ATOM   1472  CD2 HIS C  13      87.110 105.740  97.660  1.00  0.00           C
ATOM   1473  HD2 HIS C  13      87.030 105.900  98.730  1.00  0.00           H
ATOM   1474  C   HIS C  13      86.270 101.400  98.830  1.00  0.00           C
ATOM   1475  O   HIS C  13      86.740 100.530  98.150  1.00  0.00           O
ATOM   1476  N   HIS C  14      85.130 101.280  99.560  1.00  0.00           N
ATOM   1477  HN  HIS C  14      84.690 102.070  99.980  1.00  0.00           H
ATOM   1478  CA  HIS C  14      84.370 100.050  99.610  1.00  0.00           C
ATOM   1479  HA  HIS C  14      84.970  99.220  99.940  1.00  0.00           H
ATOM   1480  CB  HIS C  14      83.110 100.180 100.570  1.00  0.00           C
ATOM   1481  HB1 HIS C  14      82.530  99.250 100.440  1.00  0.00           H
ATOM   1482  HB2 HIS C  14      82.510 101.100 100.360  1.00  0.00           H
ATOM   1483  ND1 HIS C  14      83.220  99.550 102.970  1.00  0.00           N
ATOM   1484  CG  HIS C  14      83.350 100.520 102.000  1.00  0.00           C
ATOM   1485  CE1 HIS C  14      83.270 100.180 104.100  1.00  0.00           C
ATOM   1486  HE1 HIS C  14      83.310  99.680 105.060  1.00  0.00           H
ATOM   1487  NE2 HIS C  14      83.430 101.530 103.960  1.00  0.00           N
ATOM   1488  HE2 HIS C  14      83.720 102.180 104.660  1.00  0.00           H
ATOM   1489  CD2 HIS C  14      83.450 101.710 102.580  1.00  0.00           C
ATOM   1490  HD2 HIS C  14      83.320 102.690 102.130  1.00  0.00           H
ATOM   1491  C   HIS C  14      83.850  99.690  98.250  1.00  0.00           C
ATOM   1492  O   HIS C  14      83.570 100.530  97.390  1.00  0.00           O
ATOM   1493  N   GLN C  15      83.630  98.370  98.040  1.00  0.00           N
ATOM   1494  HN  GLN C  15      83.820  97.720  98.770  1.00  0.00           H
ATOM   1495  CA  GLN C  15      83.030  97.920  96.700  1.00  0.00           C
ATOM   1496  HA  GLN C  15      82.430  98.740  96.320  1.00  0.00           H
ATOM   1497  CB  GLN C  15      84.060  97.520  95.620  1.00  0.00           C
ATOM   1498  HB1 GLN C  15      83.520  97.140  94.730  1.00  0.00           H
ATOM   1499  HB2 GLN C  15      84.800  96.800  96.030  1.00  0.00           H
ATOM   1500  CG  GLN C  15      84.840  98.810  95.170  1.00  0.00           C
ATOM   1501  HG1 GLN C  15      85.350  99.280  96.040  1.00  0.00           H
ATOM   1502  HG2 GLN C  15      84.100  99.550  94.810  1.00  0.00           H
ATOM   1503  CD  GLN C  15      85.760  98.480  94.010  1.00  0.00           C
ATOM   1504  OE1 GLN C  15      85.890  99.270  93.030  1.00  0.00           O
ATOM   1505  NE2 GLN C  15      86.510  97.400  94.090  1.00  0.00           N
ATOM   1506 HE21 GLN C  15      86.480  96.900  94.960  1.00  0.00           H
ATOM   1507 HE22 GLN C  15      87.210  97.280  93.400  1.00  0.00           H
ATOM   1508  C   GLN C  15      82.010  96.770  96.920  1.00  0.00           C
ATOM   1509  O   GLN C  15      82.200  95.920  97.790  1.00  0.00           O
ATOM   1510  N   LYS C  16      80.930  96.720  96.180  1.00  0.00           N
ATOM   1511  HN  LYS C  16      80.820  97.410  95.470  1.00  0.00           H
ATOM   1512  CA  LYS C  16      80.140  95.570  96.090  1.00  0.00           C
ATOM   1513  HA  LYS C  16      80.760  94.760  96.440  1.00  0.00           H
ATOM   1514  CB  LYS C  16      78.980  95.540  97.120  1.00  0.00           C
ATOM   1515  HB1 LYS C  16      79.400  95.320  98.120  1.00  0.00           H
ATOM   1516  HB2 LYS C  16      78.230  94.740  96.940  1.00  0.00           H
ATOM   1517  CG  LYS C  16      78.230  96.870  97.230  1.00  0.00           C
ATOM   1518  HG1 LYS C  16      77.980  97.290  96.240  1.00  0.00           H
ATOM   1519  HG2 LYS C  16      78.950  97.590  97.670  1.00  0.00           H
ATOM   1520  CD  LYS C  16      76.910  96.910  97.990  1.00  0.00           C
ATOM   1521  HD1 LYS C  16      76.770  98.010  97.940  1.00  0.00           H
ATOM   1522  HD2 LYS C  16      76.070  96.380  97.480  1.00  0.00           H
ATOM   1523  CE  LYS C  16      77.020  96.340  99.400  1.00  0.00           C
ATOM   1524  HE1 LYS C  16      77.840  96.780 100.010  1.00  0.00           H
ATOM   1525  HE2 LYS C  16      77.140  95.240  99.500  1.00  0.00           H
ATOM   1526  NZ  LYS C  16      75.790  96.600 100.190  1.00  0.00           N
ATOM   1527  HZ1 LYS C  16      75.040  96.010  99.770  1.00  0.00           H
ATOM   1528  HZ2 LYS C  16      75.990  96.300 101.170  1.00  0.00           H
ATOM   1529  HZ3 LYS C  16      75.550  97.610 100.170  1.00  0.00           H
ATOM   1530  C   LYS C  16      79.500  95.280  94.690  1.00  0.00           C
ATOM   1531  O   LYS C  16      78.990  96.120  93.990  1.00  0.00           O
ATOM   1532  N   LEU C  17      79.480  93.960  94.410  1.00  0.00           N
ATOM   1533  HN  LEU C  17      79.970  93.370  95.040  1.00  0.00           H
ATOM   1534  CA  LEU C  17      79.020  93.340  93.190  1.00  0.00           C
ATOM   1535  HA  LEU C  17      78.840  94.160  92.520  1.00  0.00           H
ATOM   1536  CB  LEU C  17      80.110  92.440  92.640  1.00  0.00           C
ATOM   1537  HB1 LEU C  17      80.010  91.460  93.150  1.00  0.00           H
ATOM   1538  HB2 LEU C  17      81.100  92.780  93.010  1.00  0.00           H
ATOM   1539  CG  LEU C  17      80.150  92.120  91.140  1.00  0.00           C
ATOM   1540  HG  LEU C  17      80.410  93.030  90.560  1.00  0.00           H
ATOM   1541  CD1 LEU C  17      81.260  91.100  91.000  1.00  0.00           C
ATOM   1542 HD11 LEU C  17      82.190  91.590  91.360  1.00  0.00           H
ATOM   1543 HD12 LEU C  17      80.930  90.220  91.590  1.00  0.00           H
ATOM   1544 HD13 LEU C  17      81.440  90.600  90.020  1.00  0.00           H
ATOM   1545  CD2 LEU C  17      78.880  91.630  90.550  1.00  0.00           C
ATOM   1546 HD21 LEU C  17      78.520  90.760  91.130  1.00  0.00           H
ATOM   1547 HD22 LEU C  17      78.110  92.430  90.620  1.00  0.00           H
ATOM   1548 HD23 LEU C  17      78.990  91.380  89.480  1.00  0.00           H
ATOM   1549  C   LEU C  17      77.780  92.600  93.580  1.00  0.00           C
ATOM   1550  O   LEU C  17      77.860  91.680  94.390  1.00  0.00           O
ATOM   1551  N   VAL C  18      76.620  93.060  93.070  1.00  0.00           N
ATOM   1552  HN  VAL C  18      76.590  93.770  92.370  1.00  0.00           H
ATOM   1553  CA  VAL C  18      75.360  92.750  93.740  1.00  0.00           C
ATOM   1554  HA  VAL C  18      75.580  92.060  94.550  1.00  0.00           H
ATOM   1555  CB  VAL C  18      74.810  94.050  94.340  1.00  0.00           C
ATOM   1556  HB  VAL C  18      74.580  94.710  93.480  1.00  0.00           H
ATOM   1557  CG1 VAL C  18      73.530  93.780  95.130  1.00  0.00           C
ATOM   1558 HG11 VAL C  18      72.720  93.700  94.370  1.00  0.00           H
ATOM   1559 HG12 VAL C  18      73.580  92.800  95.650  1.00  0.00           H
ATOM   1560 HG13 VAL C  18      73.280  94.520  95.920  1.00  0.00           H
ATOM   1561  CG2 VAL C  18      75.860  94.640  95.300  1.00  0.00           C
ATOM   1562 HG21 VAL C  18      75.430  95.560  95.740  1.00  0.00           H
ATOM   1563 HG22 VAL C  18      76.240  93.970  96.100  1.00  0.00           H
ATOM   1564 HG23 VAL C  18      76.780  95.080  94.850  1.00  0.00           H
ATOM   1565  C   VAL C  18      74.370  92.070  92.760  1.00  0.00           C
ATOM   1566  O   VAL C  18      74.100  92.590  91.730  1.00  0.00           O
ATOM   1567  N   PHE C  19      73.770  90.970  93.110  1.00  0.00           N
ATOM   1568  HN  PHE C  19      74.100  90.490  93.920  1.00  0.00           H
ATOM   1569  CA  PHE C  19      72.800  90.220  92.370  1.00  0.00           C
ATOM   1570  HA  PHE C  19      72.430  90.910  91.620  1.00  0.00           H
ATOM   1571  CB  PHE C  19      73.530  89.110  91.560  1.00  0.00           C
ATOM   1572  HB1 PHE C  19      74.040  88.400  92.240  1.00  0.00           H
ATOM   1573  HB2 PHE C  19      74.370  89.560  90.980  1.00  0.00           H
ATOM   1574  CG  PHE C  19      72.730  88.280  90.610  1.00  0.00           C
ATOM   1575  CD1 PHE C  19      73.200  87.010  90.260  1.00  0.00           C
ATOM   1576  HD1 PHE C  19      74.160  86.830  90.710  1.00  0.00           H
ATOM   1577  CE1 PHE C  19      72.530  86.240  89.320  1.00  0.00           C
ATOM   1578  HE1 PHE C  19      72.920  85.250  89.140  1.00  0.00           H
ATOM   1579  CZ  PHE C  19      71.320  86.650  88.840  1.00  0.00           C
ATOM   1580  HZ  PHE C  19      70.730  86.040  88.180  1.00  0.00           H
ATOM   1581  CD2 PHE C  19      71.430  88.620  90.190  1.00  0.00           C
ATOM   1582  HD2 PHE C  19      70.990  89.590  90.340  1.00  0.00           H
ATOM   1583  CE2 PHE C  19      70.760  87.850  89.240  1.00  0.00           C
ATOM   1584  HE2 PHE C  19      69.760  88.210  89.030  1.00  0.00           H
ATOM   1585  C   PHE C  19      71.790  89.730  93.320  1.00  0.00           C
ATOM   1586  O   PHE C  19      72.070  88.880  94.170  1.00  0.00           O
ATOM   1587  N   PHE C  20      70.620  90.280  93.150  1.00  0.00           N
ATOM   1588  HN  PHE C  20      70.550  90.970  92.430  1.00  0.00           H
ATOM   1589  CA  PHE C  20      69.490  90.010  93.940  1.00  0.00           C
ATOM   1590  HA  PHE C  20      68.600  90.430  93.490  1.00  0.00           H
ATOM   1591  CB  PHE C  20      69.130  88.510  94.080  1.00  0.00           C
ATOM   1592  HB1 PHE C  20      68.180  88.430  94.650  1.00  0.00           H
ATOM   1593  HB2 PHE C  20      69.930  87.860  94.500  1.00  0.00           H
ATOM   1594  CG  PHE C  20      68.810  87.890  92.710  1.00  0.00           C
ATOM   1595  CD1 PHE C  20      69.240  86.570  92.500  1.00  0.00           C
ATOM   1596  HD1 PHE C  20      69.940  86.140  93.210  1.00  0.00           H
ATOM   1597  CE1 PHE C  20      68.750  85.730  91.470  1.00  0.00           C
ATOM   1598  HE1 PHE C  20      69.170  84.760  91.230  1.00  0.00           H
ATOM   1599  CZ  PHE C  20      67.790  86.340  90.620  1.00  0.00           C
ATOM   1600  HZ  PHE C  20      67.520  85.740  89.760  1.00  0.00           H
ATOM   1601  CD2 PHE C  20      67.940  88.480  91.780  1.00  0.00           C
ATOM   1602  HD2 PHE C  20      67.550  89.470  91.960  1.00  0.00           H
ATOM   1603  CE2 PHE C  20      67.500  87.660  90.720  1.00  0.00           C
ATOM   1604  HE2 PHE C  20      66.740  88.070  90.060  1.00  0.00           H
ATOM   1605  C   PHE C  20      69.440  90.660  95.310  1.00  0.00           C
ATOM   1606  O   PHE C  20      69.540  89.950  96.310  1.00  0.00           O
ATOM   1607  N   ALA C  21      69.420  92.020  95.350  1.00  0.00           N
ATOM   1608  HN  ALA C  21      69.230  92.440  94.470  1.00  0.00           H
ATOM   1609  CA  ALA C  21      69.520  92.800  96.590  1.00  0.00           C
ATOM   1610  HA  ALA C  21      70.310  92.320  97.140  1.00  0.00           H
ATOM   1611  CB  ALA C  21      69.860  94.240  96.330  1.00  0.00           C
ATOM   1612  HB1 ALA C  21      69.220  94.830  95.640  1.00  0.00           H
ATOM   1613  HB2 ALA C  21      69.770  94.740  97.310  1.00  0.00           H
ATOM   1614  HB3 ALA C  21      70.950  94.360  96.150  1.00  0.00           H
ATOM   1615  C   ALA C  21      68.180  92.760  97.360  1.00  0.00           C
ATOM   1616  O   ALA C  21      68.140  93.110  98.570  1.00  0.00           O
ATOM   1617  N   GLU C  22      67.130  92.320  96.730  1.00  0.00           N
ATOM   1618  HN  GLU C  22      67.200  92.180  95.740  1.00  0.00           H
ATOM   1619  CA  GLU C  22      65.700  92.210  97.180  1.00  0.00           C
ATOM   1620  HA  GLU C  22      65.760  92.250  98.260  1.00  0.00           H
ATOM   1621  CB  GLU C  22      64.720  93.370  96.830  1.00  0.00           C
ATOM   1622  HB1 GLU C  22      63.680  93.050  97.050  1.00  0.00           H
ATOM   1623  HB2 GLU C  22      64.620  93.400  95.720  1.00  0.00           H
ATOM   1624  CG  GLU C  22      64.800  94.820  97.460  1.00  0.00           C
ATOM   1625  HG1 GLU C  22      63.930  95.240  96.920  1.00  0.00           H
ATOM   1626  HG2 GLU C  22      65.730  95.300  97.070  1.00  0.00           H
ATOM   1627  CD  GLU C  22      64.700  94.930  98.940  1.00  0.00           C
ATOM   1628  OE1 GLU C  22      65.680  95.370  99.620  1.00  0.00           O
ATOM   1629  OE2 GLU C  22      63.650  94.530  99.500  1.00  0.00           O
ATOM   1630  C   GLU C  22      65.130  90.840  96.900  1.00  0.00           C
ATOM   1631  O   GLU C  22      65.710  90.160  96.080  1.00  0.00           O
ATOM   1632  N   ASP C  23      64.050  90.410  97.620  1.00  0.00           N
ATOM   1633  HN  ASP C  23      63.680  90.880  98.420  1.00  0.00           H
ATOM   1634  CA  ASP C  23      63.480  89.130  97.580  1.00  0.00           C
ATOM   1635  HA  ASP C  23      64.210  88.490  98.070  1.00  0.00           H
ATOM   1636  CB  ASP C  23      62.100  89.050  98.350  1.00  0.00           C
ATOM   1637  HB1 ASP C  23      62.000  87.990  98.660  1.00  0.00           H
ATOM   1638  HB2 ASP C  23      61.190  89.340  97.800  1.00  0.00           H
ATOM   1639  CG  ASP C  23      62.090  89.890  99.660  1.00  0.00           C
ATOM   1640  OD1 ASP C  23      61.470  89.400 100.640  1.00  0.00           O
ATOM   1641  OD2 ASP C  23      62.510  91.070  99.630  1.00  0.00           O
ATOM   1642  C   ASP C  23      63.200  88.520  96.190  1.00  0.00           C
ATOM   1643  O   ASP C  23      63.010  89.240  95.220  1.00  0.00           O
ATOM   1644  N   VAL C  24      63.340  87.170  96.120  1.00  0.00           N
ATOM   1645  HN  VAL C  24      63.730  86.720  96.920  1.00  0.00           H
ATOM   1646  CA  VAL C  24      63.190  86.440  94.880  1.00  0.00           C
ATOM   1647  HA  VAL C  24      62.880  87.140  94.120  1.00  0.00           H
ATOM   1648  CB  VAL C  24      64.530  85.900  94.380  1.00  0.00           C
ATOM   1649  HB  VAL C  24      64.810  85.090  95.090  1.00  0.00           H
ATOM   1650  CG1 VAL C  24      64.330  85.310  92.990  1.00  0.00           C
ATOM   1651 HG11 VAL C  24      65.320  85.180  92.500  1.00  0.00           H
ATOM   1652 HG12 VAL C  24      63.620  84.460  93.090  1.00  0.00           H
ATOM   1653 HG13 VAL C  24      63.800  86.020  92.320  1.00  0.00           H
ATOM   1654  CG2 VAL C  24      65.580  87.120  94.380  1.00  0.00           C
ATOM   1655 HG21 VAL C  24      66.460  86.730  93.820  1.00  0.00           H
ATOM   1656 HG22 VAL C  24      65.050  87.900  93.790  1.00  0.00           H
ATOM   1657 HG23 VAL C  24      65.820  87.440  95.410  1.00  0.00           H
ATOM   1658  C   VAL C  24      62.080  85.370  95.010  1.00  0.00           C
ATOM   1659  O   VAL C  24      62.190  84.480  95.850  1.00  0.00           O
ATOM   1660  N   GLY C  25      60.990  85.480  94.220  1.00  0.00           N
ATOM   1661  HN  GLY C  25      61.010  86.240  93.570  1.00  0.00           H
ATOM   1662  CA  GLY C  25      59.880  84.580  94.230  1.00  0.00           C
ATOM   1663  HA1 GLY C  25      59.460  84.560  95.230  1.00  0.00           H
ATOM   1664  HA2 GLY C  25      59.130  84.940  93.540  1.00  0.00           H
ATOM   1665  C   GLY C  25      60.140  83.180  93.690  1.00  0.00           C
ATOM   1666  O   GLY C  25      59.900  82.210  94.360  1.00  0.00           O
ATOM   1667  N   SER C  26      60.870  83.140  92.570  1.00  0.00           N
ATOM   1668  HN  SER C  26      61.020  84.010  92.100  1.00  0.00           H
ATOM   1669  CA  SER C  26      61.370  81.970  91.810  1.00  0.00           C
ATOM   1670  HA  SER C  26      61.780  81.270  92.520  1.00  0.00           H
ATOM   1671  CB  SER C  26      60.280  81.360  90.970  1.00  0.00           C
ATOM   1672  HB1 SER C  26      60.130  82.100  90.160  1.00  0.00           H
ATOM   1673  HB2 SER C  26      59.350  81.130  91.530  1.00  0.00           H
ATOM   1674  OG  SER C  26      60.590  80.110  90.400  1.00  0.00           O
ATOM   1675  HG1 SER C  26      59.840  79.740  89.930  1.00  0.00           H
ATOM   1676  C   SER C  26      62.530  82.410  90.920  1.00  0.00           C
ATOM   1677  O   SER C  26      62.770  83.550  90.570  1.00  0.00           O
ATOM   1678  N   ASN C  27      63.380  81.440  90.650  1.00  0.00           N
ATOM   1679  HN  ASN C  27      63.250  80.530  91.030  1.00  0.00           H
ATOM   1680  CA  ASN C  27      64.450  81.670  89.740  1.00  0.00           C
ATOM   1681  HA  ASN C  27      64.260  82.370  88.930  1.00  0.00           H
ATOM   1682  CB  ASN C  27      65.730  82.050  90.530  1.00  0.00           C
ATOM   1683  HB1 ASN C  27      65.910  81.340  91.370  1.00  0.00           H
ATOM   1684  HB2 ASN C  27      65.680  83.010  91.070  1.00  0.00           H
ATOM   1685  CG  ASN C  27      66.980  82.070  89.640  1.00  0.00           C
ATOM   1686  OD1 ASN C  27      67.080  83.030  88.890  1.00  0.00           O
ATOM   1687  ND2 ASN C  27      67.830  81.040  89.670  1.00  0.00           N
ATOM   1688 HD21 ASN C  27      68.710  80.950  89.220  1.00  0.00           H
ATOM   1689 HD22 ASN C  27      67.620  80.350  90.360  1.00  0.00           H
ATOM   1690  C   ASN C  27      64.570  80.340  89.000  1.00  0.00           C
ATOM   1691  O   ASN C  27      64.670  79.250  89.520  1.00  0.00           O
ATOM   1692  N   LYS C  28      64.660  80.430  87.660  1.00  0.00           N
ATOM   1693  HN  LYS C  28      64.340  81.250  87.210  1.00  0.00           H
ATOM   1694  CA  LYS C  28      64.870  79.190  86.880  1.00  0.00           C
ATOM   1695  HA  LYS C  28      64.720  78.300  87.480  1.00  0.00           H
ATOM   1696  CB  LYS C  28      64.010  79.110  85.630  1.00  0.00           C
ATOM   1697  HB1 LYS C  28      64.340  78.290  84.950  1.00  0.00           H
ATOM   1698  HB2 LYS C  28      63.940  80.030  85.020  1.00  0.00           H
ATOM   1699  CG  LYS C  28      62.560  78.820  85.950  1.00  0.00           C
ATOM   1700  HG1 LYS C  28      61.920  79.020  85.060  1.00  0.00           H
ATOM   1701  HG2 LYS C  28      62.220  79.540  86.730  1.00  0.00           H
ATOM   1702  CD  LYS C  28      62.250  77.370  86.250  1.00  0.00           C
ATOM   1703  HD1 LYS C  28      62.920  76.660  85.720  1.00  0.00           H
ATOM   1704  HD2 LYS C  28      62.480  77.210  87.330  1.00  0.00           H
ATOM   1705  CE  LYS C  28      60.800  77.020  85.950  1.00  0.00           C
ATOM   1706  HE1 LYS C  28      60.690  77.060  84.850  1.00  0.00           H
ATOM   1707  HE2 LYS C  28      60.090  77.780  86.350  1.00  0.00           H
ATOM   1708  NZ  LYS C  28      60.410  75.630  86.440  1.00  0.00           N
ATOM   1709  HZ1 LYS C  28      60.600  75.410  87.440  1.00  0.00           H
ATOM   1710  HZ2 LYS C  28      59.370  75.590  86.510  1.00  0.00           H
ATOM   1711  HZ3 LYS C  28      60.730  74.870  85.800  1.00  0.00           H
ATOM   1712  C   LYS C  28      66.370  78.970  86.390  1.00  0.00           C
ATOM   1713  O   LYS C  28      66.710  77.830  86.030  1.00  0.00           O
ATOM   1714  N   GLY C  29      67.250  80.070  86.520  1.00  0.00           N
ATOM   1715  HN  GLY C  29      66.920  80.920  86.930  1.00  0.00           H
ATOM   1716  CA  GLY C  29      68.610  79.890  86.050  1.00  0.00           C
ATOM   1717  HA1 GLY C  29      69.060  79.100  86.620  1.00  0.00           H
ATOM   1718  HA2 GLY C  29      68.550  79.690  84.990  1.00  0.00           H
ATOM   1719  C   GLY C  29      69.370  81.120  86.000  1.00  0.00           C
ATOM   1720  O   GLY C  29      68.980  82.080  85.280  1.00  0.00           O
ATOM   1721  N   ALA C  30      70.630  81.060  86.560  1.00  0.00           N
ATOM   1722  HN  ALA C  30      71.090  80.320  87.040  1.00  0.00           H
ATOM   1723  CA  ALA C  30      71.420  82.260  86.390  1.00  0.00           C
ATOM   1724  HA  ALA C  30      71.310  82.670  85.400  1.00  0.00           H
ATOM   1725  CB  ALA C  30      70.990  83.230  87.540  1.00  0.00           C
ATOM   1726  HB1 ALA C  30      69.900  83.420  87.600  1.00  0.00           H
ATOM   1727  HB2 ALA C  30      71.300  82.880  88.550  1.00  0.00           H
ATOM   1728  HB3 ALA C  30      71.560  84.180  87.420  1.00  0.00           H
ATOM   1729  C   ALA C  30      72.870  81.950  86.590  1.00  0.00           C
ATOM   1730  O   ALA C  30      73.150  80.910  87.170  1.00  0.00           O
ATOM   1731  N   ILE C  31      73.820  82.740  86.140  1.00  0.00           N
ATOM   1732  HN  ILE C  31      73.610  83.570  85.620  1.00  0.00           H
ATOM   1733  CA  ILE C  31      75.160  82.490  86.580  1.00  0.00           C
ATOM   1734  HA  ILE C  31      75.290  81.880  87.470  1.00  0.00           H
ATOM   1735  CB  ILE C  31      76.040  81.860  85.510  1.00  0.00           C
ATOM   1736  HB  ILE C  31      75.570  80.900  85.230  1.00  0.00           H
ATOM   1737  CG2 ILE C  31      75.950  82.750  84.230  1.00  0.00           C
ATOM   1738 HG21 ILE C  31      76.190  83.800  84.500  1.00  0.00           H
ATOM   1739 HG22 ILE C  31      76.680  82.390  83.470  1.00  0.00           H
ATOM   1740 HG23 ILE C  31      74.920  82.740  83.810  1.00  0.00           H
ATOM   1741  CG1 ILE C  31      77.530  81.600  85.820  1.00  0.00           C
ATOM   1742 HG11 ILE C  31      77.920  82.610  86.060  1.00  0.00           H
ATOM   1743 HG12 ILE C  31      77.990  81.140  84.920  1.00  0.00           H
ATOM   1744  CD  ILE C  31      77.740  80.680  87.010  1.00  0.00           C
ATOM   1745  HD1 ILE C  31      78.760  80.260  86.890  1.00  0.00           H
ATOM   1746  HD2 ILE C  31      77.840  81.250  87.960  1.00  0.00           H
ATOM   1747  HD3 ILE C  31      76.970  79.880  87.030  1.00  0.00           H
ATOM   1748  C   ILE C  31      75.810  83.880  87.050  1.00  0.00           C
ATOM   1749  O   ILE C  31      75.670  84.910  86.450  1.00  0.00           O
ATOM   1750  N   ILE C  32      76.570  83.940  88.250  1.00  0.00           N
ATOM   1751  HN  ILE C  32      76.570  83.170  88.880  1.00  0.00           H
ATOM   1752  CA  ILE C  32      77.430  85.000  88.660  1.00  0.00           C
ATOM   1753  HA  ILE C  32      77.320  85.780  87.920  1.00  0.00           H
ATOM   1754  CB  ILE C  32      76.930  85.680  89.930  1.00  0.00           C
ATOM   1755  HB  ILE C  32      75.980  86.140  89.600  1.00  0.00           H
ATOM   1756  CG2 ILE C  32      76.650  84.710  91.070  1.00  0.00           C
ATOM   1757 HG21 ILE C  32      75.710  84.170  90.840  1.00  0.00           H
ATOM   1758 HG22 ILE C  32      77.480  83.960  91.150  1.00  0.00           H
ATOM   1759 HG23 ILE C  32      76.470  85.330  91.980  1.00  0.00           H
ATOM   1760  CG1 ILE C  32      77.810  86.890  90.410  1.00  0.00           C
ATOM   1761 HG11 ILE C  32      78.130  87.550  89.580  1.00  0.00           H
ATOM   1762 HG12 ILE C  32      78.670  86.460  90.980  1.00  0.00           H
ATOM   1763  CD  ILE C  32      77.030  87.810  91.320  1.00  0.00           C
ATOM   1764  HD1 ILE C  32      76.510  87.300  92.160  1.00  0.00           H
ATOM   1765  HD2 ILE C  32      77.520  88.700  91.750  1.00  0.00           H
ATOM   1766  HD3 ILE C  32      76.160  88.250  90.790  1.00  0.00           H
ATOM   1767  C   ILE C  32      78.840  84.530  88.710  1.00  0.00           C
ATOM   1768  O   ILE C  32      79.190  83.480  89.270  1.00  0.00           O
ATOM   1769  N   GLY C  33      79.720  85.330  88.050  1.00  0.00           N
ATOM   1770  HN  GLY C  33      79.480  86.110  87.470  1.00  0.00           H
ATOM   1771  CA  GLY C  33      81.140  85.130  88.150  1.00  0.00           C
ATOM   1772  HA1 GLY C  33      81.510  84.680  89.060  1.00  0.00           H
ATOM   1773  HA2 GLY C  33      81.520  84.560  87.310  1.00  0.00           H
ATOM   1774  C   GLY C  33      81.860  86.470  88.230  1.00  0.00           C
ATOM   1775  O   GLY C  33      81.270  87.550  88.160  1.00  0.00           O
ATOM   1776  N   LEU C  34      83.210  86.360  88.310  1.00  0.00           N
ATOM   1777  HN  LEU C  34      83.680  85.500  88.460  1.00  0.00           H
ATOM   1778  CA  LEU C  34      84.020  87.530  88.120  1.00  0.00           C
ATOM   1779  HA  LEU C  34      83.420  88.420  88.270  1.00  0.00           H
ATOM   1780  CB  LEU C  34      85.110  87.550  89.140  1.00  0.00           C
ATOM   1781  HB1 LEU C  34      85.650  88.510  88.990  1.00  0.00           H
ATOM   1782  HB2 LEU C  34      85.770  86.660  89.170  1.00  0.00           H
ATOM   1783  CG  LEU C  34      84.640  87.660  90.600  1.00  0.00           C
ATOM   1784  HG  LEU C  34      84.390  86.670  91.040  1.00  0.00           H
ATOM   1785  CD1 LEU C  34      85.820  88.130  91.460  1.00  0.00           C
ATOM   1786 HD11 LEU C  34      86.620  87.370  91.570  1.00  0.00           H
ATOM   1787 HD12 LEU C  34      86.340  89.000  91.010  1.00  0.00           H
ATOM   1788 HD13 LEU C  34      85.640  88.370  92.530  1.00  0.00           H
ATOM   1789  CD2 LEU C  34      83.480  88.600  90.900  1.00  0.00           C
ATOM   1790 HD21 LEU C  34      83.450  88.920  91.960  1.00  0.00           H
ATOM   1791 HD22 LEU C  34      83.680  89.580  90.400  1.00  0.00           H
ATOM   1792 HD23 LEU C  34      82.470  88.310  90.550  1.00  0.00           H
ATOM   1793  C   LEU C  34      84.600  87.640  86.720  1.00  0.00           C
ATOM   1794  O   LEU C  34      84.920  88.690  86.160  1.00  0.00           O
ATOM   1795  N   MET C  35      84.650  86.470  86.010  1.00  0.00           N
ATOM   1796  HN  MET C  35      84.540  85.590  86.470  1.00  0.00           H
ATOM   1797  CA  MET C  35      84.950  86.360  84.570  1.00  0.00           C
ATOM   1798  HA  MET C  35      84.610  87.290  84.150  1.00  0.00           H
ATOM   1799  CB  MET C  35      86.510  86.060  84.430  1.00  0.00           C
ATOM   1800  HB1 MET C  35      86.740  85.770  83.380  1.00  0.00           H
ATOM   1801  HB2 MET C  35      86.870  85.210  85.050  1.00  0.00           H
ATOM   1802  CG  MET C  35      87.340  87.160  85.030  1.00  0.00           C
ATOM   1803  HG1 MET C  35      87.490  87.060  86.120  1.00  0.00           H
ATOM   1804  HG2 MET C  35      86.780  88.080  84.740  1.00  0.00           H
ATOM   1805  SD  MET C  35      89.050  87.170  84.530  1.00  0.00           S
ATOM   1806  CE  MET C  35      88.890  87.770  82.830  1.00  0.00           C
ATOM   1807  HE1 MET C  35      88.630  88.840  82.700  1.00  0.00           H
ATOM   1808  HE2 MET C  35      89.850  87.570  82.310  1.00  0.00           H
ATOM   1809  HE3 MET C  35      88.060  87.180  82.400  1.00  0.00           H
ATOM   1810  C   MET C  35      84.030  85.320  83.910  1.00  0.00           C
ATOM   1811  O   MET C  35      84.160  84.130  84.200  1.00  0.00           O
ATOM   1812  N   VAL C  36      83.190  85.740  83.030  1.00  0.00           N
ATOM   1813  HN  VAL C  36      83.030  86.690  82.740  1.00  0.00           H
ATOM   1814  CA  VAL C  36      82.320  84.760  82.380  1.00  0.00           C
ATOM   1815  HA  VAL C  36      82.340  83.750  82.760  1.00  0.00           H
ATOM   1816  CB  VAL C  36      80.870  85.270  82.550  1.00  0.00           C
ATOM   1817  HB  VAL C  36      80.860  86.320  82.180  1.00  0.00           H
ATOM   1818  CG1 VAL C  36      79.750  84.450  81.830  1.00  0.00           C
ATOM   1819 HG11 VAL C  36      78.790  85.010  81.840  1.00  0.00           H
ATOM   1820 HG12 VAL C  36      80.010  84.350  80.760  1.00  0.00           H
ATOM   1821 HG13 VAL C  36      79.670  83.450  82.310  1.00  0.00           H
ATOM   1822  CG2 VAL C  36      80.620  85.400  84.070  1.00  0.00           C
ATOM   1823 HG21 VAL C  36      79.530  85.610  84.160  1.00  0.00           H
ATOM   1824 HG22 VAL C  36      80.840  84.430  84.560  1.00  0.00           H
ATOM   1825 HG23 VAL C  36      81.090  86.250  84.610  1.00  0.00           H
ATOM   1826  C   VAL C  36      82.680  84.580  80.920  1.00  0.00           C
ATOM   1827  O   VAL C  36      82.560  85.620  80.270  1.00  0.00           O
ATOM   1828  N   GLY C  37      83.060  83.420  80.420  1.00  0.00           N
ATOM   1829  HN  GLY C  37      82.980  82.620  81.020  1.00  0.00           H
ATOM   1830  CA  GLY C  37      83.320  83.200  79.010  1.00  0.00           C
ATOM   1831  HA1 GLY C  37      84.030  83.920  78.640  1.00  0.00           H
ATOM   1832  HA2 GLY C  37      83.680  82.190  78.880  1.00  0.00           H
ATOM   1833  C   GLY C  37      82.050  83.290  78.130  1.00  0.00           C
ATOM   1834  O   GLY C  37      81.020  83.920  78.450  1.00  0.00           O
ATOM   1835  N   GLY C  38      82.180  82.750  76.930  1.00  0.00           N
ATOM   1836  HN  GLY C  38      82.910  82.060  76.910  1.00  0.00           H
ATOM   1837  CA  GLY C  38      81.220  82.890  75.830  1.00  0.00           C
ATOM   1838  HA1 GLY C  38      81.240  83.940  75.570  1.00  0.00           H
ATOM   1839  HA2 GLY C  38      81.590  82.330  74.990  1.00  0.00           H
ATOM   1840  C   GLY C  38      79.810  82.400  76.070  1.00  0.00           C
ATOM   1841  O   GLY C  38      79.650  81.430  76.860  1.00  0.00           O
ATOM   1842  N   VAL C  39      78.850  82.920  75.350  1.00  0.00           N
ATOM   1843  HN  VAL C  39      79.040  83.620  74.660  1.00  0.00           H
ATOM   1844  CA  VAL C  39      77.410  82.660  75.590  1.00  0.00           C
ATOM   1845  HA  VAL C  39      77.380  81.810  76.260  1.00  0.00           H
ATOM   1846  CB  VAL C  39      76.830  83.910  76.090  1.00  0.00           C
ATOM   1847  HB  VAL C  39      76.800  84.740  75.350  1.00  0.00           H
ATOM   1848  CG1 VAL C  39      77.590  84.420  77.300  1.00  0.00           C
ATOM   1849 HG11 VAL C  39      77.780  83.650  78.080  1.00  0.00           H
ATOM   1850 HG12 VAL C  39      78.490  84.940  76.910  1.00  0.00           H
ATOM   1851 HG13 VAL C  39      77.090  85.310  77.740  1.00  0.00           H
ATOM   1852  CG2 VAL C  39      75.390  83.620  76.560  1.00  0.00           C
ATOM   1853 HG21 VAL C  39      75.450  82.980  77.470  1.00  0.00           H
ATOM   1854 HG22 VAL C  39      74.860  84.570  76.810  1.00  0.00           H
ATOM   1855 HG23 VAL C  39      74.800  83.190  75.730  1.00  0.00           H
ATOM   1856  C   VAL C  39      76.610  82.260  74.310  1.00  0.00           C
ATOM   1857  O   VAL C  39      76.680  82.990  73.330  1.00  0.00           O
ATOM   1858  N   VAL C  40      75.860  81.100  74.260  1.00  0.00           N
ATOM   1859  HN  VAL C  40      75.800  80.580  75.110  1.00  0.00           H
ATOM   1860  CA  VAL C  40      74.970  80.750  73.180  1.00  0.00           C
ATOM   1861  HA  VAL C  40      75.060  81.440  72.350  1.00  0.00           H
ATOM   1862  CB  VAL C  40      75.180  79.410  72.460  1.00  0.00           C
ATOM   1863  HB  VAL C  40      74.920  78.620  73.190  1.00  0.00           H
ATOM   1864  CG1 VAL C  40      74.330  79.250  71.140  1.00  0.00           C
ATOM   1865 HG11 VAL C  40      74.280  80.000  70.330  1.00  0.00           H
ATOM   1866 HG12 VAL C  40      74.520  78.290  70.610  1.00  0.00           H
ATOM   1867 HG13 VAL C  40      73.280  79.150  71.500  1.00  0.00           H
ATOM   1868  CG2 VAL C  40      76.680  79.300  72.280  1.00  0.00           C
ATOM   1869 HG21 VAL C  40      77.290  79.120  73.180  1.00  0.00           H
ATOM   1870 HG22 VAL C  40      76.990  78.440  71.650  1.00  0.00           H
ATOM   1871 HG23 VAL C  40      77.090  80.130  71.670  1.00  0.00           H
ATOM   1872  C   VAL C  40      73.590  80.840  73.720  1.00  0.00           C
ATOM   1873  O   VAL C  40      73.230  80.200  74.700  1.00  0.00           O
ATOM   1874  N   ILE C  41      72.740  81.530  72.970  1.00  0.00           N
ATOM   1875  HN  ILE C  41      73.150  81.960  72.170  1.00  0.00           H
ATOM   1876  CA  ILE C  41      71.320  81.630  73.130  1.00  0.00           C
ATOM   1877  HA  ILE C  41      71.020  81.120  74.040  1.00  0.00           H
ATOM   1878  CB  ILE C  41      70.700  83.010  73.050  1.00  0.00           C
ATOM   1879  HB  ILE C  41      70.910  83.620  72.140  1.00  0.00           H
ATOM   1880  CG2 ILE C  41      69.230  82.890  73.350  1.00  0.00           C
ATOM   1881 HG21 ILE C  41      68.710  83.850  73.560  1.00  0.00           H
ATOM   1882 HG22 ILE C  41      68.650  82.500  72.490  1.00  0.00           H
ATOM   1883 HG23 ILE C  41      68.900  82.240  74.180  1.00  0.00           H
ATOM   1884  CG1 ILE C  41      71.320  83.910  74.240  1.00  0.00           C
ATOM   1885 HG11 ILE C  41      71.640  83.200  75.030  1.00  0.00           H
ATOM   1886 HG12 ILE C  41      70.490  84.570  74.580  1.00  0.00           H
ATOM   1887  CD  ILE C  41      72.500  84.770  73.930  1.00  0.00           C
ATOM   1888  HD1 ILE C  41      72.650  85.480  74.770  1.00  0.00           H
ATOM   1889  HD2 ILE C  41      73.450  84.220  73.750  1.00  0.00           H
ATOM   1890  HD3 ILE C  41      72.290  85.540  73.160  1.00  0.00           H
ATOM   1891  C   ILE C  41      70.590  80.760  72.060  1.00  0.00           C
ATOM   1892  O   ILE C  41      70.830  81.000  70.910  1.00  0.00           O
ATOM   1893  N   ALA C  42      69.900  79.650  72.380  1.00  0.00           N
ATOM   1894  HN  ALA C  42      69.830  79.300  73.310  1.00  0.00           H
ATOM   1895  CA  ALA C  42      69.340  78.800  71.350  1.00  0.00           C
ATOM   1896  HA  ALA C  42      68.870  79.340  70.540  1.00  0.00           H
ATOM   1897  CB  ALA C  42      70.340  77.700  70.980  1.00  0.00           C
ATOM   1898  HB1 ALA C  42      71.160  78.130  70.350  1.00  0.00           H
ATOM   1899  HB2 ALA C  42      70.790  77.180  71.850  1.00  0.00           H
ATOM   1900  HB3 ALA C  42      69.850  76.970  70.300  1.00  0.00           H
ATOM   1901  C   ALA C  42      68.280  78.010  72.090  1.00  0.00           C
ATOM   1902  O   ALA C  42      68.330  77.790  73.300  1.00  0.00           O
ATOM   1903  N   NME C  43      67.300  77.490  71.300  1.00  0.00           N
ATOM   1904  HN  NME C  43      67.340  77.680  70.330  1.00  0.00           H
ATOM   1905  CH3 NME C  43      66.160  76.570  71.860  1.00  0.00           C
ATOM   1906 HH31 NME C  43      65.670  75.970  71.060  1.00  0.00           H
ATOM   1907 HH32 NME C  43      66.450  75.820  72.620  1.00  0.00           H
ATOM   1908 HH33 NME C  43      65.390  77.180  72.390  1.00  0.00           H
ATOM   1909  CH3 ACE D   0      64.210 109.680  91.120  1.00  0.00           C
ATOM   1910 HH31 ACE D   0      65.030 108.940  91.260  1.00  0.00           H
ATOM   1911 HH32 ACE D   0      63.230 109.310  91.470  1.00  0.00           H
ATOM   1912 HH33 ACE D   0      64.210 109.900  90.030  1.00  0.00           H
ATOM   1913  C   ACE D   0      64.340 110.990  91.840  1.00  0.00           C
ATOM   1914  O   ACE D   0      63.480 111.860  91.780  1.00  0.00           O
ATOM   1915  N   ASP D   1      65.540 111.160  92.530  1.00  0.00           N
ATOM   1916  HN  ASP D   1      66.210 110.460  92.300  1.00  0.00           H
ATOM   1917  CA  ASP D   1      65.860 112.260  93.390  1.00  0.00           C
ATOM   1918  HA  ASP D   1      66.940 112.220  93.400  1.00  0.00           H
ATOM   1919  CB  ASP D   1      65.470 113.700  92.820  1.00  0.00           C
ATOM   1920  HB1 ASP D   1      64.390 113.830  93.050  1.00  0.00           H
ATOM   1921  HB2 ASP D   1      65.590 113.710  91.720  1.00  0.00           H
ATOM   1922  CG  ASP D   1      66.210 114.870  93.380  1.00  0.00           C
ATOM   1923  OD1 ASP D   1      66.890 114.710  94.400  1.00  0.00           O
ATOM   1924  OD2 ASP D   1      66.000 116.000  92.860  1.00  0.00           O
ATOM   1925  C   ASP D   1      65.400 112.060  94.780  1.00  0.00           C
ATOM   1926  O   ASP D   1      64.260 111.750  95.120  1.00  0.00           O
ATOM   1927  N   ALA D   2      66.310 112.140  95.790  1.00  0.00           N
ATOM   1928  HN  ALA D   2      67.190 112.590  95.650  1.00  0.00           H
ATOM   1929  CA  ALA D   2      66.000 111.890  97.200  1.00  0.00           C
ATOM   1930  HA  ALA D   2      64.950 112.010  97.430  1.00  0.00           H
ATOM   1931  CB  ALA D   2      66.550 110.540  97.690  1.00  0.00           C
ATOM   1932  HB1 ALA D   2      67.610 110.430  97.390  1.00  0.00           H
ATOM   1933  HB2 ALA D   2      66.580 110.400  98.800  1.00  0.00           H
ATOM   1934  HB3 ALA D   2      66.080 109.680  97.170  1.00  0.00           H
ATOM   1935  C   ALA D   2      66.860 112.820  98.010  1.00  0.00           C
ATOM   1936  O   ALA D   2      67.870 113.270  97.500  1.00  0.00           O
ATOM   1937  N   GLU D   3      66.350 113.250  99.180  1.00  0.00           N
ATOM   1938  HN  GLU D   3      65.520 112.890  99.590  1.00  0.00           H
ATOM   1939  CA  GLU D   3      67.070 114.160  99.960  1.00  0.00           C
ATOM   1940  HA  GLU D   3      67.540 114.890  99.320  1.00  0.00           H
ATOM   1941  CB  GLU D   3      66.070 114.960 100.840  1.00  0.00           C
ATOM   1942  HB1 GLU D   3      66.610 115.770 101.380  1.00  0.00           H
ATOM   1943  HB2 GLU D   3      65.600 114.180 101.480  1.00  0.00           H
ATOM   1944  CG  GLU D   3      65.120 115.720  99.910  1.00  0.00           C
ATOM   1945  HG1 GLU D   3      64.930 115.370  98.870  1.00  0.00           H
ATOM   1946  HG2 GLU D   3      65.620 116.700  99.720  1.00  0.00           H
ATOM   1947  CD  GLU D   3      63.830 116.220 100.540  1.00  0.00           C
ATOM   1948  OE1 GLU D   3      63.230 115.430 101.350  1.00  0.00           O
ATOM   1949  OE2 GLU D   3      63.390 117.280 100.020  1.00  0.00           O
ATOM   1950  C   GLU D   3      68.210 113.660 100.750  1.00  0.00           C
ATOM   1951  O   GLU D   3      68.090 112.650 101.450  1.00  0.00           O
ATOM   1952  N   PHE D   4      69.360 114.260 100.600  1.00  0.00           N
ATOM   1953  HN  PHE D   4      69.430 115.080 100.040  1.00  0.00           H
ATOM   1954  CA  PHE D   4      70.600 114.030 101.360  1.00  0.00           C
ATOM   1955  HA  PHE D   4      71.000 113.030 101.340  1.00  0.00           H
ATOM   1956  CB  PHE D   4      71.760 114.900 100.710  1.00  0.00           C
ATOM   1957  HB1 PHE D   4      72.630 114.900 101.400  1.00  0.00           H
ATOM   1958  HB2 PHE D   4      71.590 116.000 100.660  1.00  0.00           H
ATOM   1959  CG  PHE D   4      72.180 114.410  99.400  1.00  0.00           C
ATOM   1960  CD1 PHE D   4      73.370 113.620  99.310  1.00  0.00           C
ATOM   1961  HD1 PHE D   4      74.010 113.490 100.170  1.00  0.00           H
ATOM   1962  CE1 PHE D   4      73.880 113.310  98.050  1.00  0.00           C
ATOM   1963  HE1 PHE D   4      74.880 112.880  98.010  1.00  0.00           H
ATOM   1964  CZ  PHE D   4      73.300 113.770  96.850  1.00  0.00           C
ATOM   1965  HZ  PHE D   4      73.660 113.520  95.860  1.00  0.00           H
ATOM   1966  CD2 PHE D   4      71.540 114.800  98.230  1.00  0.00           C
ATOM   1967  HD2 PHE D   4      70.680 115.450  98.300  1.00  0.00           H
ATOM   1968  CE2 PHE D   4      72.100 114.490  96.960  1.00  0.00           C
ATOM   1969  HE2 PHE D   4      71.590 114.800  96.050  1.00  0.00           H
ATOM   1970  C   PHE D   4      70.490 114.430 102.890  1.00  0.00           C
ATOM   1971  O   PHE D   4      69.740 115.300 103.240  1.00  0.00           O
ATOM   1972  N   ARG D   5      71.030 113.650 103.820  1.00  0.00           N
ATOM   1973  HN  ARG D   5      71.470 112.780 103.640  1.00  0.00           H
ATOM   1974  CA  ARG D   5      71.120 114.040 105.270  1.00  0.00           C
ATOM   1975  HA  ARG D   5      70.470 114.880 105.450  1.00  0.00           H
ATOM   1976  CB  ARG D   5      70.800 112.820 106.100  1.00  0.00           C
ATOM   1977  HB1 ARG D   5      70.910 113.150 107.150  1.00  0.00           H
ATOM   1978  HB2 ARG D   5      71.520 112.010 105.870  1.00  0.00           H
ATOM   1979  CG  ARG D   5      69.390 112.240 105.920  1.00  0.00           C
ATOM   1980  HG1 ARG D   5      69.230 111.460 106.690  1.00  0.00           H
ATOM   1981  HG2 ARG D   5      69.440 111.750 104.920  1.00  0.00           H
ATOM   1982  CD  ARG D   5      68.190 113.200 106.060  1.00  0.00           C
ATOM   1983  HD1 ARG D   5      67.260 112.630 105.830  1.00  0.00           H
ATOM   1984  HD2 ARG D   5      68.370 114.050 105.370  1.00  0.00           H
ATOM   1985  NE  ARG D   5      68.230 113.660 107.470  1.00  0.00           N
ATOM   1986  HE  ARG D   5      68.900 114.350 107.760  1.00  0.00           H
ATOM   1987  CZ  ARG D   5      67.500 113.060 108.420  1.00  0.00           C
ATOM   1988  NH1 ARG D   5      66.740 112.030 108.280  1.00  0.00           N
ATOM   1989 HH11 ARG D   5      66.770 111.530 107.410  1.00  0.00           H
ATOM   1990 HH12 ARG D   5      66.320 111.750 109.140  1.00  0.00           H
ATOM   1991  NH2 ARG D   5      67.530 113.720 109.570  1.00  0.00           N
ATOM   1992 HH21 ARG D   5      68.040 114.580 109.620  1.00  0.00           H
ATOM   1993 HH22 ARG D   5      67.040 113.240 110.300  1.00  0.00           H
ATOM   1994  C   ARG D   5      72.540 114.610 105.610  1.00  0.00           C
ATOM   1995  O   ARG D   5      73.560 113.950 105.490  1.00  0.00           O
ATOM   1996  N   HIS D   6      72.660 115.770 106.170  1.00  0.00           N
ATOM   1997  HN  HIS D   6      71.880 116.370 106.330  1.00  0.00           H
ATOM   1998  CA  HIS D   6      73.980 116.060 106.710  1.00  0.00           C
ATOM   1999  HA  HIS D   6      74.790 115.470 106.290  1.00  0.00           H
ATOM   2000  CB  HIS D   6      74.330 117.570 106.450  1.00  0.00           C
ATOM   2001  HB1 HIS D   6      75.250 117.820 107.010  1.00  0.00           H
ATOM   2002  HB2 HIS D   6      73.640 118.270 106.970  1.00  0.00           H
ATOM   2003  ND1 HIS D   6      75.490 118.100 104.320  1.00  0.00           N
ATOM   2004  CG  HIS D   6      74.310 118.080 105.050  1.00  0.00           C
ATOM   2005  CE1 HIS D   6      75.180 118.820 103.200  1.00  0.00           C
ATOM   2006  HE1 HIS D   6      75.920 119.120 102.470  1.00  0.00           H
ATOM   2007  NE2 HIS D   6      73.850 119.150 103.150  1.00  0.00           N
ATOM   2008  HE2 HIS D   6      73.420 119.770 102.500  1.00  0.00           H
ATOM   2009  CD2 HIS D   6      73.320 118.580 104.350  1.00  0.00           C
ATOM   2010  HD2 HIS D   6      72.300 118.890 104.550  1.00  0.00           H
ATOM   2011  C   HIS D   6      73.900 115.900 108.210  1.00  0.00           C
ATOM   2012  O   HIS D   6      74.900 116.070 108.920  1.00  0.00           O
ATOM   2013  N   ASP D   7      72.760 115.620 108.760  1.00  0.00           N
ATOM   2014  HN  ASP D   7      71.880 115.510 108.290  1.00  0.00           H
ATOM   2015  CA  ASP D   7      72.400 115.560 110.150  1.00  0.00           C
ATOM   2016  HA  ASP D   7      73.250 115.740 110.800  1.00  0.00           H
ATOM   2017  CB  ASP D   7      71.160 116.590 110.390  1.00  0.00           C
ATOM   2018  HB1 ASP D   7      71.480 117.540 109.920  1.00  0.00           H
ATOM   2019  HB2 ASP D   7      70.860 116.760 111.450  1.00  0.00           H
ATOM   2020  CG  ASP D   7      69.880 116.100 109.670  1.00  0.00           C
ATOM   2021  OD1 ASP D   7      70.030 115.550 108.530  1.00  0.00           O
ATOM   2022  OD2 ASP D   7      68.700 116.250 110.120  1.00  0.00           O
ATOM   2023  C   ASP D   7      72.010 114.150 110.620  1.00  0.00           C
ATOM   2024  O   ASP D   7      71.500 113.920 111.720  1.00  0.00           O
ATOM   2025  N   SER D   8      72.390 113.110 109.810  1.00  0.00           N
ATOM   2026  HN  SER D   8      72.920 113.350 109.000  1.00  0.00           H
ATOM   2027  CA  SER D   8      72.200 111.680 110.150  1.00  0.00           C
ATOM   2028  HA  SER D   8      72.680 111.530 111.100  1.00  0.00           H
ATOM   2029  CB  SER D   8      70.710 111.190 110.100  1.00  0.00           C
ATOM   2030  HB1 SER D   8      70.250 111.390 109.110  1.00  0.00           H
ATOM   2031  HB2 SER D   8      70.200 111.910 110.780  1.00  0.00           H
ATOM   2032  OG  SER D   8      70.520 109.880 110.670  1.00  0.00           O
ATOM   2033  HG1 SER D   8      70.230 109.970 111.580  1.00  0.00           H
ATOM   2034  C   SER D   8      73.070 110.830 109.160  1.00  0.00           C
ATOM   2035  O   SER D   8      73.640 111.410 108.210  1.00  0.00           O
ATOM   2036  N   GLY D   9      73.240 109.480 109.250  1.00  0.00           N
ATOM   2037  HN  GLY D   9      72.590 109.050 109.870  1.00  0.00           H
ATOM   2038  CA  GLY D   9      74.370 108.650 108.780  1.00  0.00           C
ATOM   2039  HA1 GLY D   9      75.270 108.890 109.330  1.00  0.00           H
ATOM   2040  HA2 GLY D   9      74.070 107.620 108.880  1.00  0.00           H
ATOM   2041  C   GLY D   9      74.700 108.830 107.280  1.00  0.00           C
ATOM   2042  O   GLY D   9      73.860 108.860 106.350  1.00  0.00           O
ATOM   2043  N   TYR D  10      75.980 108.860 106.920  1.00  0.00           N
ATOM   2044  HN  TYR D  10      76.570 109.040 107.700  1.00  0.00           H
ATOM   2045  CA  TYR D  10      76.520 108.720 105.530  1.00  0.00           C
ATOM   2046  HA  TYR D  10      75.990 109.520 105.030  1.00  0.00           H
ATOM   2047  CB  TYR D  10      78.090 108.890 105.730  1.00  0.00           C
ATOM   2048  HB1 TYR D  10      78.530 107.980 106.190  1.00  0.00           H
ATOM   2049  HB2 TYR D  10      78.390 109.750 106.360  1.00  0.00           H
ATOM   2050  CG  TYR D  10      78.730 109.110 104.380  1.00  0.00           C
ATOM   2051  CD1 TYR D  10      79.040 110.400 104.060  1.00  0.00           C
ATOM   2052  HD1 TYR D  10      78.760 111.200 104.730  1.00  0.00           H
ATOM   2053  CE1 TYR D  10      79.840 110.670 102.970  1.00  0.00           C
ATOM   2054  HE1 TYR D  10      80.140 111.680 102.730  1.00  0.00           H
ATOM   2055  CZ  TYR D  10      80.330 109.630 102.120  1.00  0.00           C
ATOM   2056  OH  TYR D  10      81.140 110.010 101.060  1.00  0.00           O
ATOM   2057  HH  TYR D  10      81.910 109.440 101.110  1.00  0.00           H
ATOM   2058  CD2 TYR D  10      79.100 108.070 103.480  1.00  0.00           C
ATOM   2059  HD2 TYR D  10      78.870 107.020 103.550  1.00  0.00           H
ATOM   2060  CE2 TYR D  10      79.880 108.360 102.330  1.00  0.00           C
ATOM   2061  HE2 TYR D  10      80.070 107.590 101.590  1.00  0.00           H
ATOM   2062  C   TYR D  10      76.010 107.360 104.940  1.00  0.00           C
ATOM   2063  O   TYR D  10      75.980 106.310 105.620  1.00  0.00           O
ATOM   2064  N   GLU D  11      75.570 107.320 103.670  1.00  0.00           N
ATOM   2065  HN  GLU D  11      75.830 108.130 103.150  1.00  0.00           H
ATOM   2066  CA  GLU D  11      75.370 106.150 102.830  1.00  0.00           C
ATOM   2067  HA  GLU D  11      75.410 105.260 103.430  1.00  0.00           H
ATOM   2068  CB  GLU D  11      73.920 106.110 102.280  1.00  0.00           C
ATOM   2069  HB1 GLU D  11      73.710 105.220 101.660  1.00  0.00           H
ATOM   2070  HB2 GLU D  11      73.670 106.960 101.600  1.00  0.00           H
ATOM   2071  CG  GLU D  11      72.780 106.100 103.420  1.00  0.00           C
ATOM   2072  HG1 GLU D  11      72.740 106.990 104.080  1.00  0.00           H
ATOM   2073  HG2 GLU D  11      73.030 105.160 103.950  1.00  0.00           H
ATOM   2074  CD  GLU D  11      71.380 105.870 102.790  1.00  0.00           C
ATOM   2075  OE1 GLU D  11      70.780 104.800 103.080  1.00  0.00           O
ATOM   2076  OE2 GLU D  11      70.950 106.760 102.080  1.00  0.00           O
ATOM   2077  C   GLU D  11      76.420 106.060 101.670  1.00  0.00           C
ATOM   2078  O   GLU D  11      76.550 106.980 100.880  1.00  0.00           O
ATOM   2079  N   VAL D  12      77.100 104.950 101.570  1.00  0.00           N
ATOM   2080  HN  VAL D  12      76.890 104.190 102.190  1.00  0.00           H
ATOM   2081  CA  VAL D  12      78.170 104.650 100.620  1.00  0.00           C
ATOM   2082  HA  VAL D  12      78.850 105.480 100.710  1.00  0.00           H
ATOM   2083  CB  VAL D  12      78.860 103.410 101.000  1.00  0.00           C
ATOM   2084  HB  VAL D  12      78.120 102.580 101.040  1.00  0.00           H
ATOM   2085  CG1 VAL D  12      80.000 102.930 100.000  1.00  0.00           C
ATOM   2086 HG11 VAL D  12      79.650 102.880  98.950  1.00  0.00           H
ATOM   2087 HG12 VAL D  12      80.630 103.840  99.980  1.00  0.00           H
ATOM   2088 HG13 VAL D  12      80.480 101.990 100.350  1.00  0.00           H
ATOM   2089  CG2 VAL D  12      79.580 103.660 102.290  1.00  0.00           C
ATOM   2090 HG21 VAL D  12      80.090 102.700 102.530  1.00  0.00           H
ATOM   2091 HG22 VAL D  12      80.270 104.490 102.040  1.00  0.00           H
ATOM   2092 HG23 VAL D  12      79.060 104.030 103.200  1.00  0.00           H
ATOM   2093  C   VAL D  12      77.700 104.580  99.180  1.00  0.00           C
ATOM   2094  O   VAL D  12      76.970 103.720  98.730  1.00  0.00           O
ATOM   2095  N   HIS D  13      78.170 105.500  98.350  1.00  0.00           N
ATOM   2096  HN  HIS D  13      78.810 106.170  98.710  1.00  0.00           H
ATOM   2097  CA  HIS D  13      77.970 105.560  96.900  1.00  0.00           C
ATOM   2098  HA  HIS D  13      77.080 105.000  96.680  1.00  0.00           H
ATOM   2099  CB  HIS D  13      77.520 107.030  96.430  1.00  0.00           C
ATOM   2100  HB1 HIS D  13      77.390 106.980  95.330  1.00  0.00           H
ATOM   2101  HB2 HIS D  13      78.220 107.870  96.660  1.00  0.00           H
ATOM   2102  ND1 HIS D  13      75.020 106.920  96.880  1.00  0.00           N
ATOM   2103  CG  HIS D  13      76.230 107.530  97.150  1.00  0.00           C
ATOM   2104  CE1 HIS D  13      74.120 107.570  97.620  1.00  0.00           C
ATOM   2105  HE1 HIS D  13      73.060 107.320  97.700  1.00  0.00           H
ATOM   2106  NE2 HIS D  13      74.690 108.570  98.360  1.00  0.00           N
ATOM   2107  HE2 HIS D  13      74.170 109.010  99.100  1.00  0.00           H
ATOM   2108  CD2 HIS D  13      76.010 108.580  98.040  1.00  0.00           C
ATOM   2109  HD2 HIS D  13      76.810 109.180  98.460  1.00  0.00           H
ATOM   2110  C   HIS D  13      79.160 105.050  96.110  1.00  0.00           C
ATOM   2111  O   HIS D  13      79.130 104.980  94.910  1.00  0.00           O
ATOM   2112  N   HIS D  14      80.230 104.580  96.830  1.00  0.00           N
ATOM   2113  HN  HIS D  14      80.280 104.750  97.810  1.00  0.00           H
ATOM   2114  CA  HIS D  14      81.500 104.110  96.250  1.00  0.00           C
ATOM   2115  HA  HIS D  14      81.660 104.910  95.540  1.00  0.00           H
ATOM   2116  CB  HIS D  14      82.600 103.760  97.300  1.00  0.00           C
ATOM   2117  HB1 HIS D  14      83.510 103.350  96.800  1.00  0.00           H
ATOM   2118  HB2 HIS D  14      82.200 102.960  97.960  1.00  0.00           H
ATOM   2119  ND1 HIS D  14      83.650 104.510  99.400  1.00  0.00           N
ATOM   2120  CG  HIS D  14      83.310 104.850  98.090  1.00  0.00           C
ATOM   2121  CE1 HIS D  14      84.250 105.590  99.900  1.00  0.00           C
ATOM   2122  HE1 HIS D  14      84.800 105.370 100.820  1.00  0.00           H
ATOM   2123  NE2 HIS D  14      84.350 106.580  98.970  1.00  0.00           N
ATOM   2124  HE2 HIS D  14      84.450 107.570  99.120  1.00  0.00           H
ATOM   2125  CD2 HIS D  14      83.750 106.080  97.800  1.00  0.00           C
ATOM   2126  HD2 HIS D  14      83.660 106.650  96.890  1.00  0.00           H
ATOM   2127  C   HIS D  14      81.210 102.880  95.330  1.00  0.00           C
ATOM   2128  O   HIS D  14      80.220 102.190  95.580  1.00  0.00           O
ATOM   2129  N   GLN D  15      82.150 102.660  94.290  1.00  0.00           N
ATOM   2130  HN  GLN D  15      82.960 103.250  94.260  1.00  0.00           H
ATOM   2131  CA  GLN D  15      81.920 101.810  93.110  1.00  0.00           C
ATOM   2132  HA  GLN D  15      81.340 102.410  92.430  1.00  0.00           H
ATOM   2133  CB  GLN D  15      83.230 101.490  92.370  1.00  0.00           C
ATOM   2134  HB1 GLN D  15      82.970 100.960  91.420  1.00  0.00           H
ATOM   2135  HB2 GLN D  15      83.930 100.800  92.890  1.00  0.00           H
ATOM   2136  CG  GLN D  15      83.960 102.780  91.910  1.00  0.00           C
ATOM   2137  HG1 GLN D  15      84.330 103.280  92.830  1.00  0.00           H
ATOM   2138  HG2 GLN D  15      83.290 103.570  91.510  1.00  0.00           H
ATOM   2139  CD  GLN D  15      85.160 102.530  90.960  1.00  0.00           C
ATOM   2140  OE1 GLN D  15      85.450 103.220  89.970  1.00  0.00           O
ATOM   2141  NE2 GLN D  15      86.030 101.570  91.320  1.00  0.00           N
ATOM   2142 HE21 GLN D  15      85.900 101.000  92.130  1.00  0.00           H
ATOM   2143 HE22 GLN D  15      86.850 101.480  90.760  1.00  0.00           H
ATOM   2144  C   GLN D  15      81.180 100.510  93.280  1.00  0.00           C
ATOM   2145  O   GLN D  15      81.470  99.690  94.140  1.00  0.00           O
ATOM   2146  N   LYS D  16      80.220 100.160  92.440  1.00  0.00           N
ATOM   2147  HN  LYS D  16      80.170 100.640  91.570  1.00  0.00           H
ATOM   2148  CA  LYS D  16      79.260  99.080  92.670  1.00  0.00           C
ATOM   2149  HA  LYS D  16      79.780  98.190  93.000  1.00  0.00           H
ATOM   2150  CB  LYS D  16      78.100  99.440  93.670  1.00  0.00           C
ATOM   2151  HB1 LYS D  16      78.530  99.470  94.690  1.00  0.00           H
ATOM   2152  HB2 LYS D  16      77.340  98.620  93.770  1.00  0.00           H
ATOM   2153  CG  LYS D  16      77.310 100.730  93.310  1.00  0.00           C
ATOM   2154  HG1 LYS D  16      76.780 100.520  92.350  1.00  0.00           H
ATOM   2155  HG2 LYS D  16      77.990 101.610  93.320  1.00  0.00           H
ATOM   2156  CD  LYS D  16      76.240 100.920  94.300  1.00  0.00           C
ATOM   2157  HD1 LYS D  16      75.680 101.790  93.890  1.00  0.00           H
ATOM   2158  HD2 LYS D  16      75.610 100.000  94.290  1.00  0.00           H
ATOM   2159  CE  LYS D  16      76.720 101.230  95.730  1.00  0.00           C
ATOM   2160  HE1 LYS D  16      77.590 101.920  95.620  1.00  0.00           H
ATOM   2161  HE2 LYS D  16      77.090 100.350  96.300  1.00  0.00           H
ATOM   2162  NZ  LYS D  16      75.710 101.900  96.570  1.00  0.00           N
ATOM   2163  HZ1 LYS D  16      75.950 101.880  97.590  1.00  0.00           H
ATOM   2164  HZ2 LYS D  16      75.560 102.900  96.320  1.00  0.00           H
ATOM   2165  HZ3 LYS D  16      74.800 101.400  96.550  1.00  0.00           H
ATOM   2166  C   LYS D  16      78.690  98.630  91.290  1.00  0.00           C
ATOM   2167  O   LYS D  16      78.640  99.430  90.350  1.00  0.00           O
ATOM   2168  N   LEU D  17      78.280  97.350  91.190  1.00  0.00           N
ATOM   2169  HN  LEU D  17      78.360  96.720  91.960  1.00  0.00           H
ATOM   2170  CA  LEU D  17      77.830  96.780  89.940  1.00  0.00           C
ATOM   2171  HA  LEU D  17      77.540  97.600  89.300  1.00  0.00           H
ATOM   2172  CB  LEU D  17      78.940  95.880  89.280  1.00  0.00           C
ATOM   2173  HB1 LEU D  17      79.180  95.070  90.000  1.00  0.00           H
ATOM   2174  HB2 LEU D  17      79.770  96.600  89.120  1.00  0.00           H
ATOM   2175  CG  LEU D  17      78.550  95.250  87.910  1.00  0.00           C
ATOM   2176  HG  LEU D  17      77.550  94.780  88.010  1.00  0.00           H
ATOM   2177  CD1 LEU D  17      78.450  96.230  86.740  1.00  0.00           C
ATOM   2178 HD11 LEU D  17      79.330  96.910  86.820  1.00  0.00           H
ATOM   2179 HD12 LEU D  17      78.510  95.660  85.790  1.00  0.00           H
ATOM   2180 HD13 LEU D  17      77.480  96.760  86.850  1.00  0.00           H
ATOM   2181  CD2 LEU D  17      79.620  94.190  87.550  1.00  0.00           C
ATOM   2182 HD21 LEU D  17      79.290  93.530  86.720  1.00  0.00           H
ATOM   2183 HD22 LEU D  17      80.450  94.750  87.070  1.00  0.00           H
ATOM   2184 HD23 LEU D  17      80.080  93.480  88.280  1.00  0.00           H
ATOM   2185  C   LEU D  17      76.590  96.030  90.380  1.00  0.00           C
ATOM   2186  O   LEU D  17      76.700  95.080  91.150  1.00  0.00           O
ATOM   2187  N   VAL D  18      75.350  96.390  89.850  1.00  0.00           N
ATOM   2188  HN  VAL D  18      75.220  97.190  89.280  1.00  0.00           H
ATOM   2189  CA  VAL D  18      74.090  96.010  90.540  1.00  0.00           C
ATOM   2190  HA  VAL D  18      74.440  95.340  91.310  1.00  0.00           H
ATOM   2191  CB  VAL D  18      73.450  97.230  91.150  1.00  0.00           C
ATOM   2192  HB  VAL D  18      73.160  98.000  90.390  1.00  0.00           H
ATOM   2193  CG1 VAL D  18      72.280  96.800  91.960  1.00  0.00           C
ATOM   2194 HG11 VAL D  18      71.670  97.590  92.450  1.00  0.00           H
ATOM   2195 HG12 VAL D  18      71.520  96.260  91.340  1.00  0.00           H
ATOM   2196 HG13 VAL D  18      72.620  96.280  92.870  1.00  0.00           H
ATOM   2197  CG2 VAL D  18      74.470  97.840  92.040  1.00  0.00           C
ATOM   2198 HG21 VAL D  18      75.370  98.250  91.540  1.00  0.00           H
ATOM   2199 HG22 VAL D  18      74.180  98.740  92.630  1.00  0.00           H
ATOM   2200 HG23 VAL D  18      74.850  97.130  92.810  1.00  0.00           H
ATOM   2201  C   VAL D  18      73.170  95.260  89.590  1.00  0.00           C
ATOM   2202  O   VAL D  18      72.790  95.780  88.550  1.00  0.00           O
ATOM   2203  N   PHE D  19      72.730  94.040  89.980  1.00  0.00           N
ATOM   2204  HN  PHE D  19      73.250  93.530  90.660  1.00  0.00           H
ATOM   2205  CA  PHE D  19      71.840  93.290  89.160  1.00  0.00           C
ATOM   2206  HA  PHE D  19      71.600  93.890  88.300  1.00  0.00           H
ATOM   2207  CB  PHE D  19      72.480  92.010  88.550  1.00  0.00           C
ATOM   2208  HB1 PHE D  19      72.680  91.320  89.390  1.00  0.00           H
ATOM   2209  HB2 PHE D  19      73.410  92.310  88.020  1.00  0.00           H
ATOM   2210  CG  PHE D  19      71.720  91.400  87.470  1.00  0.00           C
ATOM   2211  CD1 PHE D  19      72.260  90.170  87.020  1.00  0.00           C
ATOM   2212  HD1 PHE D  19      73.120  89.830  87.580  1.00  0.00           H
ATOM   2213  CE1 PHE D  19      71.810  89.480  85.820  1.00  0.00           C
ATOM   2214  HE1 PHE D  19      72.380  88.610  85.500  1.00  0.00           H
ATOM   2215  CZ  PHE D  19      70.760  90.040  85.160  1.00  0.00           C
ATOM   2216  HZ  PHE D  19      70.400  89.620  84.230  1.00  0.00           H
ATOM   2217  CD2 PHE D  19      70.630  91.920  86.740  1.00  0.00           C
ATOM   2218  HD2 PHE D  19      70.060  92.790  87.060  1.00  0.00           H
ATOM   2219  CE2 PHE D  19      70.170  91.180  85.670  1.00  0.00           C
ATOM   2220  HE2 PHE D  19      69.380  91.670  85.110  1.00  0.00           H
ATOM   2221  C   PHE D  19      70.640  92.850  90.050  1.00  0.00           C
ATOM   2222  O   PHE D  19      70.600  91.880  90.820  1.00  0.00           O
ATOM   2223  N   PHE D  20      69.550  93.640  89.810  1.00  0.00           N
ATOM   2224  HN  PHE D  20      69.620  94.390  89.160  1.00  0.00           H
ATOM   2225  CA  PHE D  20      68.320  93.570  90.530  1.00  0.00           C
ATOM   2226  HA  PHE D  20      67.620  94.160  89.950  1.00  0.00           H
ATOM   2227  CB  PHE D  20      67.550  92.180  90.590  1.00  0.00           C
ATOM   2228  HB1 PHE D  20      66.560  92.420  91.010  1.00  0.00           H
ATOM   2229  HB2 PHE D  20      68.170  91.520  91.240  1.00  0.00           H
ATOM   2230  CG  PHE D  20      67.230  91.480  89.280  1.00  0.00           C
ATOM   2231  CD1 PHE D  20      66.040  91.590  88.590  1.00  0.00           C
ATOM   2232  HD1 PHE D  20      65.250  92.290  88.830  1.00  0.00           H
ATOM   2233  CE1 PHE D  20      65.660  90.820  87.510  1.00  0.00           C
ATOM   2234  HE1 PHE D  20      64.770  91.010  86.920  1.00  0.00           H
ATOM   2235  CZ  PHE D  20      66.630  89.870  87.090  1.00  0.00           C
ATOM   2236  HZ  PHE D  20      66.350  89.170  86.320  1.00  0.00           H
ATOM   2237  CD2 PHE D  20      68.140  90.460  88.830  1.00  0.00           C
ATOM   2238  HD2 PHE D  20      69.100  90.360  89.320  1.00  0.00           H
ATOM   2239  CE2 PHE D  20      67.870  89.680  87.740  1.00  0.00           C
ATOM   2240  HE2 PHE D  20      68.540  88.920  87.370  1.00  0.00           H
ATOM   2241  C   PHE D  20      68.280  94.270  91.820  1.00  0.00           C
ATOM   2242  O   PHE D  20      68.670  93.740  92.890  1.00  0.00           O
ATOM   2243  N   ALA D  21      67.810  95.550  91.840  1.00  0.00           N
ATOM   2244  HN  ALA D  21      67.410  96.000  91.040  1.00  0.00           H
ATOM   2245  CA  ALA D  21      67.810  96.360  92.970  1.00  0.00           C
ATOM   2246  HA  ALA D  21      68.620  96.040  93.620  1.00  0.00           H
ATOM   2247  CB  ALA D  21      68.260  97.730  92.520  1.00  0.00           C
ATOM   2248  HB1 ALA D  21      69.320  97.750  92.170  1.00  0.00           H
ATOM   2249  HB2 ALA D  21      67.610  98.110  91.700  1.00  0.00           H
ATOM   2250  HB3 ALA D  21      68.300  98.390  93.410  1.00  0.00           H
ATOM   2251  C   ALA D  21      66.410  96.380  93.620  1.00  0.00           C
ATOM   2252  O   ALA D  21      66.100  97.020  94.600  1.00  0.00           O
ATOM   2253  N   GLU D  22      65.460  95.650  93.090  1.00  0.00           N
ATOM   2254  HN  GLU D  22      65.630  95.000  92.360  1.00  0.00           H
ATOM   2255  CA  GLU D  22      64.110  95.560  93.650  1.00  0.00           C
ATOM   2256  HA  GLU D  22      64.140  95.750  94.720  1.00  0.00           H
ATOM   2257  CB  GLU D  22      63.220  96.660  92.960  1.00  0.00           C
ATOM   2258  HB1 GLU D  22      63.180  96.400  91.880  1.00  0.00           H
ATOM   2259  HB2 GLU D  22      63.830  97.580  92.980  1.00  0.00           H
ATOM   2260  CG  GLU D  22      61.820  96.810  93.590  1.00  0.00           C
ATOM   2261  HG1 GLU D  22      61.740  96.180  94.500  1.00  0.00           H
ATOM   2262  HG2 GLU D  22      61.160  96.270  92.880  1.00  0.00           H
ATOM   2263  CD  GLU D  22      61.360  98.230  93.800  1.00  0.00           C
ATOM   2264  OE1 GLU D  22      62.010  98.900  94.670  1.00  0.00           O
ATOM   2265  OE2 GLU D  22      60.390  98.730  93.140  1.00  0.00           O
ATOM   2266  C   GLU D  22      63.530  94.210  93.340  1.00  0.00           C
ATOM   2267  O   GLU D  22      64.020  93.490  92.470  1.00  0.00           O
ATOM   2268  N   ASP D  23      62.540  93.820  94.070  1.00  0.00           N
ATOM   2269  HN  ASP D  23      62.220  94.380  94.830  1.00  0.00           H
ATOM   2270  CA  ASP D  23      61.770  92.650  93.950  1.00  0.00           C
ATOM   2271  HA  ASP D  23      62.130  91.860  94.590  1.00  0.00           H
ATOM   2272  CB  ASP D  23      60.290  92.890  94.410  1.00  0.00           C
ATOM   2273  HB1 ASP D  23      59.690  91.950  94.370  1.00  0.00           H
ATOM   2274  HB2 ASP D  23      59.770  93.550  93.680  1.00  0.00           H
ATOM   2275  CG  ASP D  23      60.160  93.480  95.790  1.00  0.00           C
ATOM   2276  OD1 ASP D  23      61.110  94.160  96.290  1.00  0.00           O
ATOM   2277  OD2 ASP D  23      59.020  93.270  96.350  1.00  0.00           O
ATOM   2278  C   ASP D  23      61.600  91.970  92.570  1.00  0.00           C
ATOM   2279  O   ASP D  23      61.260  92.570  91.560  1.00  0.00           O
ATOM   2280  N   VAL D  24      61.890  90.670  92.520  1.00  0.00           N
ATOM   2281  HN  VAL D  24      62.220  90.230  93.350  1.00  0.00           H
ATOM   2282  CA  VAL D  24      61.860  89.670  91.410  1.00  0.00           C
ATOM   2283  HA  VAL D  24      61.580  90.240  90.530  1.00  0.00           H
ATOM   2284  CB  VAL D  24      63.210  89.040  91.200  1.00  0.00           C
ATOM   2285  HB  VAL D  24      63.540  88.310  91.970  1.00  0.00           H
ATOM   2286  CG1 VAL D  24      63.180  88.260  89.860  1.00  0.00           C
ATOM   2287 HG11 VAL D  24      64.140  87.750  89.630  1.00  0.00           H
ATOM   2288 HG12 VAL D  24      62.460  87.410  89.850  1.00  0.00           H
ATOM   2289 HG13 VAL D  24      63.020  88.990  89.030  1.00  0.00           H
ATOM   2290  CG2 VAL D  24      64.280  90.130  90.980  1.00  0.00           C
ATOM   2291 HG21 VAL D  24      63.950  90.860  90.200  1.00  0.00           H
ATOM   2292 HG22 VAL D  24      64.380  90.680  91.940  1.00  0.00           H
ATOM   2293 HG23 VAL D  24      65.270  89.700  90.730  1.00  0.00           H
ATOM   2294  C   VAL D  24      60.810  88.610  91.600  1.00  0.00           C
ATOM   2295  O   VAL D  24      60.950  87.870  92.540  1.00  0.00           O
ATOM   2296  N   GLY D  25      59.730  88.630  90.810  1.00  0.00           N
ATOM   2297  HN  GLY D  25      59.600  89.270  90.060  1.00  0.00           H
ATOM   2298  CA  GLY D  25      58.820  87.430  90.860  1.00  0.00           C
ATOM   2299  HA1 GLY D  25      58.520  87.150  91.860  1.00  0.00           H
ATOM   2300  HA2 GLY D  25      58.000  87.710  90.220  1.00  0.00           H
ATOM   2301  C   GLY D  25      59.420  86.160  90.190  1.00  0.00           C
ATOM   2302  O   GLY D  25      59.200  85.090  90.710  1.00  0.00           O
ATOM   2303  N   SER D  26      60.090  86.370  89.030  1.00  0.00           N
ATOM   2304  HN  SER D  26      60.260  87.260  88.610  1.00  0.00           H
ATOM   2305  CA  SER D  26      60.700  85.290  88.350  1.00  0.00           C
ATOM   2306  HA  SER D  26      61.140  84.710  89.150  1.00  0.00           H
ATOM   2307  CB  SER D  26      59.830  84.210  87.620  1.00  0.00           C
ATOM   2308  HB1 SER D  26      59.160  84.810  86.970  1.00  0.00           H
ATOM   2309  HB2 SER D  26      59.150  83.820  88.410  1.00  0.00           H
ATOM   2310  OG  SER D  26      60.460  83.090  86.980  1.00  0.00           O
ATOM   2311  HG1 SER D  26      60.900  83.540  86.260  1.00  0.00           H
ATOM   2312  C   SER D  26      61.860  85.710  87.420  1.00  0.00           C
ATOM   2313  O   SER D  26      61.850  86.880  86.920  1.00  0.00           O
ATOM   2314  N   ASN D  27      62.870  84.810  87.220  1.00  0.00           N
ATOM   2315  HN  ASN D  27      62.780  83.840  87.440  1.00  0.00           H
ATOM   2316  CA  ASN D  27      63.980  85.170  86.380  1.00  0.00           C
ATOM   2317  HA  ASN D  27      63.640  85.880  85.630  1.00  0.00           H
ATOM   2318  CB  ASN D  27      65.090  85.850  87.180  1.00  0.00           C
ATOM   2319  HB1 ASN D  27      65.240  85.260  88.110  1.00  0.00           H
ATOM   2320  HB2 ASN D  27      64.810  86.900  87.400  1.00  0.00           H
ATOM   2321  CG  ASN D  27      66.520  85.970  86.540  1.00  0.00           C
ATOM   2322  OD1 ASN D  27      66.800  86.940  85.900  1.00  0.00           O
ATOM   2323  ND2 ASN D  27      67.460  85.070  87.000  1.00  0.00           N
ATOM   2324 HD21 ASN D  27      67.110  84.350  87.600  1.00  0.00           H
ATOM   2325 HD22 ASN D  27      68.390  85.160  86.640  1.00  0.00           H
ATOM   2326  C   ASN D  27      64.610  83.940  85.770  1.00  0.00           C
ATOM   2327  O   ASN D  27      64.630  82.850  86.340  1.00  0.00           O
ATOM   2328  N   LYS D  28      65.050  84.120  84.520  1.00  0.00           N
ATOM   2329  HN  LYS D  28      64.740  84.870  83.930  1.00  0.00           H
ATOM   2330  CA  LYS D  28      65.930  83.160  83.840  1.00  0.00           C
ATOM   2331  HA  LYS D  28      66.680  82.840  84.550  1.00  0.00           H
ATOM   2332  CB  LYS D  28      65.170  81.990  83.200  1.00  0.00           C
ATOM   2333  HB1 LYS D  28      64.550  81.690  84.060  1.00  0.00           H
ATOM   2334  HB2 LYS D  28      65.890  81.170  82.970  1.00  0.00           H
ATOM   2335  CG  LYS D  28      64.000  82.300  82.200  1.00  0.00           C
ATOM   2336  HG1 LYS D  28      64.350  83.010  81.410  1.00  0.00           H
ATOM   2337  HG2 LYS D  28      63.150  82.820  82.680  1.00  0.00           H
ATOM   2338  CD  LYS D  28      63.530  81.000  81.530  1.00  0.00           C
ATOM   2339  HD1 LYS D  28      64.340  80.470  80.990  1.00  0.00           H
ATOM   2340  HD2 LYS D  28      63.130  80.270  82.270  1.00  0.00           H
ATOM   2341  CE  LYS D  28      62.450  81.230  80.450  1.00  0.00           C
ATOM   2342  HE1 LYS D  28      62.820  81.820  79.580  1.00  0.00           H
ATOM   2343  HE2 LYS D  28      61.600  81.750  80.950  1.00  0.00           H
ATOM   2344  NZ  LYS D  28      61.960  79.970  79.890  1.00  0.00           N
ATOM   2345  HZ1 LYS D  28      62.700  79.250  79.830  1.00  0.00           H
ATOM   2346  HZ2 LYS D  28      61.360  79.520  80.620  1.00  0.00           H
ATOM   2347  HZ3 LYS D  28      61.550  80.110  78.950  1.00  0.00           H
ATOM   2348  C   LYS D  28      66.740  83.910  82.810  1.00  0.00           C
ATOM   2349  O   LYS D  28      66.360  85.000  82.350  1.00  0.00           O
ATOM   2350  N   GLY D  29      67.880  83.230  82.460  1.00  0.00           N
ATOM   2351  HN  GLY D  29      67.980  82.350  82.900  1.00  0.00           H
ATOM   2352  CA  GLY D  29      68.760  83.570  81.300  1.00  0.00           C
ATOM   2353  HA1 GLY D  29      69.410  82.760  81.000  1.00  0.00           H
ATOM   2354  HA2 GLY D  29      68.150  83.970  80.500  1.00  0.00           H
ATOM   2355  C   GLY D  29      69.640  84.700  81.660  1.00  0.00           C
ATOM   2356  O   GLY D  29      70.070  85.460  80.810  1.00  0.00           O
ATOM   2357  N   ALA D  30      69.930  84.770  83.020  1.00  0.00           N
ATOM   2358  HN  ALA D  30      69.510  84.060  83.580  1.00  0.00           H
ATOM   2359  CA  ALA D  30      70.490  85.970  83.580  1.00  0.00           C
ATOM   2360  HA  ALA D  30      70.310  86.830  82.950  1.00  0.00           H
ATOM   2361  CB  ALA D  30      69.870  86.500  84.830  1.00  0.00           C
ATOM   2362  HB1 ALA D  30      68.810  86.760  84.630  1.00  0.00           H
ATOM   2363  HB2 ALA D  30      69.890  85.820  85.710  1.00  0.00           H
ATOM   2364  HB3 ALA D  30      70.290  87.490  85.100  1.00  0.00           H
ATOM   2365  C   ALA D  30      72.020  85.890  83.910  1.00  0.00           C
ATOM   2366  O   ALA D  30      72.350  85.070  84.750  1.00  0.00           O
ATOM   2367  N   ILE D  31      72.900  86.700  83.300  1.00  0.00           N
ATOM   2368  HN  ILE D  31      72.510  87.320  82.630  1.00  0.00           H
ATOM   2369  CA  ILE D  31      74.390  86.560  83.550  1.00  0.00           C
ATOM   2370  HA  ILE D  31      74.590  85.750  84.240  1.00  0.00           H
ATOM   2371  CB  ILE D  31      75.050  86.250  82.170  1.00  0.00           C
ATOM   2372  HB  ILE D  31      74.800  87.110  81.520  1.00  0.00           H
ATOM   2373  CG2 ILE D  31      76.610  86.260  82.250  1.00  0.00           C
ATOM   2374 HG21 ILE D  31      77.050  87.080  82.860  1.00  0.00           H
ATOM   2375 HG22 ILE D  31      76.940  85.260  82.610  1.00  0.00           H
ATOM   2376 HG23 ILE D  31      77.010  86.380  81.230  1.00  0.00           H
ATOM   2377  CG1 ILE D  31      74.610  84.960  81.450  1.00  0.00           C
ATOM   2378 HG11 ILE D  31      73.580  84.690  81.770  1.00  0.00           H
ATOM   2379 HG12 ILE D  31      75.190  84.050  81.740  1.00  0.00           H
ATOM   2380  CD  ILE D  31      74.810  85.060  79.980  1.00  0.00           C
ATOM   2381  HD1 ILE D  31      74.150  85.870  79.590  1.00  0.00           H
ATOM   2382  HD2 ILE D  31      75.870  85.320  79.780  1.00  0.00           H
ATOM   2383  HD3 ILE D  31      74.700  84.080  79.460  1.00  0.00           H
ATOM   2384  C   ILE D  31      74.840  87.840  84.010  1.00  0.00           C
ATOM   2385  O   ILE D  31      74.560  88.880  83.430  1.00  0.00           O
ATOM   2386  N   ILE D  32      75.550  87.760  85.140  1.00  0.00           N
ATOM   2387  HN  ILE D  32      75.620  86.920  85.690  1.00  0.00           H
ATOM   2388  CA  ILE D  32      76.530  88.800  85.640  1.00  0.00           C
ATOM   2389  HA  ILE D  32      76.540  89.580  84.890  1.00  0.00           H
ATOM   2390  CB  ILE D  32      76.020  89.560  86.840  1.00  0.00           C
ATOM   2391  HB  ILE D  32      75.060  90.060  86.580  1.00  0.00           H
ATOM   2392  CG2 ILE D  32      75.620  88.620  87.940  1.00  0.00           C
ATOM   2393 HG21 ILE D  32      75.360  89.100  88.910  1.00  0.00           H
ATOM   2394 HG22 ILE D  32      74.780  87.970  87.610  1.00  0.00           H
ATOM   2395 HG23 ILE D  32      76.450  87.950  88.240  1.00  0.00           H
ATOM   2396  CG1 ILE D  32      77.010  90.640  87.280  1.00  0.00           C
ATOM   2397 HG11 ILE D  32      77.370  91.180  86.370  1.00  0.00           H
ATOM   2398 HG12 ILE D  32      77.930  90.150  87.670  1.00  0.00           H
ATOM   2399  CD  ILE D  32      76.520  91.840  88.130  1.00  0.00           C
ATOM   2400  HD1 ILE D  32      75.710  92.420  87.630  1.00  0.00           H
ATOM   2401  HD2 ILE D  32      76.210  91.680  89.190  1.00  0.00           H
ATOM   2402  HD3 ILE D  32      77.400  92.500  88.170  1.00  0.00           H
ATOM   2403  C   ILE D  32      78.010  88.290  85.750  1.00  0.00           C
ATOM   2404  O   ILE D  32      78.370  87.250  86.280  1.00  0.00           O
ATOM   2405  N   GLY D  33      78.950  89.120  85.200  1.00  0.00           N
ATOM   2406  HN  GLY D  33      78.700  89.840  84.560  1.00  0.00           H
ATOM   2407  CA  GLY D  33      80.350  89.170  85.650  1.00  0.00           C
ATOM   2408  HA1 GLY D  33      80.260  89.260  86.720  1.00  0.00           H
ATOM   2409  HA2 GLY D  33      80.800  88.250  85.290  1.00  0.00           H
ATOM   2410  C   GLY D  33      81.040  90.310  85.140  1.00  0.00           C
ATOM   2411  O   GLY D  33      80.540  91.110  84.380  1.00  0.00           O
ATOM   2412  N   LEU D  34      82.300  90.580  85.660  1.00  0.00           N
ATOM   2413  HN  LEU D  34      82.820  90.010  86.290  1.00  0.00           H
ATOM   2414  CA  LEU D  34      83.030  91.890  85.250  1.00  0.00           C
ATOM   2415  HA  LEU D  34      82.570  92.840  85.470  1.00  0.00           H
ATOM   2416  CB  LEU D  34      84.410  92.000  85.970  1.00  0.00           C
ATOM   2417  HB1 LEU D  34      84.890  92.970  85.700  1.00  0.00           H
ATOM   2418  HB2 LEU D  34      85.030  91.110  85.740  1.00  0.00           H
ATOM   2419  CG  LEU D  34      84.360  91.730  87.520  1.00  0.00           C
ATOM   2420  HG  LEU D  34      84.000  90.720  87.790  1.00  0.00           H
ATOM   2421  CD1 LEU D  34      85.820  91.560  88.090  1.00  0.00           C
ATOM   2422 HD11 LEU D  34      85.860  91.480  89.200  1.00  0.00           H
ATOM   2423 HD12 LEU D  34      86.380  90.660  87.760  1.00  0.00           H
ATOM   2424 HD13 LEU D  34      86.230  92.550  87.790  1.00  0.00           H
ATOM   2425  CD2 LEU D  34      83.490  92.840  88.200  1.00  0.00           C
ATOM   2426 HD21 LEU D  34      83.310  92.720  89.290  1.00  0.00           H
ATOM   2427 HD22 LEU D  34      84.100  93.760  88.050  1.00  0.00           H
ATOM   2428 HD23 LEU D  34      82.480  92.830  87.740  1.00  0.00           H
ATOM   2429  C   LEU D  34      83.340  91.860  83.790  1.00  0.00           C
ATOM   2430  O   LEU D  34      83.120  92.880  83.100  1.00  0.00           O
ATOM   2431  N   MET D  35      83.800  90.790  83.250  1.00  0.00           N
ATOM   2432  HN  MET D  35      83.970  89.950  83.760  1.00  0.00           H
ATOM   2433  CA  MET D  35      84.140  90.660  81.880  1.00  0.00           C
ATOM   2434  HA  MET D  35      83.700  91.440  81.270  1.00  0.00           H
ATOM   2435  CB  MET D  35      85.650  90.580  81.560  1.00  0.00           C
ATOM   2436  HB1 MET D  35      85.710  90.780  80.470  1.00  0.00           H
ATOM   2437  HB2 MET D  35      86.170  89.640  81.840  1.00  0.00           H
ATOM   2438  CG  MET D  35      86.470  91.700  82.230  1.00  0.00           C
ATOM   2439  HG1 MET D  35      86.320  91.740  83.330  1.00  0.00           H
ATOM   2440  HG2 MET D  35      86.040  92.690  81.970  1.00  0.00           H
ATOM   2441  SD  MET D  35      88.220  91.900  81.740  1.00  0.00           S
ATOM   2442  CE  MET D  35      87.960  92.180  79.960  1.00  0.00           C
ATOM   2443  HE1 MET D  35      87.740  91.200  79.480  1.00  0.00           H
ATOM   2444  HE2 MET D  35      87.180  92.960  79.830  1.00  0.00           H
ATOM   2445  HE3 MET D  35      88.860  92.600  79.460  1.00  0.00           H
ATOM   2446  C   MET D  35      83.270  89.470  81.430  1.00  0.00           C
ATOM   2447  O   MET D  35      83.410  88.410  81.950  1.00  0.00           O
ATOM   2448  N   VAL D  36      82.330  89.760  80.470  1.00  0.00           N
ATOM   2449  HN  VAL D  36      82.150  90.690  80.150  1.00  0.00           H
ATOM   2450  CA  VAL D  36      81.440  88.720  79.860  1.00  0.00           C
ATOM   2451  HA  VAL D  36      81.440  87.740  80.300  1.00  0.00           H
ATOM   2452  CB  VAL D  36      79.990  89.160  79.960  1.00  0.00           C
ATOM   2453  HB  VAL D  36      79.920  90.150  79.470  1.00  0.00           H
ATOM   2454  CG1 VAL D  36      78.990  88.160  79.270  1.00  0.00           C
ATOM   2455 HG11 VAL D  36      77.920  88.370  79.470  1.00  0.00           H
ATOM   2456 HG12 VAL D  36      79.240  88.070  78.190  1.00  0.00           H
ATOM   2457 HG13 VAL D  36      79.210  87.170  79.720  1.00  0.00           H
ATOM   2458  CG2 VAL D  36      79.740  89.210  81.480  1.00  0.00           C
ATOM   2459 HG21 VAL D  36      80.410  88.480  82.000  1.00  0.00           H
ATOM   2460 HG22 VAL D  36      79.930  90.190  81.960  1.00  0.00           H
ATOM   2461 HG23 VAL D  36      78.710  88.850  81.700  1.00  0.00           H
ATOM   2462  C   VAL D  36      81.920  88.450  78.450  1.00  0.00           C
ATOM   2463  O   VAL D  36      82.370  89.320  77.780  1.00  0.00           O
ATOM   2464  N   GLY D  37      81.790  87.220  77.980  1.00  0.00           N
ATOM   2465  HN  GLY D  37      81.330  86.590  78.600  1.00  0.00           H
ATOM   2466  CA  GLY D  37      82.270  86.720  76.690  1.00  0.00           C
ATOM   2467  HA1 GLY D  37      83.300  87.050  76.620  1.00  0.00           H
ATOM   2468  HA2 GLY D  37      82.210  85.640  76.690  1.00  0.00           H
ATOM   2469  C   GLY D  37      81.610  87.230  75.470  1.00  0.00           C
ATOM   2470  O   GLY D  37      80.700  87.990  75.510  1.00  0.00           O
ATOM   2471  N   GLY D  38      82.090  86.750  74.340  1.00  0.00           N
ATOM   2472  HN  GLY D  38      82.970  86.270  74.380  1.00  0.00           H
ATOM   2473  CA  GLY D  38      81.360  86.850  73.090  1.00  0.00           C
ATOM   2474  HA1 GLY D  38      81.240  87.900  72.850  1.00  0.00           H
ATOM   2475  HA2 GLY D  38      81.940  86.300  72.370  1.00  0.00           H
ATOM   2476  C   GLY D  38      80.040  86.110  73.020  1.00  0.00           C
ATOM   2477  O   GLY D  38      79.900  84.970  73.430  1.00  0.00           O
ATOM   2478  N   VAL D  39      79.080  86.730  72.280  1.00  0.00           N
ATOM   2479  HN  VAL D  39      79.210  87.620  71.860  1.00  0.00           H
ATOM   2480  CA  VAL D  39      77.670  86.400  72.390  1.00  0.00           C
ATOM   2481  HA  VAL D  39      77.520  85.620  73.120  1.00  0.00           H
ATOM   2482  CB  VAL D  39      76.850  87.660  72.800  1.00  0.00           C
ATOM   2483  HB  VAL D  39      77.090  88.450  72.060  1.00  0.00           H
ATOM   2484  CG1 VAL D  39      75.370  87.270  72.920  1.00  0.00           C
ATOM   2485 HG11 VAL D  39      74.750  88.130  73.240  1.00  0.00           H
ATOM   2486 HG12 VAL D  39      74.970  86.950  71.940  1.00  0.00           H
ATOM   2487 HG13 VAL D  39      75.200  86.350  73.520  1.00  0.00           H
ATOM   2488  CG2 VAL D  39      77.410  88.250  74.160  1.00  0.00           C
ATOM   2489 HG21 VAL D  39      78.520  88.180  74.270  1.00  0.00           H
ATOM   2490 HG22 VAL D  39      77.070  89.300  74.300  1.00  0.00           H
ATOM   2491 HG23 VAL D  39      77.090  87.640  75.030  1.00  0.00           H
ATOM   2492  C   VAL D  39      77.190  85.850  71.100  1.00  0.00           C
ATOM   2493  O   VAL D  39      77.290  86.480  70.030  1.00  0.00           O
ATOM   2494  N   VAL D  40      76.540  84.740  71.080  1.00  0.00           N
ATOM   2495  HN  VAL D  40      76.430  84.180  71.910  1.00  0.00           H
ATOM   2496  CA  VAL D  40      75.860  84.140  69.980  1.00  0.00           C
ATOM   2497  HA  VAL D  40      75.980  84.750  69.100  1.00  0.00           H
ATOM   2498  CB  VAL D  40      76.380  82.680  69.570  1.00  0.00           C
ATOM   2499  HB  VAL D  40      76.670  82.070  70.450  1.00  0.00           H
ATOM   2500  CG1 VAL D  40      75.510  81.910  68.580  1.00  0.00           C
ATOM   2501 HG11 VAL D  40      75.390  82.560  67.690  1.00  0.00           H
ATOM   2502 HG12 VAL D  40      76.000  80.960  68.280  1.00  0.00           H
ATOM   2503 HG13 VAL D  40      74.480  81.850  69.010  1.00  0.00           H
ATOM   2504  CG2 VAL D  40      77.780  83.070  68.970  1.00  0.00           C
ATOM   2505 HG21 VAL D  40      78.450  83.580  69.700  1.00  0.00           H
ATOM   2506 HG22 VAL D  40      78.350  82.210  68.570  1.00  0.00           H
ATOM   2507 HG23 VAL D  40      77.710  83.800  68.130  1.00  0.00           H
ATOM   2508  C   VAL D  40      74.370  84.130  70.150  1.00  0.00           C
ATOM   2509  O   VAL D  40      73.800  83.660  71.130  1.00  0.00           O
ATOM   2510  N   ILE D  41      73.570  84.630  69.120  1.00  0.00           N
ATOM   2511  HN  ILE D  41      73.840  85.290  68.420  1.00  0.00           H
ATOM   2512  CA  ILE D  41      72.170  84.440  68.990  1.00  0.00           C
ATOM   2513  HA  ILE D  41      71.700  84.040  69.880  1.00  0.00           H
ATOM   2514  CB  ILE D  41      71.450  85.720  68.810  1.00  0.00           C
ATOM   2515  HB  ILE D  41      71.980  86.300  68.020  1.00  0.00           H
ATOM   2516  CG2 ILE D  41      71.690  86.590  70.060  1.00  0.00           C
ATOM   2517 HG21 ILE D  41      71.240  86.020  70.900  1.00  0.00           H
ATOM   2518 HG22 ILE D  41      72.700  87.010  70.250  1.00  0.00           H
ATOM   2519 HG23 ILE D  41      71.040  87.490  70.080  1.00  0.00           H
ATOM   2520  CG1 ILE D  41      70.000  85.580  68.360  1.00  0.00           C
ATOM   2521 HG11 ILE D  41      69.850  85.160  67.350  1.00  0.00           H
ATOM   2522 HG12 ILE D  41      69.600  86.620  68.290  1.00  0.00           H
ATOM   2523  CD  ILE D  41      69.140  84.790  69.420  1.00  0.00           C
ATOM   2524  HD1 ILE D  41      68.070  84.910  69.160  1.00  0.00           H
ATOM   2525  HD2 ILE D  41      69.370  83.710  69.520  1.00  0.00           H
ATOM   2526  HD3 ILE D  41      69.310  85.190  70.440  1.00  0.00           H
ATOM   2527  C   ILE D  41      72.060  83.570  67.840  1.00  0.00           C
ATOM   2528  O   ILE D  41      72.430  83.890  66.730  1.00  0.00           O
ATOM   2529  N   ALA D  42      71.580  82.280  68.080  1.00  0.00           N
ATOM   2530  HN  ALA D  42      71.470  82.080  69.050  1.00  0.00           H
ATOM   2531  CA  ALA D  42      71.400  81.310  67.020  1.00  0.00           C
ATOM   2532  HA  ALA D  42      71.300  81.870  66.100  1.00  0.00           H
ATOM   2533  CB  ALA D  42      72.560  80.330  66.910  1.00  0.00           C
ATOM   2534  HB1 ALA D  42      72.330  79.690  66.030  1.00  0.00           H
ATOM   2535  HB2 ALA D  42      73.460  80.930  66.670  1.00  0.00           H
ATOM   2536  HB3 ALA D  42      72.660  79.600  67.740  1.00  0.00           H
ATOM   2537  C   ALA D  42      70.070  80.540  67.180  1.00  0.00           C
ATOM   2538  O   ALA D  42      70.030  79.300  67.440  1.00  0.00           O
ATOM   2539  N   NME D  43      68.980  81.270  67.150  1.00  0.00           N
ATOM   2540  HN  NME D  43      68.930  82.240  66.920  1.00  0.00           H
ATOM   2541  CH3 NME D  43      67.750  80.580  67.420  1.00  0.00           C
ATOM   2542 HH31 NME D  43      66.900  81.260  67.650  1.00  0.00           H
ATOM   2543 HH32 NME D  43      67.520  79.920  66.560  1.00  0.00           H
ATOM   2544 HH33 NME D  43      67.740  79.970  68.350  1.00  0.00           H
ATOM   2545  CH3 ACE E   0      76.470 102.570  74.920  1.00  0.00           C
ATOM   2546 HH31 ACE E   0      75.590 102.680  74.250  1.00  0.00           H
ATOM   2547 HH32 ACE E   0      76.970 101.580  75.040  1.00  0.00           H
ATOM   2548 HH33 ACE E   0      76.170 103.040  75.880  1.00  0.00           H
ATOM   2549  C   ACE E   0      77.490 103.460  74.220  1.00  0.00           C
ATOM   2550  O   ACE E   0      77.240 103.840  73.100  1.00  0.00           O
ATOM   2551  N   ASP E   1      78.590 103.820  74.870  1.00  0.00           N
ATOM   2552  HN  ASP E   1      78.740 103.510  75.800  1.00  0.00           H
ATOM   2553  CA  ASP E   1      79.650 104.680  74.210  1.00  0.00           C
ATOM   2554  HA  ASP E   1      79.080 105.420  73.670  1.00  0.00           H
ATOM   2555  CB  ASP E   1      80.570 105.320  75.220  1.00  0.00           C
ATOM   2556  HB1 ASP E   1      81.460 105.720  74.690  1.00  0.00           H
ATOM   2557  HB2 ASP E   1      80.890 104.570  75.970  1.00  0.00           H
ATOM   2558  CG  ASP E   1      80.000 106.460  75.960  1.00  0.00           C
ATOM   2559  OD1 ASP E   1      80.110 106.590  77.250  1.00  0.00           O
ATOM   2560  OD2 ASP E   1      79.500 107.400  75.250  1.00  0.00           O
ATOM   2561  C   ASP E   1      80.420 103.980  73.110  1.00  0.00           C
ATOM   2562  O   ASP E   1      80.550 102.760  73.090  1.00  0.00           O
ATOM   2563  N   ALA E   2      81.050 104.740  72.170  1.00  0.00           N
ATOM   2564  HN  ALA E   2      80.880 105.710  72.000  1.00  0.00           H
ATOM   2565  CA  ALA E   2      82.170 104.290  71.260  1.00  0.00           C
ATOM   2566  HA  ALA E   2      82.090 103.220  71.120  1.00  0.00           H
ATOM   2567  CB  ALA E   2      82.110 104.950  69.950  1.00  0.00           C
ATOM   2568  HB1 ALA E   2      82.000 106.050  69.940  1.00  0.00           H
ATOM   2569  HB2 ALA E   2      83.050 104.810  69.380  1.00  0.00           H
ATOM   2570  HB3 ALA E   2      81.260 104.520  69.370  1.00  0.00           H
ATOM   2571  C   ALA E   2      83.550 104.540  71.820  1.00  0.00           C
ATOM   2572  O   ALA E   2      83.730 105.410  72.690  1.00  0.00           O
ATOM   2573  N   GLU E   3      84.500 103.780  71.210  1.00  0.00           N
ATOM   2574  HN  GLU E   3      84.210 103.100  70.540  1.00  0.00           H
ATOM   2575  CA  GLU E   3      85.860 103.820  71.630  1.00  0.00           C
ATOM   2576  HA  GLU E   3      85.960 103.610  72.680  1.00  0.00           H
ATOM   2577  CB  GLU E   3      86.740 102.700  70.980  1.00  0.00           C
ATOM   2578  HB1 GLU E   3      87.820 102.830  71.180  1.00  0.00           H
ATOM   2579  HB2 GLU E   3      86.520 103.020  69.940  1.00  0.00           H
ATOM   2580  CG  GLU E   3      86.230 101.280  71.170  1.00  0.00           C
ATOM   2581  HG1 GLU E   3      85.240 101.170  70.670  1.00  0.00           H
ATOM   2582  HG2 GLU E   3      86.140 100.930  72.220  1.00  0.00           H
ATOM   2583  CD  GLU E   3      87.250 100.410  70.510  1.00  0.00           C
ATOM   2584  OE1 GLU E   3      87.110 100.290  69.240  1.00  0.00           O
ATOM   2585  OE2 GLU E   3      88.220  99.790  71.070  1.00  0.00           O
ATOM   2586  C   GLU E   3      86.580 105.200  71.380  1.00  0.00           C
ATOM   2587  O   GLU E   3      86.370 106.000  70.450  1.00  0.00           O
ATOM   2588  N   PHE E   4      87.460 105.470  72.400  1.00  0.00           N
ATOM   2589  HN  PHE E   4      87.720 104.830  73.120  1.00  0.00           H
ATOM   2590  CA  PHE E   4      88.290 106.660  72.450  1.00  0.00           C
ATOM   2591  HA  PHE E   4      88.190 107.340  71.620  1.00  0.00           H
ATOM   2592  CB  PHE E   4      88.130 107.310  73.830  1.00  0.00           C
ATOM   2593  HB1 PHE E   4      88.690 106.850  74.680  1.00  0.00           H
ATOM   2594  HB2 PHE E   4      87.030 107.280  74.040  1.00  0.00           H
ATOM   2595  CG  PHE E   4      88.460 108.810  73.930  1.00  0.00           C
ATOM   2596  CD1 PHE E   4      87.570 109.740  73.290  1.00  0.00           C
ATOM   2597  HD1 PHE E   4      86.830 109.300  72.630  1.00  0.00           H
ATOM   2598  CE1 PHE E   4      87.710 111.100  73.650  1.00  0.00           C
ATOM   2599  HE1 PHE E   4      87.020 111.810  73.210  1.00  0.00           H
ATOM   2600  CZ  PHE E   4      88.800 111.520  74.470  1.00  0.00           C
ATOM   2601  HZ  PHE E   4      88.970 112.570  74.640  1.00  0.00           H
ATOM   2602  CD2 PHE E   4      89.490 109.220  74.810  1.00  0.00           C
ATOM   2603  HD2 PHE E   4      90.180 108.520  75.260  1.00  0.00           H
ATOM   2604  CE2 PHE E   4      89.650 110.580  75.050  1.00  0.00           C
ATOM   2605  HE2 PHE E   4      90.420 111.030  75.660  1.00  0.00           H
ATOM   2606  C   PHE E   4      89.810 106.230  72.340  1.00  0.00           C
ATOM   2607  O   PHE E   4      90.330 105.370  73.100  1.00  0.00           O
ATOM   2608  N   ARG E   5      90.590 106.800  71.400  1.00  0.00           N
ATOM   2609  HN  ARG E   5      90.150 107.420  70.750  1.00  0.00           H
ATOM   2610  CA  ARG E   5      92.030 106.760  71.330  1.00  0.00           C
ATOM   2611  HA  ARG E   5      92.350 106.170  72.180  1.00  0.00           H
ATOM   2612  CB  ARG E   5      92.570 106.310  69.940  1.00  0.00           C
ATOM   2613  HB1 ARG E   5      93.660 106.410  69.800  1.00  0.00           H
ATOM   2614  HB2 ARG E   5      92.050 106.950  69.200  1.00  0.00           H
ATOM   2615  CG  ARG E   5      92.240 104.840  69.610  1.00  0.00           C
ATOM   2616  HG1 ARG E   5      92.620 104.590  68.600  1.00  0.00           H
ATOM   2617  HG2 ARG E   5      91.140 104.700  69.520  1.00  0.00           H
ATOM   2618  CD  ARG E   5      92.730 103.790  70.600  1.00  0.00           C
ATOM   2619  HD1 ARG E   5      92.480 104.070  71.650  1.00  0.00           H
ATOM   2620  HD2 ARG E   5      93.830 103.760  70.470  1.00  0.00           H
ATOM   2621  NE  ARG E   5      92.250 102.430  70.200  1.00  0.00           N
ATOM   2622  HE  ARG E   5      92.130 102.330  69.220  1.00  0.00           H
ATOM   2623  CZ  ARG E   5      91.200 101.830  70.830  1.00  0.00           C
ATOM   2624  NH1 ARG E   5      90.840 102.170  72.060  1.00  0.00           N
ATOM   2625 HH11 ARG E   5      91.500 102.680  72.630  1.00  0.00           H
ATOM   2626 HH12 ARG E   5      90.200 101.690  72.660  1.00  0.00           H
ATOM   2627  NH2 ARG E   5      90.540 101.010  70.090  1.00  0.00           N
ATOM   2628 HH21 ARG E   5      90.820 101.130  69.130  1.00  0.00           H
ATOM   2629 HH22 ARG E   5      89.680 100.600  70.370  1.00  0.00           H
ATOM   2630  C   ARG E   5      92.780 108.070  71.670  1.00  0.00           C
ATOM   2631  O   ARG E   5      93.970 108.190  71.980  1.00  0.00           O
ATOM   2632  N   HIS E   6      92.000 109.180  71.600  1.00  0.00           N
ATOM   2633  HN  HIS E   6      91.090 109.110  71.200  1.00  0.00           H
ATOM   2634  CA  HIS E   6      92.430 110.480  71.990  1.00  0.00           C
ATOM   2635  HA  HIS E   6      93.290 110.780  71.400  1.00  0.00           H
ATOM   2636  CB  HIS E   6      91.420 111.670  71.670  1.00  0.00           C
ATOM   2637  HB1 HIS E   6      90.540 111.560  72.340  1.00  0.00           H
ATOM   2638  HB2 HIS E   6      90.950 111.560  70.660  1.00  0.00           H
ATOM   2639  ND1 HIS E   6      93.270 113.150  70.960  1.00  0.00           N
ATOM   2640  CG  HIS E   6      92.100 113.000  71.700  1.00  0.00           C
ATOM   2641  CE1 HIS E   6      93.640 114.430  71.110  1.00  0.00           C
ATOM   2642  HE1 HIS E   6      94.520 114.930  70.720  1.00  0.00           H
ATOM   2643  NE2 HIS E   6      92.740 115.110  71.810  1.00  0.00           N
ATOM   2644  HE2 HIS E   6      92.800 115.940  72.360  1.00  0.00           H
ATOM   2645  CD2 HIS E   6      91.780 114.230  72.200  1.00  0.00           C
ATOM   2646  HD2 HIS E   6      91.000 114.520  72.890  1.00  0.00           H
ATOM   2647  C   HIS E   6      92.920 110.630  73.390  1.00  0.00           C
ATOM   2648  O   HIS E   6      92.860 109.700  74.180  1.00  0.00           O
ATOM   2649  N   ASP E   7      93.530 111.790  73.740  1.00  0.00           N
ATOM   2650  HN  ASP E   7      93.640 112.480  73.030  1.00  0.00           H
ATOM   2651  CA  ASP E   7      93.910 112.200  75.140  1.00  0.00           C
ATOM   2652  HA  ASP E   7      94.310 111.320  75.610  1.00  0.00           H
ATOM   2653  CB  ASP E   7      95.020 113.340  75.070  1.00  0.00           C
ATOM   2654  HB1 ASP E   7      95.420 113.810  75.990  1.00  0.00           H
ATOM   2655  HB2 ASP E   7      94.710 114.180  74.420  1.00  0.00           H
ATOM   2656  CG  ASP E   7      96.380 112.770  74.470  1.00  0.00           C
ATOM   2657  OD1 ASP E   7      96.660 111.560  74.770  1.00  0.00           O
ATOM   2658  OD2 ASP E   7      97.230 113.540  74.000  1.00  0.00           O
ATOM   2659  C   ASP E   7      92.770 112.810  76.010  1.00  0.00           C
ATOM   2660  O   ASP E   7      91.820 113.440  75.500  1.00  0.00           O
ATOM   2661  N   SER E   8      92.810 112.680  77.320  1.00  0.00           N
ATOM   2662  HN  SER E   8      93.680 112.300  77.620  1.00  0.00           H
ATOM   2663  CA  SER E   8      91.780 112.980  78.330  1.00  0.00           C
ATOM   2664  HA  SER E   8      92.180 112.490  79.200  1.00  0.00           H
ATOM   2665  CB  SER E   8      91.690 114.500  78.730  1.00  0.00           C
ATOM   2666  HB1 SER E   8      90.990 114.540  79.590  1.00  0.00           H
ATOM   2667  HB2 SER E   8      91.350 115.040  77.820  1.00  0.00           H
ATOM   2668  OG  SER E   8      92.910 114.990  79.310  1.00  0.00           O
ATOM   2669  HG1 SER E   8      92.530 115.560  79.980  1.00  0.00           H
ATOM   2670  C   SER E   8      90.370 112.330  78.170  1.00  0.00           C
ATOM   2671  O   SER E   8      89.420 113.000  77.860  1.00  0.00           O
ATOM   2672  N   GLY E   9      90.290 111.010  78.390  1.00  0.00           N
ATOM   2673  HN  GLY E   9      91.140 110.510  78.550  1.00  0.00           H
ATOM   2674  CA  GLY E   9      89.090 110.220  78.500  1.00  0.00           C
ATOM   2675  HA1 GLY E   9      88.660 110.080  77.520  1.00  0.00           H
ATOM   2676  HA2 GLY E   9      89.370 109.280  78.940  1.00  0.00           H
ATOM   2677  C   GLY E   9      88.030 110.910  79.300  1.00  0.00           C
ATOM   2678  O   GLY E   9      88.230 111.790  80.160  1.00  0.00           O
ATOM   2679  N   TYR E  10      86.740 110.570  79.100  1.00  0.00           N
ATOM   2680  HN  TYR E  10      86.540 109.900  78.390  1.00  0.00           H
ATOM   2681  CA  TYR E  10      85.600 110.910  79.830  1.00  0.00           C
ATOM   2682  HA  TYR E  10      85.530 111.960  79.610  1.00  0.00           H
ATOM   2683  CB  TYR E  10      84.310 110.330  79.090  1.00  0.00           C
ATOM   2684  HB1 TYR E  10      84.530 109.350  78.610  1.00  0.00           H
ATOM   2685  HB2 TYR E  10      84.040 111.030  78.260  1.00  0.00           H
ATOM   2686  CG  TYR E  10      83.090 110.030  80.000  1.00  0.00           C
ATOM   2687  CD1 TYR E  10      82.380 111.150  80.450  1.00  0.00           C
ATOM   2688  HD1 TYR E  10      82.640 112.120  80.070  1.00  0.00           H
ATOM   2689  CE1 TYR E  10      81.410 111.000  81.440  1.00  0.00           C
ATOM   2690  HE1 TYR E  10      80.840 111.860  81.730  1.00  0.00           H
ATOM   2691  CZ  TYR E  10      81.230 109.740  81.960  1.00  0.00           C
ATOM   2692  OH  TYR E  10      80.380 109.620  83.080  1.00  0.00           O
ATOM   2693  HH  TYR E  10      79.800 110.380  83.000  1.00  0.00           H
ATOM   2694  CD2 TYR E  10      82.770 108.730  80.410  1.00  0.00           C
ATOM   2695  HD2 TYR E  10      83.200 107.800  80.080  1.00  0.00           H
ATOM   2696  CE2 TYR E  10      81.860 108.590  81.470  1.00  0.00           C
ATOM   2697  HE2 TYR E  10      81.610 107.630  81.900  1.00  0.00           H
ATOM   2698  C   TYR E  10      85.690 110.870  81.360  1.00  0.00           C
ATOM   2699  O   TYR E  10      86.230 109.910  81.930  1.00  0.00           O
ATOM   2700  N   GLU E  11      85.270 111.990  82.060  1.00  0.00           N
ATOM   2701  HN  GLU E  11      84.830 112.750  81.600  1.00  0.00           H
ATOM   2702  CA  GLU E  11      85.390 112.270  83.470  1.00  0.00           C
ATOM   2703  HA  GLU E  11      86.460 112.360  83.600  1.00  0.00           H
ATOM   2704  CB  GLU E  11      84.860 113.720  83.720  1.00  0.00           C
ATOM   2705  HB1 GLU E  11      84.690 113.840  84.810  1.00  0.00           H
ATOM   2706  HB2 GLU E  11      83.940 113.890  83.120  1.00  0.00           H
ATOM   2707  CG  GLU E  11      85.840 114.900  83.310  1.00  0.00           C
ATOM   2708  HG1 GLU E  11      85.280 115.840  83.170  1.00  0.00           H
ATOM   2709  HG2 GLU E  11      86.340 114.500  82.400  1.00  0.00           H
ATOM   2710  CD  GLU E  11      86.900 115.270  84.320  1.00  0.00           C
ATOM   2711  OE1 GLU E  11      86.520 115.920  85.340  1.00  0.00           O
ATOM   2712  OE2 GLU E  11      88.130 114.930  84.200  1.00  0.00           O
ATOM   2713  C   GLU E  11      84.780 111.180  84.400  1.00  0.00           C
ATOM   2714  O   GLU E  11      83.560 110.920  84.240  1.00  0.00           O
ATOM   2715  N   VAL E  12      85.530 110.750  85.410  1.00  0.00           N
ATOM   2716  HN  VAL E  12      86.420 111.190  85.580  1.00  0.00           H
ATOM   2717  CA  VAL E  12      85.060 109.730  86.320  1.00  0.00           C
ATOM   2718  HA  VAL E  12      84.030 109.490  86.110  1.00  0.00           H
ATOM   2719  CB  VAL E  12      85.940 108.480  86.070  1.00  0.00           C
ATOM   2720  HB  VAL E  12      86.970 108.770  85.790  1.00  0.00           H
ATOM   2721  CG1 VAL E  12      86.050 107.580  87.270  1.00  0.00           C
ATOM   2722 HG11 VAL E  12      86.850 107.810  88.010  1.00  0.00           H
ATOM   2723 HG12 VAL E  12      85.120 107.400  87.840  1.00  0.00           H
ATOM   2724 HG13 VAL E  12      86.360 106.540  87.040  1.00  0.00           H
ATOM   2725  CG2 VAL E  12      85.360 107.720  84.830  1.00  0.00           C
ATOM   2726 HG21 VAL E  12      86.050 106.940  84.440  1.00  0.00           H
ATOM   2727 HG22 VAL E  12      84.350 107.270  84.970  1.00  0.00           H
ATOM   2728 HG23 VAL E  12      85.210 108.420  83.980  1.00  0.00           H
ATOM   2729  C   VAL E  12      85.140 110.250  87.710  1.00  0.00           C
ATOM   2730  O   VAL E  12      86.210 110.860  88.070  1.00  0.00           O
ATOM   2731  N   HIS E  13      84.150 109.990  88.560  1.00  0.00           N
ATOM   2732  HN  HIS E  13      83.440 109.360  88.270  1.00  0.00           H
ATOM   2733  CA  HIS E  13      83.910 110.550  89.910  1.00  0.00           C
ATOM   2734  HA  HIS E  13      84.750 110.400  90.570  1.00  0.00           H
ATOM   2735  CB  HIS E  13      83.480 111.950  89.910  1.00  0.00           C
ATOM   2736  HB1 HIS E  13      83.040 112.280  90.880  1.00  0.00           H
ATOM   2737  HB2 HIS E  13      82.630 112.090  89.220  1.00  0.00           H
ATOM   2738  ND1 HIS E  13      85.500 113.060  90.540  1.00  0.00           N
ATOM   2739  CG  HIS E  13      84.500 112.850  89.600  1.00  0.00           C
ATOM   2740  CE1 HIS E  13      86.430 113.760  89.880  1.00  0.00           C
ATOM   2741  HE1 HIS E  13      87.460 113.890  90.230  1.00  0.00           H
ATOM   2742  NE2 HIS E  13      85.970 114.160  88.670  1.00  0.00           N
ATOM   2743  HE2 HIS E  13      86.370 114.860  88.080  1.00  0.00           H
ATOM   2744  CD2 HIS E  13      84.720 113.560  88.500  1.00  0.00           C
ATOM   2745  HD2 HIS E  13      84.070 113.780  87.670  1.00  0.00           H
ATOM   2746  C   HIS E  13      82.830 109.690  90.470  1.00  0.00           C
ATOM   2747  O   HIS E  13      81.760 110.200  90.730  1.00  0.00           O
ATOM   2748  N   HIS E  14      83.140 108.390  90.790  1.00  0.00           N
ATOM   2749  HN  HIS E  14      84.060 108.100  90.550  1.00  0.00           H
ATOM   2750  CA  HIS E  14      82.300 107.400  91.400  1.00  0.00           C
ATOM   2751  HA  HIS E  14      83.030 106.640  91.620  1.00  0.00           H
ATOM   2752  CB  HIS E  14      81.800 107.880  92.770  1.00  0.00           C
ATOM   2753  HB1 HIS E  14      81.300 107.090  93.380  1.00  0.00           H
ATOM   2754  HB2 HIS E  14      81.180 108.740  92.440  1.00  0.00           H
ATOM   2755  ND1 HIS E  14      83.670 107.680  94.440  1.00  0.00           N
ATOM   2756  CG  HIS E  14      82.840 108.470  93.630  1.00  0.00           C
ATOM   2757  CE1 HIS E  14      84.370 108.530  95.180  1.00  0.00           C
ATOM   2758  HE1 HIS E  14      85.050 108.280  95.990  1.00  0.00           H
ATOM   2759  NE2 HIS E  14      84.000 109.810  94.930  1.00  0.00           N
ATOM   2760  HE2 HIS E  14      84.660 110.530  95.140  1.00  0.00           H
ATOM   2761  CD2 HIS E  14      82.990 109.820  94.060  1.00  0.00           C
ATOM   2762  HD2 HIS E  14      82.460 110.710  93.750  1.00  0.00           H
ATOM   2763  C   HIS E  14      81.250 106.710  90.580  1.00  0.00           C
ATOM   2764  O   HIS E  14      80.100 107.040  90.660  1.00  0.00           O
ATOM   2765  N   GLN E  15      81.670 105.800  89.780  1.00  0.00           N
ATOM   2766  HN  GLN E  15      82.650 105.640  89.760  1.00  0.00           H
ATOM   2767  CA  GLN E  15      80.890 105.140  88.780  1.00  0.00           C
ATOM   2768  HA  GLN E  15      80.160 105.850  88.420  1.00  0.00           H
ATOM   2769  CB  GLN E  15      81.800 104.800  87.550  1.00  0.00           C
ATOM   2770  HB1 GLN E  15      81.200 104.420  86.700  1.00  0.00           H
ATOM   2771  HB2 GLN E  15      82.370 103.910  87.900  1.00  0.00           H
ATOM   2772  CG  GLN E  15      82.710 105.970  87.000  1.00  0.00           C
ATOM   2773  HG1 GLN E  15      83.210 105.660  86.050  1.00  0.00           H
ATOM   2774  HG2 GLN E  15      83.550 106.200  87.690  1.00  0.00           H
ATOM   2775  CD  GLN E  15      82.000 107.270  86.650  1.00  0.00           C
ATOM   2776  OE1 GLN E  15      82.220 108.440  87.130  1.00  0.00           O
ATOM   2777  NE2 GLN E  15      81.030 107.160  85.700  1.00  0.00           N
ATOM   2778 HE21 GLN E  15      81.050 106.370  85.080  1.00  0.00           H
ATOM   2779 HE22 GLN E  15      80.670 107.980  85.260  1.00  0.00           H
ATOM   2780  C   GLN E  15      80.160 103.890  89.280  1.00  0.00           C
ATOM   2781  O   GLN E  15      80.580 103.070  90.070  1.00  0.00           O
ATOM   2782  N   LYS E  16      79.020 103.710  88.620  1.00  0.00           N
ATOM   2783  HN  LYS E  16      78.720 104.310  87.880  1.00  0.00           H
ATOM   2784  CA  LYS E  16      78.100 102.630  88.920  1.00  0.00           C
ATOM   2785  HA  LYS E  16      78.660 101.760  89.210  1.00  0.00           H
ATOM   2786  CB  LYS E  16      77.140 103.070  90.020  1.00  0.00           C
ATOM   2787  HB1 LYS E  16      77.700 103.470  90.890  1.00  0.00           H
ATOM   2788  HB2 LYS E  16      76.570 102.210  90.420  1.00  0.00           H
ATOM   2789  CG  LYS E  16      76.050 104.130  89.660  1.00  0.00           C
ATOM   2790  HG1 LYS E  16      75.310 103.850  88.880  1.00  0.00           H
ATOM   2791  HG2 LYS E  16      76.580 104.920  89.090  1.00  0.00           H
ATOM   2792  CD  LYS E  16      75.210 104.660  90.830  1.00  0.00           C
ATOM   2793  HD1 LYS E  16      74.770 103.780  91.330  1.00  0.00           H
ATOM   2794  HD2 LYS E  16      75.880 105.210  91.530  1.00  0.00           H
ATOM   2795  CE  LYS E  16      74.200 105.700  90.290  1.00  0.00           C
ATOM   2796  HE1 LYS E  16      73.350 105.850  90.990  1.00  0.00           H
ATOM   2797  HE2 LYS E  16      73.650 105.400  89.380  1.00  0.00           H
ATOM   2798  NZ  LYS E  16      74.870 107.010  90.050  1.00  0.00           N
ATOM   2799  HZ1 LYS E  16      75.640 107.020  89.360  1.00  0.00           H
ATOM   2800  HZ2 LYS E  16      74.090 107.580  89.660  1.00  0.00           H
ATOM   2801  HZ3 LYS E  16      75.270 107.360  90.950  1.00  0.00           H
ATOM   2802  C   LYS E  16      77.290 102.240  87.690  1.00  0.00           C
ATOM   2803  O   LYS E  16      77.100 103.050  86.820  1.00  0.00           O
ATOM   2804  N   LEU E  17      76.750 100.990  87.730  1.00  0.00           N
ATOM   2805  HN  LEU E  17      77.040 100.290  88.370  1.00  0.00           H
ATOM   2806  CA  LEU E  17      75.910 100.590  86.660  1.00  0.00           C
ATOM   2807  HA  LEU E  17      75.590 101.430  86.070  1.00  0.00           H
ATOM   2808  CB  LEU E  17      76.710  99.650  85.710  1.00  0.00           C
ATOM   2809  HB1 LEU E  17      77.190  98.860  86.320  1.00  0.00           H
ATOM   2810  HB2 LEU E  17      77.520 100.250  85.240  1.00  0.00           H
ATOM   2811  CG  LEU E  17      75.960  98.860  84.600  1.00  0.00           C
ATOM   2812  HG  LEU E  17      75.240  98.150  85.060  1.00  0.00           H
ATOM   2813  CD1 LEU E  17      75.100  99.770  83.630  1.00  0.00           C
ATOM   2814 HD11 LEU E  17      74.800  99.310  82.660  1.00  0.00           H
ATOM   2815 HD12 LEU E  17      74.270 100.170  84.240  1.00  0.00           H
ATOM   2816 HD13 LEU E  17      75.710 100.620  83.260  1.00  0.00           H
ATOM   2817  CD2 LEU E  17      76.860  97.930  83.770  1.00  0.00           C
ATOM   2818 HD21 LEU E  17      77.460  97.370  84.520  1.00  0.00           H
ATOM   2819 HD22 LEU E  17      76.240  97.290  83.110  1.00  0.00           H
ATOM   2820 HD23 LEU E  17      77.530  98.620  83.200  1.00  0.00           H
ATOM   2821  C   LEU E  17      74.760  99.800  87.290  1.00  0.00           C
ATOM   2822  O   LEU E  17      74.980  98.850  88.030  1.00  0.00           O
ATOM   2823  N   VAL E  18      73.510 100.260  87.200  1.00  0.00           N
ATOM   2824  HN  VAL E  18      73.270 100.960  86.540  1.00  0.00           H
ATOM   2825  CA  VAL E  18      72.370  99.690  87.900  1.00  0.00           C
ATOM   2826  HA  VAL E  18      72.630  98.890  88.590  1.00  0.00           H
ATOM   2827  CB  VAL E  18      71.520 100.800  88.600  1.00  0.00           C
ATOM   2828  HB  VAL E  18      71.230 101.530  87.820  1.00  0.00           H
ATOM   2829  CG1 VAL E  18      70.260 100.120  89.220  1.00  0.00           C
ATOM   2830 HG11 VAL E  18      70.690  99.230  89.710  1.00  0.00           H
ATOM   2831 HG12 VAL E  18      69.770 100.770  89.980  1.00  0.00           H
ATOM   2832 HG13 VAL E  18      69.570  99.760  88.430  1.00  0.00           H
ATOM   2833  CG2 VAL E  18      72.430 101.380  89.680  1.00  0.00           C
ATOM   2834 HG21 VAL E  18      71.860 101.980  90.420  1.00  0.00           H
ATOM   2835 HG22 VAL E  18      72.710 100.560  90.380  1.00  0.00           H
ATOM   2836 HG23 VAL E  18      73.280 102.000  89.350  1.00  0.00           H
ATOM   2837  C   VAL E  18      71.380  98.960  86.990  1.00  0.00           C
ATOM   2838  O   VAL E  18      71.000  99.440  85.920  1.00  0.00           O
ATOM   2839  N   PHE E  19      71.060  97.630  87.190  1.00  0.00           N
ATOM   2840  HN  PHE E  19      71.530  97.110  87.890  1.00  0.00           H
ATOM   2841  CA  PHE E  19      70.040  97.050  86.340  1.00  0.00           C
ATOM   2842  HA  PHE E  19      69.550  97.780  85.710  1.00  0.00           H
ATOM   2843  CB  PHE E  19      70.780  96.040  85.480  1.00  0.00           C
ATOM   2844  HB1 PHE E  19      71.400  95.290  86.010  1.00  0.00           H
ATOM   2845  HB2 PHE E  19      71.620  96.550  84.960  1.00  0.00           H
ATOM   2846  CG  PHE E  19      70.030  95.350  84.370  1.00  0.00           C
ATOM   2847  CD1 PHE E  19      70.570  94.160  83.900  1.00  0.00           C
ATOM   2848  HD1 PHE E  19      71.560  93.850  84.210  1.00  0.00           H
ATOM   2849  CE1 PHE E  19      70.020  93.360  82.910  1.00  0.00           C
ATOM   2850  HE1 PHE E  19      70.550  92.510  82.500  1.00  0.00           H
ATOM   2851  CZ  PHE E  19      68.910  93.900  82.160  1.00  0.00           C
ATOM   2852  HZ  PHE E  19      68.430  93.300  81.400  1.00  0.00           H
ATOM   2853  CD2 PHE E  19      68.820  95.770  83.780  1.00  0.00           C
ATOM   2854  HD2 PHE E  19      68.360  96.680  84.140  1.00  0.00           H
ATOM   2855  CE2 PHE E  19      68.330  95.140  82.630  1.00  0.00           C
ATOM   2856  HE2 PHE E  19      67.510  95.540  82.040  1.00  0.00           H
ATOM   2857  C   PHE E  19      68.830  96.560  87.140  1.00  0.00           C
ATOM   2858  O   PHE E  19      68.940  95.840  88.160  1.00  0.00           O
ATOM   2859  N   PHE E  20      67.620  96.940  86.690  1.00  0.00           N
ATOM   2860  HN  PHE E  20      67.450  97.550  85.920  1.00  0.00           H
ATOM   2861  CA  PHE E  20      66.320  96.500  87.320  1.00  0.00           C
ATOM   2862  HA  PHE E  20      65.650  96.930  86.580  1.00  0.00           H
ATOM   2863  CB  PHE E  20      66.130  94.910  87.230  1.00  0.00           C
ATOM   2864  HB1 PHE E  20      65.170  94.510  87.630  1.00  0.00           H
ATOM   2865  HB2 PHE E  20      66.970  94.390  87.730  1.00  0.00           H
ATOM   2866  CG  PHE E  20      65.990  94.400  85.860  1.00  0.00           C
ATOM   2867  CD1 PHE E  20      64.910  94.670  85.010  1.00  0.00           C
ATOM   2868  HD1 PHE E  20      64.060  95.270  85.330  1.00  0.00           H
ATOM   2869  CE1 PHE E  20      64.790  94.010  83.790  1.00  0.00           C
ATOM   2870  HE1 PHE E  20      64.070  94.280  83.030  1.00  0.00           H
ATOM   2871  CZ  PHE E  20      65.740  93.030  83.430  1.00  0.00           C
ATOM   2872  HZ  PHE E  20      65.720  92.520  82.470  1.00  0.00           H
ATOM   2873  CD2 PHE E  20      66.980  93.430  85.390  1.00  0.00           C
ATOM   2874  HD2 PHE E  20      67.750  93.140  86.090  1.00  0.00           H
ATOM   2875  CE2 PHE E  20      66.790  92.660  84.260  1.00  0.00           C
ATOM   2876  HE2 PHE E  20      67.600  92.010  83.970  1.00  0.00           H
ATOM   2877  C   PHE E  20      65.990  97.200  88.620  1.00  0.00           C
ATOM   2878  O   PHE E  20      66.250  96.730  89.760  1.00  0.00           O
ATOM   2879  N   ALA E  21      65.430  98.400  88.510  1.00  0.00           N
ATOM   2880  HN  ALA E  21      65.350  98.820  87.600  1.00  0.00           H
ATOM   2881  CA  ALA E  21      65.150  99.330  89.570  1.00  0.00           C
ATOM   2882  HA  ALA E  21      65.780  99.060  90.410  1.00  0.00           H
ATOM   2883  CB  ALA E  21      65.760 100.740  89.100  1.00  0.00           C
ATOM   2884  HB1 ALA E  21      65.260 101.080  88.170  1.00  0.00           H
ATOM   2885  HB2 ALA E  21      65.700 101.510  89.900  1.00  0.00           H
ATOM   2886  HB3 ALA E  21      66.850 100.740  88.890  1.00  0.00           H
ATOM   2887  C   ALA E  21      63.700  99.470  89.980  1.00  0.00           C
ATOM   2888  O   ALA E  21      63.370 100.240  90.900  1.00  0.00           O
ATOM   2889  N   GLU E  22      62.830  98.660  89.320  1.00  0.00           N
ATOM   2890  HN  GLU E  22      63.170  98.030  88.640  1.00  0.00           H
ATOM   2891  CA  GLU E  22      61.410  98.520  89.660  1.00  0.00           C
ATOM   2892  HA  GLU E  22      60.990  98.890  90.580  1.00  0.00           H
ATOM   2893  CB  GLU E  22      60.530  99.090  88.490  1.00  0.00           C
ATOM   2894  HB1 GLU E  22      59.470  98.820  88.700  1.00  0.00           H
ATOM   2895  HB2 GLU E  22      60.940  98.660  87.560  1.00  0.00           H
ATOM   2896  CG  GLU E  22      60.660 100.550  88.290  1.00  0.00           C
ATOM   2897  HG1 GLU E  22      61.730 100.840  88.220  1.00  0.00           H
ATOM   2898  HG2 GLU E  22      60.440 101.070  89.250  1.00  0.00           H
ATOM   2899  CD  GLU E  22      59.790 101.160  87.260  1.00  0.00           C
ATOM   2900  OE1 GLU E  22      58.810 101.900  87.590  1.00  0.00           O
ATOM   2901  OE2 GLU E  22      60.170 101.050  86.040  1.00  0.00           O
ATOM   2902  C   GLU E  22      61.220  97.060  89.700  1.00  0.00           C
ATOM   2903  O   GLU E  22      62.140  96.290  89.280  1.00  0.00           O
ATOM   2904  N   ASP E  23      60.050  96.550  90.190  1.00  0.00           N
ATOM   2905  HN  ASP E  23      59.380  97.170  90.580  1.00  0.00           H
ATOM   2906  CA  ASP E  23      59.710  95.230  90.440  1.00  0.00           C
ATOM   2907  HA  ASP E  23      60.640  94.800  90.780  1.00  0.00           H
ATOM   2908  CB  ASP E  23      58.560  95.020  91.360  1.00  0.00           C
ATOM   2909  HB1 ASP E  23      58.770  95.680  92.220  1.00  0.00           H
ATOM   2910  HB2 ASP E  23      58.370  94.020  91.790  1.00  0.00           H
ATOM   2911  CG  ASP E  23      57.210  95.540  90.910  1.00  0.00           C
ATOM   2912  OD1 ASP E  23      57.150  96.600  90.310  1.00  0.00           O
ATOM   2913  OD2 ASP E  23      56.140  94.820  91.100  1.00  0.00           O
ATOM   2914  C   ASP E  23      59.580  94.500  89.090  1.00  0.00           C
ATOM   2915  O   ASP E  23      59.020  95.100  88.170  1.00  0.00           O
ATOM   2916  N   VAL E  24      60.090  93.250  88.940  1.00  0.00           N
ATOM   2917  HN  VAL E  24      60.620  92.930  89.720  1.00  0.00           H
ATOM   2918  CA  VAL E  24      60.100  92.450  87.710  1.00  0.00           C
ATOM   2919  HA  VAL E  24      59.610  93.040  86.950  1.00  0.00           H
ATOM   2920  CB  VAL E  24      61.420  92.150  87.140  1.00  0.00           C
ATOM   2921  HB  VAL E  24      61.990  91.550  87.880  1.00  0.00           H
ATOM   2922  CG1 VAL E  24      61.370  91.420  85.810  1.00  0.00           C
ATOM   2923 HG11 VAL E  24      62.260  91.560  85.160  1.00  0.00           H
ATOM   2924 HG12 VAL E  24      61.400  90.320  85.960  1.00  0.00           H
ATOM   2925 HG13 VAL E  24      60.460  91.720  85.250  1.00  0.00           H
ATOM   2926  CG2 VAL E  24      62.280  93.440  86.980  1.00  0.00           C
ATOM   2927 HG21 VAL E  24      63.220  93.370  86.400  1.00  0.00           H
ATOM   2928 HG22 VAL E  24      61.680  94.220  86.450  1.00  0.00           H
ATOM   2929 HG23 VAL E  24      62.610  93.820  87.970  1.00  0.00           H
ATOM   2930  C   VAL E  24      59.320  91.090  87.890  1.00  0.00           C
ATOM   2931  O   VAL E  24      59.500  90.400  88.840  1.00  0.00           O
ATOM   2932  N   GLY E  25      58.390  90.750  86.960  1.00  0.00           N
ATOM   2933  HN  GLY E  25      58.260  91.450  86.260  1.00  0.00           H
ATOM   2934  CA  GLY E  25      57.370  89.750  87.010  1.00  0.00           C
ATOM   2935  HA1 GLY E  25      57.000  89.590  88.020  1.00  0.00           H
ATOM   2936  HA2 GLY E  25      56.590  89.940  86.280  1.00  0.00           H
ATOM   2937  C   GLY E  25      57.900  88.400  86.610  1.00  0.00           C
ATOM   2938  O   GLY E  25      57.610  87.360  87.200  1.00  0.00           O
ATOM   2939  N   SER E  26      58.720  88.400  85.570  1.00  0.00           N
ATOM   2940  HN  SER E  26      58.990  89.190  85.020  1.00  0.00           H
ATOM   2941  CA  SER E  26      59.350  87.200  85.010  1.00  0.00           C
ATOM   2942  HA  SER E  26      59.750  86.670  85.860  1.00  0.00           H
ATOM   2943  CB  SER E  26      58.310  86.190  84.340  1.00  0.00           C
ATOM   2944  HB1 SER E  26      57.820  86.710  83.490  1.00  0.00           H
ATOM   2945  HB2 SER E  26      57.470  85.880  85.000  1.00  0.00           H
ATOM   2946  OG  SER E  26      58.890  85.000  83.820  1.00  0.00           O
ATOM   2947  HG1 SER E  26      58.110  84.490  83.590  1.00  0.00           H
ATOM   2948  C   SER E  26      60.440  87.590  83.860  1.00  0.00           C
ATOM   2949  O   SER E  26      60.070  87.890  82.740  1.00  0.00           O
ATOM   2950  N   ASN E  27      61.750  87.620  84.230  1.00  0.00           N
ATOM   2951  HN  ASN E  27      62.020  87.430  85.180  1.00  0.00           H
ATOM   2952  CA  ASN E  27      62.800  87.940  83.410  1.00  0.00           C
ATOM   2953  HA  ASN E  27      62.460  88.690  82.720  1.00  0.00           H
ATOM   2954  CB  ASN E  27      64.050  88.490  84.140  1.00  0.00           C
ATOM   2955  HB1 ASN E  27      64.320  87.760  84.930  1.00  0.00           H
ATOM   2956  HB2 ASN E  27      63.820  89.420  84.700  1.00  0.00           H
ATOM   2957  CG  ASN E  27      65.310  88.810  83.310  1.00  0.00           C
ATOM   2958  OD1 ASN E  27      65.160  89.380  82.220  1.00  0.00           O
ATOM   2959  ND2 ASN E  27      66.490  88.380  83.720  1.00  0.00           N
ATOM   2960 HD21 ASN E  27      66.580  88.000  84.630  1.00  0.00           H
ATOM   2961 HD22 ASN E  27      67.290  88.440  83.120  1.00  0.00           H
ATOM   2962  C   ASN E  27      63.200  86.750  82.540  1.00  0.00           C
ATOM   2963  O   ASN E  27      63.190  85.550  82.950  1.00  0.00           O
ATOM   2964  N   LYS E  28      63.430  87.020  81.240  1.00  0.00           N
ATOM   2965  HN  LYS E  28      63.340  87.970  80.970  1.00  0.00           H
ATOM   2966  CA  LYS E  28      63.470  85.980  80.210  1.00  0.00           C
ATOM   2967  HA  LYS E  28      63.110  85.010  80.510  1.00  0.00           H
ATOM   2968  CB  LYS E  28      62.390  86.360  79.130  1.00  0.00           C
ATOM   2969  HB1 LYS E  28      61.330  86.330  79.470  1.00  0.00           H
ATOM   2970  HB2 LYS E  28      62.380  85.590  78.320  1.00  0.00           H
ATOM   2971  CG  LYS E  28      62.710  87.760  78.450  1.00  0.00           C
ATOM   2972  HG1 LYS E  28      63.490  87.600  77.670  1.00  0.00           H
ATOM   2973  HG2 LYS E  28      62.920  88.500  79.250  1.00  0.00           H
ATOM   2974  CD  LYS E  28      61.420  88.200  77.680  1.00  0.00           C
ATOM   2975  HD1 LYS E  28      61.500  87.880  76.620  1.00  0.00           H
ATOM   2976  HD2 LYS E  28      60.500  87.870  78.200  1.00  0.00           H
ATOM   2977  CE  LYS E  28      61.290  89.730  77.590  1.00  0.00           C
ATOM   2978  HE1 LYS E  28      61.470  90.370  78.490  1.00  0.00           H
ATOM   2979  HE2 LYS E  28      60.240  90.030  77.360  1.00  0.00           H
ATOM   2980  NZ  LYS E  28      62.270  90.250  76.600  1.00  0.00           N
ATOM   2981  HZ1 LYS E  28      62.020  91.210  76.300  1.00  0.00           H
ATOM   2982  HZ2 LYS E  28      63.290  90.200  76.820  1.00  0.00           H
ATOM   2983  HZ3 LYS E  28      62.270  89.710  75.710  1.00  0.00           H
ATOM   2984  C   LYS E  28      64.830  85.890  79.600  1.00  0.00           C
ATOM   2985  O   LYS E  28      65.120  85.020  78.800  1.00  0.00           O
ATOM   2986  N   GLY E  29      65.730  86.800  79.990  1.00  0.00           N
ATOM   2987  HN  GLY E  29      65.490  87.640  80.470  1.00  0.00           H
ATOM   2988  CA  GLY E  29      67.170  86.660  79.680  1.00  0.00           C
ATOM   2989  HA1 GLY E  29      67.620  86.040  80.440  1.00  0.00           H
ATOM   2990  HA2 GLY E  29      67.250  86.250  78.680  1.00  0.00           H
ATOM   2991  C   GLY E  29      67.840  87.970  79.660  1.00  0.00           C
ATOM   2992  O   GLY E  29      67.270  88.890  79.090  1.00  0.00           O
ATOM   2993  N   ALA E  30      68.990  88.100  80.280  1.00  0.00           N
ATOM   2994  HN  ALA E  30      69.400  87.320  80.750  1.00  0.00           H
ATOM   2995  CA  ALA E  30      69.640  89.350  80.400  1.00  0.00           C
ATOM   2996  HA  ALA E  30      69.740  89.740  79.400  1.00  0.00           H
ATOM   2997  CB  ALA E  30      68.900  90.390  81.280  1.00  0.00           C
ATOM   2998  HB1 ALA E  30      69.340  91.350  80.940  1.00  0.00           H
ATOM   2999  HB2 ALA E  30      67.830  90.390  80.980  1.00  0.00           H
ATOM   3000  HB3 ALA E  30      69.160  90.100  82.320  1.00  0.00           H
ATOM   3001  C   ALA E  30      71.120  89.220  80.840  1.00  0.00           C
ATOM   3002  O   ALA E  30      71.400  88.330  81.620  1.00  0.00           O
ATOM   3003  N   ILE E  31      71.960  90.220  80.470  1.00  0.00           N
ATOM   3004  HN  ILE E  31      71.620  91.010  79.960  1.00  0.00           H
ATOM   3005  CA  ILE E  31      73.430  90.200  80.640  1.00  0.00           C
ATOM   3006  HA  ILE E  31      73.760  89.470  81.370  1.00  0.00           H
ATOM   3007  CB  ILE E  31      74.180  89.850  79.400  1.00  0.00           C
ATOM   3008  HB  ILE E  31      73.870  90.480  78.540  1.00  0.00           H
ATOM   3009  CG2 ILE E  31      75.720  90.020  79.440  1.00  0.00           C
ATOM   3010 HG21 ILE E  31      76.110  89.260  80.150  1.00  0.00           H
ATOM   3011 HG22 ILE E  31      76.120  89.720  78.440  1.00  0.00           H
ATOM   3012 HG23 ILE E  31      76.050  91.040  79.730  1.00  0.00           H
ATOM   3013  CG1 ILE E  31      73.890  88.400  79.120  1.00  0.00           C
ATOM   3014 HG11 ILE E  31      72.880  88.030  79.370  1.00  0.00           H
ATOM   3015 HG12 ILE E  31      74.610  87.820  79.720  1.00  0.00           H
ATOM   3016  CD  ILE E  31      74.180  88.010  77.690  1.00  0.00           C
ATOM   3017  HD1 ILE E  31      73.750  88.730  76.960  1.00  0.00           H
ATOM   3018  HD2 ILE E  31      75.280  87.860  77.630  1.00  0.00           H
ATOM   3019  HD3 ILE E  31      73.700  87.040  77.430  1.00  0.00           H
ATOM   3020  C   ILE E  31      73.800  91.590  81.160  1.00  0.00           C
ATOM   3021  O   ILE E  31      73.440  92.660  80.630  1.00  0.00           O
ATOM   3022  N   ILE E  32      74.430  91.580  82.350  1.00  0.00           N
ATOM   3023  HN  ILE E  32      74.400  90.700  82.830  1.00  0.00           H
ATOM   3024  CA  ILE E  32      75.080  92.760  82.910  1.00  0.00           C
ATOM   3025  HA  ILE E  32      75.100  93.530  82.150  1.00  0.00           H
ATOM   3026  CB  ILE E  32      74.450  93.330  84.100  1.00  0.00           C
ATOM   3027  HB  ILE E  32      73.480  93.700  83.720  1.00  0.00           H
ATOM   3028  CG2 ILE E  32      74.150  92.280  85.180  1.00  0.00           C
ATOM   3029 HG21 ILE E  32      75.070  91.720  85.430  1.00  0.00           H
ATOM   3030 HG22 ILE E  32      73.680  92.810  86.040  1.00  0.00           H
ATOM   3031 HG23 ILE E  32      73.490  91.420  84.930  1.00  0.00           H
ATOM   3032  CG1 ILE E  32      75.270  94.560  84.630  1.00  0.00           C
ATOM   3033 HG11 ILE E  32      75.740  95.100  83.780  1.00  0.00           H
ATOM   3034 HG12 ILE E  32      76.070  94.060  85.210  1.00  0.00           H
ATOM   3035  CD  ILE E  32      74.490  95.470  85.530  1.00  0.00           C
ATOM   3036  HD1 ILE E  32      73.760  96.190  85.090  1.00  0.00           H
ATOM   3037  HD2 ILE E  32      73.820  94.830  86.140  1.00  0.00           H
ATOM   3038  HD3 ILE E  32      75.200  96.070  86.130  1.00  0.00           H
ATOM   3039  C   ILE E  32      76.560  92.440  83.250  1.00  0.00           C
ATOM   3040  O   ILE E  32      76.930  91.380  83.700  1.00  0.00           O
ATOM   3041  N   GLY E  33      77.460  93.400  82.830  1.00  0.00           N
ATOM   3042  HN  GLY E  33      77.040  94.120  82.280  1.00  0.00           H
ATOM   3043  CA  GLY E  33      78.840  93.320  83.190  1.00  0.00           C
ATOM   3044  HA1 GLY E  33      79.010  93.140  84.240  1.00  0.00           H
ATOM   3045  HA2 GLY E  33      79.260  92.420  82.780  1.00  0.00           H
ATOM   3046  C   GLY E  33      79.620  94.530  82.580  1.00  0.00           C
ATOM   3047  O   GLY E  33      79.060  95.300  81.780  1.00  0.00           O
ATOM   3048  N   LEU E  34      80.890  94.740  82.960  1.00  0.00           N
ATOM   3049  HN  LEU E  34      81.370  94.160  83.610  1.00  0.00           H
ATOM   3050  CA  LEU E  34      81.620  96.020  82.790  1.00  0.00           C
ATOM   3051  HA  LEU E  34      80.930  96.840  82.690  1.00  0.00           H
ATOM   3052  CB  LEU E  34      82.750  96.360  83.800  1.00  0.00           C
ATOM   3053  HB1 LEU E  34      83.090  97.400  83.640  1.00  0.00           H
ATOM   3054  HB2 LEU E  34      83.660  95.750  83.610  1.00  0.00           H
ATOM   3055  CG  LEU E  34      82.210  96.310  85.230  1.00  0.00           C
ATOM   3056  HG  LEU E  34      81.730  95.330  85.400  1.00  0.00           H
ATOM   3057  CD1 LEU E  34      83.390  96.510  86.140  1.00  0.00           C
ATOM   3058 HD11 LEU E  34      83.860  97.510  86.000  1.00  0.00           H
ATOM   3059 HD12 LEU E  34      83.080  96.440  87.200  1.00  0.00           H
ATOM   3060 HD13 LEU E  34      84.140  95.710  85.940  1.00  0.00           H
ATOM   3061  CD2 LEU E  34      81.250  97.450  85.260  1.00  0.00           C
ATOM   3062 HD21 LEU E  34      81.720  98.380  84.870  1.00  0.00           H
ATOM   3063 HD22 LEU E  34      80.270  97.270  84.760  1.00  0.00           H
ATOM   3064 HD23 LEU E  34      80.950  97.800  86.280  1.00  0.00           H
ATOM   3065  C   LEU E  34      82.250  95.940  81.430  1.00  0.00           C
ATOM   3066  O   LEU E  34      82.530  97.010  80.810  1.00  0.00           O
ATOM   3067  N   MET E  35      82.550  94.710  80.920  1.00  0.00           N
ATOM   3068  HN  MET E  35      82.480  93.960  81.570  1.00  0.00           H
ATOM   3069  CA  MET E  35      82.910  94.490  79.580  1.00  0.00           C
ATOM   3070  HA  MET E  35      82.650  95.330  78.950  1.00  0.00           H
ATOM   3071  CB  MET E  35      84.410  94.040  79.480  1.00  0.00           C
ATOM   3072  HB1 MET E  35      84.480  93.090  80.060  1.00  0.00           H
ATOM   3073  HB2 MET E  35      85.050  94.800  79.980  1.00  0.00           H
ATOM   3074  CG  MET E  35      84.950  93.820  78.050  1.00  0.00           C
ATOM   3075  HG1 MET E  35      86.040  93.690  78.220  1.00  0.00           H
ATOM   3076  HG2 MET E  35      84.800  94.740  77.440  1.00  0.00           H
ATOM   3077  SD  MET E  35      84.350  92.250  77.270  1.00  0.00           S
ATOM   3078  CE  MET E  35      85.740  92.310  76.110  1.00  0.00           C
ATOM   3079  HE1 MET E  35      85.380  92.050  75.100  1.00  0.00           H
ATOM   3080  HE2 MET E  35      86.220  93.310  76.140  1.00  0.00           H
ATOM   3081  HE3 MET E  35      86.490  91.540  76.390  1.00  0.00           H
ATOM   3082  C   MET E  35      82.030  93.440  79.060  1.00  0.00           C
ATOM   3083  O   MET E  35      81.970  92.390  79.670  1.00  0.00           O
ATOM   3084  N   VAL E  36      81.350  93.670  77.960  1.00  0.00           N
ATOM   3085  HN  VAL E  36      81.390  94.590  77.570  1.00  0.00           H
ATOM   3086  CA  VAL E  36      80.410  92.690  77.360  1.00  0.00           C
ATOM   3087  HA  VAL E  36      80.610  91.810  77.950  1.00  0.00           H
ATOM   3088  CB  VAL E  36      78.940  93.110  77.480  1.00  0.00           C
ATOM   3089  HB  VAL E  36      78.770  93.970  76.800  1.00  0.00           H
ATOM   3090  CG1 VAL E  36      78.070  91.940  76.910  1.00  0.00           C
ATOM   3091 HG11 VAL E  36      77.040  92.210  77.230  1.00  0.00           H
ATOM   3092 HG12 VAL E  36      77.960  92.020  75.800  1.00  0.00           H
ATOM   3093 HG13 VAL E  36      78.250  90.890  77.220  1.00  0.00           H
ATOM   3094  CG2 VAL E  36      78.480  93.300  78.960  1.00  0.00           C
ATOM   3095 HG21 VAL E  36      77.420  93.620  78.900  1.00  0.00           H
ATOM   3096 HG22 VAL E  36      78.540  92.360  79.550  1.00  0.00           H
ATOM   3097 HG23 VAL E  36      79.080  94.050  79.520  1.00  0.00           H
ATOM   3098  C   VAL E  36      80.870  92.420  75.910  1.00  0.00           C
ATOM   3099  O   VAL E  36      80.880  93.320  75.100  1.00  0.00           O
ATOM   3100  N   GLY E  37      81.210  91.130  75.520  1.00  0.00           N
ATOM   3101  HN  GLY E  37      81.180  90.370  76.160  1.00  0.00           H
ATOM   3102  CA  GLY E  37      81.520  90.760  74.150  1.00  0.00           C
ATOM   3103  HA1 GLY E  37      82.510  91.170  73.950  1.00  0.00           H
ATOM   3104  HA2 GLY E  37      81.610  89.700  74.020  1.00  0.00           H
ATOM   3105  C   GLY E  37      80.530  91.060  73.060  1.00  0.00           C
ATOM   3106  O   GLY E  37      79.270  91.180  73.100  1.00  0.00           O
ATOM   3107  N   GLY E  38      81.080  91.160  71.890  1.00  0.00           N
ATOM   3108  HN  GLY E  38      82.050  90.970  71.760  1.00  0.00           H
ATOM   3109  CA  GLY E  38      80.260  91.360  70.700  1.00  0.00           C
ATOM   3110  HA1 GLY E  38      79.780  92.320  70.790  1.00  0.00           H
ATOM   3111  HA2 GLY E  38      81.000  91.500  69.920  1.00  0.00           H
ATOM   3112  C   GLY E  38      79.290  90.340  70.330  1.00  0.00           C
ATOM   3113  O   GLY E  38      79.570  89.150  70.560  1.00  0.00           O
ATOM   3114  N   VAL E  39      78.160  90.730  69.780  1.00  0.00           N
ATOM   3115  HN  VAL E  39      77.970  91.710  69.810  1.00  0.00           H
ATOM   3116  CA  VAL E  39      77.000  89.940  69.390  1.00  0.00           C
ATOM   3117  HA  VAL E  39      76.970  89.010  69.930  1.00  0.00           H
ATOM   3118  CB  VAL E  39      75.710  90.670  69.730  1.00  0.00           C
ATOM   3119  HB  VAL E  39      75.840  91.670  69.260  1.00  0.00           H
ATOM   3120  CG1 VAL E  39      74.550  89.980  69.030  1.00  0.00           C
ATOM   3121 HG11 VAL E  39      73.670  90.650  69.100  1.00  0.00           H
ATOM   3122 HG12 VAL E  39      74.680  89.860  67.930  1.00  0.00           H
ATOM   3123 HG13 VAL E  39      74.260  88.970  69.400  1.00  0.00           H
ATOM   3124  CG2 VAL E  39      75.420  90.770  71.240  1.00  0.00           C
ATOM   3125 HG21 VAL E  39      75.290  89.760  71.690  1.00  0.00           H
ATOM   3126 HG22 VAL E  39      76.150  91.310  71.880  1.00  0.00           H
ATOM   3127 HG23 VAL E  39      74.470  91.340  71.260  1.00  0.00           H
ATOM   3128  C   VAL E  39      77.150  89.530  67.930  1.00  0.00           C
ATOM   3129  O   VAL E  39      77.310  90.370  67.070  1.00  0.00           O
ATOM   3130  N   VAL E  40      76.990  88.250  67.700  1.00  0.00           N
ATOM   3131  HN  VAL E  40      76.700  87.730  68.500  1.00  0.00           H
ATOM   3132  CA  VAL E  40      76.850  87.670  66.430  1.00  0.00           C
ATOM   3133  HA  VAL E  40      76.970  88.250  65.530  1.00  0.00           H
ATOM   3134  CB  VAL E  40      77.810  86.450  66.260  1.00  0.00           C
ATOM   3135  HB  VAL E  40      77.960  85.870  67.200  1.00  0.00           H
ATOM   3136  CG1 VAL E  40      77.510  85.460  65.080  1.00  0.00           C
ATOM   3137 HG11 VAL E  40      76.660  84.780  65.320  1.00  0.00           H
ATOM   3138 HG12 VAL E  40      77.240  86.070  64.190  1.00  0.00           H
ATOM   3139 HG13 VAL E  40      78.350  84.780  64.840  1.00  0.00           H
ATOM   3140  CG2 VAL E  40      79.200  87.160  65.900  1.00  0.00           C
ATOM   3141 HG21 VAL E  40      79.090  87.940  65.110  1.00  0.00           H
ATOM   3142 HG22 VAL E  40      79.330  87.780  66.820  1.00  0.00           H
ATOM   3143 HG23 VAL E  40      80.100  86.520  65.870  1.00  0.00           H
ATOM   3144  C   VAL E  40      75.450  87.060  66.300  1.00  0.00           C
ATOM   3145  O   VAL E  40      74.970  86.320  67.220  1.00  0.00           O
ATOM   3146  N   ILE E  41      74.660  87.380  65.210  1.00  0.00           N
ATOM   3147  HN  ILE E  41      75.040  87.880  64.430  1.00  0.00           H
ATOM   3148  CA  ILE E  41      73.310  87.010  64.950  1.00  0.00           C
ATOM   3149  HA  ILE E  41      72.840  86.530  65.800  1.00  0.00           H
ATOM   3150  CB  ILE E  41      72.490  88.180  64.430  1.00  0.00           C
ATOM   3151  HB  ILE E  41      73.010  88.560  63.530  1.00  0.00           H
ATOM   3152  CG2 ILE E  41      71.060  87.570  64.120  1.00  0.00           C
ATOM   3153 HG21 ILE E  41      70.620  86.980  64.950  1.00  0.00           H
ATOM   3154 HG22 ILE E  41      70.430  88.460  63.930  1.00  0.00           H
ATOM   3155 HG23 ILE E  41      71.140  86.950  63.200  1.00  0.00           H
ATOM   3156  CG1 ILE E  41      72.400  89.290  65.500  1.00  0.00           C
ATOM   3157 HG11 ILE E  41      71.720  90.100  65.140  1.00  0.00           H
ATOM   3158 HG12 ILE E  41      73.370  89.820  65.560  1.00  0.00           H
ATOM   3159  CD  ILE E  41      72.000  88.850  66.880  1.00  0.00           C
ATOM   3160  HD1 ILE E  41      71.050  88.290  66.970  1.00  0.00           H
ATOM   3161  HD2 ILE E  41      72.780  88.150  67.250  1.00  0.00           H
ATOM   3162  HD3 ILE E  41      71.970  89.730  67.560  1.00  0.00           H
ATOM   3163  C   ILE E  41      73.360  85.920  63.850  1.00  0.00           C
ATOM   3164  O   ILE E  41      73.690  86.130  62.670  1.00  0.00           O
ATOM   3165  N   ALA E  42      73.120  84.660  64.170  1.00  0.00           N
ATOM   3166  HN  ALA E  42      73.060  84.500  65.160  1.00  0.00           H
ATOM   3167  CA  ALA E  42      72.890  83.470  63.280  1.00  0.00           C
ATOM   3168  HA  ALA E  42      73.130  83.670  62.250  1.00  0.00           H
ATOM   3169  CB  ALA E  42      73.880  82.360  63.810  1.00  0.00           C
ATOM   3170  HB1 ALA E  42      74.930  82.640  63.590  1.00  0.00           H
ATOM   3171  HB2 ALA E  42      73.820  82.260  64.910  1.00  0.00           H
ATOM   3172  HB3 ALA E  42      73.720  81.370  63.340  1.00  0.00           H
ATOM   3173  C   ALA E  42      71.380  83.100  63.330  1.00  0.00           C
ATOM   3174  O   ALA E  42      70.890  82.090  62.740  1.00  0.00           O
ATOM   3175  N   NME E  43      70.540  83.820  64.070  1.00  0.00           N
ATOM   3176  HN  NME E  43      70.930  84.610  64.540  1.00  0.00           H
ATOM   3177  CH3 NME E  43      69.120  83.460  64.260  1.00  0.00           C
ATOM   3178 HH31 NME E  43      68.500  83.310  63.360  1.00  0.00           H
ATOM   3179 HH32 NME E  43      68.910  82.560  64.870  1.00  0.00           H
ATOM   3180 HH33 NME E  43      68.710  84.310  64.830  1.00  0.00           H
ATOM   3181  CH3 ACE F   0      66.260  60.720 107.190  1.00  0.00           C
ATOM   3182 HH31 ACE F   0      66.030  59.630 107.150  1.00  0.00           H
ATOM   3183 HH32 ACE F   0      67.040  60.830 107.970  1.00  0.00           H
ATOM   3184 HH33 ACE F   0      65.360  61.250 107.570  1.00  0.00           H
ATOM   3185  C   ACE F   0      66.710  61.310 105.990  1.00  0.00           C
ATOM   3186  O   ACE F   0      67.360  60.530 105.230  1.00  0.00           O
ATOM   3187  N   ASP F   1      66.340  62.560 105.730  1.00  0.00           N
ATOM   3188  HN  ASP F   1      65.640  63.000 106.290  1.00  0.00           H
ATOM   3189  CA  ASP F   1      66.850  63.390 104.680  1.00  0.00           C
ATOM   3190  HA  ASP F   1      66.730  62.850 103.750  1.00  0.00           H
ATOM   3191  CB  ASP F   1      66.080  64.740 104.410  1.00  0.00           C
ATOM   3192  HB1 ASP F   1      66.560  65.300 103.580  1.00  0.00           H
ATOM   3193  HB2 ASP F   1      66.200  65.370 105.320  1.00  0.00           H
ATOM   3194  CG  ASP F   1      64.640  64.640 103.910  1.00  0.00           C
ATOM   3195  OD1 ASP F   1      63.980  65.690 103.890  1.00  0.00           O
ATOM   3196  OD2 ASP F   1      64.260  63.530 103.480  1.00  0.00           O
ATOM   3197  C   ASP F   1      68.350  63.600 105.010  1.00  0.00           C
ATOM   3198  O   ASP F   1      68.820  63.670 106.160  1.00  0.00           O
ATOM   3199  N   ALA F   2      69.230  63.590 104.020  1.00  0.00           N
ATOM   3200  HN  ALA F   2      68.880  63.540 103.080  1.00  0.00           H
ATOM   3201  CA  ALA F   2      70.670  63.810 104.150  1.00  0.00           C
ATOM   3202  HA  ALA F   2      71.020  64.030 105.150  1.00  0.00           H
ATOM   3203  CB  ALA F   2      71.380  62.540 103.660  1.00  0.00           C
ATOM   3204  HB1 ALA F   2      72.470  62.710 103.600  1.00  0.00           H
ATOM   3205  HB2 ALA F   2      71.150  61.620 104.230  1.00  0.00           H
ATOM   3206  HB3 ALA F   2      71.010  62.340 102.630  1.00  0.00           H
ATOM   3207  C   ALA F   2      71.100  65.050 103.330  1.00  0.00           C
ATOM   3208  O   ALA F   2      70.500  65.370 102.320  1.00  0.00           O
ATOM   3209  N   GLU F   3      72.130  65.790 103.860  1.00  0.00           N
ATOM   3210  HN  GLU F   3      72.580  65.510 104.700  1.00  0.00           H
ATOM   3211  CA  GLU F   3      72.640  67.030 103.340  1.00  0.00           C
ATOM   3212  HA  GLU F   3      71.840  67.760 103.400  1.00  0.00           H
ATOM   3213  CB  GLU F   3      73.730  67.690 104.230  1.00  0.00           C
ATOM   3214  HB1 GLU F   3      74.350  68.370 103.610  1.00  0.00           H
ATOM   3215  HB2 GLU F   3      74.410  66.880 104.560  1.00  0.00           H
ATOM   3216  CG  GLU F   3      73.320  68.490 105.500  1.00  0.00           C
ATOM   3217  HG1 GLU F   3      74.200  68.900 106.040  1.00  0.00           H
ATOM   3218  HG2 GLU F   3      72.790  67.850 106.240  1.00  0.00           H
ATOM   3219  CD  GLU F   3      72.490  69.740 105.240  1.00  0.00           C
ATOM   3220  OE1 GLU F   3      71.280  69.670 104.830  1.00  0.00           O
ATOM   3221  OE2 GLU F   3      73.040  70.850 105.610  1.00  0.00           O
ATOM   3222  C   GLU F   3      72.930  67.020 101.840  1.00  0.00           C
ATOM   3223  O   GLU F   3      73.480  66.060 101.370  1.00  0.00           O
ATOM   3224  N   PHE F   4      72.610  68.090 101.140  1.00  0.00           N
ATOM   3225  HN  PHE F   4      72.150  68.870 101.550  1.00  0.00           H
ATOM   3226  CA  PHE F   4      73.040  68.320  99.790  1.00  0.00           C
ATOM   3227  HA  PHE F   4      72.950  67.410  99.200  1.00  0.00           H
ATOM   3228  CB  PHE F   4      72.270  69.530  99.200  1.00  0.00           C
ATOM   3229  HB1 PHE F   4      72.550  69.760  98.150  1.00  0.00           H
ATOM   3230  HB2 PHE F   4      72.540  70.410  99.830  1.00  0.00           H
ATOM   3231  CG  PHE F   4      70.750  69.290  99.220  1.00  0.00           C
ATOM   3232  CD1 PHE F   4      70.230  67.990  98.960  1.00  0.00           C
ATOM   3233  HD1 PHE F   4      70.780  67.080  98.760  1.00  0.00           H
ATOM   3234  CE1 PHE F   4      68.890  67.880  98.920  1.00  0.00           C
ATOM   3235  HE1 PHE F   4      68.490  66.930  98.600  1.00  0.00           H
ATOM   3236  CZ  PHE F   4      68.060  69.000  99.060  1.00  0.00           C
ATOM   3237  HZ  PHE F   4      67.010  68.920  98.800  1.00  0.00           H
ATOM   3238  CD2 PHE F   4      69.930  70.420  99.500  1.00  0.00           C
ATOM   3239  HD2 PHE F   4      70.430  71.370  99.630  1.00  0.00           H
ATOM   3240  CE2 PHE F   4      68.540  70.260  99.510  1.00  0.00           C
ATOM   3241  HE2 PHE F   4      67.900  71.140  99.510  1.00  0.00           H
ATOM   3242  C   PHE F   4      74.530  68.420  99.810  1.00  0.00           C
ATOM   3243  O   PHE F   4      75.120  68.980 100.720  1.00  0.00           O
ATOM   3244  N   ARG F   5      75.090  67.960  98.670  1.00  0.00           N
ATOM   3245  HN  ARG F   5      74.490  67.500  98.020  1.00  0.00           H
ATOM   3246  CA  ARG F   5      76.510  68.110  98.380  1.00  0.00           C
ATOM   3247  HA  ARG F   5      77.030  68.720  99.110  1.00  0.00           H
ATOM   3248  CB  ARG F   5      77.120  66.650  98.330  1.00  0.00           C
ATOM   3249  HB1 ARG F   5      78.180  66.670  98.000  1.00  0.00           H
ATOM   3250  HB2 ARG F   5      76.600  66.040  97.560  1.00  0.00           H
ATOM   3251  CG  ARG F   5      77.120  65.840  99.630  1.00  0.00           C
ATOM   3252  HG1 ARG F   5      77.900  65.050  99.500  1.00  0.00           H
ATOM   3253  HG2 ARG F   5      76.150  65.350  99.850  1.00  0.00           H
ATOM   3254  CD  ARG F   5      77.510  66.500 100.880  1.00  0.00           C
ATOM   3255  HD1 ARG F   5      76.840  67.350 101.150  1.00  0.00           H
ATOM   3256  HD2 ARG F   5      78.510  66.980 100.790  1.00  0.00           H
ATOM   3257  NE  ARG F   5      77.610  65.600 102.040  1.00  0.00           N
ATOM   3258  HE  ARG F   5      77.440  64.620 101.940  1.00  0.00           H
ATOM   3259  CZ  ARG F   5      77.690  66.000 103.300  1.00  0.00           C
ATOM   3260  NH1 ARG F   5      77.870  67.270 103.670  1.00  0.00           N
ATOM   3261 HH11 ARG F   5      77.730  68.000 103.000  1.00  0.00           H
ATOM   3262 HH12 ARG F   5      77.670  67.520 104.620  1.00  0.00           H
ATOM   3263  NH2 ARG F   5      77.530  65.040 104.170  1.00  0.00           N
ATOM   3264 HH21 ARG F   5      77.880  64.130 103.930  1.00  0.00           H
ATOM   3265 HH22 ARG F   5      77.520  65.300 105.140  1.00  0.00           H
ATOM   3266  C   ARG F   5      76.930  68.790  97.070  1.00  0.00           C
ATOM   3267  O   ARG F   5      76.140  69.020  96.210  1.00  0.00           O
ATOM   3268  N   HIS F   6      78.200  69.130  96.940  1.00  0.00           N
ATOM   3269  HN  HIS F   6      78.990  68.920  97.510  1.00  0.00           H
ATOM   3270  CA  HIS F   6      78.660  69.970  95.790  1.00  0.00           C
ATOM   3271  HA  HIS F   6      77.970  70.790  95.620  1.00  0.00           H
ATOM   3272  CB  HIS F   6      80.070  70.450  96.070  1.00  0.00           C
ATOM   3273  HB1 HIS F   6      80.490  70.940  95.170  1.00  0.00           H
ATOM   3274  HB2 HIS F   6      80.760  69.630  96.370  1.00  0.00           H
ATOM   3275  ND1 HIS F   6      79.390  72.510  97.060  1.00  0.00           N
ATOM   3276  CG  HIS F   6      80.080  71.360  97.190  1.00  0.00           C
ATOM   3277  CE1 HIS F   6      79.750  73.240  98.080  1.00  0.00           C
ATOM   3278  HE1 HIS F   6      79.410  74.270  98.160  1.00  0.00           H
ATOM   3279  NE2 HIS F   6      80.530  72.570  98.960  1.00  0.00           N
ATOM   3280  HE2 HIS F   6      81.010  72.890  99.780  1.00  0.00           H
ATOM   3281  CD2 HIS F   6      80.730  71.300  98.400  1.00  0.00           C
ATOM   3282  HD2 HIS F   6      81.240  70.470  98.880  1.00  0.00           H
ATOM   3283  C   HIS F   6      78.830  69.150  94.430  1.00  0.00           C
ATOM   3284  O   HIS F   6      79.020  69.800  93.400  1.00  0.00           O
ATOM   3285  N   ASP F   7      78.760  67.850  94.420  1.00  0.00           N
ATOM   3286  HN  ASP F   7      78.700  67.340  95.270  1.00  0.00           H
ATOM   3287  CA  ASP F   7      79.060  66.970  93.330  1.00  0.00           C
ATOM   3288  HA  ASP F   7      80.020  67.220  92.910  1.00  0.00           H
ATOM   3289  CB  ASP F   7      79.140  65.560  93.870  1.00  0.00           C
ATOM   3290  HB1 ASP F   7      79.250  64.780  93.080  1.00  0.00           H
ATOM   3291  HB2 ASP F   7      78.170  65.270  94.340  1.00  0.00           H
ATOM   3292  CG  ASP F   7      80.300  65.360  94.860  1.00  0.00           C
ATOM   3293  OD1 ASP F   7      80.400  64.200  95.340  1.00  0.00           O
ATOM   3294  OD2 ASP F   7      81.040  66.360  95.190  1.00  0.00           O
ATOM   3295  C   ASP F   7      78.000  67.150  92.230  1.00  0.00           C
ATOM   3296  O   ASP F   7      76.920  66.600  92.300  1.00  0.00           O
ATOM   3297  N   SER F   8      78.340  67.890  91.110  1.00  0.00           N
ATOM   3298  HN  SER F   8      79.160  68.460  91.140  1.00  0.00           H
ATOM   3299  CA  SER F   8      77.490  68.080  89.900  1.00  0.00           C
ATOM   3300  HA  SER F   8      77.160  67.080  89.670  1.00  0.00           H
ATOM   3301  CB  SER F   8      76.230  68.990  90.050  1.00  0.00           C
ATOM   3302  HB1 SER F   8      76.470  70.020  90.400  1.00  0.00           H
ATOM   3303  HB2 SER F   8      75.510  68.560  90.780  1.00  0.00           H
ATOM   3304  OG  SER F   8      75.360  69.100  88.890  1.00  0.00           O
ATOM   3305  HG1 SER F   8      74.930  68.280  88.640  1.00  0.00           H
ATOM   3306  C   SER F   8      78.330  68.590  88.690  1.00  0.00           C
ATOM   3307  O   SER F   8      79.520  68.970  88.780  1.00  0.00           O
ATOM   3308  N   GLY F   9      77.790  68.420  87.500  1.00  0.00           N
ATOM   3309  HN  GLY F   9      76.870  68.050  87.430  1.00  0.00           H
ATOM   3310  CA  GLY F   9      78.380  68.880  86.210  1.00  0.00           C
ATOM   3311  HA1 GLY F   9      77.560  69.140  85.560  1.00  0.00           H
ATOM   3312  HA2 GLY F   9      78.980  69.740  86.480  1.00  0.00           H
ATOM   3313  C   GLY F   9      79.520  68.080  85.570  1.00  0.00           C
ATOM   3314  O   GLY F   9      79.770  66.950  85.920  1.00  0.00           O
ATOM   3315  N   TYR F  10      80.250  68.710  84.590  1.00  0.00           N
ATOM   3316  HN  TYR F  10      80.180  69.640  84.240  1.00  0.00           H
ATOM   3317  CA  TYR F  10      81.440  68.140  83.980  1.00  0.00           C
ATOM   3318  HA  TYR F  10      81.300  67.070  83.940  1.00  0.00           H
ATOM   3319  CB  TYR F  10      81.680  68.520  82.520  1.00  0.00           C
ATOM   3320  HB1 TYR F  10      82.670  68.160  82.170  1.00  0.00           H
ATOM   3321  HB2 TYR F  10      81.740  69.630  82.540  1.00  0.00           H
ATOM   3322  CG  TYR F  10      80.650  68.030  81.590  1.00  0.00           C
ATOM   3323  CD1 TYR F  10      79.620  67.140  81.920  1.00  0.00           C
ATOM   3324  HD1 TYR F  10      79.370  66.760  82.900  1.00  0.00           H
ATOM   3325  CE1 TYR F  10      78.860  66.610  80.860  1.00  0.00           C
ATOM   3326  HE1 TYR F  10      78.110  65.860  81.030  1.00  0.00           H
ATOM   3327  CZ  TYR F  10      79.040  67.030  79.510  1.00  0.00           C
ATOM   3328  OH  TYR F  10      78.250  66.650  78.420  1.00  0.00           O
ATOM   3329  HH  TYR F  10      78.450  67.200  77.660  1.00  0.00           H
ATOM   3330  CD2 TYR F  10      80.760  68.540  80.300  1.00  0.00           C
ATOM   3331  HD2 TYR F  10      81.470  69.340  80.170  1.00  0.00           H
ATOM   3332  CE2 TYR F  10      79.960  68.070  79.330  1.00  0.00           C
ATOM   3333  HE2 TYR F  10      79.910  68.460  78.330  1.00  0.00           H
ATOM   3334  C   TYR F  10      82.560  68.420  84.860  1.00  0.00           C
ATOM   3335  O   TYR F  10      82.590  69.370  85.650  1.00  0.00           O
ATOM   3336  N   GLU F  11      83.630  67.610  84.770  1.00  0.00           N
ATOM   3337  HN  GLU F  11      83.640  66.780  84.200  1.00  0.00           H
ATOM   3338  CA  GLU F  11      84.710  67.780  85.780  1.00  0.00           C
ATOM   3339  HA  GLU F  11      84.250  67.830  86.750  1.00  0.00           H
ATOM   3340  CB  GLU F  11      85.690  66.540  85.830  1.00  0.00           C
ATOM   3341  HB1 GLU F  11      86.450  66.780  86.600  1.00  0.00           H
ATOM   3342  HB2 GLU F  11      86.300  66.370  84.910  1.00  0.00           H
ATOM   3343  CG  GLU F  11      85.030  65.310  86.320  1.00  0.00           C
ATOM   3344  HG1 GLU F  11      84.140  65.070  85.700  1.00  0.00           H
ATOM   3345  HG2 GLU F  11      84.610  65.370  87.350  1.00  0.00           H
ATOM   3346  CD  GLU F  11      85.860  64.010  86.180  1.00  0.00           C
ATOM   3347  OE1 GLU F  11      86.210  63.520  85.100  1.00  0.00           O
ATOM   3348  OE2 GLU F  11      86.100  63.370  87.220  1.00  0.00           O
ATOM   3349  C   GLU F  11      85.660  69.020  85.550  1.00  0.00           C
ATOM   3350  O   GLU F  11      85.890  69.320  84.410  1.00  0.00           O
ATOM   3351  N   VAL F  12      86.130  69.730  86.570  1.00  0.00           N
ATOM   3352  HN  VAL F  12      85.890  69.420  87.480  1.00  0.00           H
ATOM   3353  CA  VAL F  12      86.910  70.990  86.340  1.00  0.00           C
ATOM   3354  HA  VAL F  12      86.650  71.440  85.390  1.00  0.00           H
ATOM   3355  CB  VAL F  12      86.690  72.060  87.370  1.00  0.00           C
ATOM   3356  HB  VAL F  12      87.050  71.690  88.360  1.00  0.00           H
ATOM   3357  CG1 VAL F  12      87.420  73.400  86.970  1.00  0.00           C
ATOM   3358 HG11 VAL F  12      87.180  74.140  87.760  1.00  0.00           H
ATOM   3359 HG12 VAL F  12      88.520  73.270  86.870  1.00  0.00           H
ATOM   3360 HG13 VAL F  12      86.980  73.750  86.010  1.00  0.00           H
ATOM   3361  CG2 VAL F  12      85.180  72.280  87.400  1.00  0.00           C
ATOM   3362 HG21 VAL F  12      84.690  71.370  87.810  1.00  0.00           H
ATOM   3363 HG22 VAL F  12      84.960  73.160  88.030  1.00  0.00           H
ATOM   3364 HG23 VAL F  12      84.910  72.470  86.340  1.00  0.00           H
ATOM   3365  C   VAL F  12      88.420  70.630  86.360  1.00  0.00           C
ATOM   3366  O   VAL F  12      88.910  70.030  87.360  1.00  0.00           O
ATOM   3367  N   HIS F  13      89.130  70.950  85.340  1.00  0.00           N
ATOM   3368  HN  HIS F  13      88.590  71.060  84.500  1.00  0.00           H
ATOM   3369  CA  HIS F  13      90.610  70.810  85.210  1.00  0.00           C
ATOM   3370  HA  HIS F  13      91.020  71.250  86.100  1.00  0.00           H
ATOM   3371  CB  HIS F  13      91.110  69.320  85.250  1.00  0.00           C
ATOM   3372  HB1 HIS F  13      90.710  68.810  86.150  1.00  0.00           H
ATOM   3373  HB2 HIS F  13      92.220  69.370  85.230  1.00  0.00           H
ATOM   3374  ND1 HIS F  13      91.450  68.450  82.940  1.00  0.00           N
ATOM   3375  CG  HIS F  13      90.730  68.460  84.090  1.00  0.00           C
ATOM   3376  CE1 HIS F  13      90.910  67.510  82.190  1.00  0.00           C
ATOM   3377  HE1 HIS F  13      91.150  67.490  81.130  1.00  0.00           H
ATOM   3378  NE2 HIS F  13      89.840  66.960  82.810  1.00  0.00           N
ATOM   3379  HE2 HIS F  13      89.120  66.380  82.420  1.00  0.00           H
ATOM   3380  CD2 HIS F  13      89.750  67.580  84.060  1.00  0.00           C
ATOM   3381  HD2 HIS F  13      88.950  67.360  84.750  1.00  0.00           H
ATOM   3382  C   HIS F  13      91.210  71.620  84.070  1.00  0.00           C
ATOM   3383  O   HIS F  13      92.390  71.680  83.990  1.00  0.00           O
ATOM   3384  N   HIS F  14      90.420  72.320  83.240  1.00  0.00           N
ATOM   3385  HN  HIS F  14      89.440  72.370  83.410  1.00  0.00           H
ATOM   3386  CA  HIS F  14      90.940  73.020  82.060  1.00  0.00           C
ATOM   3387  HA  HIS F  14      91.500  72.210  81.600  1.00  0.00           H
ATOM   3388  CB  HIS F  14      89.780  73.230  81.050  1.00  0.00           C
ATOM   3389  HB1 HIS F  14      90.100  73.590  80.050  1.00  0.00           H
ATOM   3390  HB2 HIS F  14      89.070  73.920  81.540  1.00  0.00           H
ATOM   3391  ND1 HIS F  14      87.690  71.970  80.410  1.00  0.00           N
ATOM   3392  CG  HIS F  14      89.030  71.970  80.770  1.00  0.00           C
ATOM   3393  CE1 HIS F  14      87.340  70.760  80.090  1.00  0.00           C
ATOM   3394  HE1 HIS F  14      86.360  70.440  79.740  1.00  0.00           H
ATOM   3395  NE2 HIS F  14      88.400  69.900  80.290  1.00  0.00           N
ATOM   3396  HE2 HIS F  14      88.400  68.900  80.310  1.00  0.00           H
ATOM   3397  CD2 HIS F  14      89.450  70.680  80.670  1.00  0.00           C
ATOM   3398  HD2 HIS F  14      90.460  70.340  80.850  1.00  0.00           H
ATOM   3399  C   HIS F  14      91.790  74.260  82.320  1.00  0.00           C
ATOM   3400  O   HIS F  14      92.910  74.410  81.800  1.00  0.00           O
ATOM   3401  N   GLN F  15      91.260  75.110  83.260  1.00  0.00           N
ATOM   3402  HN  GLN F  15      90.470  74.810  83.790  1.00  0.00           H
ATOM   3403  CA  GLN F  15      91.770  76.420  83.380  1.00  0.00           C
ATOM   3404  HA  GLN F  15      92.010  76.970  82.470  1.00  0.00           H
ATOM   3405  CB  GLN F  15      90.720  77.270  84.030  1.00  0.00           C
ATOM   3406  HB1 GLN F  15      90.460  76.740  84.970  1.00  0.00           H
ATOM   3407  HB2 GLN F  15      89.880  77.370  83.320  1.00  0.00           H
ATOM   3408  CG  GLN F  15      91.110  78.760  84.430  1.00  0.00           C
ATOM   3409  HG1 GLN F  15      92.070  78.830  84.990  1.00  0.00           H
ATOM   3410  HG2 GLN F  15      90.310  79.210  85.060  1.00  0.00           H
ATOM   3411  CD  GLN F  15      91.190  79.640  83.160  1.00  0.00           C
ATOM   3412  OE1 GLN F  15      92.270  79.980  82.620  1.00  0.00           O
ATOM   3413  NE2 GLN F  15      90.060  80.100  82.670  1.00  0.00           N
ATOM   3414 HE21 GLN F  15      89.140  79.900  83.030  1.00  0.00           H
ATOM   3415 HE22 GLN F  15      90.240  80.700  81.890  1.00  0.00           H
ATOM   3416  C   GLN F  15      93.120  76.490  84.180  1.00  0.00           C
ATOM   3417  O   GLN F  15      93.230  75.840  85.220  1.00  0.00           O
ATOM   3418  N   LYS F  16      94.090  77.210  83.640  1.00  0.00           N
ATOM   3419  HN  LYS F  16      93.990  77.610  82.730  1.00  0.00           H
ATOM   3420  CA  LYS F  16      95.510  77.150  84.040  1.00  0.00           C
ATOM   3421  HA  LYS F  16      95.660  76.430  84.830  1.00  0.00           H
ATOM   3422  CB  LYS F  16      96.500  76.800  82.910  1.00  0.00           C
ATOM   3423  HB1 LYS F  16      97.540  76.740  83.270  1.00  0.00           H
ATOM   3424  HB2 LYS F  16      96.410  77.620  82.160  1.00  0.00           H
ATOM   3425  CG  LYS F  16      96.330  75.430  82.160  1.00  0.00           C
ATOM   3426  HG1 LYS F  16      97.010  75.510  81.280  1.00  0.00           H
ATOM   3427  HG2 LYS F  16      95.270  75.460  81.840  1.00  0.00           H
ATOM   3428  CD  LYS F  16      96.680  74.270  83.130  1.00  0.00           C
ATOM   3429  HD1 LYS F  16      97.400  73.590  82.630  1.00  0.00           H
ATOM   3430  HD2 LYS F  16      97.140  74.700  84.040  1.00  0.00           H
ATOM   3431  CE  LYS F  16      95.510  73.420  83.770  1.00  0.00           C
ATOM   3432  HE1 LYS F  16      94.810  74.170  84.210  1.00  0.00           H
ATOM   3433  HE2 LYS F  16      95.890  72.720  84.550  1.00  0.00           H
ATOM   3434  NZ  LYS F  16      94.630  72.710  82.760  1.00  0.00           N
ATOM   3435  HZ1 LYS F  16      95.160  72.170  82.040  1.00  0.00           H
ATOM   3436  HZ2 LYS F  16      93.880  72.070  83.100  1.00  0.00           H
ATOM   3437  HZ3 LYS F  16      94.210  73.420  82.130  1.00  0.00           H
ATOM   3438  C   LYS F  16      96.010  78.440  84.770  1.00  0.00           C
ATOM   3439  O   LYS F  16      95.690  79.600  84.410  1.00  0.00           O
ATOM   3440  N   LEU F  17      96.900  78.230  85.790  1.00  0.00           N
ATOM   3441  HN  LEU F  17      97.100  77.290  86.050  1.00  0.00           H
ATOM   3442  CA  LEU F  17      97.350  79.350  86.600  1.00  0.00           C
ATOM   3443  HA  LEU F  17      96.890  80.270  86.270  1.00  0.00           H
ATOM   3444  CB  LEU F  17      97.160  78.970  88.120  1.00  0.00           C
ATOM   3445  HB1 LEU F  17      97.920  79.390  88.810  1.00  0.00           H
ATOM   3446  HB2 LEU F  17      97.350  77.880  88.110  1.00  0.00           H
ATOM   3447  CG  LEU F  17      95.780  79.380  88.720  1.00  0.00           C
ATOM   3448  HG  LEU F  17      95.010  78.910  88.080  1.00  0.00           H
ATOM   3449  CD1 LEU F  17      95.670  78.690  90.070  1.00  0.00           C
ATOM   3450 HD11 LEU F  17      94.620  78.710  90.420  1.00  0.00           H
ATOM   3451 HD12 LEU F  17      96.090  77.670  89.990  1.00  0.00           H
ATOM   3452 HD13 LEU F  17      96.210  79.180  90.910  1.00  0.00           H
ATOM   3453  CD2 LEU F  17      95.550  80.870  88.860  1.00  0.00           C
ATOM   3454 HD21 LEU F  17      96.290  81.310  89.560  1.00  0.00           H
ATOM   3455 HD22 LEU F  17      95.840  81.430  87.940  1.00  0.00           H
ATOM   3456 HD23 LEU F  17      94.530  81.150  89.200  1.00  0.00           H
ATOM   3457  C   LEU F  17      98.890  79.450  86.420  1.00  0.00           C
ATOM   3458  O   LEU F  17      99.600  78.600  86.940  1.00  0.00           O
ATOM   3459  N   VAL F  18      99.390  80.540  85.730  1.00  0.00           N
ATOM   3460  HN  VAL F  18      98.660  81.120  85.370  1.00  0.00           H
ATOM   3461  CA  VAL F  18     100.750  80.910  85.640  1.00  0.00           C
ATOM   3462  HA  VAL F  18     101.430  80.130  85.970  1.00  0.00           H
ATOM   3463  CB  VAL F  18     101.170  81.120  84.250  1.00  0.00           C
ATOM   3464  HB  VAL F  18     100.560  81.940  83.830  1.00  0.00           H
ATOM   3465  CG1 VAL F  18     102.660  81.540  84.270  1.00  0.00           C
ATOM   3466 HG11 VAL F  18     103.070  81.510  83.240  1.00  0.00           H
ATOM   3467 HG12 VAL F  18     102.770  82.580  84.640  1.00  0.00           H
ATOM   3468 HG13 VAL F  18     103.270  80.790  84.830  1.00  0.00           H
ATOM   3469  CG2 VAL F  18     101.010  79.880  83.360  1.00  0.00           C
ATOM   3470 HG21 VAL F  18      99.950  79.590  83.220  1.00  0.00           H
ATOM   3471 HG22 VAL F  18     101.380  80.140  82.350  1.00  0.00           H
ATOM   3472 HG23 VAL F  18     101.540  78.970  83.720  1.00  0.00           H
ATOM   3473  C   VAL F  18     101.060  82.070  86.590  1.00  0.00           C
ATOM   3474  O   VAL F  18     100.570  83.260  86.500  1.00  0.00           O
ATOM   3475  N   PHE F  19     101.930  81.890  87.570  1.00  0.00           N
ATOM   3476  HN  PHE F  19     102.280  80.970  87.720  1.00  0.00           H
ATOM   3477  CA  PHE F  19     102.450  82.980  88.420  1.00  0.00           C
ATOM   3478  HA  PHE F  19     101.700  83.760  88.470  1.00  0.00           H
ATOM   3479  CB  PHE F  19     102.610  82.500  89.860  1.00  0.00           C
ATOM   3480  HB1 PHE F  19     103.040  81.480  89.930  1.00  0.00           H
ATOM   3481  HB2 PHE F  19     101.640  82.470  90.400  1.00  0.00           H
ATOM   3482  CG  PHE F  19     103.460  83.370  90.770  1.00  0.00           C
ATOM   3483  CD1 PHE F  19     104.100  82.810  91.900  1.00  0.00           C
ATOM   3484  HD1 PHE F  19     104.290  81.750  92.050  1.00  0.00           H
ATOM   3485  CE1 PHE F  19     104.820  83.770  92.720  1.00  0.00           C
ATOM   3486  HE1 PHE F  19     105.500  83.470  93.500  1.00  0.00           H
ATOM   3487  CZ  PHE F  19     104.660  85.120  92.600  1.00  0.00           C
ATOM   3488  HZ  PHE F  19     105.230  85.680  93.330  1.00  0.00           H
ATOM   3489  CD2 PHE F  19     103.210  84.800  90.680  1.00  0.00           C
ATOM   3490  HD2 PHE F  19     102.640  85.280  89.900  1.00  0.00           H
ATOM   3491  CE2 PHE F  19     103.810  85.630  91.640  1.00  0.00           C
ATOM   3492  HE2 PHE F  19     103.630  86.680  91.510  1.00  0.00           H
ATOM   3493  C   PHE F  19     103.770  83.540  87.830  1.00  0.00           C
ATOM   3494  O   PHE F  19     104.030  84.730  87.770  1.00  0.00           O
ATOM   3495  N   PHE F  20     104.670  82.660  87.320  1.00  0.00           N
ATOM   3496  HN  PHE F  20     104.530  81.700  87.100  1.00  0.00           H
ATOM   3497  CA  PHE F  20     105.910  83.190  86.740  1.00  0.00           C
ATOM   3498  HA  PHE F  20     105.710  83.940  85.990  1.00  0.00           H
ATOM   3499  CB  PHE F  20     106.930  83.830  87.710  1.00  0.00           C
ATOM   3500  HB1 PHE F  20     106.540  84.690  88.300  1.00  0.00           H
ATOM   3501  HB2 PHE F  20     107.830  84.210  87.180  1.00  0.00           H
ATOM   3502  CG  PHE F  20     107.480  82.860  88.690  1.00  0.00           C
ATOM   3503  CD1 PHE F  20     106.910  82.780  89.930  1.00  0.00           C
ATOM   3504  HD1 PHE F  20     106.120  83.470  90.170  1.00  0.00           H
ATOM   3505  CE1 PHE F  20     107.380  81.880  90.930  1.00  0.00           C
ATOM   3506  HE1 PHE F  20     106.880  81.840  91.890  1.00  0.00           H
ATOM   3507  CZ  PHE F  20     108.430  81.030  90.610  1.00  0.00           C
ATOM   3508  HZ  PHE F  20     108.760  80.390  91.410  1.00  0.00           H
ATOM   3509  CD2 PHE F  20     108.570  81.960  88.350  1.00  0.00           C
ATOM   3510  HD2 PHE F  20     108.970  82.030  87.350  1.00  0.00           H
ATOM   3511  CE2 PHE F  20     109.000  81.010  89.310  1.00  0.00           C
ATOM   3512  HE2 PHE F  20     109.930  80.480  89.160  1.00  0.00           H
ATOM   3513  C   PHE F  20     106.450  82.110  85.860  1.00  0.00           C
ATOM   3514  O   PHE F  20     105.920  81.020  85.980  1.00  0.00           O
ATOM   3515  N   ALA F  21     107.360  82.290  84.930  1.00  0.00           N
ATOM   3516  HN  ALA F  21     107.810  83.160  84.770  1.00  0.00           H
ATOM   3517  CA  ALA F  21     107.750  81.230  84.030  1.00  0.00           C
ATOM   3518  HA  ALA F  21     106.900  81.030  83.400  1.00  0.00           H
ATOM   3519  CB  ALA F  21     108.870  81.820  83.100  1.00  0.00           C
ATOM   3520  HB1 ALA F  21     109.870  81.980  83.560  1.00  0.00           H
ATOM   3521  HB2 ALA F  21     109.110  81.080  82.310  1.00  0.00           H
ATOM   3522  HB3 ALA F  21     108.500  82.740  82.590  1.00  0.00           H
ATOM   3523  C   ALA F  21     108.220  79.910  84.630  1.00  0.00           C
ATOM   3524  O   ALA F  21     109.020  79.880  85.610  1.00  0.00           O
ATOM   3525  N   GLU F  22     107.570  78.800  84.210  1.00  0.00           N
ATOM   3526  HN  GLU F  22     106.840  78.960  83.550  1.00  0.00           H
ATOM   3527  CA  GLU F  22     107.910  77.440  84.600  1.00  0.00           C
ATOM   3528  HA  GLU F  22     107.880  77.480  85.680  1.00  0.00           H
ATOM   3529  CB  GLU F  22     106.760  76.460  84.300  1.00  0.00           C
ATOM   3530  HB1 GLU F  22     107.190  75.430  84.360  1.00  0.00           H
ATOM   3531  HB2 GLU F  22     106.450  76.620  83.250  1.00  0.00           H
ATOM   3532  CG  GLU F  22     105.550  76.640  85.200  1.00  0.00           C
ATOM   3533  HG1 GLU F  22     105.180  77.680  85.060  1.00  0.00           H
ATOM   3534  HG2 GLU F  22     105.830  76.470  86.260  1.00  0.00           H
ATOM   3535  CD  GLU F  22     104.470  75.650  84.950  1.00  0.00           C
ATOM   3536  OE1 GLU F  22     103.890  75.520  83.850  1.00  0.00           O
ATOM   3537  OE2 GLU F  22     104.150  74.850  85.900  1.00  0.00           O
ATOM   3538  C   GLU F  22     109.350  76.880  84.240  1.00  0.00           C
ATOM   3539  O   GLU F  22     109.940  77.230  83.260  1.00  0.00           O
ATOM   3540  N   ASP F  23     109.950  76.070  85.170  1.00  0.00           N
ATOM   3541  HN  ASP F  23     109.430  75.740  85.950  1.00  0.00           H
ATOM   3542  CA  ASP F  23     111.330  75.590  85.110  1.00  0.00           C
ATOM   3543  HA  ASP F  23     111.380  74.950  85.980  1.00  0.00           H
ATOM   3544  CB  ASP F  23     111.660  74.640  83.870  1.00  0.00           C
ATOM   3545  HB1 ASP F  23     112.560  74.030  84.100  1.00  0.00           H
ATOM   3546  HB2 ASP F  23     111.770  75.190  82.910  1.00  0.00           H
ATOM   3547  CG  ASP F  23     110.530  73.670  83.560  1.00  0.00           C
ATOM   3548  OD1 ASP F  23     109.910  73.150  84.490  1.00  0.00           O
ATOM   3549  OD2 ASP F  23     110.260  73.360  82.370  1.00  0.00           O
ATOM   3550  C   ASP F  23     112.560  76.610  85.110  1.00  0.00           C
ATOM   3551  O   ASP F  23     113.670  76.250  85.430  1.00  0.00           O
ATOM   3552  N   VAL F  24     112.250  77.920  84.890  1.00  0.00           N
ATOM   3553  HN  VAL F  24     111.270  78.070  84.750  1.00  0.00           H
ATOM   3554  CA  VAL F  24     113.310  78.960  85.010  1.00  0.00           C
ATOM   3555  HA  VAL F  24     114.250  78.490  85.270  1.00  0.00           H
ATOM   3556  CB  VAL F  24     113.670  79.550  83.650  1.00  0.00           C
ATOM   3557  HB  VAL F  24     114.470  80.310  83.780  1.00  0.00           H
ATOM   3558  CG1 VAL F  24     114.090  78.440  82.630  1.00  0.00           C
ATOM   3559 HG11 VAL F  24     114.970  77.840  82.970  1.00  0.00           H
ATOM   3560 HG12 VAL F  24     113.300  77.770  82.240  1.00  0.00           H
ATOM   3561 HG13 VAL F  24     114.490  79.020  81.760  1.00  0.00           H
ATOM   3562  CG2 VAL F  24     112.360  80.260  83.100  1.00  0.00           C
ATOM   3563 HG21 VAL F  24     112.650  80.910  82.250  1.00  0.00           H
ATOM   3564 HG22 VAL F  24     111.690  79.500  82.630  1.00  0.00           H
ATOM   3565 HG23 VAL F  24     111.750  80.790  83.860  1.00  0.00           H
ATOM   3566  C   VAL F  24     112.990  79.980  86.130  1.00  0.00           C
ATOM   3567  O   VAL F  24     111.840  80.410  86.370  1.00  0.00           O
ATOM   3568  N   GLY F  25     114.090  80.310  86.840  1.00  0.00           N
ATOM   3569  HN  GLY F  25     115.000  80.100  86.510  1.00  0.00           H
ATOM   3570  CA  GLY F  25     113.990  81.130  88.130  1.00  0.00           C
ATOM   3571  HA1 GLY F  25     114.980  81.270  88.540  1.00  0.00           H
ATOM   3572  HA2 GLY F  25     113.600  82.090  87.810  1.00  0.00           H
ATOM   3573  C   GLY F  25     113.180  80.620  89.300  1.00  0.00           C
ATOM   3574  O   GLY F  25     112.590  79.530  89.280  1.00  0.00           O
ATOM   3575  N   SER F  26     113.100  81.310  90.450  1.00  0.00           N
ATOM   3576  HN  SER F  26     113.480  82.230  90.520  1.00  0.00           H
ATOM   3577  CA  SER F  26     112.370  80.860  91.650  1.00  0.00           C
ATOM   3578  HA  SER F  26     111.510  80.280  91.350  1.00  0.00           H
ATOM   3579  CB  SER F  26     113.320  80.200  92.690  1.00  0.00           C
ATOM   3580  HB1 SER F  26     113.880  79.340  92.260  1.00  0.00           H
ATOM   3581  HB2 SER F  26     112.750  79.780  93.550  1.00  0.00           H
ATOM   3582  OG  SER F  26     114.340  81.200  93.080  1.00  0.00           O
ATOM   3583  HG1 SER F  26     114.190  81.430  94.000  1.00  0.00           H
ATOM   3584  C   SER F  26     111.740  82.110  92.250  1.00  0.00           C
ATOM   3585  O   SER F  26     111.860  83.260  91.850  1.00  0.00           O
ATOM   3586  N   ASN F  27     110.950  81.880  93.260  1.00  0.00           N
ATOM   3587  HN  ASN F  27     110.890  80.950  93.600  1.00  0.00           H
ATOM   3588  CA  ASN F  27     110.160  82.940  93.850  1.00  0.00           C
ATOM   3589  HA  ASN F  27     109.840  83.580  93.040  1.00  0.00           H
ATOM   3590  CB  ASN F  27     108.900  82.240  94.500  1.00  0.00           C
ATOM   3591  HB1 ASN F  27     109.270  81.510  95.240  1.00  0.00           H
ATOM   3592  HB2 ASN F  27     108.300  81.640  93.780  1.00  0.00           H
ATOM   3593  CG  ASN F  27     107.850  83.230  95.060  1.00  0.00           C
ATOM   3594  OD1 ASN F  27     107.870  84.420  94.810  1.00  0.00           O
ATOM   3595  ND2 ASN F  27     107.060  82.640  96.040  1.00  0.00           N
ATOM   3596 HD21 ASN F  27     107.190  81.780  96.520  1.00  0.00           H
ATOM   3597 HD22 ASN F  27     106.540  83.310  96.580  1.00  0.00           H
ATOM   3598  C   ASN F  27     110.980  83.860  94.770  1.00  0.00           C
ATOM   3599  O   ASN F  27     111.530  83.440  95.790  1.00  0.00           O
ATOM   3600  N   LYS F  28     111.130  85.150  94.390  1.00  0.00           N
ATOM   3601  HN  LYS F  28     110.710  85.440  93.530  1.00  0.00           H
ATOM   3602  CA  LYS F  28     111.660  86.150  95.250  1.00  0.00           C
ATOM   3603  HA  LYS F  28     112.550  85.880  95.800  1.00  0.00           H
ATOM   3604  CB  LYS F  28     112.100  87.390  94.480  1.00  0.00           C
ATOM   3605  HB1 LYS F  28     112.600  88.080  95.190  1.00  0.00           H
ATOM   3606  HB2 LYS F  28     111.150  87.840  94.120  1.00  0.00           H
ATOM   3607  CG  LYS F  28     113.080  87.120  93.320  1.00  0.00           C
ATOM   3608  HG1 LYS F  28     113.140  88.010  92.650  1.00  0.00           H
ATOM   3609  HG2 LYS F  28     112.740  86.210  92.790  1.00  0.00           H
ATOM   3610  CD  LYS F  28     114.450  86.840  93.840  1.00  0.00           C
ATOM   3611  HD1 LYS F  28     114.610  87.520  94.700  1.00  0.00           H
ATOM   3612  HD2 LYS F  28     114.450  85.750  94.070  1.00  0.00           H
ATOM   3613  CE  LYS F  28     115.640  87.280  92.950  1.00  0.00           C
ATOM   3614  HE1 LYS F  28     116.580  87.020  93.470  1.00  0.00           H
ATOM   3615  HE2 LYS F  28     115.550  88.340  92.640  1.00  0.00           H
ATOM   3616  NZ  LYS F  28     115.570  86.440  91.750  1.00  0.00           N
ATOM   3617  HZ1 LYS F  28     116.240  86.550  90.960  1.00  0.00           H
ATOM   3618  HZ2 LYS F  28     115.540  85.440  92.040  1.00  0.00           H
ATOM   3619  HZ3 LYS F  28     114.730  86.660  91.170  1.00  0.00           H
ATOM   3620  C   LYS F  28     110.720  86.650  96.340  1.00  0.00           C
ATOM   3621  O   LYS F  28     111.160  87.210  97.350  1.00  0.00           O
ATOM   3622  N   GLY F  29     109.380  86.530  96.160  1.00  0.00           N
ATOM   3623  HN  GLY F  29     109.070  85.880  95.480  1.00  0.00           H
ATOM   3624  CA  GLY F  29     108.490  86.900  97.250  1.00  0.00           C
ATOM   3625  HA1 GLY F  29     108.470  86.030  97.870  1.00  0.00           H
ATOM   3626  HA2 GLY F  29     108.890  87.810  97.680  1.00  0.00           H
ATOM   3627  C   GLY F  29     107.030  87.260  96.870  1.00  0.00           C
ATOM   3628  O   GLY F  29     106.700  88.080  96.100  1.00  0.00           O
ATOM   3629  N   ALA F  30     106.090  86.640  97.540  1.00  0.00           N
ATOM   3630  HN  ALA F  30     106.360  85.980  98.230  1.00  0.00           H
ATOM   3631  CA  ALA F  30     104.620  86.750  97.290  1.00  0.00           C
ATOM   3632  HA  ALA F  30     104.430  87.700  96.810  1.00  0.00           H
ATOM   3633  CB  ALA F  30     104.200  85.520  96.440  1.00  0.00           C
ATOM   3634  HB1 ALA F  30     104.090  84.590  97.040  1.00  0.00           H
ATOM   3635  HB2 ALA F  30     103.170  85.700  96.050  1.00  0.00           H
ATOM   3636  HB3 ALA F  30     104.840  85.360  95.550  1.00  0.00           H
ATOM   3637  C   ALA F  30     103.680  86.760  98.500  1.00  0.00           C
ATOM   3638  O   ALA F  30     104.070  86.250  99.530  1.00  0.00           O
ATOM   3639  N   ILE F  31     102.430  87.120  98.340  1.00  0.00           N
ATOM   3640  HN  ILE F  31     102.160  87.350  97.410  1.00  0.00           H
ATOM   3641  CA  ILE F  31     101.460  87.250  99.390  1.00  0.00           C
ATOM   3642  HA  ILE F  31     101.840  86.810 100.300  1.00  0.00           H
ATOM   3643  CB  ILE F  31     100.920  88.690  99.720  1.00  0.00           C
ATOM   3644  HB  ILE F  31     100.220  89.020  98.930  1.00  0.00           H
ATOM   3645  CG2 ILE F  31     100.060  88.650 100.950  1.00  0.00           C
ATOM   3646 HG21 ILE F  31     100.680  88.230 101.780  1.00  0.00           H
ATOM   3647 HG22 ILE F  31      99.750  89.680 101.220  1.00  0.00           H
ATOM   3648 HG23 ILE F  31      99.140  88.030 100.930  1.00  0.00           H
ATOM   3649  CG1 ILE F  31     102.150  89.650  99.870  1.00  0.00           C
ATOM   3650 HG11 ILE F  31     101.870  90.690 100.160  1.00  0.00           H
ATOM   3651 HG12 ILE F  31     102.730  89.640  98.920  1.00  0.00           H
ATOM   3652  CD  ILE F  31     103.140  89.160 100.950  1.00  0.00           C
ATOM   3653  HD1 ILE F  31     103.680  88.220 100.720  1.00  0.00           H
ATOM   3654  HD2 ILE F  31     103.940  89.920 101.110  1.00  0.00           H
ATOM   3655  HD3 ILE F  31     102.680  89.010 101.950  1.00  0.00           H
ATOM   3656  C   ILE F  31     100.270  86.360  98.880  1.00  0.00           C
ATOM   3657  O   ILE F  31      99.880  86.360  97.710  1.00  0.00           O
ATOM   3658  N   ILE F  32      99.890  85.400  99.710  1.00  0.00           N
ATOM   3659  HN  ILE F  32     100.270  85.450 100.640  1.00  0.00           H
ATOM   3660  CA  ILE F  32      99.190  84.150  99.300  1.00  0.00           C
ATOM   3661  HA  ILE F  32      98.740  84.360  98.340  1.00  0.00           H
ATOM   3662  CB  ILE F  32     100.240  83.010  99.250  1.00  0.00           C
ATOM   3663  HB  ILE F  32     100.420  82.520 100.230  1.00  0.00           H
ATOM   3664  CG2 ILE F  32      99.580  81.860  98.380  1.00  0.00           C
ATOM   3665 HG21 ILE F  32      99.530  82.180  97.310  1.00  0.00           H
ATOM   3666 HG22 ILE F  32     100.170  80.920  98.410  1.00  0.00           H
ATOM   3667 HG23 ILE F  32      98.510  81.620  98.570  1.00  0.00           H
ATOM   3668  CG1 ILE F  32     101.690  83.460  98.740  1.00  0.00           C
ATOM   3669 HG11 ILE F  32     102.150  84.190  99.450  1.00  0.00           H
ATOM   3670 HG12 ILE F  32     101.590  84.030  97.800  1.00  0.00           H
ATOM   3671  CD  ILE F  32     102.730  82.380  98.580  1.00  0.00           C
ATOM   3672  HD1 ILE F  32     103.650  82.680  98.040  1.00  0.00           H
ATOM   3673  HD2 ILE F  32     102.960  81.980  99.590  1.00  0.00           H
ATOM   3674  HD3 ILE F  32     102.320  81.470  98.110  1.00  0.00           H
ATOM   3675  C   ILE F  32      97.970  83.880 100.200  1.00  0.00           C
ATOM   3676  O   ILE F  32      97.820  84.340 101.340  1.00  0.00           O
ATOM   3677  N   GLY F  33      97.000  83.180  99.620  1.00  0.00           N
ATOM   3678  HN  GLY F  33      97.070  82.940  98.650  1.00  0.00           H
ATOM   3679  CA  GLY F  33      95.690  82.820 100.200  1.00  0.00           C
ATOM   3680  HA1 GLY F  33      95.780  81.760 100.380  1.00  0.00           H
ATOM   3681  HA2 GLY F  33      95.620  83.460 101.070  1.00  0.00           H
ATOM   3682  C   GLY F  33      94.750  83.230  99.200  1.00  0.00           C
ATOM   3683  O   GLY F  33      95.160  83.960  98.310  1.00  0.00           O
ATOM   3684  N   LEU F  34      93.440  82.830  99.250  1.00  0.00           N
ATOM   3685  HN  LEU F  34      93.300  81.990  99.760  1.00  0.00           H
ATOM   3686  CA  LEU F  34      92.470  83.120  98.190  1.00  0.00           C
ATOM   3687  HA  LEU F  34      92.850  83.000  97.190  1.00  0.00           H
ATOM   3688  CB  LEU F  34      91.220  82.250  98.380  1.00  0.00           C
ATOM   3689  HB1 LEU F  34      90.610  82.640  99.230  1.00  0.00           H
ATOM   3690  HB2 LEU F  34      91.490  81.210  98.660  1.00  0.00           H
ATOM   3691  CG  LEU F  34      90.130  82.280  97.250  1.00  0.00           C
ATOM   3692  HG  LEU F  34      89.690  83.300  97.210  1.00  0.00           H
ATOM   3693  CD1 LEU F  34      90.710  81.860  95.870  1.00  0.00           C
ATOM   3694 HD11 LEU F  34      91.440  82.680  95.680  1.00  0.00           H
ATOM   3695 HD12 LEU F  34      91.310  80.950  96.050  1.00  0.00           H
ATOM   3696 HD13 LEU F  34      89.910  81.780  95.100  1.00  0.00           H
ATOM   3697  CD2 LEU F  34      88.920  81.390  97.520  1.00  0.00           C
ATOM   3698 HD21 LEU F  34      88.060  81.640  96.860  1.00  0.00           H
ATOM   3699 HD22 LEU F  34      89.270  80.350  97.310  1.00  0.00           H
ATOM   3700 HD23 LEU F  34      88.700  81.520  98.610  1.00  0.00           H
ATOM   3701  C   LEU F  34      92.050  84.610  98.340  1.00  0.00           C
ATOM   3702  O   LEU F  34      91.800  85.300  97.390  1.00  0.00           O
ATOM   3703  N   MET F  35      91.890  85.060  99.600  1.00  0.00           N
ATOM   3704  HN  MET F  35      92.060  84.390 100.330  1.00  0.00           H
ATOM   3705  CA  MET F  35      91.510  86.400  99.940  1.00  0.00           C
ATOM   3706  HA  MET F  35      91.500  87.000  99.040  1.00  0.00           H
ATOM   3707  CB  MET F  35      90.060  86.420 100.590  1.00  0.00           C
ATOM   3708  HB1 MET F  35      89.690  87.450 100.770  1.00  0.00           H
ATOM   3709  HB2 MET F  35      90.060  85.800 101.510  1.00  0.00           H
ATOM   3710  CG  MET F  35      88.990  85.590  99.710  1.00  0.00           C
ATOM   3711  HG1 MET F  35      89.270  84.520  99.800  1.00  0.00           H
ATOM   3712  HG2 MET F  35      89.100  85.950  98.660  1.00  0.00           H
ATOM   3713  SD  MET F  35      87.260  85.880 100.270  1.00  0.00           S
ATOM   3714  CE  MET F  35      86.780  84.490  99.190  1.00  0.00           C
ATOM   3715  HE1 MET F  35      85.690  84.340  99.280  1.00  0.00           H
ATOM   3716  HE2 MET F  35      87.080  84.630  98.130  1.00  0.00           H
ATOM   3717  HE3 MET F  35      87.180  83.520  99.540  1.00  0.00           H
ATOM   3718  C   MET F  35      92.570  87.050 100.870  1.00  0.00           C
ATOM   3719  O   MET F  35      92.680  86.740 102.040  1.00  0.00           O
ATOM   3720  N   VAL F  36      93.270  88.070 100.380  1.00  0.00           N
ATOM   3721  HN  VAL F  36      92.890  88.610  99.630  1.00  0.00           H
ATOM   3722  CA  VAL F  36      94.390  88.640 101.040  1.00  0.00           C
ATOM   3723  HA  VAL F  36      94.690  88.090 101.920  1.00  0.00           H
ATOM   3724  CB  VAL F  36      95.510  88.730 100.100  1.00  0.00           C
ATOM   3725  HB  VAL F  36      95.070  89.020  99.120  1.00  0.00           H
ATOM   3726  CG1 VAL F  36      96.580  89.620 100.550  1.00  0.00           C
ATOM   3727 HG11 VAL F  36      97.440  89.550  99.850  1.00  0.00           H
ATOM   3728 HG12 VAL F  36      96.260  90.680 100.640  1.00  0.00           H
ATOM   3729 HG13 VAL F  36      97.040  89.350 101.520  1.00  0.00           H
ATOM   3730  CG2 VAL F  36      96.170  87.360  99.790  1.00  0.00           C
ATOM   3731 HG21 VAL F  36      96.630  87.000 100.730  1.00  0.00           H
ATOM   3732 HG22 VAL F  36      95.430  86.560  99.570  1.00  0.00           H
ATOM   3733 HG23 VAL F  36      96.980  87.390  99.020  1.00  0.00           H
ATOM   3734  C   VAL F  36      93.930  90.020 101.610  1.00  0.00           C
ATOM   3735  O   VAL F  36      93.270  90.800 101.010  1.00  0.00           O
ATOM   3736  N   GLY F  37      94.260  90.300 102.830  1.00  0.00           N
ATOM   3737  HN  GLY F  37      94.770  89.660 103.400  1.00  0.00           H
ATOM   3738  CA  GLY F  37      93.970  91.550 103.590  1.00  0.00           C
ATOM   3739  HA1 GLY F  37      92.910  91.710 103.460  1.00  0.00           H
ATOM   3740  HA2 GLY F  37      94.330  91.310 104.580  1.00  0.00           H
ATOM   3741  C   GLY F  37      94.690  92.780 103.140  1.00  0.00           C
ATOM   3742  O   GLY F  37      94.900  92.960 101.930  1.00  0.00           O
ATOM   3743  N   GLY F  38      95.030  93.630 104.140  1.00  0.00           N
ATOM   3744  HN  GLY F  38      94.840  93.410 105.090  1.00  0.00           H
ATOM   3745  CA  GLY F  38      95.710  94.900 103.900  1.00  0.00           C
ATOM   3746  HA1 GLY F  38      95.790  95.210 102.860  1.00  0.00           H
ATOM   3747  HA2 GLY F  38      95.240  95.610 104.570  1.00  0.00           H
ATOM   3748  C   GLY F  38      97.130  94.810 104.270  1.00  0.00           C
ATOM   3749  O   GLY F  38      97.580  95.390 105.290  1.00  0.00           O
ATOM   3750  N   VAL F  39      97.920  94.020 103.510  1.00  0.00           N
ATOM   3751  HN  VAL F  39      97.490  93.590 102.730  1.00  0.00           H
ATOM   3752  CA  VAL F  39      99.330  93.790 103.690  1.00  0.00           C
ATOM   3753  HA  VAL F  39      99.370  93.390 104.700  1.00  0.00           H
ATOM   3754  CB  VAL F  39      99.870  92.760 102.770  1.00  0.00           C
ATOM   3755  HB  VAL F  39      99.210  91.870 102.860  1.00  0.00           H
ATOM   3756  CG1 VAL F  39      99.960  93.150 101.250  1.00  0.00           C
ATOM   3757 HG11 VAL F  39      98.910  93.430 101.000  1.00  0.00           H
ATOM   3758 HG12 VAL F  39     100.600  94.050 101.140  1.00  0.00           H
ATOM   3759 HG13 VAL F  39     100.240  92.380 100.510  1.00  0.00           H
ATOM   3760  CG2 VAL F  39     101.240  92.160 103.270  1.00  0.00           C
ATOM   3761 HG21 VAL F  39     101.280  92.150 104.380  1.00  0.00           H
ATOM   3762 HG22 VAL F  39     101.360  91.150 102.820  1.00  0.00           H
ATOM   3763 HG23 VAL F  39     102.050  92.810 102.900  1.00  0.00           H
ATOM   3764  C   VAL F  39     100.140  95.070 103.640  1.00  0.00           C
ATOM   3765  O   VAL F  39      99.830  96.020 102.940  1.00  0.00           O
ATOM   3766  N   VAL F  40     101.230  95.170 104.400  1.00  0.00           N
ATOM   3767  HN  VAL F  40     101.420  94.500 105.110  1.00  0.00           H
ATOM   3768  CA  VAL F  40     102.230  96.170 104.160  1.00  0.00           C
ATOM   3769  HA  VAL F  40     101.840  96.950 103.520  1.00  0.00           H
ATOM   3770  CB  VAL F  40     102.800  96.730 105.520  1.00  0.00           C
ATOM   3771  HB  VAL F  40     103.360  95.920 106.030  1.00  0.00           H
ATOM   3772  CG1 VAL F  40     103.710  97.900 105.180  1.00  0.00           C
ATOM   3773 HG11 VAL F  40     103.160  98.780 104.790  1.00  0.00           H
ATOM   3774 HG12 VAL F  40     104.260  98.190 106.110  1.00  0.00           H
ATOM   3775 HG13 VAL F  40     104.510  97.520 104.520  1.00  0.00           H
ATOM   3776  CG2 VAL F  40     101.550  97.300 106.320  1.00  0.00           C
ATOM   3777 HG21 VAL F  40     101.920  97.720 107.280  1.00  0.00           H
ATOM   3778 HG22 VAL F  40     101.050  98.060 105.680  1.00  0.00           H
ATOM   3779 HG23 VAL F  40     100.860  96.490 106.660  1.00  0.00           H
ATOM   3780  C   VAL F  40     103.280  95.560 103.280  1.00  0.00           C
ATOM   3781  O   VAL F  40     103.690  94.420 103.470  1.00  0.00           O
ATOM   3782  N   ILE F  41     103.850  96.300 102.320  1.00  0.00           N
ATOM   3783  HN  ILE F  41     103.370  97.140 102.090  1.00  0.00           H
ATOM   3784  CA  ILE F  41     104.940  95.780 101.380  1.00  0.00           C
ATOM   3785  HA  ILE F  41     105.340  94.860 101.770  1.00  0.00           H
ATOM   3786  CB  ILE F  41     104.360  95.440  99.990  1.00  0.00           C
ATOM   3787  HB  ILE F  41     103.820  96.320  99.570  1.00  0.00           H
ATOM   3788  CG2 ILE F  41     105.490  95.200  98.990  1.00  0.00           C
ATOM   3789 HG21 ILE F  41     106.420  95.800  98.930  1.00  0.00           H
ATOM   3790 HG22 ILE F  41     105.880  94.190  99.240  1.00  0.00           H
ATOM   3791 HG23 ILE F  41     105.110  95.080  97.950  1.00  0.00           H
ATOM   3792  CG1 ILE F  41     103.370  94.220  99.960  1.00  0.00           C
ATOM   3793 HG11 ILE F  41     102.700  94.260 100.840  1.00  0.00           H
ATOM   3794 HG12 ILE F  41     104.040  93.340 100.050  1.00  0.00           H
ATOM   3795  CD  ILE F  41     102.500  94.150  98.680  1.00  0.00           C
ATOM   3796  HD1 ILE F  41     101.870  95.050  98.490  1.00  0.00           H
ATOM   3797  HD2 ILE F  41     103.160  93.910  97.820  1.00  0.00           H
ATOM   3798  HD3 ILE F  41     101.800  93.290  98.740  1.00  0.00           H
ATOM   3799  C   ILE F  41     106.000  96.770 101.150  1.00  0.00           C
ATOM   3800  O   ILE F  41     105.800  97.930 100.820  1.00  0.00           O
ATOM   3801  N   ALA F  42     107.180  96.420 101.430  1.00  0.00           N
ATOM   3802  HN  ALA F  42     107.350  95.480 101.720  1.00  0.00           H
ATOM   3803  CA  ALA F  42     108.300  97.340 101.370  1.00  0.00           C
ATOM   3804  HA  ALA F  42     107.920  98.250 101.810  1.00  0.00           H
ATOM   3805  CB  ALA F  42     109.530  96.830 102.210  1.00  0.00           C
ATOM   3806  HB1 ALA F  42     110.410  97.510 102.130  1.00  0.00           H
ATOM   3807  HB2 ALA F  42     109.330  96.810 103.300  1.00  0.00           H
ATOM   3808  HB3 ALA F  42     109.840  95.820 101.860  1.00  0.00           H
ATOM   3809  C   ALA F  42     108.720  97.630  99.880  1.00  0.00           C
ATOM   3810  O   ALA F  42     109.000  96.750  99.040  1.00  0.00           O
ATOM   3811  N   NME F  43     108.750  98.950  99.470  1.00  0.00           N
ATOM   3812  HN  NME F  43     108.470  99.680 100.090  1.00  0.00           H
ATOM   3813  CH3 NME F  43     109.090  99.180  98.130  1.00  0.00           C
ATOM   3814 HH31 NME F  43     109.390 100.210  97.870  1.00  0.00           H
ATOM   3815 HH32 NME F  43     109.850  98.500  97.670  1.00  0.00           H
ATOM   3816 HH33 NME F  43     108.210  99.040  97.470  1.00  0.00           H
ATOM   3817  CH3 ACE G   0      77.530  55.820  66.890  1.00  0.00           C
ATOM   3818 HH31 ACE G   0      78.140  56.580  66.370  1.00  0.00           H
ATOM   3819 HH32 ACE G   0      78.120  55.110  67.510  1.00  0.00           H
ATOM   3820 HH33 ACE G   0      76.960  55.250  66.130  1.00  0.00           H
ATOM   3821  C   ACE G   0      76.610  56.490  67.920  1.00  0.00           C
ATOM   3822  O   ACE G   0      76.350  57.670  67.930  1.00  0.00           O
ATOM   3823  N   ASP G   1      76.120  55.670  68.810  1.00  0.00           N
ATOM   3824  HN  ASP G   1      76.360  54.710  68.710  1.00  0.00           H
ATOM   3825  CA  ASP G   1      75.320  56.040  69.950  1.00  0.00           C
ATOM   3826  HA  ASP G   1      74.520  56.740  69.750  1.00  0.00           H
ATOM   3827  CB  ASP G   1      74.740  54.740  70.570  1.00  0.00           C
ATOM   3828  HB1 ASP G   1      74.220  54.930  71.530  1.00  0.00           H
ATOM   3829  HB2 ASP G   1      75.510  53.940  70.650  1.00  0.00           H
ATOM   3830  CG  ASP G   1      73.590  54.120  69.680  1.00  0.00           C
ATOM   3831  OD1 ASP G   1      73.220  52.950  69.980  1.00  0.00           O
ATOM   3832  OD2 ASP G   1      73.120  54.810  68.760  1.00  0.00           O
ATOM   3833  C   ASP G   1      76.280  56.820  70.900  1.00  0.00           C
ATOM   3834  O   ASP G   1      77.520  56.840  70.850  1.00  0.00           O
ATOM   3835  N   ALA G   2      75.670  57.720  71.740  1.00  0.00           N
ATOM   3836  HN  ALA G   2      74.680  57.620  71.800  1.00  0.00           H
ATOM   3837  CA  ALA G   2      76.430  58.570  72.650  1.00  0.00           C
ATOM   3838  HA  ALA G   2      77.010  59.280  72.090  1.00  0.00           H
ATOM   3839  CB  ALA G   2      75.390  59.370  73.560  1.00  0.00           C
ATOM   3840  HB1 ALA G   2      74.640  58.640  73.940  1.00  0.00           H
ATOM   3841  HB2 ALA G   2      75.940  59.950  74.330  1.00  0.00           H
ATOM   3842  HB3 ALA G   2      74.940  60.070  72.830  1.00  0.00           H
ATOM   3843  C   ALA G   2      77.370  57.830  73.600  1.00  0.00           C
ATOM   3844  O   ALA G   2      77.160  56.680  73.980  1.00  0.00           O
ATOM   3845  N   GLU G   3      78.420  58.540  74.110  1.00  0.00           N
ATOM   3846  HN  GLU G   3      78.530  59.510  73.940  1.00  0.00           H
ATOM   3847  CA  GLU G   3      79.530  57.970  74.890  1.00  0.00           C
ATOM   3848  HA  GLU G   3      79.170  57.170  75.510  1.00  0.00           H
ATOM   3849  CB  GLU G   3      80.710  57.540  73.950  1.00  0.00           C
ATOM   3850  HB1 GLU G   3      81.710  57.540  74.420  1.00  0.00           H
ATOM   3851  HB2 GLU G   3      80.810  58.370  73.220  1.00  0.00           H
ATOM   3852  CG  GLU G   3      80.460  56.170  73.330  1.00  0.00           C
ATOM   3853  HG1 GLU G   3      79.730  56.170  72.500  1.00  0.00           H
ATOM   3854  HG2 GLU G   3      80.230  55.470  74.170  1.00  0.00           H
ATOM   3855  CD  GLU G   3      81.700  55.520  72.550  1.00  0.00           C
ATOM   3856  OE1 GLU G   3      82.660  55.030  73.190  1.00  0.00           O
ATOM   3857  OE2 GLU G   3      81.710  55.600  71.260  1.00  0.00           O
ATOM   3858  C   GLU G   3      79.980  58.940  75.920  1.00  0.00           C
ATOM   3859  O   GLU G   3      79.790  60.080  75.730  1.00  0.00           O
ATOM   3860  N   PHE G   4      80.570  58.480  77.060  1.00  0.00           N
ATOM   3861  HN  PHE G   4      80.600  57.490  77.200  1.00  0.00           H
ATOM   3862  CA  PHE G   4      81.250  59.320  78.050  1.00  0.00           C
ATOM   3863  HA  PHE G   4      80.640  60.150  78.380  1.00  0.00           H
ATOM   3864  CB  PHE G   4      81.660  58.470  79.230  1.00  0.00           C
ATOM   3865  HB1 PHE G   4      82.580  58.880  79.690  1.00  0.00           H
ATOM   3866  HB2 PHE G   4      81.770  57.400  78.960  1.00  0.00           H
ATOM   3867  CG  PHE G   4      80.610  58.440  80.320  1.00  0.00           C
ATOM   3868  CD1 PHE G   4      81.010  58.270  81.610  1.00  0.00           C
ATOM   3869  HD1 PHE G   4      82.060  58.200  81.840  1.00  0.00           H
ATOM   3870  CE1 PHE G   4      80.180  58.260  82.690  1.00  0.00           C
ATOM   3871  HE1 PHE G   4      80.610  58.200  83.680  1.00  0.00           H
ATOM   3872  CZ  PHE G   4      78.760  58.350  82.470  1.00  0.00           C
ATOM   3873  HZ  PHE G   4      78.140  58.290  83.350  1.00  0.00           H
ATOM   3874  CD2 PHE G   4      79.180  58.420  80.080  1.00  0.00           C
ATOM   3875  HD2 PHE G   4      78.800  58.440  79.070  1.00  0.00           H
ATOM   3876  CE2 PHE G   4      78.240  58.470  81.150  1.00  0.00           C
ATOM   3877  HE2 PHE G   4      77.180  58.400  80.930  1.00  0.00           H
ATOM   3878  C   PHE G   4      82.530  59.840  77.450  1.00  0.00           C
ATOM   3879  O   PHE G   4      83.190  59.190  76.620  1.00  0.00           O
ATOM   3880  N   ARG G   5      83.050  60.960  77.990  1.00  0.00           N
ATOM   3881  HN  ARG G   5      82.580  61.490  78.690  1.00  0.00           H
ATOM   3882  CA  ARG G   5      84.300  61.540  77.400  1.00  0.00           C
ATOM   3883  HA  ARG G   5      84.800  60.840  76.740  1.00  0.00           H
ATOM   3884  CB  ARG G   5      84.190  62.910  76.680  1.00  0.00           C
ATOM   3885  HB1 ARG G   5      85.180  63.150  76.230  1.00  0.00           H
ATOM   3886  HB2 ARG G   5      83.940  63.770  77.350  1.00  0.00           H
ATOM   3887  CG  ARG G   5      83.150  62.820  75.470  1.00  0.00           C
ATOM   3888  HG1 ARG G   5      83.310  63.840  75.060  1.00  0.00           H
ATOM   3889  HG2 ARG G   5      82.120  62.740  75.880  1.00  0.00           H
ATOM   3890  CD  ARG G   5      83.520  61.820  74.380  1.00  0.00           C
ATOM   3891  HD1 ARG G   5      83.480  60.750  74.650  1.00  0.00           H
ATOM   3892  HD2 ARG G   5      84.590  61.950  74.100  1.00  0.00           H
ATOM   3893  NE  ARG G   5      82.740  62.080  73.140  1.00  0.00           N
ATOM   3894  HE  ARG G   5      82.100  62.840  73.050  1.00  0.00           H
ATOM   3895  CZ  ARG G   5      82.490  61.190  72.230  1.00  0.00           C
ATOM   3896  NH1 ARG G   5      83.430  60.250  71.890  1.00  0.00           N
ATOM   3897 HH11 ARG G   5      84.390  60.280  72.170  1.00  0.00           H
ATOM   3898 HH12 ARG G   5      83.310  59.660  71.100  1.00  0.00           H
ATOM   3899  NH2 ARG G   5      81.360  61.140  71.590  1.00  0.00           N
ATOM   3900 HH21 ARG G   5      80.560  61.710  71.770  1.00  0.00           H
ATOM   3901 HH22 ARG G   5      81.130  60.270  71.150  1.00  0.00           H
ATOM   3902  C   ARG G   5      85.360  61.780  78.530  1.00  0.00           C
ATOM   3903  O   ARG G   5      85.180  62.680  79.270  1.00  0.00           O
ATOM   3904  N   HIS G   6      86.420  60.950  78.570  1.00  0.00           N
ATOM   3905  HN  HIS G   6      86.510  60.110  78.030  1.00  0.00           H
ATOM   3906  CA  HIS G   6      87.590  61.150  79.360  1.00  0.00           C
ATOM   3907  HA  HIS G   6      88.240  60.490  78.800  1.00  0.00           H
ATOM   3908  CB  HIS G   6      88.260  62.580  79.270  1.00  0.00           C
ATOM   3909  HB1 HIS G   6      89.040  62.510  80.060  1.00  0.00           H
ATOM   3910  HB2 HIS G   6      87.590  63.380  79.650  1.00  0.00           H
ATOM   3911  ND1 HIS G   6      89.730  62.000  77.470  1.00  0.00           N
ATOM   3912  CG  HIS G   6      88.890  62.910  78.010  1.00  0.00           C
ATOM   3913  CE1 HIS G   6      90.130  62.600  76.340  1.00  0.00           C
ATOM   3914  HE1 HIS G   6      91.020  62.210  75.840  1.00  0.00           H
ATOM   3915  NE2 HIS G   6      89.500  63.760  76.090  1.00  0.00           N
ATOM   3916  HE2 HIS G   6      89.710  64.440  75.390  1.00  0.00           H
ATOM   3917  CD2 HIS G   6      88.700  63.960  77.160  1.00  0.00           C
ATOM   3918  HD2 HIS G   6      88.080  64.840  77.210  1.00  0.00           H
ATOM   3919  C   HIS G   6      87.520  60.640  80.780  1.00  0.00           C
ATOM   3920  O   HIS G   6      87.090  61.390  81.670  1.00  0.00           O
ATOM   3921  N   ASP G   7      88.020  59.400  81.060  1.00  0.00           N
ATOM   3922  HN  ASP G   7      88.310  58.880  80.260  1.00  0.00           H
ATOM   3923  CA  ASP G   7      88.290  59.020  82.450  1.00  0.00           C
ATOM   3924  HA  ASP G   7      87.440  59.190  83.090  1.00  0.00           H
ATOM   3925  CB  ASP G   7      88.810  57.590  82.630  1.00  0.00           C
ATOM   3926  HB1 ASP G   7      89.200  57.540  83.670  1.00  0.00           H
ATOM   3927  HB2 ASP G   7      89.660  57.290  81.980  1.00  0.00           H
ATOM   3928  CG  ASP G   7      87.730  56.520  82.600  1.00  0.00           C
ATOM   3929  OD1 ASP G   7      86.520  56.830  82.680  1.00  0.00           O
ATOM   3930  OD2 ASP G   7      88.060  55.330  82.450  1.00  0.00           O
ATOM   3931  C   ASP G   7      89.450  59.930  82.950  1.00  0.00           C
ATOM   3932  O   ASP G   7      90.450  60.130  82.250  1.00  0.00           O
ATOM   3933  N   SER G   8      89.250  60.470  84.140  1.00  0.00           N
ATOM   3934  HN  SER G   8      88.330  60.410  84.520  1.00  0.00           H
ATOM   3935  CA  SER G   8      90.220  61.200  84.960  1.00  0.00           C
ATOM   3936  HA  SER G   8      89.780  61.310  85.940  1.00  0.00           H
ATOM   3937  CB  SER G   8      91.510  60.350  85.260  1.00  0.00           C
ATOM   3938  HB1 SER G   8      92.080  60.360  84.310  1.00  0.00           H
ATOM   3939  HB2 SER G   8      91.210  59.280  85.310  1.00  0.00           H
ATOM   3940  OG  SER G   8      92.180  60.800  86.470  1.00  0.00           O
ATOM   3941  HG1 SER G   8      91.860  60.280  87.210  1.00  0.00           H
ATOM   3942  C   SER G   8      90.810  62.500  84.410  1.00  0.00           C
ATOM   3943  O   SER G   8      90.180  63.090  83.510  1.00  0.00           O
ATOM   3944  N   GLY G   9      91.950  63.020  84.840  1.00  0.00           N
ATOM   3945  HN  GLY G   9      92.320  62.500  85.600  1.00  0.00           H
ATOM   3946  CA  GLY G   9      92.730  64.060  84.350  1.00  0.00           C
ATOM   3947  HA1 GLY G   9      92.120  64.940  84.510  1.00  0.00           H
ATOM   3948  HA2 GLY G   9      93.600  64.030  84.990  1.00  0.00           H
ATOM   3949  C   GLY G   9      93.190  63.920  82.950  1.00  0.00           C
ATOM   3950  O   GLY G   9      93.430  62.830  82.460  1.00  0.00           O
ATOM   3951  N   TYR G  10      93.340  65.070  82.240  1.00  0.00           N
ATOM   3952  HN  TYR G  10      92.930  65.930  82.540  1.00  0.00           H
ATOM   3953  CA  TYR G  10      94.070  65.290  81.040  1.00  0.00           C
ATOM   3954  HA  TYR G  10      94.990  64.720  80.980  1.00  0.00           H
ATOM   3955  CB  TYR G  10      93.260  64.880  79.710  1.00  0.00           C
ATOM   3956  HB1 TYR G  10      93.120  63.790  79.530  1.00  0.00           H
ATOM   3957  HB2 TYR G  10      93.850  65.160  78.820  1.00  0.00           H
ATOM   3958  CG  TYR G  10      91.880  65.570  79.670  1.00  0.00           C
ATOM   3959  CD1 TYR G  10      91.680  66.680  78.930  1.00  0.00           C
ATOM   3960  HD1 TYR G  10      92.460  67.210  78.410  1.00  0.00           H
ATOM   3961  CE1 TYR G  10      90.420  67.270  78.670  1.00  0.00           C
ATOM   3962  HE1 TYR G  10      90.340  68.180  78.080  1.00  0.00           H
ATOM   3963  CZ  TYR G  10      89.320  66.700  79.270  1.00  0.00           C
ATOM   3964  OH  TYR G  10      88.090  67.230  79.060  1.00  0.00           O
ATOM   3965  HH  TYR G  10      87.370  66.620  79.200  1.00  0.00           H
ATOM   3966  CD2 TYR G  10      90.760  64.910  80.150  1.00  0.00           C
ATOM   3967  HD2 TYR G  10      90.910  63.960  80.630  1.00  0.00           H
ATOM   3968  CE2 TYR G  10      89.480  65.520  80.050  1.00  0.00           C
ATOM   3969  HE2 TYR G  10      88.670  65.060  80.600  1.00  0.00           H
ATOM   3970  C   TYR G  10      94.510  66.730  80.870  1.00  0.00           C
ATOM   3971  O   TYR G  10      93.920  67.570  81.540  1.00  0.00           O
ATOM   3972  N   GLU G  11      95.470  67.070  80.010  1.00  0.00           N
ATOM   3973  HN  GLU G  11      95.870  66.420  79.380  1.00  0.00           H
ATOM   3974  CA  GLU G  11      96.010  68.400  79.880  1.00  0.00           C
ATOM   3975  HA  GLU G  11      95.810  68.920  80.810  1.00  0.00           H
ATOM   3976  CB  GLU G  11      97.490  68.410  79.750  1.00  0.00           C
ATOM   3977  HB1 GLU G  11      97.930  69.420  79.620  1.00  0.00           H
ATOM   3978  HB2 GLU G  11      97.700  67.860  78.800  1.00  0.00           H
ATOM   3979  CG  GLU G  11      98.300  67.760  80.850  1.00  0.00           C
ATOM   3980  HG1 GLU G  11      98.090  66.680  80.940  1.00  0.00           H
ATOM   3981  HG2 GLU G  11      98.110  68.260  81.820  1.00  0.00           H
ATOM   3982  CD  GLU G  11      99.750  68.060  80.540  1.00  0.00           C
ATOM   3983  OE1 GLU G  11     100.400  67.370  79.680  1.00  0.00           O
ATOM   3984  OE2 GLU G  11     100.370  68.920  81.200  1.00  0.00           O
ATOM   3985  C   GLU G  11      95.510  69.300  78.780  1.00  0.00           C
ATOM   3986  O   GLU G  11      95.610  69.040  77.550  1.00  0.00           O
ATOM   3987  N   VAL G  12      94.930  70.410  79.240  1.00  0.00           N
ATOM   3988  HN  VAL G  12      94.680  70.560  80.190  1.00  0.00           H
ATOM   3989  CA  VAL G  12      94.410  71.410  78.280  1.00  0.00           C
ATOM   3990  HA  VAL G  12      94.530  71.140  77.240  1.00  0.00           H
ATOM   3991  CB  VAL G  12      92.880  71.520  78.480  1.00  0.00           C
ATOM   3992  HB  VAL G  12      92.550  71.660  79.540  1.00  0.00           H
ATOM   3993  CG1 VAL G  12      92.370  72.790  77.700  1.00  0.00           C
ATOM   3994 HG11 VAL G  12      92.890  73.710  78.030  1.00  0.00           H
ATOM   3995 HG12 VAL G  12      92.710  72.580  76.660  1.00  0.00           H
ATOM   3996 HG13 VAL G  12      91.290  72.980  77.860  1.00  0.00           H
ATOM   3997  CG2 VAL G  12      92.070  70.350  77.880  1.00  0.00           C
ATOM   3998 HG21 VAL G  12      91.020  70.620  77.600  1.00  0.00           H
ATOM   3999 HG22 VAL G  12      92.560  69.990  76.960  1.00  0.00           H
ATOM   4000 HG23 VAL G  12      92.040  69.480  78.570  1.00  0.00           H
ATOM   4001  C   VAL G  12      95.120  72.730  78.620  1.00  0.00           C
ATOM   4002  O   VAL G  12      95.030  73.210  79.800  1.00  0.00           O
ATOM   4003  N   HIS G  13      95.840  73.370  77.710  1.00  0.00           N
ATOM   4004  HN  HIS G  13      96.050  72.690  77.010  1.00  0.00           H
ATOM   4005  CA  HIS G  13      96.490  74.650  77.860  1.00  0.00           C
ATOM   4006  HA  HIS G  13      96.680  74.780  78.920  1.00  0.00           H
ATOM   4007  CB  HIS G  13      98.000  74.710  77.300  1.00  0.00           C
ATOM   4008  HB1 HIS G  13      98.470  75.700  77.480  1.00  0.00           H
ATOM   4009  HB2 HIS G  13      98.060  74.650  76.190  1.00  0.00           H
ATOM   4010  ND1 HIS G  13      98.750  73.210  79.180  1.00  0.00           N
ATOM   4011  CG  HIS G  13      98.840  73.540  77.850  1.00  0.00           C
ATOM   4012  CE1 HIS G  13      99.460  72.130  79.330  1.00  0.00           C
ATOM   4013  HE1 HIS G  13      99.650  71.620  80.270  1.00  0.00           H
ATOM   4014  NE2 HIS G  13      99.930  71.640  78.110  1.00  0.00           N
ATOM   4015  HE2 HIS G  13     100.390  70.760  77.930  1.00  0.00           H
ATOM   4016  CD2 HIS G  13      99.540  72.560  77.170  1.00  0.00           C
ATOM   4017  HD2 HIS G  13      99.680  72.510  76.100  1.00  0.00           H
ATOM   4018  C   HIS G  13      95.770  75.820  77.260  1.00  0.00           C
ATOM   4019  O   HIS G  13      96.330  76.950  77.210  1.00  0.00           O
ATOM   4020  N   HIS G  14      94.510  75.590  76.710  1.00  0.00           N
ATOM   4021  HN  HIS G  14      94.190  74.650  76.610  1.00  0.00           H
ATOM   4022  CA  HIS G  14      93.680  76.480  76.020  1.00  0.00           C
ATOM   4023  HA  HIS G  14      94.270  76.880  75.210  1.00  0.00           H
ATOM   4024  CB  HIS G  14      92.590  75.570  75.300  1.00  0.00           C
ATOM   4025  HB1 HIS G  14      91.820  76.150  74.740  1.00  0.00           H
ATOM   4026  HB2 HIS G  14      91.920  75.080  76.030  1.00  0.00           H
ATOM   4027  ND1 HIS G  14      93.700  73.480  74.510  1.00  0.00           N
ATOM   4028  CG  HIS G  14      93.060  74.670  74.230  1.00  0.00           C
ATOM   4029  CE1 HIS G  14      93.710  72.870  73.300  1.00  0.00           C
ATOM   4030  HE1 HIS G  14      93.960  71.830  73.100  1.00  0.00           H
ATOM   4031  NE2 HIS G  14      93.030  73.570  72.360  1.00  0.00           N
ATOM   4032  HE2 HIS G  14      92.710  73.290  71.450  1.00  0.00           H
ATOM   4033  CD2 HIS G  14      92.600  74.700  72.940  1.00  0.00           C
ATOM   4034  HD2 HIS G  14      91.900  75.420  72.540  1.00  0.00           H
ATOM   4035  C   HIS G  14      93.120  77.610  76.790  1.00  0.00           C
ATOM   4036  O   HIS G  14      92.880  78.740  76.310  1.00  0.00           O
ATOM   4037  N   GLN G  15      92.960  77.380  78.150  1.00  0.00           N
ATOM   4038  HN  GLN G  15      93.200  76.480  78.500  1.00  0.00           H
ATOM   4039  CA  GLN G  15      92.490  78.430  79.020  1.00  0.00           C
ATOM   4040  HA  GLN G  15      92.450  79.360  78.480  1.00  0.00           H
ATOM   4041  CB  GLN G  15      91.120  78.040  79.650  1.00  0.00           C
ATOM   4042  HB1 GLN G  15      90.690  78.870  80.260  1.00  0.00           H
ATOM   4043  HB2 GLN G  15      91.310  77.270  80.430  1.00  0.00           H
ATOM   4044  CG  GLN G  15      89.970  77.440  78.650  1.00  0.00           C
ATOM   4045  HG1 GLN G  15      90.350  76.540  78.130  1.00  0.00           H
ATOM   4046  HG2 GLN G  15      89.730  78.310  78.010  1.00  0.00           H
ATOM   4047  CD  GLN G  15      88.660  77.020  79.380  1.00  0.00           C
ATOM   4048  OE1 GLN G  15      88.780  76.770  80.590  1.00  0.00           O
ATOM   4049  NE2 GLN G  15      87.540  76.970  78.660  1.00  0.00           N
ATOM   4050 HE21 GLN G  15      86.710  76.540  79.020  1.00  0.00           H
ATOM   4051 HE22 GLN G  15      87.600  77.050  77.670  1.00  0.00           H
ATOM   4052  C   GLN G  15      93.560  78.740  80.140  1.00  0.00           C
ATOM   4053  O   GLN G  15      94.040  77.840  80.900  1.00  0.00           O
ATOM   4054  N   LYS G  16      93.920  80.080  80.280  1.00  0.00           N
ATOM   4055  HN  LYS G  16      93.520  80.860  79.820  1.00  0.00           H
ATOM   4056  CA  LYS G  16      94.890  80.250  81.370  1.00  0.00           C
ATOM   4057  HA  LYS G  16      94.610  79.620  82.210  1.00  0.00           H
ATOM   4058  CB  LYS G  16      96.290  79.890  80.840  1.00  0.00           C
ATOM   4059  HB1 LYS G  16      96.290  78.830  80.520  1.00  0.00           H
ATOM   4060  HB2 LYS G  16      97.130  80.080  81.550  1.00  0.00           H
ATOM   4061  CG  LYS G  16      96.740  80.730  79.620  1.00  0.00           C
ATOM   4062  HG1 LYS G  16      97.130  81.680  80.040  1.00  0.00           H
ATOM   4063  HG2 LYS G  16      95.760  81.010  79.160  1.00  0.00           H
ATOM   4064  CD  LYS G  16      97.700  80.020  78.660  1.00  0.00           C
ATOM   4065  HD1 LYS G  16      97.440  78.970  78.410  1.00  0.00           H
ATOM   4066  HD2 LYS G  16      97.730  80.680  77.770  1.00  0.00           H
ATOM   4067  CE  LYS G  16      99.150  80.030  79.140  1.00  0.00           C
ATOM   4068  HE1 LYS G  16      99.290  79.390  80.040  1.00  0.00           H
ATOM   4069  HE2 LYS G  16      99.460  81.080  79.330  1.00  0.00           H
ATOM   4070  NZ  LYS G  16      99.890  79.470  77.980  1.00  0.00           N
ATOM   4071  HZ1 LYS G  16      99.560  78.590  77.530  1.00  0.00           H
ATOM   4072  HZ2 LYS G  16      99.970  80.100  77.160  1.00  0.00           H
ATOM   4073  HZ3 LYS G  16     100.830  79.310  78.390  1.00  0.00           H
ATOM   4074  C   LYS G  16      94.900  81.650  81.870  1.00  0.00           C
ATOM   4075  O   LYS G  16      94.260  82.520  81.290  1.00  0.00           O
ATOM   4076  N   LEU G  17      95.480  81.920  83.010  1.00  0.00           N
ATOM   4077  HN  LEU G  17      95.980  81.190  83.460  1.00  0.00           H
ATOM   4078  CA  LEU G  17      95.720  83.200  83.500  1.00  0.00           C
ATOM   4079  HA  LEU G  17      95.360  83.990  82.860  1.00  0.00           H
ATOM   4080  CB  LEU G  17      95.070  83.360  84.880  1.00  0.00           C
ATOM   4081  HB1 LEU G  17      95.220  84.380  85.300  1.00  0.00           H
ATOM   4082  HB2 LEU G  17      95.590  82.640  85.550  1.00  0.00           H
ATOM   4083  CG  LEU G  17      93.610  83.080  84.950  1.00  0.00           C
ATOM   4084  HG  LEU G  17      93.340  82.190  84.350  1.00  0.00           H
ATOM   4085  CD1 LEU G  17      93.170  82.970  86.400  1.00  0.00           C
ATOM   4086 HD11 LEU G  17      93.620  82.080  86.900  1.00  0.00           H
ATOM   4087 HD12 LEU G  17      93.380  83.930  86.900  1.00  0.00           H
ATOM   4088 HD13 LEU G  17      92.070  82.760  86.350  1.00  0.00           H
ATOM   4089  CD2 LEU G  17      92.640  84.160  84.340  1.00  0.00           C
ATOM   4090 HD21 LEU G  17      92.860  85.150  84.800  1.00  0.00           H
ATOM   4091 HD22 LEU G  17      92.910  84.360  83.280  1.00  0.00           H
ATOM   4092 HD23 LEU G  17      91.570  83.910  84.510  1.00  0.00           H
ATOM   4093  C   LEU G  17      97.240  83.390  83.820  1.00  0.00           C
ATOM   4094  O   LEU G  17      97.840  82.510  84.430  1.00  0.00           O
ATOM   4095  N   VAL G  18      97.930  84.500  83.360  1.00  0.00           N
ATOM   4096  HN  VAL G  18      97.470  85.170  82.780  1.00  0.00           H
ATOM   4097  CA  VAL G  18      99.380  84.700  83.470  1.00  0.00           C
ATOM   4098  HA  VAL G  18      99.860  83.990  84.130  1.00  0.00           H
ATOM   4099  CB  VAL G  18     100.100  84.660  82.100  1.00  0.00           C
ATOM   4100  HB  VAL G  18      99.660  85.470  81.480  1.00  0.00           H
ATOM   4101  CG1 VAL G  18     101.580  84.920  82.260  1.00  0.00           C
ATOM   4102 HG11 VAL G  18     102.020  84.970  81.240  1.00  0.00           H
ATOM   4103 HG12 VAL G  18     101.890  85.850  82.780  1.00  0.00           H
ATOM   4104 HG13 VAL G  18     102.050  84.040  82.740  1.00  0.00           H
ATOM   4105  CG2 VAL G  18      99.820  83.330  81.420  1.00  0.00           C
ATOM   4106 HG21 VAL G  18      99.970  82.350  81.920  1.00  0.00           H
ATOM   4107 HG22 VAL G  18      98.750  83.400  81.100  1.00  0.00           H
ATOM   4108 HG23 VAL G  18     100.520  83.330  80.560  1.00  0.00           H
ATOM   4109  C   VAL G  18      99.720  86.010  84.130  1.00  0.00           C
ATOM   4110  O   VAL G  18      99.500  87.070  83.520  1.00  0.00           O
ATOM   4111  N   PHE G  19     100.350  85.910  85.360  1.00  0.00           N
ATOM   4112  HN  PHE G  19     100.350  84.980  85.710  1.00  0.00           H
ATOM   4113  CA  PHE G  19     100.840  87.020  86.180  1.00  0.00           C
ATOM   4114  HA  PHE G  19     100.070  87.780  86.230  1.00  0.00           H
ATOM   4115  CB  PHE G  19     100.930  86.350  87.600  1.00  0.00           C
ATOM   4116  HB1 PHE G  19     101.770  85.650  87.770  1.00  0.00           H
ATOM   4117  HB2 PHE G  19     100.080  85.650  87.700  1.00  0.00           H
ATOM   4118  CG  PHE G  19     100.730  87.290  88.690  1.00  0.00           C
ATOM   4119  CD1 PHE G  19      99.950  86.940  89.810  1.00  0.00           C
ATOM   4120  HD1 PHE G  19      99.290  86.100  89.650  1.00  0.00           H
ATOM   4121  CE1 PHE G  19      99.870  87.750  90.960  1.00  0.00           C
ATOM   4122  HE1 PHE G  19      99.170  87.590  91.770  1.00  0.00           H
ATOM   4123  CZ  PHE G  19     100.720  88.930  91.100  1.00  0.00           C
ATOM   4124  HZ  PHE G  19     100.640  89.560  91.970  1.00  0.00           H
ATOM   4125  CD2 PHE G  19     101.480  88.480  88.780  1.00  0.00           C
ATOM   4126  HD2 PHE G  19     102.100  88.770  87.950  1.00  0.00           H
ATOM   4127  CE2 PHE G  19     101.420  89.280  90.000  1.00  0.00           C
ATOM   4128  HE2 PHE G  19     102.120  90.110  89.980  1.00  0.00           H
ATOM   4129  C   PHE G  19     102.120  87.600  85.590  1.00  0.00           C
ATOM   4130  O   PHE G  19     102.100  88.450  84.680  1.00  0.00           O
ATOM   4131  N   PHE G  20     103.270  87.190  86.040  1.00  0.00           N
ATOM   4132  HN  PHE G  20     103.330  86.390  86.630  1.00  0.00           H
ATOM   4133  CA  PHE G  20     104.480  87.660  85.370  1.00  0.00           C
ATOM   4134  HA  PHE G  20     104.280  88.650  84.980  1.00  0.00           H
ATOM   4135  CB  PHE G  20     105.700  87.650  86.410  1.00  0.00           C
ATOM   4136  HB1 PHE G  20     106.650  88.070  86.010  1.00  0.00           H
ATOM   4137  HB2 PHE G  20     105.710  86.600  86.780  1.00  0.00           H
ATOM   4138  CG  PHE G  20     105.360  88.570  87.600  1.00  0.00           C
ATOM   4139  CD1 PHE G  20     105.370  88.120  88.940  1.00  0.00           C
ATOM   4140  HD1 PHE G  20     105.610  87.100  89.190  1.00  0.00           H
ATOM   4141  CE1 PHE G  20     105.270  88.990  89.940  1.00  0.00           C
ATOM   4142  HE1 PHE G  20     105.360  88.610  90.950  1.00  0.00           H
ATOM   4143  CZ  PHE G  20     105.140  90.380  89.750  1.00  0.00           C
ATOM   4144  HZ  PHE G  20     105.070  91.050  90.580  1.00  0.00           H
ATOM   4145  CD2 PHE G  20     105.190  89.920  87.280  1.00  0.00           C
ATOM   4146  HD2 PHE G  20     105.340  90.270  86.270  1.00  0.00           H
ATOM   4147  CE2 PHE G  20     105.140  90.780  88.390  1.00  0.00           C
ATOM   4148  HE2 PHE G  20     105.110  91.840  88.190  1.00  0.00           H
ATOM   4149  C   PHE G  20     104.810  86.780  84.170  1.00  0.00           C
ATOM   4150  O   PHE G  20     104.890  85.600  84.300  1.00  0.00           O
ATOM   4151  N   ALA G  21     105.050  87.380  83.000  1.00  0.00           N
ATOM   4152  HN  ALA G  21     104.880  88.370  82.990  1.00  0.00           H
ATOM   4153  CA  ALA G  21     105.350  86.690  81.740  1.00  0.00           C
ATOM   4154  HA  ALA G  21     104.740  85.800  81.790  1.00  0.00           H
ATOM   4155  CB  ALA G  21     104.980  87.660  80.610  1.00  0.00           C
ATOM   4156  HB1 ALA G  21     103.970  88.060  80.840  1.00  0.00           H
ATOM   4157  HB2 ALA G  21     105.660  88.540  80.650  1.00  0.00           H
ATOM   4158  HB3 ALA G  21     105.010  87.240  79.580  1.00  0.00           H
ATOM   4159  C   ALA G  21     106.820  86.240  81.590  1.00  0.00           C
ATOM   4160  O   ALA G  21     107.710  86.840  82.260  1.00  0.00           O
ATOM   4161  N   GLU G  22     107.140  85.110  80.920  1.00  0.00           N
ATOM   4162  HN  GLU G  22     106.470  84.400  80.740  1.00  0.00           H
ATOM   4163  CA  GLU G  22     108.520  84.740  80.530  1.00  0.00           C
ATOM   4164  HA  GLU G  22     109.070  84.380  81.380  1.00  0.00           H
ATOM   4165  CB  GLU G  22     108.520  83.560  79.550  1.00  0.00           C
ATOM   4166  HB1 GLU G  22     107.790  83.870  78.770  1.00  0.00           H
ATOM   4167  HB2 GLU G  22     108.240  82.640  80.090  1.00  0.00           H
ATOM   4168  CG  GLU G  22     109.870  83.450  78.710  1.00  0.00           C
ATOM   4169  HG1 GLU G  22     110.770  83.340  79.360  1.00  0.00           H
ATOM   4170  HG2 GLU G  22     110.130  84.300  78.050  1.00  0.00           H
ATOM   4171  CD  GLU G  22     109.820  82.220  77.850  1.00  0.00           C
ATOM   4172  OE1 GLU G  22     109.060  82.110  76.870  1.00  0.00           O
ATOM   4173  OE2 GLU G  22     110.670  81.290  78.080  1.00  0.00           O
ATOM   4174  C   GLU G  22     109.520  85.880  80.220  1.00  0.00           C
ATOM   4175  O   GLU G  22     109.250  86.780  79.380  1.00  0.00           O
ATOM   4176  N   ASP G  23     110.620  85.950  81.030  1.00  0.00           N
ATOM   4177  HN  ASP G  23     110.780  85.300  81.780  1.00  0.00           H
ATOM   4178  CA  ASP G  23     111.800  86.850  80.960  1.00  0.00           C
ATOM   4179  HA  ASP G  23     112.690  86.260  81.140  1.00  0.00           H
ATOM   4180  CB  ASP G  23     112.000  87.470  79.540  1.00  0.00           C
ATOM   4181  HB1 ASP G  23     111.220  88.160  79.170  1.00  0.00           H
ATOM   4182  HB2 ASP G  23     112.130  86.590  78.870  1.00  0.00           H
ATOM   4183  CG  ASP G  23     113.370  88.150  79.510  1.00  0.00           C
ATOM   4184  OD1 ASP G  23     114.410  87.380  79.490  1.00  0.00           O
ATOM   4185  OD2 ASP G  23     113.520  89.370  79.620  1.00  0.00           O
ATOM   4186  C   ASP G  23     111.780  87.840  82.110  1.00  0.00           C
ATOM   4187  O   ASP G  23     112.800  88.120  82.740  1.00  0.00           O
ATOM   4188  N   VAL G  24     110.580  88.240  82.490  1.00  0.00           N
ATOM   4189  HN  VAL G  24     109.750  87.990  82.020  1.00  0.00           H
ATOM   4190  CA  VAL G  24     110.260  89.170  83.650  1.00  0.00           C
ATOM   4191  HA  VAL G  24     110.970  89.980  83.640  1.00  0.00           H
ATOM   4192  CB  VAL G  24     108.790  89.680  83.730  1.00  0.00           C
ATOM   4193  HB  VAL G  24     108.110  88.800  83.670  1.00  0.00           H
ATOM   4194  CG1 VAL G  24     108.550  90.420  85.050  1.00  0.00           C
ATOM   4195 HG11 VAL G  24     107.680  91.110  85.070  1.00  0.00           H
ATOM   4196 HG12 VAL G  24     108.460  89.700  85.900  1.00  0.00           H
ATOM   4197 HG13 VAL G  24     109.460  91.040  85.180  1.00  0.00           H
ATOM   4198  CG2 VAL G  24     108.710  90.570  82.480  1.00  0.00           C
ATOM   4199 HG21 VAL G  24     109.010  90.080  81.530  1.00  0.00           H
ATOM   4200 HG22 VAL G  24     107.750  91.080  82.270  1.00  0.00           H
ATOM   4201 HG23 VAL G  24     109.410  91.420  82.630  1.00  0.00           H
ATOM   4202  C   VAL G  24     110.540  88.470  84.950  1.00  0.00           C
ATOM   4203  O   VAL G  24     111.310  88.950  85.750  1.00  0.00           O
ATOM   4204  N   GLY G  25     110.060  87.240  85.110  1.00  0.00           N
ATOM   4205  HN  GLY G  25     109.580  86.820  84.340  1.00  0.00           H
ATOM   4206  CA  GLY G  25     110.180  86.420  86.330  1.00  0.00           C
ATOM   4207  HA1 GLY G  25     109.600  85.550  86.050  1.00  0.00           H
ATOM   4208  HA2 GLY G  25     111.220  86.230  86.580  1.00  0.00           H
ATOM   4209  C   GLY G  25     109.530  87.020  87.570  1.00  0.00           C
ATOM   4210  O   GLY G  25     108.810  88.040  87.510  1.00  0.00           O
ATOM   4211  N   SER G  26     109.630  86.290  88.670  1.00  0.00           N
ATOM   4212  HN  SER G  26     110.150  85.450  88.580  1.00  0.00           H
ATOM   4213  CA  SER G  26     109.210  86.780  90.050  1.00  0.00           C
ATOM   4214  HA  SER G  26     108.150  86.890  89.890  1.00  0.00           H
ATOM   4215  CB  SER G  26     109.230  85.690  91.150  1.00  0.00           C
ATOM   4216  HB1 SER G  26     110.110  85.010  91.010  1.00  0.00           H
ATOM   4217  HB2 SER G  26     108.300  85.100  91.040  1.00  0.00           H
ATOM   4218  OG  SER G  26     109.180  86.080  92.510  1.00  0.00           O
ATOM   4219  HG1 SER G  26     108.300  86.470  92.530  1.00  0.00           H
ATOM   4220  C   SER G  26     109.820  88.050  90.660  1.00  0.00           C
ATOM   4221  O   SER G  26     111.080  88.220  90.800  1.00  0.00           O
ATOM   4222  N   ASN G  27     108.990  89.010  91.050  1.00  0.00           N
ATOM   4223  HN  ASN G  27     108.010  88.820  90.960  1.00  0.00           H
ATOM   4224  CA  ASN G  27     109.380  90.260  91.570  1.00  0.00           C
ATOM   4225  HA  ASN G  27     110.430  90.240  91.800  1.00  0.00           H
ATOM   4226  CB  ASN G  27     108.860  91.350  90.600  1.00  0.00           C
ATOM   4227  HB1 ASN G  27     108.980  92.360  91.040  1.00  0.00           H
ATOM   4228  HB2 ASN G  27     107.810  91.280  90.240  1.00  0.00           H
ATOM   4229  CG  ASN G  27     109.720  91.460  89.350  1.00  0.00           C
ATOM   4230  OD1 ASN G  27     110.810  92.020  89.400  1.00  0.00           O
ATOM   4231  ND2 ASN G  27     109.090  91.070  88.190  1.00  0.00           N
ATOM   4232 HD21 ASN G  27     109.600  91.080  87.330  1.00  0.00           H
ATOM   4233 HD22 ASN G  27     108.420  90.330  88.170  1.00  0.00           H
ATOM   4234  C   ASN G  27     108.670  90.480  92.920  1.00  0.00           C
ATOM   4235  O   ASN G  27     107.440  90.340  93.040  1.00  0.00           O
ATOM   4236  N   LYS G  28     109.490  90.870  93.910  1.00  0.00           N
ATOM   4237  HN  LYS G  28     110.440  91.100  93.710  1.00  0.00           H
ATOM   4238  CA  LYS G  28     109.100  91.110  95.290  1.00  0.00           C
ATOM   4239  HA  LYS G  28     108.870  90.110  95.610  1.00  0.00           H
ATOM   4240  CB  LYS G  28     110.210  91.680  96.160  1.00  0.00           C
ATOM   4241  HB1 LYS G  28     109.880  91.880  97.200  1.00  0.00           H
ATOM   4242  HB2 LYS G  28     110.620  92.630  95.740  1.00  0.00           H
ATOM   4243  CG  LYS G  28     111.400  90.720  96.360  1.00  0.00           C
ATOM   4244  HG1 LYS G  28     111.830  90.460  95.380  1.00  0.00           H
ATOM   4245  HG2 LYS G  28     111.000  89.800  96.840  1.00  0.00           H
ATOM   4246  CD  LYS G  28     112.560  91.300  97.130  1.00  0.00           C
ATOM   4247  HD1 LYS G  28     112.760  92.390  97.040  1.00  0.00           H
ATOM   4248  HD2 LYS G  28     112.350  91.190  98.210  1.00  0.00           H
ATOM   4249  CE  LYS G  28     113.930  90.780  96.810  1.00  0.00           C
ATOM   4250  HE1 LYS G  28     114.050  89.670  96.800  1.00  0.00           H
ATOM   4251  HE2 LYS G  28     114.620  91.130  97.600  1.00  0.00           H
ATOM   4252  NZ  LYS G  28     114.510  91.210  95.490  1.00  0.00           N
ATOM   4253  HZ1 LYS G  28     113.930  90.960  94.660  1.00  0.00           H
ATOM   4254  HZ2 LYS G  28     114.780  92.210  95.450  1.00  0.00           H
ATOM   4255  HZ3 LYS G  28     115.400  90.670  95.510  1.00  0.00           H
ATOM   4256  C   LYS G  28     107.790  91.800  95.580  1.00  0.00           C
ATOM   4257  O   LYS G  28     107.740  93.040  95.530  1.00  0.00           O
ATOM   4258  N   GLY G  29     106.730  91.130  96.170  1.00  0.00           N
ATOM   4259  HN  GLY G  29     106.930  90.190  96.420  1.00  0.00           H
ATOM   4260  CA  GLY G  29     105.510  91.830  96.450  1.00  0.00           C
ATOM   4261  HA1 GLY G  29     105.200  91.640  97.470  1.00  0.00           H
ATOM   4262  HA2 GLY G  29     105.630  92.900  96.350  1.00  0.00           H
ATOM   4263  C   GLY G  29     104.260  91.350  95.650  1.00  0.00           C
ATOM   4264  O   GLY G  29     103.300  92.130  95.600  1.00  0.00           O
ATOM   4265  N   ALA G  30     104.210  90.160  95.070  1.00  0.00           N
ATOM   4266  HN  ALA G  30     105.080  89.680  94.970  1.00  0.00           H
ATOM   4267  CA  ALA G  30     103.040  89.770  94.380  1.00  0.00           C
ATOM   4268  HA  ALA G  30     102.590  90.550  93.780  1.00  0.00           H
ATOM   4269  CB  ALA G  30     103.430  88.710  93.360  1.00  0.00           C
ATOM   4270  HB1 ALA G  30     104.140  89.140  92.630  1.00  0.00           H
ATOM   4271  HB2 ALA G  30     103.850  87.810  93.870  1.00  0.00           H
ATOM   4272  HB3 ALA G  30     102.670  88.260  92.690  1.00  0.00           H
ATOM   4273  C   ALA G  30     101.870  89.200  95.150  1.00  0.00           C
ATOM   4274  O   ALA G  30     102.130  88.270  95.900  1.00  0.00           O
ATOM   4275  N   ILE G  31     100.720  89.830  95.170  1.00  0.00           N
ATOM   4276  HN  ILE G  31     100.540  90.660  94.650  1.00  0.00           H
ATOM   4277  CA  ILE G  31      99.620  89.240  95.830  1.00  0.00           C
ATOM   4278  HA  ILE G  31      99.850  88.590  96.660  1.00  0.00           H
ATOM   4279  CB  ILE G  31      98.710  90.390  96.300  1.00  0.00           C
ATOM   4280  HB  ILE G  31      98.370  90.940  95.400  1.00  0.00           H
ATOM   4281  CG2 ILE G  31      97.440  89.850  97.070  1.00  0.00           C
ATOM   4282 HG21 ILE G  31      97.760  89.010  97.720  1.00  0.00           H
ATOM   4283 HG22 ILE G  31      96.930  90.610  97.700  1.00  0.00           H
ATOM   4284 HG23 ILE G  31      96.660  89.590  96.320  1.00  0.00           H
ATOM   4285  CG1 ILE G  31      99.660  91.400  97.050  1.00  0.00           C
ATOM   4286 HG11 ILE G  31     100.250  91.960  96.300  1.00  0.00           H
ATOM   4287 HG12 ILE G  31     100.310  90.760  97.690  1.00  0.00           H
ATOM   4288  CD  ILE G  31      98.930  92.410  97.900  1.00  0.00           C
ATOM   4289  HD1 ILE G  31      98.000  92.490  97.310  1.00  0.00           H
ATOM   4290  HD2 ILE G  31      98.710  91.990  98.900  1.00  0.00           H
ATOM   4291  HD3 ILE G  31      99.490  93.360  98.020  1.00  0.00           H
ATOM   4292  C   ILE G  31      98.860  88.410  94.890  1.00  0.00           C
ATOM   4293  O   ILE G  31      98.290  88.970  93.930  1.00  0.00           O
ATOM   4294  N   ILE G  32      98.920  87.110  95.050  1.00  0.00           N
ATOM   4295  HN  ILE G  32      99.570  86.690  95.670  1.00  0.00           H
ATOM   4296  CA  ILE G  32      98.280  86.090  94.240  1.00  0.00           C
ATOM   4297  HA  ILE G  32      98.330  86.430  93.220  1.00  0.00           H
ATOM   4298  CB  ILE G  32      99.010  84.740  94.350  1.00  0.00           C
ATOM   4299  HB  ILE G  32      98.680  84.200  95.260  1.00  0.00           H
ATOM   4300  CG2 ILE G  32      98.720  83.670  93.240  1.00  0.00           C
ATOM   4301 HG21 ILE G  32      99.410  82.800  93.250  1.00  0.00           H
ATOM   4302 HG22 ILE G  32      97.650  83.390  93.220  1.00  0.00           H
ATOM   4303 HG23 ILE G  32      98.910  84.150  92.250  1.00  0.00           H
ATOM   4304  CG1 ILE G  32     100.530  84.830  94.550  1.00  0.00           C
ATOM   4305 HG11 ILE G  32     100.790  83.760  94.690  1.00  0.00           H
ATOM   4306 HG12 ILE G  32     100.920  85.380  95.440  1.00  0.00           H
ATOM   4307  CD  ILE G  32     101.220  85.520  93.420  1.00  0.00           C
ATOM   4308  HD1 ILE G  32     102.330  85.450  93.480  1.00  0.00           H
ATOM   4309  HD2 ILE G  32     100.930  85.170  92.400  1.00  0.00           H
ATOM   4310  HD3 ILE G  32     101.040  86.610  93.500  1.00  0.00           H
ATOM   4311  C   ILE G  32      96.820  85.930  94.490  1.00  0.00           C
ATOM   4312  O   ILE G  32      96.110  85.350  93.710  1.00  0.00           O
ATOM   4313  N   GLY G  33      96.280  86.200  95.740  1.00  0.00           N
ATOM   4314  HN  GLY G  33      96.880  86.690  96.370  1.00  0.00           H
ATOM   4315  CA  GLY G  33      94.880  86.230  96.080  1.00  0.00           C
ATOM   4316  HA1 GLY G  33      94.640  85.180  96.050  1.00  0.00           H
ATOM   4317  HA2 GLY G  33      94.820  86.730  97.030  1.00  0.00           H
ATOM   4318  C   GLY G  33      93.940  86.990  95.170  1.00  0.00           C
ATOM   4319  O   GLY G  33      94.400  87.910  94.460  1.00  0.00           O
ATOM   4320  N   LEU G  34      92.610  86.600  95.130  1.00  0.00           N
ATOM   4321  HN  LEU G  34      92.340  85.800  95.660  1.00  0.00           H
ATOM   4322  CA  LEU G  34      91.730  87.180  94.070  1.00  0.00           C
ATOM   4323  HA  LEU G  34      92.370  87.600  93.300  1.00  0.00           H
ATOM   4324  CB  LEU G  34      90.800  86.010  93.710  1.00  0.00           C
ATOM   4325  HB1 LEU G  34      90.060  86.340  92.960  1.00  0.00           H
ATOM   4326  HB2 LEU G  34      90.300  85.590  94.610  1.00  0.00           H
ATOM   4327  CG  LEU G  34      91.550  84.760  93.120  1.00  0.00           C
ATOM   4328  HG  LEU G  34      92.000  84.250  94.000  1.00  0.00           H
ATOM   4329  CD1 LEU G  34      90.550  83.870  92.510  1.00  0.00           C
ATOM   4330 HD11 LEU G  34      91.020  82.930  92.140  1.00  0.00           H
ATOM   4331 HD12 LEU G  34      89.620  83.580  93.040  1.00  0.00           H
ATOM   4332 HD13 LEU G  34      90.180  84.360  91.580  1.00  0.00           H
ATOM   4333  CD2 LEU G  34      92.640  84.920  92.160  1.00  0.00           C
ATOM   4334 HD21 LEU G  34      93.220  83.980  92.000  1.00  0.00           H
ATOM   4335 HD22 LEU G  34      92.360  85.200  91.120  1.00  0.00           H
ATOM   4336 HD23 LEU G  34      93.430  85.620  92.480  1.00  0.00           H
ATOM   4337  C   LEU G  34      90.870  88.350  94.590  1.00  0.00           C
ATOM   4338  O   LEU G  34      90.270  89.070  93.770  1.00  0.00           O
ATOM   4339  N   MET G  35      90.860  88.590  95.880  1.00  0.00           N
ATOM   4340  HN  MET G  35      91.420  88.020  96.470  1.00  0.00           H
ATOM   4341  CA  MET G  35      90.130  89.640  96.610  1.00  0.00           C
ATOM   4342  HA  MET G  35      89.820  90.480  96.000  1.00  0.00           H
ATOM   4343  CB  MET G  35      88.860  89.000  97.340  1.00  0.00           C
ATOM   4344  HB1 MET G  35      88.460  89.770  98.020  1.00  0.00           H
ATOM   4345  HB2 MET G  35      89.180  88.130  97.960  1.00  0.00           H
ATOM   4346  CG  MET G  35      87.780  88.550  96.430  1.00  0.00           C
ATOM   4347  HG1 MET G  35      87.130  87.820  96.970  1.00  0.00           H
ATOM   4348  HG2 MET G  35      88.230  88.180  95.490  1.00  0.00           H
ATOM   4349  SD  MET G  35      86.520  89.740  95.950  1.00  0.00           S
ATOM   4350  CE  MET G  35      85.750  90.390  97.470  1.00  0.00           C
ATOM   4351  HE1 MET G  35      86.380  91.130  98.010  1.00  0.00           H
ATOM   4352  HE2 MET G  35      84.830  90.980  97.270  1.00  0.00           H
ATOM   4353  HE3 MET G  35      85.580  89.620  98.260  1.00  0.00           H
ATOM   4354  C   MET G  35      91.190  90.210  97.520  1.00  0.00           C
ATOM   4355  O   MET G  35      91.930  89.570  98.300  1.00  0.00           O
ATOM   4356  N   VAL G  36      91.350  91.540  97.460  1.00  0.00           N
ATOM   4357  HN  VAL G  36      90.920  92.120  96.770  1.00  0.00           H
ATOM   4358  CA  VAL G  36      92.440  92.200  98.200  1.00  0.00           C
ATOM   4359  HA  VAL G  36      92.980  91.450  98.760  1.00  0.00           H
ATOM   4360  CB  VAL G  36      93.370  92.740  97.120  1.00  0.00           C
ATOM   4361  HB  VAL G  36      92.740  93.390  96.470  1.00  0.00           H
ATOM   4362  CG1 VAL G  36      94.540  93.490  97.830  1.00  0.00           C
ATOM   4363 HG11 VAL G  36      95.040  92.870  98.600  1.00  0.00           H
ATOM   4364 HG12 VAL G  36      95.210  93.920  97.050  1.00  0.00           H
ATOM   4365 HG13 VAL G  36      94.150  94.430  98.290  1.00  0.00           H
ATOM   4366  CG2 VAL G  36      93.910  91.470  96.390  1.00  0.00           C
ATOM   4367 HG21 VAL G  36      93.140  91.060  95.700  1.00  0.00           H
ATOM   4368 HG22 VAL G  36      94.630  91.860  95.640  1.00  0.00           H
ATOM   4369 HG23 VAL G  36      94.400  90.810  97.130  1.00  0.00           H
ATOM   4370  C   VAL G  36      91.910  93.350  99.130  1.00  0.00           C
ATOM   4371  O   VAL G  36      91.120  94.200  98.660  1.00  0.00           O
ATOM   4372  N   GLY G  37      92.370  93.470 100.430  1.00  0.00           N
ATOM   4373  HN  GLY G  37      92.960  92.750 100.790  1.00  0.00           H
ATOM   4374  CA  GLY G  37      92.120  94.570 101.370  1.00  0.00           C
ATOM   4375  HA1 GLY G  37      91.050  94.680 101.310  1.00  0.00           H
ATOM   4376  HA2 GLY G  37      92.530  94.310 102.340  1.00  0.00           H
ATOM   4377  C   GLY G  37      92.860  95.920 101.020  1.00  0.00           C
ATOM   4378  O   GLY G  37      93.210  96.240  99.900  1.00  0.00           O
ATOM   4379  N   GLY G  38      93.100  96.740 102.100  1.00  0.00           N
ATOM   4380  HN  GLY G  38      92.970  96.500 103.060  1.00  0.00           H
ATOM   4381  CA  GLY G  38      93.540  98.140 101.970  1.00  0.00           C
ATOM   4382  HA1 GLY G  38      93.310  98.580 101.010  1.00  0.00           H
ATOM   4383  HA2 GLY G  38      93.150  98.720 102.790  1.00  0.00           H
ATOM   4384  C   GLY G  38      95.050  98.030 102.080  1.00  0.00           C
ATOM   4385  O   GLY G  38      95.740  98.270 103.070  1.00  0.00           O
ATOM   4386  N   VAL G  39      95.720  97.450 101.030  1.00  0.00           N
ATOM   4387  HN  VAL G  39      95.280  97.280 100.160  1.00  0.00           H
ATOM   4388  CA  VAL G  39      97.190  97.230 100.910  1.00  0.00           C
ATOM   4389  HA  VAL G  39      97.490  96.480 101.620  1.00  0.00           H
ATOM   4390  CB  VAL G  39      97.490  96.780  99.510  1.00  0.00           C
ATOM   4391  HB  VAL G  39      97.140  97.600  98.860  1.00  0.00           H
ATOM   4392  CG1 VAL G  39      99.020  96.470  99.230  1.00  0.00           C
ATOM   4393 HG11 VAL G  39      99.090  96.050  98.210  1.00  0.00           H
ATOM   4394 HG12 VAL G  39      99.700  97.350  99.320  1.00  0.00           H
ATOM   4395 HG13 VAL G  39      99.540  95.690  99.840  1.00  0.00           H
ATOM   4396  CG2 VAL G  39      96.740  95.480  99.240  1.00  0.00           C
ATOM   4397 HG21 VAL G  39      96.920  94.960  98.280  1.00  0.00           H
ATOM   4398 HG22 VAL G  39      96.750  94.840 100.150  1.00  0.00           H
ATOM   4399 HG23 VAL G  39      95.720  95.840  99.000  1.00  0.00           H
ATOM   4400  C   VAL G  39      97.980  98.570 101.100  1.00  0.00           C
ATOM   4401  O   VAL G  39      97.580  99.710 100.700  1.00  0.00           O
ATOM   4402  N   VAL G  40      99.120  98.550 101.740  1.00  0.00           N
ATOM   4403  HN  VAL G  40      99.420  97.670 102.110  1.00  0.00           H
ATOM   4404  CA  VAL G  40      99.980  99.710 101.960  1.00  0.00           C
ATOM   4405  HA  VAL G  40      99.620 100.560 101.400  1.00  0.00           H
ATOM   4406  CB  VAL G  40     100.020 100.230 103.390  1.00  0.00           C
ATOM   4407  HB  VAL G  40     100.450  99.480 104.100  1.00  0.00           H
ATOM   4408  CG1 VAL G  40     101.010 101.430 103.530  1.00  0.00           C
ATOM   4409 HG11 VAL G  40     100.680 102.100 102.700  1.00  0.00           H
ATOM   4410 HG12 VAL G  40     100.800 101.940 104.490  1.00  0.00           H
ATOM   4411 HG13 VAL G  40     102.090 101.170 103.480  1.00  0.00           H
ATOM   4412  CG2 VAL G  40      98.620 100.670 103.770  1.00  0.00           C
ATOM   4413 HG21 VAL G  40      98.060  99.750 104.050  1.00  0.00           H
ATOM   4414 HG22 VAL G  40      98.650 101.390 104.610  1.00  0.00           H
ATOM   4415 HG23 VAL G  40      97.980 101.040 102.940  1.00  0.00           H
ATOM   4416  C   VAL G  40     101.400  99.400 101.470  1.00  0.00           C
ATOM   4417  O   VAL G  40     102.010  98.530 102.060  1.00  0.00           O
ATOM   4418  N   ILE G  41     101.880 100.150 100.460  1.00  0.00           N
ATOM   4419  HN  ILE G  41     101.220 100.760 100.030  1.00  0.00           H
ATOM   4420  CA  ILE G  41     103.260 100.100  99.900  1.00  0.00           C
ATOM   4421  HA  ILE G  41     103.660  99.140 100.210  1.00  0.00           H
ATOM   4422  CB  ILE G  41     103.470 100.140  98.360  1.00  0.00           C
ATOM   4423  HB  ILE G  41     102.780 100.890  97.920  1.00  0.00           H
ATOM   4424  CG2 ILE G  41     104.920 100.540  98.030  1.00  0.00           C
ATOM   4425 HG21 ILE G  41     105.640  99.840  98.510  1.00  0.00           H
ATOM   4426 HG22 ILE G  41     105.070 100.530  96.930  1.00  0.00           H
ATOM   4427 HG23 ILE G  41     105.040 101.580  98.420  1.00  0.00           H
ATOM   4428  CG1 ILE G  41     103.130  98.820  97.610  1.00  0.00           C
ATOM   4429 HG11 ILE G  41     103.880  98.060  97.910  1.00  0.00           H
ATOM   4430 HG12 ILE G  41     103.300  99.030  96.540  1.00  0.00           H
ATOM   4431  CD  ILE G  41     101.770  98.270  97.860  1.00  0.00           C
ATOM   4432  HD1 ILE G  41     101.500  98.440  98.930  1.00  0.00           H
ATOM   4433  HD2 ILE G  41     100.930  98.750  97.310  1.00  0.00           H
ATOM   4434  HD3 ILE G  41     101.710  97.200  97.550  1.00  0.00           H
ATOM   4435  C   ILE G  41     104.010 101.160 100.700  1.00  0.00           C
ATOM   4436  O   ILE G  41     103.690 102.360 100.790  1.00  0.00           O
ATOM   4437  N   ALA G  42     105.080 100.620 101.420  1.00  0.00           N
ATOM   4438  HN  ALA G  42     105.420  99.690 101.300  1.00  0.00           H
ATOM   4439  CA  ALA G  42     105.920 101.320 102.370  1.00  0.00           C
ATOM   4440  HA  ALA G  42     105.420 102.210 102.710  1.00  0.00           H
ATOM   4441  CB  ALA G  42     106.200 100.400 103.570  1.00  0.00           C
ATOM   4442  HB1 ALA G  42     106.680  99.430 103.330  1.00  0.00           H
ATOM   4443  HB2 ALA G  42     106.790 100.900 104.370  1.00  0.00           H
ATOM   4444  HB3 ALA G  42     105.270 100.190 104.140  1.00  0.00           H
ATOM   4445  C   ALA G  42     107.270 101.780 101.910  1.00  0.00           C
ATOM   4446  O   ALA G  42     107.730 101.210 100.970  1.00  0.00           O
ATOM   4447  N   NME G  43     107.940 102.660 102.630  1.00  0.00           N
ATOM   4448  HN  NME G  43     107.420 103.210 103.270  1.00  0.00           H
ATOM   4449  CH3 NME G  43     109.280 103.130 102.540  1.00  0.00           C
ATOM   4450 HH31 NME G  43     109.940 102.240 102.660  1.00  0.00           H
ATOM   4451 HH32 NME G  43     109.400 103.520 101.510  1.00  0.00           H
ATOM   4452 HH33 NME G  43     109.500 103.950 103.260  1.00  0.00           H
ATOM   4453  CH3 ACE H   0      61.680  70.440  79.830  1.00  0.00           C
ATOM   4454 HH31 ACE H   0      60.770  71.070  79.710  1.00  0.00           H
ATOM   4455 HH32 ACE H   0      62.010  70.150  78.820  1.00  0.00           H
ATOM   4456 HH33 ACE H   0      61.440  69.530  80.420  1.00  0.00           H
ATOM   4457  C   ACE H   0      62.740  71.300  80.420  1.00  0.00           C
ATOM   4458  O   ACE H   0      63.120  72.240  79.740  1.00  0.00           O
ATOM   4459  N   ASP H   1      63.290  70.950  81.600  1.00  0.00           N
ATOM   4460  HN  ASP H   1      62.880  70.220  82.140  1.00  0.00           H
ATOM   4461  CA  ASP H   1      64.450  71.710  82.120  1.00  0.00           C
ATOM   4462  HA  ASP H   1      64.300  72.780  82.260  1.00  0.00           H
ATOM   4463  CB  ASP H   1      64.890  71.270  83.530  1.00  0.00           C
ATOM   4464  HB1 ASP H   1      65.860  71.750  83.800  1.00  0.00           H
ATOM   4465  HB2 ASP H   1      64.990  70.160  83.540  1.00  0.00           H
ATOM   4466  CG  ASP H   1      63.870  71.800  84.560  1.00  0.00           C
ATOM   4467  OD1 ASP H   1      63.700  71.150  85.610  1.00  0.00           O
ATOM   4468  OD2 ASP H   1      63.320  72.880  84.360  1.00  0.00           O
ATOM   4469  C   ASP H   1      65.660  71.500  81.150  1.00  0.00           C
ATOM   4470  O   ASP H   1      65.820  70.520  80.470  1.00  0.00           O
ATOM   4471  N   ALA H   2      66.530  72.470  81.210  1.00  0.00           N
ATOM   4472  HN  ALA H   2      66.430  73.280  81.780  1.00  0.00           H
ATOM   4473  CA  ALA H   2      67.780  72.510  80.550  1.00  0.00           C
ATOM   4474  HA  ALA H   2      67.470  72.430  79.510  1.00  0.00           H
ATOM   4475  CB  ALA H   2      68.360  73.940  80.670  1.00  0.00           C
ATOM   4476  HB1 ALA H   2      67.600  74.660  80.300  1.00  0.00           H
ATOM   4477  HB2 ALA H   2      68.710  74.220  81.680  1.00  0.00           H
ATOM   4478  HB3 ALA H   2      69.260  74.200  80.070  1.00  0.00           H
ATOM   4479  C   ALA H   2      68.880  71.400  80.790  1.00  0.00           C
ATOM   4480  O   ALA H   2      69.040  70.990  81.940  1.00  0.00           O
ATOM   4481  N   GLU H   3      69.520  70.880  79.770  1.00  0.00           N
ATOM   4482  HN  GLU H   3      69.300  70.990  78.800  1.00  0.00           H
ATOM   4483  CA  GLU H   3      70.360  69.710  79.860  1.00  0.00           C
ATOM   4484  HA  GLU H   3      70.690  69.560  80.880  1.00  0.00           H
ATOM   4485  CB  GLU H   3      69.630  68.430  79.210  1.00  0.00           C
ATOM   4486  HB1 GLU H   3      70.330  67.580  79.070  1.00  0.00           H
ATOM   4487  HB2 GLU H   3      69.320  68.730  78.180  1.00  0.00           H
ATOM   4488  CG  GLU H   3      68.400  68.080  80.050  1.00  0.00           C
ATOM   4489  HG1 GLU H   3      67.700  68.920  80.200  1.00  0.00           H
ATOM   4490  HG2 GLU H   3      68.760  67.650  81.010  1.00  0.00           H
ATOM   4491  CD  GLU H   3      67.610  66.960  79.470  1.00  0.00           C
ATOM   4492  OE1 GLU H   3      67.080  67.110  78.320  1.00  0.00           O
ATOM   4493  OE2 GLU H   3      67.400  65.910  80.190  1.00  0.00           O
ATOM   4494  C   GLU H   3      71.600  70.000  78.930  1.00  0.00           C
ATOM   4495  O   GLU H   3      71.620  70.990  78.230  1.00  0.00           O
ATOM   4496  N   PHE H   4      72.750  69.260  79.150  1.00  0.00           N
ATOM   4497  HN  PHE H   4      72.740  68.370  79.600  1.00  0.00           H
ATOM   4498  CA  PHE H   4      73.970  69.470  78.410  1.00  0.00           C
ATOM   4499  HA  PHE H   4      74.160  70.540  78.390  1.00  0.00           H
ATOM   4500  CB  PHE H   4      75.270  68.870  79.090  1.00  0.00           C
ATOM   4501  HB1 PHE H   4      76.160  68.930  78.420  1.00  0.00           H
ATOM   4502  HB2 PHE H   4      75.150  67.800  79.360  1.00  0.00           H
ATOM   4503  CG  PHE H   4      75.610  69.660  80.330  1.00  0.00           C
ATOM   4504  CD1 PHE H   4      76.260  70.910  80.280  1.00  0.00           C
ATOM   4505  HD1 PHE H   4      76.460  71.330  79.300  1.00  0.00           H
ATOM   4506  CE1 PHE H   4      76.470  71.660  81.460  1.00  0.00           C
ATOM   4507  HE1 PHE H   4      77.040  72.570  81.470  1.00  0.00           H
ATOM   4508  CZ  PHE H   4      76.140  71.060  82.640  1.00  0.00           C
ATOM   4509  HZ  PHE H   4      76.340  71.660  83.520  1.00  0.00           H
ATOM   4510  CD2 PHE H   4      75.300  69.170  81.610  1.00  0.00           C
ATOM   4511  HD2 PHE H   4      75.010  68.140  81.750  1.00  0.00           H
ATOM   4512  CE2 PHE H   4      75.460  69.820  82.800  1.00  0.00           C
ATOM   4513  HE2 PHE H   4      75.060  69.440  83.730  1.00  0.00           H
ATOM   4514  C   PHE H   4      73.910  68.930  76.930  1.00  0.00           C
ATOM   4515  O   PHE H   4      73.140  68.010  76.650  1.00  0.00           O
ATOM   4516  N   ARG H   5      74.660  69.560  76.020  1.00  0.00           N
ATOM   4517  HN  ARG H   5      75.310  70.240  76.360  1.00  0.00           H
ATOM   4518  CA  ARG H   5      74.790  68.980  74.670  1.00  0.00           C
ATOM   4519  HA  ARG H   5      73.770  68.890  74.330  1.00  0.00           H
ATOM   4520  CB  ARG H   5      75.600  69.930  73.800  1.00  0.00           C
ATOM   4521  HB1 ARG H   5      76.250  69.450  73.030  1.00  0.00           H
ATOM   4522  HB2 ARG H   5      76.370  70.460  74.400  1.00  0.00           H
ATOM   4523  CG  ARG H   5      74.780  71.140  73.160  1.00  0.00           C
ATOM   4524  HG1 ARG H   5      74.150  70.770  72.320  1.00  0.00           H
ATOM   4525  HG2 ARG H   5      75.620  71.690  72.680  1.00  0.00           H
ATOM   4526  CD  ARG H   5      74.080  72.090  74.190  1.00  0.00           C
ATOM   4527  HD1 ARG H   5      74.820  72.430  74.940  1.00  0.00           H
ATOM   4528  HD2 ARG H   5      73.210  71.510  74.580  1.00  0.00           H
ATOM   4529  NE  ARG H   5      73.660  73.230  73.350  1.00  0.00           N
ATOM   4530  HE  ARG H   5      74.380  73.600  72.750  1.00  0.00           H
ATOM   4531  CZ  ARG H   5      72.350  73.480  73.090  1.00  0.00           C
ATOM   4532  NH1 ARG H   5      71.320  72.900  73.700  1.00  0.00           N
ATOM   4533 HH11 ARG H   5      71.480  72.530  74.610  1.00  0.00           H
ATOM   4534 HH12 ARG H   5      70.420  73.300  73.500  1.00  0.00           H
ATOM   4535  NH2 ARG H   5      72.190  74.120  71.950  1.00  0.00           N
ATOM   4536 HH21 ARG H   5      73.040  74.440  71.530  1.00  0.00           H
ATOM   4537 HH22 ARG H   5      71.310  74.300  71.520  1.00  0.00           H
ATOM   4538  C   ARG H   5      75.340  67.560  74.580  1.00  0.00           C
ATOM   4539  O   ARG H   5      76.240  67.290  75.390  1.00  0.00           O
ATOM   4540  N   HIS H   6      74.760  66.710  73.720  1.00  0.00           N
ATOM   4541  HN  HIS H   6      73.930  66.850  73.180  1.00  0.00           H
ATOM   4542  CA  HIS H   6      75.380  65.340  73.480  1.00  0.00           C
ATOM   4543  HA  HIS H   6      75.620  64.910  74.450  1.00  0.00           H
ATOM   4544  CB  HIS H   6      74.310  64.460  72.770  1.00  0.00           C
ATOM   4545  HB1 HIS H   6      74.820  63.570  72.330  1.00  0.00           H
ATOM   4546  HB2 HIS H   6      73.930  65.020  71.880  1.00  0.00           H
ATOM   4547  ND1 HIS H   6      73.360  62.860  74.230  1.00  0.00           N
ATOM   4548  CG  HIS H   6      73.260  64.070  73.690  1.00  0.00           C
ATOM   4549  CE1 HIS H   6      72.410  62.840  75.160  1.00  0.00           C
ATOM   4550  HE1 HIS H   6      72.060  61.940  75.680  1.00  0.00           H
ATOM   4551  NE2 HIS H   6      71.780  63.980  75.240  1.00  0.00           N
ATOM   4552  HE2 HIS H   6      70.980  64.120  75.820  1.00  0.00           H
ATOM   4553  CD2 HIS H   6      72.330  64.800  74.340  1.00  0.00           C
ATOM   4554  HD2 HIS H   6      72.180  65.840  74.090  1.00  0.00           H
ATOM   4555  C   HIS H   6      76.700  65.300  72.720  1.00  0.00           C
ATOM   4556  O   HIS H   6      77.610  64.630  73.140  1.00  0.00           O
ATOM   4557  N   ASP H   7      76.960  66.180  71.650  1.00  0.00           N
ATOM   4558  HN  ASP H   7      76.340  66.940  71.480  1.00  0.00           H
ATOM   4559  CA  ASP H   7      78.260  66.200  71.050  1.00  0.00           C
ATOM   4560  HA  ASP H   7      79.000  65.700  71.660  1.00  0.00           H
ATOM   4561  CB  ASP H   7      78.060  65.610  69.600  1.00  0.00           C
ATOM   4562  HB1 ASP H   7      78.960  65.770  68.960  1.00  0.00           H
ATOM   4563  HB2 ASP H   7      77.280  66.190  69.060  1.00  0.00           H
ATOM   4564  CG  ASP H   7      77.620  64.190  69.490  1.00  0.00           C
ATOM   4565  OD1 ASP H   7      76.480  63.970  69.060  1.00  0.00           O
ATOM   4566  OD2 ASP H   7      78.450  63.290  69.770  1.00  0.00           O
ATOM   4567  C   ASP H   7      78.820  67.690  71.070  1.00  0.00           C
ATOM   4568  O   ASP H   7      78.080  68.680  71.060  1.00  0.00           O
ATOM   4569  N   SER H   8      80.190  67.820  71.020  1.00  0.00           N
ATOM   4570  HN  SER H   8      80.850  67.070  70.930  1.00  0.00           H
ATOM   4571  CA  SER H   8      80.850  69.090  71.200  1.00  0.00           C
ATOM   4572  HA  SER H   8      80.430  69.720  70.430  1.00  0.00           H
ATOM   4573  CB  SER H   8      80.610  69.650  72.640  1.00  0.00           C
ATOM   4574  HB1 SER H   8      81.080  69.050  73.440  1.00  0.00           H
ATOM   4575  HB2 SER H   8      79.530  69.480  72.830  1.00  0.00           H
ATOM   4576  OG  SER H   8      81.020  70.980  72.920  1.00  0.00           O
ATOM   4577  HG1 SER H   8      80.430  71.590  72.470  1.00  0.00           H
ATOM   4578  C   SER H   8      82.260  68.870  70.820  1.00  0.00           C
ATOM   4579  O   SER H   8      82.730  67.750  70.680  1.00  0.00           O
ATOM   4580  N   GLY H   9      83.010  70.000  70.540  1.00  0.00           N
ATOM   4581  HN  GLY H   9      82.560  70.890  70.590  1.00  0.00           H
ATOM   4582  CA  GLY H   9      84.460  70.010  70.290  1.00  0.00           C
ATOM   4583  HA1 GLY H   9      84.550  69.560  69.310  1.00  0.00           H
ATOM   4584  HA2 GLY H   9      84.800  71.020  70.400  1.00  0.00           H
ATOM   4585  C   GLY H   9      85.280  69.100  71.230  1.00  0.00           C
ATOM   4586  O   GLY H   9      85.030  69.170  72.400  1.00  0.00           O
ATOM   4587  N   TYR H  10      86.210  68.320  70.630  1.00  0.00           N
ATOM   4588  HN  TYR H  10      86.240  68.270  69.630  1.00  0.00           H
ATOM   4589  CA  TYR H  10      87.230  67.550  71.380  1.00  0.00           C
ATOM   4590  HA  TYR H  10      86.860  67.010  72.240  1.00  0.00           H
ATOM   4591  CB  TYR H  10      87.800  66.520  70.370  1.00  0.00           C
ATOM   4592  HB1 TYR H  10      88.580  65.960  70.920  1.00  0.00           H
ATOM   4593  HB2 TYR H  10      88.260  67.010  69.490  1.00  0.00           H
ATOM   4594  CG  TYR H  10      86.780  65.560  69.890  1.00  0.00           C
ATOM   4595  CD1 TYR H  10      86.860  65.140  68.580  1.00  0.00           C
ATOM   4596  HD1 TYR H  10      87.470  65.740  67.920  1.00  0.00           H
ATOM   4597  CE1 TYR H  10      86.020  64.110  68.100  1.00  0.00           C
ATOM   4598  HE1 TYR H  10      86.020  63.880  67.040  1.00  0.00           H
ATOM   4599  CZ  TYR H  10      85.160  63.410  69.000  1.00  0.00           C
ATOM   4600  OH  TYR H  10      84.310  62.380  68.710  1.00  0.00           O
ATOM   4601  HH  TYR H  10      84.190  62.340  67.760  1.00  0.00           H
ATOM   4602  CD2 TYR H  10      85.990  64.840  70.780  1.00  0.00           C
ATOM   4603  HD2 TYR H  10      85.930  65.070  71.830  1.00  0.00           H
ATOM   4604  CE2 TYR H  10      85.220  63.800  70.350  1.00  0.00           C
ATOM   4605  HE2 TYR H  10      84.580  63.300  71.060  1.00  0.00           H
ATOM   4606  C   TYR H  10      88.310  68.460  71.950  1.00  0.00           C
ATOM   4607  O   TYR H  10      89.100  68.050  72.780  1.00  0.00           O
ATOM   4608  N   GLU H  11      88.450  69.780  71.530  1.00  0.00           N
ATOM   4609  HN  GLU H  11      87.870  70.170  70.810  1.00  0.00           H
ATOM   4610  CA  GLU H  11      89.420  70.700  72.070  1.00  0.00           C
ATOM   4611  HA  GLU H  11      90.000  70.220  72.850  1.00  0.00           H
ATOM   4612  CB  GLU H  11      90.280  71.430  71.020  1.00  0.00           C
ATOM   4613  HB1 GLU H  11      90.880  72.250  71.480  1.00  0.00           H
ATOM   4614  HB2 GLU H  11      89.650  71.830  70.200  1.00  0.00           H
ATOM   4615  CG  GLU H  11      91.290  70.450  70.300  1.00  0.00           C
ATOM   4616  HG1 GLU H  11      90.530  69.860  69.740  1.00  0.00           H
ATOM   4617  HG2 GLU H  11      91.800  69.780  71.020  1.00  0.00           H
ATOM   4618  CD  GLU H  11      92.340  71.090  69.380  1.00  0.00           C
ATOM   4619  OE1 GLU H  11      92.790  72.220  69.680  1.00  0.00           O
ATOM   4620  OE2 GLU H  11      92.650  70.430  68.330  1.00  0.00           O
ATOM   4621  C   GLU H  11      88.520  71.780  72.840  1.00  0.00           C
ATOM   4622  O   GLU H  11      87.400  71.970  72.360  1.00  0.00           O
ATOM   4623  N   VAL H  12      88.880  72.300  73.930  1.00  0.00           N
ATOM   4624  HN  VAL H  12      89.730  71.980  74.340  1.00  0.00           H
ATOM   4625  CA  VAL H  12      88.100  73.210  74.630  1.00  0.00           C
ATOM   4626  HA  VAL H  12      87.080  73.090  74.280  1.00  0.00           H
ATOM   4627  CB  VAL H  12      88.090  72.920  76.120  1.00  0.00           C
ATOM   4628  HB  VAL H  12      89.080  73.130  76.570  1.00  0.00           H
ATOM   4629  CG1 VAL H  12      87.070  73.840  76.870  1.00  0.00           C
ATOM   4630 HG11 VAL H  12      86.060  73.560  76.510  1.00  0.00           H
ATOM   4631 HG12 VAL H  12      87.180  73.650  77.960  1.00  0.00           H
ATOM   4632 HG13 VAL H  12      87.290  74.890  76.570  1.00  0.00           H
ATOM   4633  CG2 VAL H  12      87.650  71.440  76.380  1.00  0.00           C
ATOM   4634 HG21 VAL H  12      87.340  71.340  77.440  1.00  0.00           H
ATOM   4635 HG22 VAL H  12      86.780  71.170  75.750  1.00  0.00           H
ATOM   4636 HG23 VAL H  12      88.510  70.760  76.180  1.00  0.00           H
ATOM   4637  C   VAL H  12      88.500  74.650  74.250  1.00  0.00           C
ATOM   4638  O   VAL H  12      89.670  74.920  74.030  1.00  0.00           O
ATOM   4639  N   HIS H  13      87.550  75.600  74.080  1.00  0.00           N
ATOM   4640  HN  HIS H  13      86.640  75.210  74.190  1.00  0.00           H
ATOM   4641  CA  HIS H  13      87.640  77.010  73.800  1.00  0.00           C
ATOM   4642  HA  HIS H  13      87.770  77.060  72.730  1.00  0.00           H
ATOM   4643  CB  HIS H  13      86.170  77.700  74.010  1.00  0.00           C
ATOM   4644  HB1 HIS H  13      85.490  77.520  73.150  1.00  0.00           H
ATOM   4645  HB2 HIS H  13      86.280  78.790  74.170  1.00  0.00           H
ATOM   4646  ND1 HIS H  13      84.800  75.880  75.010  1.00  0.00           N
ATOM   4647  CG  HIS H  13      85.470  77.070  75.180  1.00  0.00           C
ATOM   4648  CE1 HIS H  13      84.100  75.760  76.130  1.00  0.00           C
ATOM   4649  HE1 HIS H  13      83.510  74.860  76.310  1.00  0.00           H
ATOM   4650  NE2 HIS H  13      84.310  76.820  76.960  1.00  0.00           N
ATOM   4651  HE2 HIS H  13      83.710  76.990  77.740  1.00  0.00           H
ATOM   4652  CD2 HIS H  13      85.210  77.610  76.400  1.00  0.00           C
ATOM   4653  HD2 HIS H  13      85.570  78.560  76.760  1.00  0.00           H
ATOM   4654  C   HIS H  13      88.830  77.890  74.350  1.00  0.00           C
ATOM   4655  O   HIS H  13      89.210  77.800  75.530  1.00  0.00           O
ATOM   4656  N   HIS H  14      89.470  78.760  73.570  1.00  0.00           N
ATOM   4657  HN  HIS H  14      89.300  78.790  72.590  1.00  0.00           H
ATOM   4658  CA  HIS H  14      90.540  79.620  74.050  1.00  0.00           C
ATOM   4659  HA  HIS H  14      91.190  78.920  74.550  1.00  0.00           H
ATOM   4660  CB  HIS H  14      91.490  80.200  72.880  1.00  0.00           C
ATOM   4661  HB1 HIS H  14      92.380  80.760  73.230  1.00  0.00           H
ATOM   4662  HB2 HIS H  14      90.950  80.930  72.250  1.00  0.00           H
ATOM   4663  ND1 HIS H  14      93.030  78.190  72.510  1.00  0.00           N
ATOM   4664  CG  HIS H  14      92.050  79.070  72.030  1.00  0.00           C
ATOM   4665  CE1 HIS H  14      93.310  77.360  71.450  1.00  0.00           C
ATOM   4666  HE1 HIS H  14      94.050  76.560  71.500  1.00  0.00           H
ATOM   4667  NE2 HIS H  14      92.620  77.790  70.370  1.00  0.00           N
ATOM   4668  HE2 HIS H  14      92.500  77.320  69.500  1.00  0.00           H
ATOM   4669  CD2 HIS H  14      91.840  78.860  70.760  1.00  0.00           C
ATOM   4670  HD2 HIS H  14      91.130  79.390  70.140  1.00  0.00           H
ATOM   4671  C   HIS H  14      90.060  80.740  75.060  1.00  0.00           C
ATOM   4672  O   HIS H  14      89.140  81.520  74.730  1.00  0.00           O
ATOM   4673  N   GLN H  15      90.650  80.760  76.280  1.00  0.00           N
ATOM   4674  HN  GLN H  15      91.250  79.980  76.400  1.00  0.00           H
ATOM   4675  CA  GLN H  15      90.610  81.910  77.220  1.00  0.00           C
ATOM   4676  HA  GLN H  15      90.140  82.790  76.790  1.00  0.00           H
ATOM   4677  CB  GLN H  15      89.790  81.660  78.530  1.00  0.00           C
ATOM   4678  HB1 GLN H  15      89.610  82.590  79.110  1.00  0.00           H
ATOM   4679  HB2 GLN H  15      90.240  80.830  79.110  1.00  0.00           H
ATOM   4680  CG  GLN H  15      88.330  81.180  78.330  1.00  0.00           C
ATOM   4681  HG1 GLN H  15      88.320  80.220  77.770  1.00  0.00           H
ATOM   4682  HG2 GLN H  15      87.820  82.000  77.770  1.00  0.00           H
ATOM   4683  CD  GLN H  15      87.490  80.890  79.560  1.00  0.00           C
ATOM   4684  OE1 GLN H  15      87.870  80.080  80.440  1.00  0.00           O
ATOM   4685  NE2 GLN H  15      86.360  81.600  79.770  1.00  0.00           N
ATOM   4686 HE21 GLN H  15      86.180  82.410  79.210  1.00  0.00           H
ATOM   4687 HE22 GLN H  15      85.760  81.450  80.550  1.00  0.00           H
ATOM   4688  C   GLN H  15      91.970  82.300  77.580  1.00  0.00           C
ATOM   4689  O   GLN H  15      92.450  81.810  78.580  1.00  0.00           O
ATOM   4690  N   LYS H  16      92.570  83.260  76.840  1.00  0.00           N
ATOM   4691  HN  LYS H  16      92.200  83.700  76.030  1.00  0.00           H
ATOM   4692  CA  LYS H  16      93.770  83.660  77.410  1.00  0.00           C
ATOM   4693  HA  LYS H  16      94.320  82.970  78.030  1.00  0.00           H
ATOM   4694  CB  LYS H  16      94.810  83.900  76.300  1.00  0.00           C
ATOM   4695  HB1 LYS H  16      95.840  84.120  76.660  1.00  0.00           H
ATOM   4696  HB2 LYS H  16      94.430  84.750  75.690  1.00  0.00           H
ATOM   4697  CG  LYS H  16      94.930  82.650  75.380  1.00  0.00           C
ATOM   4698  HG1 LYS H  16      95.830  82.890  74.760  1.00  0.00           H
ATOM   4699  HG2 LYS H  16      93.980  82.610  74.800  1.00  0.00           H
ATOM   4700  CD  LYS H  16      95.270  81.360  76.120  1.00  0.00           C
ATOM   4701  HD1 LYS H  16      96.070  81.690  76.810  1.00  0.00           H
ATOM   4702  HD2 LYS H  16      94.370  81.150  76.730  1.00  0.00           H
ATOM   4703  CE  LYS H  16      95.600  80.080  75.410  1.00  0.00           C
ATOM   4704  HE1 LYS H  16      94.830  79.640  74.740  1.00  0.00           H
ATOM   4705  HE2 LYS H  16      95.720  79.280  76.170  1.00  0.00           H
ATOM   4706  NZ  LYS H  16      96.800  80.220  74.640  1.00  0.00           N
ATOM   4707  HZ1 LYS H  16      96.730  80.970  73.930  1.00  0.00           H
ATOM   4708  HZ2 LYS H  16      97.600  80.340  75.290  1.00  0.00           H
ATOM   4709  HZ3 LYS H  16      97.010  79.320  74.170  1.00  0.00           H
ATOM   4710  C   LYS H  16      93.790  84.940  78.170  1.00  0.00           C
ATOM   4711  O   LYS H  16      93.240  85.960  77.740  1.00  0.00           O
ATOM   4712  N   LEU H  17      94.460  85.060  79.370  1.00  0.00           N
ATOM   4713  HN  LEU H  17      94.890  84.300  79.860  1.00  0.00           H
ATOM   4714  CA  LEU H  17      94.800  86.320  80.000  1.00  0.00           C
ATOM   4715  HA  LEU H  17      94.660  87.190  79.380  1.00  0.00           H
ATOM   4716  CB  LEU H  17      93.800  86.490  81.250  1.00  0.00           C
ATOM   4717  HB1 LEU H  17      93.900  85.620  81.940  1.00  0.00           H
ATOM   4718  HB2 LEU H  17      92.800  86.460  80.780  1.00  0.00           H
ATOM   4719  CG  LEU H  17      93.960  87.750  82.120  1.00  0.00           C
ATOM   4720  HG  LEU H  17      94.590  88.390  81.470  1.00  0.00           H
ATOM   4721  CD1 LEU H  17      92.630  88.380  82.640  1.00  0.00           C
ATOM   4722 HD11 LEU H  17      91.950  88.410  81.750  1.00  0.00           H
ATOM   4723 HD12 LEU H  17      92.080  87.840  83.440  1.00  0.00           H
ATOM   4724 HD13 LEU H  17      92.770  89.440  82.930  1.00  0.00           H
ATOM   4725  CD2 LEU H  17      94.790  87.370  83.300  1.00  0.00           C
ATOM   4726 HD21 LEU H  17      94.220  86.770  84.040  1.00  0.00           H
ATOM   4727 HD22 LEU H  17      95.600  86.660  82.990  1.00  0.00           H
ATOM   4728 HD23 LEU H  17      95.400  88.140  83.810  1.00  0.00           H
ATOM   4729  C   LEU H  17      96.230  86.450  80.360  1.00  0.00           C
ATOM   4730  O   LEU H  17      96.890  85.610  80.970  1.00  0.00           O
ATOM   4731  N   VAL H  18      96.760  87.610  79.970  1.00  0.00           N
ATOM   4732  HN  VAL H  18      96.400  88.290  79.330  1.00  0.00           H
ATOM   4733  CA  VAL H  18      98.100  88.030  80.480  1.00  0.00           C
ATOM   4734  HA  VAL H  18      98.290  87.440  81.360  1.00  0.00           H
ATOM   4735  CB  VAL H  18      99.100  87.680  79.470  1.00  0.00           C
ATOM   4736  HB  VAL H  18      98.900  86.600  79.260  1.00  0.00           H
ATOM   4737  CG1 VAL H  18      98.960  88.710  78.210  1.00  0.00           C
ATOM   4738 HG11 VAL H  18      98.980  89.750  78.600  1.00  0.00           H
ATOM   4739 HG12 VAL H  18      99.690  88.460  77.410  1.00  0.00           H
ATOM   4740 HG13 VAL H  18      97.980  88.480  77.740  1.00  0.00           H
ATOM   4741  CG2 VAL H  18     100.560  87.720  80.050  1.00  0.00           C
ATOM   4742 HG21 VAL H  18     100.650  87.250  81.050  1.00  0.00           H
ATOM   4743 HG22 VAL H  18     101.220  87.160  79.350  1.00  0.00           H
ATOM   4744 HG23 VAL H  18     100.860  88.780  80.180  1.00  0.00           H
ATOM   4745  C   VAL H  18      98.210  89.460  81.020  1.00  0.00           C
ATOM   4746  O   VAL H  18      97.530  90.410  80.510  1.00  0.00           O
ATOM   4747  N   PHE H  19      99.020  89.620  82.120  1.00  0.00           N
ATOM   4748  HN  PHE H  19      99.580  88.900  82.530  1.00  0.00           H
ATOM   4749  CA  PHE H  19      98.990  90.820  82.990  1.00  0.00           C
ATOM   4750  HA  PHE H  19      98.110  91.390  82.730  1.00  0.00           H
ATOM   4751  CB  PHE H  19      99.040  90.350  84.490  1.00  0.00           C
ATOM   4752  HB1 PHE H  19     100.060  89.940  84.630  1.00  0.00           H
ATOM   4753  HB2 PHE H  19      98.400  89.470  84.720  1.00  0.00           H
ATOM   4754  CG  PHE H  19      98.820  91.340  85.610  1.00  0.00           C
ATOM   4755  CD1 PHE H  19      98.010  92.480  85.400  1.00  0.00           C
ATOM   4756  HD1 PHE H  19      97.510  92.680  84.470  1.00  0.00           H
ATOM   4757  CE1 PHE H  19      98.080  93.500  86.340  1.00  0.00           C
ATOM   4758  HE1 PHE H  19      97.550  94.440  86.280  1.00  0.00           H
ATOM   4759  CZ  PHE H  19      98.770  93.250  87.550  1.00  0.00           C
ATOM   4760  HZ  PHE H  19      98.870  94.100  88.210  1.00  0.00           H
ATOM   4761  CD2 PHE H  19      99.390  91.080  86.830  1.00  0.00           C
ATOM   4762  HD2 PHE H  19      99.770  90.110  87.120  1.00  0.00           H
ATOM   4763  CE2 PHE H  19      99.260  91.980  87.870  1.00  0.00           C
ATOM   4764  HE2 PHE H  19      99.630  91.810  88.860  1.00  0.00           H
ATOM   4765  C   PHE H  19     100.270  91.530  82.610  1.00  0.00           C
ATOM   4766  O   PHE H  19     100.230  92.560  81.950  1.00  0.00           O
ATOM   4767  N   PHE H  20     101.420  91.170  83.130  1.00  0.00           N
ATOM   4768  HN  PHE H  20     101.410  90.390  83.750  1.00  0.00           H
ATOM   4769  CA  PHE H  20     102.750  91.640  82.730  1.00  0.00           C
ATOM   4770  HA  PHE H  20     102.630  92.700  82.530  1.00  0.00           H
ATOM   4771  CB  PHE H  20     103.910  91.480  83.840  1.00  0.00           C
ATOM   4772  HB1 PHE H  20     104.950  91.560  83.460  1.00  0.00           H
ATOM   4773  HB2 PHE H  20     103.810  90.480  84.310  1.00  0.00           H
ATOM   4774  CG  PHE H  20     103.610  92.440  84.990  1.00  0.00           C
ATOM   4775  CD1 PHE H  20     102.710  92.100  86.050  1.00  0.00           C
ATOM   4776  HD1 PHE H  20     102.080  91.220  86.000  1.00  0.00           H
ATOM   4777  CE1 PHE H  20     102.740  92.920  87.190  1.00  0.00           C
ATOM   4778  HE1 PHE H  20     102.110  92.680  88.030  1.00  0.00           H
ATOM   4779  CZ  PHE H  20     103.540  94.020  87.270  1.00  0.00           C
ATOM   4780  HZ  PHE H  20     103.510  94.610  88.180  1.00  0.00           H
ATOM   4781  CD2 PHE H  20     104.420  93.610  85.060  1.00  0.00           C
ATOM   4782  HD2 PHE H  20     105.100  93.740  84.240  1.00  0.00           H
ATOM   4783  CE2 PHE H  20     104.360  94.390  86.240  1.00  0.00           C
ATOM   4784  HE2 PHE H  20     105.050  95.190  86.460  1.00  0.00           H
ATOM   4785  C   PHE H  20     103.180  91.170  81.410  1.00  0.00           C
ATOM   4786  O   PHE H  20     102.660  90.240  80.820  1.00  0.00           O
ATOM   4787  N   ALA H  21     104.100  92.060  80.840  1.00  0.00           N
ATOM   4788  HN  ALA H  21     104.490  92.840  81.320  1.00  0.00           H
ATOM   4789  CA  ALA H  21     104.670  91.790  79.550  1.00  0.00           C
ATOM   4790  HA  ALA H  21     104.600  90.750  79.250  1.00  0.00           H
ATOM   4791  CB  ALA H  21     104.030  92.680  78.500  1.00  0.00           C
ATOM   4792  HB1 ALA H  21     104.450  92.480  77.490  1.00  0.00           H
ATOM   4793  HB2 ALA H  21     102.940  92.480  78.360  1.00  0.00           H
ATOM   4794  HB3 ALA H  21     104.240  93.770  78.600  1.00  0.00           H
ATOM   4795  C   ALA H  21     106.100  92.180  79.730  1.00  0.00           C
ATOM   4796  O   ALA H  21     106.550  92.920  80.640  1.00  0.00           O
ATOM   4797  N   GLU H  22     106.960  91.630  78.830  1.00  0.00           N
ATOM   4798  HN  GLU H  22     106.630  91.100  78.050  1.00  0.00           H
ATOM   4799  CA  GLU H  22     108.340  91.880  78.740  1.00  0.00           C
ATOM   4800  HA  GLU H  22     108.800  91.300  79.520  1.00  0.00           H
ATOM   4801  CB  GLU H  22     108.890  91.300  77.460  1.00  0.00           C
ATOM   4802  HB1 GLU H  22     109.950  91.530  77.230  1.00  0.00           H
ATOM   4803  HB2 GLU H  22     108.280  91.710  76.630  1.00  0.00           H
ATOM   4804  CG  GLU H  22     108.870  89.770  77.360  1.00  0.00           C
ATOM   4805  HG1 GLU H  22     107.990  89.410  77.950  1.00  0.00           H
ATOM   4806  HG2 GLU H  22     109.790  89.230  77.650  1.00  0.00           H
ATOM   4807  CD  GLU H  22     108.580  89.330  75.950  1.00  0.00           C
ATOM   4808  OE1 GLU H  22     107.470  88.860  75.690  1.00  0.00           O
ATOM   4809  OE2 GLU H  22     109.430  89.580  75.050  1.00  0.00           O
ATOM   4810  C   GLU H  22     108.870  93.330  78.870  1.00  0.00           C
ATOM   4811  O   GLU H  22     108.240  94.300  78.510  1.00  0.00           O
ATOM   4812  N   ASP H  23     110.200  93.390  79.310  1.00  0.00           N
ATOM   4813  HN  ASP H  23     110.780  92.620  79.580  1.00  0.00           H
ATOM   4814  CA  ASP H  23     110.930  94.650  79.510  1.00  0.00           C
ATOM   4815  HA  ASP H  23     111.890  94.290  79.870  1.00  0.00           H
ATOM   4816  CB  ASP H  23     111.140  95.620  78.270  1.00  0.00           C
ATOM   4817  HB1 ASP H  23     111.510  96.620  78.570  1.00  0.00           H
ATOM   4818  HB2 ASP H  23     110.200  95.690  77.680  1.00  0.00           H
ATOM   4819  CG  ASP H  23     112.180  95.030  77.430  1.00  0.00           C
ATOM   4820  OD1 ASP H  23     113.190  94.540  77.900  1.00  0.00           O
ATOM   4821  OD2 ASP H  23     112.090  95.270  76.180  1.00  0.00           O
ATOM   4822  C   ASP H  23     110.390  95.380  80.770  1.00  0.00           C
ATOM   4823  O   ASP H  23     110.030  96.560  80.650  1.00  0.00           O
ATOM   4824  N   VAL H  24     110.500  94.700  81.880  1.00  0.00           N
ATOM   4825  HN  VAL H  24     110.830  93.770  81.980  1.00  0.00           H
ATOM   4826  CA  VAL H  24     110.110  95.310  83.110  1.00  0.00           C
ATOM   4827  HA  VAL H  24     109.490  96.150  82.870  1.00  0.00           H
ATOM   4828  CB  VAL H  24     109.420  94.330  83.990  1.00  0.00           C
ATOM   4829  HB  VAL H  24     110.000  93.390  83.900  1.00  0.00           H
ATOM   4830  CG1 VAL H  24     109.240  94.790  85.450  1.00  0.00           C
ATOM   4831 HG11 VAL H  24     110.230  95.040  85.900  1.00  0.00           H
ATOM   4832 HG12 VAL H  24     108.650  95.730  85.480  1.00  0.00           H
ATOM   4833 HG13 VAL H  24     108.920  93.970  86.130  1.00  0.00           H
ATOM   4834  CG2 VAL H  24     108.010  94.050  83.330  1.00  0.00           C
ATOM   4835 HG21 VAL H  24     107.310  94.910  83.460  1.00  0.00           H
ATOM   4836 HG22 VAL H  24     108.090  93.910  82.230  1.00  0.00           H
ATOM   4837 HG23 VAL H  24     107.460  93.180  83.750  1.00  0.00           H
ATOM   4838  C   VAL H  24     111.360  95.930  83.760  1.00  0.00           C
ATOM   4839  O   VAL H  24     112.480  95.430  83.670  1.00  0.00           O
ATOM   4840  N   GLY H  25     111.240  97.110  84.420  1.00  0.00           N
ATOM   4841  HN  GLY H  25     110.370  97.570  84.570  1.00  0.00           H
ATOM   4842  CA  GLY H  25     112.170  97.690  85.330  1.00  0.00           C
ATOM   4843  HA1 GLY H  25     113.180  97.500  84.990  1.00  0.00           H
ATOM   4844  HA2 GLY H  25     111.930  98.730  85.520  1.00  0.00           H
ATOM   4845  C   GLY H  25     112.240  97.030  86.670  1.00  0.00           C
ATOM   4846  O   GLY H  25     112.400  95.830  86.790  1.00  0.00           O
ATOM   4847  N   SER H  26     112.230  97.830  87.780  1.00  0.00           N
ATOM   4848  HN  SER H  26     112.340  98.820  87.710  1.00  0.00           H
ATOM   4849  CA  SER H  26     112.160  97.290  89.150  1.00  0.00           C
ATOM   4850  HA  SER H  26     112.360  96.230  89.190  1.00  0.00           H
ATOM   4851  CB  SER H  26     112.950  98.240  90.140  1.00  0.00           C
ATOM   4852  HB1 SER H  26     112.700  99.320  90.230  1.00  0.00           H
ATOM   4853  HB2 SER H  26     114.010  98.150  89.840  1.00  0.00           H
ATOM   4854  OG  SER H  26     112.920  97.640  91.420  1.00  0.00           O
ATOM   4855  HG1 SER H  26     113.550  98.090  91.990  1.00  0.00           H
ATOM   4856  C   SER H  26     110.710  97.420  89.500  1.00  0.00           C
ATOM   4857  O   SER H  26     110.240  98.590  89.560  1.00  0.00           O
ATOM   4858  N   ASN H  27     110.000  96.280  89.710  1.00  0.00           N
ATOM   4859  HN  ASN H  27     110.410  95.440  89.370  1.00  0.00           H
ATOM   4860  CA  ASN H  27     108.590  96.290  90.200  1.00  0.00           C
ATOM   4861  HA  ASN H  27     108.220  97.300  90.340  1.00  0.00           H
ATOM   4862  CB  ASN H  27     107.640  95.530  89.210  1.00  0.00           C
ATOM   4863  HB1 ASN H  27     108.130  94.650  88.730  1.00  0.00           H
ATOM   4864  HB2 ASN H  27     107.380  96.090  88.290  1.00  0.00           H
ATOM   4865  CG  ASN H  27     106.250  95.170  89.700  1.00  0.00           C
ATOM   4866  OD1 ASN H  27     105.810  94.040  89.740  1.00  0.00           O
ATOM   4867  ND2 ASN H  27     105.530  96.230  90.130  1.00  0.00           N
ATOM   4868 HD21 ASN H  27     106.000  97.110  90.040  1.00  0.00           H
ATOM   4869 HD22 ASN H  27     104.670  96.080  90.620  1.00  0.00           H
ATOM   4870  C   ASN H  27     108.610  95.700  91.660  1.00  0.00           C
ATOM   4871  O   ASN H  27     109.210  94.670  91.930  1.00  0.00           O
ATOM   4872  N   LYS H  28     107.980  96.390  92.600  1.00  0.00           N
ATOM   4873  HN  LYS H  28     107.620  97.320  92.510  1.00  0.00           H
ATOM   4874  CA  LYS H  28     107.740  95.860  93.910  1.00  0.00           C
ATOM   4875  HA  LYS H  28     107.760  94.780  93.880  1.00  0.00           H
ATOM   4876  CB  LYS H  28     108.840  96.220  94.880  1.00  0.00           C
ATOM   4877  HB1 LYS H  28     108.610  96.030  95.950  1.00  0.00           H
ATOM   4878  HB2 LYS H  28     108.910  97.320  94.780  1.00  0.00           H
ATOM   4879  CG  LYS H  28     110.290  95.760  94.550  1.00  0.00           C
ATOM   4880  HG1 LYS H  28     110.690  96.190  93.610  1.00  0.00           H
ATOM   4881  HG2 LYS H  28     110.350  94.650  94.470  1.00  0.00           H
ATOM   4882  CD  LYS H  28     111.290  96.280  95.570  1.00  0.00           C
ATOM   4883  HD1 LYS H  28     111.370  97.360  95.300  1.00  0.00           H
ATOM   4884  HD2 LYS H  28     111.010  96.350  96.640  1.00  0.00           H
ATOM   4885  CE  LYS H  28     112.650  95.550  95.660  1.00  0.00           C
ATOM   4886  HE1 LYS H  28     113.170  95.980  94.780  1.00  0.00           H
ATOM   4887  HE2 LYS H  28     112.440  94.470  95.560  1.00  0.00           H
ATOM   4888  NZ  LYS H  28     113.410  95.790  96.960  1.00  0.00           N
ATOM   4889  HZ1 LYS H  28     113.610  96.810  97.020  1.00  0.00           H
ATOM   4890  HZ2 LYS H  28     112.870  95.480  97.790  1.00  0.00           H
ATOM   4891  HZ3 LYS H  28     114.310  95.270  96.940  1.00  0.00           H
ATOM   4892  C   LYS H  28     106.350  96.130  94.440  1.00  0.00           C
ATOM   4893  O   LYS H  28     105.870  97.300  94.580  1.00  0.00           O
ATOM   4894  N   GLY H  29     105.570  95.090  94.630  1.00  0.00           N
ATOM   4895  HN  GLY H  29     105.990  94.190  94.500  1.00  0.00           H
ATOM   4896  CA  GLY H  29     104.160  95.190  94.850  1.00  0.00           C
ATOM   4897  HA1 GLY H  29     103.880  94.380  95.510  1.00  0.00           H
ATOM   4898  HA2 GLY H  29     103.830  96.060  95.400  1.00  0.00           H
ATOM   4899  C   GLY H  29     103.270  95.020  93.620  1.00  0.00           C
ATOM   4900  O   GLY H  29     103.140  95.930  92.840  1.00  0.00           O
ATOM   4901  N   ALA H  30     102.590  93.880  93.520  1.00  0.00           N
ATOM   4902  HN  ALA H  30     102.660  93.120  94.170  1.00  0.00           H
ATOM   4903  CA  ALA H  30     101.660  93.630  92.390  1.00  0.00           C
ATOM   4904  HA  ALA H  30     101.420  94.600  91.980  1.00  0.00           H
ATOM   4905  CB  ALA H  30     102.450  92.730  91.310  1.00  0.00           C
ATOM   4906  HB1 ALA H  30     101.850  92.600  90.390  1.00  0.00           H
ATOM   4907  HB2 ALA H  30     103.410  93.140  90.930  1.00  0.00           H
ATOM   4908  HB3 ALA H  30     102.630  91.710  91.700  1.00  0.00           H
ATOM   4909  C   ALA H  30     100.340  92.980  92.740  1.00  0.00           C
ATOM   4910  O   ALA H  30     100.230  92.170  93.720  1.00  0.00           O
ATOM   4911  N   ILE H  31      99.240  93.350  92.060  1.00  0.00           N
ATOM   4912  HN  ILE H  31      99.280  94.020  91.320  1.00  0.00           H
ATOM   4913  CA  ILE H  31      97.940  92.940  92.500  1.00  0.00           C
ATOM   4914  HA  ILE H  31      98.070  92.120  93.200  1.00  0.00           H
ATOM   4915  CB  ILE H  31      97.280  94.100  93.250  1.00  0.00           C
ATOM   4916  HB  ILE H  31      97.150  95.010  92.630  1.00  0.00           H
ATOM   4917  CG2 ILE H  31      95.840  93.670  93.700  1.00  0.00           C
ATOM   4918 HG21 ILE H  31      95.320  94.590  94.040  1.00  0.00           H
ATOM   4919 HG22 ILE H  31      95.170  93.330  92.870  1.00  0.00           H
ATOM   4920 HG23 ILE H  31      95.890  92.890  94.490  1.00  0.00           H
ATOM   4921  CG1 ILE H  31      98.190  94.580  94.470  1.00  0.00           C
ATOM   4922 HG11 ILE H  31      99.040  95.130  94.000  1.00  0.00           H
ATOM   4923 HG12 ILE H  31      98.560  93.730  95.070  1.00  0.00           H
ATOM   4924  CD  ILE H  31      97.440  95.530  95.400  1.00  0.00           C
ATOM   4925  HD1 ILE H  31      98.120  96.020  96.130  1.00  0.00           H
ATOM   4926  HD2 ILE H  31      97.110  96.420  94.830  1.00  0.00           H
ATOM   4927  HD3 ILE H  31      96.680  95.040  96.040  1.00  0.00           H
ATOM   4928  C   ILE H  31      97.160  92.320  91.350  1.00  0.00           C
ATOM   4929  O   ILE H  31      97.070  93.030  90.350  1.00  0.00           O
ATOM   4930  N   ILE H  32      96.660  91.090  91.390  1.00  0.00           N
ATOM   4931  HN  ILE H  32      96.910  90.570  92.200  1.00  0.00           H
ATOM   4932  CA  ILE H  32      95.850  90.430  90.350  1.00  0.00           C
ATOM   4933  HA  ILE H  32      95.990  91.040  89.470  1.00  0.00           H
ATOM   4934  CB  ILE H  32      96.400  89.010  89.960  1.00  0.00           C
ATOM   4935  HB  ILE H  32      97.500  89.080  89.860  1.00  0.00           H
ATOM   4936  CG2 ILE H  32      95.960  87.950  91.000  1.00  0.00           C
ATOM   4937 HG21 ILE H  32      96.500  87.010  90.770  1.00  0.00           H
ATOM   4938 HG22 ILE H  32      96.210  88.100  92.070  1.00  0.00           H
ATOM   4939 HG23 ILE H  32      94.870  87.700  90.950  1.00  0.00           H
ATOM   4940  CG1 ILE H  32      95.830  88.450  88.580  1.00  0.00           C
ATOM   4941 HG11 ILE H  32      94.740  88.650  88.660  1.00  0.00           H
ATOM   4942 HG12 ILE H  32      96.080  87.370  88.620  1.00  0.00           H
ATOM   4943  CD  ILE H  32      96.410  89.140  87.340  1.00  0.00           C
ATOM   4944  HD1 ILE H  32      96.000  88.720  86.390  1.00  0.00           H
ATOM   4945  HD2 ILE H  32      96.030  90.180  87.410  1.00  0.00           H
ATOM   4946  HD3 ILE H  32      97.510  89.000  87.360  1.00  0.00           H
ATOM   4947  C   ILE H  32      94.400  90.440  90.800  1.00  0.00           C
ATOM   4948  O   ILE H  32      93.520  89.930  90.130  1.00  0.00           O
ATOM   4949  N   GLY H  33      94.230  91.030  92.020  1.00  0.00           N
ATOM   4950  HN  GLY H  33      95.060  91.230  92.530  1.00  0.00           H
ATOM   4951  CA  GLY H  33      92.940  91.290  92.640  1.00  0.00           C
ATOM   4952  HA1 GLY H  33      92.570  90.330  92.970  1.00  0.00           H
ATOM   4953  HA2 GLY H  33      93.060  92.000  93.440  1.00  0.00           H
ATOM   4954  C   GLY H  33      91.790  91.870  91.810  1.00  0.00           C
ATOM   4955  O   GLY H  33      91.890  92.890  91.120  1.00  0.00           O
ATOM   4956  N   LEU H  34      90.670  91.200  91.820  1.00  0.00           N
ATOM   4957  HN  LEU H  34      90.600  90.350  92.350  1.00  0.00           H
ATOM   4958  CA  LEU H  34      89.540  91.550  90.940  1.00  0.00           C
ATOM   4959  HA  LEU H  34      89.880  91.920  89.990  1.00  0.00           H
ATOM   4960  CB  LEU H  34      88.780  90.360  90.390  1.00  0.00           C
ATOM   4961  HB1 LEU H  34      88.120  90.560  89.520  1.00  0.00           H
ATOM   4962  HB2 LEU H  34      88.070  89.980  91.160  1.00  0.00           H
ATOM   4963  CG  LEU H  34      89.540  89.130  89.810  1.00  0.00           C
ATOM   4964  HG  LEU H  34      90.470  88.990  90.420  1.00  0.00           H
ATOM   4965  CD1 LEU H  34      88.830  87.800  89.840  1.00  0.00           C
ATOM   4966 HD11 LEU H  34      87.870  87.920  89.300  1.00  0.00           H
ATOM   4967 HD12 LEU H  34      89.500  87.010  89.420  1.00  0.00           H
ATOM   4968 HD13 LEU H  34      88.690  87.520  90.900  1.00  0.00           H
ATOM   4969  CD2 LEU H  34      90.210  89.410  88.440  1.00  0.00           C
ATOM   4970 HD21 LEU H  34      89.450  89.510  87.630  1.00  0.00           H
ATOM   4971 HD22 LEU H  34      90.820  90.330  88.500  1.00  0.00           H
ATOM   4972 HD23 LEU H  34      90.880  88.590  88.120  1.00  0.00           H
ATOM   4973  C   LEU H  34      88.610  92.510  91.560  1.00  0.00           C
ATOM   4974  O   LEU H  34      87.890  93.280  90.900  1.00  0.00           O
ATOM   4975  N   MET H  35      88.640  92.470  92.940  1.00  0.00           N
ATOM   4976  HN  MET H  35      89.060  91.660  93.340  1.00  0.00           H
ATOM   4977  CA  MET H  35      88.120  93.450  93.810  1.00  0.00           C
ATOM   4978  HA  MET H  35      87.910  94.350  93.250  1.00  0.00           H
ATOM   4979  CB  MET H  35      86.820  92.990  94.500  1.00  0.00           C
ATOM   4980  HB1 MET H  35      86.560  93.780  95.220  1.00  0.00           H
ATOM   4981  HB2 MET H  35      87.120  92.110  95.110  1.00  0.00           H
ATOM   4982  CG  MET H  35      85.670  92.670  93.550  1.00  0.00           C
ATOM   4983  HG1 MET H  35      85.980  91.930  92.780  1.00  0.00           H
ATOM   4984  HG2 MET H  35      85.680  93.530  92.850  1.00  0.00           H
ATOM   4985  SD  MET H  35      84.070  92.400  94.310  1.00  0.00           S
ATOM   4986  CE  MET H  35      83.750  93.980  95.030  1.00  0.00           C
ATOM   4987  HE1 MET H  35      82.660  94.080  95.260  1.00  0.00           H
ATOM   4988  HE2 MET H  35      84.330  94.360  95.890  1.00  0.00           H
ATOM   4989  HE3 MET H  35      83.880  94.760  94.260  1.00  0.00           H
ATOM   4990  C   MET H  35      89.190  93.910  94.790  1.00  0.00           C
ATOM   4991  O   MET H  35      89.800  93.060  95.420  1.00  0.00           O
ATOM   4992  N   VAL H  36      89.500  95.240  94.710  1.00  0.00           N
ATOM   4993  HN  VAL H  36      88.940  95.890  94.200  1.00  0.00           H
ATOM   4994  CA  VAL H  36      90.650  95.780  95.460  1.00  0.00           C
ATOM   4995  HA  VAL H  36      90.610  95.360  96.450  1.00  0.00           H
ATOM   4996  CB  VAL H  36      92.010  95.580  94.850  1.00  0.00           C
ATOM   4997  HB  VAL H  36      92.160  94.490  94.670  1.00  0.00           H
ATOM   4998  CG1 VAL H  36      92.140  96.210  93.490  1.00  0.00           C
ATOM   4999 HG11 VAL H  36      91.290  95.840  92.870  1.00  0.00           H
ATOM   5000 HG12 VAL H  36      92.060  97.320  93.600  1.00  0.00           H
ATOM   5001 HG13 VAL H  36      93.020  96.000  92.840  1.00  0.00           H
ATOM   5002  CG2 VAL H  36      93.140  96.140  95.710  1.00  0.00           C
ATOM   5003 HG21 VAL H  36      93.130  97.250  95.740  1.00  0.00           H
ATOM   5004 HG22 VAL H  36      93.010  95.800  96.760  1.00  0.00           H
ATOM   5005 HG23 VAL H  36      93.970  95.690  95.140  1.00  0.00           H
ATOM   5006  C   VAL H  36      90.330  97.260  95.780  1.00  0.00           C
ATOM   5007  O   VAL H  36      89.960  98.040  94.900  1.00  0.00           O
ATOM   5008  N   GLY H  37      90.590  97.740  97.030  1.00  0.00           N
ATOM   5009  HN  GLY H  37      91.180  97.310  97.700  1.00  0.00           H
ATOM   5010  CA  GLY H  37      90.350  99.150  97.230  1.00  0.00           C
ATOM   5011  HA1 GLY H  37      90.660  99.730  96.380  1.00  0.00           H
ATOM   5012  HA2 GLY H  37      89.290  99.210  97.450  1.00  0.00           H
ATOM   5013  C   GLY H  37      91.090  99.540  98.500  1.00  0.00           C
ATOM   5014  O   GLY H  37      91.050  98.760  99.440  1.00  0.00           O
ATOM   5015  N   GLY H  38      91.780 100.610  98.550  1.00  0.00           N
ATOM   5016  HN  GLY H  38      91.930 101.140  97.720  1.00  0.00           H
ATOM   5017  CA  GLY H  38      92.480 101.030  99.790  1.00  0.00           C
ATOM   5018  HA1 GLY H  38      92.130 102.040  99.950  1.00  0.00           H
ATOM   5019  HA2 GLY H  38      92.200 100.490 100.680  1.00  0.00           H
ATOM   5020  C   GLY H  38      93.930 100.930  99.620  1.00  0.00           C
ATOM   5021  O   GLY H  38      94.640 101.030 100.560  1.00  0.00           O
ATOM   5022  N   VAL H  39      94.410 100.980  98.300  1.00  0.00           N
ATOM   5023  HN  VAL H  39      93.940 100.990  97.420  1.00  0.00           H
ATOM   5024  CA  VAL H  39      95.910 100.900  98.140  1.00  0.00           C
ATOM   5025  HA  VAL H  39      96.350 100.160  98.800  1.00  0.00           H
ATOM   5026  CB  VAL H  39      96.180 100.330  96.800  1.00  0.00           C
ATOM   5027  HB  VAL H  39      95.860 100.970  95.950  1.00  0.00           H
ATOM   5028  CG1 VAL H  39      97.630 100.130  96.680  1.00  0.00           C
ATOM   5029 HG11 VAL H  39      98.270 101.040  96.770  1.00  0.00           H
ATOM   5030 HG12 VAL H  39      98.080  99.320  97.300  1.00  0.00           H
ATOM   5031 HG13 VAL H  39      97.740  99.780  95.630  1.00  0.00           H
ATOM   5032  CG2 VAL H  39      95.460  99.010  96.630  1.00  0.00           C
ATOM   5033 HG21 VAL H  39      94.350  99.100  96.680  1.00  0.00           H
ATOM   5034 HG22 VAL H  39      95.670  98.480  95.680  1.00  0.00           H
ATOM   5035 HG23 VAL H  39      95.760  98.270  97.400  1.00  0.00           H
ATOM   5036  C   VAL H  39      96.570 102.260  98.370  1.00  0.00           C
ATOM   5037  O   VAL H  39      96.100 103.160  97.680  1.00  0.00           O
ATOM   5038  N   VAL H  40      97.530 102.310  99.280  1.00  0.00           N
ATOM   5039  HN  VAL H  40      97.700 101.470  99.790  1.00  0.00           H
ATOM   5040  CA  VAL H  40      98.270 103.540  99.590  1.00  0.00           C
ATOM   5041  HA  VAL H  40      97.780 104.390  99.140  1.00  0.00           H
ATOM   5042  CB  VAL H  40      98.260 104.030 101.060  1.00  0.00           C
ATOM   5043  HB  VAL H  40      98.750 103.220 101.640  1.00  0.00           H
ATOM   5044  CG1 VAL H  40      99.050 105.340 101.170  1.00  0.00           C
ATOM   5045 HG11 VAL H  40      98.620 106.160 100.550  1.00  0.00           H
ATOM   5046 HG12 VAL H  40      99.140 105.660 102.230  1.00  0.00           H
ATOM   5047 HG13 VAL H  40     100.130 105.190 100.960  1.00  0.00           H
ATOM   5048  CG2 VAL H  40      96.880 104.200 101.640  1.00  0.00           C
ATOM   5049 HG21 VAL H  40      96.410 103.190 101.640  1.00  0.00           H
ATOM   5050 HG22 VAL H  40      96.910 104.520 102.710  1.00  0.00           H
ATOM   5051 HG23 VAL H  40      96.250 104.950 101.120  1.00  0.00           H
ATOM   5052  C   VAL H  40      99.740 103.300  99.250  1.00  0.00           C
ATOM   5053  O   VAL H  40     100.330 102.280  99.500  1.00  0.00           O
ATOM   5054  N   ILE H  41     100.330 104.150  98.410  1.00  0.00           N
ATOM   5055  HN  ILE H  41      99.860 105.030  98.300  1.00  0.00           H
ATOM   5056  CA  ILE H  41     101.590 103.990  97.720  1.00  0.00           C
ATOM   5057  HA  ILE H  41     102.160 103.100  97.920  1.00  0.00           H
ATOM   5058  CB  ILE H  41     101.480 103.970  96.140  1.00  0.00           C
ATOM   5059  HB  ILE H  41     101.110 104.960  95.820  1.00  0.00           H
ATOM   5060  CG2 ILE H  41     102.930 103.580  95.640  1.00  0.00           C
[truncated: 244,122 more chars]
