# Supplementary material for: Modulation of Aβ1–42 Aggregation by a SARS-CoV‑2 Protein Fragment
Source: J Chem Inf Model. 2025 Oct 1;65(20):11342–56. doi: 10.1021/acs.jcim.5c01811 (PMC12570137; doi:10.1021/acs.jcim.5c01811)
Supplement: Supplementary file 2 [file ci5c01811_si_002.zip › AB-coordinates/FIBRIL/5KK3/FI10/SFF3_initial.pdb]

REMARK    GENERATED BY TRJCONV
TITLE     Protein in water
REMARK    THIS IS A SIMULATION BOX
CRYST1  174.382  174.382  174.382  90.00  90.00  90.00 P 1           1
MODEL        1
ATOM      1  CH3 ACE A   0     126.010  48.120  98.560  1.00  0.00           C
ATOM      2 HH31 ACE A   0     126.920  48.610  98.950  1.00  0.00           H
ATOM      3 HH32 ACE A   0     126.170  47.020  98.560  1.00  0.00           H
ATOM      4 HH33 ACE A   0     125.840  48.450  97.510  1.00  0.00           H
ATOM      5  C   ACE A   0     124.840  48.460  99.390  1.00  0.00           C
ATOM      6  O   ACE A   0     124.250  47.600 100.030  1.00  0.00           O
ATOM      7  N   ASP A   1     124.500  49.750  99.410  1.00  0.00           N
ATOM      8  HN  ASP A   1     125.060  50.410  98.910  1.00  0.00           H
ATOM      9  CA  ASP A   1     123.300  50.290 100.010  1.00  0.00           C
ATOM     10  HA  ASP A   1     122.710  49.480 100.420  1.00  0.00           H
ATOM     11  CB  ASP A   1     123.650  51.280 101.160  1.00  0.00           C
ATOM     12  HB1 ASP A   1     124.420  52.000 100.810  1.00  0.00           H
ATOM     13  HB2 ASP A   1     124.060  50.700 102.010  1.00  0.00           H
ATOM     14  CG  ASP A   1     122.470  52.080 101.680  1.00  0.00           C
ATOM     15  OD1 ASP A   1     121.730  51.550 102.550  1.00  0.00           O
ATOM     16  OD2 ASP A   1     122.220  53.190 101.150  1.00  0.00           O
ATOM     17  C   ASP A   1     122.470  50.880  98.880  1.00  0.00           C
ATOM     18  O   ASP A   1     122.960  51.090  97.770  1.00  0.00           O
ATOM     19  N   ALA A   2     121.170  51.110  99.130  1.00  0.00           N
ATOM     20  HN  ALA A   2     120.820  50.980 100.050  1.00  0.00           H
ATOM     21  CA  ALA A   2     120.240  51.570  98.130  1.00  0.00           C
ATOM     22  HA  ALA A   2     120.770  52.040  97.310  1.00  0.00           H
ATOM     23  CB  ALA A   2     119.440  50.360  97.600  1.00  0.00           C
ATOM     24  HB1 ALA A   2     120.130  49.620  97.150  1.00  0.00           H
ATOM     25  HB2 ALA A   2     118.880  49.870  98.430  1.00  0.00           H
ATOM     26  HB3 ALA A   2     118.710  50.680  96.820  1.00  0.00           H
ATOM     27  C   ALA A   2     119.300  52.620  98.690  1.00  0.00           C
ATOM     28  O   ALA A   2     118.140  52.710  98.290  1.00  0.00           O
ATOM     29  N   GLU A   3     119.750  53.470  99.650  1.00  0.00           N
ATOM     30  HN  GLU A   3     120.660  53.370 100.060  1.00  0.00           H
ATOM     31  CA  GLU A   3     118.910  54.550 100.140  1.00  0.00           C
ATOM     32  HA  GLU A   3     117.940  54.130 100.350  1.00  0.00           H
ATOM     33  CB  GLU A   3     119.460  55.150 101.460  1.00  0.00           C
ATOM     34  HB1 GLU A   3     120.170  55.980 101.250  1.00  0.00           H
ATOM     35  HB2 GLU A   3     120.040  54.360 101.970  1.00  0.00           H
ATOM     36  CG  GLU A   3     118.380  55.630 102.480  1.00  0.00           C
ATOM     37  HG1 GLU A   3     118.830  56.320 103.220  1.00  0.00           H
ATOM     38  HG2 GLU A   3     117.990  54.750 103.040  1.00  0.00           H
ATOM     39  CD  GLU A   3     117.160  56.320 101.870  1.00  0.00           C
ATOM     40  OE1 GLU A   3     117.060  57.560 101.960  1.00  0.00           O
ATOM     41  OE2 GLU A   3     116.290  55.610 101.300  1.00  0.00           O
ATOM     42  C   GLU A   3     118.750  55.650  99.080  1.00  0.00           C
ATOM     43  O   GLU A   3     119.710  56.250  98.600  1.00  0.00           O
ATOM     44  N   PHE A   4     117.490  55.920  98.690  1.00  0.00           N
ATOM     45  HN  PHE A   4     116.750  55.490  99.210  1.00  0.00           H
ATOM     46  CA  PHE A   4     117.130  56.780  97.580  1.00  0.00           C
ATOM     47  HA  PHE A   4     117.930  57.480  97.400  1.00  0.00           H
ATOM     48  CB  PHE A   4     116.820  55.970  96.280  1.00  0.00           C
ATOM     49  HB1 PHE A   4     116.360  56.620  95.500  1.00  0.00           H
ATOM     50  HB2 PHE A   4     116.110  55.150  96.510  1.00  0.00           H
ATOM     51  CG  PHE A   4     118.060  55.400  95.660  1.00  0.00           C
ATOM     52  CD1 PHE A   4     118.210  54.020  95.450  1.00  0.00           C
ATOM     53  HD1 PHE A   4     117.450  53.340  95.790  1.00  0.00           H
ATOM     54  CE1 PHE A   4     119.350  53.520  94.800  1.00  0.00           C
ATOM     55  HE1 PHE A   4     119.450  52.450  94.640  1.00  0.00           H
ATOM     56  CZ  PHE A   4     120.340  54.390  94.340  1.00  0.00           C
ATOM     57  HZ  PHE A   4     121.200  54.010  93.810  1.00  0.00           H
ATOM     58  CD2 PHE A   4     119.060  56.270  95.190  1.00  0.00           C
ATOM     59  HD2 PHE A   4     118.940  57.340  95.320  1.00  0.00           H
ATOM     60  CE2 PHE A   4     120.200  55.770  94.540  1.00  0.00           C
ATOM     61  HE2 PHE A   4     120.960  56.450  94.170  1.00  0.00           H
ATOM     62  C   PHE A   4     115.930  57.640  97.940  1.00  0.00           C
ATOM     63  O   PHE A   4     114.980  57.790  97.160  1.00  0.00           O
ATOM     64  N   ARG A   5     115.910  58.240  99.140  1.00  0.00           N
ATOM     65  HN  ARG A   5     116.600  58.050  99.840  1.00  0.00           H
ATOM     66  CA  ARG A   5     114.940  59.260  99.470  1.00  0.00           C
ATOM     67  HA  ARG A   5     113.960  58.830  99.320  1.00  0.00           H
ATOM     68  CB  ARG A   5     115.030  59.630 100.970  1.00  0.00           C
ATOM     69  HB1 ARG A   5     116.100  59.830 101.210  1.00  0.00           H
ATOM     70  HB2 ARG A   5     114.740  58.730 101.560  1.00  0.00           H
ATOM     71  CG  ARG A   5     114.210  60.840 101.440  1.00  0.00           C
ATOM     72  HG1 ARG A   5     113.170  60.770 101.050  1.00  0.00           H
ATOM     73  HG2 ARG A   5     114.670  61.780 101.040  1.00  0.00           H
ATOM     74  CD  ARG A   5     114.140  60.920 102.970  1.00  0.00           C
ATOM     75  HD1 ARG A   5     115.170  60.920 103.400  1.00  0.00           H
ATOM     76  HD2 ARG A   5     113.570  60.050 103.350  1.00  0.00           H
ATOM     77  NE  ARG A   5     113.430  62.180 103.310  1.00  0.00           N
ATOM     78  HE  ARG A   5     113.230  62.870 102.580  1.00  0.00           H
ATOM     79  CZ  ARG A   5     113.370  62.690 104.530  1.00  0.00           C
ATOM     80  NH1 ARG A   5     113.640  62.030 105.620  1.00  0.00           N
ATOM     81 HH11 ARG A   5     113.720  61.030 105.570  1.00  0.00           H
ATOM     82 HH12 ARG A   5     113.530  62.530 106.480  1.00  0.00           H
ATOM     83  NH2 ARG A   5     113.020  63.960 104.640  1.00  0.00           N
ATOM     84 HH21 ARG A   5     112.870  64.470 103.790  1.00  0.00           H
ATOM     85 HH22 ARG A   5     113.060  64.370 105.550  1.00  0.00           H
ATOM     86  C   ARG A   5     114.960  60.510  98.580  1.00  0.00           C
ATOM     87  O   ARG A   5     116.010  61.050  98.240  1.00  0.00           O
ATOM     88  N   HIS A   6     113.770  60.990  98.190  1.00  0.00           N
ATOM     89  HN  HIS A   6     112.930  60.530  98.460  1.00  0.00           H
ATOM     90  CA  HIS A   6     113.600  62.210  97.440  1.00  0.00           C
ATOM     91  HA  HIS A   6     114.390  62.910  97.670  1.00  0.00           H
ATOM     92  CB  HIS A   6     113.500  61.980  95.910  1.00  0.00           C
ATOM     93  HB1 HIS A   6     113.170  62.900  95.380  1.00  0.00           H
ATOM     94  HB2 HIS A   6     112.750  61.190  95.710  1.00  0.00           H
ATOM     95  ND1 HIS A   6     115.670  62.500  94.800  1.00  0.00           N
ATOM     96  CG  HIS A   6     114.790  61.540  95.290  1.00  0.00           C
ATOM     97  CE1 HIS A   6     116.550  61.820  94.090  1.00  0.00           C
ATOM     98  HE1 HIS A   6     117.380  62.260  93.530  1.00  0.00           H
ATOM     99  NE2 HIS A   6     116.310  60.490  94.120  1.00  0.00           N
ATOM    100  HE2 HIS A   6     116.810  59.770  93.640  1.00  0.00           H
ATOM    101  CD2 HIS A   6     115.180  60.310  94.880  1.00  0.00           C
ATOM    102  HD2 HIS A   6     114.710  59.350  95.060  1.00  0.00           H
ATOM    103  C   HIS A   6     112.300  62.810  97.920  1.00  0.00           C
ATOM    104  O   HIS A   6     111.340  62.090  98.170  1.00  0.00           O
ATOM    105  N   ASP A   7     112.260  64.150  98.070  1.00  0.00           N
ATOM    106  HN  ASP A   7     113.040  64.710  97.790  1.00  0.00           H
ATOM    107  CA  ASP A   7     111.190  64.850  98.730  1.00  0.00           C
ATOM    108  HA  ASP A   7     110.350  64.180  98.880  1.00  0.00           H
ATOM    109  CB  ASP A   7     111.670  65.460 100.070  1.00  0.00           C
ATOM    110  HB1 ASP A   7     110.920  66.160 100.500  1.00  0.00           H
ATOM    111  HB2 ASP A   7     112.630  66.010  99.930  1.00  0.00           H
ATOM    112  CG  ASP A   7     111.870  64.380 101.110  1.00  0.00           C
ATOM    113  OD1 ASP A   7     112.930  64.390 101.790  1.00  0.00           O
ATOM    114  OD2 ASP A   7     110.940  63.570 101.320  1.00  0.00           O
ATOM    115  C   ASP A   7     110.660  65.980  97.860  1.00  0.00           C
ATOM    116  O   ASP A   7     111.310  66.460  96.930  1.00  0.00           O
ATOM    117  N   SER A   8     109.430  66.430  98.150  1.00  0.00           N
ATOM    118  HN  SER A   8     108.920  66.030  98.910  1.00  0.00           H
ATOM    119  CA  SER A   8     108.830  67.560  97.460  1.00  0.00           C
ATOM    120  HA  SER A   8     109.590  68.320  97.340  1.00  0.00           H
ATOM    121  CB  SER A   8     108.260  67.210  96.050  1.00  0.00           C
ATOM    122  HB1 SER A   8     107.560  67.990  95.680  1.00  0.00           H
ATOM    123  HB2 SER A   8     107.710  66.240  96.100  1.00  0.00           H
ATOM    124  OG  SER A   8     109.330  67.110  95.100  1.00  0.00           O
ATOM    125  HG1 SER A   8     109.990  66.530  95.510  1.00  0.00           H
ATOM    126  C   SER A   8     107.760  68.220  98.300  1.00  0.00           C
ATOM    127  O   SER A   8     107.150  67.590  99.170  1.00  0.00           O
ATOM    128  N   GLY A   9     107.530  69.510  98.040  1.00  0.00           N
ATOM    129  HN  GLY A   9     108.060  69.980  97.320  1.00  0.00           H
ATOM    130  CA  GLY A   9     106.520  70.340  98.670  1.00  0.00           C
ATOM    131  HA1 GLY A   9     105.600  69.770  98.810  1.00  0.00           H
ATOM    132  HA2 GLY A   9     106.920  70.760  99.580  1.00  0.00           H
ATOM    133  C   GLY A   9     106.230  71.450  97.710  1.00  0.00           C
ATOM    134  O   GLY A   9     107.100  71.800  96.910  1.00  0.00           O
ATOM    135  N   TYR A  10     105.020  72.020  97.760  1.00  0.00           N
ATOM    136  HN  TYR A  10     104.420  71.840  98.550  1.00  0.00           H
ATOM    137  CA  TYR A  10     104.540  72.960  96.760  1.00  0.00           C
ATOM    138  HA  TYR A  10     105.370  73.470  96.310  1.00  0.00           H
ATOM    139  CB  TYR A  10     103.670  72.270  95.670  1.00  0.00           C
ATOM    140  HB1 TYR A  10     103.240  73.030  94.980  1.00  0.00           H
ATOM    141  HB2 TYR A  10     102.830  71.720  96.140  1.00  0.00           H
ATOM    142  CG  TYR A  10     104.460  71.300  94.820  1.00  0.00           C
ATOM    143  CD1 TYR A  10     105.160  71.750  93.690  1.00  0.00           C
ATOM    144  HD1 TYR A  10     105.170  72.800  93.460  1.00  0.00           H
ATOM    145  CE1 TYR A  10     105.790  70.850  92.830  1.00  0.00           C
ATOM    146  HE1 TYR A  10     106.290  71.210  91.940  1.00  0.00           H
ATOM    147  CZ  TYR A  10     105.730  69.480  93.090  1.00  0.00           C
ATOM    148  OH  TYR A  10     106.310  68.570  92.170  1.00  0.00           O
ATOM    149  HH  TYR A  10     105.910  67.700  92.330  1.00  0.00           H
ATOM    150  CD2 TYR A  10     104.430  69.920  95.090  1.00  0.00           C
ATOM    151  HD2 TYR A  10     103.880  69.550  95.950  1.00  0.00           H
ATOM    152  CE2 TYR A  10     105.070  69.010  94.230  1.00  0.00           C
ATOM    153  HE2 TYR A  10     105.020  67.950  94.430  1.00  0.00           H
ATOM    154  C   TYR A  10     103.710  74.010  97.480  1.00  0.00           C
ATOM    155  O   TYR A  10     102.510  74.170  97.250  1.00  0.00           O
ATOM    156  N   GLU A  11     104.340  74.740  98.410  1.00  0.00           N
ATOM    157  HN  GLU A  11     105.350  74.710  98.460  1.00  0.00           H
ATOM    158  CA  GLU A  11     103.650  75.410  99.490  1.00  0.00           C
ATOM    159  HA  GLU A  11     102.720  74.910  99.660  1.00  0.00           H
ATOM    160  CB  GLU A  11     104.490  75.320 100.790  1.00  0.00           C
ATOM    161  HB1 GLU A  11     103.910  75.790 101.620  1.00  0.00           H
ATOM    162  HB2 GLU A  11     105.450  75.860 100.670  1.00  0.00           H
ATOM    163  CG  GLU A  11     104.810  73.860 101.230  1.00  0.00           C
ATOM    164  HG1 GLU A  11     105.130  73.840 102.290  1.00  0.00           H
ATOM    165  HG2 GLU A  11     105.640  73.470 100.600  1.00  0.00           H
ATOM    166  CD  GLU A  11     103.630  72.910 101.070  1.00  0.00           C
ATOM    167  OE1 GLU A  11     103.720  72.000 100.200  1.00  0.00           O
ATOM    168  OE2 GLU A  11     102.610  73.080 101.790  1.00  0.00           O
ATOM    169  C   GLU A  11     103.290  76.850  99.150  1.00  0.00           C
ATOM    170  O   GLU A  11     103.630  77.790  99.870  1.00  0.00           O
ATOM    171  N   VAL A  12     102.540  77.020  98.050  1.00  0.00           N
ATOM    172  HN  VAL A  12     102.280  76.200  97.540  1.00  0.00           H
ATOM    173  CA  VAL A  12     102.200  78.290  97.410  1.00  0.00           C
ATOM    174  HA  VAL A  12     102.810  79.080  97.830  1.00  0.00           H
ATOM    175  CB  VAL A  12     102.480  78.210  95.910  1.00  0.00           C
ATOM    176  HB  VAL A  12     102.220  79.190  95.440  1.00  0.00           H
ATOM    177  CG1 VAL A  12     103.980  77.970  95.690  1.00  0.00           C
ATOM    178 HG11 VAL A  12     104.230  78.020  94.610  1.00  0.00           H
ATOM    179 HG12 VAL A  12     104.580  78.740  96.220  1.00  0.00           H
ATOM    180 HG13 VAL A  12     104.290  76.970  96.070  1.00  0.00           H
ATOM    181  CG2 VAL A  12     101.640  77.100  95.240  1.00  0.00           C
ATOM    182 HG21 VAL A  12     101.880  77.060  94.160  1.00  0.00           H
ATOM    183 HG22 VAL A  12     101.870  76.100  95.670  1.00  0.00           H
ATOM    184 HG23 VAL A  12     100.550  77.300  95.350  1.00  0.00           H
ATOM    185  C   VAL A  12     100.750  78.690  97.670  1.00  0.00           C
ATOM    186  O   VAL A  12     100.210  79.640  97.100  1.00  0.00           O
ATOM    187  N   HIS A  13     100.070  77.950  98.560  1.00  0.00           N
ATOM    188  HN  HIS A  13     100.480  77.110  98.900  1.00  0.00           H
ATOM    189  CA  HIS A  13      98.720  78.200  99.020  1.00  0.00           C
ATOM    190  HA  HIS A  13      98.130  78.510  98.160  1.00  0.00           H
ATOM    191  CB  HIS A  13      98.080  76.900  99.580  1.00  0.00           C
ATOM    192  HB1 HIS A  13      97.410  76.500  98.790  1.00  0.00           H
ATOM    193  HB2 HIS A  13      97.450  77.050 100.470  1.00  0.00           H
ATOM    194  ND1 HIS A  13      99.550  75.020  98.840  1.00  0.00           N
ATOM    195  CG  HIS A  13      99.100  75.820  99.870  1.00  0.00           C
ATOM    196  CE1 HIS A  13     100.370  74.150  99.390  1.00  0.00           C
ATOM    197  HE1 HIS A  13     100.950  73.400  98.850  1.00  0.00           H
ATOM    198  NE2 HIS A  13     100.470  74.350 100.720  1.00  0.00           N
ATOM    199  HE2 HIS A  13     101.190  73.930 101.300  1.00  0.00           H
ATOM    200  CD2 HIS A  13      99.650  75.410 101.040  1.00  0.00           C
ATOM    201  HD2 HIS A  13      99.530  75.820 102.040  1.00  0.00           H
ATOM    202  C   HIS A  13      98.610  79.350 100.020  1.00  0.00           C
ATOM    203  O   HIS A  13      98.210  79.200 101.170  1.00  0.00           O
ATOM    204  N   HIS A  14      98.970  80.560  99.570  1.00  0.00           N
ATOM    205  HN  HIS A  14      99.390  80.630  98.650  1.00  0.00           H
ATOM    206  CA  HIS A  14      98.880  81.780 100.340  1.00  0.00           C
ATOM    207  HA  HIS A  14      98.860  81.550 101.390  1.00  0.00           H
ATOM    208  CB  HIS A  14     100.070  82.750 100.050  1.00  0.00           C
ATOM    209  HB1 HIS A  14      99.940  83.690 100.620  1.00  0.00           H
ATOM    210  HB2 HIS A  14     100.090  83.000  98.970  1.00  0.00           H
ATOM    211  ND1 HIS A  14     102.000  81.260  99.570  1.00  0.00           N
ATOM    212  CG  HIS A  14     101.430  82.220 100.390  1.00  0.00           C
ATOM    213  CE1 HIS A  14     103.260  81.180  99.960  1.00  0.00           C
ATOM    214  HE1 HIS A  14     104.010  80.530  99.510  1.00  0.00           H
ATOM    215  NE2 HIS A  14     103.520  82.020 100.990  1.00  0.00           N
ATOM    216  HE2 HIS A  14     104.410  82.130 101.430  1.00  0.00           H
ATOM    217  CD2 HIS A  14     102.360  82.700 101.260  1.00  0.00           C
ATOM    218  HD2 HIS A  14     102.270  83.480 102.000  1.00  0.00           H
ATOM    219  C   HIS A  14      97.590  82.510  99.980  1.00  0.00           C
ATOM    220  O   HIS A  14      97.390  82.900  98.830  1.00  0.00           O
ATOM    221  N   GLN A  15      96.690  82.750 100.950  1.00  0.00           N
ATOM    222  HN  GLN A  15      96.880  82.440 101.890  1.00  0.00           H
ATOM    223  CA  GLN A  15      95.460  83.490 100.740  1.00  0.00           C
ATOM    224  HA  GLN A  15      95.310  83.640  99.680  1.00  0.00           H
ATOM    225  CB  GLN A  15      94.220  82.730 101.300  1.00  0.00           C
ATOM    226  HB1 GLN A  15      93.380  83.440 101.510  1.00  0.00           H
ATOM    227  HB2 GLN A  15      94.500  82.270 102.280  1.00  0.00           H
ATOM    228  CG  GLN A  15      93.670  81.630 100.370  1.00  0.00           C
ATOM    229  HG1 GLN A  15      92.870  81.060 100.900  1.00  0.00           H
ATOM    230  HG2 GLN A  15      94.480  80.930 100.090  1.00  0.00           H
ATOM    231  CD  GLN A  15      93.060  82.200  99.080  1.00  0.00           C
ATOM    232  OE1 GLN A  15      93.070  83.410  98.820  1.00  0.00           O
ATOM    233  NE2 GLN A  15      92.490  81.300  98.260  1.00  0.00           N
ATOM    234 HE21 GLN A  15      92.290  80.390  98.620  1.00  0.00           H
ATOM    235 HE22 GLN A  15      91.990  81.640  97.460  1.00  0.00           H
ATOM    236  C   GLN A  15      95.530  84.880 101.340  1.00  0.00           C
ATOM    237  O   GLN A  15      95.820  85.050 102.520  1.00  0.00           O
ATOM    238  N   LYS A  16      95.290  85.930 100.530  1.00  0.00           N
ATOM    239  HN  LYS A  16      95.100  85.790  99.560  1.00  0.00           H
ATOM    240  CA  LYS A  16      95.470  87.300 100.980  1.00  0.00           C
ATOM    241  HA  LYS A  16      95.320  87.320 102.050  1.00  0.00           H
ATOM    242  CB  LYS A  16      96.920  87.820 100.730  1.00  0.00           C
ATOM    243  HB1 LYS A  16      96.970  88.920 100.880  1.00  0.00           H
ATOM    244  HB2 LYS A  16      97.190  87.620  99.680  1.00  0.00           H
ATOM    245  CG  LYS A  16      97.980  87.190 101.660  1.00  0.00           C
ATOM    246  HG1 LYS A  16      98.980  87.540 101.340  1.00  0.00           H
ATOM    247  HG2 LYS A  16      97.980  86.090 101.510  1.00  0.00           H
ATOM    248  CD  LYS A  16      97.810  87.560 103.160  1.00  0.00           C
ATOM    249  HD1 LYS A  16      98.140  88.610 103.280  1.00  0.00           H
ATOM    250  HD2 LYS A  16      96.740  87.530 103.460  1.00  0.00           H
ATOM    251  CE  LYS A  16      98.600  86.670 104.130  1.00  0.00           C
ATOM    252  HE1 LYS A  16      98.510  87.060 105.170  1.00  0.00           H
ATOM    253  HE2 LYS A  16      99.670  86.650 103.840  1.00  0.00           H
ATOM    254  NZ  LYS A  16      98.080  85.290 104.110  1.00  0.00           N
ATOM    255  HZ1 LYS A  16      98.830  84.620 103.800  1.00  0.00           H
ATOM    256  HZ2 LYS A  16      97.780  84.980 105.070  1.00  0.00           H
ATOM    257  HZ3 LYS A  16      97.250  85.210 103.480  1.00  0.00           H
ATOM    258  C   LYS A  16      94.400  88.260 100.490  1.00  0.00           C
ATOM    259  O   LYS A  16      94.650  89.220  99.770  1.00  0.00           O
ATOM    260  N   LEU A  17      93.150  88.010 100.930  1.00  0.00           N
ATOM    261  HN  LEU A  17      92.940  87.170 101.420  1.00  0.00           H
ATOM    262  CA  LEU A  17      92.010  88.900 100.720  1.00  0.00           C
ATOM    263  HA  LEU A  17      92.140  89.450  99.800  1.00  0.00           H
ATOM    264  CB  LEU A  17      90.670  88.110 100.690  1.00  0.00           C
ATOM    265  HB1 LEU A  17      89.800  88.800 100.840  1.00  0.00           H
ATOM    266  HB2 LEU A  17      90.660  87.420 101.560  1.00  0.00           H
ATOM    267  CG  LEU A  17      90.330  87.290  99.410  1.00  0.00           C
ATOM    268  HG  LEU A  17      89.660  86.460  99.750  1.00  0.00           H
ATOM    269  CD1 LEU A  17      89.490  88.130  98.430  1.00  0.00           C
ATOM    270 HD11 LEU A  17      89.230  87.530  97.530  1.00  0.00           H
ATOM    271 HD12 LEU A  17      88.540  88.460  98.910  1.00  0.00           H
ATOM    272 HD13 LEU A  17      90.050  89.030  98.100  1.00  0.00           H
ATOM    273  CD2 LEU A  17      91.520  86.640  98.690  1.00  0.00           C
ATOM    274 HD21 LEU A  17      91.160  86.010  97.850  1.00  0.00           H
ATOM    275 HD22 LEU A  17      92.190  87.420  98.280  1.00  0.00           H
ATOM    276 HD23 LEU A  17      92.100  85.990  99.380  1.00  0.00           H
ATOM    277  C   LEU A  17      91.890  89.920 101.850  1.00  0.00           C
ATOM    278  O   LEU A  17      92.010  89.580 103.040  1.00  0.00           O
ATOM    279  N   VAL A  18      91.600  91.200 101.510  1.00  0.00           N
ATOM    280  HN  VAL A  18      91.710  91.510 100.570  1.00  0.00           H
ATOM    281  CA  VAL A  18      91.030  92.170 102.440  1.00  0.00           C
ATOM    282  HA  VAL A  18      90.690  91.640 103.320  1.00  0.00           H
ATOM    283  CB  VAL A  18      91.970  93.280 102.920  1.00  0.00           C
ATOM    284  HB  VAL A  18      91.410  94.010 103.540  1.00  0.00           H
ATOM    285  CG1 VAL A  18      93.070  92.670 103.810  1.00  0.00           C
ATOM    286 HG11 VAL A  18      93.760  93.480 104.150  1.00  0.00           H
ATOM    287 HG12 VAL A  18      92.630  92.180 104.700  1.00  0.00           H
ATOM    288 HG13 VAL A  18      93.670  91.930 103.240  1.00  0.00           H
ATOM    289  CG2 VAL A  18      92.590  94.040 101.730  1.00  0.00           C
ATOM    290 HG21 VAL A  18      93.250  94.850 102.110  1.00  0.00           H
ATOM    291 HG22 VAL A  18      93.210  93.350 101.120  1.00  0.00           H
ATOM    292 HG23 VAL A  18      91.810  94.490 101.090  1.00  0.00           H
ATOM    293  C   VAL A  18      89.780  92.790 101.830  1.00  0.00           C
ATOM    294  O   VAL A  18      89.660  92.990 100.630  1.00  0.00           O
ATOM    295  N   PHE A  19      88.790  93.100 102.690  1.00  0.00           N
ATOM    296  HN  PHE A  19      88.880  92.860 103.650  1.00  0.00           H
ATOM    297  CA  PHE A  19      87.610  93.880 102.360  1.00  0.00           C
ATOM    298  HA  PHE A  19      87.660  94.230 101.340  1.00  0.00           H
ATOM    299  CB  PHE A  19      86.320  93.020 102.570  1.00  0.00           C
ATOM    300  HB1 PHE A  19      86.390  92.500 103.550  1.00  0.00           H
ATOM    301  HB2 PHE A  19      86.280  92.240 101.780  1.00  0.00           H
ATOM    302  CG  PHE A  19      85.030  93.800 102.520  1.00  0.00           C
ATOM    303  CD1 PHE A  19      84.610  94.420 101.330  1.00  0.00           C
ATOM    304  HD1 PHE A  19      85.240  94.360 100.450  1.00  0.00           H
ATOM    305  CE1 PHE A  19      83.370  95.070 101.260  1.00  0.00           C
ATOM    306  HE1 PHE A  19      83.050  95.530 100.330  1.00  0.00           H
ATOM    307  CZ  PHE A  19      82.530  95.100 102.380  1.00  0.00           C
ATOM    308  HZ  PHE A  19      81.560  95.580 102.320  1.00  0.00           H
ATOM    309  CD2 PHE A  19      84.180  93.850 103.640  1.00  0.00           C
ATOM    310  HD2 PHE A  19      84.480  93.370 104.560  1.00  0.00           H
ATOM    311  CE2 PHE A  19      82.940  94.490 103.570  1.00  0.00           C
ATOM    312  HE2 PHE A  19      82.280  94.520 104.430  1.00  0.00           H
ATOM    313  C   PHE A  19      87.640  95.100 103.270  1.00  0.00           C
ATOM    314  O   PHE A  19      87.460  94.950 104.480  1.00  0.00           O
ATOM    315  N   PHE A  20      87.930  96.290 102.700  1.00  0.00           N
ATOM    316  HN  PHE A  20      88.090  96.370 101.720  1.00  0.00           H
ATOM    317  CA  PHE A  20      88.160  97.530 103.430  1.00  0.00           C
ATOM    318  HA  PHE A  20      88.450  98.240 102.670  1.00  0.00           H
ATOM    319  CB  PHE A  20      86.900  98.120 104.130  1.00  0.00           C
ATOM    320  HB1 PHE A  20      87.180  98.970 104.790  1.00  0.00           H
ATOM    321  HB2 PHE A  20      86.400  97.350 104.750  1.00  0.00           H
ATOM    322  CG  PHE A  20      85.950  98.650 103.100  1.00  0.00           C
ATOM    323  CD1 PHE A  20      86.240  99.860 102.460  1.00  0.00           C
ATOM    324  HD1 PHE A  20      87.150 100.390 102.710  1.00  0.00           H
ATOM    325  CE1 PHE A  20      85.380 100.380 101.480  1.00  0.00           C
ATOM    326  HE1 PHE A  20      85.650 101.300 100.970  1.00  0.00           H
ATOM    327  CZ  PHE A  20      84.210  99.700 101.140  1.00  0.00           C
ATOM    328  HZ  PHE A  20      83.560 100.090 100.380  1.00  0.00           H
ATOM    329  CD2 PHE A  20      84.750  97.980 102.770  1.00  0.00           C
ATOM    330  HD2 PHE A  20      84.520  97.050 103.260  1.00  0.00           H
ATOM    331  CE2 PHE A  20      83.890  98.510 101.800  1.00  0.00           C
ATOM    332  HE2 PHE A  20      82.970  97.980 101.560  1.00  0.00           H
ATOM    333  C   PHE A  20      89.360  97.490 104.350  1.00  0.00           C
ATOM    334  O   PHE A  20      89.390  96.770 105.350  1.00  0.00           O
ATOM    335  N   ALA A  21      90.420  98.260 104.020  1.00  0.00           N
ATOM    336  HN  ALA A  21      90.380  98.840 103.200  1.00  0.00           H
ATOM    337  CA  ALA A  21      91.650  98.340 104.770  1.00  0.00           C
ATOM    338  HA  ALA A  21      92.250  99.100 104.300  1.00  0.00           H
ATOM    339  CB  ALA A  21      92.420  97.000 104.680  1.00  0.00           C
ATOM    340  HB1 ALA A  21      92.550  96.720 103.610  1.00  0.00           H
ATOM    341  HB2 ALA A  21      93.420  97.090 105.150  1.00  0.00           H
ATOM    342  HB3 ALA A  21      91.870  96.190 105.200  1.00  0.00           H
ATOM    343  C   ALA A  21      91.480  98.810 106.220  1.00  0.00           C
ATOM    344  O   ALA A  21      92.080  98.250 107.130  1.00  0.00           O
ATOM    345  N   GLU A  22      90.630  99.840 106.460  1.00  0.00           N
ATOM    346  HN  GLU A  22      90.140 100.270 105.690  1.00  0.00           H
ATOM    347  CA  GLU A  22      90.500 100.490 107.750  1.00  0.00           C
ATOM    348  HA  GLU A  22      90.870  99.820 108.510  1.00  0.00           H
ATOM    349  CB  GLU A  22      91.380 101.770 107.770  1.00  0.00           C
ATOM    350  HB1 GLU A  22      91.030 102.540 108.490  1.00  0.00           H
ATOM    351  HB2 GLU A  22      91.300 102.230 106.760  1.00  0.00           H
ATOM    352  CG  GLU A  22      92.870 101.470 108.070  1.00  0.00           C
ATOM    353  HG1 GLU A  22      93.470 102.360 107.800  1.00  0.00           H
ATOM    354  HG2 GLU A  22      93.240 100.620 107.470  1.00  0.00           H
ATOM    355  CD  GLU A  22      93.090 101.170 109.540  1.00  0.00           C
ATOM    356  OE1 GLU A  22      92.820 100.040 110.010  1.00  0.00           O
ATOM    357  OE2 GLU A  22      93.590 102.080 110.250  1.00  0.00           O
ATOM    358  C   GLU A  22      89.050 100.740 108.150  1.00  0.00           C
ATOM    359  O   GLU A  22      88.110 100.150 107.600  1.00  0.00           O
ATOM    360  N   ASP A  23      88.810 101.570 109.190  1.00  0.00           N
ATOM    361  HN  ASP A  23      89.570 101.990 109.700  1.00  0.00           H
ATOM    362  CA  ASP A  23      87.490 101.930 109.660  1.00  0.00           C
ATOM    363  HA  ASP A  23      86.820 101.090 109.490  1.00  0.00           H
ATOM    364  CB  ASP A  23      87.560 102.180 111.200  1.00  0.00           C
ATOM    365  HB1 ASP A  23      88.180 103.070 111.400  1.00  0.00           H
ATOM    366  HB2 ASP A  23      88.060 101.310 111.680  1.00  0.00           H
ATOM    367  CG  ASP A  23      86.220 102.370 111.870  1.00  0.00           C
ATOM    368  OD1 ASP A  23      85.160 102.140 111.230  1.00  0.00           O
ATOM    369  OD2 ASP A  23      86.200 102.740 113.070  1.00  0.00           O
ATOM    370  C   ASP A  23      86.930 103.140 108.890  1.00  0.00           C
ATOM    371  O   ASP A  23      87.010 104.280 109.340  1.00  0.00           O
ATOM    372  N   VAL A  24      86.340 102.890 107.700  1.00  0.00           N
ATOM    373  HN  VAL A  24      86.330 101.960 107.370  1.00  0.00           H
ATOM    374  CA  VAL A  24      85.770 103.890 106.800  1.00  0.00           C
ATOM    375  HA  VAL A  24      86.570 104.580 106.550  1.00  0.00           H
ATOM    376  CB  VAL A  24      85.310 103.220 105.500  1.00  0.00           C
ATOM    377  HB  VAL A  24      84.620 102.380 105.740  1.00  0.00           H
ATOM    378  CG1 VAL A  24      84.570 104.190 104.550  1.00  0.00           C
ATOM    379 HG11 VAL A  24      84.390 103.700 103.570  1.00  0.00           H
ATOM    380 HG12 VAL A  24      83.590 104.490 104.970  1.00  0.00           H
ATOM    381 HG13 VAL A  24      85.190 105.100 104.370  1.00  0.00           H
ATOM    382  CG2 VAL A  24      86.550 102.660 104.780  1.00  0.00           C
ATOM    383 HG21 VAL A  24      86.270 102.230 103.800  1.00  0.00           H
ATOM    384 HG22 VAL A  24      87.300 103.460 104.600  1.00  0.00           H
ATOM    385 HG23 VAL A  24      87.050 101.860 105.380  1.00  0.00           H
ATOM    386  C   VAL A  24      84.640 104.740 107.390  1.00  0.00           C
ATOM    387  O   VAL A  24      83.750 104.260 108.090  1.00  0.00           O
ATOM    388  N   GLY A  25      84.660 106.060 107.140  1.00  0.00           N
ATOM    389  HN  GLY A  25      85.410 106.440 106.560  1.00  0.00           H
ATOM    390  CA  GLY A  25      83.680 107.020 107.630  1.00  0.00           C
ATOM    391  HA1 GLY A  25      83.590 106.910 108.700  1.00  0.00           H
ATOM    392  HA2 GLY A  25      84.040 108.000 107.340  1.00  0.00           H
ATOM    393  C   GLY A  25      82.300 106.880 107.040  1.00  0.00           C
ATOM    394  O   GLY A  25      81.310 106.820 107.770  1.00  0.00           O
ATOM    395  N   SER A  26      82.160 106.830 105.710  1.00  0.00           N
ATOM    396  HN  SER A  26      82.980 106.900 105.130  1.00  0.00           H
ATOM    397  CA  SER A  26      80.840 106.910 105.080  1.00  0.00           C
ATOM    398  HA  SER A  26      80.090 106.660 105.820  1.00  0.00           H
ATOM    399  CB  SER A  26      80.500 108.350 104.580  1.00  0.00           C
ATOM    400  HB1 SER A  26      79.660 108.360 103.860  1.00  0.00           H
ATOM    401  HB2 SER A  26      81.390 108.790 104.080  1.00  0.00           H
ATOM    402  OG  SER A  26      80.090 109.180 105.680  1.00  0.00           O
ATOM    403  HG1 SER A  26      80.920 109.430 106.160  1.00  0.00           H
ATOM    404  C   SER A  26      80.600 105.890 103.990  1.00  0.00           C
ATOM    405  O   SER A  26      80.070 106.220 102.930  1.00  0.00           O
ATOM    406  N   ASN A  27      80.900 104.600 104.250  1.00  0.00           N
ATOM    407  HN  ASN A  27      81.360 104.360 105.100  1.00  0.00           H
ATOM    408  CA  ASN A  27      80.480 103.470 103.420  1.00  0.00           C
ATOM    409  HA  ASN A  27      80.760 103.690 102.400  1.00  0.00           H
ATOM    410  CB  ASN A  27      81.210 102.160 103.860  1.00  0.00           C
ATOM    411  HB1 ASN A  27      80.990 101.960 104.930  1.00  0.00           H
ATOM    412  HB2 ASN A  27      82.300 102.290 103.760  1.00  0.00           H
ATOM    413  CG  ASN A  27      80.770 100.930 103.060  1.00  0.00           C
ATOM    414  OD1 ASN A  27      80.100 100.030 103.560  1.00  0.00           O
ATOM    415  ND2 ASN A  27      81.120 100.910 101.760  1.00  0.00           N
ATOM    416 HD21 ASN A  27      81.630 101.690 101.370  1.00  0.00           H
ATOM    417 HD22 ASN A  27      80.800 100.160 101.200  1.00  0.00           H
ATOM    418  C   ASN A  27      78.950 103.270 103.440  1.00  0.00           C
ATOM    419  O   ASN A  27      78.370 103.140 104.520  1.00  0.00           O
ATOM    420  N   LYS A  28      78.280 103.260 102.260  1.00  0.00           N
ATOM    421  HN  LYS A  28      78.770 103.360 101.390  1.00  0.00           H
ATOM    422  CA  LYS A  28      76.850 103.040 102.170  1.00  0.00           C
ATOM    423  HA  LYS A  28      76.540 102.390 102.980  1.00  0.00           H
ATOM    424  CB  LYS A  28      76.030 104.360 102.260  1.00  0.00           C
ATOM    425  HB1 LYS A  28      74.950 104.130 102.160  1.00  0.00           H
ATOM    426  HB2 LYS A  28      76.320 105.030 101.410  1.00  0.00           H
ATOM    427  CG  LYS A  28      76.240 105.120 103.590  1.00  0.00           C
ATOM    428  HG1 LYS A  28      77.310 105.440 103.630  1.00  0.00           H
ATOM    429  HG2 LYS A  28      76.060 104.400 104.420  1.00  0.00           H
ATOM    430  CD  LYS A  28      75.340 106.340 103.770  1.00  0.00           C
ATOM    431  HD1 LYS A  28      75.530 107.070 102.950  1.00  0.00           H
ATOM    432  HD2 LYS A  28      74.280 106.020 103.670  1.00  0.00           H
ATOM    433  CE  LYS A  28      75.500 107.030 105.130  1.00  0.00           C
ATOM    434  HE1 LYS A  28      75.320 106.300 105.950  1.00  0.00           H
ATOM    435  HE2 LYS A  28      74.780 107.870 105.240  1.00  0.00           H
ATOM    436  NZ  LYS A  28      76.860 107.570 105.290  1.00  0.00           N
ATOM    437  HZ1 LYS A  28      77.030 107.870 106.280  1.00  0.00           H
ATOM    438  HZ2 LYS A  28      77.560 106.860 105.020  1.00  0.00           H
ATOM    439  HZ3 LYS A  28      76.960 108.410 104.660  1.00  0.00           H
ATOM    440  C   LYS A  28      76.490 102.310 100.870  1.00  0.00           C
ATOM    441  O   LYS A  28      76.880 102.720  99.780  1.00  0.00           O
ATOM    442  N   GLY A  29      75.710 101.210 100.930  1.00  0.00           N
ATOM    443  HN  GLY A  29      75.400 100.820 101.800  1.00  0.00           H
ATOM    444  CA  GLY A  29      75.310 100.440  99.740  1.00  0.00           C
ATOM    445  HA1 GLY A  29      74.360  99.990  99.960  1.00  0.00           H
ATOM    446  HA2 GLY A  29      75.270 101.090  98.880  1.00  0.00           H
ATOM    447  C   GLY A  29      76.260  99.320  99.410  1.00  0.00           C
ATOM    448  O   GLY A  29      76.600  99.120  98.250  1.00  0.00           O
ATOM    449  N   ALA A  30      76.740  98.590 100.430  1.00  0.00           N
ATOM    450  HN  ALA A  30      76.350  98.740 101.350  1.00  0.00           H
ATOM    451  CA  ALA A  30      77.720  97.530 100.290  1.00  0.00           C
ATOM    452  HA  ALA A  30      78.310  97.720  99.420  1.00  0.00           H
ATOM    453  CB  ALA A  30      78.650  97.520 101.520  1.00  0.00           C
ATOM    454  HB1 ALA A  30      79.150  98.510 101.620  1.00  0.00           H
ATOM    455  HB2 ALA A  30      78.080  97.320 102.450  1.00  0.00           H
ATOM    456  HB3 ALA A  30      79.440  96.740 101.420  1.00  0.00           H
ATOM    457  C   ALA A  30      77.090  96.140 100.130  1.00  0.00           C
ATOM    458  O   ALA A  30      76.020  95.850 100.680  1.00  0.00           O
ATOM    459  N   ILE A  31      77.730  95.220  99.370  1.00  0.00           N
ATOM    460  HN  ILE A  31      78.540  95.480  98.840  1.00  0.00           H
ATOM    461  CA  ILE A  31      77.290  93.840  99.310  1.00  0.00           C
ATOM    462  HA  ILE A  31      76.890  93.590 100.290  1.00  0.00           H
ATOM    463  CB  ILE A  31      76.160  93.630  98.290  1.00  0.00           C
ATOM    464  HB  ILE A  31      75.500  94.530  98.350  1.00  0.00           H
ATOM    465  CG2 ILE A  31      76.720  93.560  96.850  1.00  0.00           C
ATOM    466 HG21 ILE A  31      75.900  93.670  96.110  1.00  0.00           H
ATOM    467 HG22 ILE A  31      77.440  94.390  96.690  1.00  0.00           H
ATOM    468 HG23 ILE A  31      77.240  92.600  96.660  1.00  0.00           H
ATOM    469  CG1 ILE A  31      75.290  92.410  98.650  1.00  0.00           C
ATOM    470 HG11 ILE A  31      74.980  92.530  99.720  1.00  0.00           H
ATOM    471 HG12 ILE A  31      75.890  91.480  98.550  1.00  0.00           H
ATOM    472  CD  ILE A  31      74.020  92.290  97.800  1.00  0.00           C
ATOM    473  HD1 ILE A  31      73.370  91.480  98.190  1.00  0.00           H
ATOM    474  HD2 ILE A  31      73.450  93.240  97.810  1.00  0.00           H
ATOM    475  HD3 ILE A  31      74.280  92.050  96.750  1.00  0.00           H
ATOM    476  C   ILE A  31      78.450  92.870  99.080  1.00  0.00           C
ATOM    477  O   ILE A  31      79.430  93.180  98.400  1.00  0.00           O
ATOM    478  N   ILE A  32      78.370  91.660  99.690  1.00  0.00           N
ATOM    479  HN  ILE A  32      77.570  91.450 100.230  1.00  0.00           H
ATOM    480  CA  ILE A  32      79.460  90.690  99.780  1.00  0.00           C
ATOM    481  HA  ILE A  32      80.240  90.960  99.080  1.00  0.00           H
ATOM    482  CB  ILE A  32      80.080  90.670 101.190  1.00  0.00           C
ATOM    483  HB  ILE A  32      80.620  89.720 101.380  1.00  0.00           H
ATOM    484  CG2 ILE A  32      78.990  90.820 102.280  1.00  0.00           C
ATOM    485 HG21 ILE A  32      79.440  90.660 103.290  1.00  0.00           H
ATOM    486 HG22 ILE A  32      78.570  91.840 102.280  1.00  0.00           H
ATOM    487 HG23 ILE A  32      78.170  90.080 102.140  1.00  0.00           H
ATOM    488  CG1 ILE A  32      81.160  91.770 101.370  1.00  0.00           C
ATOM    489 HG11 ILE A  32      81.100  92.180 102.400  1.00  0.00           H
ATOM    490 HG12 ILE A  32      80.960  92.620 100.680  1.00  0.00           H
ATOM    491  CD  ILE A  32      82.580  91.230 101.140  1.00  0.00           C
ATOM    492  HD1 ILE A  32      83.320  92.040 101.250  1.00  0.00           H
ATOM    493  HD2 ILE A  32      82.830  90.440 101.880  1.00  0.00           H
ATOM    494  HD3 ILE A  32      82.680  90.800 100.120  1.00  0.00           H
ATOM    495  C   ILE A  32      79.040  89.260  99.390  1.00  0.00           C
ATOM    496  O   ILE A  32      78.800  88.410 100.250  1.00  0.00           O
ATOM    497  N   GLY A  33      78.980  88.920  98.090  1.00  0.00           N
ATOM    498  HN  GLY A  33      79.130  89.610  97.370  1.00  0.00           H
ATOM    499  CA  GLY A  33      78.840  87.550  97.590  1.00  0.00           C
ATOM    500  HA1 GLY A  33      78.620  86.860  98.390  1.00  0.00           H
ATOM    501  HA2 GLY A  33      78.070  87.570  96.830  1.00  0.00           H
ATOM    502  C   GLY A  33      80.110  87.080  96.920  1.00  0.00           C
ATOM    503  O   GLY A  33      81.180  87.650  97.110  1.00  0.00           O
ATOM    504  N   LEU A  34      80.050  86.020  96.100  1.00  0.00           N
ATOM    505  HN  LEU A  34      79.240  85.430  96.110  1.00  0.00           H
ATOM    506  CA  LEU A  34      81.130  85.660  95.180  1.00  0.00           C
ATOM    507  HA  LEU A  34      81.740  86.530  94.980  1.00  0.00           H
ATOM    508  CB  LEU A  34      82.020  84.500  95.710  1.00  0.00           C
ATOM    509  HB1 LEU A  34      82.690  84.130  94.910  1.00  0.00           H
ATOM    510  HB2 LEU A  34      81.360  83.650  96.000  1.00  0.00           H
ATOM    511  CG  LEU A  34      82.930  84.840  96.910  1.00  0.00           C
ATOM    512  HG  LEU A  34      82.330  85.360  97.680  1.00  0.00           H
ATOM    513  CD1 LEU A  34      83.500  83.570  97.540  1.00  0.00           C
ATOM    514 HD11 LEU A  34      84.180  83.820  98.380  1.00  0.00           H
ATOM    515 HD12 LEU A  34      82.690  82.920  97.930  1.00  0.00           H
ATOM    516 HD13 LEU A  34      84.090  82.990  96.790  1.00  0.00           H
ATOM    517  CD2 LEU A  34      84.080  85.770  96.470  1.00  0.00           C
ATOM    518 HD21 LEU A  34      84.760  85.970  97.320  1.00  0.00           H
ATOM    519 HD22 LEU A  34      84.670  85.290  95.660  1.00  0.00           H
ATOM    520 HD23 LEU A  34      83.690  86.740  96.100  1.00  0.00           H
ATOM    521  C   LEU A  34      80.580  85.210  93.830  1.00  0.00           C
ATOM    522  O   LEU A  34      81.290  85.300  92.830  1.00  0.00           O
ATOM    523  N   MET A  35      79.320  84.750  93.760  1.00  0.00           N
ATOM    524  HN  MET A  35      78.790  84.630  94.610  1.00  0.00           H
ATOM    525  CA  MET A  35      78.680  84.250  92.560  1.00  0.00           C
ATOM    526  HA  MET A  35      78.980  84.860  91.730  1.00  0.00           H
ATOM    527  CB  MET A  35      79.070  82.790  92.220  1.00  0.00           C
ATOM    528  HB1 MET A  35      80.120  82.810  91.870  1.00  0.00           H
ATOM    529  HB2 MET A  35      78.450  82.420  91.380  1.00  0.00           H
ATOM    530  CG  MET A  35      78.990  81.810  93.410  1.00  0.00           C
ATOM    531  HG1 MET A  35      77.950  81.820  93.800  1.00  0.00           H
ATOM    532  HG2 MET A  35      79.660  82.160  94.220  1.00  0.00           H
ATOM    533  SD  MET A  35      79.450  80.110  92.980  1.00  0.00           S
ATOM    534  CE  MET A  35      78.590  79.390  94.410  1.00  0.00           C
ATOM    535  HE1 MET A  35      78.610  78.280  94.380  1.00  0.00           H
ATOM    536  HE2 MET A  35      79.050  79.710  95.360  1.00  0.00           H
ATOM    537  HE3 MET A  35      77.520  79.680  94.430  1.00  0.00           H
ATOM    538  C   MET A  35      77.170  84.450  92.680  1.00  0.00           C
ATOM    539  O   MET A  35      76.390  83.520  92.890  1.00  0.00           O
ATOM    540  N   VAL A  36      76.740  85.720  92.610  1.00  0.00           N
ATOM    541  HN  VAL A  36      77.370  86.450  92.350  1.00  0.00           H
ATOM    542  CA  VAL A  36      75.400  86.140  93.000  1.00  0.00           C
ATOM    543  HA  VAL A  36      74.790  85.260  93.140  1.00  0.00           H
ATOM    544  CB  VAL A  36      75.390  86.890  94.340  1.00  0.00           C
ATOM    545  HB  VAL A  36      74.390  87.360  94.500  1.00  0.00           H
ATOM    546  CG1 VAL A  36      75.580  85.870  95.480  1.00  0.00           C
ATOM    547 HG11 VAL A  36      75.670  86.390  96.460  1.00  0.00           H
ATOM    548 HG12 VAL A  36      74.710  85.180  95.530  1.00  0.00           H
ATOM    549 HG13 VAL A  36      76.490  85.280  95.310  1.00  0.00           H
ATOM    550  CG2 VAL A  36      76.470  87.980  94.390  1.00  0.00           C
ATOM    551 HG21 VAL A  36      76.400  88.550  95.350  1.00  0.00           H
ATOM    552 HG22 VAL A  36      77.490  87.550  94.330  1.00  0.00           H
ATOM    553 HG23 VAL A  36      76.350  88.710  93.570  1.00  0.00           H
ATOM    554  C   VAL A  36      74.690  86.940  91.920  1.00  0.00           C
ATOM    555  O   VAL A  36      75.140  87.990  91.470  1.00  0.00           O
ATOM    556  N   GLY A  37      73.510  86.460  91.480  1.00  0.00           N
ATOM    557  HN  GLY A  37      73.100  85.680  91.950  1.00  0.00           H
ATOM    558  CA  GLY A  37      72.730  87.080  90.420  1.00  0.00           C
ATOM    559  HA1 GLY A  37      73.350  87.710  89.800  1.00  0.00           H
ATOM    560  HA2 GLY A  37      72.270  86.270  89.870  1.00  0.00           H
ATOM    561  C   GLY A  37      71.600  87.910  90.970  1.00  0.00           C
ATOM    562  O   GLY A  37      70.900  87.500  91.890  1.00  0.00           O
ATOM    563  N   GLY A  38      71.410  89.120  90.410  1.00  0.00           N
ATOM    564  HN  GLY A  38      72.010  89.420  89.660  1.00  0.00           H
ATOM    565  CA  GLY A  38      70.350  90.060  90.780  1.00  0.00           C
ATOM    566  HA1 GLY A  38      70.250  90.770  89.970  1.00  0.00           H
ATOM    567  HA2 GLY A  38      69.450  89.500  90.960  1.00  0.00           H
ATOM    568  C   GLY A  38      70.670  90.820  92.040  1.00  0.00           C
ATOM    569  O   GLY A  38      70.670  90.270  93.140  1.00  0.00           O
ATOM    570  N   VAL A  39      70.950  92.130  91.930  1.00  0.00           N
ATOM    571  HN  VAL A  39      71.030  92.580  91.030  1.00  0.00           H
ATOM    572  CA  VAL A  39      71.150  92.960  93.100  1.00  0.00           C
ATOM    573  HA  VAL A  39      70.460  92.630  93.870  1.00  0.00           H
ATOM    574  CB  VAL A  39      72.560  92.850  93.710  1.00  0.00           C
ATOM    575  HB  VAL A  39      72.650  91.830  94.140  1.00  0.00           H
ATOM    576  CG1 VAL A  39      73.660  93.010  92.640  1.00  0.00           C
ATOM    577 HG11 VAL A  39      74.660  92.880  93.110  1.00  0.00           H
ATOM    578 HG12 VAL A  39      73.550  92.270  91.820  1.00  0.00           H
ATOM    579 HG13 VAL A  39      73.620  94.030  92.210  1.00  0.00           H
ATOM    580  CG2 VAL A  39      72.760  93.860  94.860  1.00  0.00           C
ATOM    581 HG21 VAL A  39      73.760  93.710  95.320  1.00  0.00           H
ATOM    582 HG22 VAL A  39      72.730  94.900  94.490  1.00  0.00           H
ATOM    583 HG23 VAL A  39      71.990  93.730  95.640  1.00  0.00           H
ATOM    584  C   VAL A  39      70.750  94.400  92.830  1.00  0.00           C
ATOM    585  O   VAL A  39      71.270  95.070  91.930  1.00  0.00           O
ATOM    586  N   VAL A  40      69.820  94.940  93.640  1.00  0.00           N
ATOM    587  HN  VAL A  40      69.330  94.370  94.310  1.00  0.00           H
ATOM    588  CA  VAL A  40      69.480  96.350  93.640  1.00  0.00           C
ATOM    589  HA  VAL A  40      69.780  96.780  92.700  1.00  0.00           H
ATOM    590  CB  VAL A  40      67.970  96.610  93.780  1.00  0.00           C
ATOM    591  HB  VAL A  40      67.780  97.700  93.660  1.00  0.00           H
ATOM    592  CG1 VAL A  40      67.220  95.860  92.660  1.00  0.00           C
ATOM    593 HG11 VAL A  40      66.150  96.120  92.700  1.00  0.00           H
ATOM    594 HG12 VAL A  40      67.610  96.150  91.660  1.00  0.00           H
ATOM    595 HG13 VAL A  40      67.320  94.760  92.770  1.00  0.00           H
ATOM    596  CG2 VAL A  40      67.430  96.170  95.160  1.00  0.00           C
ATOM    597 HG21 VAL A  40      66.320  96.210  95.140  1.00  0.00           H
ATOM    598 HG22 VAL A  40      67.730  95.130  95.400  1.00  0.00           H
ATOM    599 HG23 VAL A  40      67.800  96.840  95.960  1.00  0.00           H
ATOM    600  C   VAL A  40      70.260  97.070  94.730  1.00  0.00           C
ATOM    601  O   VAL A  40      70.340  96.610  95.860  1.00  0.00           O
ATOM    602  N   ILE A  41      70.880  98.210  94.390  1.00  0.00           N
ATOM    603  HN  ILE A  41      70.920  98.520  93.440  1.00  0.00           H
ATOM    604  CA  ILE A  41      71.530  99.070  95.370  1.00  0.00           C
ATOM    605  HA  ILE A  41      71.210  98.790  96.370  1.00  0.00           H
ATOM    606  CB  ILE A  41      73.060  99.010  95.320  1.00  0.00           C
ATOM    607  HB  ILE A  41      73.370  99.140  94.260  1.00  0.00           H
ATOM    608  CG2 ILE A  41      73.710 100.140  96.150  1.00  0.00           C
ATOM    609 HG21 ILE A  41      74.800  99.950  96.210  1.00  0.00           H
ATOM    610 HG22 ILE A  41      73.560 101.140  95.680  1.00  0.00           H
ATOM    611 HG23 ILE A  41      73.310 100.160  97.180  1.00  0.00           H
ATOM    612  CG1 ILE A  41      73.610  97.640  95.790  1.00  0.00           C
ATOM    613 HG11 ILE A  41      74.690  97.580  95.520  1.00  0.00           H
ATOM    614 HG12 ILE A  41      73.090  96.840  95.230  1.00  0.00           H
ATOM    615  CD  ILE A  41      73.470  97.360  97.290  1.00  0.00           C
ATOM    616  HD1 ILE A  41      73.790  96.320  97.530  1.00  0.00           H
ATOM    617  HD2 ILE A  41      74.100  98.050  97.890  1.00  0.00           H
ATOM    618  HD3 ILE A  41      72.410  97.480  97.620  1.00  0.00           H
ATOM    619  C   ILE A  41      71.050 100.490  95.160  1.00  0.00           C
ATOM    620  O   ILE A  41      71.250 101.100  94.110  1.00  0.00           O
ATOM    621  N   ALA A  42      70.380 101.070  96.160  1.00  0.00           N
ATOM    622  HN  ALA A  42      69.990 100.510  96.900  1.00  0.00           H
ATOM    623  CA  ALA A  42      70.170 102.500  96.240  1.00  0.00           C
ATOM    624  HA  ALA A  42      70.110 102.910  95.240  1.00  0.00           H
ATOM    625  CB  ALA A  42      68.850 102.780  96.970  1.00  0.00           C
ATOM    626  HB1 ALA A  42      68.020 102.290  96.430  1.00  0.00           H
ATOM    627  HB2 ALA A  42      68.870 102.370  98.000  1.00  0.00           H
ATOM    628  HB3 ALA A  42      68.630 103.870  97.010  1.00  0.00           H
ATOM    629  C   ALA A  42      71.340 103.170  96.960  1.00  0.00           C
ATOM    630  O   ALA A  42      71.810 104.220  96.560  1.00  0.00           O
ATOM    631  N   NME A  43      71.850 102.530  98.030  1.00  0.00           N
ATOM    632  HN  NME A  43      71.420 101.690  98.350  1.00  0.00           H
ATOM    633  CH3 NME A  43      72.980 103.030  98.770  1.00  0.00           C
ATOM    634 HH31 NME A  43      73.900 103.040  98.150  1.00  0.00           H
ATOM    635 HH32 NME A  43      72.790 104.070  99.140  1.00  0.00           H
ATOM    636 HH33 NME A  43      73.170 102.390  99.660  1.00  0.00           H
ATOM    637  CH3 ACE B   0     133.520  88.220 122.230  1.00  0.00           C
ATOM    638 HH31 ACE B   0     133.990  87.810 121.320  1.00  0.00           H
ATOM    639 HH32 ACE B   0     134.250  88.900 122.730  1.00  0.00           H
ATOM    640 HH33 ACE B   0     133.250  87.390 122.910  1.00  0.00           H
ATOM    641  C   ACE B   0     132.310  88.990 121.870  1.00  0.00           C
ATOM    642  O   ACE B   0     132.190  90.170 122.180  1.00  0.00           O
ATOM    643  N   ASP B   1     131.370  88.320 121.200  1.00  0.00           N
ATOM    644  HN  ASP B   1     131.510  87.350 121.000  1.00  0.00           H
ATOM    645  CA  ASP B   1     130.160  88.930 120.720  1.00  0.00           C
ATOM    646  HA  ASP B   1     129.830  89.660 121.440  1.00  0.00           H
ATOM    647  CB  ASP B   1     130.430  89.650 119.360  1.00  0.00           C
ATOM    648  HB1 ASP B   1     130.770  88.920 118.600  1.00  0.00           H
ATOM    649  HB2 ASP B   1     131.250  90.390 119.510  1.00  0.00           H
ATOM    650  CG  ASP B   1     129.240  90.410 118.830  1.00  0.00           C
ATOM    651  OD1 ASP B   1     128.520  91.030 119.660  1.00  0.00           O
ATOM    652  OD2 ASP B   1     129.030  90.400 117.590  1.00  0.00           O
ATOM    653  C   ASP B   1     129.040  87.880 120.650  1.00  0.00           C
ATOM    654  O   ASP B   1     129.270  86.690 120.890  1.00  0.00           O
ATOM    655  N   ALA B   2     127.800  88.290 120.350  1.00  0.00           N
ATOM    656  HN  ALA B   2     127.670  89.270 120.150  1.00  0.00           H
ATOM    657  CA  ALA B   2     126.640  87.420 120.320  1.00  0.00           C
ATOM    658  HA  ALA B   2     126.920  86.490 119.840  1.00  0.00           H
ATOM    659  CB  ALA B   2     126.140  87.160 121.750  1.00  0.00           C
ATOM    660  HB1 ALA B   2     126.940  86.700 122.360  1.00  0.00           H
ATOM    661  HB2 ALA B   2     125.840  88.110 122.240  1.00  0.00           H
ATOM    662  HB3 ALA B   2     125.270  86.480 121.750  1.00  0.00           H
ATOM    663  C   ALA B   2     125.520  88.030 119.480  1.00  0.00           C
ATOM    664  O   ALA B   2     124.410  88.270 119.950  1.00  0.00           O
ATOM    665  N   GLU B   3     125.800  88.290 118.190  1.00  0.00           N
ATOM    666  HN  GLU B   3     126.700  88.100 117.800  1.00  0.00           H
ATOM    667  CA  GLU B   3     124.840  88.890 117.280  1.00  0.00           C
ATOM    668  HA  GLU B   3     123.970  89.250 117.820  1.00  0.00           H
ATOM    669  CB  GLU B   3     125.480  90.100 116.540  1.00  0.00           C
ATOM    670  HB1 GLU B   3     126.090  89.760 115.680  1.00  0.00           H
ATOM    671  HB2 GLU B   3     126.190  90.590 117.250  1.00  0.00           H
ATOM    672  CG  GLU B   3     124.460  91.190 116.100  1.00  0.00           C
ATOM    673  HG1 GLU B   3     124.970  91.990 115.530  1.00  0.00           H
ATOM    674  HG2 GLU B   3     124.010  91.650 117.010  1.00  0.00           H
ATOM    675  CD  GLU B   3     123.340  90.620 115.260  1.00  0.00           C
ATOM    676  OE1 GLU B   3     122.200  90.480 115.780  1.00  0.00           O
ATOM    677  OE2 GLU B   3     123.620  90.200 114.100  1.00  0.00           O
ATOM    678  C   GLU B   3     124.370  87.820 116.290  1.00  0.00           C
ATOM    679  O   GLU B   3     125.170  87.130 115.660  1.00  0.00           O
ATOM    680  N   PHE B   4     123.040  87.670 116.120  1.00  0.00           N
ATOM    681  HN  PHE B   4     122.430  88.350 116.520  1.00  0.00           H
ATOM    682  CA  PHE B   4     122.430  86.610 115.320  1.00  0.00           C
ATOM    683  HA  PHE B   4     123.140  86.260 114.580  1.00  0.00           H
ATOM    684  CB  PHE B   4     121.950  85.420 116.210  1.00  0.00           C
ATOM    685  HB1 PHE B   4     121.600  84.580 115.570  1.00  0.00           H
ATOM    686  HB2 PHE B   4     121.120  85.750 116.870  1.00  0.00           H
ATOM    687  CG  PHE B   4     123.060  84.900 117.070  1.00  0.00           C
ATOM    688  CD1 PHE B   4     123.080  85.170 118.460  1.00  0.00           C
ATOM    689  HD1 PHE B   4     122.290  85.740 118.900  1.00  0.00           H
ATOM    690  CE1 PHE B   4     124.150  84.740 119.250  1.00  0.00           C
ATOM    691  HE1 PHE B   4     124.170  84.970 120.300  1.00  0.00           H
ATOM    692  CZ  PHE B   4     125.210  84.020 118.670  1.00  0.00           C
ATOM    693  HZ  PHE B   4     126.040  83.710 119.280  1.00  0.00           H
ATOM    694  CD2 PHE B   4     124.110  84.150 116.510  1.00  0.00           C
ATOM    695  HD2 PHE B   4     124.110  83.950 115.450  1.00  0.00           H
ATOM    696  CE2 PHE B   4     125.180  83.720 117.300  1.00  0.00           C
ATOM    697  HE2 PHE B   4     125.990  83.170 116.850  1.00  0.00           H
ATOM    698  C   PHE B   4     121.230  87.160 114.550  1.00  0.00           C
ATOM    699  O   PHE B   4     120.140  86.570 114.560  1.00  0.00           O
ATOM    700  N   ARG B   5     121.370  88.320 113.880  1.00  0.00           N
ATOM    701  HN  ARG B   5     122.210  88.870 114.000  1.00  0.00           H
ATOM    702  CA  ARG B   5     120.340  88.970 113.090  1.00  0.00           C
ATOM    703  HA  ARG B   5     119.490  89.100 113.750  1.00  0.00           H
ATOM    704  CB  ARG B   5     120.770  90.420 112.720  1.00  0.00           C
ATOM    705  HB1 ARG B   5     121.800  90.360 112.300  1.00  0.00           H
ATOM    706  HB2 ARG B   5     120.850  90.990 113.670  1.00  0.00           H
ATOM    707  CG  ARG B   5     119.890  91.190 111.720  1.00  0.00           C
ATOM    708  HG1 ARG B   5     118.830  91.140 112.050  1.00  0.00           H
ATOM    709  HG2 ARG B   5     119.970  90.720 110.720  1.00  0.00           H
ATOM    710  CD  ARG B   5     120.300  92.670 111.610  1.00  0.00           C
ATOM    711  HD1 ARG B   5     121.370  92.750 111.290  1.00  0.00           H
ATOM    712  HD2 ARG B   5     120.170  93.170 112.600  1.00  0.00           H
ATOM    713  NE  ARG B   5     119.420  93.290 110.580  1.00  0.00           N
ATOM    714  HE  ARG B   5     118.980  92.710 109.870  1.00  0.00           H
ATOM    715  CZ  ARG B   5     119.270  94.590 110.380  1.00  0.00           C
ATOM    716  NH1 ARG B   5     119.750  95.510 111.190  1.00  0.00           N
ATOM    717 HH11 ARG B   5     120.280  95.220 111.990  1.00  0.00           H
ATOM    718 HH12 ARG B   5     119.760  96.450 110.910  1.00  0.00           H
ATOM    719  NH2 ARG B   5     118.590  94.980 109.330  1.00  0.00           N
ATOM    720 HH21 ARG B   5     118.140  94.250 108.780  1.00  0.00           H
ATOM    721 HH22 ARG B   5     118.220  95.890 109.280  1.00  0.00           H
ATOM    722  C   ARG B   5     119.800  88.220 111.880  1.00  0.00           C
ATOM    723  O   ARG B   5     120.530  87.680 111.040  1.00  0.00           O
ATOM    724  N   HIS B   6     118.460  88.190 111.740  1.00  0.00           N
ATOM    725  HN  HIS B   6     117.870  88.580 112.440  1.00  0.00           H
ATOM    726  CA  HIS B   6     117.790  87.680 110.550  1.00  0.00           C
ATOM    727  HA  HIS B   6     118.470  87.660 109.710  1.00  0.00           H
ATOM    728  CB  HIS B   6     117.230  86.260 110.800  1.00  0.00           C
ATOM    729  HB1 HIS B   6     116.760  85.850 109.870  1.00  0.00           H
ATOM    730  HB2 HIS B   6     116.450  86.280 111.600  1.00  0.00           H
ATOM    731  ND1 HIS B   6     119.080  84.660 110.360  1.00  0.00           N
ATOM    732  CG  HIS B   6     118.270  85.300 111.270  1.00  0.00           C
ATOM    733  CE1 HIS B   6     119.830  83.850 111.080  1.00  0.00           C
ATOM    734  HE1 HIS B   6     120.630  83.210 110.680  1.00  0.00           H
ATOM    735  NE2 HIS B   6     119.540  83.930 112.400  1.00  0.00           N
ATOM    736  HE2 HIS B   6     120.050  83.490 113.140  1.00  0.00           H
ATOM    737  CD2 HIS B   6     118.530  84.860 112.530  1.00  0.00           C
ATOM    738  HD2 HIS B   6     118.080  85.150 113.470  1.00  0.00           H
ATOM    739  C   HIS B   6     116.640  88.590 110.210  1.00  0.00           C
ATOM    740  O   HIS B   6     115.600  88.560 110.870  1.00  0.00           O
ATOM    741  N   ASP B   7     116.770  89.430 109.150  1.00  0.00           N
ATOM    742  HN  ASP B   7     117.640  89.530 108.680  1.00  0.00           H
ATOM    743  CA  ASP B   7     115.670  90.220 108.620  1.00  0.00           C
ATOM    744  HA  ASP B   7     115.240  90.760 109.450  1.00  0.00           H
ATOM    745  CB  ASP B   7     116.100  91.250 107.520  1.00  0.00           C
ATOM    746  HB1 ASP B   7     115.210  91.790 107.130  1.00  0.00           H
ATOM    747  HB2 ASP B   7     116.580  90.720 106.680  1.00  0.00           H
ATOM    748  CG  ASP B   7     117.080  92.300 108.010  1.00  0.00           C
ATOM    749  OD1 ASP B   7     116.880  93.510 107.710  1.00  0.00           O
ATOM    750  OD2 ASP B   7     118.110  91.940 108.630  1.00  0.00           O
ATOM    751  C   ASP B   7     114.580  89.330 108.040  1.00  0.00           C
ATOM    752  O   ASP B   7     114.850  88.340 107.360  1.00  0.00           O
ATOM    753  N   SER B   8     113.300  89.670 108.280  1.00  0.00           N
ATOM    754  HN  SER B   8     113.100  90.420 108.920  1.00  0.00           H
ATOM    755  CA  SER B   8     112.180  88.940 107.680  1.00  0.00           C
ATOM    756  HA  SER B   8     112.540  88.300 106.890  1.00  0.00           H
ATOM    757  CB  SER B   8     111.410  88.050 108.700  1.00  0.00           C
ATOM    758  HB1 SER B   8     110.560  87.530 108.200  1.00  0.00           H
ATOM    759  HB2 SER B   8     111.010  88.660 109.530  1.00  0.00           H
ATOM    760  OG  SER B   8     112.280  87.060 109.250  1.00  0.00           O
ATOM    761  HG1 SER B   8     112.670  86.570 108.490  1.00  0.00           H
ATOM    762  C   SER B   8     111.190  89.880 107.030  1.00  0.00           C
ATOM    763  O   SER B   8     110.500  90.650 107.690  1.00  0.00           O
ATOM    764  N   GLY B   9     111.100  89.810 105.680  1.00  0.00           N
ATOM    765  HN  GLY B   9     111.720  89.230 105.160  1.00  0.00           H
ATOM    766  CA  GLY B   9     110.140  90.590 104.900  1.00  0.00           C
ATOM    767  HA1 GLY B   9     109.150  90.430 105.300  1.00  0.00           H
ATOM    768  HA2 GLY B   9     110.450  91.620 104.920  1.00  0.00           H
ATOM    769  C   GLY B   9     110.140  90.140 103.460  1.00  0.00           C
ATOM    770  O   GLY B   9     111.150  90.280 102.770  1.00  0.00           O
ATOM    771  N   TYR B  10     109.010  89.590 102.980  1.00  0.00           N
ATOM    772  HN  TYR B  10     108.200  89.520 103.560  1.00  0.00           H
ATOM    773  CA  TYR B  10     108.880  89.110 101.610  1.00  0.00           C
ATOM    774  HA  TYR B  10     109.540  89.680 100.970  1.00  0.00           H
ATOM    775  CB  TYR B  10     109.190  87.590 101.480  1.00  0.00           C
ATOM    776  HB1 TYR B  10     109.000  87.240 100.440  1.00  0.00           H
ATOM    777  HB2 TYR B  10     108.530  87.010 102.160  1.00  0.00           H
ATOM    778  CG  TYR B  10     110.620  87.260 101.810  1.00  0.00           C
ATOM    779  CD1 TYR B  10     111.610  87.340 100.810  1.00  0.00           C
ATOM    780  HD1 TYR B  10     111.340  87.690  99.830  1.00  0.00           H
ATOM    781  CE1 TYR B  10     112.920  86.930 101.080  1.00  0.00           C
ATOM    782  HE1 TYR B  10     113.680  86.970 100.300  1.00  0.00           H
ATOM    783  CZ  TYR B  10     113.260  86.440 102.340  1.00  0.00           C
ATOM    784  OH  TYR B  10     114.570  85.990 102.590  1.00  0.00           O
ATOM    785  HH  TYR B  10     114.610  85.660 103.510  1.00  0.00           H
ATOM    786  CD2 TYR B  10     110.970  86.760 103.070  1.00  0.00           C
ATOM    787  HD2 TYR B  10     110.210  86.660 103.840  1.00  0.00           H
ATOM    788  CE2 TYR B  10     112.280  86.360 103.350  1.00  0.00           C
ATOM    789  HE2 TYR B  10     112.520  85.970 104.320  1.00  0.00           H
ATOM    790  C   TYR B  10     107.460  89.310 101.090  1.00  0.00           C
ATOM    791  O   TYR B  10     106.490  88.900 101.720  1.00  0.00           O
ATOM    792  N   GLU B  11     107.310  89.870  99.880  1.00  0.00           N
ATOM    793  HN  GLU B  11     108.110  90.230  99.390  1.00  0.00           H
ATOM    794  CA  GLU B  11     106.030  90.030  99.190  1.00  0.00           C
ATOM    795  HA  GLU B  11     105.270  90.230  99.940  1.00  0.00           H
ATOM    796  CB  GLU B  11     106.060  91.250  98.220  1.00  0.00           C
ATOM    797  HB1 GLU B  11     105.790  91.010  97.180  1.00  0.00           H
ATOM    798  HB2 GLU B  11     107.120  91.600  98.160  1.00  0.00           H
ATOM    799  CG  GLU B  11     105.230  92.470  98.700  1.00  0.00           C
ATOM    800  HG1 GLU B  11     105.450  93.340  98.050  1.00  0.00           H
ATOM    801  HG2 GLU B  11     105.520  92.730  99.740  1.00  0.00           H
ATOM    802  CD  GLU B  11     103.730  92.240  98.660  1.00  0.00           C
ATOM    803  OE1 GLU B  11     103.090  92.300  99.740  1.00  0.00           O
ATOM    804  OE2 GLU B  11     103.130  92.070  97.560  1.00  0.00           O
ATOM    805  C   GLU B  11     105.580  88.740  98.470  1.00  0.00           C
ATOM    806  O   GLU B  11     104.970  88.770  97.400  1.00  0.00           O
ATOM    807  N   VAL B  12     105.870  87.560  99.040  1.00  0.00           N
ATOM    808  HN  VAL B  12     106.330  87.540  99.920  1.00  0.00           H
ATOM    809  CA  VAL B  12     105.460  86.280  98.470  1.00  0.00           C
ATOM    810  HA  VAL B  12     105.460  86.390  97.400  1.00  0.00           H
ATOM    811  CB  VAL B  12     106.470  85.150  98.730  1.00  0.00           C
ATOM    812  HB  VAL B  12     107.430  85.480  98.270  1.00  0.00           H
ATOM    813  CG1 VAL B  12     106.740  84.920 100.230  1.00  0.00           C
ATOM    814 HG11 VAL B  12     107.620  84.250 100.350  1.00  0.00           H
ATOM    815 HG12 VAL B  12     106.940  85.860 100.780  1.00  0.00           H
ATOM    816 HG13 VAL B  12     105.870  84.400 100.700  1.00  0.00           H
ATOM    817  CG2 VAL B  12     106.030  83.850  98.040  1.00  0.00           C
ATOM    818 HG21 VAL B  12     106.830  83.080  98.160  1.00  0.00           H
ATOM    819 HG22 VAL B  12     105.100  83.440  98.490  1.00  0.00           H
ATOM    820 HG23 VAL B  12     105.860  84.000  96.960  1.00  0.00           H
ATOM    821  C   VAL B  12     104.000  85.960  98.820  1.00  0.00           C
ATOM    822  O   VAL B  12     103.690  85.240  99.770  1.00  0.00           O
ATOM    823  N   HIS B  13     103.070  86.540  98.040  1.00  0.00           N
ATOM    824  HN  HIS B  13     103.380  87.140  97.300  1.00  0.00           H
ATOM    825  CA  HIS B  13     101.640  86.350  98.150  1.00  0.00           C
ATOM    826  HA  HIS B  13     101.410  85.520  98.800  1.00  0.00           H
ATOM    827  CB  HIS B  13     100.890  87.640  98.610  1.00  0.00           C
ATOM    828  HB1 HIS B  13      99.790  87.510  98.530  1.00  0.00           H
ATOM    829  HB2 HIS B  13     101.190  88.480  97.950  1.00  0.00           H
ATOM    830  ND1 HIS B  13     100.750  89.350 100.390  1.00  0.00           N
ATOM    831  CG  HIS B  13     101.150  88.080 100.020  1.00  0.00           C
ATOM    832  CE1 HIS B  13     101.200  89.490 101.630  1.00  0.00           C
ATOM    833  HE1 HIS B  13     101.110  90.390 102.240  1.00  0.00           H
ATOM    834  NE2 HIS B  13     101.830  88.380 102.070  1.00  0.00           N
ATOM    835  HE2 HIS B  13     102.340  88.290 102.930  1.00  0.00           H
ATOM    836  CD2 HIS B  13     101.790  87.460 101.040  1.00  0.00           C
ATOM    837  HD2 HIS B  13     102.200  86.470 101.110  1.00  0.00           H
ATOM    838  C   HIS B  13     101.100  86.020  96.760  1.00  0.00           C
ATOM    839  O   HIS B  13     100.830  86.910  95.960  1.00  0.00           O
ATOM    840  N   HIS B  14     100.930  84.720  96.450  1.00  0.00           N
ATOM    841  HN  HIS B  14     101.300  84.000  97.040  1.00  0.00           H
ATOM    842  CA  HIS B  14     100.480  84.250  95.150  1.00  0.00           C
ATOM    843  HA  HIS B  14     101.160  84.640  94.420  1.00  0.00           H
ATOM    844  CB  HIS B  14     100.560  82.700  95.070  1.00  0.00           C
ATOM    845  HB1 HIS B  14     100.150  82.340  94.100  1.00  0.00           H
ATOM    846  HB2 HIS B  14      99.980  82.230  95.890  1.00  0.00           H
ATOM    847  ND1 HIS B  14     102.670  82.350  96.330  1.00  0.00           N
ATOM    848  CG  HIS B  14     101.980  82.220  95.140  1.00  0.00           C
ATOM    849  CE1 HIS B  14     103.850  81.810  96.110  1.00  0.00           C
ATOM    850  HE1 HIS B  14     104.650  81.730  96.850  1.00  0.00           H
ATOM    851  NE2 HIS B  14     103.960  81.350  94.840  1.00  0.00           N
ATOM    852  HE2 HIS B  14     104.760  80.880  94.460  1.00  0.00           H
ATOM    853  CD2 HIS B  14     102.760  81.610  94.210  1.00  0.00           C
ATOM    854  HD2 HIS B  14     102.540  81.360  93.190  1.00  0.00           H
ATOM    855  C   HIS B  14      99.100  84.730  94.720  1.00  0.00           C
ATOM    856  O   HIS B  14      98.910  85.090  93.560  1.00  0.00           O
ATOM    857  N   GLN B  15      98.130  84.770  95.650  1.00  0.00           N
ATOM    858  HN  GLN B  15      98.320  84.430  96.570  1.00  0.00           H
ATOM    859  CA  GLN B  15      96.800  85.340  95.450  1.00  0.00           C
ATOM    860  HA  GLN B  15      96.690  85.690  94.430  1.00  0.00           H
ATOM    861  CB  GLN B  15      95.670  84.300  95.780  1.00  0.00           C
ATOM    862  HB1 GLN B  15      94.710  84.830  95.940  1.00  0.00           H
ATOM    863  HB2 GLN B  15      95.940  83.820  96.750  1.00  0.00           H
ATOM    864  CG  GLN B  15      95.380  83.180  94.740  1.00  0.00           C
ATOM    865  HG1 GLN B  15      94.850  83.630  93.880  1.00  0.00           H
ATOM    866  HG2 GLN B  15      94.700  82.440  95.210  1.00  0.00           H
ATOM    867  CD  GLN B  15      96.620  82.420  94.260  1.00  0.00           C
ATOM    868  OE1 GLN B  15      97.200  81.600  94.960  1.00  0.00           O
ATOM    869  NE2 GLN B  15      97.040  82.690  93.010  1.00  0.00           N
ATOM    870 HE21 GLN B  15      96.580  83.410  92.490  1.00  0.00           H
ATOM    871 HE22 GLN B  15      97.890  82.260  92.710  1.00  0.00           H
ATOM    872  C   GLN B  15      96.620  86.540  96.370  1.00  0.00           C
ATOM    873  O   GLN B  15      96.440  86.380  97.580  1.00  0.00           O
ATOM    874  N   LYS B  16      96.660  87.780  95.850  1.00  0.00           N
ATOM    875  HN  LYS B  16      96.820  87.920  94.870  1.00  0.00           H
ATOM    876  CA  LYS B  16      96.580  88.970  96.690  1.00  0.00           C
ATOM    877  HA  LYS B  16      96.330  88.710  97.710  1.00  0.00           H
ATOM    878  CB  LYS B  16      97.930  89.720  96.690  1.00  0.00           C
ATOM    879  HB1 LYS B  16      98.110  90.150  95.680  1.00  0.00           H
ATOM    880  HB2 LYS B  16      98.740  88.970  96.870  1.00  0.00           H
ATOM    881  CG  LYS B  16      98.080  90.840  97.740  1.00  0.00           C
ATOM    882  HG1 LYS B  16      98.060  90.400  98.760  1.00  0.00           H
ATOM    883  HG2 LYS B  16      97.230  91.560  97.660  1.00  0.00           H
ATOM    884  CD  LYS B  16      99.400  91.620  97.540  1.00  0.00           C
ATOM    885  HD1 LYS B  16     100.240  90.890  97.540  1.00  0.00           H
ATOM    886  HD2 LYS B  16      99.350  92.100  96.540  1.00  0.00           H
ATOM    887  CE  LYS B  16      99.690  92.700  98.600  1.00  0.00           C
ATOM    888  HE1 LYS B  16      99.900  92.220  99.580  1.00  0.00           H
ATOM    889  HE2 LYS B  16      98.830  93.390  98.700  1.00  0.00           H
ATOM    890  NZ  LYS B  16     100.870  93.490  98.210  1.00  0.00           N
ATOM    891  HZ1 LYS B  16     101.150  94.120  99.000  1.00  0.00           H
ATOM    892  HZ2 LYS B  16     101.700  92.850  98.050  1.00  0.00           H
ATOM    893  HZ3 LYS B  16     100.700  94.050  97.340  1.00  0.00           H
ATOM    894  C   LYS B  16      95.480  89.900  96.190  1.00  0.00           C
ATOM    895  O   LYS B  16      95.430  90.270  95.020  1.00  0.00           O
ATOM    896  N   LEU B  17      94.540  90.300  97.070  1.00  0.00           N
ATOM    897  HN  LEU B  17      94.570  89.980  98.030  1.00  0.00           H
ATOM    898  CA  LEU B  17      93.440  91.180  96.720  1.00  0.00           C
ATOM    899  HA  LEU B  17      93.630  91.640  95.760  1.00  0.00           H
ATOM    900  CB  LEU B  17      92.130  90.350  96.660  1.00  0.00           C
ATOM    901  HB1 LEU B  17      91.950  89.890  97.650  1.00  0.00           H
ATOM    902  HB2 LEU B  17      92.340  89.510  95.960  1.00  0.00           H
ATOM    903  CG  LEU B  17      90.840  91.040  96.160  1.00  0.00           C
ATOM    904  HG  LEU B  17      90.100  90.210  95.990  1.00  0.00           H
ATOM    905  CD1 LEU B  17      90.180  91.990  97.180  1.00  0.00           C
ATOM    906 HD11 LEU B  17      89.170  92.290  96.820  1.00  0.00           H
ATOM    907 HD12 LEU B  17      90.070  91.490  98.170  1.00  0.00           H
ATOM    908 HD13 LEU B  17      90.770  92.910  97.310  1.00  0.00           H
ATOM    909  CD2 LEU B  17      91.040  91.750  94.820  1.00  0.00           C
ATOM    910 HD21 LEU B  17      90.070  92.120  94.430  1.00  0.00           H
ATOM    911 HD22 LEU B  17      91.710  92.620  94.940  1.00  0.00           H
ATOM    912 HD23 LEU B  17      91.480  91.060  94.070  1.00  0.00           H
ATOM    913  C   LEU B  17      93.350  92.290  97.750  1.00  0.00           C
ATOM    914  O   LEU B  17      93.080  92.040  98.930  1.00  0.00           O
ATOM    915  N   VAL B  18      93.550  93.550  97.320  1.00  0.00           N
ATOM    916  HN  VAL B  18      93.790  93.730  96.360  1.00  0.00           H
ATOM    917  CA  VAL B  18      93.430  94.720  98.170  1.00  0.00           C
ATOM    918  HA  VAL B  18      93.110  94.420  99.150  1.00  0.00           H
ATOM    919  CB  VAL B  18      94.750  95.470  98.350  1.00  0.00           C
ATOM    920  HB  VAL B  18      95.210  95.660  97.350  1.00  0.00           H
ATOM    921  CG1 VAL B  18      94.560  96.820  99.070  1.00  0.00           C
ATOM    922 HG11 VAL B  18      95.560  97.280  99.270  1.00  0.00           H
ATOM    923 HG12 VAL B  18      93.980  97.540  98.460  1.00  0.00           H
ATOM    924 HG13 VAL B  18      94.050  96.680 100.040  1.00  0.00           H
ATOM    925  CG2 VAL B  18      95.700  94.570  99.170  1.00  0.00           C
ATOM    926 HG21 VAL B  18      96.650  95.100  99.370  1.00  0.00           H
ATOM    927 HG22 VAL B  18      95.240  94.300 100.140  1.00  0.00           H
ATOM    928 HG23 VAL B  18      95.940  93.630  98.620  1.00  0.00           H
ATOM    929  C   VAL B  18      92.330  95.620  97.630  1.00  0.00           C
ATOM    930  O   VAL B  18      92.290  95.970  96.450  1.00  0.00           O
ATOM    931  N   PHE B  19      91.370  95.970  98.510  1.00  0.00           N
ATOM    932  HN  PHE B  19      91.430  95.690  99.460  1.00  0.00           H
ATOM    933  CA  PHE B  19      90.190  96.730  98.170  1.00  0.00           C
ATOM    934  HA  PHE B  19      90.310  97.200  97.200  1.00  0.00           H
ATOM    935  CB  PHE B  19      88.990  95.740  98.130  1.00  0.00           C
ATOM    936  HB1 PHE B  19      88.950  95.170  99.080  1.00  0.00           H
ATOM    937  HB2 PHE B  19      89.150  95.020  97.300  1.00  0.00           H
ATOM    938  CG  PHE B  19      87.660  96.410  97.900  1.00  0.00           C
ATOM    939  CD1 PHE B  19      86.680  96.440  98.900  1.00  0.00           C
ATOM    940  HD1 PHE B  19      86.890  95.990  99.860  1.00  0.00           H
ATOM    941  CE1 PHE B  19      85.450  97.070  98.680  1.00  0.00           C
ATOM    942  HE1 PHE B  19      84.720  97.120  99.470  1.00  0.00           H
ATOM    943  CZ  PHE B  19      85.200  97.680  97.440  1.00  0.00           C
ATOM    944  HZ  PHE B  19      84.280  98.220  97.280  1.00  0.00           H
ATOM    945  CD2 PHE B  19      87.390  97.010  96.660  1.00  0.00           C
ATOM    946  HD2 PHE B  19      88.140  97.000  95.880  1.00  0.00           H
ATOM    947  CE2 PHE B  19      86.160  97.640  96.430  1.00  0.00           C
ATOM    948  HE2 PHE B  19      85.960  98.120  95.480  1.00  0.00           H
ATOM    949  C   PHE B  19      90.000  97.860  99.190  1.00  0.00           C
ATOM    950  O   PHE B  19      89.760  97.570 100.370  1.00  0.00           O
ATOM    951  N   PHE B  20      90.090  99.140  98.760  1.00  0.00           N
ATOM    952  HN  PHE B  20      90.290  99.310  97.790  1.00  0.00           H
ATOM    953  CA  PHE B  20      89.990 100.330  99.600  1.00  0.00           C
ATOM    954  HA  PHE B  20      90.350 101.140  98.980  1.00  0.00           H
ATOM    955  CB  PHE B  20      88.550 100.700 100.030  1.00  0.00           C
ATOM    956  HB1 PHE B  20      88.550 101.440 100.870  1.00  0.00           H
ATOM    957  HB2 PHE B  20      88.040  99.770 100.400  1.00  0.00           H
ATOM    958  CG  PHE B  20      87.720 101.320  98.940  1.00  0.00           C
ATOM    959  CD1 PHE B  20      86.680 100.590  98.350  1.00  0.00           C
ATOM    960  HD1 PHE B  20      86.570  99.560  98.620  1.00  0.00           H
ATOM    961  CE1 PHE B  20      85.770 101.210  97.480  1.00  0.00           C
ATOM    962  HE1 PHE B  20      84.970 100.640  97.040  1.00  0.00           H
ATOM    963  CZ  PHE B  20      85.900 102.580  97.200  1.00  0.00           C
ATOM    964  HZ  PHE B  20      85.200 103.060  96.530  1.00  0.00           H
ATOM    965  CD2 PHE B  20      87.850 102.680  98.630  1.00  0.00           C
ATOM    966  HD2 PHE B  20      88.630 103.260  99.110  1.00  0.00           H
ATOM    967  CE2 PHE B  20      86.950 103.310  97.770  1.00  0.00           C
ATOM    968  HE2 PHE B  20      87.050 104.360  97.540  1.00  0.00           H
ATOM    969  C   PHE B  20      90.900 100.380 100.820  1.00  0.00           C
ATOM    970  O   PHE B  20      90.480 100.120 101.950  1.00  0.00           O
ATOM    971  N   ALA B  21      92.190 100.720 100.650  1.00  0.00           N
ATOM    972  HN  ALA B  21      92.530 100.910  99.720  1.00  0.00           H
ATOM    973  CA  ALA B  21      93.110 100.910 101.760  1.00  0.00           C
ATOM    974  HA  ALA B  21      93.150  99.990 102.320  1.00  0.00           H
ATOM    975  CB  ALA B  21      94.510 101.210 101.190  1.00  0.00           C
ATOM    976  HB1 ALA B  21      94.840 100.390 100.520  1.00  0.00           H
ATOM    977  HB2 ALA B  21      94.520 102.160 100.620  1.00  0.00           H
ATOM    978  HB3 ALA B  21      95.250 101.300 102.020  1.00  0.00           H
ATOM    979  C   ALA B  21      92.750 102.030 102.750  1.00  0.00           C
ATOM    980  O   ALA B  21      92.860 101.860 103.960  1.00  0.00           O
ATOM    981  N   GLU B  22      92.310 103.190 102.230  1.00  0.00           N
ATOM    982  HN  GLU B  22      92.160 103.260 101.240  1.00  0.00           H
ATOM    983  CA  GLU B  22      92.020 104.400 102.990  1.00  0.00           C
ATOM    984  HA  GLU B  22      92.540 104.320 103.940  1.00  0.00           H
ATOM    985  CB  GLU B  22      92.580 105.660 102.270  1.00  0.00           C
ATOM    986  HB1 GLU B  22      91.880 106.520 102.280  1.00  0.00           H
ATOM    987  HB2 GLU B  22      92.710 105.390 101.200  1.00  0.00           H
ATOM    988  CG  GLU B  22      93.940 106.120 102.820  1.00  0.00           C
ATOM    989  HG1 GLU B  22      94.340 106.950 102.200  1.00  0.00           H
ATOM    990  HG2 GLU B  22      94.660 105.280 102.780  1.00  0.00           H
ATOM    991  CD  GLU B  22      93.850 106.610 104.250  1.00  0.00           C
ATOM    992  OE1 GLU B  22      94.880 106.520 104.980  1.00  0.00           O
ATOM    993  OE2 GLU B  22      92.760 107.060 104.690  1.00  0.00           O
ATOM    994  C   GLU B  22      90.560 104.580 103.380  1.00  0.00           C
ATOM    995  O   GLU B  22      89.690 103.750 103.110  1.00  0.00           O
ATOM    996  N   ASP B  23      90.270 105.710 104.070  1.00  0.00           N
ATOM    997  HN  ASP B  23      91.020 106.320 104.340  1.00  0.00           H
ATOM    998  CA  ASP B  23      88.920 106.240 104.220  1.00  0.00           C
ATOM    999  HA  ASP B  23      88.350 105.450 104.670  1.00  0.00           H
ATOM   1000  CB  ASP B  23      88.890 107.470 105.180  1.00  0.00           C
ATOM   1001  HB1 ASP B  23      89.330 108.350 104.680  1.00  0.00           H
ATOM   1002  HB2 ASP B  23      89.490 107.250 106.090  1.00  0.00           H
ATOM   1003  CG  ASP B  23      87.480 107.820 105.640  1.00  0.00           C
ATOM   1004  OD1 ASP B  23      87.270 108.940 106.180  1.00  0.00           O
ATOM   1005  OD2 ASP B  23      86.590 106.940 105.550  1.00  0.00           O
ATOM   1006  C   ASP B  23      88.250 106.540 102.870  1.00  0.00           C
ATOM   1007  O   ASP B  23      88.890 106.730 101.830  1.00  0.00           O
ATOM   1008  N   VAL B  24      86.910 106.550 102.860  1.00  0.00           N
ATOM   1009  HN  VAL B  24      86.460 106.500 103.760  1.00  0.00           H
ATOM   1010  CA  VAL B  24      86.120 106.940 101.700  1.00  0.00           C
ATOM   1011  HA  VAL B  24      86.780 107.360 100.950  1.00  0.00           H
ATOM   1012  CB  VAL B  24      85.330 105.790 101.080  1.00  0.00           C
ATOM   1013  HB  VAL B  24      84.490 105.490 101.750  1.00  0.00           H
ATOM   1014  CG1 VAL B  24      84.770 106.260  99.720  1.00  0.00           C
ATOM   1015 HG11 VAL B  24      84.330 105.400  99.170  1.00  0.00           H
ATOM   1016 HG12 VAL B  24      84.000 107.050  99.850  1.00  0.00           H
ATOM   1017 HG13 VAL B  24      85.600 106.670  99.100  1.00  0.00           H
ATOM   1018  CG2 VAL B  24      86.260 104.580 100.890  1.00  0.00           C
ATOM   1019 HG21 VAL B  24      85.770 103.780 100.300  1.00  0.00           H
ATOM   1020 HG22 VAL B  24      87.180 104.900 100.350  1.00  0.00           H
ATOM   1021 HG23 VAL B  24      86.580 104.160 101.870  1.00  0.00           H
ATOM   1022  C   VAL B  24      85.190 108.050 102.150  1.00  0.00           C
ATOM   1023  O   VAL B  24      84.240 107.830 102.900  1.00  0.00           O
ATOM   1024  N   GLY B  25      85.460 109.280 101.680  1.00  0.00           N
ATOM   1025  HN  GLY B  25      86.240 109.410 101.040  1.00  0.00           H
ATOM   1026  CA  GLY B  25      84.820 110.500 102.140  1.00  0.00           C
ATOM   1027  HA1 GLY B  25      84.990 110.560 103.200  1.00  0.00           H
ATOM   1028  HA2 GLY B  25      85.270 111.320 101.590  1.00  0.00           H
ATOM   1029  C   GLY B  25      83.340 110.560 101.900  1.00  0.00           C
ATOM   1030  O   GLY B  25      82.570 111.030 102.740  1.00  0.00           O
ATOM   1031  N   SER B  26      82.880 110.070 100.730  1.00  0.00           N
ATOM   1032  HN  SER B  26      83.550 109.840 100.020  1.00  0.00           H
ATOM   1033  CA  SER B  26      81.480 109.770 100.500  1.00  0.00           C
ATOM   1034  HA  SER B  26      81.010 109.490 101.430  1.00  0.00           H
ATOM   1035  CB  SER B  26      80.720 110.950  99.860  1.00  0.00           C
ATOM   1036  HB1 SER B  26      79.730 110.630  99.460  1.00  0.00           H
ATOM   1037  HB2 SER B  26      81.320 111.360  99.020  1.00  0.00           H
ATOM   1038  OG  SER B  26      80.480 111.970 100.820  1.00  0.00           O
ATOM   1039  HG1 SER B  26      81.310 112.060 101.330  1.00  0.00           H
ATOM   1040  C   SER B  26      81.360 108.590  99.570  1.00  0.00           C
ATOM   1041  O   SER B  26      81.900 108.620  98.470  1.00  0.00           O
ATOM   1042  N   ASN B  27      80.640 107.530  99.970  1.00  0.00           N
ATOM   1043  HN  ASN B  27      80.230 107.480 100.880  1.00  0.00           H
ATOM   1044  CA  ASN B  27      80.430 106.350  99.160  1.00  0.00           C
ATOM   1045  HA  ASN B  27      80.850 106.490  98.170  1.00  0.00           H
ATOM   1046  CB  ASN B  27      81.160 105.140  99.830  1.00  0.00           C
ATOM   1047  HB1 ASN B  27      80.880 105.130 100.900  1.00  0.00           H
ATOM   1048  HB2 ASN B  27      82.250 105.290  99.790  1.00  0.00           H
ATOM   1049  CG  ASN B  27      80.810 103.760  99.280  1.00  0.00           C
ATOM   1050  OD1 ASN B  27      80.040 103.020  99.890  1.00  0.00           O
ATOM   1051  ND2 ASN B  27      81.420 103.380  98.140  1.00  0.00           N
ATOM   1052 HD21 ASN B  27      82.030 104.000  97.650  1.00  0.00           H
ATOM   1053 HD22 ASN B  27      81.180 102.480  97.780  1.00  0.00           H
ATOM   1054  C   ASN B  27      78.940 106.110  98.970  1.00  0.00           C
ATOM   1055  O   ASN B  27      78.170 106.210  99.920  1.00  0.00           O
ATOM   1056  N   LYS B  28      78.490 105.820  97.740  1.00  0.00           N
ATOM   1057  HN  LYS B  28      79.110 105.820  96.950  1.00  0.00           H
ATOM   1058  CA  LYS B  28      77.130 105.360  97.520  1.00  0.00           C
ATOM   1059  HA  LYS B  28      76.750 104.930  98.440  1.00  0.00           H
ATOM   1060  CB  LYS B  28      76.200 106.530  97.100  1.00  0.00           C
ATOM   1061  HB1 LYS B  28      76.460 106.890  96.090  1.00  0.00           H
ATOM   1062  HB2 LYS B  28      76.410 107.360  97.820  1.00  0.00           H
ATOM   1063  CG  LYS B  28      74.680 106.230  97.190  1.00  0.00           C
ATOM   1064  HG1 LYS B  28      74.500 105.680  98.140  1.00  0.00           H
ATOM   1065  HG2 LYS B  28      74.370 105.570  96.350  1.00  0.00           H
ATOM   1066  CD  LYS B  28      73.840 107.520  97.210  1.00  0.00           C
ATOM   1067  HD1 LYS B  28      74.290 108.190  97.990  1.00  0.00           H
ATOM   1068  HD2 LYS B  28      73.950 108.050  96.240  1.00  0.00           H
ATOM   1069  CE  LYS B  28      72.360 107.360  97.580  1.00  0.00           C
ATOM   1070  HE1 LYS B  28      71.940 108.350  97.880  1.00  0.00           H
ATOM   1071  HE2 LYS B  28      72.230 106.650  98.430  1.00  0.00           H
ATOM   1072  NZ  LYS B  28      71.540 106.880  96.450  1.00  0.00           N
ATOM   1073  HZ1 LYS B  28      70.530 106.910  96.710  1.00  0.00           H
ATOM   1074  HZ2 LYS B  28      71.690 107.510  95.620  1.00  0.00           H
ATOM   1075  HZ3 LYS B  28      71.800 105.900  96.190  1.00  0.00           H
ATOM   1076  C   LYS B  28      77.150 104.260  96.480  1.00  0.00           C
ATOM   1077  O   LYS B  28      77.210 104.490  95.280  1.00  0.00           O
ATOM   1078  N   GLY B  29      77.100 103.000  96.960  1.00  0.00           N
ATOM   1079  HN  GLY B  29      77.090 102.860  97.960  1.00  0.00           H
ATOM   1080  CA  GLY B  29      77.090 101.790  96.130  1.00  0.00           C
ATOM   1081  HA1 GLY B  29      76.470 101.080  96.650  1.00  0.00           H
ATOM   1082  HA2 GLY B  29      76.710 102.030  95.150  1.00  0.00           H
ATOM   1083  C   GLY B  29      78.450 101.170  95.950  1.00  0.00           C
ATOM   1084  O   GLY B  29      79.320 101.690  95.260  1.00  0.00           O
ATOM   1085  N   ALA B  30      78.640  99.990  96.570  1.00  0.00           N
ATOM   1086  HN  ALA B  30      77.910  99.580  97.140  1.00  0.00           H
ATOM   1087  CA  ALA B  30      79.860  99.220  96.500  1.00  0.00           C
ATOM   1088  HA  ALA B  30      80.430  99.520  95.640  1.00  0.00           H
ATOM   1089  CB  ALA B  30      80.690  99.500  97.780  1.00  0.00           C
ATOM   1090  HB1 ALA B  30      80.830 100.600  97.900  1.00  0.00           H
ATOM   1091  HB2 ALA B  30      80.160  99.120  98.680  1.00  0.00           H
ATOM   1092  HB3 ALA B  30      81.690  99.030  97.720  1.00  0.00           H
ATOM   1093  C   ALA B  30      79.560  97.730  96.370  1.00  0.00           C
ATOM   1094  O   ALA B  30      78.920  97.120  97.230  1.00  0.00           O
ATOM   1095  N   ILE B  31      80.020  97.090  95.280  1.00  0.00           N
ATOM   1096  HN  ILE B  31      80.470  97.610  94.560  1.00  0.00           H
ATOM   1097  CA  ILE B  31      79.870  95.650  95.080  1.00  0.00           C
ATOM   1098  HA  ILE B  31      79.470  95.200  95.980  1.00  0.00           H
ATOM   1099  CB  ILE B  31      78.940  95.300  93.930  1.00  0.00           C
ATOM   1100  HB  ILE B  31      79.330  95.760  92.990  1.00  0.00           H
ATOM   1101  CG2 ILE B  31      78.870  93.770  93.730  1.00  0.00           C
ATOM   1102 HG21 ILE B  31      78.130  93.520  92.940  1.00  0.00           H
ATOM   1103 HG22 ILE B  31      79.850  93.350  93.420  1.00  0.00           H
ATOM   1104 HG23 ILE B  31      78.560  93.260  94.670  1.00  0.00           H
ATOM   1105  CG1 ILE B  31      77.510  95.870  94.150  1.00  0.00           C
ATOM   1106 HG11 ILE B  31      77.300  95.970  95.240  1.00  0.00           H
ATOM   1107 HG12 ILE B  31      76.770  95.150  93.740  1.00  0.00           H
ATOM   1108  CD  ILE B  31      77.270  97.220  93.470  1.00  0.00           C
ATOM   1109  HD1 ILE B  31      76.200  97.530  93.590  1.00  0.00           H
ATOM   1110  HD2 ILE B  31      77.910  98.020  93.900  1.00  0.00           H
ATOM   1111  HD3 ILE B  31      77.480  97.150  92.380  1.00  0.00           H
ATOM   1112  C   ILE B  31      81.250  95.030  94.880  1.00  0.00           C
ATOM   1113  O   ILE B  31      82.010  95.440  93.990  1.00  0.00           O
ATOM   1114  N   ILE B  32      81.600  94.030  95.710  1.00  0.00           N
ATOM   1115  HN  ILE B  32      80.970  93.750  96.440  1.00  0.00           H
ATOM   1116  CA  ILE B  32      82.880  93.320  95.720  1.00  0.00           C
ATOM   1117  HA  ILE B  32      83.490  93.690  94.920  1.00  0.00           H
ATOM   1118  CB  ILE B  32      83.620  93.530  97.050  1.00  0.00           C
ATOM   1119  HB  ILE B  32      83.930  94.600  97.090  1.00  0.00           H
ATOM   1120  CG2 ILE B  32      82.670  93.280  98.240  1.00  0.00           C
ATOM   1121 HG21 ILE B  32      83.230  93.330  99.190  1.00  0.00           H
ATOM   1122 HG22 ILE B  32      81.860  94.040  98.290  1.00  0.00           H
ATOM   1123 HG23 ILE B  32      82.200  92.280  98.190  1.00  0.00           H
ATOM   1124  CG1 ILE B  32      84.920  92.710  97.230  1.00  0.00           C
ATOM   1125 HG11 ILE B  32      84.710  91.620  97.160  1.00  0.00           H
ATOM   1126 HG12 ILE B  32      85.280  92.880  98.270  1.00  0.00           H
ATOM   1127  CD  ILE B  32      86.040  93.100  96.270  1.00  0.00           C
ATOM   1128  HD1 ILE B  32      86.960  92.510  96.470  1.00  0.00           H
ATOM   1129  HD2 ILE B  32      85.750  92.900  95.220  1.00  0.00           H
ATOM   1130  HD3 ILE B  32      86.280  94.180  96.370  1.00  0.00           H
ATOM   1131  C   ILE B  32      82.630  91.850  95.440  1.00  0.00           C
ATOM   1132  O   ILE B  32      81.640  91.280  95.910  1.00  0.00           O
ATOM   1133  N   GLY B  33      83.510  91.160  94.680  1.00  0.00           N
ATOM   1134  HN  GLY B  33      84.320  91.600  94.300  1.00  0.00           H
ATOM   1135  CA  GLY B  33      83.350  89.740  94.380  1.00  0.00           C
ATOM   1136  HA1 GLY B  33      83.990  89.200  95.060  1.00  0.00           H
ATOM   1137  HA2 GLY B  33      82.310  89.460  94.470  1.00  0.00           H
ATOM   1138  C   GLY B  33      83.770  89.380  92.980  1.00  0.00           C
ATOM   1139  O   GLY B  33      84.390  90.170  92.270  1.00  0.00           O
ATOM   1140  N   LEU B  34      83.480  88.140  92.560  1.00  0.00           N
ATOM   1141  HN  LEU B  34      82.930  87.530  93.130  1.00  0.00           H
ATOM   1142  CA  LEU B  34      84.040  87.580  91.350  1.00  0.00           C
ATOM   1143  HA  LEU B  34      84.770  88.240  90.920  1.00  0.00           H
ATOM   1144  CB  LEU B  34      84.740  86.220  91.640  1.00  0.00           C
ATOM   1145  HB1 LEU B  34      84.710  85.580  90.730  1.00  0.00           H
ATOM   1146  HB2 LEU B  34      84.200  85.680  92.450  1.00  0.00           H
ATOM   1147  CG  LEU B  34      86.240  86.340  91.990  1.00  0.00           C
ATOM   1148  HG  LEU B  34      86.740  86.900  91.170  1.00  0.00           H
ATOM   1149  CD1 LEU B  34      86.530  87.070  93.310  1.00  0.00           C
ATOM   1150 HD11 LEU B  34      87.610  87.050  93.540  1.00  0.00           H
ATOM   1151 HD12 LEU B  34      86.220  88.140  93.250  1.00  0.00           H
ATOM   1152 HD13 LEU B  34      85.990  86.590  94.150  1.00  0.00           H
ATOM   1153  CD2 LEU B  34      86.890  84.950  92.040  1.00  0.00           C
ATOM   1154 HD21 LEU B  34      87.990  85.050  92.070  1.00  0.00           H
ATOM   1155 HD22 LEU B  34      86.560  84.400  92.940  1.00  0.00           H
ATOM   1156 HD23 LEU B  34      86.620  84.350  91.140  1.00  0.00           H
ATOM   1157  C   LEU B  34      83.000  87.390  90.250  1.00  0.00           C
ATOM   1158  O   LEU B  34      83.260  87.700  89.090  1.00  0.00           O
ATOM   1159  N   MET B  35      81.810  86.860  90.580  1.00  0.00           N
ATOM   1160  HN  MET B  35      81.620  86.550  91.510  1.00  0.00           H
ATOM   1161  CA  MET B  35      80.780  86.560  89.610  1.00  0.00           C
ATOM   1162  HA  MET B  35      81.030  87.000  88.660  1.00  0.00           H
ATOM   1163  CB  MET B  35      80.720  85.020  89.400  1.00  0.00           C
ATOM   1164  HB1 MET B  35      80.770  84.540  90.400  1.00  0.00           H
ATOM   1165  HB2 MET B  35      81.660  84.740  88.870  1.00  0.00           H
ATOM   1166  CG  MET B  35      79.520  84.430  88.650  1.00  0.00           C
ATOM   1167  HG1 MET B  35      79.370  84.980  87.700  1.00  0.00           H
ATOM   1168  HG2 MET B  35      78.590  84.570  89.260  1.00  0.00           H
ATOM   1169  SD  MET B  35      79.780  82.660  88.300  1.00  0.00           S
ATOM   1170  CE  MET B  35      78.090  82.250  87.800  1.00  0.00           C
ATOM   1171  HE1 MET B  35      78.010  81.200  87.430  1.00  0.00           H
ATOM   1172  HE2 MET B  35      77.380  82.350  88.660  1.00  0.00           H
ATOM   1173  HE3 MET B  35      77.730  82.930  87.000  1.00  0.00           H
ATOM   1174  C   MET B  35      79.460  87.210  90.000  1.00  0.00           C
ATOM   1175  O   MET B  35      79.020  87.130  91.150  1.00  0.00           O
ATOM   1176  N   VAL B  36      78.840  87.940  89.070  1.00  0.00           N
ATOM   1177  HN  VAL B  36      79.240  88.040  88.150  1.00  0.00           H
ATOM   1178  CA  VAL B  36      77.690  88.790  89.330  1.00  0.00           C
ATOM   1179  HA  VAL B  36      77.040  88.270  90.010  1.00  0.00           H
ATOM   1180  CB  VAL B  36      78.040  90.180  89.920  1.00  0.00           C
ATOM   1181  HB  VAL B  36      77.450  91.000  89.440  1.00  0.00           H
ATOM   1182  CG1 VAL B  36      77.670  90.230  91.410  1.00  0.00           C
ATOM   1183 HG11 VAL B  36      77.970  91.200  91.860  1.00  0.00           H
ATOM   1184 HG12 VAL B  36      76.580  90.100  91.550  1.00  0.00           H
ATOM   1185 HG13 VAL B  36      78.190  89.420  91.970  1.00  0.00           H
ATOM   1186  CG2 VAL B  36      79.530  90.520  89.690  1.00  0.00           C
ATOM   1187 HG21 VAL B  36      79.730  91.570  89.960  1.00  0.00           H
ATOM   1188 HG22 VAL B  36      80.180  89.870  90.310  1.00  0.00           H
ATOM   1189 HG23 VAL B  36      79.800  90.370  88.630  1.00  0.00           H
ATOM   1190  C   VAL B  36      76.900  88.970  88.050  1.00  0.00           C
ATOM   1191  O   VAL B  36      77.330  88.620  86.950  1.00  0.00           O
ATOM   1192  N   GLY B  37      75.690  89.530  88.170  1.00  0.00           N
ATOM   1193  HN  GLY B  37      75.290  89.740  89.060  1.00  0.00           H
ATOM   1194  CA  GLY B  37      74.920  89.940  87.010  1.00  0.00           C
ATOM   1195  HA1 GLY B  37      75.480  90.700  86.470  1.00  0.00           H
ATOM   1196  HA2 GLY B  37      74.670  89.060  86.430  1.00  0.00           H
ATOM   1197  C   GLY B  37      73.640  90.550  87.470  1.00  0.00           C
ATOM   1198  O   GLY B  37      73.150  90.200  88.540  1.00  0.00           O
ATOM   1199  N   GLY B  38      73.070  91.490  86.700  1.00  0.00           N
ATOM   1200  HN  GLY B  38      73.490  91.770  85.830  1.00  0.00           H
ATOM   1201  CA  GLY B  38      71.870  92.230  87.120  1.00  0.00           C
ATOM   1202  HA1 GLY B  38      71.570  92.850  86.290  1.00  0.00           H
ATOM   1203  HA2 GLY B  38      71.110  91.530  87.410  1.00  0.00           H
ATOM   1204  C   GLY B  38      72.130  93.150  88.280  1.00  0.00           C
ATOM   1205  O   GLY B  38      71.380  93.160  89.260  1.00  0.00           O
ATOM   1206  N   VAL B  39      73.230  93.920  88.210  1.00  0.00           N
ATOM   1207  HN  VAL B  39      73.780  93.910  87.370  1.00  0.00           H
ATOM   1208  CA  VAL B  39      73.670  94.800  89.270  1.00  0.00           C
ATOM   1209  HA  VAL B  39      73.100  94.580  90.170  1.00  0.00           H
ATOM   1210  CB  VAL B  39      75.140  94.560  89.650  1.00  0.00           C
ATOM   1211  HB  VAL B  39      75.190  93.560  90.130  1.00  0.00           H
ATOM   1212  CG1 VAL B  39      76.050  94.510  88.410  1.00  0.00           C
ATOM   1213 HG11 VAL B  39      77.100  94.360  88.720  1.00  0.00           H
ATOM   1214 HG12 VAL B  39      75.780  93.680  87.730  1.00  0.00           H
ATOM   1215 HG13 VAL B  39      75.990  95.460  87.850  1.00  0.00           H
ATOM   1216  CG2 VAL B  39      75.670  95.610  90.650  1.00  0.00           C
ATOM   1217 HG21 VAL B  39      76.730  95.380  90.910  1.00  0.00           H
ATOM   1218 HG22 VAL B  39      75.650  96.630  90.220  1.00  0.00           H
ATOM   1219 HG23 VAL B  39      75.090  95.590  91.590  1.00  0.00           H
ATOM   1220  C   VAL B  39      73.320  96.240  88.930  1.00  0.00           C
ATOM   1221  O   VAL B  39      73.900  96.870  88.040  1.00  0.00           O
ATOM   1222  N   VAL B  40      72.310  96.800  89.620  1.00  0.00           N
ATOM   1223  HN  VAL B  40      71.830  96.270  90.320  1.00  0.00           H
ATOM   1224  CA  VAL B  40      71.760  98.120  89.320  1.00  0.00           C
ATOM   1225  HA  VAL B  40      72.310  98.550  88.490  1.00  0.00           H
ATOM   1226  CB  VAL B  40      70.290  98.060  88.890  1.00  0.00           C
ATOM   1227  HB  VAL B  40      69.970  99.070  88.560  1.00  0.00           H
ATOM   1228  CG1 VAL B  40      70.150  97.100  87.690  1.00  0.00           C
ATOM   1229 HG11 VAL B  40      69.130  97.170  87.260  1.00  0.00           H
ATOM   1230 HG12 VAL B  40      70.890  97.330  86.900  1.00  0.00           H
ATOM   1231 HG13 VAL B  40      70.310  96.050  88.010  1.00  0.00           H
ATOM   1232  CG2 VAL B  40      69.350  97.610  90.020  1.00  0.00           C
ATOM   1233 HG21 VAL B  40      68.310  97.540  89.640  1.00  0.00           H
ATOM   1234 HG22 VAL B  40      69.640  96.610  90.410  1.00  0.00           H
ATOM   1235 HG23 VAL B  40      69.340  98.340  90.860  1.00  0.00           H
ATOM   1236  C   VAL B  40      72.000  99.050  90.510  1.00  0.00           C
ATOM   1237  O   VAL B  40      71.670  98.750  91.650  1.00  0.00           O
ATOM   1238  N   ILE B  41      72.670 100.200  90.270  1.00  0.00           N
ATOM   1239  HN  ILE B  41      72.950 100.430  89.330  1.00  0.00           H
ATOM   1240  CA  ILE B  41      73.190 101.060  91.320  1.00  0.00           C
ATOM   1241  HA  ILE B  41      72.830 100.710  92.280  1.00  0.00           H
ATOM   1242  CB  ILE B  41      74.720 101.100  91.370  1.00  0.00           C
ATOM   1243  HB  ILE B  41      75.120 101.730  90.550  1.00  0.00           H
ATOM   1244  CG2 ILE B  41      75.150 101.710  92.730  1.00  0.00           C
ATOM   1245 HG21 ILE B  41      76.250 101.820  92.780  1.00  0.00           H
ATOM   1246 HG22 ILE B  41      74.710 102.720  92.890  1.00  0.00           H
ATOM   1247 HG23 ILE B  41      74.830 101.050  93.560  1.00  0.00           H
ATOM   1248  CG1 ILE B  41      75.360  99.700  91.160  1.00  0.00           C
ATOM   1249 HG11 ILE B  41      75.070  99.310  90.160  1.00  0.00           H
ATOM   1250 HG12 ILE B  41      74.970  98.990  91.920  1.00  0.00           H
ATOM   1251  CD  ILE B  41      76.890  99.730  91.210  1.00  0.00           C
ATOM   1252  HD1 ILE B  41      77.310  98.770  90.820  1.00  0.00           H
ATOM   1253  HD2 ILE B  41      77.290 100.560  90.590  1.00  0.00           H
ATOM   1254  HD3 ILE B  41      77.260  99.870  92.250  1.00  0.00           H
ATOM   1255  C   ILE B  41      72.690 102.490  91.140  1.00  0.00           C
ATOM   1256  O   ILE B  41      73.010 103.150  90.150  1.00  0.00           O
ATOM   1257  N   ALA B  42      71.960 103.050  92.120  1.00  0.00           N
ATOM   1258  HN  ALA B  42      71.670 102.490  92.900  1.00  0.00           H
ATOM   1259  CA  ALA B  42      71.580 104.460  92.130  1.00  0.00           C
ATOM   1260  HA  ALA B  42      71.510 104.800  91.110  1.00  0.00           H
ATOM   1261  CB  ALA B  42      70.200 104.660  92.780  1.00  0.00           C
ATOM   1262  HB1 ALA B  42      69.450 104.020  92.290  1.00  0.00           H
ATOM   1263  HB2 ALA B  42      70.230 104.410  93.860  1.00  0.00           H
ATOM   1264  HB3 ALA B  42      69.870 105.720  92.680  1.00  0.00           H
ATOM   1265  C   ALA B  42      72.650 105.310  92.820  1.00  0.00           C
ATOM   1266  O   ALA B  42      72.410 105.990  93.820  1.00  0.00           O
ATOM   1267  N   NME B  43      73.880 105.290  92.280  1.00  0.00           N
ATOM   1268  HN  NME B  43      74.030 104.730  91.460  1.00  0.00           H
ATOM   1269  CH3 NME B  43      75.000 106.010  92.840  1.00  0.00           C
ATOM   1270 HH31 NME B  43      74.830 107.100  92.810  1.00  0.00           H
ATOM   1271 HH32 NME B  43      75.180 105.700  93.900  1.00  0.00           H
ATOM   1272 HH33 NME B  43      75.930 105.780  92.260  1.00  0.00           H
ATOM   1273  CH3 ACE C   0     134.180 111.370  77.320  1.00  0.00           C
ATOM   1274 HH31 ACE C   0     135.010 110.650  77.130  1.00  0.00           H
ATOM   1275 HH32 ACE C   0     134.260 112.210  76.590  1.00  0.00           H
ATOM   1276 HH33 ACE C   0     134.290 111.780  78.340  1.00  0.00           H
ATOM   1277  C   ACE C   0     132.870 110.710  77.170  1.00  0.00           C
ATOM   1278  O   ACE C   0     131.960 111.230  76.530  1.00  0.00           O
ATOM   1279  N   ASP C   1     132.740 109.520  77.780  1.00  0.00           N
ATOM   1280  HN  ASP C   1     133.480 109.130  78.310  1.00  0.00           H
ATOM   1281  CA  ASP C   1     131.540 108.720  77.670  1.00  0.00           C
ATOM   1282  HA  ASP C   1     130.690 109.390  77.680  1.00  0.00           H
ATOM   1283  CB  ASP C   1     131.610 107.860  76.370  1.00  0.00           C
ATOM   1284  HB1 ASP C   1     131.900 106.810  76.560  1.00  0.00           H
ATOM   1285  HB2 ASP C   1     132.360 108.300  75.690  1.00  0.00           H
ATOM   1286  CG  ASP C   1     130.270 107.880  75.670  1.00  0.00           C
ATOM   1287  OD1 ASP C   1     129.220 107.890  76.350  1.00  0.00           O
ATOM   1288  OD2 ASP C   1     130.270 107.870  74.410  1.00  0.00           O
ATOM   1289  C   ASP C   1     131.420 107.840  78.900  1.00  0.00           C
ATOM   1290  O   ASP C   1     132.420 107.550  79.560  1.00  0.00           O
ATOM   1291  N   ALA C   2     130.190 107.440  79.260  1.00  0.00           N
ATOM   1292  HN  ALA C   2     129.430 107.610  78.640  1.00  0.00           H
ATOM   1293  CA  ALA C   2     129.930 106.800  80.530  1.00  0.00           C
ATOM   1294  HA  ALA C   2     130.610 105.960  80.650  1.00  0.00           H
ATOM   1295  CB  ALA C   2     130.120 107.790  81.710  1.00  0.00           C
ATOM   1296  HB1 ALA C   2     131.170 108.150  81.730  1.00  0.00           H
ATOM   1297  HB2 ALA C   2     129.450 108.670  81.590  1.00  0.00           H
ATOM   1298  HB3 ALA C   2     129.900 107.300  82.680  1.00  0.00           H
ATOM   1299  C   ALA C   2     128.520 106.230  80.570  1.00  0.00           C
ATOM   1300  O   ALA C   2     127.660 106.680  81.340  1.00  0.00           O
ATOM   1301  N   GLU C   3     128.240 105.220  79.720  1.00  0.00           N
ATOM   1302  HN  GLU C   3     128.940 104.880  79.100  1.00  0.00           H
ATOM   1303  CA  GLU C   3     126.970 104.520  79.700  1.00  0.00           C
ATOM   1304  HA  GLU C   3     126.190 105.270  79.650  1.00  0.00           H
ATOM   1305  CB  GLU C   3     126.880 103.630  78.430  1.00  0.00           C
ATOM   1306  HB1 GLU C   3     127.240 102.600  78.650  1.00  0.00           H
ATOM   1307  HB2 GLU C   3     127.580 104.050  77.670  1.00  0.00           H
ATOM   1308  CG  GLU C   3     125.480 103.590  77.760  1.00  0.00           C
ATOM   1309  HG1 GLU C   3     125.480 102.840  76.940  1.00  0.00           H
ATOM   1310  HG2 GLU C   3     125.250 104.580  77.330  1.00  0.00           H
ATOM   1311  CD  GLU C   3     124.390 103.200  78.740  1.00  0.00           C
ATOM   1312  OE1 GLU C   3     124.440 102.060  79.260  1.00  0.00           O
ATOM   1313  OE2 GLU C   3     123.510 104.060  79.030  1.00  0.00           O
ATOM   1314  C   GLU C   3     126.750 103.690  80.980  1.00  0.00           C
ATOM   1315  O   GLU C   3     127.640 102.950  81.420  1.00  0.00           O
ATOM   1316  N   PHE C   4     125.560 103.790  81.600  1.00  0.00           N
ATOM   1317  HN  PHE C   4     124.850 104.350  81.190  1.00  0.00           H
ATOM   1318  CA  PHE C   4     125.210 103.060  82.810  1.00  0.00           C
ATOM   1319  HA  PHE C   4     125.800 102.160  82.840  1.00  0.00           H
ATOM   1320  CB  PHE C   4     125.510 103.870  84.110  1.00  0.00           C
ATOM   1321  HB1 PHE C   4     125.010 103.410  84.990  1.00  0.00           H
ATOM   1322  HB2 PHE C   4     125.130 104.910  84.000  1.00  0.00           H
ATOM   1323  CG  PHE C   4     126.990 103.900  84.410  1.00  0.00           C
ATOM   1324  CD1 PHE C   4     127.740 105.080  84.320  1.00  0.00           C
ATOM   1325  HD1 PHE C   4     127.260 105.990  83.990  1.00  0.00           H
ATOM   1326  CE1 PHE C   4     129.100 105.090  84.650  1.00  0.00           C
ATOM   1327  HE1 PHE C   4     129.670 106.000  84.580  1.00  0.00           H
ATOM   1328  CZ  PHE C   4     129.730 103.910  85.080  1.00  0.00           C
ATOM   1329  HZ  PHE C   4     130.780 103.920  85.330  1.00  0.00           H
ATOM   1330  CD2 PHE C   4     127.630 102.720  84.840  1.00  0.00           C
ATOM   1331  HD2 PHE C   4     127.070 101.810  84.930  1.00  0.00           H
ATOM   1332  CE2 PHE C   4     128.990 102.730  85.170  1.00  0.00           C
ATOM   1333  HE2 PHE C   4     129.470 101.820  85.510  1.00  0.00           H
ATOM   1334  C   PHE C   4     123.780 102.560  82.790  1.00  0.00           C
ATOM   1335  O   PHE C   4     122.960 102.860  83.660  1.00  0.00           O
ATOM   1336  N   ARG C   5     123.400 101.770  81.770  1.00  0.00           N
ATOM   1337  HN  ARG C   5     123.970 101.720  80.930  1.00  0.00           H
ATOM   1338  CA  ARG C   5     122.210 100.940  81.750  1.00  0.00           C
ATOM   1339  HA  ARG C   5     121.360 101.600  81.910  1.00  0.00           H
ATOM   1340  CB  ARG C   5     122.040 100.300  80.340  1.00  0.00           C
ATOM   1341  HB1 ARG C   5     123.050  99.930  80.020  1.00  0.00           H
ATOM   1342  HB2 ARG C   5     121.760 101.110  79.630  1.00  0.00           H
ATOM   1343  CG  ARG C   5     121.050  99.130  80.220  1.00  0.00           C
ATOM   1344  HG1 ARG C   5     120.060  99.450  80.620  1.00  0.00           H
ATOM   1345  HG2 ARG C   5     121.420  98.280  80.850  1.00  0.00           H
ATOM   1346  CD  ARG C   5     120.870  98.620  78.790  1.00  0.00           C
ATOM   1347  HD1 ARG C   5     121.850  98.280  78.370  1.00  0.00           H
ATOM   1348  HD2 ARG C   5     120.420  99.390  78.140  1.00  0.00           H
ATOM   1349  NE  ARG C   5     119.950  97.460  78.910  1.00  0.00           N
ATOM   1350  HE  ARG C   5     119.580  97.190  79.820  1.00  0.00           H
ATOM   1351  CZ  ARG C   5     119.670  96.610  77.940  1.00  0.00           C
ATOM   1352  NH1 ARG C   5     120.050  96.740  76.690  1.00  0.00           N
ATOM   1353 HH11 ARG C   5     120.590  97.540  76.410  1.00  0.00           H
ATOM   1354 HH12 ARG C   5     119.850  95.980  76.080  1.00  0.00           H
ATOM   1355  NH2 ARG C   5     118.990  95.520  78.250  1.00  0.00           N
ATOM   1356 HH21 ARG C   5     119.070  95.270  79.230  1.00  0.00           H
ATOM   1357 HH22 ARG C   5     119.050  94.810  77.550  1.00  0.00           H
ATOM   1358  C   ARG C   5     122.120  99.880  82.860  1.00  0.00           C
ATOM   1359  O   ARG C   5     123.120  99.240  83.190  1.00  0.00           O
ATOM   1360  N   HIS C   6     120.930  99.680  83.450  1.00  0.00           N
ATOM   1361  HN  HIS C   6     120.120 100.200  83.140  1.00  0.00           H
ATOM   1362  CA  HIS C   6     120.730  98.700  84.520  1.00  0.00           C
ATOM   1363  HA  HIS C   6     121.510  97.950  84.480  1.00  0.00           H
ATOM   1364  CB  HIS C   6     120.760  99.390  85.910  1.00  0.00           C
ATOM   1365  HB1 HIS C   6     120.420  98.690  86.700  1.00  0.00           H
ATOM   1366  HB2 HIS C   6     120.080 100.260  85.900  1.00  0.00           H
ATOM   1367  ND1 HIS C   6     123.030  98.950  86.810  1.00  0.00           N
ATOM   1368  CG  HIS C   6     122.140  99.860  86.280  1.00  0.00           C
ATOM   1369  CE1 HIS C   6     124.100  99.650  87.130  1.00  0.00           C
ATOM   1370  HE1 HIS C   6     125.030  99.250  87.550  1.00  0.00           H
ATOM   1371  NE2 HIS C   6     123.930 100.970  86.870  1.00  0.00           N
ATOM   1372  HE2 HIS C   6     124.610 101.700  87.040  1.00  0.00           H
ATOM   1373  CD2 HIS C   6     122.670 101.110  86.320  1.00  0.00           C
ATOM   1374  HD2 HIS C   6     122.240 102.060  86.020  1.00  0.00           H
ATOM   1375  C   HIS C   6     119.410  97.950  84.360  1.00  0.00           C
ATOM   1376  O   HIS C   6     118.330  98.540  84.430  1.00  0.00           O
ATOM   1377  N   ASP C   7     119.450  96.620  84.170  1.00  0.00           N
ATOM   1378  HN  ASP C   7     120.320  96.120  84.180  1.00  0.00           H
ATOM   1379  CA  ASP C   7     118.270  95.820  83.860  1.00  0.00           C
ATOM   1380  HA  ASP C   7     117.520  96.460  83.410  1.00  0.00           H
ATOM   1381  CB  ASP C   7     118.610  94.690  82.850  1.00  0.00           C
ATOM   1382  HB1 ASP C   7     117.720  94.050  82.660  1.00  0.00           H
ATOM   1383  HB2 ASP C   7     119.410  94.050  83.280  1.00  0.00           H
ATOM   1384  CG  ASP C   7     119.080  95.220  81.520  1.00  0.00           C
ATOM   1385  OD1 ASP C   7     119.680  94.430  80.750  1.00  0.00           O
ATOM   1386  OD2 ASP C   7     118.780  96.390  81.160  1.00  0.00           O
ATOM   1387  C   ASP C   7     117.650  95.180  85.100  1.00  0.00           C
ATOM   1388  O   ASP C   7     118.290  94.430  85.830  1.00  0.00           O
ATOM   1389  N   SER C   8     116.350  95.450  85.350  1.00  0.00           N
ATOM   1390  HN  SER C   8     115.820  95.980  84.690  1.00  0.00           H
ATOM   1391  CA  SER C   8     115.700  95.060  86.590  1.00  0.00           C
ATOM   1392  HA  SER C   8     116.440  94.860  87.350  1.00  0.00           H
ATOM   1393  CB  SER C   8     114.760  96.170  87.130  1.00  0.00           C
ATOM   1394  HB1 SER C   8     114.280  95.850  88.090  1.00  0.00           H
ATOM   1395  HB2 SER C   8     113.940  96.370  86.390  1.00  0.00           H
ATOM   1396  OG  SER C   8     115.470  97.390  87.350  1.00  0.00           O
ATOM   1397  HG1 SER C   8     116.110  97.210  88.080  1.00  0.00           H
ATOM   1398  C   SER C   8     114.840  93.820  86.440  1.00  0.00           C
ATOM   1399  O   SER C   8     113.860  93.810  85.700  1.00  0.00           O
ATOM   1400  N   GLY C   9     115.170  92.740  87.180  1.00  0.00           N
ATOM   1401  HN  GLY C   9     116.000  92.750  87.760  1.00  0.00           H
ATOM   1402  CA  GLY C   9     114.400  91.500  87.210  1.00  0.00           C
ATOM   1403  HA1 GLY C   9     113.390  91.670  86.880  1.00  0.00           H
ATOM   1404  HA2 GLY C   9     114.930  90.790  86.590  1.00  0.00           H
ATOM   1405  C   GLY C   9     114.350  90.910  88.590  1.00  0.00           C
ATOM   1406  O   GLY C   9     115.270  90.220  89.030  1.00  0.00           O
ATOM   1407  N   TYR C  10     113.240  91.150  89.320  1.00  0.00           N
ATOM   1408  HN  TYR C  10     112.540  91.750  88.960  1.00  0.00           H
ATOM   1409  CA  TYR C  10     112.960  90.510  90.600  1.00  0.00           C
ATOM   1410  HA  TYR C  10     113.500  89.580  90.670  1.00  0.00           H
ATOM   1411  CB  TYR C  10     113.260  91.430  91.820  1.00  0.00           C
ATOM   1412  HB1 TYR C  10     112.950  90.950  92.770  1.00  0.00           H
ATOM   1413  HB2 TYR C  10     112.720  92.390  91.720  1.00  0.00           H
ATOM   1414  CG  TYR C  10     114.730  91.700  91.960  1.00  0.00           C
ATOM   1415  CD1 TYR C  10     115.620  90.630  92.190  1.00  0.00           C
ATOM   1416  HD1 TYR C  10     115.240  89.620  92.230  1.00  0.00           H
ATOM   1417  CE1 TYR C  10     116.990  90.870  92.370  1.00  0.00           C
ATOM   1418  HE1 TYR C  10     117.660  90.040  92.530  1.00  0.00           H
ATOM   1419  CZ  TYR C  10     117.470  92.180  92.370  1.00  0.00           C
ATOM   1420  OH  TYR C  10     118.840  92.390  92.620  1.00  0.00           O
ATOM   1421  HH  TYR C  10     119.030  93.340  92.490  1.00  0.00           H
ATOM   1422  CD2 TYR C  10     115.240  93.010  91.940  1.00  0.00           C
ATOM   1423  HD2 TYR C  10     114.560  93.840  91.800  1.00  0.00           H
ATOM   1424  CE2 TYR C  10     116.600  93.250  92.160  1.00  0.00           C
ATOM   1425  HE2 TYR C  10     116.970  94.270  92.170  1.00  0.00           H
ATOM   1426  C   TYR C  10     111.480  90.140  90.630  1.00  0.00           C
ATOM   1427  O   TYR C  10     110.740  90.510  91.540  1.00  0.00           O
ATOM   1428  N   GLU C  11     111.010  89.440  89.590  1.00  0.00           N
ATOM   1429  HN  GLU C  11     111.640  89.010  88.940  1.00  0.00           H
ATOM   1430  CA  GLU C  11     109.590  89.270  89.350  1.00  0.00           C
ATOM   1431  HA  GLU C  11     109.040  89.630  90.210  1.00  0.00           H
ATOM   1432  CB  GLU C  11     109.120  90.160  88.160  1.00  0.00           C
ATOM   1433  HB1 GLU C  11     108.080  89.880  87.880  1.00  0.00           H
ATOM   1434  HB2 GLU C  11     109.770  89.980  87.290  1.00  0.00           H
ATOM   1435  CG  GLU C  11     109.160  91.660  88.550  1.00  0.00           C
ATOM   1436  HG1 GLU C  11     110.210  91.980  88.720  1.00  0.00           H
ATOM   1437  HG2 GLU C  11     108.590  91.810  89.500  1.00  0.00           H
ATOM   1438  CD  GLU C  11     108.540  92.580  87.520  1.00  0.00           C
ATOM   1439  OE1 GLU C  11     109.210  93.570  87.100  1.00  0.00           O
ATOM   1440  OE2 GLU C  11     107.340  92.420  87.190  1.00  0.00           O
ATOM   1441  C   GLU C  11     109.190  87.810  89.230  1.00  0.00           C
ATOM   1442  O   GLU C  11     109.860  86.990  88.610  1.00  0.00           O
ATOM   1443  N   VAL C  12     108.100  87.450  89.930  1.00  0.00           N
ATOM   1444  HN  VAL C  12     107.510  88.120  90.350  1.00  0.00           H
ATOM   1445  CA  VAL C  12     107.800  86.080  90.290  1.00  0.00           C
ATOM   1446  HA  VAL C  12     108.350  85.400  89.650  1.00  0.00           H
ATOM   1447  CB  VAL C  12     108.150  85.780  91.750  1.00  0.00           C
ATOM   1448  HB  VAL C  12     107.860  84.740  92.010  1.00  0.00           H
ATOM   1449  CG1 VAL C  12     107.410  86.750  92.700  1.00  0.00           C
ATOM   1450 HG11 VAL C  12     107.640  86.480  93.760  1.00  0.00           H
ATOM   1451 HG12 VAL C  12     107.730  87.800  92.540  1.00  0.00           H
ATOM   1452 HG13 VAL C  12     106.310  86.700  92.570  1.00  0.00           H
ATOM   1453  CG2 VAL C  12     109.670  85.890  91.940  1.00  0.00           C
ATOM   1454 HG21 VAL C  12     109.960  85.570  92.960  1.00  0.00           H
ATOM   1455 HG22 VAL C  12     110.200  85.230  91.210  1.00  0.00           H
ATOM   1456 HG23 VAL C  12     110.030  86.930  91.780  1.00  0.00           H
ATOM   1457  C   VAL C  12     106.330  85.790  90.040  1.00  0.00           C
ATOM   1458  O   VAL C  12     105.520  86.680  89.820  1.00  0.00           O
ATOM   1459  N   HIS C  13     105.950  84.500  90.000  1.00  0.00           N
ATOM   1460  HN  HIS C  13     106.600  83.760  90.200  1.00  0.00           H
ATOM   1461  CA  HIS C  13     104.670  84.010  89.530  1.00  0.00           C
ATOM   1462  HA  HIS C  13     104.410  84.560  88.640  1.00  0.00           H
ATOM   1463  CB  HIS C  13     104.830  82.520  89.130  1.00  0.00           C
ATOM   1464  HB1 HIS C  13     105.530  82.470  88.260  1.00  0.00           H
ATOM   1465  HB2 HIS C  13     103.860  82.110  88.790  1.00  0.00           H
ATOM   1466  ND1 HIS C  13     106.750  81.650  90.490  1.00  0.00           N
ATOM   1467  CG  HIS C  13     105.390  81.650  90.220  1.00  0.00           C
ATOM   1468  CE1 HIS C  13     106.920  80.700  91.390  1.00  0.00           C
ATOM   1469  HE1 HIS C  13     107.870  80.390  91.830  1.00  0.00           H
ATOM   1470  NE2 HIS C  13     105.760  80.090  91.710  1.00  0.00           N
ATOM   1471  HE2 HIS C  13     105.660  79.340  92.360  1.00  0.00           H
ATOM   1472  CD2 HIS C  13     104.770  80.690  90.960  1.00  0.00           C
ATOM   1473  HD2 HIS C  13     103.730  80.410  90.980  1.00  0.00           H
ATOM   1474  C   HIS C  13     103.500  84.180  90.490  1.00  0.00           C
ATOM   1475  O   HIS C  13     102.870  83.220  90.930  1.00  0.00           O
ATOM   1476  N   HIS C  14     103.150  85.440  90.810  1.00  0.00           N
ATOM   1477  HN  HIS C  14     103.720  86.190  90.470  1.00  0.00           H
ATOM   1478  CA  HIS C  14     102.020  85.790  91.660  1.00  0.00           C
ATOM   1479  HA  HIS C  14     101.540  84.900  92.030  1.00  0.00           H
ATOM   1480  CB  HIS C  14     102.460  86.690  92.850  1.00  0.00           C
ATOM   1481  HB1 HIS C  14     101.600  86.940  93.500  1.00  0.00           H
ATOM   1482  HB2 HIS C  14     102.880  87.630  92.430  1.00  0.00           H
ATOM   1483  ND1 HIS C  14     104.290  86.900  94.520  1.00  0.00           N
ATOM   1484  CG  HIS C  14     103.520  86.080  93.710  1.00  0.00           C
ATOM   1485  CE1 HIS C  14     105.250  86.120  94.990  1.00  0.00           C
ATOM   1486  HE1 HIS C  14     106.080  86.460  95.600  1.00  0.00           H
ATOM   1487  NE2 HIS C  14     105.120  84.850  94.550  1.00  0.00           N
ATOM   1488  HE2 HIS C  14     105.770  84.090  94.660  1.00  0.00           H
ATOM   1489  CD2 HIS C  14     104.010  84.810  93.740  1.00  0.00           C
ATOM   1490  HD2 HIS C  14     103.670  83.920  93.240  1.00  0.00           H
ATOM   1491  C   HIS C  14     100.990  86.560  90.850  1.00  0.00           C
ATOM   1492  O   HIS C  14     101.290  87.110  89.790  1.00  0.00           O
ATOM   1493  N   GLN C  15      99.740  86.630  91.340  1.00  0.00           N
ATOM   1494  HN  GLN C  15      99.470  86.120  92.170  1.00  0.00           H
ATOM   1495  CA  GLN C  15      98.720  87.510  90.820  1.00  0.00           C
ATOM   1496  HA  GLN C  15      99.220  88.220  90.170  1.00  0.00           H
ATOM   1497  CB  GLN C  15      97.670  86.830  89.900  1.00  0.00           C
ATOM   1498  HB1 GLN C  15      98.210  86.640  88.950  1.00  0.00           H
ATOM   1499  HB2 GLN C  15      96.840  87.520  89.660  1.00  0.00           H
ATOM   1500  CG  GLN C  15      97.130  85.440  90.330  1.00  0.00           C
ATOM   1501  HG1 GLN C  15      97.900  84.850  90.880  1.00  0.00           H
ATOM   1502  HG2 GLN C  15      96.900  84.890  89.390  1.00  0.00           H
ATOM   1503  CD  GLN C  15      95.840  85.480  91.160  1.00  0.00           C
ATOM   1504  OE1 GLN C  15      95.460  86.460  91.790  1.00  0.00           O
ATOM   1505  NE2 GLN C  15      95.120  84.330  91.150  1.00  0.00           N
ATOM   1506 HE21 GLN C  15      95.350  83.580  90.520  1.00  0.00           H
ATOM   1507 HE22 GLN C  15      94.240  84.330  91.610  1.00  0.00           H
ATOM   1508  C   GLN C  15      98.170  88.400  91.930  1.00  0.00           C
ATOM   1509  O   GLN C  15      97.770  87.950  93.000  1.00  0.00           O
ATOM   1510  N   LYS C  16      98.250  89.730  91.730  1.00  0.00           N
ATOM   1511  HN  LYS C  16      98.600  90.090  90.860  1.00  0.00           H
ATOM   1512  CA  LYS C  16      97.990  90.690  92.780  1.00  0.00           C
ATOM   1513  HA  LYS C  16      97.430  90.210  93.580  1.00  0.00           H
ATOM   1514  CB  LYS C  16      99.320  91.250  93.350  1.00  0.00           C
ATOM   1515  HB1 LYS C  16      99.080  91.900  94.230  1.00  0.00           H
ATOM   1516  HB2 LYS C  16      99.820  91.880  92.580  1.00  0.00           H
ATOM   1517  CG  LYS C  16     100.330  90.180  93.810  1.00  0.00           C
ATOM   1518  HG1 LYS C  16     100.690  89.610  92.920  1.00  0.00           H
ATOM   1519  HG2 LYS C  16      99.820  89.450  94.480  1.00  0.00           H
ATOM   1520  CD  LYS C  16     101.530  90.800  94.550  1.00  0.00           C
ATOM   1521  HD1 LYS C  16     102.030  91.530  93.880  1.00  0.00           H
ATOM   1522  HD2 LYS C  16     101.170  91.360  95.430  1.00  0.00           H
ATOM   1523  CE  LYS C  16     102.530  89.730  95.010  1.00  0.00           C
ATOM   1524  HE1 LYS C  16     102.910  89.150  94.140  1.00  0.00           H
ATOM   1525  HE2 LYS C  16     102.060  89.040  95.730  1.00  0.00           H
ATOM   1526  NZ  LYS C  16     103.680  90.360  95.670  1.00  0.00           N
ATOM   1527  HZ1 LYS C  16     104.290  89.630  96.110  1.00  0.00           H
ATOM   1528  HZ2 LYS C  16     104.250  90.940  95.000  1.00  0.00           H
ATOM   1529  HZ3 LYS C  16     103.370  91.010  96.440  1.00  0.00           H
ATOM   1530  C   LYS C  16      97.150  91.850  92.280  1.00  0.00           C
ATOM   1531  O   LYS C  16      97.560  92.590  91.380  1.00  0.00           O
ATOM   1532  N   LEU C  17      95.960  92.070  92.870  1.00  0.00           N
ATOM   1533  HN  LEU C  17      95.650  91.480  93.630  1.00  0.00           H
ATOM   1534  CA  LEU C  17      95.030  93.100  92.420  1.00  0.00           C
ATOM   1535  HA  LEU C  17      95.430  93.580  91.550  1.00  0.00           H
ATOM   1536  CB  LEU C  17      93.680  92.470  91.980  1.00  0.00           C
ATOM   1537  HB1 LEU C  17      93.170  91.990  92.840  1.00  0.00           H
ATOM   1538  HB2 LEU C  17      93.940  91.660  91.270  1.00  0.00           H
ATOM   1539  CG  LEU C  17      92.700  93.420  91.250  1.00  0.00           C
ATOM   1540  HG  LEU C  17      93.310  94.220  90.750  1.00  0.00           H
ATOM   1541  CD1 LEU C  17      91.940  92.670  90.140  1.00  0.00           C
ATOM   1542 HD11 LEU C  17      91.250  93.360  89.610  1.00  0.00           H
ATOM   1543 HD12 LEU C  17      92.640  92.250  89.390  1.00  0.00           H
ATOM   1544 HD13 LEU C  17      91.340  91.840  90.570  1.00  0.00           H
ATOM   1545  CD2 LEU C  17      91.690  94.110  92.170  1.00  0.00           C
ATOM   1546 HD21 LEU C  17      91.110  94.870  91.600  1.00  0.00           H
ATOM   1547 HD22 LEU C  17      90.970  93.360  92.570  1.00  0.00           H
ATOM   1548 HD23 LEU C  17      92.170  94.620  93.030  1.00  0.00           H
ATOM   1549  C   LEU C  17      94.830  94.180  93.480  1.00  0.00           C
ATOM   1550  O   LEU C  17      94.690  93.900  94.670  1.00  0.00           O
ATOM   1551  N   VAL C  18      94.840  95.450  93.040  1.00  0.00           N
ATOM   1552  HN  VAL C  18      95.020  95.630  92.070  1.00  0.00           H
ATOM   1553  CA  VAL C  18      94.540  96.620  93.850  1.00  0.00           C
ATOM   1554  HA  VAL C  18      94.270  96.330  94.850  1.00  0.00           H
ATOM   1555  CB  VAL C  18      95.710  97.620  93.910  1.00  0.00           C
ATOM   1556  HB  VAL C  18      96.050  97.850  92.880  1.00  0.00           H
ATOM   1557  CG1 VAL C  18      95.310  98.940  94.610  1.00  0.00           C
ATOM   1558 HG11 VAL C  18      96.220  99.570  94.750  1.00  0.00           H
ATOM   1559 HG12 VAL C  18      94.590  99.530  94.000  1.00  0.00           H
ATOM   1560 HG13 VAL C  18      94.870  98.740  95.600  1.00  0.00           H
ATOM   1561  CG2 VAL C  18      96.880  96.980  94.680  1.00  0.00           C
ATOM   1562 HG21 VAL C  18      97.740  97.680  94.730  1.00  0.00           H
ATOM   1563 HG22 VAL C  18      96.570  96.730  95.710  1.00  0.00           H
ATOM   1564 HG23 VAL C  18      97.220  96.060  94.170  1.00  0.00           H
ATOM   1565  C   VAL C  18      93.360  97.340  93.240  1.00  0.00           C
ATOM   1566  O   VAL C  18      93.380  97.710  92.070  1.00  0.00           O
ATOM   1567  N   PHE C  19      92.300  97.580  94.040  1.00  0.00           N
ATOM   1568  HN  PHE C  19      92.260  97.190  94.960  1.00  0.00           H
ATOM   1569  CA  PHE C  19      91.230  98.480  93.660  1.00  0.00           C
ATOM   1570  HA  PHE C  19      91.500  99.030  92.770  1.00  0.00           H
ATOM   1571  CB  PHE C  19      89.940  97.650  93.400  1.00  0.00           C
ATOM   1572  HB1 PHE C  19      89.670  97.110  94.330  1.00  0.00           H
ATOM   1573  HB2 PHE C  19      90.170  96.900  92.620  1.00  0.00           H
ATOM   1574  CG  PHE C  19      88.720  98.410  92.910  1.00  0.00           C
ATOM   1575  CD1 PHE C  19      87.460  97.780  93.000  1.00  0.00           C
ATOM   1576  HD1 PHE C  19      87.390  96.800  93.450  1.00  0.00           H
ATOM   1577  CE1 PHE C  19      86.310  98.380  92.480  1.00  0.00           C
ATOM   1578  HE1 PHE C  19      85.360  97.880  92.560  1.00  0.00           H
ATOM   1579  CZ  PHE C  19      86.400  99.620  91.850  1.00  0.00           C
ATOM   1580  HZ  PHE C  19      85.520 100.080  91.430  1.00  0.00           H
ATOM   1581  CD2 PHE C  19      88.790  99.670  92.290  1.00  0.00           C
ATOM   1582  HD2 PHE C  19      89.730 100.180  92.180  1.00  0.00           H
ATOM   1583  CE2 PHE C  19      87.640 100.270  91.750  1.00  0.00           C
ATOM   1584  HE2 PHE C  19      87.720 101.230  91.260  1.00  0.00           H
ATOM   1585  C   PHE C  19      91.090  99.490  94.800  1.00  0.00           C
ATOM   1586  O   PHE C  19      90.630  99.140  95.890  1.00  0.00           O
ATOM   1587  N   PHE C  20      91.520 100.750  94.560  1.00  0.00           N
ATOM   1588  HN  PHE C  20      91.870 100.980  93.650  1.00  0.00           H
ATOM   1589  CA  PHE C  20      91.540 101.830  95.550  1.00  0.00           C
ATOM   1590  HA  PHE C  20      91.830 102.700  94.980  1.00  0.00           H
ATOM   1591  CB  PHE C  20      90.140 102.160  96.150  1.00  0.00           C
ATOM   1592  HB1 PHE C  20      90.220 102.950  96.920  1.00  0.00           H
ATOM   1593  HB2 PHE C  20      89.710 101.270  96.650  1.00  0.00           H
ATOM   1594  CG  PHE C  20      89.170 102.660  95.110  1.00  0.00           C
ATOM   1595  CD1 PHE C  20      88.010 101.930  94.810  1.00  0.00           C
ATOM   1596  HD1 PHE C  20      87.850 100.970  95.290  1.00  0.00           H
ATOM   1597  CE1 PHE C  20      87.050 102.440  93.930  1.00  0.00           C
ATOM   1598  HE1 PHE C  20      86.160 101.860  93.720  1.00  0.00           H
ATOM   1599  CZ  PHE C  20      87.250 103.670  93.310  1.00  0.00           C
ATOM   1600  HZ  PHE C  20      86.540 104.050  92.600  1.00  0.00           H
ATOM   1601  CD2 PHE C  20      89.350 103.920  94.510  1.00  0.00           C
ATOM   1602  HD2 PHE C  20      90.220 104.510  94.750  1.00  0.00           H
ATOM   1603  CE2 PHE C  20      88.400 104.410  93.600  1.00  0.00           C
ATOM   1604  HE2 PHE C  20      88.560 105.370  93.130  1.00  0.00           H
ATOM   1605  C   PHE C  20      92.620 101.710  96.640  1.00  0.00           C
ATOM   1606  O   PHE C  20      92.550 100.870  97.540  1.00  0.00           O
ATOM   1607  N   ALA C  21      93.670 102.570  96.590  1.00  0.00           N
ATOM   1608  HN  ALA C  21      93.720 103.230  95.840  1.00  0.00           H
ATOM   1609  CA  ALA C  21      94.770 102.540  97.540  1.00  0.00           C
ATOM   1610  HA  ALA C  21      94.410 102.140  98.470  1.00  0.00           H
ATOM   1611  CB  ALA C  21      95.890 101.620  97.000  1.00  0.00           C
ATOM   1612  HB1 ALA C  21      95.480 100.600  96.860  1.00  0.00           H
ATOM   1613  HB2 ALA C  21      96.270 102.000  96.020  1.00  0.00           H
ATOM   1614  HB3 ALA C  21      96.730 101.560  97.720  1.00  0.00           H
ATOM   1615  C   ALA C  21      95.340 103.930  97.880  1.00  0.00           C
ATOM   1616  O   ALA C  21      96.550 104.100  98.020  1.00  0.00           O
ATOM   1617  N   GLU C  22      94.480 104.940  98.030  1.00  0.00           N
ATOM   1618  HN  GLU C  22      93.500 104.790  97.880  1.00  0.00           H
ATOM   1619  CA  GLU C  22      94.840 106.300  98.410  1.00  0.00           C
ATOM   1620  HA  GLU C  22      95.550 106.260  99.220  1.00  0.00           H
ATOM   1621  CB  GLU C  22      95.440 107.070  97.200  1.00  0.00           C
ATOM   1622  HB1 GLU C  22      94.710 107.050  96.360  1.00  0.00           H
ATOM   1623  HB2 GLU C  22      96.340 106.510  96.860  1.00  0.00           H
ATOM   1624  CG  GLU C  22      95.870 108.550  97.420  1.00  0.00           C
ATOM   1625  HG1 GLU C  22      94.990 109.210  97.580  1.00  0.00           H
ATOM   1626  HG2 GLU C  22      96.360 108.890  96.480  1.00  0.00           H
ATOM   1627  CD  GLU C  22      96.850 108.780  98.560  1.00  0.00           C
ATOM   1628  OE1 GLU C  22      97.990 109.240  98.280  1.00  0.00           O
ATOM   1629  OE2 GLU C  22      96.490 108.550  99.750  1.00  0.00           O
ATOM   1630  C   GLU C  22      93.570 106.950  98.950  1.00  0.00           C
ATOM   1631  O   GLU C  22      92.500 106.330  98.910  1.00  0.00           O
ATOM   1632  N   ASP C  23      93.610 108.170  99.510  1.00  0.00           N
ATOM   1633  HN  ASP C  23      94.500 108.630  99.610  1.00  0.00           H
ATOM   1634  CA  ASP C  23      92.420 108.900  99.950  1.00  0.00           C
ATOM   1635  HA  ASP C  23      91.960 108.280 100.710  1.00  0.00           H
ATOM   1636  CB  ASP C  23      92.820 110.260 100.590  1.00  0.00           C
ATOM   1637  HB1 ASP C  23      93.210 110.960  99.830  1.00  0.00           H
ATOM   1638  HB2 ASP C  23      93.610 110.060 101.340  1.00  0.00           H
ATOM   1639  CG  ASP C  23      91.660 110.910 101.330  1.00  0.00           C
ATOM   1640  OD1 ASP C  23      91.650 112.160 101.450  1.00  0.00           O
ATOM   1641  OD2 ASP C  23      90.860 110.150 101.930  1.00  0.00           O
ATOM   1642  C   ASP C  23      91.360 109.100  98.850  1.00  0.00           C
ATOM   1643  O   ASP C  23      91.670 109.360  97.690  1.00  0.00           O
ATOM   1644  N   VAL C  24      90.070 108.970  99.210  1.00  0.00           N
ATOM   1645  HN  VAL C  24      89.840 108.870 100.180  1.00  0.00           H
ATOM   1646  CA  VAL C  24      88.970 108.970  98.250  1.00  0.00           C
ATOM   1647  HA  VAL C  24      89.340 109.270  97.280  1.00  0.00           H
ATOM   1648  CB  VAL C  24      88.290 107.610  98.100  1.00  0.00           C
ATOM   1649  HB  VAL C  24      87.850 107.290  99.080  1.00  0.00           H
ATOM   1650  CG1 VAL C  24      87.200 107.650  97.020  1.00  0.00           C
ATOM   1651 HG11 VAL C  24      86.780 106.640  96.860  1.00  0.00           H
ATOM   1652 HG12 VAL C  24      86.360 108.330  97.310  1.00  0.00           H
ATOM   1653 HG13 VAL C  24      87.630 108.000  96.060  1.00  0.00           H
ATOM   1654  CG2 VAL C  24      89.350 106.560  97.710  1.00  0.00           C
ATOM   1655 HG21 VAL C  24      88.880 105.590  97.470  1.00  0.00           H
ATOM   1656 HG22 VAL C  24      89.930 106.910  96.830  1.00  0.00           H
ATOM   1657 HG23 VAL C  24      90.050 106.390  98.560  1.00  0.00           H
ATOM   1658  C   VAL C  24      87.930 109.990  98.650  1.00  0.00           C
ATOM   1659  O   VAL C  24      87.310 109.900  99.710  1.00  0.00           O
ATOM   1660  N   GLY C  25      87.660 110.970  97.770  1.00  0.00           N
ATOM   1661  HN  GLY C  25      88.230 111.050  96.950  1.00  0.00           H
ATOM   1662  CA  GLY C  25      86.610 111.970  97.970  1.00  0.00           C
ATOM   1663  HA1 GLY C  25      86.620 112.280  99.010  1.00  0.00           H
ATOM   1664  HA2 GLY C  25      86.830 112.800  97.310  1.00  0.00           H
ATOM   1665  C   GLY C  25      85.220 111.470  97.660  1.00  0.00           C
ATOM   1666  O   GLY C  25      84.640 110.620  98.340  1.00  0.00           O
ATOM   1667  N   SER C  26      84.590 112.020  96.600  1.00  0.00           N
ATOM   1668  HN  SER C  26      85.080 112.680  96.020  1.00  0.00           H
ATOM   1669  CA  SER C  26      83.250 111.630  96.200  1.00  0.00           C
ATOM   1670  HA  SER C  26      82.670 111.430  97.090  1.00  0.00           H
ATOM   1671  CB  SER C  26      82.490 112.730  95.400  1.00  0.00           C
ATOM   1672  HB1 SER C  26      81.520 112.340  95.040  1.00  0.00           H
ATOM   1673  HB2 SER C  26      83.090 113.030  94.500  1.00  0.00           H
ATOM   1674  OG  SER C  26      82.230 113.880  96.200  1.00  0.00           O
ATOM   1675  HG1 SER C  26      83.010 114.460  96.110  1.00  0.00           H
ATOM   1676  C   SER C  26      83.250 110.370  95.370  1.00  0.00           C
ATOM   1677  O   SER C  26      83.770 110.340  94.250  1.00  0.00           O
ATOM   1678  N   ASN C  27      82.650 109.280  95.870  1.00  0.00           N
ATOM   1679  HN  ASN C  27      82.310 109.260  96.820  1.00  0.00           H
ATOM   1680  CA  ASN C  27      82.600 108.000  95.210  1.00  0.00           C
ATOM   1681  HA  ASN C  27      83.050 108.070  94.220  1.00  0.00           H
ATOM   1682  CB  ASN C  27      83.370 106.980  96.090  1.00  0.00           C
ATOM   1683  HB1 ASN C  27      82.800 106.730  97.000  1.00  0.00           H
ATOM   1684  HB2 ASN C  27      84.320 107.460  96.430  1.00  0.00           H
ATOM   1685  CG  ASN C  27      83.710 105.690  95.360  1.00  0.00           C
ATOM   1686  OD1 ASN C  27      83.070 104.650  95.550  1.00  0.00           O
ATOM   1687  ND2 ASN C  27      84.790 105.740  94.540  1.00  0.00           N
ATOM   1688 HD21 ASN C  27      85.290 106.610  94.450  1.00  0.00           H
ATOM   1689 HD22 ASN C  27      85.170 104.880  94.220  1.00  0.00           H
ATOM   1690  C   ASN C  27      81.140 107.590  95.030  1.00  0.00           C
ATOM   1691  O   ASN C  27      80.410 107.400  96.010  1.00  0.00           O
ATOM   1692  N   LYS C  28      80.640 107.470  93.780  1.00  0.00           N
ATOM   1693  HN  LYS C  28      81.210 107.680  92.980  1.00  0.00           H
ATOM   1694  CA  LYS C  28      79.290 107.000  93.520  1.00  0.00           C
ATOM   1695  HA  LYS C  28      78.880 106.540  94.410  1.00  0.00           H
ATOM   1696  CB  LYS C  28      78.330 108.170  93.120  1.00  0.00           C
ATOM   1697  HB1 LYS C  28      77.430 107.780  92.600  1.00  0.00           H
ATOM   1698  HB2 LYS C  28      78.870 108.810  92.390  1.00  0.00           H
ATOM   1699  CG  LYS C  28      77.850 109.010  94.330  1.00  0.00           C
ATOM   1700  HG1 LYS C  28      78.550 108.820  95.170  1.00  0.00           H
ATOM   1701  HG2 LYS C  28      76.860 108.630  94.670  1.00  0.00           H
ATOM   1702  CD  LYS C  28      77.770 110.530  94.110  1.00  0.00           C
ATOM   1703  HD1 LYS C  28      78.330 110.800  93.180  1.00  0.00           H
ATOM   1704  HD2 LYS C  28      76.720 110.830  93.940  1.00  0.00           H
ATOM   1705  CE  LYS C  28      78.350 111.320  95.300  1.00  0.00           C
ATOM   1706  HE1 LYS C  28      79.330 110.880  95.600  1.00  0.00           H
ATOM   1707  HE2 LYS C  28      77.660 111.260  96.180  1.00  0.00           H
ATOM   1708  NZ  LYS C  28      78.600 112.730  94.990  1.00  0.00           N
ATOM   1709  HZ1 LYS C  28      79.140 113.180  95.770  1.00  0.00           H
ATOM   1710  HZ2 LYS C  28      79.130 112.850  94.090  1.00  0.00           H
ATOM   1711  HZ3 LYS C  28      77.710 113.280  94.880  1.00  0.00           H
ATOM   1712  C   LYS C  28      79.300 105.900  92.470  1.00  0.00           C
ATOM   1713  O   LYS C  28      79.610 106.120  91.310  1.00  0.00           O
ATOM   1714  N   GLY C  29      78.960 104.660  92.880  1.00  0.00           N
ATOM   1715  HN  GLY C  29      78.730 104.530  93.850  1.00  0.00           H
ATOM   1716  CA  GLY C  29      78.920 103.470  92.030  1.00  0.00           C
ATOM   1717  HA1 GLY C  29      78.320 102.730  92.540  1.00  0.00           H
ATOM   1718  HA2 GLY C  29      78.520 103.740  91.070  1.00  0.00           H
ATOM   1719  C   GLY C  29      80.280 102.850  91.780  1.00  0.00           C
ATOM   1720  O   GLY C  29      80.960 103.180  90.810  1.00  0.00           O
ATOM   1721  N   ALA C  30      80.680 101.870  92.610  1.00  0.00           N
ATOM   1722  HN  ALA C  30      80.150 101.650  93.430  1.00  0.00           H
ATOM   1723  CA  ALA C  30      81.900 101.110  92.420  1.00  0.00           C
ATOM   1724  HA  ALA C  30      82.360 101.370  91.470  1.00  0.00           H
ATOM   1725  CB  ALA C  30      82.900 101.430  93.550  1.00  0.00           C
ATOM   1726  HB1 ALA C  30      83.130 102.510  93.550  1.00  0.00           H
ATOM   1727  HB2 ALA C  30      82.470 101.170  94.540  1.00  0.00           H
ATOM   1728  HB3 ALA C  30      83.850 100.870  93.420  1.00  0.00           H
ATOM   1729  C   ALA C  30      81.610  99.620  92.380  1.00  0.00           C
ATOM   1730  O   ALA C  30      81.210  99.020  93.380  1.00  0.00           O
ATOM   1731  N   ILE C  31      81.820  98.960  91.230  1.00  0.00           N
ATOM   1732  HN  ILE C  31      82.160  99.450  90.410  1.00  0.00           H
ATOM   1733  CA  ILE C  31      81.530  97.560  91.020  1.00  0.00           C
ATOM   1734  HA  ILE C  31      81.300  97.090  91.970  1.00  0.00           H
ATOM   1735  CB  ILE C  31      80.300  97.330  90.120  1.00  0.00           C
ATOM   1736  HB  ILE C  31      79.390  97.480  90.750  1.00  0.00           H
ATOM   1737  CG2 ILE C  31      80.260  98.410  89.010  1.00  0.00           C
ATOM   1738 HG21 ILE C  31      79.410  98.210  88.330  1.00  0.00           H
ATOM   1739 HG22 ILE C  31      80.120  99.430  89.420  1.00  0.00           H
ATOM   1740 HG23 ILE C  31      81.190  98.380  88.420  1.00  0.00           H
ATOM   1741  CG1 ILE C  31      80.180  95.930  89.460  1.00  0.00           C
ATOM   1742 HG11 ILE C  31      81.070  95.720  88.840  1.00  0.00           H
ATOM   1743 HG12 ILE C  31      79.320  95.970  88.750  1.00  0.00           H
ATOM   1744  CD  ILE C  31      79.920  94.770  90.430  1.00  0.00           C
ATOM   1745  HD1 ILE C  31      79.890  93.810  89.870  1.00  0.00           H
ATOM   1746  HD2 ILE C  31      80.710  94.700  91.200  1.00  0.00           H
ATOM   1747  HD3 ILE C  31      78.940  94.910  90.930  1.00  0.00           H
ATOM   1748  C   ILE C  31      82.760  96.830  90.520  1.00  0.00           C
ATOM   1749  O   ILE C  31      83.340  97.170  89.490  1.00  0.00           O
ATOM   1750  N   ILE C  32      83.190  95.780  91.240  1.00  0.00           N
ATOM   1751  HN  ILE C  32      82.770  95.540  92.120  1.00  0.00           H
ATOM   1752  CA  ILE C  32      84.170  94.840  90.750  1.00  0.00           C
ATOM   1753  HA  ILE C  32      84.460  95.130  89.740  1.00  0.00           H
ATOM   1754  CB  ILE C  32      85.480  94.780  91.550  1.00  0.00           C
ATOM   1755  HB  ILE C  32      85.940  95.790  91.500  1.00  0.00           H
ATOM   1756  CG2 ILE C  32      85.210  94.490  93.040  1.00  0.00           C
ATOM   1757 HG21 ILE C  32      86.160  94.520  93.610  1.00  0.00           H
ATOM   1758 HG22 ILE C  32      84.520  95.240  93.480  1.00  0.00           H
ATOM   1759 HG23 ILE C  32      84.770  93.480  93.160  1.00  0.00           H
ATOM   1760  CG1 ILE C  32      86.490  93.780  90.940  1.00  0.00           C
ATOM   1761 HG11 ILE C  32      86.490  93.910  89.830  1.00  0.00           H
ATOM   1762 HG12 ILE C  32      86.160  92.740  91.160  1.00  0.00           H
ATOM   1763  CD  ILE C  32      87.920  93.980  91.440  1.00  0.00           C
ATOM   1764  HD1 ILE C  32      88.620  93.290  90.920  1.00  0.00           H
ATOM   1765  HD2 ILE C  32      88.260  95.020  91.250  1.00  0.00           H
ATOM   1766  HD3 ILE C  32      88.000  93.770  92.530  1.00  0.00           H
ATOM   1767  C   ILE C  32      83.510  93.490  90.600  1.00  0.00           C
ATOM   1768  O   ILE C  32      82.840  92.970  91.490  1.00  0.00           O
ATOM   1769  N   GLY C  33      83.650  92.910  89.390  1.00  0.00           N
ATOM   1770  HN  GLY C  33      84.170  93.380  88.670  1.00  0.00           H
ATOM   1771  CA  GLY C  33      83.060  91.630  89.060  1.00  0.00           C
ATOM   1772  HA1 GLY C  33      83.180  90.940  89.880  1.00  0.00           H
ATOM   1773  HA2 GLY C  33      82.040  91.790  88.760  1.00  0.00           H
ATOM   1774  C   GLY C  33      83.790  91.090  87.880  1.00  0.00           C
ATOM   1775  O   GLY C  33      83.600  91.550  86.750  1.00  0.00           O
ATOM   1776  N   LEU C  34      84.650  90.090  88.100  1.00  0.00           N
ATOM   1777  HN  LEU C  34      84.760  89.740  89.020  1.00  0.00           H
ATOM   1778  CA  LEU C  34      85.490  89.460  87.090  1.00  0.00           C
ATOM   1779  HA  LEU C  34      86.100  90.240  86.650  1.00  0.00           H
ATOM   1780  CB  LEU C  34      86.430  88.420  87.750  1.00  0.00           C
ATOM   1781  HB1 LEU C  34      86.880  87.800  86.940  1.00  0.00           H
ATOM   1782  HB2 LEU C  34      85.850  87.740  88.400  1.00  0.00           H
ATOM   1783  CG  LEU C  34      87.620  89.010  88.550  1.00  0.00           C
ATOM   1784  HG  LEU C  34      88.100  89.790  87.910  1.00  0.00           H
ATOM   1785  CD1 LEU C  34      87.260  89.700  89.870  1.00  0.00           C
ATOM   1786 HD11 LEU C  34      88.180  90.050  90.380  1.00  0.00           H
ATOM   1787 HD12 LEU C  34      86.620  90.600  89.710  1.00  0.00           H
ATOM   1788 HD13 LEU C  34      86.730  89.010  90.560  1.00  0.00           H
ATOM   1789  CD2 LEU C  34      88.680  87.920  88.800  1.00  0.00           C
ATOM   1790 HD21 LEU C  34      89.580  88.370  89.280  1.00  0.00           H
ATOM   1791 HD22 LEU C  34      88.280  87.140  89.470  1.00  0.00           H
ATOM   1792 HD23 LEU C  34      88.990  87.450  87.850  1.00  0.00           H
ATOM   1793  C   LEU C  34      84.680  88.860  85.950  1.00  0.00           C
ATOM   1794  O   LEU C  34      85.030  89.010  84.770  1.00  0.00           O
ATOM   1795  N   MET C  35      83.540  88.240  86.300  1.00  0.00           N
ATOM   1796  HN  MET C  35      83.360  88.100  87.280  1.00  0.00           H
ATOM   1797  CA  MET C  35      82.410  87.960  85.440  1.00  0.00           C
ATOM   1798  HA  MET C  35      82.660  88.180  84.400  1.00  0.00           H
ATOM   1799  CB  MET C  35      81.950  86.480  85.590  1.00  0.00           C
ATOM   1800  HB1 MET C  35      80.870  86.370  85.340  1.00  0.00           H
ATOM   1801  HB2 MET C  35      82.060  86.200  86.670  1.00  0.00           H
ATOM   1802  CG  MET C  35      82.740  85.490  84.730  1.00  0.00           C
ATOM   1803  HG1 MET C  35      82.570  84.460  85.120  1.00  0.00           H
ATOM   1804  HG2 MET C  35      83.820  85.710  84.840  1.00  0.00           H
ATOM   1805  SD  MET C  35      82.270  85.550  82.970  1.00  0.00           S
ATOM   1806  CE  MET C  35      80.700  84.630  83.090  1.00  0.00           C
ATOM   1807  HE1 MET C  35      80.270  84.470  82.080  1.00  0.00           H
ATOM   1808  HE2 MET C  35      80.850  83.630  83.560  1.00  0.00           H
ATOM   1809  HE3 MET C  35      79.950  85.190  83.680  1.00  0.00           H
ATOM   1810  C   MET C  35      81.240  88.850  85.830  1.00  0.00           C
ATOM   1811  O   MET C  35      80.650  88.640  86.890  1.00  0.00           O
ATOM   1812  N   VAL C  36      80.860  89.840  85.000  1.00  0.00           N
ATOM   1813  HN  VAL C  36      81.370  90.070  84.170  1.00  0.00           H
ATOM   1814  CA  VAL C  36      79.620  90.560  85.250  1.00  0.00           C
ATOM   1815  HA  VAL C  36      78.960  89.900  85.800  1.00  0.00           H
ATOM   1816  CB  VAL C  36      79.780  91.810  86.130  1.00  0.00           C
ATOM   1817  HB  VAL C  36      80.370  91.500  87.030  1.00  0.00           H
ATOM   1818  CG1 VAL C  36      80.580  92.940  85.470  1.00  0.00           C
ATOM   1819 HG11 VAL C  36      80.680  93.800  86.170  1.00  0.00           H
ATOM   1820 HG12 VAL C  36      81.600  92.580  85.230  1.00  0.00           H
ATOM   1821 HG13 VAL C  36      80.090  93.300  84.540  1.00  0.00           H
ATOM   1822  CG2 VAL C  36      78.400  92.290  86.620  1.00  0.00           C
ATOM   1823 HG21 VAL C  36      78.520  93.130  87.330  1.00  0.00           H
ATOM   1824 HG22 VAL C  36      77.780  92.640  85.760  1.00  0.00           H
ATOM   1825 HG23 VAL C  36      77.850  91.470  87.130  1.00  0.00           H
ATOM   1826  C   VAL C  36      78.860  90.850  83.970  1.00  0.00           C
ATOM   1827  O   VAL C  36      79.350  91.480  83.040  1.00  0.00           O
ATOM   1828  N   GLY C  37      77.600  90.360  83.870  1.00  0.00           N
ATOM   1829  HN  GLY C  37      77.240  89.810  84.630  1.00  0.00           H
ATOM   1830  CA  GLY C  37      76.720  90.640  82.750  1.00  0.00           C
ATOM   1831  HA1 GLY C  37      77.230  91.200  81.980  1.00  0.00           H
ATOM   1832  HA2 GLY C  37      76.340  89.700  82.380  1.00  0.00           H
ATOM   1833  C   GLY C  37      75.550  91.450  83.220  1.00  0.00           C
ATOM   1834  O   GLY C  37      74.820  91.020  84.110  1.00  0.00           O
ATOM   1835  N   GLY C  38      75.330  92.640  82.650  1.00  0.00           N
ATOM   1836  HN  GLY C  38      75.920  92.960  81.900  1.00  0.00           H
ATOM   1837  CA  GLY C  38      74.270  93.530  83.100  1.00  0.00           C
ATOM   1838  HA1 GLY C  38      74.010  94.190  82.290  1.00  0.00           H
ATOM   1839  HA2 GLY C  38      73.430  92.940  83.420  1.00  0.00           H
ATOM   1840  C   GLY C  38      74.700  94.370  84.280  1.00  0.00           C
ATOM   1841  O   GLY C  38      74.650  93.940  85.430  1.00  0.00           O
ATOM   1842  N   VAL C  39      75.140  95.610  84.010  1.00  0.00           N
ATOM   1843  HN  VAL C  39      75.150  95.940  83.060  1.00  0.00           H
ATOM   1844  CA  VAL C  39      75.560  96.560  85.030  1.00  0.00           C
ATOM   1845  HA  VAL C  39      75.210  96.240  86.000  1.00  0.00           H
ATOM   1846  CB  VAL C  39      77.080  96.790  85.070  1.00  0.00           C
ATOM   1847  HB  VAL C  39      77.420  97.210  84.100  1.00  0.00           H
ATOM   1848  CG1 VAL C  39      77.830  95.460  85.290  1.00  0.00           C
ATOM   1849 HG11 VAL C  39      78.920  95.630  85.310  1.00  0.00           H
ATOM   1850 HG12 VAL C  39      77.530  95.010  86.260  1.00  0.00           H
ATOM   1851 HG13 VAL C  39      77.610  94.730  84.480  1.00  0.00           H
ATOM   1852  CG2 VAL C  39      77.450  97.780  86.190  1.00  0.00           C
ATOM   1853 HG21 VAL C  39      78.550  97.860  86.270  1.00  0.00           H
ATOM   1854 HG22 VAL C  39      77.050  98.790  85.990  1.00  0.00           H
ATOM   1855 HG23 VAL C  39      77.050  97.430  87.170  1.00  0.00           H
ATOM   1856  C   VAL C  39      74.900  97.880  84.720  1.00  0.00           C
ATOM   1857  O   VAL C  39      75.090  98.420  83.630  1.00  0.00           O
ATOM   1858  N   VAL C  40      74.140  98.460  85.660  1.00  0.00           N
ATOM   1859  HN  VAL C  40      73.970  98.000  86.530  1.00  0.00           H
ATOM   1860  CA  VAL C  40      73.520  99.770  85.440  1.00  0.00           C
ATOM   1861  HA  VAL C  40      73.820 100.180  84.490  1.00  0.00           H
ATOM   1862  CB  VAL C  40      71.990  99.710  85.470  1.00  0.00           C
ATOM   1863  HB  VAL C  40      71.640  99.390  86.480  1.00  0.00           H
ATOM   1864  CG1 VAL C  40      71.390 101.100  85.160  1.00  0.00           C
ATOM   1865 HG11 VAL C  40      70.280 101.040  85.160  1.00  0.00           H
ATOM   1866 HG12 VAL C  40      71.700 101.870  85.890  1.00  0.00           H
ATOM   1867 HG13 VAL C  40      71.700 101.440  84.150  1.00  0.00           H
ATOM   1868  CG2 VAL C  40      71.490  98.670  84.450  1.00  0.00           C
ATOM   1869 HG21 VAL C  40      70.370  98.670  84.420  1.00  0.00           H
ATOM   1870 HG22 VAL C  40      71.850  98.920  83.430  1.00  0.00           H
ATOM   1871 HG23 VAL C  40      71.830  97.650  84.700  1.00  0.00           H
ATOM   1872  C   VAL C  40      74.010 100.730  86.510  1.00  0.00           C
ATOM   1873  O   VAL C  40      73.620 100.630  87.670  1.00  0.00           O
ATOM   1874  N   ILE C  41      74.850 101.720  86.140  1.00  0.00           N
ATOM   1875  HN  ILE C  41      75.180 101.780  85.190  1.00  0.00           H
ATOM   1876  CA  ILE C  41      75.240 102.770  87.070  1.00  0.00           C
ATOM   1877  HA  ILE C  41      75.030 102.460  88.080  1.00  0.00           H
ATOM   1878  CB  ILE C  41      76.720 103.180  87.020  1.00  0.00           C
ATOM   1879  HB  ILE C  41      76.890 103.900  86.190  1.00  0.00           H
ATOM   1880  CG2 ILE C  41      77.040 103.900  88.350  1.00  0.00           C
ATOM   1881 HG21 ILE C  41      78.070 104.290  88.340  1.00  0.00           H
ATOM   1882 HG22 ILE C  41      76.360 104.760  88.520  1.00  0.00           H
ATOM   1883 HG23 ILE C  41      76.920 103.210  89.210  1.00  0.00           H
ATOM   1884  CG1 ILE C  41      77.690 102.010  86.740  1.00  0.00           C
ATOM   1885 HG11 ILE C  41      78.710 102.440  86.610  1.00  0.00           H
ATOM   1886 HG12 ILE C  41      77.430 101.530  85.770  1.00  0.00           H
ATOM   1887  CD  ILE C  41      77.760 100.950  87.840  1.00  0.00           C
ATOM   1888  HD1 ILE C  41      78.420 100.120  87.520  1.00  0.00           H
ATOM   1889  HD2 ILE C  41      78.180 101.370  88.780  1.00  0.00           H
ATOM   1890  HD3 ILE C  41      76.750 100.530  88.050  1.00  0.00           H
ATOM   1891  C   ILE C  41      74.370 103.980  86.770  1.00  0.00           C
ATOM   1892  O   ILE C  41      74.610 104.740  85.820  1.00  0.00           O
ATOM   1893  N   ALA C  42      73.330 104.220  87.580  1.00  0.00           N
ATOM   1894  HN  ALA C  42      73.160 103.620  88.370  1.00  0.00           H
ATOM   1895  CA  ALA C  42      72.370 105.280  87.380  1.00  0.00           C
ATOM   1896  HA  ALA C  42      72.460 105.690  86.390  1.00  0.00           H
ATOM   1897  CB  ALA C  42      70.960 104.670  87.510  1.00  0.00           C
ATOM   1898  HB1 ALA C  42      70.840 103.850  86.780  1.00  0.00           H
ATOM   1899  HB2 ALA C  42      70.780 104.260  88.520  1.00  0.00           H
ATOM   1900  HB3 ALA C  42      70.180 105.420  87.270  1.00  0.00           H
ATOM   1901  C   ALA C  42      72.630 106.430  88.360  1.00  0.00           C
ATOM   1902  O   ALA C  42      73.700 107.030  88.360  1.00  0.00           O
ATOM   1903  N   NME C  43      71.660 106.770  89.220  1.00  0.00           N
ATOM   1904  HN  NME C  43      70.760 106.330  89.170  1.00  0.00           H
ATOM   1905  CH3 NME C  43      71.830 107.830  90.190  1.00  0.00           C
ATOM   1906 HH31 NME C  43      71.930 108.810  89.680  1.00  0.00           H
ATOM   1907 HH32 NME C  43      70.950 107.880  90.870  1.00  0.00           H
ATOM   1908 HH33 NME C  43      72.730 107.660  90.810  1.00  0.00           H
ATOM   1909  CH3 ACE D   0     134.680 103.630  61.860  1.00  0.00           C
ATOM   1910 HH31 ACE D   0     134.110 104.510  61.480  1.00  0.00           H
ATOM   1911 HH32 ACE D   0     135.600 103.990  62.360  1.00  0.00           H
ATOM   1912 HH33 ACE D   0     134.960 102.990  61.000  1.00  0.00           H
ATOM   1913  C   ACE D   0     133.830 102.860  62.800  1.00  0.00           C
ATOM   1914  O   ACE D   0     133.510 101.700  62.560  1.00  0.00           O
ATOM   1915  N   ASP D   1     133.460 103.510  63.920  1.00  0.00           N
ATOM   1916  HN  ASP D   1     133.780 104.440  64.090  1.00  0.00           H
ATOM   1917  CA  ASP D   1     132.530 102.990  64.890  1.00  0.00           C
ATOM   1918  HA  ASP D   1     132.630 101.910  64.910  1.00  0.00           H
ATOM   1919  CB  ASP D   1     132.850 103.530  66.310  1.00  0.00           C
ATOM   1920  HB1 ASP D   1     132.760 104.640  66.300  1.00  0.00           H
ATOM   1921  HB2 ASP D   1     133.890 103.270  66.580  1.00  0.00           H
ATOM   1922  CG  ASP D   1     131.950 103.000  67.420  1.00  0.00           C
ATOM   1923  OD1 ASP D   1     131.340 101.910  67.270  1.00  0.00           O
ATOM   1924  OD2 ASP D   1     131.890 103.660  68.490  1.00  0.00           O
ATOM   1925  C   ASP D   1     131.090 103.280  64.440  1.00  0.00           C
ATOM   1926  O   ASP D   1     130.790 104.290  63.790  1.00  0.00           O
ATOM   1927  N   ALA D   2     130.180 102.380  64.830  1.00  0.00           N
ATOM   1928  HN  ALA D   2     130.500 101.680  65.460  1.00  0.00           H
ATOM   1929  CA  ALA D   2     128.780 102.390  64.480  1.00  0.00           C
ATOM   1930  HA  ALA D   2     128.350 103.320  64.830  1.00  0.00           H
ATOM   1931  CB  ALA D   2     128.580 102.230  62.960  1.00  0.00           C
ATOM   1932  HB1 ALA D   2     129.150 103.010  62.410  1.00  0.00           H
ATOM   1933  HB2 ALA D   2     128.930 101.240  62.600  1.00  0.00           H
ATOM   1934  HB3 ALA D   2     127.510 102.360  62.690  1.00  0.00           H
ATOM   1935  C   ALA D   2     128.100 101.250  65.240  1.00  0.00           C
ATOM   1936  O   ALA D   2     127.140 100.640  64.760  1.00  0.00           O
ATOM   1937  N   GLU D   3     128.610 100.910  66.440  1.00  0.00           N
ATOM   1938  HN  GLU D   3     129.420 101.380  66.820  1.00  0.00           H
ATOM   1939  CA  GLU D   3     127.940 100.020  67.380  1.00  0.00           C
ATOM   1940  HA  GLU D   3     127.630  99.160  66.800  1.00  0.00           H
ATOM   1941  CB  GLU D   3     128.870  99.480  68.500  1.00  0.00           C
ATOM   1942  HB1 GLU D   3     128.380  99.490  69.500  1.00  0.00           H
ATOM   1943  HB2 GLU D   3     129.740 100.160  68.570  1.00  0.00           H
ATOM   1944  CG  GLU D   3     129.370  98.040  68.230  1.00  0.00           C
ATOM   1945  HG1 GLU D   3     130.200  97.810  68.940  1.00  0.00           H
ATOM   1946  HG2 GLU D   3     129.760  97.930  67.200  1.00  0.00           H
ATOM   1947  CD  GLU D   3     128.300  96.970  68.440  1.00  0.00           C
ATOM   1948  OE1 GLU D   3     128.670  95.770  68.500  1.00  0.00           O
ATOM   1949  OE2 GLU D   3     127.090  97.300  68.530  1.00  0.00           O
ATOM   1950  C   GLU D   3     126.640 100.570  67.960  1.00  0.00           C
ATOM   1951  O   GLU D   3     126.470 101.760  68.210  1.00  0.00           O
ATOM   1952  N   PHE D   4     125.700  99.650  68.210  1.00  0.00           N
ATOM   1953  HN  PHE D   4     125.980  98.690  68.100  1.00  0.00           H
ATOM   1954  CA  PHE D   4     124.350  99.900  68.670  1.00  0.00           C
ATOM   1955  HA  PHE D   4     124.400 100.620  69.470  1.00  0.00           H
ATOM   1956  CB  PHE D   4     123.410 100.420  67.530  1.00  0.00           C
ATOM   1957  HB1 PHE D   4     122.340 100.250  67.750  1.00  0.00           H
ATOM   1958  HB2 PHE D   4     123.650  99.880  66.580  1.00  0.00           H
ATOM   1959  CG  PHE D   4     123.550 101.910  67.320  1.00  0.00           C
ATOM   1960  CD1 PHE D   4     123.960 102.440  66.090  1.00  0.00           C
ATOM   1961  HD1 PHE D   4     124.240 101.780  65.280  1.00  0.00           H
ATOM   1962  CE1 PHE D   4     124.030 103.830  65.900  1.00  0.00           C
ATOM   1963  HE1 PHE D   4     124.360 104.220  64.950  1.00  0.00           H
ATOM   1964  CZ  PHE D   4     123.680 104.700  66.940  1.00  0.00           C
ATOM   1965  HZ  PHE D   4     123.720 105.770  66.800  1.00  0.00           H
ATOM   1966  CD2 PHE D   4     123.190 102.790  68.360  1.00  0.00           C
ATOM   1967  HD2 PHE D   4     122.870 102.390  69.310  1.00  0.00           H
ATOM   1968  CE2 PHE D   4     123.260 104.180  68.170  1.00  0.00           C
ATOM   1969  HE2 PHE D   4     123.000 104.850  68.980  1.00  0.00           H
ATOM   1970  C   PHE D   4     123.740  98.660  69.310  1.00  0.00           C
ATOM   1971  O   PHE D   4     122.520  98.590  69.530  1.00  0.00           O
ATOM   1972  N   ARG D   5     124.550  97.640  69.660  1.00  0.00           N
ATOM   1973  HN  ARG D   5     125.530  97.640  69.420  1.00  0.00           H
ATOM   1974  CA  ARG D   5     124.110  96.480  70.400  1.00  0.00           C
ATOM   1975  HA  ARG D   5     123.330  96.010  69.820  1.00  0.00           H
ATOM   1976  CB  ARG D   5     125.230  95.410  70.560  1.00  0.00           C
ATOM   1977  HB1 ARG D   5     126.160  95.930  70.870  1.00  0.00           H
ATOM   1978  HB2 ARG D   5     125.420  94.970  69.550  1.00  0.00           H
ATOM   1979  CG  ARG D   5     124.950  94.270  71.570  1.00  0.00           C
ATOM   1980  HG1 ARG D   5     123.960  93.810  71.340  1.00  0.00           H
ATOM   1981  HG2 ARG D   5     124.890  94.690  72.600  1.00  0.00           H
ATOM   1982  CD  ARG D   5     126.020  93.180  71.560  1.00  0.00           C
ATOM   1983  HD1 ARG D   5     127.020  93.640  71.750  1.00  0.00           H
ATOM   1984  HD2 ARG D   5     126.020  92.660  70.570  1.00  0.00           H
ATOM   1985  NE  ARG D   5     125.700  92.210  72.650  1.00  0.00           N
ATOM   1986  HE  ARG D   5     124.930  92.410  73.280  1.00  0.00           H
ATOM   1987  CZ  ARG D   5     126.450  91.160  72.950  1.00  0.00           C
ATOM   1988  NH1 ARG D   5     127.550  90.860  72.290  1.00  0.00           N
ATOM   1989 HH11 ARG D   5     127.790  91.400  71.480  1.00  0.00           H
ATOM   1990 HH12 ARG D   5     128.110  90.080  72.550  1.00  0.00           H
ATOM   1991  NH2 ARG D   5     126.060  90.380  73.930  1.00  0.00           N
ATOM   1992 HH21 ARG D   5     125.110  90.530  74.240  1.00  0.00           H
ATOM   1993 HH22 ARG D   5     126.500  89.490  74.090  1.00  0.00           H
ATOM   1994  C   ARG D   5     123.500  96.780  71.770  1.00  0.00           C
ATOM   1995  O   ARG D   5     124.170  97.240  72.680  1.00  0.00           O
ATOM   1996  N   HIS D   6     122.200  96.480  71.920  1.00  0.00           N
ATOM   1997  HN  HIS D   6     121.640  96.210  71.130  1.00  0.00           H
ATOM   1998  CA  HIS D   6     121.540  96.470  73.210  1.00  0.00           C
ATOM   1999  HA  HIS D   6     122.280  96.430  74.000  1.00  0.00           H
ATOM   2000  CB  HIS D   6     120.670  97.730  73.420  1.00  0.00           C
ATOM   2001  HB1 HIS D   6     119.790  97.530  74.070  1.00  0.00           H
ATOM   2002  HB2 HIS D   6     120.290  98.080  72.440  1.00  0.00           H
ATOM   2003  ND1 HIS D   6     121.570  98.860  75.440  1.00  0.00           N
ATOM   2004  CG  HIS D   6     121.490  98.800  74.060  1.00  0.00           C
ATOM   2005  CE1 HIS D   6     122.420  99.840  75.690  1.00  0.00           C
ATOM   2006  HE1 HIS D   6     122.790 100.130  76.670  1.00  0.00           H
ATOM   2007  NE2 HIS D   6     122.870 100.410  74.540  1.00  0.00           N
ATOM   2008  HE2 HIS D   6     123.660 101.030  74.480  1.00  0.00           H
ATOM   2009  CD2 HIS D   6     122.270  99.760  73.490  1.00  0.00           C
ATOM   2010  HD2 HIS D   6     122.470  99.960  72.450  1.00  0.00           H
ATOM   2011  C   HIS D   6     120.730  95.210  73.340  1.00  0.00           C
ATOM   2012  O   HIS D   6     119.630  95.080  72.800  1.00  0.00           O
ATOM   2013  N   ASP D   7     121.270  94.230  74.090  1.00  0.00           N
ATOM   2014  HN  ASP D   7     122.230  94.280  74.400  1.00  0.00           H
ATOM   2015  CA  ASP D   7     120.640  92.980  74.420  1.00  0.00           C
ATOM   2016  HA  ASP D   7     120.410  92.480  73.490  1.00  0.00           H
ATOM   2017  CB  ASP D   7     121.600  92.100  75.270  1.00  0.00           C
ATOM   2018  HB1 ASP D   7     121.180  91.080  75.380  1.00  0.00           H
ATOM   2019  HB2 ASP D   7     121.730  92.550  76.280  1.00  0.00           H
ATOM   2020  CG  ASP D   7     122.990  91.980  74.680  1.00  0.00           C
ATOM   2021  OD1 ASP D   7     123.700  93.000  74.480  1.00  0.00           O
ATOM   2022  OD2 ASP D   7     123.450  90.820  74.510  1.00  0.00           O
ATOM   2023  C   ASP D   7     119.330  93.150  75.190  1.00  0.00           C
ATOM   2024  O   ASP D   7     119.170  94.090  75.970  1.00  0.00           O
ATOM   2025  N   SER D   8     118.350  92.260  75.010  1.00  0.00           N
ATOM   2026  HN  SER D   8     118.450  91.470  74.390  1.00  0.00           H
ATOM   2027  CA  SER D   8     117.080  92.390  75.710  1.00  0.00           C
ATOM   2028  HA  SER D   8     117.310  92.640  76.740  1.00  0.00           H
ATOM   2029  CB  SER D   8     116.140  93.510  75.170  1.00  0.00           C
ATOM   2030  HB1 SER D   8     116.680  94.480  75.280  1.00  0.00           H
ATOM   2031  HB2 SER D   8     115.210  93.590  75.780  1.00  0.00           H
ATOM   2032  OG  SER D   8     115.780  93.370  73.800  1.00  0.00           O
ATOM   2033  HG1 SER D   8     115.450  94.250  73.530  1.00  0.00           H
ATOM   2034  C   SER D   8     116.380  91.060  75.800  1.00  0.00           C
ATOM   2035  O   SER D   8     116.820  90.060  75.240  1.00  0.00           O
ATOM   2036  N   GLY D   9     115.280  90.990  76.580  1.00  0.00           N
ATOM   2037  HN  GLY D   9     114.910  91.820  76.990  1.00  0.00           H
ATOM   2038  CA  GLY D   9     114.590  89.750  76.920  1.00  0.00           C
ATOM   2039  HA1 GLY D   9     113.540  89.890  76.700  1.00  0.00           H
ATOM   2040  HA2 GLY D   9     115.010  88.920  76.370  1.00  0.00           H
ATOM   2041  C   GLY D   9     114.750  89.430  78.380  1.00  0.00           C
ATOM   2042  O   GLY D   9     115.790  88.960  78.830  1.00  0.00           O
ATOM   2043  N   TYR D  10     113.690  89.670  79.170  1.00  0.00           N
ATOM   2044  HN  TYR D  10     112.880  90.140  78.810  1.00  0.00           H
ATOM   2045  CA  TYR D  10     113.640  89.220  80.550  1.00  0.00           C
ATOM   2046  HA  TYR D  10     114.490  88.590  80.760  1.00  0.00           H
ATOM   2047  CB  TYR D  10     113.650  90.350  81.630  1.00  0.00           C
ATOM   2048  HB1 TYR D  10     114.510  90.170  82.310  1.00  0.00           H
ATOM   2049  HB2 TYR D  10     112.740  90.320  82.270  1.00  0.00           H
ATOM   2050  CG  TYR D  10     113.790  91.750  81.090  1.00  0.00           C
ATOM   2051  CD1 TYR D  10     115.060  92.330  80.880  1.00  0.00           C
ATOM   2052  HD1 TYR D  10     115.940  91.730  81.030  1.00  0.00           H
ATOM   2053  CE1 TYR D  10     115.180  93.680  80.520  1.00  0.00           C
ATOM   2054  HE1 TYR D  10     116.160  94.120  80.380  1.00  0.00           H
ATOM   2055  CZ  TYR D  10     114.030  94.470  80.390  1.00  0.00           C
ATOM   2056  OH  TYR D  10     114.110  95.840  80.090  1.00  0.00           O
ATOM   2057  HH  TYR D  10     114.920  96.000  79.550  1.00  0.00           H
ATOM   2058  CD2 TYR D  10     112.650  92.550  80.920  1.00  0.00           C
ATOM   2059  HD2 TYR D  10     111.670  92.130  81.100  1.00  0.00           H
ATOM   2060  CE2 TYR D  10     112.770  93.910  80.580  1.00  0.00           C
ATOM   2061  HE2 TYR D  10     111.890  94.520  80.490  1.00  0.00           H
ATOM   2062  C   TYR D  10     112.420  88.340  80.740  1.00  0.00           C
ATOM   2063  O   TYR D  10     111.280  88.780  80.640  1.00  0.00           O
ATOM   2064  N   GLU D  11     112.650  87.060  81.040  1.00  0.00           N
ATOM   2065  HN  GLU D  11     113.580  86.680  81.020  1.00  0.00           H
ATOM   2066  CA  GLU D  11     111.610  86.080  81.270  1.00  0.00           C
ATOM   2067  HA  GLU D  11     110.760  86.310  80.640  1.00  0.00           H
ATOM   2068  CB  GLU D  11     112.120  84.690  80.860  1.00  0.00           C
ATOM   2069  HB1 GLU D  11     111.430  83.890  81.200  1.00  0.00           H
ATOM   2070  HB2 GLU D  11     113.100  84.510  81.370  1.00  0.00           H
ATOM   2071  CG  GLU D  11     112.280  84.580  79.330  1.00  0.00           C
ATOM   2072  HG1 GLU D  11     112.720  85.500  78.900  1.00  0.00           H
ATOM   2073  HG2 GLU D  11     111.280  84.440  78.870  1.00  0.00           H
ATOM   2074  CD  GLU D  11     113.190  83.440  78.920  1.00  0.00           C
ATOM   2075  OE1 GLU D  11     112.710  82.470  78.280  1.00  0.00           O
ATOM   2076  OE2 GLU D  11     114.420  83.570  79.170  1.00  0.00           O
ATOM   2077  C   GLU D  11     111.130  86.100  82.710  1.00  0.00           C
ATOM   2078  O   GLU D  11     111.740  85.540  83.600  1.00  0.00           O
ATOM   2079  N   VAL D  12     110.010  86.810  82.940  1.00  0.00           N
ATOM   2080  HN  VAL D  12     109.550  87.280  82.190  1.00  0.00           H
ATOM   2081  CA  VAL D  12     109.380  86.980  84.240  1.00  0.00           C
ATOM   2082  HA  VAL D  12     109.500  86.070  84.810  1.00  0.00           H
ATOM   2083  CB  VAL D  12     109.900  88.170  85.070  1.00  0.00           C
ATOM   2084  HB  VAL D  12     109.250  88.290  85.960  1.00  0.00           H
ATOM   2085  CG1 VAL D  12     111.320  87.880  85.590  1.00  0.00           C
ATOM   2086 HG11 VAL D  12     111.650  88.710  86.260  1.00  0.00           H
ATOM   2087 HG12 VAL D  12     111.340  86.940  86.180  1.00  0.00           H
ATOM   2088 HG13 VAL D  12     112.040  87.800  84.750  1.00  0.00           H
ATOM   2089  CG2 VAL D  12     109.890  89.470  84.250  1.00  0.00           C
ATOM   2090 HG21 VAL D  12     110.270  90.320  84.870  1.00  0.00           H
ATOM   2091 HG22 VAL D  12     110.540  89.390  83.360  1.00  0.00           H
ATOM   2092 HG23 VAL D  12     108.860  89.710  83.930  1.00  0.00           H
ATOM   2093  C   VAL D  12     107.890  87.170  84.010  1.00  0.00           C
ATOM   2094  O   VAL D  12     107.460  87.660  82.960  1.00  0.00           O
ATOM   2095  N   HIS D  13     107.050  86.790  84.980  1.00  0.00           N
ATOM   2096  HN  HIS D  13     107.390  86.320  85.800  1.00  0.00           H
ATOM   2097  CA  HIS D  13     105.610  86.950  84.850  1.00  0.00           C
ATOM   2098  HA  HIS D  13     105.440  87.880  84.350  1.00  0.00           H
ATOM   2099  CB  HIS D  13     104.940  85.840  83.990  1.00  0.00           C
ATOM   2100  HB1 HIS D  13     104.980  86.190  82.940  1.00  0.00           H
ATOM   2101  HB2 HIS D  13     103.880  85.690  84.250  1.00  0.00           H
ATOM   2102  ND1 HIS D  13     105.490  83.620  85.000  1.00  0.00           N
ATOM   2103  CG  HIS D  13     105.660  84.530  83.980  1.00  0.00           C
ATOM   2104  CE1 HIS D  13     106.110  82.530  84.600  1.00  0.00           C
ATOM   2105  HE1 HIS D  13     106.210  81.610  85.180  1.00  0.00           H
ATOM   2106  NE2 HIS D  13     106.650  82.690  83.370  1.00  0.00           N
ATOM   2107  HE2 HIS D  13     107.260  82.060  82.870  1.00  0.00           H
ATOM   2108  CD2 HIS D  13     106.370  83.970  82.970  1.00  0.00           C
ATOM   2109  HD2 HIS D  13     106.710  84.400  82.030  1.00  0.00           H
ATOM   2110  C   HIS D  13     104.910  87.150  86.180  1.00  0.00           C
ATOM   2111  O   HIS D  13     104.210  86.300  86.710  1.00  0.00           O
ATOM   2112  N   HIS D  14     105.080  88.360  86.740  1.00  0.00           N
ATOM   2113  HN  HIS D  14     105.690  89.040  86.300  1.00  0.00           H
ATOM   2114  CA  HIS D  14     104.310  88.870  87.850  1.00  0.00           C
ATOM   2115  HA  HIS D  14     103.960  88.050  88.470  1.00  0.00           H
ATOM   2116  CB  HIS D  14     105.180  89.820  88.700  1.00  0.00           C
ATOM   2117  HB1 HIS D  14     105.610  90.610  88.050  1.00  0.00           H
ATOM   2118  HB2 HIS D  14     106.010  89.230  89.130  1.00  0.00           H
ATOM   2119  ND1 HIS D  14     103.720  89.740  90.700  1.00  0.00           N
ATOM   2120  CG  HIS D  14     104.470  90.500  89.820  1.00  0.00           C
ATOM   2121  CE1 HIS D  14     103.260  90.600  91.580  1.00  0.00           C
ATOM   2122  HE1 HIS D  14     102.600  90.330  92.410  1.00  0.00           H
ATOM   2123  NE2 HIS D  14     103.680  91.860  91.330  1.00  0.00           N
ATOM   2124  HE2 HIS D  14     103.520  92.660  91.910  1.00  0.00           H
ATOM   2125  CD2 HIS D  14     104.450  91.800  90.190  1.00  0.00           C
ATOM   2126  HD2 HIS D  14     104.950  92.650  89.740  1.00  0.00           H
ATOM   2127  C   HIS D  14     103.100  89.610  87.320  1.00  0.00           C
ATOM   2128  O   HIS D  14     103.230  90.560  86.550  1.00  0.00           O
ATOM   2129  N   GLN D  15     101.870  89.190  87.690  1.00  0.00           N
ATOM   2130  HN  GLN D  15     101.760  88.470  88.370  1.00  0.00           H
ATOM   2131  CA  GLN D  15     100.660  89.790  87.150  1.00  0.00           C
ATOM   2132  HA  GLN D  15     100.890  90.380  86.270  1.00  0.00           H
ATOM   2133  CB  GLN D  15      99.640  88.710  86.740  1.00  0.00           C
ATOM   2134  HB1 GLN D  15      98.670  89.190  86.450  1.00  0.00           H
ATOM   2135  HB2 GLN D  15      99.440  88.060  87.620  1.00  0.00           H
ATOM   2136  CG  GLN D  15     100.110  87.810  85.570  1.00  0.00           C
ATOM   2137  HG1 GLN D  15      99.380  86.980  85.440  1.00  0.00           H
ATOM   2138  HG2 GLN D  15     101.090  87.360  85.820  1.00  0.00           H
ATOM   2139  CD  GLN D  15     100.280  88.550  84.240  1.00  0.00           C
ATOM   2140  OE1 GLN D  15     101.300  89.170  83.920  1.00  0.00           O
ATOM   2141  NE2 GLN D  15      99.240  88.460  83.380  1.00  0.00           N
ATOM   2142 HE21 GLN D  15      98.460  87.870  83.610  1.00  0.00           H
ATOM   2143 HE22 GLN D  15      99.330  88.900  82.490  1.00  0.00           H
ATOM   2144  C   GLN D  15     100.070  90.740  88.170  1.00  0.00           C
ATOM   2145  O   GLN D  15      99.480  90.340  89.180  1.00  0.00           O
ATOM   2146  N   LYS D  16     100.230  92.050  87.940  1.00  0.00           N
ATOM   2147  HN  LYS D  16     100.670  92.370  87.100  1.00  0.00           H
ATOM   2148  CA  LYS D  16      99.890  93.060  88.920  1.00  0.00           C
ATOM   2149  HA  LYS D  16      99.440  92.610  89.790  1.00  0.00           H
ATOM   2150  CB  LYS D  16     101.160  93.820  89.350  1.00  0.00           C
ATOM   2151  HB1 LYS D  16     101.550  94.450  88.510  1.00  0.00           H
ATOM   2152  HB2 LYS D  16     101.940  93.060  89.570  1.00  0.00           H
ATOM   2153  CG  LYS D  16     100.950  94.690  90.590  1.00  0.00           C
ATOM   2154  HG1 LYS D  16     100.520  94.040  91.390  1.00  0.00           H
ATOM   2155  HG2 LYS D  16     100.200  95.480  90.360  1.00  0.00           H
ATOM   2156  CD  LYS D  16     102.250  95.320  91.110  1.00  0.00           C
ATOM   2157  HD1 LYS D  16     103.010  94.530  91.250  1.00  0.00           H
ATOM   2158  HD2 LYS D  16     102.660  96.020  90.350  1.00  0.00           H
ATOM   2159  CE  LYS D  16     102.090  96.050  92.450  1.00  0.00           C
ATOM   2160  HE1 LYS D  16     103.050  96.480  92.780  1.00  0.00           H
ATOM   2161  HE2 LYS D  16     101.730  95.340  93.220  1.00  0.00           H
ATOM   2162  NZ  LYS D  16     101.100  97.140  92.350  1.00  0.00           N
ATOM   2163  HZ1 LYS D  16     100.900  97.460  93.340  1.00  0.00           H
ATOM   2164  HZ2 LYS D  16     101.460  97.960  91.800  1.00  0.00           H
ATOM   2165  HZ3 LYS D  16     100.220  96.810  91.920  1.00  0.00           H
ATOM   2166  C   LYS D  16      98.880  94.010  88.310  1.00  0.00           C
ATOM   2167  O   LYS D  16      99.180  94.720  87.350  1.00  0.00           O
ATOM   2168  N   LEU D  17      97.660  94.030  88.860  1.00  0.00           N
ATOM   2169  HN  LEU D  17      97.450  93.480  89.670  1.00  0.00           H
ATOM   2170  CA  LEU D  17      96.550  94.740  88.260  1.00  0.00           C
ATOM   2171  HA  LEU D  17      96.860  95.210  87.340  1.00  0.00           H
ATOM   2172  CB  LEU D  17      95.390  93.740  87.990  1.00  0.00           C
ATOM   2173  HB1 LEU D  17      94.920  93.420  88.940  1.00  0.00           H
ATOM   2174  HB2 LEU D  17      95.860  92.840  87.530  1.00  0.00           H
ATOM   2175  CG  LEU D  17      94.290  94.190  87.000  1.00  0.00           C
ATOM   2176  HG  LEU D  17      93.660  93.290  86.800  1.00  0.00           H
ATOM   2177  CD1 LEU D  17      93.340  95.260  87.560  1.00  0.00           C
ATOM   2178 HD11 LEU D  17      92.490  95.400  86.860  1.00  0.00           H
ATOM   2179 HD12 LEU D  17      92.940  94.950  88.550  1.00  0.00           H
ATOM   2180 HD13 LEU D  17      93.860  96.230  87.680  1.00  0.00           H
ATOM   2181  CD2 LEU D  17      94.870  94.630  85.640  1.00  0.00           C
ATOM   2182 HD21 LEU D  17      94.050  94.890  84.940  1.00  0.00           H
ATOM   2183 HD22 LEU D  17      95.510  95.530  85.750  1.00  0.00           H
ATOM   2184 HD23 LEU D  17      95.470  93.820  85.180  1.00  0.00           H
ATOM   2185  C   LEU D  17      96.130  95.840  89.230  1.00  0.00           C
ATOM   2186  O   LEU D  17      95.760  95.580  90.370  1.00  0.00           O
ATOM   2187  N   VAL D  18      96.230  97.110  88.810  1.00  0.00           N
ATOM   2188  HN  VAL D  18      96.560  97.310  87.880  1.00  0.00           H
ATOM   2189  CA  VAL D  18      95.970  98.240  89.690  1.00  0.00           C
ATOM   2190  HA  VAL D  18      95.590  97.900  90.640  1.00  0.00           H
ATOM   2191  CB  VAL D  18      97.240  99.050  89.950  1.00  0.00           C
ATOM   2192  HB  VAL D  18      97.660  99.410  88.990  1.00  0.00           H
ATOM   2193  CG1 VAL D  18      96.960 100.260  90.860  1.00  0.00           C
ATOM   2194 HG11 VAL D  18      97.920 100.780  91.090  1.00  0.00           H
ATOM   2195 HG12 VAL D  18      96.290 101.000  90.380  1.00  0.00           H
ATOM   2196 HG13 VAL D  18      96.510  99.940  91.820  1.00  0.00           H
ATOM   2197  CG2 VAL D  18      98.300  98.140  90.610  1.00  0.00           C
ATOM   2198 HG21 VAL D  18      99.200  98.750  90.850  1.00  0.00           H
ATOM   2199 HG22 VAL D  18      97.910  97.700  91.550  1.00  0.00           H
ATOM   2200 HG23 VAL D  18      98.610  97.320  89.920  1.00  0.00           H
ATOM   2201  C   VAL D  18      94.900  99.140  89.090  1.00  0.00           C
ATOM   2202  O   VAL D  18      95.020  99.590  87.960  1.00  0.00           O
ATOM   2203  N   PHE D  19      93.830  99.410  89.860  1.00  0.00           N
ATOM   2204  HN  PHE D  19      93.700  98.950  90.740  1.00  0.00           H
ATOM   2205  CA  PHE D  19      92.800 100.360  89.490  1.00  0.00           C
ATOM   2206  HA  PHE D  19      93.080 100.870  88.580  1.00  0.00           H
ATOM   2207  CB  PHE D  19      91.440  99.610  89.360  1.00  0.00           C
ATOM   2208  HB1 PHE D  19      91.010  99.390  90.360  1.00  0.00           H
ATOM   2209  HB2 PHE D  19      91.650  98.630  88.890  1.00  0.00           H
ATOM   2210  CG  PHE D  19      90.380 100.260  88.490  1.00  0.00           C
ATOM   2211  CD1 PHE D  19      89.030  99.950  88.730  1.00  0.00           C
ATOM   2212  HD1 PHE D  19      88.790  99.300  89.560  1.00  0.00           H
ATOM   2213  CE1 PHE D  19      88.020 100.390  87.880  1.00  0.00           C
ATOM   2214  HE1 PHE D  19      86.990 100.120  88.070  1.00  0.00           H
ATOM   2215  CZ  PHE D  19      88.340 101.130  86.740  1.00  0.00           C
ATOM   2216  HZ  PHE D  19      87.560 101.430  86.050  1.00  0.00           H
ATOM   2217  CD2 PHE D  19      90.690 101.010  87.340  1.00  0.00           C
ATOM   2218  HD2 PHE D  19      91.720 101.220  87.080  1.00  0.00           H
ATOM   2219  CE2 PHE D  19      89.680 101.430  86.460  1.00  0.00           C
ATOM   2220  HE2 PHE D  19      89.930 101.950  85.550  1.00  0.00           H
ATOM   2221  C   PHE D  19      92.770 101.380  90.620  1.00  0.00           C
ATOM   2222  O   PHE D  19      92.420 101.060  91.760  1.00  0.00           O
ATOM   2223  N   PHE D  20      93.170 102.640  90.340  1.00  0.00           N
ATOM   2224  HN  PHE D  20      93.480 102.860  89.410  1.00  0.00           H
ATOM   2225  CA  PHE D  20      93.160 103.740  91.290  1.00  0.00           C
ATOM   2226  HA  PHE D  20      93.500 104.590  90.720  1.00  0.00           H
ATOM   2227  CB  PHE D  20      91.740 104.100  91.810  1.00  0.00           C
ATOM   2228  HB1 PHE D  20      91.790 104.970  92.500  1.00  0.00           H
ATOM   2229  HB2 PHE D  20      91.310 103.250  92.380  1.00  0.00           H
ATOM   2230  CG  PHE D  20      90.800 104.470  90.690  1.00  0.00           C
ATOM   2231  CD1 PHE D  20      90.870 105.750  90.120  1.00  0.00           C
ATOM   2232  HD1 PHE D  20      91.630 106.440  90.430  1.00  0.00           H
ATOM   2233  CE1 PHE D  20      89.930 106.150  89.150  1.00  0.00           C
ATOM   2234  HE1 PHE D  20      89.990 107.130  88.720  1.00  0.00           H
ATOM   2235  CZ  PHE D  20      88.940 105.250  88.730  1.00  0.00           C
ATOM   2236  HZ  PHE D  20      88.230 105.560  87.980  1.00  0.00           H
ATOM   2237  CD2 PHE D  20      89.800 103.590  90.270  1.00  0.00           C
ATOM   2238  HD2 PHE D  20      89.740 102.600  90.710  1.00  0.00           H
ATOM   2239  CE2 PHE D  20      88.870 103.970  89.290  1.00  0.00           C
ATOM   2240  HE2 PHE D  20      88.120 103.270  88.960  1.00  0.00           H
ATOM   2241  C   PHE D  20      94.160 103.650  92.460  1.00  0.00           C
ATOM   2242  O   PHE D  20      93.790 103.480  93.620  1.00  0.00           O
ATOM   2243  N   ALA D  21      95.460 103.860  92.190  1.00  0.00           N
ATOM   2244  HN  ALA D  21      95.750 103.940  91.220  1.00  0.00           H
ATOM   2245  CA  ALA D  21      96.500 104.080  93.180  1.00  0.00           C
ATOM   2246  HA  ALA D  21      96.160 103.780  94.160  1.00  0.00           H
ATOM   2247  CB  ALA D  21      97.760 103.270  92.800  1.00  0.00           C
ATOM   2248  HB1 ALA D  21      97.520 102.180  92.820  1.00  0.00           H
ATOM   2249  HB2 ALA D  21      98.100 103.540  91.780  1.00  0.00           H
ATOM   2250  HB3 ALA D  21      98.590 103.460  93.510  1.00  0.00           H
ATOM   2251  C   ALA D  21      96.870 105.560  93.270  1.00  0.00           C
ATOM   2252  O   ALA D  21      97.870 105.960  93.860  1.00  0.00           O
ATOM   2253  N   GLU D  22      96.010 106.400  92.670  1.00  0.00           N
ATOM   2254  HN  GLU D  22      95.240 106.020  92.180  1.00  0.00           H
ATOM   2255  CA  GLU D  22      96.130 107.830  92.530  1.00  0.00           C
ATOM   2256  HA  GLU D  22      96.910 108.210  93.190  1.00  0.00           H
ATOM   2257  CB  GLU D  22      96.430 108.200  91.060  1.00  0.00           C
ATOM   2258  HB1 GLU D  22      96.100 109.250  90.860  1.00  0.00           H
ATOM   2259  HB2 GLU D  22      95.850 107.550  90.370  1.00  0.00           H
ATOM   2260  CG  GLU D  22      97.940 108.180  90.690  1.00  0.00           C
ATOM   2261  HG1 GLU D  22      98.480 108.710  91.500  1.00  0.00           H
ATOM   2262  HG2 GLU D  22      98.060 108.750  89.750  1.00  0.00           H
ATOM   2263  CD  GLU D  22      98.630 106.840  90.450  1.00  0.00           C
ATOM   2264  OE1 GLU D  22      99.890 106.830  90.500  1.00  0.00           O
ATOM   2265  OE2 GLU D  22      97.970 105.810  90.190  1.00  0.00           O
ATOM   2266  C   GLU D  22      94.830 108.480  92.970  1.00  0.00           C
ATOM   2267  O   GLU D  22      93.810 107.800  93.050  1.00  0.00           O
ATOM   2268  N   ASP D  23      94.850 109.800  93.310  1.00  0.00           N
ATOM   2269  HN  ASP D  23      95.730 110.270  93.310  1.00  0.00           H
ATOM   2270  CA  ASP D  23      93.710 110.660  93.610  1.00  0.00           C
ATOM   2271  HA  ASP D  23      93.470 110.480  94.650  1.00  0.00           H
ATOM   2272  CB  ASP D  23      94.190 112.140  93.490  1.00  0.00           C
ATOM   2273  HB1 ASP D  23      94.640 112.280  92.490  1.00  0.00           H
ATOM   2274  HB2 ASP D  23      94.970 112.330  94.250  1.00  0.00           H
ATOM   2275  CG  ASP D  23      93.120 113.210  93.670  1.00  0.00           C
ATOM   2276  OD1 ASP D  23      93.280 114.300  93.070  1.00  0.00           O
ATOM   2277  OD2 ASP D  23      92.190 113.020  94.490  1.00  0.00           O
ATOM   2278  C   ASP D  23      92.410 110.400  92.830  1.00  0.00           C
ATOM   2279  O   ASP D  23      92.420 110.290  91.610  1.00  0.00           O
ATOM   2280  N   VAL D  24      91.250 110.340  93.540  1.00  0.00           N
ATOM   2281  HN  VAL D  24      91.270 110.500  94.530  1.00  0.00           H
ATOM   2282  CA  VAL D  24      89.950 110.080  92.960  1.00  0.00           C
ATOM   2283  HA  VAL D  24      89.990 110.310  91.910  1.00  0.00           H
ATOM   2284  CB  VAL D  24      89.480 108.620  93.120  1.00  0.00           C
ATOM   2285  HB  VAL D  24      89.030 108.440  94.120  1.00  0.00           H
ATOM   2286  CG1 VAL D  24      88.440 108.330  92.010  1.00  0.00           C
ATOM   2287 HG11 VAL D  24      88.050 107.300  92.110  1.00  0.00           H
ATOM   2288 HG12 VAL D  24      87.590 109.040  92.070  1.00  0.00           H
ATOM   2289 HG13 VAL D  24      88.920 108.420  91.010  1.00  0.00           H
ATOM   2290  CG2 VAL D  24      90.660 107.650  92.990  1.00  0.00           C
ATOM   2291 HG21 VAL D  24      90.310 106.610  92.940  1.00  0.00           H
ATOM   2292 HG22 VAL D  24      91.240 107.870  92.070  1.00  0.00           H
ATOM   2293 HG23 VAL D  24      91.340 107.750  93.860  1.00  0.00           H
ATOM   2294  C   VAL D  24      88.920 111.010  93.590  1.00  0.00           C
ATOM   2295  O   VAL D  24      87.870 110.590  94.100  1.00  0.00           O
ATOM   2296  N   GLY D  25      89.190 112.340  93.570  1.00  0.00           N
ATOM   2297  HN  GLY D  25      90.100 112.610  93.240  1.00  0.00           H
ATOM   2298  CA  GLY D  25      88.380 113.400  94.200  1.00  0.00           C
ATOM   2299  HA1 GLY D  25      88.480 113.280  95.270  1.00  0.00           H
ATOM   2300  HA2 GLY D  25      88.770 114.350  93.850  1.00  0.00           H
ATOM   2301  C   GLY D  25      86.900 113.380  93.880  1.00  0.00           C
ATOM   2302  O   GLY D  25      86.060 113.590  94.750  1.00  0.00           O
ATOM   2303  N   SER D  26      86.550 113.090  92.620  1.00  0.00           N
ATOM   2304  HN  SER D  26      87.250 113.010  91.930  1.00  0.00           H
ATOM   2305  CA  SER D  26      85.200 112.690  92.240  1.00  0.00           C
ATOM   2306  HA  SER D  26      84.690 112.340  93.120  1.00  0.00           H
ATOM   2307  CB  SER D  26      84.320 113.780  91.570  1.00  0.00           C
ATOM   2308  HB1 SER D  26      83.430 113.320  91.070  1.00  0.00           H
ATOM   2309  HB2 SER D  26      84.890 114.320  90.790  1.00  0.00           H
ATOM   2310  OG  SER D  26      83.800 114.690  92.530  1.00  0.00           O
ATOM   2311  HG1 SER D  26      84.540 115.280  92.810  1.00  0.00           H
ATOM   2312  C   SER D  26      85.250 111.530  91.290  1.00  0.00           C
ATOM   2313  O   SER D  26      86.060 111.480  90.360  1.00  0.00           O
ATOM   2314  N   ASN D  27      84.350 110.550  91.490  1.00  0.00           N
ATOM   2315  HN  ASN D  27      83.840 110.530  92.360  1.00  0.00           H
ATOM   2316  CA  ASN D  27      84.060 109.520  90.530  1.00  0.00           C
ATOM   2317  HA  ASN D  27      84.240 109.910  89.540  1.00  0.00           H
ATOM   2318  CB  ASN D  27      84.940 108.260  90.800  1.00  0.00           C
ATOM   2319  HB1 ASN D  27      84.840 107.960  91.860  1.00  0.00           H
ATOM   2320  HB2 ASN D  27      86.000 108.530  90.610  1.00  0.00           H
ATOM   2321  CG  ASN D  27      84.590 107.090  89.880  1.00  0.00           C
ATOM   2322  OD1 ASN D  27      84.450 107.260  88.670  1.00  0.00           O
ATOM   2323  ND2 ASN D  27      84.370 105.900  90.470  1.00  0.00           N
ATOM   2324 HD21 ASN D  27      84.480 105.800  91.450  1.00  0.00           H
ATOM   2325 HD22 ASN D  27      84.080 105.150  89.880  1.00  0.00           H
ATOM   2326  C   ASN D  27      82.580 109.170  90.550  1.00  0.00           C
ATOM   2327  O   ASN D  27      82.010 108.920  91.610  1.00  0.00           O
ATOM   2328  N   LYS D  28      81.950 109.120  89.370  1.00  0.00           N
ATOM   2329  HN  LYS D  28      82.420 109.380  88.530  1.00  0.00           H
ATOM   2330  CA  LYS D  28      80.640 108.530  89.210  1.00  0.00           C
ATOM   2331  HA  LYS D  28      80.300 108.110  90.150  1.00  0.00           H
ATOM   2332  CB  LYS D  28      79.600 109.580  88.730  1.00  0.00           C
ATOM   2333  HB1 LYS D  28      79.780 109.830  87.660  1.00  0.00           H
ATOM   2334  HB2 LYS D  28      79.780 110.520  89.310  1.00  0.00           H
ATOM   2335  CG  LYS D  28      78.140 109.160  88.960  1.00  0.00           C
ATOM   2336  HG1 LYS D  28      77.960 109.050  90.050  1.00  0.00           H
ATOM   2337  HG2 LYS D  28      77.970 108.160  88.490  1.00  0.00           H
ATOM   2338  CD  LYS D  28      77.110 110.150  88.370  1.00  0.00           C
ATOM   2339  HD1 LYS D  28      77.270 111.170  88.800  1.00  0.00           H
ATOM   2340  HD2 LYS D  28      77.300 110.230  87.280  1.00  0.00           H
ATOM   2341  CE  LYS D  28      75.650 109.730  88.630  1.00  0.00           C
ATOM   2342  HE1 LYS D  28      75.270 110.180  89.580  1.00  0.00           H
ATOM   2343  HE2 LYS D  28      75.590 108.630  88.730  1.00  0.00           H
ATOM   2344  NZ  LYS D  28      74.750 110.130  87.530  1.00  0.00           N
ATOM   2345  HZ1 LYS D  28      73.750 109.880  87.730  1.00  0.00           H
ATOM   2346  HZ2 LYS D  28      74.770 111.170  87.370  1.00  0.00           H
ATOM   2347  HZ3 LYS D  28      75.040 109.660  86.640  1.00  0.00           H
ATOM   2348  C   LYS D  28      80.800 107.380  88.210  1.00  0.00           C
ATOM   2349  O   LYS D  28      81.040 107.600  87.020  1.00  0.00           O
ATOM   2350  N   GLY D  29      80.670 106.130  88.700  1.00  0.00           N
ATOM   2351  HN  GLY D  29      80.460 106.020  89.680  1.00  0.00           H
ATOM   2352  CA  GLY D  29      80.700 104.900  87.910  1.00  0.00           C
ATOM   2353  HA1 GLY D  29      80.200 104.140  88.500  1.00  0.00           H
ATOM   2354  HA2 GLY D  29      80.190 105.090  86.980  1.00  0.00           H
ATOM   2355  C   GLY D  29      82.060 104.340  87.560  1.00  0.00           C
ATOM   2356  O   GLY D  29      82.630 104.660  86.520  1.00  0.00           O
ATOM   2357  N   ALA D  30      82.570 103.400  88.380  1.00  0.00           N
ATOM   2358  HN  ALA D  30      82.090 103.160  89.220  1.00  0.00           H
ATOM   2359  CA  ALA D  30      83.750 102.620  88.060  1.00  0.00           C
ATOM   2360  HA  ALA D  30      84.120 102.890  87.080  1.00  0.00           H
ATOM   2361  CB  ALA D  30      84.880 102.830  89.090  1.00  0.00           C
ATOM   2362  HB1 ALA D  30      85.250 103.880  89.030  1.00  0.00           H
ATOM   2363  HB2 ALA D  30      84.520 102.630  90.120  1.00  0.00           H
ATOM   2364  HB3 ALA D  30      85.750 102.170  88.880  1.00  0.00           H
ATOM   2365  C   ALA D  30      83.420 101.140  87.990  1.00  0.00           C
ATOM   2366  O   ALA D  30      82.820 100.580  88.910  1.00  0.00           O
ATOM   2367  N   ILE D  31      83.790 100.490  86.860  1.00  0.00           N
ATOM   2368  HN  ILE D  31      84.280 100.970  86.130  1.00  0.00           H
ATOM   2369  CA  ILE D  31      83.500  99.100  86.580  1.00  0.00           C
ATOM   2370  HA  ILE D  31      83.110  98.630  87.470  1.00  0.00           H
ATOM   2371  CB  ILE D  31      82.480  98.910  85.450  1.00  0.00           C
ATOM   2372  HB  ILE D  31      82.970  99.180  84.480  1.00  0.00           H
ATOM   2373  CG2 ILE D  31      82.060  97.420  85.390  1.00  0.00           C
ATOM   2374 HG21 ILE D  31      81.360  97.240  84.540  1.00  0.00           H
ATOM   2375 HG22 ILE D  31      82.930  96.760  85.230  1.00  0.00           H
ATOM   2376 HG23 ILE D  31      81.550  97.120  86.330  1.00  0.00           H
ATOM   2377  CG1 ILE D  31      81.250  99.850  85.610  1.00  0.00           C
ATOM   2378 HG11 ILE D  31      81.600 100.900  85.640  1.00  0.00           H
ATOM   2379 HG12 ILE D  31      80.750  99.630  86.570  1.00  0.00           H
ATOM   2380  CD  ILE D  31      80.230  99.740  84.460  1.00  0.00           C
ATOM   2381  HD1 ILE D  31      79.440 100.510  84.580  1.00  0.00           H
ATOM   2382  HD2 ILE D  31      80.730  99.900  83.480  1.00  0.00           H
ATOM   2383  HD3 ILE D  31      79.740  98.750  84.460  1.00  0.00           H
ATOM   2384  C   ILE D  31      84.810  98.400  86.240  1.00  0.00           C
ATOM   2385  O   ILE D  31      85.580  98.860  85.400  1.00  0.00           O
ATOM   2386  N   ILE D  32      85.100  97.270  86.920  1.00  0.00           N
ATOM   2387  HN  ILE D  32      84.490  96.960  87.660  1.00  0.00           H
ATOM   2388  CA  ILE D  32      86.290  96.460  86.700  1.00  0.00           C
ATOM   2389  HA  ILE D  32      86.670  96.690  85.720  1.00  0.00           H
ATOM   2390  CB  ILE D  32      87.410  96.760  87.710  1.00  0.00           C
ATOM   2391  HB  ILE D  32      87.930  97.680  87.340  1.00  0.00           H
ATOM   2392  CG2 ILE D  32      86.810  97.110  89.080  1.00  0.00           C
ATOM   2393 HG21 ILE D  32      87.610  97.230  89.840  1.00  0.00           H
ATOM   2394 HG22 ILE D  32      86.220  98.050  89.060  1.00  0.00           H
ATOM   2395 HG23 ILE D  32      86.140  96.290  89.410  1.00  0.00           H
ATOM   2396  CG1 ILE D  32      88.500  95.670  87.880  1.00  0.00           C
ATOM   2397 HG11 ILE D  32      88.040  94.700  88.170  1.00  0.00           H
ATOM   2398 HG12 ILE D  32      89.140  95.980  88.740  1.00  0.00           H
ATOM   2399  CD  ILE D  32      89.410  95.480  86.670  1.00  0.00           C
ATOM   2400  HD1 ILE D  32      90.170  94.700  86.880  1.00  0.00           H
ATOM   2401  HD2 ILE D  32      88.840  95.190  85.770  1.00  0.00           H
ATOM   2402  HD3 ILE D  32      89.950  96.430  86.450  1.00  0.00           H
ATOM   2403  C   ILE D  32      85.930  94.980  86.630  1.00  0.00           C
ATOM   2404  O   ILE D  32      85.320  94.410  87.540  1.00  0.00           O
ATOM   2405  N   GLY D  33      86.300  94.300  85.520  1.00  0.00           N
ATOM   2406  HN  GLY D  33      86.720  94.800  84.760  1.00  0.00           H
ATOM   2407  CA  GLY D  33      86.100  92.880  85.320  1.00  0.00           C
ATOM   2408  HA1 GLY D  33      86.540  92.350  86.150  1.00  0.00           H
ATOM   2409  HA2 GLY D  33      85.040  92.710  85.180  1.00  0.00           H
ATOM   2410  C   GLY D  33      86.790  92.440  84.050  1.00  0.00           C
ATOM   2411  O   GLY D  33      87.240  93.270  83.270  1.00  0.00           O
ATOM   2412  N   LEU D  34      86.900  91.120  83.810  1.00  0.00           N
ATOM   2413  HN  LEU D  34      86.490  90.440  84.410  1.00  0.00           H
ATOM   2414  CA  LEU D  34      87.620  90.620  82.650  1.00  0.00           C
ATOM   2415  HA  LEU D  34      88.230  91.400  82.210  1.00  0.00           H
ATOM   2416  CB  LEU D  34      88.550  89.410  82.980  1.00  0.00           C
ATOM   2417  HB1 LEU D  34      89.050  89.110  82.030  1.00  0.00           H
ATOM   2418  HB2 LEU D  34      87.940  88.550  83.320  1.00  0.00           H
ATOM   2419  CG  LEU D  34      89.690  89.650  84.010  1.00  0.00           C
ATOM   2420  HG  LEU D  34      90.470  88.870  83.800  1.00  0.00           H
ATOM   2421  CD1 LEU D  34      90.350  91.020  83.850  1.00  0.00           C
ATOM   2422 HD11 LEU D  34      91.330  91.050  84.380  1.00  0.00           H
ATOM   2423 HD12 LEU D  34      90.540  91.240  82.780  1.00  0.00           H
ATOM   2424 HD13 LEU D  34      89.710  91.830  84.240  1.00  0.00           H
ATOM   2425  CD2 LEU D  34      89.240  89.470  85.460  1.00  0.00           C
ATOM   2426 HD21 LEU D  34      90.120  89.490  86.140  1.00  0.00           H
ATOM   2427 HD22 LEU D  34      88.550  90.280  85.760  1.00  0.00           H
ATOM   2428 HD23 LEU D  34      88.730  88.500  85.600  1.00  0.00           H
ATOM   2429  C   LEU D  34      86.670  90.170  81.550  1.00  0.00           C
ATOM   2430  O   LEU D  34      87.030  90.120  80.370  1.00  0.00           O
ATOM   2431  N   MET D  35      85.410  89.860  81.900  1.00  0.00           N
ATOM   2432  HN  MET D  35      85.140  89.820  82.870  1.00  0.00           H
ATOM   2433  CA  MET D  35      84.330  89.650  80.950  1.00  0.00           C
ATOM   2434  HA  MET D  35      84.620  89.960  79.960  1.00  0.00           H
ATOM   2435  CB  MET D  35      83.880  88.160  80.980  1.00  0.00           C
ATOM   2436  HB1 MET D  35      83.450  87.940  81.980  1.00  0.00           H
ATOM   2437  HB2 MET D  35      84.790  87.520  80.900  1.00  0.00           H
ATOM   2438  CG  MET D  35      82.880  87.740  79.890  1.00  0.00           C
ATOM   2439  HG1 MET D  35      82.030  88.450  79.880  1.00  0.00           H
ATOM   2440  HG2 MET D  35      82.470  86.750  80.180  1.00  0.00           H
ATOM   2441  SD  MET D  35      83.570  87.620  78.210  1.00  0.00           S
ATOM   2442  CE  MET D  35      82.090  86.920  77.430  1.00  0.00           C
ATOM   2443  HE1 MET D  35      82.250  86.760  76.340  1.00  0.00           H
ATOM   2444  HE2 MET D  35      81.820  85.930  77.880  1.00  0.00           H
ATOM   2445  HE3 MET D  35      81.210  87.590  77.550  1.00  0.00           H
ATOM   2446  C   MET D  35      83.200  90.540  81.430  1.00  0.00           C
ATOM   2447  O   MET D  35      82.550  90.230  82.430  1.00  0.00           O
ATOM   2448  N   VAL D  36      82.930  91.670  80.740  1.00  0.00           N
ATOM   2449  HN  VAL D  36      83.470  91.950  79.950  1.00  0.00           H
ATOM   2450  CA  VAL D  36      81.830  92.550  81.140  1.00  0.00           C
ATOM   2451  HA  VAL D  36      81.160  91.970  81.740  1.00  0.00           H
ATOM   2452  CB  VAL D  36      82.200  93.780  81.990  1.00  0.00           C
ATOM   2453  HB  VAL D  36      81.260  94.120  82.490  1.00  0.00           H
ATOM   2454  CG1 VAL D  36      83.190  93.370  83.100  1.00  0.00           C
ATOM   2455 HG11 VAL D  36      83.260  94.160  83.880  1.00  0.00           H
ATOM   2456 HG12 VAL D  36      82.860  92.440  83.600  1.00  0.00           H
ATOM   2457 HG13 VAL D  36      84.200  93.190  82.680  1.00  0.00           H
ATOM   2458  CG2 VAL D  36      82.770  94.970  81.200  1.00  0.00           C
ATOM   2459 HG21 VAL D  36      82.890  95.850  81.880  1.00  0.00           H
ATOM   2460 HG22 VAL D  36      83.770  94.720  80.800  1.00  0.00           H
ATOM   2461 HG23 VAL D  36      82.110  95.290  80.370  1.00  0.00           H
ATOM   2462  C   VAL D  36      81.010  92.940  79.920  1.00  0.00           C
ATOM   2463  O   VAL D  36      81.540  93.310  78.870  1.00  0.00           O
ATOM   2464  N   GLY D  37      79.680  92.820  80.010  1.00  0.00           N
ATOM   2465  HN  GLY D  37      79.240  92.510  80.850  1.00  0.00           H
ATOM   2466  CA  GLY D  37      78.810  93.140  78.880  1.00  0.00           C
ATOM   2467  HA1 GLY D  37      79.230  93.960  78.320  1.00  0.00           H
ATOM   2468  HA2 GLY D  37      78.670  92.240  78.300  1.00  0.00           H
ATOM   2469  C   GLY D  37      77.460  93.580  79.340  1.00  0.00           C
ATOM   2470  O   GLY D  37      76.990  93.180  80.410  1.00  0.00           O
ATOM   2471  N   GLY D  38      76.790  94.440  78.550  1.00  0.00           N
ATOM   2472  HN  GLY D  38      77.210  94.740  77.690  1.00  0.00           H
ATOM   2473  CA  GLY D  38      75.550  95.110  78.960  1.00  0.00           C
ATOM   2474  HA1 GLY D  38      75.200  95.690  78.110  1.00  0.00           H
ATOM   2475  HA2 GLY D  38      74.840  94.360  79.290  1.00  0.00           H
ATOM   2476  C   GLY D  38      75.760  96.070  80.090  1.00  0.00           C
ATOM   2477  O   GLY D  38      74.980  96.100  81.050  1.00  0.00           O
ATOM   2478  N   VAL D  39      76.850  96.850  80.020  1.00  0.00           N
ATOM   2479  HN  VAL D  39      77.410  96.860  79.190  1.00  0.00           H
ATOM   2480  CA  VAL D  39      77.270  97.730  81.090  1.00  0.00           C
ATOM   2481  HA  VAL D  39      76.650  97.540  81.950  1.00  0.00           H
ATOM   2482  CB  VAL D  39      78.720  97.510  81.540  1.00  0.00           C
ATOM   2483  HB  VAL D  39      78.890  98.120  82.460  1.00  0.00           H
ATOM   2484  CG1 VAL D  39      78.890  96.020  81.910  1.00  0.00           C
ATOM   2485 HG11 VAL D  39      79.830  95.880  82.490  1.00  0.00           H
ATOM   2486 HG12 VAL D  39      78.040  95.660  82.510  1.00  0.00           H
ATOM   2487 HG13 VAL D  39      78.960  95.410  80.990  1.00  0.00           H
ATOM   2488  CG2 VAL D  39      79.780  97.900  80.500  1.00  0.00           C
ATOM   2489 HG21 VAL D  39      80.790  97.630  80.860  1.00  0.00           H
ATOM   2490 HG22 VAL D  39      79.590  97.370  79.540  1.00  0.00           H
ATOM   2491 HG23 VAL D  39      79.770  99.000  80.300  1.00  0.00           H
ATOM   2492  C   VAL D  39      76.990  99.170  80.680  1.00  0.00           C
ATOM   2493  O   VAL D  39      77.490  99.690  79.690  1.00  0.00           O
ATOM   2494  N   VAL D  40      76.130  99.860  81.440  1.00  0.00           N
ATOM   2495  HN  VAL D  40      75.690  99.420  82.240  1.00  0.00           H
ATOM   2496  CA  VAL D  40      75.710 101.210  81.150  1.00  0.00           C
ATOM   2497  HA  VAL D  40      76.290 101.590  80.330  1.00  0.00           H
ATOM   2498  CB  VAL D  40      74.240 101.300  80.740  1.00  0.00           C
ATOM   2499  HB  VAL D  40      74.110 100.700  79.810  1.00  0.00           H
ATOM   2500  CG1 VAL D  40      73.310 100.710  81.810  1.00  0.00           C
ATOM   2501 HG11 VAL D  40      72.260 100.770  81.460  1.00  0.00           H
ATOM   2502 HG12 VAL D  40      73.540  99.650  82.010  1.00  0.00           H
ATOM   2503 HG13 VAL D  40      73.390 101.300  82.750  1.00  0.00           H
ATOM   2504  CG2 VAL D  40      73.820 102.750  80.430  1.00  0.00           C
ATOM   2505 HG21 VAL D  40      72.760 102.770  80.070  1.00  0.00           H
ATOM   2506 HG22 VAL D  40      73.870 103.390  81.330  1.00  0.00           H
ATOM   2507 HG23 VAL D  40      74.450 103.190  79.640  1.00  0.00           H
ATOM   2508  C   VAL D  40      76.080 102.100  82.320  1.00  0.00           C
ATOM   2509  O   VAL D  40      75.780 101.830  83.490  1.00  0.00           O
ATOM   2510  N   ILE D  41      76.810 103.190  82.030  1.00  0.00           N
ATOM   2511  HN  ILE D  41      77.120 103.360  81.090  1.00  0.00           H
ATOM   2512  CA  ILE D  41      77.270 104.110  83.050  1.00  0.00           C
ATOM   2513  HA  ILE D  41      76.790 103.870  83.990  1.00  0.00           H
ATOM   2514  CB  ILE D  41      78.780 104.010  83.310  1.00  0.00           C
ATOM   2515  HB  ILE D  41      78.950 103.040  83.840  1.00  0.00           H
ATOM   2516  CG2 ILE D  41      79.250 105.130  84.280  1.00  0.00           C
ATOM   2517 HG21 ILE D  41      80.270 104.900  84.640  1.00  0.00           H
ATOM   2518 HG22 ILE D  41      79.290 106.110  83.760  1.00  0.00           H
ATOM   2519 HG23 ILE D  41      78.580 105.210  85.160  1.00  0.00           H
ATOM   2520  CG1 ILE D  41      79.660 103.970  82.030  1.00  0.00           C
ATOM   2521 HG11 ILE D  41      80.640 104.430  82.290  1.00  0.00           H
ATOM   2522 HG12 ILE D  41      79.200 104.590  81.230  1.00  0.00           H
ATOM   2523  CD  ILE D  41      79.950 102.560  81.510  1.00  0.00           C
ATOM   2524  HD1 ILE D  41      80.630 102.600  80.630  1.00  0.00           H
ATOM   2525  HD2 ILE D  41      80.450 101.960  82.300  1.00  0.00           H
ATOM   2526  HD3 ILE D  41      79.020 102.030  81.200  1.00  0.00           H
ATOM   2527  C   ILE D  41      76.810 105.520  82.730  1.00  0.00           C
ATOM   2528  O   ILE D  41      77.300 106.200  81.830  1.00  0.00           O
ATOM   2529  N   ALA D  42      75.820 106.010  83.510  1.00  0.00           N
ATOM   2530  HN  ALA D  42      75.370 105.410  84.170  1.00  0.00           H
ATOM   2531  CA  ALA D  42      75.280 107.360  83.450  1.00  0.00           C
ATOM   2532  HA  ALA D  42      75.310 107.700  82.430  1.00  0.00           H
ATOM   2533  CB  ALA D  42      73.800 107.330  83.900  1.00  0.00           C
ATOM   2534  HB1 ALA D  42      73.230 106.610  83.280  1.00  0.00           H
ATOM   2535  HB2 ALA D  42      73.720 107.020  84.960  1.00  0.00           H
ATOM   2536  HB3 ALA D  42      73.330 108.330  83.780  1.00  0.00           H
ATOM   2537  C   ALA D  42      76.090 108.330  84.300  1.00  0.00           C
ATOM   2538  O   ALA D  42      75.560 109.230  84.960  1.00  0.00           O
ATOM   2539  N   NME D  43      77.410 108.120  84.340  1.00  0.00           N
ATOM   2540  HN  NME D  43      77.800 107.410  83.750  1.00  0.00           H
ATOM   2541  CH3 NME D  43      78.340 108.840  85.170  1.00  0.00           C
ATOM   2542 HH31 NME D  43      78.110 109.930  85.160  1.00  0.00           H
ATOM   2543 HH32 NME D  43      78.300 108.460  86.210  1.00  0.00           H
ATOM   2544 HH33 NME D  43      79.380 108.690  84.800  1.00  0.00           H
ATOM   2545  CH3 ACE E   0     129.650  91.000  45.390  1.00  0.00           C
ATOM   2546 HH31 ACE E   0     130.030  90.010  45.720  1.00  0.00           H
ATOM   2547 HH32 ACE E   0     129.230  90.900  44.370  1.00  0.00           H
ATOM   2548 HH33 ACE E   0     130.500  91.720  45.360  1.00  0.00           H
ATOM   2549  C   ACE E   0     128.620  91.480  46.330  1.00  0.00           C
ATOM   2550  O   ACE E   0     128.750  92.560  46.920  1.00  0.00           O
ATOM   2551  N   ASP E   1     127.560  90.690  46.510  1.00  0.00           N
ATOM   2552  HN  ASP E   1     127.490  89.860  45.960  1.00  0.00           H
ATOM   2553  CA  ASP E   1     126.470  90.930  47.440  1.00  0.00           C
ATOM   2554  HA  ASP E   1     126.300  92.000  47.480  1.00  0.00           H
ATOM   2555  CB  ASP E   1     125.180  90.250  46.890  1.00  0.00           C
ATOM   2556  HB1 ASP E   1     125.270  89.150  46.970  1.00  0.00           H
ATOM   2557  HB2 ASP E   1     125.070  90.500  45.810  1.00  0.00           H
ATOM   2558  CG  ASP E   1     123.900  90.680  47.570  1.00  0.00           C
ATOM   2559  OD1 ASP E   1     123.890  91.740  48.250  1.00  0.00           O
ATOM   2560  OD2 ASP E   1     122.860  89.990  47.380  1.00  0.00           O
ATOM   2561  C   ASP E   1     126.820  90.490  48.870  1.00  0.00           C
ATOM   2562  O   ASP E   1     127.880  89.910  49.130  1.00  0.00           O
ATOM   2563  N   ALA E   2     125.930  90.770  49.840  1.00  0.00           N
ATOM   2564  HN  ALA E   2     125.090  91.250  49.560  1.00  0.00           H
ATOM   2565  CA  ALA E   2     126.050  90.380  51.230  1.00  0.00           C
ATOM   2566  HA  ALA E   2     126.150  89.300  51.270  1.00  0.00           H
ATOM   2567  CB  ALA E   2     127.240  91.050  51.950  1.00  0.00           C
ATOM   2568  HB1 ALA E   2     128.200  90.720  51.500  1.00  0.00           H
ATOM   2569  HB2 ALA E   2     127.170  92.150  51.880  1.00  0.00           H
ATOM   2570  HB3 ALA E   2     127.260  90.750  53.020  1.00  0.00           H
ATOM   2571  C   ALA E   2     124.750  90.760  51.930  1.00  0.00           C
ATOM   2572  O   ALA E   2     124.440  91.940  52.120  1.00  0.00           O
ATOM   2573  N   GLU E   3     123.930  89.750  52.290  1.00  0.00           N
ATOM   2574  HN  GLU E   3     124.200  88.800  52.120  1.00  0.00           H
ATOM   2575  CA  GLU E   3     122.600  89.940  52.840  1.00  0.00           C
ATOM   2576  HA  GLU E   3     122.200  90.870  52.450  1.00  0.00           H
ATOM   2577  CB  GLU E   3     121.680  88.780  52.380  1.00  0.00           C
ATOM   2578  HB1 GLU E   3     121.640  87.970  53.150  1.00  0.00           H
ATOM   2579  HB2 GLU E   3     122.120  88.330  51.470  1.00  0.00           H
ATOM   2580  CG  GLU E   3     120.250  89.240  51.990  1.00  0.00           C
ATOM   2581  HG1 GLU E   3     119.630  88.370  51.680  1.00  0.00           H
ATOM   2582  HG2 GLU E   3     120.320  89.950  51.140  1.00  0.00           H
ATOM   2583  CD  GLU E   3     119.550  89.940  53.140  1.00  0.00           C
ATOM   2584  OE1 GLU E   3     119.170  89.250  54.120  1.00  0.00           O
ATOM   2585  OE2 GLU E   3     119.440  91.190  53.100  1.00  0.00           O
ATOM   2586  C   GLU E   3     122.660  90.040  54.360  1.00  0.00           C
ATOM   2587  O   GLU E   3     123.440  89.360  55.020  1.00  0.00           O
ATOM   2588  N   PHE E   4     121.830  90.930  54.950  1.00  0.00           N
ATOM   2589  HN  PHE E   4     121.140  91.390  54.400  1.00  0.00           H
ATOM   2590  CA  PHE E   4     121.860  91.260  56.370  1.00  0.00           C
ATOM   2591  HA  PHE E   4     122.170  90.390  56.920  1.00  0.00           H
ATOM   2592  CB  PHE E   4     122.820  92.450  56.660  1.00  0.00           C
ATOM   2593  HB1 PHE E   4     122.740  92.790  57.720  1.00  0.00           H
ATOM   2594  HB2 PHE E   4     122.570  93.310  56.000  1.00  0.00           H
ATOM   2595  CG  PHE E   4     124.260  92.060  56.450  1.00  0.00           C
ATOM   2596  CD1 PHE E   4     125.020  92.620  55.410  1.00  0.00           C
ATOM   2597  HD1 PHE E   4     124.550  93.280  54.700  1.00  0.00           H
ATOM   2598  CE1 PHE E   4     126.380  92.290  55.260  1.00  0.00           C
ATOM   2599  HE1 PHE E   4     126.950  92.700  54.440  1.00  0.00           H
ATOM   2600  CZ  PHE E   4     126.990  91.410  56.160  1.00  0.00           C
ATOM   2601  HZ  PHE E   4     128.030  91.140  56.030  1.00  0.00           H
ATOM   2602  CD2 PHE E   4     124.890  91.190  57.360  1.00  0.00           C
ATOM   2603  HD2 PHE E   4     124.320  90.760  58.160  1.00  0.00           H
ATOM   2604  CE2 PHE E   4     126.250  90.860  57.210  1.00  0.00           C
ATOM   2605  HE2 PHE E   4     126.710  90.160  57.890  1.00  0.00           H
ATOM   2606  C   PHE E   4     120.480  91.610  56.920  1.00  0.00           C
ATOM   2607  O   PHE E   4     120.340  92.380  57.860  1.00  0.00           O
ATOM   2608  N   ARG E   5     119.380  91.050  56.370  1.00  0.00           N
ATOM   2609  HN  ARG E   5     119.420  90.470  55.540  1.00  0.00           H
ATOM   2610  CA  ARG E   5     118.070  91.150  57.010  1.00  0.00           C
ATOM   2611  HA  ARG E   5     117.920  92.160  57.350  1.00  0.00           H
ATOM   2612  CB  ARG E   5     116.930  90.810  56.010  1.00  0.00           C
ATOM   2613  HB1 ARG E   5     117.170  89.820  55.570  1.00  0.00           H
ATOM   2614  HB2 ARG E   5     116.980  91.550  55.180  1.00  0.00           H
ATOM   2615  CG  ARG E   5     115.500  90.750  56.590  1.00  0.00           C
ATOM   2616  HG1 ARG E   5     115.170  91.770  56.880  1.00  0.00           H
ATOM   2617  HG2 ARG E   5     115.490  90.120  57.500  1.00  0.00           H
ATOM   2618  CD  ARG E   5     114.500  90.150  55.590  1.00  0.00           C
ATOM   2619  HD1 ARG E   5     114.880  89.170  55.240  1.00  0.00           H
ATOM   2620  HD2 ARG E   5     114.360  90.830  54.720  1.00  0.00           H
ATOM   2621  NE  ARG E   5     113.190  89.940  56.290  1.00  0.00           N
ATOM   2622  HE  ARG E   5     113.100  90.140  57.270  1.00  0.00           H
ATOM   2623  CZ  ARG E   5     112.100  89.460  55.690  1.00  0.00           C
ATOM   2624  NH1 ARG E   5     112.090  89.080  54.430  1.00  0.00           N
ATOM   2625 HH11 ARG E   5     112.980  88.880  54.010  1.00  0.00           H
ATOM   2626 HH12 ARG E   5     111.310  88.550  54.100  1.00  0.00           H
ATOM   2627  NH2 ARG E   5     110.990  89.330  56.380  1.00  0.00           N
ATOM   2628 HH21 ARG E   5     111.080  89.370  57.390  1.00  0.00           H
ATOM   2629 HH22 ARG E   5     110.200  88.920  55.960  1.00  0.00           H
ATOM   2630  C   ARG E   5     117.980  90.250  58.240  1.00  0.00           C
ATOM   2631  O   ARG E   5     118.110  89.030  58.140  1.00  0.00           O
ATOM   2632  N   HIS E   6     117.730  90.820  59.430  1.00  0.00           N
ATOM   2633  HN  HIS E   6     117.670  91.820  59.520  1.00  0.00           H
ATOM   2634  CA  HIS E   6     117.480  90.050  60.630  1.00  0.00           C
ATOM   2635  HA  HIS E   6     117.360  89.000  60.390  1.00  0.00           H
ATOM   2636  CB  HIS E   6     118.620  90.190  61.660  1.00  0.00           C
ATOM   2637  HB1 HIS E   6     118.290  89.910  62.680  1.00  0.00           H
ATOM   2638  HB2 HIS E   6     118.990  91.240  61.680  1.00  0.00           H
ATOM   2639  ND1 HIS E   6     119.690  87.960  61.710  1.00  0.00           N
ATOM   2640  CG  HIS E   6     119.750  89.280  61.300  1.00  0.00           C
ATOM   2641  CE1 HIS E   6     120.780  87.400  61.230  1.00  0.00           C
ATOM   2642  HE1 HIS E   6     121.050  86.350  61.330  1.00  0.00           H
ATOM   2643  NE2 HIS E   6     121.550  88.290  60.550  1.00  0.00           N
ATOM   2644  HE2 HIS E   6     122.380  88.080  60.040  1.00  0.00           H
ATOM   2645  CD2 HIS E   6     120.890  89.510  60.600  1.00  0.00           C
ATOM   2646  HD2 HIS E   6     121.240  90.420  60.140  1.00  0.00           H
ATOM   2647  C   HIS E   6     116.180  90.490  61.240  1.00  0.00           C
ATOM   2648  O   HIS E   6     116.050  91.590  61.780  1.00  0.00           O
ATOM   2649  N   ASP E   7     115.160  89.620  61.210  1.00  0.00           N
ATOM   2650  HN  ASP E   7     115.250  88.730  60.770  1.00  0.00           H
ATOM   2651  CA  ASP E   7     113.890  89.890  61.850  1.00  0.00           C
ATOM   2652  HA  ASP E   7     113.710  90.960  61.850  1.00  0.00           H
ATOM   2653  CB  ASP E   7     112.710  89.190  61.120  1.00  0.00           C
ATOM   2654  HB1 ASP E   7     111.760  89.390  61.660  1.00  0.00           H
ATOM   2655  HB2 ASP E   7     112.880  88.100  61.080  1.00  0.00           H
ATOM   2656  CG  ASP E   7     112.480  89.650  59.690  1.00  0.00           C
ATOM   2657  OD1 ASP E   7     111.530  89.140  59.050  1.00  0.00           O
ATOM   2658  OD2 ASP E   7     113.260  90.470  59.130  1.00  0.00           O
ATOM   2659  C   ASP E   7     113.980  89.450  63.320  1.00  0.00           C
ATOM   2660  O   ASP E   7     114.910  88.770  63.730  1.00  0.00           O
ATOM   2661  N   SER E   8     113.020  89.880  64.150  1.00  0.00           N
ATOM   2662  HN  SER E   8     112.290  90.460  63.790  1.00  0.00           H
ATOM   2663  CA  SER E   8     112.870  89.440  65.530  1.00  0.00           C
ATOM   2664  HA  SER E   8     113.130  88.390  65.610  1.00  0.00           H
ATOM   2665  CB  SER E   8     113.650  90.270  66.610  1.00  0.00           C
ATOM   2666  HB1 SER E   8     113.220  90.100  67.620  1.00  0.00           H
ATOM   2667  HB2 SER E   8     113.560  91.360  66.380  1.00  0.00           H
ATOM   2668  OG  SER E   8     115.030  89.920  66.700  1.00  0.00           O
ATOM   2669  HG1 SER E   8     115.470  90.280  65.900  1.00  0.00           H
ATOM   2670  C   SER E   8     111.410  89.580  65.860  1.00  0.00           C
ATOM   2671  O   SER E   8     110.750  90.480  65.340  1.00  0.00           O
ATOM   2672  N   GLY E   9     110.850  88.720  66.730  1.00  0.00           N
ATOM   2673  HN  GLY E   9     111.380  87.940  67.090  1.00  0.00           H
ATOM   2674  CA  GLY E   9     109.450  88.860  67.140  1.00  0.00           C
ATOM   2675  HA1 GLY E   9     109.120  89.880  67.040  1.00  0.00           H
ATOM   2676  HA2 GLY E   9     108.860  88.170  66.550  1.00  0.00           H
ATOM   2677  C   GLY E   9     109.240  88.490  68.580  1.00  0.00           C
ATOM   2678  O   GLY E   9     108.960  87.330  68.900  1.00  0.00           O
ATOM   2679  N   TYR E  10     109.310  89.480  69.480  1.00  0.00           N
ATOM   2680  HN  TYR E  10     109.470  90.420  69.190  1.00  0.00           H
ATOM   2681  CA  TYR E  10     109.290  89.260  70.920  1.00  0.00           C
ATOM   2682  HA  TYR E  10     109.090  88.210  71.140  1.00  0.00           H
ATOM   2683  CB  TYR E  10     110.640  89.680  71.570  1.00  0.00           C
ATOM   2684  HB1 TYR E  10     110.620  89.530  72.670  1.00  0.00           H
ATOM   2685  HB2 TYR E  10     110.830  90.760  71.360  1.00  0.00           H
ATOM   2686  CG  TYR E  10     111.790  88.870  71.030  1.00  0.00           C
ATOM   2687  CD1 TYR E  10     111.820  87.480  71.240  1.00  0.00           C
ATOM   2688  HD1 TYR E  10     111.010  86.990  71.760  1.00  0.00           H
ATOM   2689  CE1 TYR E  10     112.920  86.720  70.810  1.00  0.00           C
ATOM   2690  HE1 TYR E  10     112.940  85.660  70.990  1.00  0.00           H
ATOM   2691  CZ  TYR E  10     113.990  87.340  70.170  1.00  0.00           C
ATOM   2692  OH  TYR E  10     115.100  86.560  69.770  1.00  0.00           O
ATOM   2693  HH  TYR E  10     115.600  87.060  69.100  1.00  0.00           H
ATOM   2694  CD2 TYR E  10     112.880  89.480  70.390  1.00  0.00           C
ATOM   2695  HD2 TYR E  10     112.880  90.550  70.250  1.00  0.00           H
ATOM   2696  CE2 TYR E  10     113.970  88.720  69.950  1.00  0.00           C
ATOM   2697  HE2 TYR E  10     114.810  89.200  69.480  1.00  0.00           H
ATOM   2698  C   TYR E  10     108.160  90.050  71.570  1.00  0.00           C
ATOM   2699  O   TYR E  10     108.360  90.810  72.510  1.00  0.00           O
ATOM   2700  N   GLU E  11     106.910  89.850  71.100  1.00  0.00           N
ATOM   2701  HN  GLU E  11     106.740  89.200  70.360  1.00  0.00           H
ATOM   2702  CA  GLU E  11     105.800  90.720  71.460  1.00  0.00           C
ATOM   2703  HA  GLU E  11     106.170  91.700  71.720  1.00  0.00           H
ATOM   2704  CB  GLU E  11     104.810  90.840  70.260  1.00  0.00           C
ATOM   2705  HB1 GLU E  11     104.050  91.620  70.500  1.00  0.00           H
ATOM   2706  HB2 GLU E  11     104.270  89.880  70.140  1.00  0.00           H
ATOM   2707  CG  GLU E  11     105.450  91.170  68.880  1.00  0.00           C
ATOM   2708  HG1 GLU E  11     104.660  91.110  68.110  1.00  0.00           H
ATOM   2709  HG2 GLU E  11     106.220  90.420  68.620  1.00  0.00           H
ATOM   2710  CD  GLU E  11     106.100  92.540  68.780  1.00  0.00           C
ATOM   2711  OE1 GLU E  11     105.800  93.270  67.800  1.00  0.00           O
ATOM   2712  OE2 GLU E  11     106.970  92.880  69.620  1.00  0.00           O
ATOM   2713  C   GLU E  11     105.020  90.160  72.660  1.00  0.00           C
ATOM   2714  O   GLU E  11     104.140  90.810  73.210  1.00  0.00           O
ATOM   2715  N   VAL E  12     105.370  88.940  73.100  1.00  0.00           N
ATOM   2716  HN  VAL E  12     106.100  88.450  72.650  1.00  0.00           H
ATOM   2717  CA  VAL E  12     104.760  88.270  74.240  1.00  0.00           C
ATOM   2718  HA  VAL E  12     103.720  88.590  74.290  1.00  0.00           H
ATOM   2719  CB  VAL E  12     104.760  86.750  74.050  1.00  0.00           C
ATOM   2720  HB  VAL E  12     104.130  86.530  73.160  1.00  0.00           H
ATOM   2721  CG1 VAL E  12     106.170  86.210  73.760  1.00  0.00           C
ATOM   2722 HG11 VAL E  12     106.130  85.110  73.610  1.00  0.00           H
ATOM   2723 HG12 VAL E  12     106.610  86.650  72.840  1.00  0.00           H
ATOM   2724 HG13 VAL E  12     106.860  86.400  74.610  1.00  0.00           H
ATOM   2725  CG2 VAL E  12     104.130  86.030  75.260  1.00  0.00           C
ATOM   2726 HG21 VAL E  12     104.060  84.940  75.050  1.00  0.00           H
ATOM   2727 HG22 VAL E  12     104.760  86.140  76.170  1.00  0.00           H
ATOM   2728 HG23 VAL E  12     103.110  86.420  75.470  1.00  0.00           H
ATOM   2729  C   VAL E  12     105.410  88.700  75.550  1.00  0.00           C
ATOM   2730  O   VAL E  12     106.640  88.720  75.670  1.00  0.00           O
ATOM   2731  N   HIS E  13     104.620  89.110  76.560  1.00  0.00           N
ATOM   2732  HN  HIS E  13     103.620  89.130  76.490  1.00  0.00           H
ATOM   2733  CA  HIS E  13     105.180  89.510  77.830  1.00  0.00           C
ATOM   2734  HA  HIS E  13     105.850  88.710  78.130  1.00  0.00           H
ATOM   2735  CB  HIS E  13     105.970  90.840  77.760  1.00  0.00           C
ATOM   2736  HB1 HIS E  13     105.390  91.710  78.120  1.00  0.00           H
ATOM   2737  HB2 HIS E  13     106.240  91.060  76.710  1.00  0.00           H
ATOM   2738  ND1 HIS E  13     107.620  91.630  79.460  1.00  0.00           N
ATOM   2739  CG  HIS E  13     107.270  90.700  78.500  1.00  0.00           C
ATOM   2740  CE1 HIS E  13     108.770  91.200  79.950  1.00  0.00           C
ATOM   2741  HE1 HIS E  13     109.350  91.690  80.730  1.00  0.00           H
ATOM   2742  NE2 HIS E  13     109.160  90.040  79.360  1.00  0.00           N
ATOM   2743  HE2 HIS E  13     109.990  89.510  79.590  1.00  0.00           H
ATOM   2744  CD2 HIS E  13     108.210  89.720  78.430  1.00  0.00           C
ATOM   2745  HD2 HIS E  13     108.250  88.840  77.790  1.00  0.00           H
ATOM   2746  C   HIS E  13     104.150  89.590  78.940  1.00  0.00           C
ATOM   2747  O   HIS E  13     102.960  89.350  78.750  1.00  0.00           O
ATOM   2748  N   HIS E  14     104.610  89.920  80.170  1.00  0.00           N
ATOM   2749  HN  HIS E  14     105.580  90.130  80.290  1.00  0.00           H
ATOM   2750  CA  HIS E  14     103.770  90.130  81.340  1.00  0.00           C
ATOM   2751  HA  HIS E  14     103.120  89.270  81.400  1.00  0.00           H
ATOM   2752  CB  HIS E  14     104.580  90.150  82.660  1.00  0.00           C
ATOM   2753  HB1 HIS E  14     105.030  89.140  82.760  1.00  0.00           H
ATOM   2754  HB2 HIS E  14     103.920  90.290  83.550  1.00  0.00           H
ATOM   2755  ND1 HIS E  14     105.630  92.290  83.440  1.00  0.00           N
ATOM   2756  CG  HIS E  14     105.740  91.100  82.720  1.00  0.00           C
ATOM   2757  CE1 HIS E  14     106.870  92.730  83.560  1.00  0.00           C
ATOM   2758  HE1 HIS E  14     107.180  93.620  84.110  1.00  0.00           H
ATOM   2759  NE2 HIS E  14     107.760  91.890  82.990  1.00  0.00           N
ATOM   2760  HE2 HIS E  14     108.760  91.930  83.090  1.00  0.00           H
ATOM   2761  CD2 HIS E  14     107.040  90.850  82.450  1.00  0.00           C
ATOM   2762  HD2 HIS E  14     107.490  89.980  81.990  1.00  0.00           H
ATOM   2763  C   HIS E  14     102.820  91.320  81.250  1.00  0.00           C
ATOM   2764  O   HIS E  14     103.070  92.310  80.550  1.00  0.00           O
ATOM   2765  N   GLN E  15     101.660  91.250  81.940  1.00  0.00           N
ATOM   2766  HN  GLN E  15     101.490  90.480  82.560  1.00  0.00           H
ATOM   2767  CA  GLN E  15     100.600  92.240  81.830  1.00  0.00           C
ATOM   2768  HA  GLN E  15     100.860  92.990  81.100  1.00  0.00           H
ATOM   2769  CB  GLN E  15      99.260  91.590  81.390  1.00  0.00           C
ATOM   2770  HB1 GLN E  15      98.500  92.400  81.310  1.00  0.00           H
ATOM   2771  HB2 GLN E  15      98.910  90.890  82.180  1.00  0.00           H
ATOM   2772  CG  GLN E  15      99.320  90.840  80.040  1.00  0.00           C
ATOM   2773  HG1 GLN E  15     100.060  90.010  80.080  1.00  0.00           H
ATOM   2774  HG2 GLN E  15      99.620  91.550  79.240  1.00  0.00           H
ATOM   2775  CD  GLN E  15      97.940  90.270  79.690  1.00  0.00           C
ATOM   2776  OE1 GLN E  15      96.930  90.690  80.240  1.00  0.00           O
ATOM   2777  NE2 GLN E  15      97.890  89.290  78.760  1.00  0.00           N
ATOM   2778 HE21 GLN E  15      98.710  88.980  78.290  1.00  0.00           H
ATOM   2779 HE22 GLN E  15      96.980  88.930  78.520  1.00  0.00           H
ATOM   2780  C   GLN E  15     100.380  92.960  83.150  1.00  0.00           C
ATOM   2781  O   GLN E  15      99.330  92.850  83.780  1.00  0.00           O
ATOM   2782  N   LYS E  16     101.360  93.750  83.620  1.00  0.00           N
ATOM   2783  HN  LYS E  16     102.240  93.860  83.150  1.00  0.00           H
ATOM   2784  CA  LYS E  16     101.170  94.580  84.800  1.00  0.00           C
ATOM   2785  HA  LYS E  16     100.510  94.070  85.480  1.00  0.00           H
ATOM   2786  CB  LYS E  16     102.490  94.860  85.550  1.00  0.00           C
ATOM   2787  HB1 LYS E  16     102.260  95.520  86.420  1.00  0.00           H
ATOM   2788  HB2 LYS E  16     103.170  95.410  84.860  1.00  0.00           H
ATOM   2789  CG  LYS E  16     103.190  93.620  86.100  1.00  0.00           C
ATOM   2790  HG1 LYS E  16     103.510  92.960  85.250  1.00  0.00           H
ATOM   2791  HG2 LYS E  16     102.490  93.030  86.720  1.00  0.00           H
ATOM   2792  CD  LYS E  16     104.430  93.960  86.950  1.00  0.00           C
ATOM   2793  HD1 LYS E  16     104.120  94.450  87.900  1.00  0.00           H
ATOM   2794  HD2 LYS E  16     104.930  93.000  87.200  1.00  0.00           H
ATOM   2795  CE  LYS E  16     105.400  94.880  86.200  1.00  0.00           C
ATOM   2796  HE1 LYS E  16     104.970  95.900  86.100  1.00  0.00           H
ATOM   2797  HE2 LYS E  16     105.570  94.470  85.180  1.00  0.00           H
ATOM   2798  NZ  LYS E  16     106.710  95.020  86.850  1.00  0.00           N
ATOM   2799  HZ1 LYS E  16     107.380  95.460  86.190  1.00  0.00           H
ATOM   2800  HZ2 LYS E  16     106.680  95.630  87.690  1.00  0.00           H
ATOM   2801  HZ3 LYS E  16     107.090  94.060  87.080  1.00  0.00           H
ATOM   2802  C   LYS E  16     100.510  95.920  84.460  1.00  0.00           C
ATOM   2803  O   LYS E  16     101.170  96.960  84.410  1.00  0.00           O
ATOM   2804  N   LEU E  17      99.190  95.930  84.220  1.00  0.00           N
ATOM   2805  HN  LEU E  17      98.670  95.090  84.270  1.00  0.00           H
ATOM   2806  CA  LEU E  17      98.490  97.140  83.840  1.00  0.00           C
ATOM   2807  HA  LEU E  17      99.180  97.790  83.310  1.00  0.00           H
ATOM   2808  CB  LEU E  17      97.330  96.830  82.870  1.00  0.00           C
ATOM   2809  HB1 LEU E  17      96.670  97.710  82.730  1.00  0.00           H
ATOM   2810  HB2 LEU E  17      96.710  96.010  83.300  1.00  0.00           H
ATOM   2811  CG  LEU E  17      97.800  96.400  81.460  1.00  0.00           C
ATOM   2812  HG  LEU E  17      98.600  95.620  81.570  1.00  0.00           H
ATOM   2813  CD1 LEU E  17      96.650  95.760  80.680  1.00  0.00           C
ATOM   2814 HD11 LEU E  17      96.970  95.450  79.660  1.00  0.00           H
ATOM   2815 HD12 LEU E  17      96.250  94.870  81.210  1.00  0.00           H
ATOM   2816 HD13 LEU E  17      95.830  96.500  80.560  1.00  0.00           H
ATOM   2817  CD2 LEU E  17      98.360  97.590  80.660  1.00  0.00           C
ATOM   2818 HD21 LEU E  17      98.630  97.290  79.630  1.00  0.00           H
ATOM   2819 HD22 LEU E  17      97.590  98.390  80.590  1.00  0.00           H
ATOM   2820 HD23 LEU E  17      99.260  98.020  81.160  1.00  0.00           H
ATOM   2821  C   LEU E  17      97.980  97.950  85.020  1.00  0.00           C
ATOM   2822  O   LEU E  17      97.400  97.430  85.980  1.00  0.00           O
ATOM   2823  N   VAL E  18      98.170  99.280  84.960  1.00  0.00           N
ATOM   2824  HN  VAL E  18      98.690  99.680  84.190  1.00  0.00           H
ATOM   2825  CA  VAL E  18      97.560 100.230  85.860  1.00  0.00           C
ATOM   2826  HA  VAL E  18      96.930  99.700  86.550  1.00  0.00           H
ATOM   2827  CB  VAL E  18      98.560 101.010  86.720  1.00  0.00           C
ATOM   2828  HB  VAL E  18      99.060 100.280  87.400  1.00  0.00           H
ATOM   2829  CG1 VAL E  18      99.660 101.680  85.870  1.00  0.00           C
ATOM   2830 HG11 VAL E  18     100.330 102.270  86.530  1.00  0.00           H
ATOM   2831 HG12 VAL E  18     100.260 100.920  85.340  1.00  0.00           H
ATOM   2832 HG13 VAL E  18      99.210 102.370  85.120  1.00  0.00           H
ATOM   2833  CG2 VAL E  18      97.810 102.030  87.610  1.00  0.00           C
ATOM   2834 HG21 VAL E  18      98.500 102.550  88.300  1.00  0.00           H
ATOM   2835 HG22 VAL E  18      97.300 102.810  87.010  1.00  0.00           H
ATOM   2836 HG23 VAL E  18      97.030 101.530  88.230  1.00  0.00           H
ATOM   2837  C   VAL E  18      96.640 101.130  85.060  1.00  0.00           C
ATOM   2838  O   VAL E  18      97.000 101.660  84.010  1.00  0.00           O
ATOM   2839  N   PHE E  19      95.390 101.280  85.530  1.00  0.00           N
ATOM   2840  HN  PHE E  19      95.120 100.860  86.400  1.00  0.00           H
ATOM   2841  CA  PHE E  19      94.360 102.100  84.920  1.00  0.00           C
ATOM   2842  HA  PHE E  19      94.760 102.590  84.040  1.00  0.00           H
ATOM   2843  CB  PHE E  19      93.090 101.300  84.520  1.00  0.00           C
ATOM   2844  HB1 PHE E  19      92.190 101.950  84.570  1.00  0.00           H
ATOM   2845  HB2 PHE E  19      92.940 100.450  85.220  1.00  0.00           H
ATOM   2846  CG  PHE E  19      93.170 100.740  83.120  1.00  0.00           C
ATOM   2847  CD1 PHE E  19      92.140 101.020  82.200  1.00  0.00           C
ATOM   2848  HD1 PHE E  19      91.340 101.680  82.480  1.00  0.00           H
ATOM   2849  CE1 PHE E  19      92.120 100.420  80.930  1.00  0.00           C
ATOM   2850  HE1 PHE E  19      91.310 100.620  80.240  1.00  0.00           H
ATOM   2851  CZ  PHE E  19      93.140  99.540  80.560  1.00  0.00           C
ATOM   2852  HZ  PHE E  19      93.130  99.090  79.580  1.00  0.00           H
ATOM   2853  CD2 PHE E  19      94.190  99.860  82.730  1.00  0.00           C
ATOM   2854  HD2 PHE E  19      94.970  99.600  83.420  1.00  0.00           H
ATOM   2855  CE2 PHE E  19      94.190  99.270  81.450  1.00  0.00           C
ATOM   2856  HE2 PHE E  19      94.980  98.600  81.160  1.00  0.00           H
ATOM   2857  C   PHE E  19      94.010 103.210  85.890  1.00  0.00           C
ATOM   2858  O   PHE E  19      93.860 103.000  87.090  1.00  0.00           O
ATOM   2859  N   PHE E  20      93.960 104.450  85.370  1.00  0.00           N
ATOM   2860  HN  PHE E  20      93.910 104.530  84.370  1.00  0.00           H
ATOM   2861  CA  PHE E  20      93.820 105.680  86.120  1.00  0.00           C
ATOM   2862  HA  PHE E  20      93.770 106.450  85.370  1.00  0.00           H
ATOM   2863  CB  PHE E  20      92.510 105.840  86.940  1.00  0.00           C
ATOM   2864  HB1 PHE E  20      92.540 106.760  87.570  1.00  0.00           H
ATOM   2865  HB2 PHE E  20      92.340 104.970  87.610  1.00  0.00           H
ATOM   2866  CG  PHE E  20      91.360 105.980  85.980  1.00  0.00           C
ATOM   2867  CD1 PHE E  20      90.580 104.870  85.630  1.00  0.00           C
ATOM   2868  HD1 PHE E  20      90.830 103.910  86.060  1.00  0.00           H
ATOM   2869  CE1 PHE E  20      89.530 105.000  84.720  1.00  0.00           C
ATOM   2870  HE1 PHE E  20      88.960 104.130  84.430  1.00  0.00           H
ATOM   2871  CZ  PHE E  20      89.210 106.260  84.190  1.00  0.00           C
ATOM   2872  HZ  PHE E  20      88.370 106.370  83.520  1.00  0.00           H
ATOM   2873  CD2 PHE E  20      91.040 107.240  85.430  1.00  0.00           C
ATOM   2874  HD2 PHE E  20      91.630 108.100  85.710  1.00  0.00           H
ATOM   2875  CE2 PHE E  20      89.970 107.380  84.550  1.00  0.00           C
ATOM   2876  HE2 PHE E  20      89.720 108.350  84.160  1.00  0.00           H
ATOM   2877  C   PHE E  20      95.080 106.030  86.880  1.00  0.00           C
ATOM   2878  O   PHE E  20      95.060 106.390  88.050  1.00  0.00           O
ATOM   2879  N   ALA E  21      96.240 105.910  86.200  1.00  0.00           N
ATOM   2880  HN  ALA E  21      96.220 105.630  85.240  1.00  0.00           H
ATOM   2881  CA  ALA E  21      97.560 106.040  86.780  1.00  0.00           C
ATOM   2882  HA  ALA E  21      97.550 105.620  87.780  1.00  0.00           H
ATOM   2883  CB  ALA E  21      98.550 105.260  85.900  1.00  0.00           C
ATOM   2884  HB1 ALA E  21      98.140 104.250  85.680  1.00  0.00           H
ATOM   2885  HB2 ALA E  21      98.720 105.770  84.930  1.00  0.00           H
ATOM   2886  HB3 ALA E  21      99.520 105.130  86.430  1.00  0.00           H
ATOM   2887  C   ALA E  21      98.020 107.490  86.900  1.00  0.00           C
ATOM   2888  O   ALA E  21      99.210 107.790  86.800  1.00  0.00           O
ATOM   2889  N   GLU E  22      97.090 108.430  87.100  1.00  0.00           N
ATOM   2890  HN  GLU E  22      96.160 108.170  87.370  1.00  0.00           H
ATOM   2891  CA  GLU E  22      97.370 109.850  87.130  1.00  0.00           C
ATOM   2892  HA  GLU E  22      98.340 110.020  87.570  1.00  0.00           H
ATOM   2893  CB  GLU E  22      97.260 110.470  85.710  1.00  0.00           C
ATOM   2894  HB1 GLU E  22      96.190 110.630  85.450  1.00  0.00           H
ATOM   2895  HB2 GLU E  22      97.660 109.740  84.970  1.00  0.00           H
ATOM   2896  CG  GLU E  22      98.070 111.770  85.540  1.00  0.00           C
ATOM   2897  HG1 GLU E  22      99.120 111.530  85.310  1.00  0.00           H
ATOM   2898  HG2 GLU E  22      98.030 112.350  86.480  1.00  0.00           H
ATOM   2899  CD  GLU E  22      97.530 112.670  84.430  1.00  0.00           C
ATOM   2900  OE1 GLU E  22      97.140 112.180  83.350  1.00  0.00           O
ATOM   2901  OE2 GLU E  22      97.480 113.910  84.680  1.00  0.00           O
ATOM   2902  C   GLU E  22      96.300 110.420  88.030  1.00  0.00           C
ATOM   2903  O   GLU E  22      95.230 109.830  88.160  1.00  0.00           O
ATOM   2904  N   ASP E  23      96.560 111.560  88.710  1.00  0.00           N
ATOM   2905  HN  ASP E  23      97.410 112.070  88.580  1.00  0.00           H
ATOM   2906  CA  ASP E  23      95.630 112.210  89.600  1.00  0.00           C
ATOM   2907  HA  ASP E  23      95.290 111.460  90.310  1.00  0.00           H
ATOM   2908  CB  ASP E  23      96.370 113.320  90.430  1.00  0.00           C
ATOM   2909  HB1 ASP E  23      97.080 112.790  91.110  1.00  0.00           H
ATOM   2910  HB2 ASP E  23      95.640 113.860  91.060  1.00  0.00           H
ATOM   2911  CG  ASP E  23      97.190 114.330  89.650  1.00  0.00           C
ATOM   2912  OD1 ASP E  23      97.740 114.050  88.560  1.00  0.00           O
ATOM   2913  OD2 ASP E  23      97.410 115.440  90.220  1.00  0.00           O
ATOM   2914  C   ASP E  23      94.360 112.730  88.910  1.00  0.00           C
ATOM   2915  O   ASP E  23      94.410 113.640  88.080  1.00  0.00           O
ATOM   2916  N   VAL E  24      93.180 112.140  89.220  1.00  0.00           N
ATOM   2917  HN  VAL E  24      93.130 111.410  89.910  1.00  0.00           H
ATOM   2918  CA  VAL E  24      91.940 112.390  88.500  1.00  0.00           C
ATOM   2919  HA  VAL E  24      92.090 113.220  87.820  1.00  0.00           H
ATOM   2920  CB  VAL E  24      91.530 111.200  87.620  1.00  0.00           C
ATOM   2921  HB  VAL E  24      90.470 111.310  87.300  1.00  0.00           H
ATOM   2922  CG1 VAL E  24      92.390 111.210  86.340  1.00  0.00           C
ATOM   2923 HG11 VAL E  24      92.080 110.380  85.670  1.00  0.00           H
ATOM   2924 HG12 VAL E  24      92.260 112.160  85.790  1.00  0.00           H
ATOM   2925 HG13 VAL E  24      93.460 111.070  86.590  1.00  0.00           H
ATOM   2926  CG2 VAL E  24      91.690 109.860  88.370  1.00  0.00           C
ATOM   2927 HG21 VAL E  24      91.250 109.030  87.770  1.00  0.00           H
ATOM   2928 HG22 VAL E  24      92.760 109.620  88.540  1.00  0.00           H
ATOM   2929 HG23 VAL E  24      91.180 109.880  89.360  1.00  0.00           H
ATOM   2930  C   VAL E  24      90.800 112.830  89.410  1.00  0.00           C
ATOM   2931  O   VAL E  24      90.210 112.070  90.180  1.00  0.00           O
ATOM   2932  N   GLY E  25      90.410 114.120  89.320  1.00  0.00           N
ATOM   2933  HN  GLY E  25      90.930 114.740  88.730  1.00  0.00           H
ATOM   2934  CA  GLY E  25      89.430 114.720  90.220  1.00  0.00           C
ATOM   2935  HA1 GLY E  25      89.410 114.180  91.150  1.00  0.00           H
ATOM   2936  HA2 GLY E  25      89.750 115.750  90.360  1.00  0.00           H
ATOM   2937  C   GLY E  25      88.020 114.790  89.710  1.00  0.00           C
ATOM   2938  O   GLY E  25      87.130 115.160  90.470  1.00  0.00           O
ATOM   2939  N   SER E  26      87.750 114.460  88.430  1.00  0.00           N
ATOM   2940  HN  SER E  26      88.470 114.110  87.830  1.00  0.00           H
ATOM   2941  CA  SER E  26      86.450 114.730  87.810  1.00  0.00           C
ATOM   2942  HA  SER E  26      85.720 114.960  88.570  1.00  0.00           H
ATOM   2943  CB  SER E  26      86.500 115.940  86.830  1.00  0.00           C
ATOM   2944  HB1 SER E  26      85.550 116.050  86.270  1.00  0.00           H
ATOM   2945  HB2 SER E  26      87.320 115.800  86.100  1.00  0.00           H
ATOM   2946  OG  SER E  26      86.690 117.160  87.550  1.00  0.00           O
ATOM   2947  HG1 SER E  26      87.620 117.180  87.840  1.00  0.00           H
ATOM   2948  C   SER E  26      85.880 113.530  87.070  1.00  0.00           C
ATOM   2949  O   SER E  26      85.180 113.670  86.060  1.00  0.00           O
ATOM   2950  N   ASN E  27      86.150 112.290  87.540  1.00  0.00           N
ATOM   2951  HN  ASN E  27      86.660 112.190  88.390  1.00  0.00           H
ATOM   2952  CA  ASN E  27      85.740 111.070  86.870  1.00  0.00           C
ATOM   2953  HA  ASN E  27      86.160 111.130  85.870  1.00  0.00           H
ATOM   2954  CB  ASN E  27      86.310 109.790  87.530  1.00  0.00           C
ATOM   2955  HB1 ASN E  27      86.010 108.870  86.980  1.00  0.00           H
ATOM   2956  HB2 ASN E  27      85.970 109.690  88.570  1.00  0.00           H
ATOM   2957  CG  ASN E  27      87.830 109.840  87.510  1.00  0.00           C
ATOM   2958  OD1 ASN E  27      88.450 109.560  86.480  1.00  0.00           O
ATOM   2959  ND2 ASN E  27      88.440 110.160  88.670  1.00  0.00           N
ATOM   2960 HD21 ASN E  27      87.900 110.450  89.460  1.00  0.00           H
ATOM   2961 HD22 ASN E  27      89.440 110.230  88.690  1.00  0.00           H
ATOM   2962  C   ASN E  27      84.240 110.880  86.670  1.00  0.00           C
ATOM   2963  O   ASN E  27      83.400 111.230  87.500  1.00  0.00           O
ATOM   2964  N   LYS E  28      83.880 110.290  85.520  1.00  0.00           N
ATOM   2965  HN  LYS E  28      84.610 109.930  84.930  1.00  0.00           H
ATOM   2966  CA  LYS E  28      82.520 110.120  85.060  1.00  0.00           C
ATOM   2967  HA  LYS E  28      81.910 109.740  85.870  1.00  0.00           H
ATOM   2968  CB  LYS E  28      81.920 111.440  84.490  1.00  0.00           C
ATOM   2969  HB1 LYS E  28      82.570 111.780  83.660  1.00  0.00           H
ATOM   2970  HB2 LYS E  28      81.970 112.230  85.280  1.00  0.00           H
ATOM   2971  CG  LYS E  28      80.450 111.290  84.040  1.00  0.00           C
ATOM   2972  HG1 LYS E  28      79.810 111.300  84.940  1.00  0.00           H
ATOM   2973  HG2 LYS E  28      80.290 110.300  83.540  1.00  0.00           H
ATOM   2974  CD  LYS E  28      79.950 112.360  83.060  1.00  0.00           C
ATOM   2975  HD1 LYS E  28      78.910 112.110  82.750  1.00  0.00           H
ATOM   2976  HD2 LYS E  28      79.890 113.340  83.600  1.00  0.00           H
ATOM   2977  CE  LYS E  28      80.790 112.580  81.790  1.00  0.00           C
ATOM   2978  HE1 LYS E  28      81.740 113.100  82.060  1.00  0.00           H
ATOM   2979  HE2 LYS E  28      80.240 113.220  81.080  1.00  0.00           H
ATOM   2980  NZ  LYS E  28      81.140 111.320  81.110  1.00  0.00           N
ATOM   2981  HZ1 LYS E  28      80.330 110.880  80.620  1.00  0.00           H
ATOM   2982  HZ2 LYS E  28      81.860 111.540  80.380  1.00  0.00           H
ATOM   2983  HZ3 LYS E  28      81.580 110.630  81.760  1.00  0.00           H
ATOM   2984  C   LYS E  28      82.570 109.080  83.960  1.00  0.00           C
ATOM   2985  O   LYS E  28      82.600 109.400  82.770  1.00  0.00           O
ATOM   2986  N   GLY E  29      82.600 107.790  84.370  1.00  0.00           N
ATOM   2987  HN  GLY E  29      82.470 107.590  85.340  1.00  0.00           H
ATOM   2988  CA  GLY E  29      82.860 106.670  83.480  1.00  0.00           C
ATOM   2989  HA1 GLY E  29      82.250 105.840  83.810  1.00  0.00           H
ATOM   2990  HA2 GLY E  29      82.670 106.940  82.460  1.00  0.00           H
ATOM   2991  C   GLY E  29      84.300 106.240  83.580  1.00  0.00           C
ATOM   2992  O   GLY E  29      85.190 106.770  82.920  1.00  0.00           O
ATOM   2993  N   ALA E  30      84.570 105.220  84.410  1.00  0.00           N
ATOM   2994  HN  ALA E  30      83.860 104.900  85.030  1.00  0.00           H
ATOM   2995  CA  ALA E  30      85.840 104.550  84.490  1.00  0.00           C
ATOM   2996  HA  ALA E  30      86.550 104.980  83.790  1.00  0.00           H
ATOM   2997  CB  ALA E  30      86.380 104.660  85.930  1.00  0.00           C
ATOM   2998  HB1 ALA E  30      86.630 105.720  86.150  1.00  0.00           H
ATOM   2999  HB2 ALA E  30      85.620 104.330  86.660  1.00  0.00           H
ATOM   3000  HB3 ALA E  30      87.300 104.050  86.070  1.00  0.00           H
ATOM   3001  C   ALA E  30      85.630 103.090  84.090  1.00  0.00           C
ATOM   3002  O   ALA E  30      84.910 102.350  84.760  1.00  0.00           O
ATOM   3003  N   ILE E  31      86.230 102.660  82.960  1.00  0.00           N
ATOM   3004  HN  ILE E  31      86.810 103.260  82.410  1.00  0.00           H
ATOM   3005  CA  ILE E  31      85.960 101.360  82.380  1.00  0.00           C
ATOM   3006  HA  ILE E  31      85.630 100.700  83.180  1.00  0.00           H
ATOM   3007  CB  ILE E  31      84.850 101.410  81.330  1.00  0.00           C
ATOM   3008  HB  ILE E  31      83.930 101.770  81.840  1.00  0.00           H
ATOM   3009  CG2 ILE E  31      85.180 102.440  80.220  1.00  0.00           C
ATOM   3010 HG21 ILE E  31      84.340 102.490  79.490  1.00  0.00           H
ATOM   3011 HG22 ILE E  31      85.330 103.460  80.630  1.00  0.00           H
ATOM   3012 HG23 ILE E  31      86.090 102.150  79.660  1.00  0.00           H
ATOM   3013  CG1 ILE E  31      84.510 100.030  80.710  1.00  0.00           C
ATOM   3014 HG11 ILE E  31      85.400  99.600  80.200  1.00  0.00           H
ATOM   3015 HG12 ILE E  31      83.750 100.200  79.910  1.00  0.00           H
ATOM   3016  CD  ILE E  31      83.930  99.020  81.710  1.00  0.00           C
ATOM   3017  HD1 ILE E  31      83.670  98.070  81.190  1.00  0.00           H
ATOM   3018  HD2 ILE E  31      84.650  98.790  82.520  1.00  0.00           H
ATOM   3019  HD3 ILE E  31      83.000  99.420  82.170  1.00  0.00           H
ATOM   3020  C   ILE E  31      87.230 100.710  81.840  1.00  0.00           C
ATOM   3021  O   ILE E  31      88.020 101.310  81.100  1.00  0.00           O
ATOM   3022  N   ILE E  32      87.460  99.450  82.240  1.00  0.00           N
ATOM   3023  HN  ILE E  32      86.830  99.020  82.890  1.00  0.00           H
ATOM   3024  CA  ILE E  32      88.530  98.590  81.800  1.00  0.00           C
ATOM   3025  HA  ILE E  32      88.980  99.000  80.910  1.00  0.00           H
ATOM   3026  CB  ILE E  32      89.600  98.380  82.880  1.00  0.00           C
ATOM   3027  HB  ILE E  32      90.130  99.360  83.000  1.00  0.00           H
ATOM   3028  CG2 ILE E  32      88.960  98.060  84.250  1.00  0.00           C
ATOM   3029 HG21 ILE E  32      89.740  98.050  85.040  1.00  0.00           H
ATOM   3030 HG22 ILE E  32      88.220  98.820  84.560  1.00  0.00           H
ATOM   3031 HG23 ILE E  32      88.460  97.060  84.230  1.00  0.00           H
ATOM   3032  CG1 ILE E  32      90.670  97.330  82.460  1.00  0.00           C
ATOM   3033 HG11 ILE E  32      91.070  97.630  81.470  1.00  0.00           H
ATOM   3034 HG12 ILE E  32      90.200  96.330  82.350  1.00  0.00           H
ATOM   3035  CD  ILE E  32      91.820  97.190  83.460  1.00  0.00           C
ATOM   3036  HD1 ILE E  32      92.620  96.530  83.080  1.00  0.00           H
ATOM   3037  HD2 ILE E  32      92.260  98.190  83.680  1.00  0.00           H
ATOM   3038  HD3 ILE E  32      91.460  96.770  84.420  1.00  0.00           H
ATOM   3039  C   ILE E  32      87.900  97.260  81.420  1.00  0.00           C
ATOM   3040  O   ILE E  32      86.970  96.800  82.080  1.00  0.00           O
ATOM   3041  N   GLY E  33      88.360  96.570  80.360  1.00  0.00           N
ATOM   3042  HN  GLY E  33      89.020  97.010  79.720  1.00  0.00           H
ATOM   3043  CA  GLY E  33      87.900  95.200  80.170  1.00  0.00           C
ATOM   3044  HA1 GLY E  33      88.090  94.660  81.090  1.00  0.00           H
ATOM   3045  HA2 GLY E  33      86.850  95.240  79.930  1.00  0.00           H
ATOM   3046  C   GLY E  33      88.560  94.430  79.060  1.00  0.00           C
ATOM   3047  O   GLY E  33      88.500  94.790  77.890  1.00  0.00           O
ATOM   3048  N   LEU E  34      89.160  93.280  79.420  1.00  0.00           N
ATOM   3049  HN  LEU E  34      89.220  93.030  80.380  1.00  0.00           H
ATOM   3050  CA  LEU E  34      89.810  92.350  78.500  1.00  0.00           C
ATOM   3051  HA  LEU E  34      90.570  92.910  77.970  1.00  0.00           H
ATOM   3052  CB  LEU E  34      90.500  91.190  79.280  1.00  0.00           C
ATOM   3053  HB1 LEU E  34      90.970  90.500  78.540  1.00  0.00           H
ATOM   3054  HB2 LEU E  34      89.730  90.620  79.840  1.00  0.00           H
ATOM   3055  CG  LEU E  34      91.610  91.600  80.270  1.00  0.00           C
ATOM   3056  HG  LEU E  34      91.170  92.250  81.060  1.00  0.00           H
ATOM   3057  CD1 LEU E  34      92.230  90.360  80.920  1.00  0.00           C
ATOM   3058 HD11 LEU E  34      92.970  90.670  81.690  1.00  0.00           H
ATOM   3059 HD12 LEU E  34      91.460  89.730  81.400  1.00  0.00           H
ATOM   3060 HD13 LEU E  34      92.770  89.760  80.160  1.00  0.00           H
ATOM   3061  CD2 LEU E  34      92.740  92.400  79.610  1.00  0.00           C
ATOM   3062 HD21 LEU E  34      93.510  92.680  80.360  1.00  0.00           H
ATOM   3063 HD22 LEU E  34      93.250  91.780  78.840  1.00  0.00           H
ATOM   3064 HD23 LEU E  34      92.360  93.340  79.150  1.00  0.00           H
ATOM   3065  C   LEU E  34      88.900  91.780  77.420  1.00  0.00           C
ATOM   3066  O   LEU E  34      89.290  91.650  76.270  1.00  0.00           O
ATOM   3067  N   MET E  35      87.640  91.420  77.750  1.00  0.00           N
ATOM   3068  HN  MET E  35      87.340  91.420  78.700  1.00  0.00           H
ATOM   3069  CA  MET E  35      86.640  91.120  76.740  1.00  0.00           C
ATOM   3070  HA  MET E  35      86.970  91.450  75.770  1.00  0.00           H
ATOM   3071  CB  MET E  35      86.340  89.600  76.690  1.00  0.00           C
ATOM   3072  HB1 MET E  35      85.710  89.320  77.560  1.00  0.00           H
ATOM   3073  HB2 MET E  35      87.310  89.070  76.810  1.00  0.00           H
ATOM   3074  CG  MET E  35      85.700  89.110  75.380  1.00  0.00           C
ATOM   3075  HG1 MET E  35      85.700  87.990  75.410  1.00  0.00           H
ATOM   3076  HG2 MET E  35      86.360  89.400  74.530  1.00  0.00           H
ATOM   3077  SD  MET E  35      84.010  89.670  75.040  1.00  0.00           S
ATOM   3078  CE  MET E  35      83.840  88.870  73.420  1.00  0.00           C
ATOM   3079  HE1 MET E  35      82.930  89.230  72.890  1.00  0.00           H
ATOM   3080  HE2 MET E  35      84.700  89.100  72.760  1.00  0.00           H
ATOM   3081  HE3 MET E  35      83.760  87.760  73.510  1.00  0.00           H
ATOM   3082  C   MET E  35      85.390  91.890  77.110  1.00  0.00           C
ATOM   3083  O   MET E  35      84.830  91.720  78.190  1.00  0.00           O
ATOM   3084  N   VAL E  36      84.910  92.770  76.200  1.00  0.00           N
ATOM   3085  HN  VAL E  36      85.340  92.920  75.310  1.00  0.00           H
ATOM   3086  CA  VAL E  36      83.700  93.540  76.430  1.00  0.00           C
ATOM   3087  HA  VAL E  36      83.110  93.040  77.170  1.00  0.00           H
ATOM   3088  CB  VAL E  36      83.940  94.970  76.920  1.00  0.00           C
ATOM   3089  HB  VAL E  36      82.960  95.420  77.200  1.00  0.00           H
ATOM   3090  CG1 VAL E  36      84.820  94.960  78.180  1.00  0.00           C
ATOM   3091 HG11 VAL E  36      84.840  95.960  78.650  1.00  0.00           H
ATOM   3092 HG12 VAL E  36      84.430  94.220  78.910  1.00  0.00           H
ATOM   3093 HG13 VAL E  36      85.860  94.670  77.910  1.00  0.00           H
ATOM   3094  CG2 VAL E  36      84.600  95.850  75.840  1.00  0.00           C
ATOM   3095 HG21 VAL E  36      84.790  96.860  76.260  1.00  0.00           H
ATOM   3096 HG22 VAL E  36      85.570  95.430  75.520  1.00  0.00           H
ATOM   3097 HG23 VAL E  36      83.950  95.980  74.960  1.00  0.00           H
ATOM   3098  C   VAL E  36      82.860  93.590  75.170  1.00  0.00           C
ATOM   3099  O   VAL E  36      83.350  93.440  74.050  1.00  0.00           O
ATOM   3100  N   GLY E  37      81.540  93.800  75.350  1.00  0.00           N
ATOM   3101  HN  GLY E  37      81.180  93.870  76.290  1.00  0.00           H
ATOM   3102  CA  GLY E  37      80.600  94.030  74.270  1.00  0.00           C
ATOM   3103  HA1 GLY E  37      80.990  94.790  73.610  1.00  0.00           H
ATOM   3104  HA2 GLY E  37      80.380  93.090  73.790  1.00  0.00           H
ATOM   3105  C   GLY E  37      79.330  94.550  74.900  1.00  0.00           C
ATOM   3106  O   GLY E  37      78.780  93.920  75.800  1.00  0.00           O
ATOM   3107  N   GLY E  38      78.840  95.720  74.450  1.00  0.00           N
ATOM   3108  HN  GLY E  38      79.170  96.140  73.600  1.00  0.00           H
ATOM   3109  CA  GLY E  38      77.780  96.440  75.140  1.00  0.00           C
ATOM   3110  HA1 GLY E  38      77.320  97.100  74.420  1.00  0.00           H
ATOM   3111  HA2 GLY E  38      77.080  95.740  75.570  1.00  0.00           H
ATOM   3112  C   GLY E  38      78.290  97.300  76.270  1.00  0.00           C
ATOM   3113  O   GLY E  38      78.030  97.010  77.430  1.00  0.00           O
ATOM   3114  N   VAL E  39      79.060  98.350  75.940  1.00  0.00           N
ATOM   3115  HN  VAL E  39      79.270  98.550  74.990  1.00  0.00           H
ATOM   3116  CA  VAL E  39      79.600  99.300  76.910  1.00  0.00           C
ATOM   3117  HA  VAL E  39      79.290  99.030  77.910  1.00  0.00           H
ATOM   3118  CB  VAL E  39      81.130  99.360  76.860  1.00  0.00           C
ATOM   3119  HB  VAL E  39      81.460  99.670  75.840  1.00  0.00           H
ATOM   3120  CG1 VAL E  39      81.680 100.360  77.890  1.00  0.00           C
ATOM   3121 HG11 VAL E  39      82.790 100.360  77.860  1.00  0.00           H
ATOM   3122 HG12 VAL E  39      81.350 101.400  77.670  1.00  0.00           H
ATOM   3123 HG13 VAL E  39      81.360 100.090  78.920  1.00  0.00           H
ATOM   3124  CG2 VAL E  39      81.720  97.950  77.130  1.00  0.00           C
ATOM   3125 HG21 VAL E  39      82.830  98.010  77.140  1.00  0.00           H
ATOM   3126 HG22 VAL E  39      81.380  97.570  78.110  1.00  0.00           H
ATOM   3127 HG23 VAL E  39      81.420  97.240  76.340  1.00  0.00           H
ATOM   3128  C   VAL E  39      79.040 100.670  76.600  1.00  0.00           C
ATOM   3129  O   VAL E  39      79.380 101.280  75.590  1.00  0.00           O
ATOM   3130  N   VAL E  40      78.150 101.200  77.460  1.00  0.00           N
ATOM   3131  HN  VAL E  40      77.880 100.700  78.280  1.00  0.00           H
ATOM   3132  CA  VAL E  40      77.360 102.380  77.130  1.00  0.00           C
ATOM   3133  HA  VAL E  40      77.520 102.650  76.100  1.00  0.00           H
ATOM   3134  CB  VAL E  40      75.870 102.100  77.320  1.00  0.00           C
ATOM   3135  HB  VAL E  40      75.650 101.940  78.390  1.00  0.00           H
ATOM   3136  CG1 VAL E  40      75.000 103.260  76.800  1.00  0.00           C
ATOM   3137 HG11 VAL E  40      73.930 103.040  76.980  1.00  0.00           H
ATOM   3138 HG12 VAL E  40      75.240 104.220  77.300  1.00  0.00           H
ATOM   3139 HG13 VAL E  40      75.140 103.390  75.710  1.00  0.00           H
ATOM   3140  CG2 VAL E  40      75.470 100.780  76.610  1.00  0.00           C
ATOM   3141 HG21 VAL E  40      74.370 100.640  76.680  1.00  0.00           H
ATOM   3142 HG22 VAL E  40      75.740 100.810  75.530  1.00  0.00           H
ATOM   3143 HG23 VAL E  40      75.950  99.900  77.070  1.00  0.00           H
ATOM   3144  C   VAL E  40      77.770 103.560  77.990  1.00  0.00           C
ATOM   3145  O   VAL E  40      77.440 103.660  79.180  1.00  0.00           O
ATOM   3146  N   ILE E  41      78.510 104.530  77.410  1.00  0.00           N
ATOM   3147  HN  ILE E  41      78.740 104.480  76.440  1.00  0.00           H
ATOM   3148  CA  ILE E  41      79.170 105.590  78.170  1.00  0.00           C
ATOM   3149  HA  ILE E  41      79.110 105.360  79.220  1.00  0.00           H
ATOM   3150  CB  ILE E  41      80.660 105.710  77.830  1.00  0.00           C
ATOM   3151  HB  ILE E  41      80.770 106.070  76.780  1.00  0.00           H
ATOM   3152  CG2 ILE E  41      81.320 106.750  78.770  1.00  0.00           C
ATOM   3153 HG21 ILE E  41      82.390 106.870  78.530  1.00  0.00           H
ATOM   3154 HG22 ILE E  41      80.860 107.760  78.670  1.00  0.00           H
ATOM   3155 HG23 ILE E  41      81.230 106.430  79.830  1.00  0.00           H
ATOM   3156  CG1 ILE E  41      81.370 104.340  77.910  1.00  0.00           C
ATOM   3157 HG11 ILE E  41      80.870 103.620  77.220  1.00  0.00           H
ATOM   3158 HG12 ILE E  41      81.270 103.940  78.940  1.00  0.00           H
ATOM   3159  CD  ILE E  41      82.860 104.380  77.510  1.00  0.00           C
ATOM   3160  HD1 ILE E  41      83.270 103.350  77.460  1.00  0.00           H
ATOM   3161  HD2 ILE E  41      82.980 104.850  76.520  1.00  0.00           H
ATOM   3162  HD3 ILE E  41      83.450 104.950  78.250  1.00  0.00           H
ATOM   3163  C   ILE E  41      78.480 106.930  77.970  1.00  0.00           C
ATOM   3164  O   ILE E  41      78.560 107.550  76.910  1.00  0.00           O
ATOM   3165  N   ALA E  42      77.770 107.430  79.000  1.00  0.00           N
ATOM   3166  HN  ALA E  42      77.580 106.870  79.810  1.00  0.00           H
ATOM   3167  CA  ALA E  42      77.210 108.760  79.020  1.00  0.00           C
ATOM   3168  HA  ALA E  42      76.590 108.860  78.140  1.00  0.00           H
ATOM   3169  CB  ALA E  42      76.300 108.930  80.250  1.00  0.00           C
ATOM   3170  HB1 ALA E  42      75.510 108.160  80.240  1.00  0.00           H
ATOM   3171  HB2 ALA E  42      76.890 108.830  81.190  1.00  0.00           H
ATOM   3172  HB3 ALA E  42      75.820 109.930  80.250  1.00  0.00           H
ATOM   3173  C   ALA E  42      78.220 109.900  78.990  1.00  0.00           C
ATOM   3174  O   ALA E  42      79.280 109.850  79.640  1.00  0.00           O
ATOM   3175  N   NME E  43      77.890 110.980  78.260  1.00  0.00           N
ATOM   3176  HN  NME E  43      76.990 111.020  77.820  1.00  0.00           H
ATOM   3177  CH3 NME E  43      78.730 112.140  78.130  1.00  0.00           C
ATOM   3178 HH31 NME E  43      78.810 112.690  79.100  1.00  0.00           H
ATOM   3179 HH32 NME E  43      79.750 111.860  77.790  1.00  0.00           H
ATOM   3180 HH33 NME E  43      78.300 112.840  77.380  1.00  0.00           H
ATOM   3181  CH3 ACE F   0      41.710  46.260  81.460  1.00  0.00           C
ATOM   3182 HH31 ACE F   0      42.340  46.150  80.560  1.00  0.00           H
ATOM   3183 HH32 ACE F   0      41.540  45.260  81.910  1.00  0.00           H
ATOM   3184 HH33 ACE F   0      40.720  46.690  81.160  1.00  0.00           H
ATOM   3185  C   ACE F   0      42.360  47.160  82.440  1.00  0.00           C
ATOM   3186  O   ACE F   0      42.330  46.900  83.640  1.00  0.00           O
ATOM   3187  N   ASP F   1      42.990  48.220  81.920  1.00  0.00           N
ATOM   3188  HN  ASP F   1      42.980  48.370  80.930  1.00  0.00           H
ATOM   3189  CA  ASP F   1      43.690  49.230  82.680  1.00  0.00           C
ATOM   3190  HA  ASP F   1      43.070  49.500  83.530  1.00  0.00           H
ATOM   3191  CB  ASP F   1      45.080  48.700  83.160  1.00  0.00           C
ATOM   3192  HB1 ASP F   1      45.690  48.410  82.280  1.00  0.00           H
ATOM   3193  HB2 ASP F   1      44.920  47.800  83.790  1.00  0.00           H
ATOM   3194  CG  ASP F   1      45.850  49.710  83.990  1.00  0.00           C
ATOM   3195  OD1 ASP F   1      45.200  50.500  84.730  1.00  0.00           O
ATOM   3196  OD2 ASP F   1      47.100  49.690  83.930  1.00  0.00           O
ATOM   3197  C   ASP F   1      43.810  50.480  81.790  1.00  0.00           C
ATOM   3198  O   ASP F   1      43.580  50.410  80.580  1.00  0.00           O
ATOM   3199  N   ALA F   2      44.190  51.630  82.380  1.00  0.00           N
ATOM   3200  HN  ALA F   2      44.450  51.570  83.350  1.00  0.00           H
ATOM   3201  CA  ALA F   2      44.370  52.900  81.710  1.00  0.00           C
ATOM   3202  HA  ALA F   2      45.140  52.780  80.970  1.00  0.00           H
ATOM   3203  CB  ALA F   2      43.070  53.400  81.030  1.00  0.00           C
ATOM   3204  HB1 ALA F   2      42.740  52.690  80.240  1.00  0.00           H
ATOM   3205  HB2 ALA F   2      42.240  53.490  81.770  1.00  0.00           H
ATOM   3206  HB3 ALA F   2      43.230  54.390  80.550  1.00  0.00           H
ATOM   3207  C   ALA F   2      44.840  53.980  82.690  1.00  0.00           C
ATOM   3208  O   ALA F   2      44.060  54.790  83.170  1.00  0.00           O
ATOM   3209  N   GLU F   3      46.150  54.010  83.030  1.00  0.00           N
ATOM   3210  HN  GLU F   3      46.760  53.290  82.680  1.00  0.00           H
ATOM   3211  CA  GLU F   3      46.770  55.130  83.720  1.00  0.00           C
ATOM   3212  HA  GLU F   3      46.140  55.360  84.570  1.00  0.00           H
ATOM   3213  CB  GLU F   3      48.190  54.810  84.260  1.00  0.00           C
ATOM   3214  HB1 GLU F   3      48.960  55.540  83.950  1.00  0.00           H
ATOM   3215  HB2 GLU F   3      48.490  53.830  83.820  1.00  0.00           H
ATOM   3216  CG  GLU F   3      48.230  54.650  85.810  1.00  0.00           C
ATOM   3217  HG1 GLU F   3      49.090  54.000  86.080  1.00  0.00           H
ATOM   3218  HG2 GLU F   3      47.310  54.150  86.160  1.00  0.00           H
ATOM   3219  CD  GLU F   3      48.390  55.960  86.560  1.00  0.00           C
ATOM   3220  OE1 GLU F   3      47.700  56.960  86.230  1.00  0.00           O
ATOM   3221  OE2 GLU F   3      49.170  55.980  87.550  1.00  0.00           O
ATOM   3222  C   GLU F   3      46.800  56.400  82.870  1.00  0.00           C
ATOM   3223  O   GLU F   3      47.010  56.360  81.660  1.00  0.00           O
ATOM   3224  N   PHE F   4      46.620  57.570  83.510  1.00  0.00           N
ATOM   3225  HN  PHE F   4      46.490  57.540  84.510  1.00  0.00           H
ATOM   3226  CA  PHE F   4      46.640  58.880  82.880  1.00  0.00           C
ATOM   3227  HA  PHE F   4      46.990  58.780  81.860  1.00  0.00           H
ATOM   3228  CB  PHE F   4      45.240  59.540  82.850  1.00  0.00           C
ATOM   3229  HB1 PHE F   4      45.290  60.640  82.670  1.00  0.00           H
ATOM   3230  HB2 PHE F   4      44.700  59.380  83.810  1.00  0.00           H
ATOM   3231  CG  PHE F   4      44.430  58.950  81.730  1.00  0.00           C
ATOM   3232  CD1 PHE F   4      43.550  57.880  81.950  1.00  0.00           C
ATOM   3233  HD1 PHE F   4      43.470  57.450  82.930  1.00  0.00           H
ATOM   3234  CE1 PHE F   4      42.770  57.380  80.900  1.00  0.00           C
ATOM   3235  HE1 PHE F   4      42.090  56.550  81.090  1.00  0.00           H
ATOM   3236  CZ  PHE F   4      42.860  57.940  79.620  1.00  0.00           C
ATOM   3237  HZ  PHE F   4      42.220  57.590  78.820  1.00  0.00           H
ATOM   3238  CD2 PHE F   4      44.510  59.510  80.440  1.00  0.00           C
ATOM   3239  HD2 PHE F   4      45.180  60.340  80.260  1.00  0.00           H
ATOM   3240  CE2 PHE F   4      43.740  59.000  79.390  1.00  0.00           C
ATOM   3241  HE2 PHE F   4      43.800  59.450  78.400  1.00  0.00           H
ATOM   3242  C   PHE F   4      47.670  59.790  83.520  1.00  0.00           C
ATOM   3243  O   PHE F   4      47.630  61.020  83.400  1.00  0.00           O
ATOM   3244  N   ARG F   5      48.650  59.210  84.230  1.00  0.00           N
ATOM   3245  HN  ARG F   5      48.610  58.230  84.410  1.00  0.00           H
ATOM   3246  CA  ARG F   5      49.750  59.930  84.840  1.00  0.00           C
ATOM   3247  HA  ARG F   5      49.310  60.620  85.550  1.00  0.00           H
ATOM   3248  CB  ARG F   5      50.650  58.950  85.640  1.00  0.00           C
ATOM   3249  HB1 ARG F   5      50.910  58.090  84.990  1.00  0.00           H
ATOM   3250  HB2 ARG F   5      50.040  58.540  86.480  1.00  0.00           H
ATOM   3251  CG  ARG F   5      51.950  59.570  86.200  1.00  0.00           C
ATOM   3252  HG1 ARG F   5      51.660  60.460  86.810  1.00  0.00           H
ATOM   3253  HG2 ARG F   5      52.610  59.920  85.380  1.00  0.00           H
ATOM   3254  CD  ARG F   5      52.760  58.610  87.070  1.00  0.00           C
ATOM   3255  HD1 ARG F   5      53.180  57.780  86.460  1.00  0.00           H
ATOM   3256  HD2 ARG F   5      52.100  58.190  87.870  1.00  0.00           H
ATOM   3257  NE  ARG F   5      53.870  59.430  87.640  1.00  0.00           N
ATOM   3258  HE  ARG F   5      54.120  60.290  87.150  1.00  0.00           H
ATOM   3259  CZ  ARG F   5      54.180  59.440  88.920  1.00  0.00           C
ATOM   3260  NH1 ARG F   5      54.010  58.370  89.670  1.00  0.00           N
ATOM   3261 HH11 ARG F   5      53.710  57.550  89.190  1.00  0.00           H
ATOM   3262 HH12 ARG F   5      53.700  58.510  90.610  1.00  0.00           H
ATOM   3263  NH2 ARG F   5      54.640  60.540  89.460  1.00  0.00           N
ATOM   3264 HH21 ARG F   5      54.850  61.310  88.850  1.00  0.00           H
ATOM   3265 HH22 ARG F   5      55.140  60.470  90.330  1.00  0.00           H
ATOM   3266  C   ARG F   5      50.610  60.770  83.900  1.00  0.00           C
ATOM   3267  O   ARG F   5      51.320  60.240  83.040  1.00  0.00           O
ATOM   3268  N   HIS F   6      50.610  62.100  84.100  1.00  0.00           N
ATOM   3269  HN  HIS F   6      49.980  62.500  84.760  1.00  0.00           H
ATOM   3270  CA  HIS F   6      51.510  63.030  83.450  1.00  0.00           C
ATOM   3271  HA  HIS F   6      52.240  62.500  82.850  1.00  0.00           H
ATOM   3272  CB  HIS F   6      50.780  64.070  82.560  1.00  0.00           C
ATOM   3273  HB1 HIS F   6      51.520  64.720  82.050  1.00  0.00           H
ATOM   3274  HB2 HIS F   6      50.120  64.710  83.180  1.00  0.00           H
ATOM   3275  ND1 HIS F   6      50.420  62.630  80.540  1.00  0.00           N
ATOM   3276  CG  HIS F   6      49.900  63.500  81.480  1.00  0.00           C
ATOM   3277  CE1 HIS F   6      49.460  62.480  79.640  1.00  0.00           C
ATOM   3278  HE1 HIS F   6      49.520  61.850  78.750  1.00  0.00           H
ATOM   3279  NE2 HIS F   6      48.360  63.210  79.950  1.00  0.00           N
ATOM   3280  HE2 HIS F   6      47.560  63.350  79.360  1.00  0.00           H
ATOM   3281  CD2 HIS F   6      48.640  63.860  81.130  1.00  0.00           C
ATOM   3282  HD2 HIS F   6      47.960  64.550  81.620  1.00  0.00           H
ATOM   3283  C   HIS F   6      52.250  63.800  84.530  1.00  0.00           C
ATOM   3284  O   HIS F   6      51.630  64.390  85.420  1.00  0.00           O
ATOM   3285  N   ASP F   7      53.590  63.830  84.520  1.00  0.00           N
ATOM   3286  HN  ASP F   7      54.120  63.300  83.860  1.00  0.00           H
ATOM   3287  CA  ASP F   7      54.340  64.610  85.490  1.00  0.00           C
ATOM   3288  HA  ASP F   7      53.750  64.750  86.380  1.00  0.00           H
ATOM   3289  CB  ASP F   7      55.640  63.880  85.940  1.00  0.00           C
ATOM   3290  HB1 ASP F   7      56.280  64.570  86.530  1.00  0.00           H
ATOM   3291  HB2 ASP F   7      56.220  63.520  85.070  1.00  0.00           H
ATOM   3292  CG  ASP F   7      55.280  62.700  86.830  1.00  0.00           C
ATOM   3293  OD1 ASP F   7      55.590  62.760  88.050  1.00  0.00           O
ATOM   3294  OD2 ASP F   7      54.680  61.710  86.350  1.00  0.00           O
ATOM   3295  C   ASP F   7      54.610  66.030  84.960  1.00  0.00           C
ATOM   3296  O   ASP F   7      55.680  66.340  84.430  1.00  0.00           O
ATOM   3297  N   SER F   8      53.600  66.920  85.130  1.00  0.00           N
ATOM   3298  HN  SER F   8      52.730  66.600  85.480  1.00  0.00           H
ATOM   3299  CA  SER F   8      53.610  68.310  84.690  1.00  0.00           C
ATOM   3300  HA  SER F   8      54.220  68.400  83.800  1.00  0.00           H
ATOM   3301  CB  SER F   8      52.180  68.850  84.380  1.00  0.00           C
ATOM   3302  HB1 SER F   8      52.230  69.880  83.970  1.00  0.00           H
ATOM   3303  HB2 SER F   8      51.580  68.880  85.320  1.00  0.00           H
ATOM   3304  OG  SER F   8      51.460  68.040  83.450  1.00  0.00           O
ATOM   3305  HG1 SER F   8      50.530  68.250  83.630  1.00  0.00           H
ATOM   3306  C   SER F   8      54.160  69.260  85.750  1.00  0.00           C
ATOM   3307  O   SER F   8      53.550  70.270  86.090  1.00  0.00           O
ATOM   3308  N   GLY F   9      55.330  68.950  86.350  1.00  0.00           N
ATOM   3309  HN  GLY F   9      55.810  68.130  86.070  1.00  0.00           H
ATOM   3310  CA  GLY F   9      55.960  69.840  87.330  1.00  0.00           C
ATOM   3311  HA1 GLY F   9      55.220  70.090  88.080  1.00  0.00           H
ATOM   3312  HA2 GLY F   9      56.810  69.310  87.730  1.00  0.00           H
ATOM   3313  C   GLY F   9      56.480  71.140  86.760  1.00  0.00           C
ATOM   3314  O   GLY F   9      56.930  71.200  85.620  1.00  0.00           O
ATOM   3315  N   TYR F  10      56.500  72.210  87.580  1.00  0.00           N
ATOM   3316  HN  TYR F  10      56.120  72.140  88.500  1.00  0.00           H
ATOM   3317  CA  TYR F  10      57.090  73.500  87.230  1.00  0.00           C
ATOM   3318  HA  TYR F  10      57.910  73.340  86.540  1.00  0.00           H
ATOM   3319  CB  TYR F  10      56.040  74.460  86.600  1.00  0.00           C
ATOM   3320  HB1 TYR F  10      56.480  75.480  86.490  1.00  0.00           H
ATOM   3321  HB2 TYR F  10      55.160  74.530  87.270  1.00  0.00           H
ATOM   3322  CG  TYR F  10      55.570  74.040  85.230  1.00  0.00           C
ATOM   3323  CD1 TYR F  10      56.440  74.130  84.130  1.00  0.00           C
ATOM   3324  HD1 TYR F  10      57.470  74.410  84.280  1.00  0.00           H
ATOM   3325  CE1 TYR F  10      55.990  73.870  82.830  1.00  0.00           C
ATOM   3326  HE1 TYR F  10      56.670  73.930  81.990  1.00  0.00           H
ATOM   3327  CZ  TYR F  10      54.650  73.510  82.610  1.00  0.00           C
ATOM   3328  OH  TYR F  10      54.240  73.190  81.310  1.00  0.00           O
ATOM   3329  HH  TYR F  10      53.450  72.620  81.360  1.00  0.00           H
ATOM   3330  CD2 TYR F  10      54.230  73.680  85.000  1.00  0.00           C
ATOM   3331  HD2 TYR F  10      53.540  73.610  85.830  1.00  0.00           H
ATOM   3332  CE2 TYR F  10      53.770  73.410  83.700  1.00  0.00           C
ATOM   3333  HE2 TYR F  10      52.750  73.110  83.530  1.00  0.00           H
ATOM   3334  C   TYR F  10      57.670  74.200  88.460  1.00  0.00           C
ATOM   3335  O   TYR F  10      57.100  74.140  89.540  1.00  0.00           O
ATOM   3336  N   GLU F  11      58.800  74.910  88.300  1.00  0.00           N
ATOM   3337  HN  GLU F  11      59.260  74.980  87.420  1.00  0.00           H
ATOM   3338  CA  GLU F  11      59.420  75.710  89.350  1.00  0.00           C
ATOM   3339  HA  GLU F  11      58.670  76.030  90.050  1.00  0.00           H
ATOM   3340  CB  GLU F  11      60.540  74.950  90.140  1.00  0.00           C
ATOM   3341  HB1 GLU F  11      61.170  75.690  90.680  1.00  0.00           H
ATOM   3342  HB2 GLU F  11      61.190  74.420  89.410  1.00  0.00           H
ATOM   3343  CG  GLU F  11      60.000  73.970  91.210  1.00  0.00           C
ATOM   3344  HG1 GLU F  11      59.470  73.120  90.750  1.00  0.00           H
ATOM   3345  HG2 GLU F  11      59.290  74.510  91.870  1.00  0.00           H
ATOM   3346  CD  GLU F  11      61.140  73.440  92.060  1.00  0.00           C
ATOM   3347  OE1 GLU F  11      61.960  72.650  91.540  1.00  0.00           O
ATOM   3348  OE2 GLU F  11      61.260  73.870  93.250  1.00  0.00           O
ATOM   3349  C   GLU F  11      60.020  76.980  88.770  1.00  0.00           C
ATOM   3350  O   GLU F  11      60.160  77.100  87.550  1.00  0.00           O
ATOM   3351  N   VAL F  12      60.380  77.950  89.630  1.00  0.00           N
ATOM   3352  HN  VAL F  12      60.180  77.860  90.610  1.00  0.00           H
ATOM   3353  CA  VAL F  12      61.090  79.150  89.240  1.00  0.00           C
ATOM   3354  HA  VAL F  12      61.390  79.060  88.210  1.00  0.00           H
ATOM   3355  CB  VAL F  12      60.190  80.400  89.330  1.00  0.00           C
ATOM   3356  HB  VAL F  12      59.350  80.230  88.610  1.00  0.00           H
ATOM   3357  CG1 VAL F  12      59.560  80.590  90.720  1.00  0.00           C
ATOM   3358 HG11 VAL F  12      58.880  81.470  90.700  1.00  0.00           H
ATOM   3359 HG12 VAL F  12      58.960  79.710  91.010  1.00  0.00           H
ATOM   3360 HG13 VAL F  12      60.330  80.760  91.500  1.00  0.00           H
ATOM   3361  CG2 VAL F  12      60.960  81.650  88.870  1.00  0.00           C
ATOM   3362 HG21 VAL F  12      60.280  82.530  88.840  1.00  0.00           H
ATOM   3363 HG22 VAL F  12      61.800  81.890  89.550  1.00  0.00           H
ATOM   3364 HG23 VAL F  12      61.360  81.500  87.840  1.00  0.00           H
ATOM   3365  C   VAL F  12      62.380  79.270  90.040  1.00  0.00           C
ATOM   3366  O   VAL F  12      62.400  79.480  91.260  1.00  0.00           O
ATOM   3367  N   HIS F  13      63.550  79.110  89.380  1.00  0.00           N
ATOM   3368  HN  HIS F  13      63.540  78.910  88.400  1.00  0.00           H
ATOM   3369  CA  HIS F  13      64.850  79.140  90.030  1.00  0.00           C
ATOM   3370  HA  HIS F  13      64.750  79.430  91.060  1.00  0.00           H
ATOM   3371  CB  HIS F  13      65.570  77.760  89.940  1.00  0.00           C
ATOM   3372  HB1 HIS F  13      66.560  77.810  90.430  1.00  0.00           H
ATOM   3373  HB2 HIS F  13      65.710  77.500  88.870  1.00  0.00           H
ATOM   3374  ND1 HIS F  13      64.960  75.360  90.030  1.00  0.00           N
ATOM   3375  CG  HIS F  13      64.830  76.620  90.580  1.00  0.00           C
ATOM   3376  CE1 HIS F  13      64.230  74.580  90.800  1.00  0.00           C
ATOM   3377  HE1 HIS F  13      64.070  73.510  90.660  1.00  0.00           H
ATOM   3378  NE2 HIS F  13      63.660  75.260  91.810  1.00  0.00           N
ATOM   3379  HE2 HIS F  13      63.000  74.870  92.470  1.00  0.00           H
ATOM   3380  CD2 HIS F  13      64.030  76.580  91.670  1.00  0.00           C
ATOM   3381  HD2 HIS F  13      63.710  77.380  92.330  1.00  0.00           H
ATOM   3382  C   HIS F  13      65.760  80.130  89.340  1.00  0.00           C
ATOM   3383  O   HIS F  13      65.990  80.020  88.140  1.00  0.00           O
ATOM   3384  N   HIS F  14      66.340  81.100  90.080  1.00  0.00           N
ATOM   3385  HN  HIS F  14      66.080  81.220  91.040  1.00  0.00           H
ATOM   3386  CA  HIS F  14      67.260  82.090  89.520  1.00  0.00           C
ATOM   3387  HA  HIS F  14      66.950  82.300  88.500  1.00  0.00           H
ATOM   3388  CB  HIS F  14      67.180  83.420  90.320  1.00  0.00           C
ATOM   3389  HB1 HIS F  14      67.630  83.330  91.330  1.00  0.00           H
ATOM   3390  HB2 HIS F  14      66.100  83.610  90.480  1.00  0.00           H
ATOM   3391  ND1 HIS F  14      68.180  84.650  88.340  1.00  0.00           N
ATOM   3392  CG  HIS F  14      67.680  84.660  89.640  1.00  0.00           C
ATOM   3393  CE1 HIS F  14      68.320  85.920  88.010  1.00  0.00           C
ATOM   3394  HE1 HIS F  14      68.680  86.290  87.050  1.00  0.00           H
ATOM   3395  NE2 HIS F  14      67.960  86.740  89.020  1.00  0.00           N
ATOM   3396  HE2 HIS F  14      67.930  87.750  88.990  1.00  0.00           H
ATOM   3397  CD2 HIS F  14      67.540  85.950  90.060  1.00  0.00           C
ATOM   3398  HD2 HIS F  14      67.140  86.310  90.990  1.00  0.00           H
ATOM   3399  C   HIS F  14      68.690  81.520  89.440  1.00  0.00           C
ATOM   3400  O   HIS F  14      68.970  80.690  88.590  1.00  0.00           O
ATOM   3401  N   GLN F  15      69.640  81.930  90.310  1.00  0.00           N
ATOM   3402  HN  GLN F  15      69.420  82.610  91.000  1.00  0.00           H
ATOM   3403  CA  GLN F  15      71.010  81.420  90.320  1.00  0.00           C
ATOM   3404  HA  GLN F  15      71.410  81.570  89.330  1.00  0.00           H
ATOM   3405  CB  GLN F  15      71.890  82.240  91.320  1.00  0.00           C
ATOM   3406  HB1 GLN F  15      72.130  81.650  92.240  1.00  0.00           H
ATOM   3407  HB2 GLN F  15      71.270  83.100  91.660  1.00  0.00           H
ATOM   3408  CG  GLN F  15      73.190  82.850  90.720  1.00  0.00           C
ATOM   3409  HG1 GLN F  15      73.670  83.510  91.460  1.00  0.00           H
ATOM   3410  HG2 GLN F  15      72.920  83.470  89.840  1.00  0.00           H
ATOM   3411  CD  GLN F  15      74.190  81.790  90.240  1.00  0.00           C
ATOM   3412  OE1 GLN F  15      73.990  81.100  89.240  1.00  0.00           O
ATOM   3413  NE2 GLN F  15      75.310  81.630  90.980  1.00  0.00           N
ATOM   3414 HE21 GLN F  15      75.580  82.340  91.630  1.00  0.00           H
ATOM   3415 HE22 GLN F  15      75.910  80.880  90.720  1.00  0.00           H
ATOM   3416  C   GLN F  15      71.110  79.910  90.610  1.00  0.00           C
ATOM   3417  O   GLN F  15      70.300  79.360  91.360  1.00  0.00           O
ATOM   3418  N   LYS F  16      72.110  79.230  90.020  1.00  0.00           N
ATOM   3419  HN  LYS F  16      72.790  79.730  89.480  1.00  0.00           H
ATOM   3420  CA  LYS F  16      72.220  77.780  90.010  1.00  0.00           C
ATOM   3421  HA  LYS F  16      72.180  77.450  91.040  1.00  0.00           H
ATOM   3422  CB  LYS F  16      71.060  77.100  89.230  1.00  0.00           C
ATOM   3423  HB1 LYS F  16      70.120  77.310  89.790  1.00  0.00           H
ATOM   3424  HB2 LYS F  16      71.190  76.000  89.240  1.00  0.00           H
ATOM   3425  CG  LYS F  16      70.890  77.600  87.780  1.00  0.00           C
ATOM   3426  HG1 LYS F  16      71.800  77.310  87.210  1.00  0.00           H
ATOM   3427  HG2 LYS F  16      70.810  78.700  87.760  1.00  0.00           H
ATOM   3428  CD  LYS F  16      69.670  76.980  87.060  1.00  0.00           C
ATOM   3429  HD1 LYS F  16      69.770  77.100  85.960  1.00  0.00           H
ATOM   3430  HD2 LYS F  16      69.710  75.890  87.260  1.00  0.00           H
ATOM   3431  CE  LYS F  16      68.300  77.480  87.550  1.00  0.00           C
ATOM   3432  HE1 LYS F  16      68.330  77.770  88.610  1.00  0.00           H
ATOM   3433  HE2 LYS F  16      67.550  76.670  87.420  1.00  0.00           H
ATOM   3434  NZ  LYS F  16      67.860  78.630  86.750  1.00  0.00           N
ATOM   3435  HZ1 LYS F  16      67.060  79.130  87.200  1.00  0.00           H
ATOM   3436  HZ2 LYS F  16      68.640  79.310  86.620  1.00  0.00           H
ATOM   3437  HZ3 LYS F  16      67.560  78.290  85.790  1.00  0.00           H
ATOM   3438  C   LYS F  16      73.570  77.290  89.460  1.00  0.00           C
ATOM   3439  O   LYS F  16      73.980  77.600  88.340  1.00  0.00           O
ATOM   3440  N   LEU F  17      74.320  76.510  90.260  1.00  0.00           N
ATOM   3441  HN  LEU F  17      74.000  76.280  91.200  1.00  0.00           H
ATOM   3442  CA  LEU F  17      75.630  76.010  89.900  1.00  0.00           C
ATOM   3443  HA  LEU F  17      75.910  76.360  88.920  1.00  0.00           H
ATOM   3444  CB  LEU F  17      76.740  76.400  90.920  1.00  0.00           C
ATOM   3445  HB1 LEU F  17      77.700  76.010  90.520  1.00  0.00           H
ATOM   3446  HB2 LEU F  17      76.550  75.890  91.890  1.00  0.00           H
ATOM   3447  CG  LEU F  17      76.980  77.910  91.240  1.00  0.00           C
ATOM   3448  HG  LEU F  17      77.930  77.920  91.820  1.00  0.00           H
ATOM   3449  CD1 LEU F  17      77.200  78.780  90.000  1.00  0.00           C
ATOM   3450 HD11 LEU F  17      77.430  79.820  90.300  1.00  0.00           H
ATOM   3451 HD12 LEU F  17      78.070  78.400  89.420  1.00  0.00           H
ATOM   3452 HD13 LEU F  17      76.300  78.780  89.350  1.00  0.00           H
ATOM   3453  CD2 LEU F  17      75.920  78.520  92.170  1.00  0.00           C
ATOM   3454 HD21 LEU F  17      76.230  79.530  92.510  1.00  0.00           H
ATOM   3455 HD22 LEU F  17      74.940  78.610  91.670  1.00  0.00           H
ATOM   3456 HD23 LEU F  17      75.790  77.880  93.070  1.00  0.00           H
ATOM   3457  C   LEU F  17      75.580  74.480  89.840  1.00  0.00           C
ATOM   3458  O   LEU F  17      74.900  73.830  90.630  1.00  0.00           O
ATOM   3459  N   VAL F  18      76.280  73.860  88.870  1.00  0.00           N
ATOM   3460  HN  VAL F  18      76.760  74.360  88.150  1.00  0.00           H
ATOM   3461  CA  VAL F  18      76.340  72.410  88.750  1.00  0.00           C
ATOM   3462  HA  VAL F  18      75.790  71.940  89.560  1.00  0.00           H
ATOM   3463  CB  VAL F  18      75.750  71.910  87.430  1.00  0.00           C
ATOM   3464  HB  VAL F  18      76.410  72.200  86.580  1.00  0.00           H
ATOM   3465  CG1 VAL F  18      75.590  70.380  87.450  1.00  0.00           C
ATOM   3466 HG11 VAL F  18      75.110  70.020  86.520  1.00  0.00           H
ATOM   3467 HG12 VAL F  18      76.570  69.860  87.540  1.00  0.00           H
ATOM   3468 HG13 VAL F  18      74.950  70.070  88.310  1.00  0.00           H
ATOM   3469  CG2 VAL F  18      74.370  72.560  87.190  1.00  0.00           C
ATOM   3470 HG21 VAL F  18      73.900  72.120  86.290  1.00  0.00           H
ATOM   3471 HG22 VAL F  18      73.700  72.370  88.060  1.00  0.00           H
ATOM   3472 HG23 VAL F  18      74.460  73.650  87.030  1.00  0.00           H
ATOM   3473  C   VAL F  18      77.790  71.960  88.880  1.00  0.00           C
ATOM   3474  O   VAL F  18      78.700  72.600  88.350  1.00  0.00           O
ATOM   3475  N   PHE F  19      78.050  70.870  89.630  1.00  0.00           N
ATOM   3476  HN  PHE F  19      77.300  70.410  90.130  1.00  0.00           H
ATOM   3477  CA  PHE F  19      79.380  70.280  89.740  1.00  0.00           C
ATOM   3478  HA  PHE F  19      80.110  71.000  89.420  1.00  0.00           H
ATOM   3479  CB  PHE F  19      79.660  69.910  91.220  1.00  0.00           C
ATOM   3480  HB1 PHE F  19      78.940  69.150  91.560  1.00  0.00           H
ATOM   3481  HB2 PHE F  19      79.490  70.820  91.840  1.00  0.00           H
ATOM   3482  CG  PHE F  19      81.070  69.460  91.500  1.00  0.00           C
ATOM   3483  CD1 PHE F  19      82.170  70.220  91.060  1.00  0.00           C
ATOM   3484  HD1 PHE F  19      82.010  71.110  90.470  1.00  0.00           H
ATOM   3485  CE1 PHE F  19      83.480  69.860  91.410  1.00  0.00           C
ATOM   3486  HE1 PHE F  19      84.310  70.470  91.090  1.00  0.00           H
ATOM   3487  CZ  PHE F  19      83.710  68.730  92.210  1.00  0.00           C
ATOM   3488  HZ  PHE F  19      84.710  68.470  92.500  1.00  0.00           H
ATOM   3489  CD2 PHE F  19      81.320  68.330  92.310  1.00  0.00           C
ATOM   3490  HD2 PHE F  19      80.490  67.750  92.680  1.00  0.00           H
ATOM   3491  CE2 PHE F  19      82.620  67.970  92.660  1.00  0.00           C
ATOM   3492  HE2 PHE F  19      82.800  67.100  93.280  1.00  0.00           H
ATOM   3493  C   PHE F  19      79.480  69.120  88.740  1.00  0.00           C
ATOM   3494  O   PHE F  19      79.790  69.330  87.570  1.00  0.00           O
ATOM   3495  N   PHE F  20      79.180  67.880  89.140  1.00  0.00           N
ATOM   3496  HN  PHE F  20      78.920  67.690  90.080  1.00  0.00           H
ATOM   3497  CA  PHE F  20      78.930  66.800  88.190  1.00  0.00           C
ATOM   3498  HA  PHE F  20      79.470  66.980  87.270  1.00  0.00           H
ATOM   3499  CB  PHE F  20      79.350  65.400  88.730  1.00  0.00           C
ATOM   3500  HB1 PHE F  20      79.020  64.600  88.030  1.00  0.00           H
ATOM   3501  HB2 PHE F  20      78.880  65.230  89.720  1.00  0.00           H
ATOM   3502  CG  PHE F  20      80.840  65.310  88.860  1.00  0.00           C
ATOM   3503  CD1 PHE F  20      81.620  65.000  87.730  1.00  0.00           C
ATOM   3504  HD1 PHE F  20      81.140  64.860  86.770  1.00  0.00           H
ATOM   3505  CE1 PHE F  20      83.010  64.870  87.840  1.00  0.00           C
ATOM   3506  HE1 PHE F  20      83.610  64.630  86.970  1.00  0.00           H
ATOM   3507  CZ  PHE F  20      83.640  65.050  89.080  1.00  0.00           C
ATOM   3508  HZ  PHE F  20      84.710  64.950  89.160  1.00  0.00           H
ATOM   3509  CD2 PHE F  20      81.480  65.470  90.100  1.00  0.00           C
ATOM   3510  HD2 PHE F  20      80.890  65.710  90.970  1.00  0.00           H
ATOM   3511  CE2 PHE F  20      82.870  65.350  90.210  1.00  0.00           C
ATOM   3512  HE2 PHE F  20      83.360  65.500  91.170  1.00  0.00           H
ATOM   3513  C   PHE F  20      77.450  66.790  87.850  1.00  0.00           C
ATOM   3514  O   PHE F  20      76.610  67.090  88.690  1.00  0.00           O
ATOM   3515  N   ALA F  21      77.080  66.480  86.600  1.00  0.00           N
ATOM   3516  HN  ALA F  21      77.760  66.160  85.930  1.00  0.00           H
ATOM   3517  CA  ALA F  21      75.710  66.580  86.130  1.00  0.00           C
ATOM   3518  HA  ALA F  21      75.110  67.160  86.820  1.00  0.00           H
ATOM   3519  CB  ALA F  21      75.690  67.290  84.760  1.00  0.00           C
ATOM   3520  HB1 ALA F  21      76.060  68.330  84.870  1.00  0.00           H
ATOM   3521  HB2 ALA F  21      76.340  66.770  84.030  1.00  0.00           H
ATOM   3522  HB3 ALA F  21      74.650  67.340  84.350  1.00  0.00           H
ATOM   3523  C   ALA F  21      75.090  65.200  86.050  1.00  0.00           C
ATOM   3524  O   ALA F  21      74.320  64.800  86.930  1.00  0.00           O
ATOM   3525  N   GLU F  22      75.420  64.430  84.990  1.00  0.00           N
ATOM   3526  HN  GLU F  22      76.060  64.770  84.310  1.00  0.00           H
ATOM   3527  CA  GLU F  22      74.950  63.080  84.790  1.00  0.00           C
ATOM   3528  HA  GLU F  22      74.370  62.750  85.640  1.00  0.00           H
ATOM   3529  CB  GLU F  22      74.100  62.930  83.490  1.00  0.00           C
ATOM   3530  HB1 GLU F  22      73.490  62.000  83.570  1.00  0.00           H
ATOM   3531  HB2 GLU F  22      74.780  62.780  82.620  1.00  0.00           H
ATOM   3532  CG  GLU F  22      73.170  64.120  83.120  1.00  0.00           C
ATOM   3533  HG1 GLU F  22      72.690  63.900  82.140  1.00  0.00           H
ATOM   3534  HG2 GLU F  22      73.780  65.040  82.990  1.00  0.00           H
ATOM   3535  CD  GLU F  22      72.040  64.430  84.080  1.00  0.00           C
ATOM   3536  OE1 GLU F  22      71.570  63.540  84.830  1.00  0.00           O
ATOM   3537  OE2 GLU F  22      71.540  65.590  84.040  1.00  0.00           O
ATOM   3538  C   GLU F  22      76.210  62.220  84.680  1.00  0.00           C
ATOM   3539  O   GLU F  22      77.120  62.550  83.910  1.00  0.00           O
ATOM   3540  N   ASP F  23      76.310  61.130  85.460  1.00  0.00           N
ATOM   3541  HN  ASP F  23      75.560  60.930  86.100  1.00  0.00           H
ATOM   3542  CA  ASP F  23      77.480  60.280  85.590  1.00  0.00           C
ATOM   3543  HA  ASP F  23      77.120  59.440  86.160  1.00  0.00           H
ATOM   3544  CB  ASP F  23      78.010  59.670  84.230  1.00  0.00           C
ATOM   3545  HB1 ASP F  23      78.450  60.470  83.600  1.00  0.00           H
ATOM   3546  HB2 ASP F  23      77.140  59.250  83.680  1.00  0.00           H
ATOM   3547  CG  ASP F  23      79.040  58.560  84.390  1.00  0.00           C
ATOM   3548  OD1 ASP F  23      79.890  58.360  83.490  1.00  0.00           O
ATOM   3549  OD2 ASP F  23      78.960  57.820  85.410  1.00  0.00           O
ATOM   3550  C   ASP F  23      78.580  60.900  86.470  1.00  0.00           C
ATOM   3551  O   ASP F  23      78.600  62.090  86.800  1.00  0.00           O
ATOM   3552  N   VAL F  24      79.520  60.050  86.900  1.00  0.00           N
ATOM   3553  HN  VAL F  24      79.400  59.110  86.600  1.00  0.00           H
ATOM   3554  CA  VAL F  24      80.690  60.400  87.690  1.00  0.00           C
ATOM   3555  HA  VAL F  24      81.090  61.330  87.300  1.00  0.00           H
ATOM   3556  CB  VAL F  24      80.310  60.610  89.160  1.00  0.00           C
ATOM   3557  HB  VAL F  24      79.370  61.200  89.160  1.00  0.00           H
ATOM   3558  CG1 VAL F  24      80.000  59.270  89.870  1.00  0.00           C
ATOM   3559 HG11 VAL F  24      79.650  59.470  90.910  1.00  0.00           H
ATOM   3560 HG12 VAL F  24      79.200  58.720  89.330  1.00  0.00           H
ATOM   3561 HG13 VAL F  24      80.890  58.620  89.930  1.00  0.00           H
ATOM   3562  CG2 VAL F  24      81.380  61.440  89.890  1.00  0.00           C
ATOM   3563 HG21 VAL F  24      81.040  61.670  90.930  1.00  0.00           H
ATOM   3564 HG22 VAL F  24      82.340  60.890  89.960  1.00  0.00           H
ATOM   3565 HG23 VAL F  24      81.560  62.400  89.370  1.00  0.00           H
ATOM   3566  C   VAL F  24      81.780  59.330  87.520  1.00  0.00           C
ATOM   3567  O   VAL F  24      82.910  59.490  87.980  1.00  0.00           O
ATOM   3568  N   GLY F  25      81.470  58.230  86.770  1.00  0.00           N
ATOM   3569  HN  GLY F  25      80.560  58.150  86.350  1.00  0.00           H
ATOM   3570  CA  GLY F  25      82.350  57.130  86.370  1.00  0.00           C
ATOM   3571  HA1 GLY F  25      81.710  56.290  86.160  1.00  0.00           H
ATOM   3572  HA2 GLY F  25      82.860  57.480  85.490  1.00  0.00           H
ATOM   3573  C   GLY F  25      83.400  56.640  87.340  1.00  0.00           C
ATOM   3574  O   GLY F  25      83.210  56.570  88.550  1.00  0.00           O
ATOM   3575  N   SER F  26      84.580  56.280  86.810  1.00  0.00           N
ATOM   3576  HN  SER F  26      84.670  56.230  85.810  1.00  0.00           H
ATOM   3577  CA  SER F  26      85.790  56.050  87.580  1.00  0.00           C
ATOM   3578  HA  SER F  26      85.530  55.510  88.490  1.00  0.00           H
ATOM   3579  CB  SER F  26      86.850  55.180  86.840  1.00  0.00           C
ATOM   3580  HB1 SER F  26      87.840  55.230  87.350  1.00  0.00           H
ATOM   3581  HB2 SER F  26      86.970  55.560  85.800  1.00  0.00           H
ATOM   3582  OG  SER F  26      86.430  53.820  86.820  1.00  0.00           O
ATOM   3583  HG1 SER F  26      86.960  53.370  86.130  1.00  0.00           H
ATOM   3584  C   SER F  26      86.420  57.350  88.040  1.00  0.00           C
ATOM   3585  O   SER F  26      87.420  57.810  87.490  1.00  0.00           O
ATOM   3586  N   ASN F  27      85.820  57.980  89.060  1.00  0.00           N
ATOM   3587  HN  ASN F  27      84.940  57.620  89.380  1.00  0.00           H
ATOM   3588  CA  ASN F  27      86.370  59.100  89.810  1.00  0.00           C
ATOM   3589  HA  ASN F  27      86.760  59.800  89.090  1.00  0.00           H
ATOM   3590  CB  ASN F  27      85.280  59.850  90.640  1.00  0.00           C
ATOM   3591  HB1 ASN F  27      84.630  60.420  89.940  1.00  0.00           H
ATOM   3592  HB2 ASN F  27      85.750  60.590  91.330  1.00  0.00           H
ATOM   3593  CG  ASN F  27      84.400  58.920  91.470  1.00  0.00           C
ATOM   3594  OD1 ASN F  27      84.590  58.680  92.660  1.00  0.00           O
ATOM   3595  ND2 ASN F  27      83.330  58.390  90.830  1.00  0.00           N
ATOM   3596 HD21 ASN F  27      83.150  58.600  89.870  1.00  0.00           H
ATOM   3597 HD22 ASN F  27      82.730  57.770  91.350  1.00  0.00           H
ATOM   3598  C   ASN F  27      87.540  58.700  90.690  1.00  0.00           C
ATOM   3599  O   ASN F  27      87.490  57.690  91.400  1.00  0.00           O
ATOM   3600  N   LYS F  28      88.630  59.490  90.680  1.00  0.00           N
ATOM   3601  HN  LYS F  28      88.700  60.210  89.990  1.00  0.00           H
ATOM   3602  CA  LYS F  28      89.730  59.350  91.620  1.00  0.00           C
ATOM   3603  HA  LYS F  28      89.340  58.900  92.520  1.00  0.00           H
ATOM   3604  CB  LYS F  28      90.860  58.400  91.120  1.00  0.00           C
ATOM   3605  HB1 LYS F  28      91.750  58.520  91.780  1.00  0.00           H
ATOM   3606  HB2 LYS F  28      91.140  58.670  90.080  1.00  0.00           H
ATOM   3607  CG  LYS F  28      90.460  56.920  91.170  1.00  0.00           C
ATOM   3608  HG1 LYS F  28      89.740  56.700  90.350  1.00  0.00           H
ATOM   3609  HG2 LYS F  28      89.940  56.710  92.130  1.00  0.00           H
ATOM   3610  CD  LYS F  28      91.670  55.980  91.060  1.00  0.00           C
ATOM   3611  HD1 LYS F  28      92.210  56.220  90.110  1.00  0.00           H
ATOM   3612  HD2 LYS F  28      92.350  56.220  91.910  1.00  0.00           H
ATOM   3613  CE  LYS F  28      91.300  54.500  91.090  1.00  0.00           C
ATOM   3614  HE1 LYS F  28      90.760  54.210  90.160  1.00  0.00           H
ATOM   3615  HE2 LYS F  28      90.670  54.260  91.970  1.00  0.00           H
ATOM   3616  NZ  LYS F  28      92.540  53.710  91.170  1.00  0.00           N
ATOM   3617  HZ1 LYS F  28      92.940  53.770  92.130  1.00  0.00           H
ATOM   3618  HZ2 LYS F  28      92.390  52.690  90.950  1.00  0.00           H
ATOM   3619  HZ3 LYS F  28      93.250  54.100  90.500  1.00  0.00           H
ATOM   3620  C   LYS F  28      90.290  60.690  92.100  1.00  0.00           C
ATOM   3621  O   LYS F  28      91.450  61.040  91.880  1.00  0.00           O
ATOM   3622  N   GLY F  29      89.450  61.460  92.820  1.00  0.00           N
ATOM   3623  HN  GLY F  29      88.510  61.120  92.970  1.00  0.00           H
ATOM   3624  CA  GLY F  29      89.820  62.680  93.510  1.00  0.00           C
ATOM   3625  HA1 GLY F  29      89.360  62.630  94.490  1.00  0.00           H
ATOM   3626  HA2 GLY F  29      90.890  62.770  93.570  1.00  0.00           H
ATOM   3627  C   GLY F  29      89.310  63.930  92.840  1.00  0.00           C
ATOM   3628  O   GLY F  29      89.680  64.260  91.710  1.00  0.00           O
ATOM   3629  N   ALA F  30      88.480  64.690  93.580  1.00  0.00           N
ATOM   3630  HN  ALA F  30      88.200  64.390  94.490  1.00  0.00           H
ATOM   3631  CA  ALA F  30      87.920  65.940  93.120  1.00  0.00           C
ATOM   3632  HA  ALA F  30      88.610  66.400  92.440  1.00  0.00           H
ATOM   3633  CB  ALA F  30      86.560  65.700  92.420  1.00  0.00           C
ATOM   3634  HB1 ALA F  30      86.700  65.000  91.570  1.00  0.00           H
ATOM   3635  HB2 ALA F  30      85.830  65.250  93.120  1.00  0.00           H
ATOM   3636  HB3 ALA F  30      86.140  66.650  92.020  1.00  0.00           H
ATOM   3637  C   ALA F  30      87.740  66.890  94.300  1.00  0.00           C
ATOM   3638  O   ALA F  30      87.580  66.460  95.440  1.00  0.00           O
ATOM   3639  N   ILE F  31      87.790  68.210  94.040  1.00  0.00           N
ATOM   3640  HN  ILE F  31      87.900  68.520  93.090  1.00  0.00           H
ATOM   3641  CA  ILE F  31      87.720  69.260  95.060  1.00  0.00           C
ATOM   3642  HA  ILE F  31      87.480  68.830  96.010  1.00  0.00           H
ATOM   3643  CB  ILE F  31      89.030  70.060  95.170  1.00  0.00           C
ATOM   3644  HB  ILE F  31      89.190  70.560  94.190  1.00  0.00           H
ATOM   3645  CG2 ILE F  31      88.920  71.170  96.250  1.00  0.00           C
ATOM   3646 HG21 ILE F  31      89.910  71.650  96.390  1.00  0.00           H
ATOM   3647 HG22 ILE F  31      88.200  71.950  95.960  1.00  0.00           H
ATOM   3648 HG23 ILE F  31      88.610  70.730  97.220  1.00  0.00           H
ATOM   3649  CG1 ILE F  31      90.280  69.180  95.400  1.00  0.00           C
ATOM   3650 HG11 ILE F  31      91.150  69.860  95.370  1.00  0.00           H
ATOM   3651 HG12 ILE F  31      90.380  68.470  94.550  1.00  0.00           H
ATOM   3652  CD  ILE F  31      90.290  68.400  96.720  1.00  0.00           C
ATOM   3653  HD1 ILE F  31      91.220  67.790  96.820  1.00  0.00           H
ATOM   3654  HD2 ILE F  31      90.250  69.090  97.590  1.00  0.00           H
ATOM   3655  HD3 ILE F  31      89.430  67.710  96.770  1.00  0.00           H
ATOM   3656  C   ILE F  31      86.600  70.230  94.710  1.00  0.00           C
ATOM   3657  O   ILE F  31      86.490  70.670  93.570  1.00  0.00           O
ATOM   3658  N   ILE F  32      85.750  70.590  95.700  1.00  0.00           N
ATOM   3659  HN  ILE F  32      85.840  70.240  96.640  1.00  0.00           H
ATOM   3660  CA  ILE F  32      84.730  71.610  95.530  1.00  0.00           C
ATOM   3661  HA  ILE F  32      84.870  72.090  94.580  1.00  0.00           H
ATOM   3662  CB  ILE F  32      83.310  71.010  95.510  1.00  0.00           C
ATOM   3663  HB  ILE F  32      83.250  70.380  94.590  1.00  0.00           H
ATOM   3664  CG2 ILE F  32      83.060  70.070  96.710  1.00  0.00           C
ATOM   3665 HG21 ILE F  32      82.090  69.540  96.610  1.00  0.00           H
ATOM   3666 HG22 ILE F  32      83.850  69.290  96.790  1.00  0.00           H
ATOM   3667 HG23 ILE F  32      83.040  70.640  97.660  1.00  0.00           H
ATOM   3668  CG1 ILE F  32      82.210  72.090  95.390  1.00  0.00           C
ATOM   3669 HG11 ILE F  32      82.490  72.800  94.570  1.00  0.00           H
ATOM   3670 HG12 ILE F  32      82.140  72.670  96.330  1.00  0.00           H
ATOM   3671  CD  ILE F  32      80.830  71.510  95.060  1.00  0.00           C
ATOM   3672  HD1 ILE F  32      80.080  72.310  94.940  1.00  0.00           H
ATOM   3673  HD2 ILE F  32      80.870  70.930  94.110  1.00  0.00           H
ATOM   3674  HD3 ILE F  32      80.470  70.840  95.870  1.00  0.00           H
ATOM   3675  C   ILE F  32      84.910  72.720  96.550  1.00  0.00           C
ATOM   3676  O   ILE F  32      84.620  72.600  97.740  1.00  0.00           O
ATOM   3677  N   GLY F  33      85.420  73.900  96.120  1.00  0.00           N
ATOM   3678  HN  GLY F  33      85.690  74.020  95.160  1.00  0.00           H
ATOM   3679  CA  GLY F  33      85.670  75.030  97.000  1.00  0.00           C
ATOM   3680  HA1 GLY F  33      85.040  74.990  97.870  1.00  0.00           H
ATOM   3681  HA2 GLY F  33      86.720  75.040  97.230  1.00  0.00           H
ATOM   3682  C   GLY F  33      85.350  76.340  96.340  1.00  0.00           C
ATOM   3683  O   GLY F  33      84.980  76.400  95.170  1.00  0.00           O
ATOM   3684  N   LEU F  34      85.470  77.450  97.090  1.00  0.00           N
ATOM   3685  HN  LEU F  34      85.620  77.410  98.090  1.00  0.00           H
ATOM   3686  CA  LEU F  34      85.260  78.770  96.540  1.00  0.00           C
ATOM   3687  HA  LEU F  34      85.090  78.720  95.480  1.00  0.00           H
ATOM   3688  CB  LEU F  34      84.060  79.480  97.210  1.00  0.00           C
ATOM   3689  HB1 LEU F  34      84.010  80.520  96.810  1.00  0.00           H
ATOM   3690  HB2 LEU F  34      84.200  79.550  98.310  1.00  0.00           H
ATOM   3691  CG  LEU F  34      82.680  78.830  96.930  1.00  0.00           C
ATOM   3692  HG  LEU F  34      82.670  78.470  95.870  1.00  0.00           H
ATOM   3693  CD1 LEU F  34      82.350  77.640  97.840  1.00  0.00           C
ATOM   3694 HD11 LEU F  34      81.290  77.340  97.710  1.00  0.00           H
ATOM   3695 HD12 LEU F  34      82.980  76.770  97.610  1.00  0.00           H
ATOM   3696 HD13 LEU F  34      82.510  77.910  98.910  1.00  0.00           H
ATOM   3697  CD2 LEU F  34      81.580  79.890  97.070  1.00  0.00           C
ATOM   3698 HD21 LEU F  34      80.590  79.430  96.900  1.00  0.00           H
ATOM   3699 HD22 LEU F  34      81.610  80.340  98.080  1.00  0.00           H
ATOM   3700 HD23 LEU F  34      81.730  80.700  96.320  1.00  0.00           H
ATOM   3701  C   LEU F  34      86.510  79.610  96.720  1.00  0.00           C
ATOM   3702  O   LEU F  34      86.940  80.300  95.790  1.00  0.00           O
ATOM   3703  N   MET F  35      87.150  79.570  97.910  1.00  0.00           N
ATOM   3704  HN  MET F  35      86.730  79.050  98.680  1.00  0.00           H
ATOM   3705  CA  MET F  35      88.250  80.470  98.190  1.00  0.00           C
ATOM   3706  HA  MET F  35      88.830  80.620  97.290  1.00  0.00           H
ATOM   3707  CB  MET F  35      87.670  81.840  98.660  1.00  0.00           C
ATOM   3708  HB1 MET F  35      87.320  81.770  99.710  1.00  0.00           H
ATOM   3709  HB2 MET F  35      86.770  82.040  98.050  1.00  0.00           H
ATOM   3710  CG  MET F  35      88.640  83.030  98.470  1.00  0.00           C
ATOM   3711  HG1 MET F  35      89.240  82.850  97.560  1.00  0.00           H
ATOM   3712  HG2 MET F  35      89.360  83.050  99.320  1.00  0.00           H
ATOM   3713  SD  MET F  35      87.810  84.650  98.290  1.00  0.00           S
ATOM   3714  CE  MET F  35      87.100  84.770  99.950  1.00  0.00           C
ATOM   3715  HE1 MET F  35      86.590  85.750 100.090  1.00  0.00           H
ATOM   3716  HE2 MET F  35      86.360  83.970 100.140  1.00  0.00           H
ATOM   3717  HE3 MET F  35      87.900  84.700 100.730  1.00  0.00           H
ATOM   3718  C   MET F  35      89.220  79.870  99.220  1.00  0.00           C
ATOM   3719  O   MET F  35      90.030  80.550  99.820  1.00  0.00           O
ATOM   3720  N   VAL F  36      89.180  78.540  99.400  1.00  0.00           N
ATOM   3721  HN  VAL F  36      88.460  78.000  98.970  1.00  0.00           H
ATOM   3722  CA  VAL F  36      90.100  77.800 100.260  1.00  0.00           C
ATOM   3723  HA  VAL F  36      90.390  78.470 101.070  1.00  0.00           H
ATOM   3724  CB  VAL F  36      89.410  76.600 100.920  1.00  0.00           C
ATOM   3725  HB  VAL F  36      90.150  75.890 101.360  1.00  0.00           H
ATOM   3726  CG1 VAL F  36      88.570  77.140 102.090  1.00  0.00           C
ATOM   3727 HG11 VAL F  36      87.970  76.330 102.550  1.00  0.00           H
ATOM   3728 HG12 VAL F  36      89.220  77.580 102.870  1.00  0.00           H
ATOM   3729 HG13 VAL F  36      87.880  77.930 101.730  1.00  0.00           H
ATOM   3730  CG2 VAL F  36      88.500  75.850  99.910  1.00  0.00           C
ATOM   3731 HG21 VAL F  36      88.090  74.940 100.400  1.00  0.00           H
ATOM   3732 HG22 VAL F  36      87.640  76.470  99.610  1.00  0.00           H
ATOM   3733 HG23 VAL F  36      89.060  75.540  99.010  1.00  0.00           H
ATOM   3734  C   VAL F  36      91.430  77.440  99.570  1.00  0.00           C
ATOM   3735  O   VAL F  36      92.250  78.320  99.290  1.00  0.00           O
ATOM   3736  N   GLY F  37      91.700  76.140  99.300  1.00  0.00           N
ATOM   3737  HN  GLY F  37      91.050  75.430  99.560  1.00  0.00           H
ATOM   3738  CA  GLY F  37      92.910  75.690  98.620  1.00  0.00           C
ATOM   3739  HA1 GLY F  37      92.600  74.920  97.930  1.00  0.00           H
ATOM   3740  HA2 GLY F  37      93.390  76.520  98.120  1.00  0.00           H
ATOM   3741  C   GLY F  37      93.940  75.050  99.520  1.00  0.00           C
ATOM   3742  O   GLY F  37      93.710  74.810 100.710  1.00  0.00           O
ATOM   3743  N   GLY F  38      95.130  74.740  98.960  1.00  0.00           N
ATOM   3744  HN  GLY F  38      95.310  75.020  98.010  1.00  0.00           H
ATOM   3745  CA  GLY F  38      96.220  74.050  99.650  1.00  0.00           C
ATOM   3746  HA1 GLY F  38      97.120  74.280  99.100  1.00  0.00           H
ATOM   3747  HA2 GLY F  38      96.260  74.370 100.680  1.00  0.00           H
ATOM   3748  C   GLY F  38      96.120  72.560  99.610  1.00  0.00           C
ATOM   3749  O   GLY F  38      96.410  71.870 100.590  1.00  0.00           O
ATOM   3750  N   VAL F  39      95.670  72.020  98.470  1.00  0.00           N
ATOM   3751  HN  VAL F  39      95.590  72.610  97.660  1.00  0.00           H
ATOM   3752  CA  VAL F  39      95.140  70.680  98.340  1.00  0.00           C
ATOM   3753  HA  VAL F  39      95.190  70.190  99.310  1.00  0.00           H
ATOM   3754  CB  VAL F  39      93.670  70.710  97.940  1.00  0.00           C
ATOM   3755  HB  VAL F  39      93.300  69.680  97.750  1.00  0.00           H
ATOM   3756  CG1 VAL F  39      92.850  71.250  99.120  1.00  0.00           C
ATOM   3757 HG11 VAL F  39      91.770  71.240  98.850  1.00  0.00           H
ATOM   3758 HG12 VAL F  39      93.000  70.620 100.020  1.00  0.00           H
ATOM   3759 HG13 VAL F  39      93.130  72.300  99.360  1.00  0.00           H
ATOM   3760  CG2 VAL F  39      93.450  71.590  96.690  1.00  0.00           C
ATOM   3761 HG21 VAL F  39      92.390  71.540  96.380  1.00  0.00           H
ATOM   3762 HG22 VAL F  39      93.700  72.650  96.880  1.00  0.00           H
ATOM   3763 HG23 VAL F  39      94.070  71.220  95.850  1.00  0.00           H
ATOM   3764  C   VAL F  39      95.970  69.800  97.410  1.00  0.00           C
ATOM   3765  O   VAL F  39      96.820  70.260  96.640  1.00  0.00           O
ATOM   3766  N   VAL F  40      95.800  68.470  97.520  1.00  0.00           N
ATOM   3767  HN  VAL F  40      95.110  68.090  98.140  1.00  0.00           H
ATOM   3768  CA  VAL F  40      96.560  67.470  96.790  1.00  0.00           C
ATOM   3769  HA  VAL F  40      97.100  67.960  95.980  1.00  0.00           H
ATOM   3770  CB  VAL F  40      97.590  66.790  97.700  1.00  0.00           C
ATOM   3771  HB  VAL F  40      98.300  67.580  98.040  1.00  0.00           H
ATOM   3772  CG1 VAL F  40      96.910  66.190  98.960  1.00  0.00           C
ATOM   3773 HG11 VAL F  40      97.670  65.710  99.610  1.00  0.00           H
ATOM   3774 HG12 VAL F  40      96.410  66.980  99.560  1.00  0.00           H
ATOM   3775 HG13 VAL F  40      96.160  65.420  98.690  1.00  0.00           H
ATOM   3776  CG2 VAL F  40      98.390  65.710  96.960  1.00  0.00           C
ATOM   3777 HG21 VAL F  40      99.270  65.390  97.560  1.00  0.00           H
ATOM   3778 HG22 VAL F  40      97.760  64.800  96.790  1.00  0.00           H
ATOM   3779 HG23 VAL F  40      98.750  66.080  95.980  1.00  0.00           H
ATOM   3780  C   VAL F  40      95.630  66.460  96.130  1.00  0.00           C
ATOM   3781  O   VAL F  40      94.620  66.070  96.710  1.00  0.00           O
ATOM   3782  N   ILE F  41      95.900  66.030  94.880  1.00  0.00           N
ATOM   3783  HN  ILE F  41      96.650  66.460  94.360  1.00  0.00           H
ATOM   3784  CA  ILE F  41      95.260  64.870  94.270  1.00  0.00           C
ATOM   3785  HA  ILE F  41      94.690  64.350  95.030  1.00  0.00           H
ATOM   3786  CB  ILE F  41      94.320  65.120  93.080  1.00  0.00           C
ATOM   3787  HB  ILE F  41      94.910  65.540  92.230  1.00  0.00           H
ATOM   3788  CG2 ILE F  41      93.650  63.800  92.630  1.00  0.00           C
ATOM   3789 HG21 ILE F  41      92.890  63.990  91.850  1.00  0.00           H
ATOM   3790 HG22 ILE F  41      94.380  63.070  92.220  1.00  0.00           H
ATOM   3791 HG23 ILE F  41      93.140  63.310  93.490  1.00  0.00           H
ATOM   3792  CG1 ILE F  41      93.220  66.180  93.370  1.00  0.00           C
ATOM   3793 HG11 ILE F  41      92.670  66.380  92.430  1.00  0.00           H
ATOM   3794 HG12 ILE F  41      93.730  67.130  93.630  1.00  0.00           H
ATOM   3795  CD  ILE F  41      92.200  65.770  94.440  1.00  0.00           C
ATOM   3796  HD1 ILE F  41      91.460  66.590  94.600  1.00  0.00           H
ATOM   3797  HD2 ILE F  41      91.630  64.870  94.120  1.00  0.00           H
ATOM   3798  HD3 ILE F  41      92.680  65.540  95.400  1.00  0.00           H
ATOM   3799  C   ILE F  41      96.350  63.910  93.830  1.00  0.00           C
ATOM   3800  O   ILE F  41      96.730  63.850  92.650  1.00  0.00           O
ATOM   3801  N   ALA F  42      96.930  63.120  94.760  1.00  0.00           N
ATOM   3802  HN  ALA F  42      96.740  63.250  95.730  1.00  0.00           H
ATOM   3803  CA  ALA F  42      97.740  61.970  94.410  1.00  0.00           C
ATOM   3804  HA  ALA F  42      98.470  62.300  93.680  1.00  0.00           H
ATOM   3805  CB  ALA F  42      98.500  61.460  95.640  1.00  0.00           C
ATOM   3806  HB1 ALA F  42      99.060  62.300  96.120  1.00  0.00           H
ATOM   3807  HB2 ALA F  42      97.800  61.030  96.390  1.00  0.00           H
ATOM   3808  HB3 ALA F  42      99.240  60.680  95.350  1.00  0.00           H
ATOM   3809  C   ALA F  42      96.920  60.850  93.760  1.00  0.00           C
ATOM   3810  O   ALA F  42      97.310  60.240  92.770  1.00  0.00           O
ATOM   3811  N   NME F  43      95.700  60.610  94.300  1.00  0.00           N
ATOM   3812  HN  NME F  43      95.420  61.140  95.100  1.00  0.00           H
ATOM   3813  CH3 NME F  43      94.760  59.630  93.810  1.00  0.00           C
ATOM   3814 HH31 NME F  43      95.270  58.780  93.300  1.00  0.00           H
ATOM   3815 HH32 NME F  43      94.170  59.220  94.650  1.00  0.00           H
ATOM   3816 HH33 NME F  43      94.040  60.110  93.100  1.00  0.00           H
ATOM   3817  CH3 ACE G   0      29.230  72.980  86.320  1.00  0.00           C
ATOM   3818 HH31 ACE G   0      29.010  74.060  86.440  1.00  0.00           H
ATOM   3819 HH32 ACE G   0      28.990  72.670  85.280  1.00  0.00           H
ATOM   3820 HH33 ACE G   0      28.580  72.410  87.010  1.00  0.00           H
ATOM   3821  C   ACE G   0      30.650  72.720  86.610  1.00  0.00           C
ATOM   3822  O   ACE G   0      30.990  71.900  87.470  1.00  0.00           O
ATOM   3823  N   ASP G   1      31.530  73.400  85.880  1.00  0.00           N
ATOM   3824  HN  ASP G   1      31.210  74.020  85.170  1.00  0.00           H
ATOM   3825  CA  ASP G   1      32.970  73.320  86.000  1.00  0.00           C
ATOM   3826  HA  ASP G   1      33.230  72.320  86.300  1.00  0.00           H
ATOM   3827  CB  ASP G   1      33.600  73.600  84.600  1.00  0.00           C
ATOM   3828  HB1 ASP G   1      33.480  74.670  84.330  1.00  0.00           H
ATOM   3829  HB2 ASP G   1      33.040  72.990  83.850  1.00  0.00           H
ATOM   3830  CG  ASP G   1      35.060  73.220  84.450  1.00  0.00           C
ATOM   3831  OD1 ASP G   1      35.630  73.550  83.370  1.00  0.00           O
ATOM   3832  OD2 ASP G   1      35.650  72.590  85.360  1.00  0.00           O
ATOM   3833  C   ASP G   1      33.500  74.270  87.100  1.00  0.00           C
ATOM   3834  O   ASP G   1      32.760  75.050  87.710  1.00  0.00           O
ATOM   3835  N   ALA G   2      34.810  74.190  87.360  1.00  0.00           N
ATOM   3836  HN  ALA G   2      35.330  73.520  86.810  1.00  0.00           H
ATOM   3837  CA  ALA G   2      35.530  75.000  88.310  1.00  0.00           C
ATOM   3838  HA  ALA G   2      35.210  76.030  88.220  1.00  0.00           H
ATOM   3839  CB  ALA G   2      35.300  74.490  89.750  1.00  0.00           C
ATOM   3840  HB1 ALA G   2      34.230  74.550  90.010  1.00  0.00           H
ATOM   3841  HB2 ALA G   2      35.620  73.440  89.840  1.00  0.00           H
ATOM   3842  HB3 ALA G   2      35.880  75.100  90.490  1.00  0.00           H
ATOM   3843  C   ALA G   2      37.010  74.950  87.960  1.00  0.00           C
ATOM   3844  O   ALA G   2      37.880  74.800  88.820  1.00  0.00           O
ATOM   3845  N   GLU G   3      37.350  75.040  86.660  1.00  0.00           N
ATOM   3846  HN  GLU G   3      36.650  75.080  85.950  1.00  0.00           H
ATOM   3847  CA  GLU G   3      38.720  75.030  86.160  1.00  0.00           C
ATOM   3848  HA  GLU G   3      39.160  74.110  86.530  1.00  0.00           H
ATOM   3849  CB  GLU G   3      38.730  74.960  84.610  1.00  0.00           C
ATOM   3850  HB1 GLU G   3      38.900  75.950  84.150  1.00  0.00           H
ATOM   3851  HB2 GLU G   3      37.710  74.630  84.280  1.00  0.00           H
ATOM   3852  CG  GLU G   3      39.700  73.900  84.040  1.00  0.00           C
ATOM   3853  HG1 GLU G   3      39.550  73.790  82.950  1.00  0.00           H
ATOM   3854  HG2 GLU G   3      39.500  72.910  84.510  1.00  0.00           H
ATOM   3855  CD  GLU G   3      41.140  74.280  84.290  1.00  0.00           C
ATOM   3856  OE1 GLU G   3      41.630  75.260  83.660  1.00  0.00           O
ATOM   3857  OE2 GLU G   3      41.790  73.670  85.180  1.00  0.00           O
ATOM   3858  C   GLU G   3      39.590  76.180  86.680  1.00  0.00           C
ATOM   3859  O   GLU G   3      39.140  77.300  86.910  1.00  0.00           O
ATOM   3860  N   PHE G   4      40.900  75.910  86.870  1.00  0.00           N
ATOM   3861  HN  PHE G   4      41.240  75.020  86.550  1.00  0.00           H
ATOM   3862  CA  PHE G   4      41.850  76.790  87.520  1.00  0.00           C
ATOM   3863  HA  PHE G   4      41.650  77.810  87.230  1.00  0.00           H
ATOM   3864  CB  PHE G   4      41.790  76.650  89.080  1.00  0.00           C
ATOM   3865  HB1 PHE G   4      42.730  76.940  89.580  1.00  0.00           H
ATOM   3866  HB2 PHE G   4      41.570  75.590  89.350  1.00  0.00           H
ATOM   3867  CG  PHE G   4      40.750  77.550  89.700  1.00  0.00           C
ATOM   3868  CD1 PHE G   4      39.620  77.020  90.340  1.00  0.00           C
ATOM   3869  HD1 PHE G   4      39.460  75.950  90.360  1.00  0.00           H
ATOM   3870  CE1 PHE G   4      38.700  77.860  90.990  1.00  0.00           C
ATOM   3871  HE1 PHE G   4      37.840  77.440  91.480  1.00  0.00           H
ATOM   3872  CZ  PHE G   4      38.920  79.240  91.020  1.00  0.00           C
ATOM   3873  HZ  PHE G   4      38.230  79.890  91.530  1.00  0.00           H
ATOM   3874  CD2 PHE G   4      40.960  78.940  89.740  1.00  0.00           C
ATOM   3875  HD2 PHE G   4      41.840  79.350  89.280  1.00  0.00           H
ATOM   3876  CE2 PHE G   4      40.060  79.780  90.400  1.00  0.00           C
ATOM   3877  HE2 PHE G   4      40.240  80.850  90.430  1.00  0.00           H
ATOM   3878  C   PHE G   4      43.290  76.520  87.060  1.00  0.00           C
ATOM   3879  O   PHE G   4      44.240  76.850  87.760  1.00  0.00           O
ATOM   3880  N   ARG G   5      43.520  75.910  85.880  1.00  0.00           N
ATOM   3881  HN  ARG G   5      42.780  75.590  85.280  1.00  0.00           H
ATOM   3882  CA  ARG G   5      44.860  75.620  85.400  1.00  0.00           C
ATOM   3883  HA  ARG G   5      45.330  74.980  86.130  1.00  0.00           H
ATOM   3884  CB  ARG G   5      44.810  74.800  84.070  1.00  0.00           C
ATOM   3885  HB1 ARG G   5      44.070  75.300  83.410  1.00  0.00           H
ATOM   3886  HB2 ARG G   5      44.410  73.790  84.300  1.00  0.00           H
ATOM   3887  CG  ARG G   5      46.120  74.690  83.260  1.00  0.00           C
ATOM   3888  HG1 ARG G   5      46.920  74.270  83.900  1.00  0.00           H
ATOM   3889  HG2 ARG G   5      46.430  75.710  82.930  1.00  0.00           H
ATOM   3890  CD  ARG G   5      45.960  73.810  82.010  1.00  0.00           C
ATOM   3891  HD1 ARG G   5      45.100  74.170  81.400  1.00  0.00           H
ATOM   3892  HD2 ARG G   5      45.800  72.750  82.310  1.00  0.00           H
ATOM   3893  NE  ARG G   5      47.210  73.940  81.210  1.00  0.00           N
ATOM   3894  HE  ARG G   5      47.860  74.700  81.390  1.00  0.00           H
ATOM   3895  CZ  ARG G   5      47.460  73.260  80.110  1.00  0.00           C
ATOM   3896  NH1 ARG G   5      46.670  72.310  79.630  1.00  0.00           N
ATOM   3897 HH11 ARG G   5      45.790  72.130  80.050  1.00  0.00           H
ATOM   3898 HH12 ARG G   5      46.860  71.980  78.710  1.00  0.00           H
ATOM   3899  NH2 ARG G   5      48.550  73.530  79.440  1.00  0.00           N
ATOM   3900 HH21 ARG G   5      49.250  74.050  79.940  1.00  0.00           H
ATOM   3901 HH22 ARG G   5      48.750  73.030  78.590  1.00  0.00           H
ATOM   3902  C   ARG G   5      45.790  76.820  85.240  1.00  0.00           C
ATOM   3903  O   ARG G   5      45.440  77.830  84.620  1.00  0.00           O
ATOM   3904  N   HIS G   6      47.010  76.730  85.800  1.00  0.00           N
ATOM   3905  HN  HIS G   6      47.270  75.910  86.300  1.00  0.00           H
ATOM   3906  CA  HIS G   6      48.040  77.740  85.620  1.00  0.00           C
ATOM   3907  HA  HIS G   6      47.800  78.380  84.780  1.00  0.00           H
ATOM   3908  CB  HIS G   6      48.260  78.590  86.890  1.00  0.00           C
ATOM   3909  HB1 HIS G   6      49.050  79.360  86.710  1.00  0.00           H
ATOM   3910  HB2 HIS G   6      48.610  77.940  87.720  1.00  0.00           H
ATOM   3911  ND1 HIS G   6      46.720  80.580  87.010  1.00  0.00           N
ATOM   3912  CG  HIS G   6      47.040  79.290  87.430  1.00  0.00           C
ATOM   3913  CE1 HIS G   6      45.790  80.990  87.860  1.00  0.00           C
ATOM   3914  HE1 HIS G   6      45.300  81.970  87.830  1.00  0.00           H
ATOM   3915  NE2 HIS G   6      45.500  80.050  88.780  1.00  0.00           N
ATOM   3916  HE2 HIS G   6      44.870  80.120  89.560  1.00  0.00           H
ATOM   3917  CD2 HIS G   6      46.300  78.960  88.520  1.00  0.00           C
ATOM   3918  HD2 HIS G   6      46.320  78.060  89.120  1.00  0.00           H
ATOM   3919  C   HIS G   6      49.330  77.020  85.300  1.00  0.00           C
ATOM   3920  O   HIS G   6      49.850  76.250  86.110  1.00  0.00           O
ATOM   3921  N   ASP G   7      49.920  77.230  84.110  1.00  0.00           N
ATOM   3922  HN  ASP G   7      49.500  77.820  83.410  1.00  0.00           H
ATOM   3923  CA  ASP G   7      51.180  76.620  83.740  1.00  0.00           C
ATOM   3924  HA  ASP G   7      51.240  75.630  84.170  1.00  0.00           H
ATOM   3925  CB  ASP G   7      51.350  76.500  82.210  1.00  0.00           C
ATOM   3926  HB1 ASP G   7      52.300  75.970  81.970  1.00  0.00           H
ATOM   3927  HB2 ASP G   7      51.390  77.500  81.730  1.00  0.00           H
ATOM   3928  CG  ASP G   7      50.200  75.740  81.570  1.00  0.00           C
ATOM   3929  OD1 ASP G   7      50.370  74.530  81.280  1.00  0.00           O
ATOM   3930  OD2 ASP G   7      49.120  76.340  81.320  1.00  0.00           O
ATOM   3931  C   ASP G   7      52.300  77.470  84.340  1.00  0.00           C
ATOM   3932  O   ASP G   7      52.570  78.580  83.900  1.00  0.00           O
ATOM   3933  N   SER G   8      52.960  76.970  85.400  1.00  0.00           N
ATOM   3934  HN  SER G   8      52.720  76.070  85.760  1.00  0.00           H
ATOM   3935  CA  SER G   8      53.770  77.800  86.280  1.00  0.00           C
ATOM   3936  HA  SER G   8      53.390  78.810  86.280  1.00  0.00           H
ATOM   3937  CB  SER G   8      53.760  77.270  87.760  1.00  0.00           C
ATOM   3938  HB1 SER G   8      53.910  78.120  88.460  1.00  0.00           H
ATOM   3939  HB2 SER G   8      54.590  76.550  87.940  1.00  0.00           H
ATOM   3940  OG  SER G   8      52.550  76.570  88.070  1.00  0.00           O
ATOM   3941  HG1 SER G   8      51.820  77.210  87.970  1.00  0.00           H
ATOM   3942  C   SER G   8      55.220  77.840  85.840  1.00  0.00           C
ATOM   3943  O   SER G   8      56.110  78.180  86.620  1.00  0.00           O
ATOM   3944  N   GLY G   9      55.530  77.460  84.590  1.00  0.00           N
ATOM   3945  HN  GLY G   9      54.790  77.210  83.960  1.00  0.00           H
ATOM   3946  CA  GLY G   9      56.890  77.410  84.070  1.00  0.00           C
ATOM   3947  HA1 GLY G   9      57.510  76.880  84.780  1.00  0.00           H
ATOM   3948  HA2 GLY G   9      56.850  76.920  83.120  1.00  0.00           H
ATOM   3949  C   GLY G   9      57.500  78.760  83.840  1.00  0.00           C
ATOM   3950  O   GLY G   9      57.060  79.530  82.980  1.00  0.00           O
ATOM   3951  N   TYR G  10      58.590  79.070  84.560  1.00  0.00           N
ATOM   3952  HN  TYR G  10      58.910  78.470  85.290  1.00  0.00           H
ATOM   3953  CA  TYR G  10      59.340  80.280  84.350  1.00  0.00           C
ATOM   3954  HA  TYR G  10      59.110  80.720  83.390  1.00  0.00           H
ATOM   3955  CB  TYR G  10      59.110  81.340  85.470  1.00  0.00           C
ATOM   3956  HB1 TYR G  10      59.700  82.260  85.280  1.00  0.00           H
ATOM   3957  HB2 TYR G  10      59.400  80.930  86.450  1.00  0.00           H
ATOM   3958  CG  TYR G  10      57.650  81.730  85.530  1.00  0.00           C
ATOM   3959  CD1 TYR G  10      57.110  82.610  84.580  1.00  0.00           C
ATOM   3960  HD1 TYR G  10      57.750  83.000  83.800  1.00  0.00           H
ATOM   3961  CE1 TYR G  10      55.760  82.980  84.640  1.00  0.00           C
ATOM   3962  HE1 TYR G  10      55.360  83.650  83.900  1.00  0.00           H
ATOM   3963  CZ  TYR G  10      54.940  82.460  85.640  1.00  0.00           C
ATOM   3964  OH  TYR G  10      53.600  82.880  85.750  1.00  0.00           O
ATOM   3965  HH  TYR G  10      53.520  83.710  85.230  1.00  0.00           H
ATOM   3966  CD2 TYR G  10      56.820  81.230  86.540  1.00  0.00           C
ATOM   3967  HD2 TYR G  10      57.220  80.540  87.280  1.00  0.00           H
ATOM   3968  CE2 TYR G  10      55.460  81.570  86.580  1.00  0.00           C
ATOM   3969  HE2 TYR G  10      54.830  81.170  87.360  1.00  0.00           H
ATOM   3970  C   TYR G  10      60.810  79.910  84.320  1.00  0.00           C
ATOM   3971  O   TYR G  10      61.510  80.000  85.330  1.00  0.00           O
ATOM   3972  N   GLU G  11      61.320  79.460  83.150  1.00  0.00           N
ATOM   3973  HN  GLU G  11      60.740  79.320  82.350  1.00  0.00           H
ATOM   3974  CA  GLU G  11      62.720  79.110  82.990  1.00  0.00           C
ATOM   3975  HA  GLU G  11      63.030  78.560  83.870  1.00  0.00           H
ATOM   3976  CB  GLU G  11      62.960  78.190  81.770  1.00  0.00           C
ATOM   3977  HB1 GLU G  11      64.060  78.030  81.650  1.00  0.00           H
ATOM   3978  HB2 GLU G  11      62.580  78.670  80.840  1.00  0.00           H
ATOM   3979  CG  GLU G  11      62.300  76.800  81.950  1.00  0.00           C
ATOM   3980  HG1 GLU G  11      61.200  76.900  81.920  1.00  0.00           H
ATOM   3981  HG2 GLU G  11      62.580  76.390  82.950  1.00  0.00           H
ATOM   3982  CD  GLU G  11      62.710  75.770  80.910  1.00  0.00           C
ATOM   3983  OE1 GLU G  11      62.140  74.640  80.990  1.00  0.00           O
ATOM   3984  OE2 GLU G  11      63.600  76.010  80.060  1.00  0.00           O
ATOM   3985  C   GLU G  11      63.610  80.340  82.920  1.00  0.00           C
ATOM   3986  O   GLU G  11      64.200  80.670  81.890  1.00  0.00           O
ATOM   3987  N   VAL G  12      63.770  81.030  84.060  1.00  0.00           N
ATOM   3988  HN  VAL G  12      63.200  80.780  84.850  1.00  0.00           H
ATOM   3989  CA  VAL G  12      64.640  82.170  84.230  1.00  0.00           C
ATOM   3990  HA  VAL G  12      64.650  82.740  83.310  1.00  0.00           H
ATOM   3991  CB  VAL G  12      64.140  83.130  85.320  1.00  0.00           C
ATOM   3992  HB  VAL G  12      64.900  83.940  85.480  1.00  0.00           H
ATOM   3993  CG1 VAL G  12      62.850  83.800  84.820  1.00  0.00           C
ATOM   3994 HG11 VAL G  12      62.480  84.540  85.570  1.00  0.00           H
ATOM   3995 HG12 VAL G  12      63.020  84.330  83.860  1.00  0.00           H
ATOM   3996 HG13 VAL G  12      62.050  83.050  84.660  1.00  0.00           H
ATOM   3997  CG2 VAL G  12      63.900  82.420  86.660  1.00  0.00           C
ATOM   3998 HG21 VAL G  12      63.530  83.140  87.410  1.00  0.00           H
ATOM   3999 HG22 VAL G  12      63.150  81.610  86.560  1.00  0.00           H
ATOM   4000 HG23 VAL G  12      64.840  81.980  87.060  1.00  0.00           H
ATOM   4001  C   VAL G  12      66.080  81.720  84.450  1.00  0.00           C
ATOM   4002  O   VAL G  12      66.720  81.970  85.470  1.00  0.00           O
ATOM   4003  N   HIS G  13      66.660  81.050  83.430  1.00  0.00           N
ATOM   4004  HN  HIS G  13      66.110  80.850  82.620  1.00  0.00           H
ATOM   4005  CA  HIS G  13      68.010  80.510  83.480  1.00  0.00           C
ATOM   4006  HA  HIS G  13      68.180  80.150  84.470  1.00  0.00           H
ATOM   4007  CB  HIS G  13      68.210  79.310  82.510  1.00  0.00           C
ATOM   4008  HB1 HIS G  13      69.260  78.960  82.550  1.00  0.00           H
ATOM   4009  HB2 HIS G  13      67.990  79.620  81.470  1.00  0.00           H
ATOM   4010  ND1 HIS G  13      67.380  77.630  84.150  1.00  0.00           N
ATOM   4011  CG  HIS G  13      67.370  78.120  82.860  1.00  0.00           C
ATOM   4012  CE1 HIS G  13      66.600  76.560  84.120  1.00  0.00           C
ATOM   4013  HE1 HIS G  13      66.370  75.910  84.970  1.00  0.00           H
ATOM   4014  NE2 HIS G  13      66.120  76.330  82.880  1.00  0.00           N
ATOM   4015  HE2 HIS G  13      65.590  75.530  82.580  1.00  0.00           H
ATOM   4016  CD2 HIS G  13      66.610  77.330  82.060  1.00  0.00           C
ATOM   4017  HD2 HIS G  13      66.400  77.390  81.010  1.00  0.00           H
ATOM   4018  C   HIS G  13      69.060  81.580  83.220  1.00  0.00           C
ATOM   4019  O   HIS G  13      69.980  81.420  82.420  1.00  0.00           O
ATOM   4020  N   HIS G  14      68.920  82.730  83.900  1.00  0.00           N
ATOM   4021  HN  HIS G  14      68.170  82.770  84.560  1.00  0.00           H
ATOM   4022  CA  HIS G  14      69.710  83.930  83.750  1.00  0.00           C
ATOM   4023  HA  HIS G  14      69.640  84.250  82.720  1.00  0.00           H
ATOM   4024  CB  HIS G  14      69.140  85.070  84.630  1.00  0.00           C
ATOM   4025  HB1 HIS G  14      69.800  85.960  84.570  1.00  0.00           H
ATOM   4026  HB2 HIS G  14      69.080  84.740  85.690  1.00  0.00           H
ATOM   4027  ND1 HIS G  14      67.680  86.030  82.900  1.00  0.00           N
ATOM   4028  CG  HIS G  14      67.800  85.560  84.190  1.00  0.00           C
ATOM   4029  CE1 HIS G  14      66.480  86.570  82.830  1.00  0.00           C
ATOM   4030  HE1 HIS G  14      66.080  87.080  81.960  1.00  0.00           H
ATOM   4031  NE2 HIS G  14      65.820  86.470  84.010  1.00  0.00           N
ATOM   4032  HE2 HIS G  14      64.960  86.950  84.240  1.00  0.00           H
ATOM   4033  CD2 HIS G  14      66.670  85.820  84.890  1.00  0.00           C
ATOM   4034  HD2 HIS G  14      66.440  85.640  85.930  1.00  0.00           H
ATOM   4035  C   HIS G  14      71.200  83.760  84.040  1.00  0.00           C
ATOM   4036  O   HIS G  14      72.020  84.240  83.270  1.00  0.00           O
ATOM   4037  N   GLN G  15      71.580  83.050  85.110  1.00  0.00           N
ATOM   4038  HN  GLN G  15      70.900  82.650  85.720  1.00  0.00           H
ATOM   4039  CA  GLN G  15      72.980  82.780  85.440  1.00  0.00           C
ATOM   4040  HA  GLN G  15      73.630  83.030  84.620  1.00  0.00           H
ATOM   4041  CB  GLN G  15      73.390  83.580  86.710  1.00  0.00           C
ATOM   4042  HB1 GLN G  15      72.820  83.210  87.590  1.00  0.00           H
ATOM   4043  HB2 GLN G  15      73.070  84.630  86.530  1.00  0.00           H
ATOM   4044  CG  GLN G  15      74.910  83.570  87.050  1.00  0.00           C
ATOM   4045  HG1 GLN G  15      75.500  83.830  86.150  1.00  0.00           H
ATOM   4046  HG2 GLN G  15      75.200  82.560  87.390  1.00  0.00           H
ATOM   4047  CD  GLN G  15      75.280  84.560  88.170  1.00  0.00           C
ATOM   4048  OE1 GLN G  15      75.810  84.210  89.230  1.00  0.00           O
ATOM   4049  NE2 GLN G  15      75.050  85.870  87.920  1.00  0.00           N
ATOM   4050 HE21 GLN G  15      74.700  86.140  87.020  1.00  0.00           H
ATOM   4051 HE22 GLN G  15      75.290  86.520  88.630  1.00  0.00           H
ATOM   4052  C   GLN G  15      73.110  81.300  85.730  1.00  0.00           C
ATOM   4053  O   GLN G  15      72.390  80.760  86.570  1.00  0.00           O
ATOM   4054  N   LYS G  16      74.000  80.560  85.040  1.00  0.00           N
ATOM   4055  HN  LYS G  16      74.590  80.980  84.350  1.00  0.00           H
ATOM   4056  CA  LYS G  16      74.210  79.170  85.400  1.00  0.00           C
ATOM   4057  HA  LYS G  16      74.150  79.100  86.480  1.00  0.00           H
ATOM   4058  CB  LYS G  16      73.180  78.170  84.800  1.00  0.00           C
ATOM   4059  HB1 LYS G  16      72.170  78.460  85.170  1.00  0.00           H
ATOM   4060  HB2 LYS G  16      73.390  77.160  85.230  1.00  0.00           H
ATOM   4061  CG  LYS G  16      73.120  78.050  83.260  1.00  0.00           C
ATOM   4062  HG1 LYS G  16      74.010  78.540  82.800  1.00  0.00           H
ATOM   4063  HG2 LYS G  16      72.230  78.610  82.900  1.00  0.00           H
ATOM   4064  CD  LYS G  16      73.050  76.580  82.780  1.00  0.00           C
ATOM   4065  HD1 LYS G  16      73.950  76.050  83.160  1.00  0.00           H
ATOM   4066  HD2 LYS G  16      72.150  76.110  83.250  1.00  0.00           H
ATOM   4067  CE  LYS G  16      72.980  76.430  81.250  1.00  0.00           C
ATOM   4068  HE1 LYS G  16      73.870  76.870  80.760  1.00  0.00           H
ATOM   4069  HE2 LYS G  16      72.070  76.960  80.880  1.00  0.00           H
ATOM   4070  NZ  LYS G  16      72.870  75.010  80.830  1.00  0.00           N
ATOM   4071  HZ1 LYS G  16      73.800  74.560  80.620  1.00  0.00           H
ATOM   4072  HZ2 LYS G  16      72.370  74.440  81.530  1.00  0.00           H
ATOM   4073  HZ3 LYS G  16      72.320  74.970  79.940  1.00  0.00           H
ATOM   4074  C   LYS G  16      75.620  78.730  85.060  1.00  0.00           C
ATOM   4075  O   LYS G  16      76.250  79.230  84.120  1.00  0.00           O
ATOM   4076  N   LEU G  17      76.160  77.760  85.820  1.00  0.00           N
ATOM   4077  HN  LEU G  17      75.630  77.370  86.580  1.00  0.00           H
ATOM   4078  CA  LEU G  17      77.490  77.230  85.620  1.00  0.00           C
ATOM   4079  HA  LEU G  17      77.940  77.660  84.730  1.00  0.00           H
ATOM   4080  CB  LEU G  17      78.400  77.570  86.820  1.00  0.00           C
ATOM   4081  HB1 LEU G  17      78.000  77.090  87.740  1.00  0.00           H
ATOM   4082  HB2 LEU G  17      78.320  78.670  86.970  1.00  0.00           H
ATOM   4083  CG  LEU G  17      79.890  77.210  86.670  1.00  0.00           C
ATOM   4084  HG  LEU G  17      80.160  77.250  85.590  1.00  0.00           H
ATOM   4085  CD1 LEU G  17      80.770  78.250  87.400  1.00  0.00           C
ATOM   4086 HD11 LEU G  17      81.840  78.010  87.270  1.00  0.00           H
ATOM   4087 HD12 LEU G  17      80.590  79.270  87.000  1.00  0.00           H
ATOM   4088 HD13 LEU G  17      80.540  78.240  88.490  1.00  0.00           H
ATOM   4089  CD2 LEU G  17      80.220  75.810  87.200  1.00  0.00           C
ATOM   4090 HD21 LEU G  17      81.310  75.620  87.170  1.00  0.00           H
ATOM   4091 HD22 LEU G  17      79.880  75.710  88.250  1.00  0.00           H
ATOM   4092 HD23 LEU G  17      79.730  75.010  86.610  1.00  0.00           H
ATOM   4093  C   LEU G  17      77.440  75.730  85.410  1.00  0.00           C
ATOM   4094  O   LEU G  17      76.800  75.020  86.180  1.00  0.00           O
ATOM   4095  N   VAL G  18      78.110  75.240  84.350  1.00  0.00           N
ATOM   4096  HN  VAL G  18      78.600  75.850  83.730  1.00  0.00           H
ATOM   4097  CA  VAL G  18      78.260  73.820  84.070  1.00  0.00           C
ATOM   4098  HA  VAL G  18      77.830  73.230  84.870  1.00  0.00           H
ATOM   4099  CB  VAL G  18      77.570  73.420  82.760  1.00  0.00           C
ATOM   4100  HB  VAL G  18      77.930  74.080  81.930  1.00  0.00           H
ATOM   4101  CG1 VAL G  18      77.860  71.950  82.370  1.00  0.00           C
ATOM   4102 HG11 VAL G  18      77.280  71.670  81.460  1.00  0.00           H
ATOM   4103 HG12 VAL G  18      78.930  71.780  82.140  1.00  0.00           H
ATOM   4104 HG13 VAL G  18      77.560  71.260  83.190  1.00  0.00           H
ATOM   4105  CG2 VAL G  18      76.050  73.620  82.920  1.00  0.00           C
ATOM   4106 HG21 VAL G  18      75.520  73.270  82.010  1.00  0.00           H
ATOM   4107 HG22 VAL G  18      75.680  73.030  83.790  1.00  0.00           H
ATOM   4108 HG23 VAL G  18      75.810  74.690  83.090  1.00  0.00           H
ATOM   4109  C   VAL G  18      79.740  73.500  84.020  1.00  0.00           C
ATOM   4110  O   VAL G  18      80.530  74.190  83.370  1.00  0.00           O
ATOM   4111  N   PHE G  19      80.150  72.420  84.720  1.00  0.00           N
ATOM   4112  HN  PHE G  19      79.460  71.860  85.200  1.00  0.00           H
ATOM   4113  CA  PHE G  19      81.510  71.920  84.760  1.00  0.00           C
ATOM   4114  HA  PHE G  19      82.170  72.680  84.380  1.00  0.00           H
ATOM   4115  CB  PHE G  19      81.980  71.650  86.220  1.00  0.00           C
ATOM   4116  HB1 PHE G  19      81.180  71.110  86.770  1.00  0.00           H
ATOM   4117  HB2 PHE G  19      82.140  72.610  86.750  1.00  0.00           H
ATOM   4118  CG  PHE G  19      83.250  70.840  86.310  1.00  0.00           C
ATOM   4119  CD1 PHE G  19      84.440  71.350  85.750  1.00  0.00           C
ATOM   4120  HD1 PHE G  19      84.440  72.310  85.280  1.00  0.00           H
ATOM   4121  CE1 PHE G  19      85.620  70.600  85.790  1.00  0.00           C
ATOM   4122  HE1 PHE G  19      86.520  71.000  85.350  1.00  0.00           H
ATOM   4123  CZ  PHE G  19      85.620  69.330  86.370  1.00  0.00           C
ATOM   4124  HZ  PHE G  19      86.520  68.730  86.370  1.00  0.00           H
ATOM   4125  CD2 PHE G  19      83.280  69.580  86.920  1.00  0.00           C
ATOM   4126  HD2 PHE G  19      82.370  69.170  87.350  1.00  0.00           H
ATOM   4127  CE2 PHE G  19      84.450  68.810  86.940  1.00  0.00           C
ATOM   4128  HE2 PHE G  19      84.440  67.820  87.380  1.00  0.00           H
ATOM   4129  C   PHE G  19      81.640  70.740  83.810  1.00  0.00           C
ATOM   4130  O   PHE G  19      82.190  70.870  82.720  1.00  0.00           O
ATOM   4131  N   PHE G  20      81.110  69.550  84.190  1.00  0.00           N
ATOM   4132  HN  PHE G  20      80.710  69.460  85.090  1.00  0.00           H
ATOM   4133  CA  PHE G  20      80.950  68.410  83.300  1.00  0.00           C
ATOM   4134  HA  PHE G  20      81.390  68.620  82.330  1.00  0.00           H
ATOM   4135  CB  PHE G  20      81.510  67.070  83.860  1.00  0.00           C
ATOM   4136  HB1 PHE G  20      81.140  66.220  83.230  1.00  0.00           H
ATOM   4137  HB2 PHE G  20      81.120  66.920  84.890  1.00  0.00           H
ATOM   4138  CG  PHE G  20      83.010  66.900  83.910  1.00  0.00           C
ATOM   4139  CD1 PHE G  20      83.510  65.650  84.300  1.00  0.00           C
ATOM   4140  HD1 PHE G  20      82.810  64.870  84.560  1.00  0.00           H
ATOM   4141  CE1 PHE G  20      84.880  65.400  84.380  1.00  0.00           C
ATOM   4142  HE1 PHE G  20      85.240  64.430  84.690  1.00  0.00           H
ATOM   4143  CZ  PHE G  20      85.790  66.410  84.070  1.00  0.00           C
ATOM   4144  HZ  PHE G  20      86.850  66.230  84.160  1.00  0.00           H
ATOM   4145  CD2 PHE G  20      83.940  67.910  83.580  1.00  0.00           C
ATOM   4146  HD2 PHE G  20      83.610  68.880  83.260  1.00  0.00           H
ATOM   4147  CE2 PHE G  20      85.320  67.670  83.670  1.00  0.00           C
ATOM   4148  HE2 PHE G  20      86.020  68.460  83.430  1.00  0.00           H
ATOM   4149  C   PHE G  20      79.460  68.210  83.070  1.00  0.00           C
ATOM   4150  O   PHE G  20      78.670  68.290  84.010  1.00  0.00           O
ATOM   4151  N   ALA G  21      79.040  67.960  81.820  1.00  0.00           N
ATOM   4152  HN  ALA G  21      79.670  67.990  81.050  1.00  0.00           H
ATOM   4153  CA  ALA G  21      77.670  67.610  81.500  1.00  0.00           C
ATOM   4154  HA  ALA G  21      77.010  68.030  82.250  1.00  0.00           H
ATOM   4155  CB  ALA G  21      77.290  68.240  80.150  1.00  0.00           C
ATOM   4156  HB1 ALA G  21      77.530  69.330  80.160  1.00  0.00           H
ATOM   4157  HB2 ALA G  21      77.850  67.780  79.320  1.00  0.00           H
ATOM   4158  HB3 ALA G  21      76.200  68.150  79.960  1.00  0.00           H
ATOM   4159  C   ALA G  21      77.470  66.090  81.520  1.00  0.00           C
ATOM   4160  O   ALA G  21      77.990  65.400  82.400  1.00  0.00           O
ATOM   4161  N   GLU G  22      76.670  65.520  80.600  1.00  0.00           N
ATOM   4162  HN  GLU G  22      76.220  66.060  79.900  1.00  0.00           H
ATOM   4163  CA  GLU G  22      76.480  64.080  80.490  1.00  0.00           C
ATOM   4164  HA  GLU G  22      76.460  63.710  81.510  1.00  0.00           H
ATOM   4165  CB  GLU G  22      75.090  63.660  79.940  1.00  0.00           C
ATOM   4166  HB1 GLU G  22      74.350  63.840  80.750  1.00  0.00           H
ATOM   4167  HB2 GLU G  22      75.070  62.570  79.720  1.00  0.00           H
ATOM   4168  CG  GLU G  22      74.570  64.460  78.720  1.00  0.00           C
ATOM   4169  HG1 GLU G  22      75.290  64.410  77.880  1.00  0.00           H
ATOM   4170  HG2 GLU G  22      74.420  65.530  79.010  1.00  0.00           H
ATOM   4171  CD  GLU G  22      73.210  63.960  78.240  1.00  0.00           C
ATOM   4172  OE1 GLU G  22      72.300  63.740  79.070  1.00  0.00           O
ATOM   4173  OE2 GLU G  22      73.050  63.810  77.000  1.00  0.00           O
ATOM   4174  C   GLU G  22      77.630  63.310  79.850  1.00  0.00           C
ATOM   4175  O   GLU G  22      78.120  63.660  78.770  1.00  0.00           O
ATOM   4176  N   ASP G  23      78.070  62.240  80.560  1.00  0.00           N
ATOM   4177  HN  ASP G  23      77.620  62.070  81.440  1.00  0.00           H
ATOM   4178  CA  ASP G  23      79.190  61.350  80.290  1.00  0.00           C
ATOM   4179  HA  ASP G  23      78.880  60.380  80.660  1.00  0.00           H
ATOM   4180  CB  ASP G  23      79.600  61.160  78.800  1.00  0.00           C
ATOM   4181  HB1 ASP G  23      80.010  62.110  78.390  1.00  0.00           H
ATOM   4182  HB2 ASP G  23      78.710  60.890  78.210  1.00  0.00           H
ATOM   4183  CG  ASP G  23      80.640  60.070  78.600  1.00  0.00           C
ATOM   4184  OD1 ASP G  23      81.520  60.210  77.720  1.00  0.00           O
ATOM   4185  OD2 ASP G  23      80.490  58.990  79.250  1.00  0.00           O
ATOM   4186  C   ASP G  23      80.370  61.750  81.170  1.00  0.00           C
ATOM   4187  O   ASP G  23      80.840  62.880  81.120  1.00  0.00           O
ATOM   4188  N   VAL G  24      80.890  60.840  82.020  1.00  0.00           N
ATOM   4189  HN  VAL G  24      80.460  59.940  82.140  1.00  0.00           H
ATOM   4190  CA  VAL G  24      82.100  61.120  82.770  1.00  0.00           C
ATOM   4191  HA  VAL G  24      82.560  62.030  82.410  1.00  0.00           H
ATOM   4192  CB  VAL G  24      81.840  61.310  84.260  1.00  0.00           C
ATOM   4193  HB  VAL G  24      81.350  60.400  84.680  1.00  0.00           H
ATOM   4194  CG1 VAL G  24      83.170  61.560  85.010  1.00  0.00           C
ATOM   4195 HG11 VAL G  24      82.950  61.850  86.060  1.00  0.00           H
ATOM   4196 HG12 VAL G  24      83.810  60.660  85.020  1.00  0.00           H
ATOM   4197 HG13 VAL G  24      83.720  62.400  84.530  1.00  0.00           H
ATOM   4198  CG2 VAL G  24      80.910  62.510  84.440  1.00  0.00           C
ATOM   4199 HG21 VAL G  24      80.800  62.780  85.510  1.00  0.00           H
ATOM   4200 HG22 VAL G  24      81.290  63.400  83.890  1.00  0.00           H
ATOM   4201 HG23 VAL G  24      79.890  62.290  84.040  1.00  0.00           H
ATOM   4202  C   VAL G  24      83.130  60.040  82.520  1.00  0.00           C
ATOM   4203  O   VAL G  24      84.290  60.340  82.230  1.00  0.00           O
ATOM   4204  N   GLY G  25      82.760  58.750  82.610  1.00  0.00           N
ATOM   4205  HN  GLY G  25      81.810  58.530  82.870  1.00  0.00           H
ATOM   4206  CA  GLY G  25      83.640  57.650  82.230  1.00  0.00           C
ATOM   4207  HA1 GLY G  25      83.040  56.750  82.210  1.00  0.00           H
ATOM   4208  HA2 GLY G  25      84.070  57.880  81.260  1.00  0.00           H
ATOM   4209  C   GLY G  25      84.790  57.370  83.180  1.00  0.00           C
ATOM   4210  O   GLY G  25      84.690  56.540  84.080  1.00  0.00           O
ATOM   4211  N   SER G  26      85.930  58.050  83.000  1.00  0.00           N
ATOM   4212  HN  SER G  26      85.960  58.720  82.260  1.00  0.00           H
ATOM   4213  CA  SER G  26      87.050  58.050  83.930  1.00  0.00           C
ATOM   4214  HA  SER G  26      86.730  57.660  84.890  1.00  0.00           H
ATOM   4215  CB  SER G  26      88.310  57.300  83.440  1.00  0.00           C
ATOM   4216  HB1 SER G  26      89.180  57.540  84.090  1.00  0.00           H
ATOM   4217  HB2 SER G  26      88.560  57.620  82.400  1.00  0.00           H
ATOM   4218  OG  SER G  26      88.160  55.880  83.460  1.00  0.00           O
ATOM   4219  HG1 SER G  26      87.620  55.650  82.680  1.00  0.00           H
ATOM   4220  C   SER G  26      87.490  59.470  84.150  1.00  0.00           C
ATOM   4221  O   SER G  26      87.730  60.190  83.180  1.00  0.00           O
ATOM   4222  N   ASN G  27      87.670  59.920  85.410  1.00  0.00           N
ATOM   4223  HN  ASN G  27      87.550  59.330  86.210  1.00  0.00           H
ATOM   4224  CA  ASN G  27      88.180  61.270  85.660  1.00  0.00           C
ATOM   4225  HA  ASN G  27      88.840  61.520  84.840  1.00  0.00           H
ATOM   4226  CB  ASN G  27      87.040  62.340  85.680  1.00  0.00           C
ATOM   4227  HB1 ASN G  27      86.320  62.140  84.860  1.00  0.00           H
ATOM   4228  HB2 ASN G  27      87.500  63.330  85.470  1.00  0.00           H
ATOM   4229  CG  ASN G  27      86.300  62.490  87.010  1.00  0.00           C
ATOM   4230  OD1 ASN G  27      86.470  63.480  87.720  1.00  0.00           O
ATOM   4231  ND2 ASN G  27      85.430  61.510  87.350  1.00  0.00           N
ATOM   4232 HD21 ASN G  27      85.280  60.740  86.740  1.00  0.00           H
ATOM   4233 HD22 ASN G  27      84.880  61.650  88.170  1.00  0.00           H
ATOM   4234  C   ASN G  27      89.040  61.290  86.910  1.00  0.00           C
ATOM   4235  O   ASN G  27      88.770  60.620  87.900  1.00  0.00           O
ATOM   4236  N   LYS G  28      90.130  62.070  86.890  1.00  0.00           N
ATOM   4237  HN  LYS G  28      90.360  62.630  86.100  1.00  0.00           H
ATOM   4238  CA  LYS G  28      91.020  62.170  88.030  1.00  0.00           C
ATOM   4239  HA  LYS G  28      90.490  61.940  88.940  1.00  0.00           H
ATOM   4240  CB  LYS G  28      92.250  61.240  87.840  1.00  0.00           C
ATOM   4241  HB1 LYS G  28      92.920  61.630  87.040  1.00  0.00           H
ATOM   4242  HB2 LYS G  28      91.880  60.250  87.490  1.00  0.00           H
ATOM   4243  CG  LYS G  28      93.040  61.020  89.130  1.00  0.00           C
ATOM   4244  HG1 LYS G  28      92.420  60.390  89.800  1.00  0.00           H
ATOM   4245  HG2 LYS G  28      93.210  61.990  89.650  1.00  0.00           H
ATOM   4246  CD  LYS G  28      94.400  60.340  88.930  1.00  0.00           C
ATOM   4247  HD1 LYS G  28      94.270  59.430  88.310  1.00  0.00           H
ATOM   4248  HD2 LYS G  28      95.050  61.050  88.370  1.00  0.00           H
ATOM   4249  CE  LYS G  28      95.050  59.950  90.270  1.00  0.00           C
ATOM   4250  HE1 LYS G  28      94.650  58.980  90.630  1.00  0.00           H
ATOM   4251  HE2 LYS G  28      94.840  60.730  91.030  1.00  0.00           H
ATOM   4252  NZ  LYS G  28      96.510  59.840  90.140  1.00  0.00           N
ATOM   4253  HZ1 LYS G  28      96.950  59.630  91.070  1.00  0.00           H
ATOM   4254  HZ2 LYS G  28      96.760  59.110  89.430  1.00  0.00           H
ATOM   4255  HZ3 LYS G  28      96.910  60.750  89.810  1.00  0.00           H
ATOM   4256  C   LYS G  28      91.500  63.600  88.100  1.00  0.00           C
ATOM   4257  O   LYS G  28      91.990  64.140  87.110  1.00  0.00           O
ATOM   4258  N   GLY G  29      91.410  64.260  89.270  1.00  0.00           N
ATOM   4259  HN  GLY G  29      90.950  63.860  90.060  1.00  0.00           H
ATOM   4260  CA  GLY G  29      91.940  65.610  89.430  1.00  0.00           C
ATOM   4261  HA1 GLY G  29      92.030  65.780  90.490  1.00  0.00           H
ATOM   4262  HA2 GLY G  29      92.900  65.690  88.920  1.00  0.00           H
ATOM   4263  C   GLY G  29      91.070  66.710  88.900  1.00  0.00           C
ATOM   4264  O   GLY G  29      91.520  67.550  88.130  1.00  0.00           O
ATOM   4265  N   ALA G  30      89.790  66.730  89.320  1.00  0.00           N
ATOM   4266  HN  ALA G  30      89.450  66.010  89.910  1.00  0.00           H
ATOM   4267  CA  ALA G  30      88.860  67.800  89.010  1.00  0.00           C
ATOM   4268  HA  ALA G  30      89.180  68.340  88.130  1.00  0.00           H
ATOM   4269  CB  ALA G  30      87.470  67.180  88.750  1.00  0.00           C
ATOM   4270  HB1 ALA G  30      87.510  66.510  87.860  1.00  0.00           H
ATOM   4271  HB2 ALA G  30      87.140  66.580  89.620  1.00  0.00           H
ATOM   4272  HB3 ALA G  30      86.720  67.970  88.560  1.00  0.00           H
ATOM   4273  C   ALA G  30      88.780  68.790  90.170  1.00  0.00           C
ATOM   4274  O   ALA G  30      88.340  68.440  91.270  1.00  0.00           O
ATOM   4275  N   ILE G  31      89.220  70.050  89.990  1.00  0.00           N
ATOM   4276  HN  ILE G  31      89.580  70.330  89.100  1.00  0.00           H
ATOM   4277  CA  ILE G  31      89.250  71.030  91.070  1.00  0.00           C
ATOM   4278  HA  ILE G  31      88.730  70.640  91.930  1.00  0.00           H
ATOM   4279  CB  ILE G  31      90.680  71.400  91.510  1.00  0.00           C
ATOM   4280  HB  ILE G  31      91.240  71.770  90.630  1.00  0.00           H
ATOM   4281  CG2 ILE G  31      90.680  72.530  92.560  1.00  0.00           C
ATOM   4282 HG21 ILE G  31      91.720  72.730  92.900  1.00  0.00           H
ATOM   4283 HG22 ILE G  31      90.290  73.480  92.150  1.00  0.00           H
ATOM   4284 HG23 ILE G  31      90.070  72.270  93.450  1.00  0.00           H
ATOM   4285  CG1 ILE G  31      91.420  70.150  92.060  1.00  0.00           C
ATOM   4286 HG11 ILE G  31      90.680  69.420  92.460  1.00  0.00           H
ATOM   4287 HG12 ILE G  31      92.060  70.470  92.920  1.00  0.00           H
ATOM   4288  CD  ILE G  31      92.330  69.470  91.030  1.00  0.00           C
ATOM   4289  HD1 ILE G  31      92.830  68.590  91.470  1.00  0.00           H
ATOM   4290  HD2 ILE G  31      91.750  69.150  90.140  1.00  0.00           H
ATOM   4291  HD3 ILE G  31      93.120  70.180  90.680  1.00  0.00           H
ATOM   4292  C   ILE G  31      88.490  72.280  90.670  1.00  0.00           C
ATOM   4293  O   ILE G  31      88.900  73.020  89.770  1.00  0.00           O
ATOM   4294  N   ILE G  32      87.390  72.590  91.400  1.00  0.00           N
ATOM   4295  HN  ILE G  32      87.030  71.960  92.090  1.00  0.00           H
ATOM   4296  CA  ILE G  32      86.680  73.850  91.260  1.00  0.00           C
ATOM   4297  HA  ILE G  32      87.080  74.370  90.410  1.00  0.00           H
ATOM   4298  CB  ILE G  32      85.170  73.730  91.000  1.00  0.00           C
ATOM   4299  HB  ILE G  32      85.080  72.990  90.160  1.00  0.00           H
ATOM   4300  CG2 ILE G  32      84.400  73.140  92.190  1.00  0.00           C
ATOM   4301 HG21 ILE G  32      83.330  73.000  91.920  1.00  0.00           H
ATOM   4302 HG22 ILE G  32      84.810  72.160  92.470  1.00  0.00           H
ATOM   4303 HG23 ILE G  32      84.440  73.810  93.070  1.00  0.00           H
ATOM   4304  CG1 ILE G  32      84.530  75.050  90.460  1.00  0.00           C
ATOM   4305 HG11 ILE G  32      83.660  74.750  89.830  1.00  0.00           H
ATOM   4306 HG12 ILE G  32      85.250  75.560  89.790  1.00  0.00           H
ATOM   4307  CD  ILE G  32      84.020  76.040  91.520  1.00  0.00           C
ATOM   4308  HD1 ILE G  32      83.600  76.940  91.020  1.00  0.00           H
ATOM   4309  HD2 ILE G  32      83.230  75.580  92.140  1.00  0.00           H
ATOM   4310  HD3 ILE G  32      84.830  76.380  92.200  1.00  0.00           H
ATOM   4311  C   ILE G  32      87.000  74.740  92.440  1.00  0.00           C
ATOM   4312  O   ILE G  32      86.900  74.370  93.610  1.00  0.00           O
ATOM   4313  N   GLY G  33      87.420  75.980  92.130  1.00  0.00           N
ATOM   4314  HN  GLY G  33      87.570  76.220  91.170  1.00  0.00           H
ATOM   4315  CA  GLY G  33      87.650  77.000  93.120  1.00  0.00           C
ATOM   4316  HA1 GLY G  33      86.830  77.030  93.810  1.00  0.00           H
ATOM   4317  HA2 GLY G  33      88.610  76.810  93.570  1.00  0.00           H
ATOM   4318  C   GLY G  33      87.720  78.330  92.430  1.00  0.00           C
ATOM   4319  O   GLY G  33      88.570  78.550  91.570  1.00  0.00           O
ATOM   4320  N   LEU G  34      86.830  79.260  92.790  1.00  0.00           N
ATOM   4321  HN  LEU G  34      86.140  79.070  93.480  1.00  0.00           H
ATOM   4322  CA  LEU G  34      86.740  80.570  92.160  1.00  0.00           C
ATOM   4323  HA  LEU G  34      86.610  80.410  91.100  1.00  0.00           H
ATOM   4324  CB  LEU G  34      85.520  81.380  92.670  1.00  0.00           C
ATOM   4325  HB1 LEU G  34      85.580  82.400  92.240  1.00  0.00           H
ATOM   4326  HB2 LEU G  34      85.550  81.480  93.770  1.00  0.00           H
ATOM   4327  CG  LEU G  34      84.130  80.830  92.260  1.00  0.00           C
ATOM   4328  HG  LEU G  34      84.200  80.460  91.210  1.00  0.00           H
ATOM   4329  CD1 LEU G  34      83.620  79.680  93.150  1.00  0.00           C
ATOM   4330 HD11 LEU G  34      82.600  79.380  92.850  1.00  0.00           H
ATOM   4331 HD12 LEU G  34      84.270  78.780  93.070  1.00  0.00           H
ATOM   4332 HD13 LEU G  34      83.590  80.000  94.210  1.00  0.00           H
ATOM   4333  CD2 LEU G  34      83.090  81.970  92.290  1.00  0.00           C
ATOM   4334 HD21 LEU G  34      82.080  81.580  92.030  1.00  0.00           H
ATOM   4335 HD22 LEU G  34      83.040  82.410  93.310  1.00  0.00           H
ATOM   4336 HD23 LEU G  34      83.360  82.770  91.580  1.00  0.00           H
ATOM   4337  C   LEU G  34      88.020  81.400  92.300  1.00  0.00           C
ATOM   4338  O   LEU G  34      88.490  81.990  91.330  1.00  0.00           O
ATOM   4339  N   MET G  35      88.640  81.390  93.500  1.00  0.00           N
ATOM   4340  HN  MET G  35      88.200  80.910  94.260  1.00  0.00           H
ATOM   4341  CA  MET G  35      89.890  82.060  93.770  1.00  0.00           C
ATOM   4342  HA  MET G  35      90.470  82.130  92.860  1.00  0.00           H
ATOM   4343  CB  MET G  35      89.660  83.490  94.330  1.00  0.00           C
ATOM   4344  HB1 MET G  35      89.090  83.440  95.280  1.00  0.00           H
ATOM   4345  HB2 MET G  35      89.020  84.030  93.600  1.00  0.00           H
ATOM   4346  CG  MET G  35      90.940  84.330  94.550  1.00  0.00           C
ATOM   4347  HG1 MET G  35      91.560  84.260  93.640  1.00  0.00           H
ATOM   4348  HG2 MET G  35      91.530  83.890  95.380  1.00  0.00           H
ATOM   4349  SD  MET G  35      90.620  86.080  94.900  1.00  0.00           S
ATOM   4350  CE  MET G  35      92.380  86.500  94.960  1.00  0.00           C
ATOM   4351  HE1 MET G  35      92.530  87.600  94.990  1.00  0.00           H
ATOM   4352  HE2 MET G  35      92.860  86.060  95.860  1.00  0.00           H
ATOM   4353  HE3 MET G  35      92.920  86.130  94.060  1.00  0.00           H
ATOM   4354  C   MET G  35      90.690  81.230  94.760  1.00  0.00           C
ATOM   4355  O   MET G  35      90.760  81.520  95.950  1.00  0.00           O
ATOM   4356  N   VAL G  36      91.300  80.120  94.290  1.00  0.00           N
ATOM   4357  HN  VAL G  36      91.240  79.880  93.330  1.00  0.00           H
ATOM   4358  CA  VAL G  36      92.010  79.180  95.150  1.00  0.00           C
ATOM   4359  HA  VAL G  36      92.010  79.550  96.160  1.00  0.00           H
ATOM   4360  CB  VAL G  36      91.360  77.800  95.190  1.00  0.00           C
ATOM   4361  HB  VAL G  36      91.950  77.150  95.880  1.00  0.00           H
ATOM   4362  CG1 VAL G  36      89.950  77.930  95.800  1.00  0.00           C
ATOM   4363 HG11 VAL G  36      89.490  76.930  95.920  1.00  0.00           H
ATOM   4364 HG12 VAL G  36      90.010  78.410  96.800  1.00  0.00           H
ATOM   4365 HG13 VAL G  36      89.290  78.550  95.160  1.00  0.00           H
ATOM   4366  CG2 VAL G  36      91.320  77.130  93.800  1.00  0.00           C
ATOM   4367 HG21 VAL G  36      90.830  76.140  93.880  1.00  0.00           H
ATOM   4368 HG22 VAL G  36      90.740  77.740  93.080  1.00  0.00           H
ATOM   4369 HG23 VAL G  36      92.340  76.970  93.400  1.00  0.00           H
ATOM   4370  C   VAL G  36      93.480  79.080  94.760  1.00  0.00           C
ATOM   4371  O   VAL G  36      93.840  79.080  93.580  1.00  0.00           O
ATOM   4372  N   GLY G  37      94.370  79.010  95.760  1.00  0.00           N
ATOM   4373  HN  GLY G  37      94.070  79.020  96.710  1.00  0.00           H
ATOM   4374  CA  GLY G  37      95.810  78.830  95.560  1.00  0.00           C
ATOM   4375  HA1 GLY G  37      96.080  79.010  94.530  1.00  0.00           H
ATOM   4376  HA2 GLY G  37      96.310  79.520  96.230  1.00  0.00           H
ATOM   4377  C   GLY G  37      96.250  77.450  95.950  1.00  0.00           C
ATOM   4378  O   GLY G  37      95.670  76.830  96.840  1.00  0.00           O
ATOM   4379  N   GLY G  38      97.290  76.900  95.290  1.00  0.00           N
ATOM   4380  HN  GLY G  38      97.680  77.380  94.510  1.00  0.00           H
ATOM   4381  CA  GLY G  38      97.960  75.680  95.730  1.00  0.00           C
ATOM   4382  HA1 GLY G  38      98.920  75.630  95.250  1.00  0.00           H
ATOM   4383  HA2 GLY G  38      98.070  75.720  96.810  1.00  0.00           H
ATOM   4384  C   GLY G  38      97.240  74.380  95.440  1.00  0.00           C
ATOM   4385  O   GLY G  38      96.390  73.940  96.220  1.00  0.00           O
ATOM   4386  N   VAL G  39      97.590  73.710  94.320  1.00  0.00           N
ATOM   4387  HN  VAL G  39      98.250  74.110  93.680  1.00  0.00           H
ATOM   4388  CA  VAL G  39      97.070  72.390  94.000  1.00  0.00           C
ATOM   4389  HA  VAL G  39      96.790  71.900  94.920  1.00  0.00           H
ATOM   4390  CB  VAL G  39      95.870  72.360  93.050  1.00  0.00           C
ATOM   4391  HB  VAL G  39      96.190  72.660  92.020  1.00  0.00           H
ATOM   4392  CG1 VAL G  39      95.250  70.950  93.020  1.00  0.00           C
ATOM   4393 HG11 VAL G  39      94.340  70.970  92.390  1.00  0.00           H
ATOM   4394 HG12 VAL G  39      95.950  70.210  92.590  1.00  0.00           H
ATOM   4395 HG13 VAL G  39      94.970  70.620  94.040  1.00  0.00           H
ATOM   4396  CG2 VAL G  39      94.790  73.360  93.480  1.00  0.00           C
ATOM   4397 HG21 VAL G  39      93.920  73.300  92.800  1.00  0.00           H
ATOM   4398 HG22 VAL G  39      94.450  73.140  94.510  1.00  0.00           H
ATOM   4399 HG23 VAL G  39      95.170  74.400  93.430  1.00  0.00           H
ATOM   4400  C   VAL G  39      98.190  71.570  93.360  1.00  0.00           C
ATOM   4401  O   VAL G  39      98.920  72.060  92.510  1.00  0.00           O
ATOM   4402  N   VAL G  40      98.340  70.280  93.750  1.00  0.00           N
ATOM   4403  HN  VAL G  40      97.800  69.920  94.510  1.00  0.00           H
ATOM   4404  CA  VAL G  40      99.280  69.380  93.100  1.00  0.00           C
ATOM   4405  HA  VAL G  40      99.590  69.820  92.160  1.00  0.00           H
ATOM   4406  CB  VAL G  40     100.570  69.190  93.910  1.00  0.00           C
ATOM   4407  HB  VAL G  40     101.110  70.170  93.900  1.00  0.00           H
ATOM   4408  CG1 VAL G  40     100.270  68.860  95.380  1.00  0.00           C
ATOM   4409 HG11 VAL G  40     101.220  68.730  95.930  1.00  0.00           H
ATOM   4410 HG12 VAL G  40      99.700  69.670  95.880  1.00  0.00           H
ATOM   4411 HG13 VAL G  40      99.690  67.920  95.470  1.00  0.00           H
ATOM   4412  CG2 VAL G  40     101.490  68.130  93.270  1.00  0.00           C
ATOM   4413 HG21 VAL G  40     102.470  68.120  93.800  1.00  0.00           H
ATOM   4414 HG22 VAL G  40     101.060  67.120  93.340  1.00  0.00           H
ATOM   4415 HG23 VAL G  40     101.680  68.360  92.200  1.00  0.00           H
ATOM   4416  C   VAL G  40      98.620  68.060  92.680  1.00  0.00           C
ATOM   4417  O   VAL G  40      98.120  67.280  93.500  1.00  0.00           O
ATOM   4418  N   ILE G  41      98.580  67.780  91.360  1.00  0.00           N
ATOM   4419  HN  ILE G  41      99.000  68.420  90.710  1.00  0.00           H
ATOM   4420  CA  ILE G  41      97.810  66.680  90.780  1.00  0.00           C
ATOM   4421  HA  ILE G  41      97.280  66.160  91.570  1.00  0.00           H
ATOM   4422  CB  ILE G  41      96.770  67.170  89.770  1.00  0.00           C
ATOM   4423  HB  ILE G  41      97.300  67.640  88.900  1.00  0.00           H
ATOM   4424  CG2 ILE G  41      95.920  66.000  89.230  1.00  0.00           C
ATOM   4425 HG21 ILE G  41      95.180  66.400  88.500  1.00  0.00           H
ATOM   4426 HG22 ILE G  41      96.530  65.250  88.680  1.00  0.00           H
ATOM   4427 HG23 ILE G  41      95.370  65.510  90.050  1.00  0.00           H
ATOM   4428  CG1 ILE G  41      95.840  68.260  90.370  1.00  0.00           C
ATOM   4429 HG11 ILE G  41      95.840  68.200  91.480  1.00  0.00           H
ATOM   4430 HG12 ILE G  41      94.800  68.050  90.030  1.00  0.00           H
ATOM   4431  CD  ILE G  41      96.200  69.670  89.890  1.00  0.00           C
ATOM   4432  HD1 ILE G  41      95.500  70.420  90.310  1.00  0.00           H
ATOM   4433  HD2 ILE G  41      97.230  69.950  90.180  1.00  0.00           H
ATOM   4434  HD3 ILE G  41      96.110  69.720  88.780  1.00  0.00           H
ATOM   4435  C   ILE G  41      98.720  65.670  90.100  1.00  0.00           C
ATOM   4436  O   ILE G  41      99.360  65.950  89.080  1.00  0.00           O
ATOM   4437  N   ALA G  42      98.780  64.420  90.610  1.00  0.00           N
ATOM   4438  HN  ALA G  42      98.260  64.200  91.450  1.00  0.00           H
ATOM   4439  CA  ALA G  42      99.550  63.330  90.050  1.00  0.00           C
ATOM   4440  HA  ALA G  42     100.450  63.720  89.610  1.00  0.00           H
ATOM   4441  CB  ALA G  42      99.920  62.350  91.180  1.00  0.00           C
ATOM   4442  HB1 ALA G  42     100.410  62.890  92.010  1.00  0.00           H
ATOM   4443  HB2 ALA G  42      99.010  61.850  91.590  1.00  0.00           H
ATOM   4444  HB3 ALA G  42     100.620  61.560  90.810  1.00  0.00           H
ATOM   4445  C   ALA G  42      98.810  62.560  88.950  1.00  0.00           C
ATOM   4446  O   ALA G  42      98.570  61.360  89.040  1.00  0.00           O
ATOM   4447  N   NME G  43      98.410  63.260  87.870  1.00  0.00           N
ATOM   4448  HN  NME G  43      98.600  64.240  87.830  1.00  0.00           H
ATOM   4449  CH3 NME G  43      97.690  62.640  86.780  1.00  0.00           C
ATOM   4450 HH31 NME G  43      98.380  62.030  86.150  1.00  0.00           H
ATOM   4451 HH32 NME G  43      96.880  61.980  87.160  1.00  0.00           H
ATOM   4452 HH33 NME G  43      97.220  63.410  86.140  1.00  0.00           H
ATOM   4453  CH3 ACE H   0      41.800 119.400  88.990  1.00  0.00           C
ATOM   4454 HH31 ACE H   0      41.120 119.090  88.180  1.00  0.00           H
ATOM   4455 HH32 ACE H   0      41.360 119.100  89.970  1.00  0.00           H
ATOM   4456 HH33 ACE H   0      41.910 120.500  88.970  1.00  0.00           H
ATOM   4457  C   ACE H   0      43.120 118.760  88.820  1.00  0.00           C
ATOM   4458  O   ACE H   0      44.080 119.400  88.400  1.00  0.00           O
ATOM   4459  N   ASP H   1      43.220 117.480  89.170  1.00  0.00           N
ATOM   4460  HN  ASP H   1      42.420 117.010  89.550  1.00  0.00           H
ATOM   4461  CA  ASP H   1      44.450 116.710  89.090  1.00  0.00           C
ATOM   4462  HA  ASP H   1      45.260 117.400  89.280  1.00  0.00           H
ATOM   4463  CB  ASP H   1      44.450 115.640  90.210  1.00  0.00           C
ATOM   4464  HB1 ASP H   1      43.810 114.780  89.930  1.00  0.00           H
ATOM   4465  HB2 ASP H   1      44.030 116.100  91.120  1.00  0.00           H
ATOM   4466  CG  ASP H   1      45.830 115.120  90.580  1.00  0.00           C
ATOM   4467  OD1 ASP H   1      46.860 115.650  90.080  1.00  0.00           O
ATOM   4468  OD2 ASP H   1      45.880 114.180  91.420  1.00  0.00           O
ATOM   4469  C   ASP H   1      44.710 116.100  87.700  1.00  0.00           C
ATOM   4470  O   ASP H   1      43.860 116.130  86.810  1.00  0.00           O
ATOM   4471  N   ALA H   2      45.910 115.530  87.520  1.00  0.00           N
ATOM   4472  HN  ALA H   2      46.520 115.510  88.320  1.00  0.00           H
ATOM   4473  CA  ALA H   2      46.420 114.950  86.300  1.00  0.00           C
ATOM   4474  HA  ALA H   2      45.800 114.110  86.020  1.00  0.00           H
ATOM   4475  CB  ALA H   2      46.470 115.980  85.140  1.00  0.00           C
ATOM   4476  HB1 ALA H   2      45.440 116.330  84.890  1.00  0.00           H
ATOM   4477  HB2 ALA H   2      47.080 116.860  85.420  1.00  0.00           H
ATOM   4478  HB3 ALA H   2      46.890 115.520  84.220  1.00  0.00           H
ATOM   4479  C   ALA H   2      47.830 114.430  86.550  1.00  0.00           C
ATOM   4480  O   ALA H   2      48.820 115.150  86.410  1.00  0.00           O
ATOM   4481  N   GLU H   3      47.960 113.140  86.940  1.00  0.00           N
ATOM   4482  HN  GLU H   3      47.160 112.580  87.110  1.00  0.00           H
ATOM   4483  CA  GLU H   3      49.240 112.430  86.970  1.00  0.00           C
ATOM   4484  HA  GLU H   3      49.930 113.100  87.480  1.00  0.00           H
ATOM   4485  CB  GLU H   3      49.220 111.110  87.800  1.00  0.00           C
ATOM   4486  HB1 GLU H   3      49.750 110.280  87.280  1.00  0.00           H
ATOM   4487  HB2 GLU H   3      48.160 110.790  87.900  1.00  0.00           H
ATOM   4488  CG  GLU H   3      49.840 111.270  89.210  1.00  0.00           C
ATOM   4489  HG1 GLU H   3      49.630 110.360  89.810  1.00  0.00           H
ATOM   4490  HG2 GLU H   3      49.390 112.140  89.730  1.00  0.00           H
ATOM   4491  CD  GLU H   3      51.360 111.460  89.200  1.00  0.00           C
ATOM   4492  OE1 GLU H   3      51.920 111.700  90.310  1.00  0.00           O
ATOM   4493  OE2 GLU H   3      52.000 111.410  88.120  1.00  0.00           O
ATOM   4494  C   GLU H   3      49.860 112.200  85.600  1.00  0.00           C
ATOM   4495  O   GLU H   3      49.190 112.060  84.590  1.00  0.00           O
ATOM   4496  N   PHE H   4      51.200 112.160  85.570  1.00  0.00           N
ATOM   4497  HN  PHE H   4      51.680 112.180  86.460  1.00  0.00           H
ATOM   4498  CA  PHE H   4      51.980 112.000  84.360  1.00  0.00           C
ATOM   4499  HA  PHE H   4      51.390 111.490  83.610  1.00  0.00           H
ATOM   4500  CB  PHE H   4      52.470 113.380  83.800  1.00  0.00           C
ATOM   4501  HB1 PHE H   4      53.220 113.240  82.990  1.00  0.00           H
ATOM   4502  HB2 PHE H   4      52.940 113.970  84.610  1.00  0.00           H
ATOM   4503  CG  PHE H   4      51.350 114.190  83.190  1.00  0.00           C
ATOM   4504  CD1 PHE H   4      50.740 115.230  83.890  1.00  0.00           C
ATOM   4505  HD1 PHE H   4      51.020 115.410  84.920  1.00  0.00           H
ATOM   4506  CE1 PHE H   4      49.770 116.040  83.290  1.00  0.00           C
ATOM   4507  HE1 PHE H   4      49.290 116.830  83.850  1.00  0.00           H
ATOM   4508  CZ  PHE H   4      49.410 115.810  81.950  1.00  0.00           C
ATOM   4509  HZ  PHE H   4      48.660 116.440  81.480  1.00  0.00           H
ATOM   4510  CD2 PHE H   4      50.980 113.970  81.850  1.00  0.00           C
ATOM   4511  HD2 PHE H   4      51.460 113.180  81.290  1.00  0.00           H
ATOM   4512  CE2 PHE H   4      50.020 114.780  81.230  1.00  0.00           C
ATOM   4513  HE2 PHE H   4      49.740 114.590  80.200  1.00  0.00           H
ATOM   4514  C   PHE H   4      53.200 111.120  84.610  1.00  0.00           C
ATOM   4515  O   PHE H   4      54.110 111.050  83.780  1.00  0.00           O
ATOM   4516  N   ARG H   5      53.300 110.430  85.770  1.00  0.00           N
ATOM   4517  HN  ARG H   5      52.610 110.550  86.490  1.00  0.00           H
ATOM   4518  CA  ARG H   5      54.410 109.550  86.100  1.00  0.00           C
ATOM   4519  HA  ARG H   5      55.290 110.160  86.090  1.00  0.00           H
ATOM   4520  CB  ARG H   5      54.270 109.010  87.550  1.00  0.00           C
ATOM   4521  HB1 ARG H   5      53.200 108.700  87.700  1.00  0.00           H
ATOM   4522  HB2 ARG H   5      54.460 109.850  88.250  1.00  0.00           H
ATOM   4523  CG  ARG H   5      55.160 107.800  87.930  1.00  0.00           C
ATOM   4524  HG1 ARG H   5      56.220 108.020  87.670  1.00  0.00           H
ATOM   4525  HG2 ARG H   5      54.840 106.910  87.340  1.00  0.00           H
ATOM   4526  CD  ARG H   5      55.080 107.440  89.420  1.00  0.00           C
ATOM   4527  HD1 ARG H   5      54.020 107.270  89.720  1.00  0.00           H
ATOM   4528  HD2 ARG H   5      55.510 108.270  90.020  1.00  0.00           H
ATOM   4529  NE  ARG H   5      55.870 106.190  89.640  1.00  0.00           N
ATOM   4530  HE  ARG H   5      56.140 105.630  88.830  1.00  0.00           H
ATOM   4531  CZ  ARG H   5      56.000 105.580  90.800  1.00  0.00           C
ATOM   4532  NH1 ARG H   5      55.500 106.050  91.930  1.00  0.00           N
ATOM   4533 HH11 ARG H   5      54.960 106.890  91.880  1.00  0.00           H
ATOM   4534 HH12 ARG H   5      55.250 105.340  92.610  1.00  0.00           H
ATOM   4535  NH2 ARG H   5      56.650 104.440  90.850  1.00  0.00           N
ATOM   4536 HH21 ARG H   5      57.130 104.160  90.000  1.00  0.00           H
ATOM   4537 HH22 ARG H   5      56.870 104.000  91.720  1.00  0.00           H
ATOM   4538  C   ARG H   5      54.690 108.400  85.120  1.00  0.00           C
ATOM   4539  O   ARG H   5      53.800 107.660  84.730  1.00  0.00           O
ATOM   4540  N   HIS H   6      55.970 108.240  84.720  1.00  0.00           N
ATOM   4541  HN  HIS H   6      56.650 108.940  84.950  1.00  0.00           H
ATOM   4542  CA  HIS H   6      56.470 107.110  83.950  1.00  0.00           C
ATOM   4543  HA  HIS H   6      55.680 106.370  83.820  1.00  0.00           H
ATOM   4544  CB  HIS H   6      57.010 107.530  82.560  1.00  0.00           C
ATOM   4545  HB1 HIS H   6      57.610 106.690  82.140  1.00  0.00           H
ATOM   4546  HB2 HIS H   6      57.690 108.400  82.660  1.00  0.00           H
ATOM   4547  ND1 HIS H   6      56.100 107.420  80.250  1.00  0.00           N
ATOM   4548  CG  HIS H   6      55.950 107.880  81.550  1.00  0.00           C
ATOM   4549  CE1 HIS H   6      55.010 107.810  79.610  1.00  0.00           C
ATOM   4550  HE1 HIS H   6      54.780 107.610  78.550  1.00  0.00           H
ATOM   4551  NE2 HIS H   6      54.180 108.490  80.420  1.00  0.00           N
ATOM   4552  HE2 HIS H   6      53.240 108.780  80.180  1.00  0.00           H
ATOM   4553  CD2 HIS H   6      54.770 108.540  81.670  1.00  0.00           C
ATOM   4554  HD2 HIS H   6      54.300 108.990  82.520  1.00  0.00           H
ATOM   4555  C   HIS H   6      57.590 106.430  84.730  1.00  0.00           C
ATOM   4556  O   HIS H   6      58.410 107.100  85.370  1.00  0.00           O
ATOM   4557  N   ASP H   7      57.650 105.090  84.720  1.00  0.00           N
ATOM   4558  HN  ASP H   7      56.990 104.550  84.180  1.00  0.00           H
ATOM   4559  CA  ASP H   7      58.660 104.320  85.420  1.00  0.00           C
ATOM   4560  HA  ASP H   7      59.280 104.970  86.030  1.00  0.00           H
ATOM   4561  CB  ASP H   7      58.020 103.230  86.320  1.00  0.00           C
ATOM   4562  HB1 ASP H   7      58.790 102.520  86.670  1.00  0.00           H
ATOM   4563  HB2 ASP H   7      57.250 102.660  85.760  1.00  0.00           H
ATOM   4564  CG  ASP H   7      57.380 103.840  87.550  1.00  0.00           C
ATOM   4565  OD1 ASP H   7      58.040 103.810  88.620  1.00  0.00           O
ATOM   4566  OD2 ASP H   7      56.230 104.340  87.500  1.00  0.00           O
ATOM   4567  C   ASP H   7      59.590 103.650  84.420  1.00  0.00           C
ATOM   4568  O   ASP H   7      59.220 102.670  83.760  1.00  0.00           O
ATOM   4569  N   SER H   8      60.840 104.130  84.300  1.00  0.00           N
ATOM   4570  HN  SER H   8      61.120 104.940  84.820  1.00  0.00           H
ATOM   4571  CA  SER H   8      61.800 103.580  83.360  1.00  0.00           C
ATOM   4572  HA  SER H   8      61.270 103.170  82.510  1.00  0.00           H
ATOM   4573  CB  SER H   8      62.810 104.630  82.810  1.00  0.00           C
ATOM   4574  HB1 SER H   8      63.570 104.140  82.150  1.00  0.00           H
ATOM   4575  HB2 SER H   8      63.340 105.120  83.650  1.00  0.00           H
ATOM   4576  OG  SER H   8      62.140 105.620  82.040  1.00  0.00           O
ATOM   4577  HG1 SER H   8      62.120 105.300  81.120  1.00  0.00           H
ATOM   4578  C   SER H   8      62.650 102.490  83.970  1.00  0.00           C
ATOM   4579  O   SER H   8      63.330 102.690  84.970  1.00  0.00           O
ATOM   4580  N   GLY H   9      62.670 101.300  83.340  1.00  0.00           N
ATOM   4581  HN  GLY H   9      62.140 101.160  82.500  1.00  0.00           H
ATOM   4582  CA  GLY H   9      63.560 100.250  83.810  1.00  0.00           C
ATOM   4583  HA1 GLY H   9      64.570 100.550  83.600  1.00  0.00           H
ATOM   4584  HA2 GLY H   9      63.390 100.090  84.860  1.00  0.00           H
ATOM   4585  C   GLY H   9      63.330  98.920  83.150  1.00  0.00           C
ATOM   4586  O   GLY H   9      62.280  98.290  83.290  1.00  0.00           O
ATOM   4587  N   TYR H  10      64.370  98.430  82.460  1.00  0.00           N
ATOM   4588  HN  TYR H  10      65.150  99.030  82.280  1.00  0.00           H
ATOM   4589  CA  TYR H  10      64.500  97.080  81.970  1.00  0.00           C
ATOM   4590  HA  TYR H  10      63.790  96.430  82.470  1.00  0.00           H
ATOM   4591  CB  TYR H  10      64.340  96.970  80.420  1.00  0.00           C
ATOM   4592  HB1 TYR H  10      64.700  95.990  80.040  1.00  0.00           H
ATOM   4593  HB2 TYR H  10      64.930  97.770  79.920  1.00  0.00           H
ATOM   4594  CG  TYR H  10      62.900  97.110  79.990  1.00  0.00           C
ATOM   4595  CD1 TYR H  10      62.120  95.970  79.740  1.00  0.00           C
ATOM   4596  HD1 TYR H  10      62.540  94.980  79.910  1.00  0.00           H
ATOM   4597  CE1 TYR H  10      60.810  96.090  79.250  1.00  0.00           C
ATOM   4598  HE1 TYR H  10      60.220  95.200  79.060  1.00  0.00           H
ATOM   4599  CZ  TYR H  10      60.270  97.350  79.020  1.00  0.00           C
ATOM   4600  OH  TYR H  10      58.960  97.470  78.520  1.00  0.00           O
ATOM   4601  HH  TYR H  10      58.600  98.330  78.810  1.00  0.00           H
ATOM   4602  CD2 TYR H  10      62.340  98.380  79.740  1.00  0.00           C
ATOM   4603  HD2 TYR H  10      62.930  99.260  79.910  1.00  0.00           H
ATOM   4604  CE2 TYR H  10      61.030  98.500  79.260  1.00  0.00           C
ATOM   4605  HE2 TYR H  10      60.610  99.470  79.060  1.00  0.00           H
ATOM   4606  C   TYR H  10      65.890  96.600  82.340  1.00  0.00           C
ATOM   4607  O   TYR H  10      66.760  97.410  82.670  1.00  0.00           O
ATOM   4608  N   GLU H  11      66.150  95.290  82.280  1.00  0.00           N
ATOM   4609  HN  GLU H  11      65.440  94.620  82.100  1.00  0.00           H
ATOM   4610  CA  GLU H  11      67.510  94.790  82.290  1.00  0.00           C
ATOM   4611  HA  GLU H  11      68.130  95.430  81.670  1.00  0.00           H
ATOM   4612  CB  GLU H  11      68.130  94.670  83.710  1.00  0.00           C
ATOM   4613  HB1 GLU H  11      68.100  93.630  84.110  1.00  0.00           H
ATOM   4614  HB2 GLU H  11      67.500  95.290  84.380  1.00  0.00           H
ATOM   4615  CG  GLU H  11      69.570  95.250  83.800  1.00  0.00           C
ATOM   4616  HG1 GLU H  11      69.820  95.410  84.870  1.00  0.00           H
ATOM   4617  HG2 GLU H  11      69.630  96.230  83.290  1.00  0.00           H
ATOM   4618  CD  GLU H  11      70.630  94.330  83.230  1.00  0.00           C
ATOM   4619  OE1 GLU H  11      70.780  94.260  81.980  1.00  0.00           O
ATOM   4620  OE2 GLU H  11      71.300  93.630  84.030  1.00  0.00           O
ATOM   4621  C   GLU H  11      67.450  93.440  81.590  1.00  0.00           C
ATOM   4622  O   GLU H  11      66.400  92.810  81.510  1.00  0.00           O
ATOM   4623  N   VAL H  12      68.580  92.990  81.040  1.00  0.00           N
ATOM   4624  HN  VAL H  12      69.420  93.530  81.150  1.00  0.00           H
ATOM   4625  CA  VAL H  12      68.680  91.760  80.280  1.00  0.00           C
ATOM   4626  HA  VAL H  12      67.700  91.340  80.100  1.00  0.00           H
ATOM   4627  CB  VAL H  12      69.320  92.000  78.920  1.00  0.00           C
ATOM   4628  HB  VAL H  12      69.650  91.040  78.460  1.00  0.00           H
ATOM   4629  CG1 VAL H  12      68.260  92.610  77.980  1.00  0.00           C
ATOM   4630 HG11 VAL H  12      68.690  92.770  76.970  1.00  0.00           H
ATOM   4631 HG12 VAL H  12      67.380  91.940  77.880  1.00  0.00           H
ATOM   4632 HG13 VAL H  12      67.920  93.600  78.360  1.00  0.00           H
ATOM   4633  CG2 VAL H  12      70.530  92.930  79.060  1.00  0.00           C
ATOM   4634 HG21 VAL H  12      71.070  92.990  78.090  1.00  0.00           H
ATOM   4635 HG22 VAL H  12      70.220  93.970  79.320  1.00  0.00           H
ATOM   4636 HG23 VAL H  12      71.250  92.580  79.830  1.00  0.00           H
ATOM   4637  C   VAL H  12      69.450  90.700  81.040  1.00  0.00           C
ATOM   4638  O   VAL H  12      69.270  89.510  80.770  1.00  0.00           O
ATOM   4639  N   HIS H  13      70.280  91.110  82.030  1.00  0.00           N
ATOM   4640  HN  HIS H  13      70.390  92.100  82.150  1.00  0.00           H
ATOM   4641  CA  HIS H  13      70.960  90.340  83.060  1.00  0.00           C
ATOM   4642  HA  HIS H  13      71.930  90.820  83.130  1.00  0.00           H
ATOM   4643  CB  HIS H  13      70.310  90.550  84.460  1.00  0.00           C
ATOM   4644  HB1 HIS H  13      70.200  91.640  84.640  1.00  0.00           H
ATOM   4645  HB2 HIS H  13      70.990  90.160  85.240  1.00  0.00           H
ATOM   4646  ND1 HIS H  13      67.790  90.630  84.400  1.00  0.00           N
ATOM   4647  CG  HIS H  13      68.960  89.940  84.710  1.00  0.00           C
ATOM   4648  CE1 HIS H  13      66.830  89.950  85.000  1.00  0.00           C
ATOM   4649  HE1 HIS H  13      65.770  90.210  85.000  1.00  0.00           H
ATOM   4650  NE2 HIS H  13      67.310  88.900  85.700  1.00  0.00           N
ATOM   4651  HE2 HIS H  13      66.750  88.310  86.290  1.00  0.00           H
ATOM   4652  CD2 HIS H  13      68.670  88.880  85.520  1.00  0.00           C
ATOM   4653  HD2 HIS H  13      69.340  88.190  86.000  1.00  0.00           H
ATOM   4654  C   HIS H  13      71.300  88.860  82.840  1.00  0.00           C
ATOM   4655  O   HIS H  13      71.050  88.020  83.710  1.00  0.00           O
ATOM   4656  N   HIS H  14      71.970  88.500  81.730  1.00  0.00           N
ATOM   4657  HN  HIS H  14      72.280  89.210  81.080  1.00  0.00           H
ATOM   4658  CA  HIS H  14      72.100  87.110  81.290  1.00  0.00           C
ATOM   4659  HA  HIS H  14      71.620  86.460  82.010  1.00  0.00           H
ATOM   4660  CB  HIS H  14      71.390  86.930  79.920  1.00  0.00           C
ATOM   4661  HB1 HIS H  14      72.070  86.690  79.080  1.00  0.00           H
ATOM   4662  HB2 HIS H  14      70.910  87.900  79.670  1.00  0.00           H
ATOM   4663  ND1 HIS H  14      70.520  84.630  79.580  1.00  0.00           N
ATOM   4664  CG  HIS H  14      70.270  85.940  79.940  1.00  0.00           C
ATOM   4665  CE1 HIS H  14      69.320  84.090  79.400  1.00  0.00           C
ATOM   4666  HE1 HIS H  14      69.110  83.070  79.080  1.00  0.00           H
ATOM   4667  NE2 HIS H  14      68.330  84.990  79.630  1.00  0.00           N
ATOM   4668  HE2 HIS H  14      67.350  84.860  79.430  1.00  0.00           H
ATOM   4669  CD2 HIS H  14      68.930  86.170  79.970  1.00  0.00           C
ATOM   4670  HD2 HIS H  14      68.390  87.080  80.200  1.00  0.00           H
ATOM   4671  C   HIS H  14      73.550  86.660  81.150  1.00  0.00           C
ATOM   4672  O   HIS H  14      74.310  87.200  80.350  1.00  0.00           O
ATOM   4673  N   GLN H  15      73.950  85.620  81.910  1.00  0.00           N
ATOM   4674  HN  GLN H  15      73.290  85.180  82.540  1.00  0.00           H
ATOM   4675  CA  GLN H  15      75.280  85.050  81.930  1.00  0.00           C
ATOM   4676  HA  GLN H  15      75.870  85.500  81.140  1.00  0.00           H
ATOM   4677  CB  GLN H  15      76.040  85.230  83.280  1.00  0.00           C
ATOM   4678  HB1 GLN H  15      77.090  84.880  83.140  1.00  0.00           H
ATOM   4679  HB2 GLN H  15      75.580  84.580  84.060  1.00  0.00           H
ATOM   4680  CG  GLN H  15      76.120  86.670  83.840  1.00  0.00           C
ATOM   4681  HG1 GLN H  15      76.450  87.370  83.040  1.00  0.00           H
ATOM   4682  HG2 GLN H  15      76.870  86.710  84.660  1.00  0.00           H
ATOM   4683  CD  GLN H  15      74.790  87.120  84.450  1.00  0.00           C
ATOM   4684  OE1 GLN H  15      74.220  86.490  85.350  1.00  0.00           O
ATOM   4685  NE2 GLN H  15      74.240  88.250  83.970  1.00  0.00           N
ATOM   4686 HE21 GLN H  15      74.710  88.810  83.300  1.00  0.00           H
ATOM   4687 HE22 GLN H  15      73.330  88.500  84.300  1.00  0.00           H
ATOM   4688  C   GLN H  15      75.200  83.540  81.690  1.00  0.00           C
ATOM   4689  O   GLN H  15      74.240  82.880  82.090  1.00  0.00           O
ATOM   4690  N   LYS H  16      76.220  82.940  81.060  1.00  0.00           N
ATOM   4691  HN  LYS H  16      76.910  83.490  80.590  1.00  0.00           H
ATOM   4692  CA  LYS H  16      76.450  81.510  81.120  1.00  0.00           C
ATOM   4693  HA  LYS H  16      76.040  81.150  82.050  1.00  0.00           H
ATOM   4694  CB  LYS H  16      75.790  80.670  79.980  1.00  0.00           C
ATOM   4695  HB1 LYS H  16      76.240  79.650  79.980  1.00  0.00           H
ATOM   4696  HB2 LYS H  16      76.020  81.130  78.990  1.00  0.00           H
ATOM   4697  CG  LYS H  16      74.280  80.450  80.130  1.00  0.00           C
ATOM   4698  HG1 LYS H  16      74.000  80.530  81.200  1.00  0.00           H
ATOM   4699  HG2 LYS H  16      74.040  79.400  79.820  1.00  0.00           H
ATOM   4700  CD  LYS H  16      73.420  81.390  79.260  1.00  0.00           C
ATOM   4701  HD1 LYS H  16      73.870  82.400  79.220  1.00  0.00           H
ATOM   4702  HD2 LYS H  16      73.430  80.990  78.220  1.00  0.00           H
ATOM   4703  CE  LYS H  16      71.970  81.450  79.740  1.00  0.00           C
ATOM   4704  HE1 LYS H  16      71.650  80.460  80.140  1.00  0.00           H
ATOM   4705  HE2 LYS H  16      71.270  81.730  78.930  1.00  0.00           H
ATOM   4706  NZ  LYS H  16      71.840  82.450  80.820  1.00  0.00           N
ATOM   4707  HZ1 LYS H  16      71.110  82.120  81.500  1.00  0.00           H
ATOM   4708  HZ2 LYS H  16      72.750  82.590  81.330  1.00  0.00           H
ATOM   4709  HZ3 LYS H  16      71.520  83.360  80.420  1.00  0.00           H
ATOM   4710  C   LYS H  16      77.930  81.200  81.190  1.00  0.00           C
ATOM   4711  O   LYS H  16      78.770  81.910  80.640  1.00  0.00           O
ATOM   4712  N   LEU H  17      78.280  80.120  81.910  1.00  0.00           N
ATOM   4713  HN  LEU H  17      77.590  79.600  82.410  1.00  0.00           H
ATOM   4714  CA  LEU H  17      79.630  79.570  81.940  1.00  0.00           C
ATOM   4715  HA  LEU H  17      80.200  79.980  81.130  1.00  0.00           H
ATOM   4716  CB  LEU H  17      80.340  79.920  83.280  1.00  0.00           C
ATOM   4717  HB1 LEU H  17      79.880  79.370  84.130  1.00  0.00           H
ATOM   4718  HB2 LEU H  17      80.140  81.010  83.450  1.00  0.00           H
ATOM   4719  CG  LEU H  17      81.880  79.750  83.290  1.00  0.00           C
ATOM   4720  HG  LEU H  17      82.270  80.080  82.310  1.00  0.00           H
ATOM   4721  CD1 LEU H  17      82.500  80.650  84.370  1.00  0.00           C
ATOM   4722 HD11 LEU H  17      83.610  80.550  84.350  1.00  0.00           H
ATOM   4723 HD12 LEU H  17      82.250  81.720  84.180  1.00  0.00           H
ATOM   4724 HD13 LEU H  17      82.140  80.370  85.380  1.00  0.00           H
ATOM   4725  CD2 LEU H  17      82.340  78.300  83.530  1.00  0.00           C
ATOM   4726 HD21 LEU H  17      83.450  78.250  83.530  1.00  0.00           H
ATOM   4727 HD22 LEU H  17      81.980  77.920  84.510  1.00  0.00           H
ATOM   4728 HD23 LEU H  17      81.980  77.620  82.730  1.00  0.00           H
ATOM   4729  C   LEU H  17      79.520  78.070  81.740  1.00  0.00           C
ATOM   4730  O   LEU H  17      78.900  77.360  82.520  1.00  0.00           O
ATOM   4731  N   VAL H  18      80.100  77.540  80.640  1.00  0.00           N
ATOM   4732  HN  VAL H  18      80.540  78.140  79.970  1.00  0.00           H
ATOM   4733  CA  VAL H  18      80.150  76.110  80.370  1.00  0.00           C
ATOM   4734  HA  VAL H  18      79.780  75.550  81.220  1.00  0.00           H
ATOM   4735  CB  VAL H  18      79.350  75.700  79.130  1.00  0.00           C
ATOM   4736  HB  VAL H  18      79.740  76.240  78.240  1.00  0.00           H
ATOM   4737  CG1 VAL H  18      79.470  74.180  78.880  1.00  0.00           C
ATOM   4738 HG11 VAL H  18      78.800  73.870  78.050  1.00  0.00           H
ATOM   4739 HG12 VAL H  18      80.500  73.880  78.610  1.00  0.00           H
ATOM   4740 HG13 VAL H  18      79.160  73.600  79.780  1.00  0.00           H
ATOM   4741  CG2 VAL H  18      77.870  76.080  79.320  1.00  0.00           C
ATOM   4742 HG21 VAL H  18      77.280  75.750  78.430  1.00  0.00           H
ATOM   4743 HG22 VAL H  18      77.450  75.570  80.210  1.00  0.00           H
ATOM   4744 HG23 VAL H  18      77.740  77.180  79.440  1.00  0.00           H
ATOM   4745  C   VAL H  18      81.610  75.720  80.190  1.00  0.00           C
ATOM   4746  O   VAL H  18      82.310  76.280  79.340  1.00  0.00           O
ATOM   4747  N   PHE H  19      82.100  74.770  81.000  1.00  0.00           N
ATOM   4748  HN  PHE H  19      81.530  74.380  81.730  1.00  0.00           H
ATOM   4749  CA  PHE H  19      83.450  74.250  80.910  1.00  0.00           C
ATOM   4750  HA  PHE H  19      84.100  75.040  80.560  1.00  0.00           H
ATOM   4751  CB  PHE H  19      83.940  73.860  82.330  1.00  0.00           C
ATOM   4752  HB1 PHE H  19      83.310  73.050  82.740  1.00  0.00           H
ATOM   4753  HB2 PHE H  19      83.820  74.740  82.990  1.00  0.00           H
ATOM   4754  CG  PHE H  19      85.380  73.420  82.390  1.00  0.00           C
ATOM   4755  CD1 PHE H  19      85.720  72.060  82.440  1.00  0.00           C
ATOM   4756  HD1 PHE H  19      84.940  71.310  82.380  1.00  0.00           H
ATOM   4757  CE1 PHE H  19      87.050  71.650  82.580  1.00  0.00           C
ATOM   4758  HE1 PHE H  19      87.290  70.600  82.600  1.00  0.00           H
ATOM   4759  CZ  PHE H  19      88.060  72.610  82.710  1.00  0.00           C
ATOM   4760  HZ  PHE H  19      89.090  72.310  82.830  1.00  0.00           H
ATOM   4761  CD2 PHE H  19      86.410  74.370  82.510  1.00  0.00           C
ATOM   4762  HD2 PHE H  19      86.160  75.430  82.500  1.00  0.00           H
ATOM   4763  CE2 PHE H  19      87.740  73.970  82.670  1.00  0.00           C
ATOM   4764  HE2 PHE H  19      88.530  74.710  82.770  1.00  0.00           H
ATOM   4765  C   PHE H  19      83.510  73.130  79.880  1.00  0.00           C
ATOM   4766  O   PHE H  19      83.880  73.360  78.730  1.00  0.00           O
ATOM   4767  N   PHE H  20      83.130  71.890  80.250  1.00  0.00           N
ATOM   4768  HN  PHE H  20      82.810  71.680  81.180  1.00  0.00           H
ATOM   4769  CA  PHE H  20      82.980  70.790  79.320  1.00  0.00           C
ATOM   4770  HA  PHE H  20      83.470  71.020  78.380  1.00  0.00           H
ATOM   4771  CB  PHE H  20      83.550  69.450  79.860  1.00  0.00           C
ATOM   4772  HB1 PHE H  20      83.240  68.610  79.210  1.00  0.00           H
ATOM   4773  HB2 PHE H  20      83.140  69.270  80.880  1.00  0.00           H
ATOM   4774  CG  PHE H  20      85.060  69.380  79.950  1.00  0.00           C
ATOM   4775  CD1 PHE H  20      85.940  70.360  79.450  1.00  0.00           C
ATOM   4776  HD1 PHE H  20      85.560  71.260  79.020  1.00  0.00           H
ATOM   4777  CE1 PHE H  20      87.330  70.160  79.510  1.00  0.00           C
ATOM   4778  HE1 PHE H  20      88.000  70.910  79.100  1.00  0.00           H
ATOM   4779  CZ  PHE H  20      87.850  69.000  80.080  1.00  0.00           C
ATOM   4780  HZ  PHE H  20      88.910  68.840  80.120  1.00  0.00           H
ATOM   4781  CD2 PHE H  20      85.600  68.220  80.510  1.00  0.00           C
ATOM   4782  HD2 PHE H  20      84.930  67.460  80.890  1.00  0.00           H
ATOM   4783  CE2 PHE H  20      86.980  68.030  80.590  1.00  0.00           C
ATOM   4784  HE2 PHE H  20      87.370  67.130  81.040  1.00  0.00           H
ATOM   4785  C   PHE H  20      81.520  70.570  78.990  1.00  0.00           C
ATOM   4786  O   PHE H  20      80.640  70.600  79.860  1.00  0.00           O
ATOM   4787  N   ALA H  21      81.220  70.340  77.700  1.00  0.00           N
ATOM   4788  HN  ALA H  21      81.930  70.300  77.000  1.00  0.00           H
ATOM   4789  CA  ALA H  21      79.910  69.950  77.240  1.00  0.00           C
ATOM   4790  HA  ALA H  21      79.160  70.310  77.930  1.00  0.00           H
ATOM   4791  CB  ALA H  21      79.630  70.560  75.860  1.00  0.00           C
ATOM   4792  HB1 ALA H  21      79.820  71.660  75.880  1.00  0.00           H
ATOM   4793  HB2 ALA H  21      80.300  70.100  75.100  1.00  0.00           H
ATOM   4794  HB3 ALA H  21      78.580  70.400  75.540  1.00  0.00           H
ATOM   4795  C   ALA H  21      79.780  68.430  77.220  1.00  0.00           C
ATOM   4796  O   ALA H  21      80.670  67.690  77.640  1.00  0.00           O
ATOM   4797  N   GLU H  22      78.620  67.940  76.760  1.00  0.00           N
ATOM   4798  HN  GLU H  22      77.890  68.590  76.470  1.00  0.00           H
ATOM   4799  CA  GLU H  22      78.200  66.570  76.640  1.00  0.00           C
ATOM   4800  HA  GLU H  22      78.220  66.130  77.630  1.00  0.00           H
ATOM   4801  CB  GLU H  22      76.740  66.580  76.110  1.00  0.00           C
ATOM   4802  HB1 GLU H  22      76.410  65.520  75.990  1.00  0.00           H
ATOM   4803  HB2 GLU H  22      76.710  67.050  75.100  1.00  0.00           H
ATOM   4804  CG  GLU H  22      75.700  67.280  77.040  1.00  0.00           C
ATOM   4805  HG1 GLU H  22      75.850  66.910  78.070  1.00  0.00           H
ATOM   4806  HG2 GLU H  22      74.680  66.980  76.720  1.00  0.00           H
ATOM   4807  CD  GLU H  22      75.700  68.810  77.090  1.00  0.00           C
ATOM   4808  OE1 GLU H  22      75.010  69.390  77.960  1.00  0.00           O
ATOM   4809  OE2 GLU H  22      76.420  69.460  76.290  1.00  0.00           O
ATOM   4810  C   GLU H  22      79.120  65.700  75.760  1.00  0.00           C
ATOM   4811  O   GLU H  22      79.740  66.200  74.820  1.00  0.00           O
ATOM   4812  N   ASP H  23      79.270  64.390  76.080  1.00  0.00           N
ATOM   4813  HN  ASP H  23      78.760  64.020  76.860  1.00  0.00           H
ATOM   4814  CA  ASP H  23      80.180  63.470  75.390  1.00  0.00           C
ATOM   4815  HA  ASP H  23      79.950  62.490  75.790  1.00  0.00           H
ATOM   4816  CB  ASP H  23      79.990  63.370  73.830  1.00  0.00           C
ATOM   4817  HB1 ASP H  23      80.900  62.940  73.360  1.00  0.00           H
ATOM   4818  HB2 ASP H  23      79.830  64.360  73.370  1.00  0.00           H
ATOM   4819  CG  ASP H  23      78.840  62.470  73.450  1.00  0.00           C
ATOM   4820  OD1 ASP H  23      79.030  61.220  73.450  1.00  0.00           O
ATOM   4821  OD2 ASP H  23      77.730  62.970  73.110  1.00  0.00           O
ATOM   4822  C   ASP H  23      81.650  63.670  75.820  1.00  0.00           C
ATOM   4823  O   ASP H  23      82.580  63.710  75.000  1.00  0.00           O
ATOM   4824  N   VAL H  24      81.890  63.800  77.140  1.00  0.00           N
ATOM   4825  HN  VAL H  24      81.120  63.780  77.780  1.00  0.00           H
ATOM   4826  CA  VAL H  24      83.190  64.060  77.750  1.00  0.00           C
ATOM   4827  HA  VAL H  24      83.540  64.970  77.300  1.00  0.00           H
ATOM   4828  CB  VAL H  24      83.090  64.320  79.260  1.00  0.00           C
ATOM   4829  HB  VAL H  24      82.790  63.380  79.770  1.00  0.00           H
ATOM   4830  CG1 VAL H  24      84.450  64.790  79.830  1.00  0.00           C
ATOM   4831 HG11 VAL H  24      84.340  65.070  80.900  1.00  0.00           H
ATOM   4832 HG12 VAL H  24      85.230  63.990  79.750  1.00  0.00           H
ATOM   4833 HG13 VAL H  24      84.800  65.680  79.270  1.00  0.00           H
ATOM   4834  CG2 VAL H  24      82.040  65.400  79.540  1.00  0.00           C
ATOM   4835 HG21 VAL H  24      82.010  65.630  80.620  1.00  0.00           H
ATOM   4836 HG22 VAL H  24      82.280  66.340  78.990  1.00  0.00           H
ATOM   4837 HG23 VAL H  24      81.020  65.080  79.240  1.00  0.00           H
ATOM   4838  C   VAL H  24      84.260  63.010  77.480  1.00  0.00           C
ATOM   4839  O   VAL H  24      85.430  63.340  77.290  1.00  0.00           O
ATOM   4840  N   GLY H  25      83.920  61.700  77.470  1.00  0.00           N
ATOM   4841  HN  GLY H  25      82.960  61.390  77.620  1.00  0.00           H
ATOM   4842  CA  GLY H  25      84.870  60.640  77.150  1.00  0.00           C
ATOM   4843  HA1 GLY H  25      84.280  59.790  76.830  1.00  0.00           H
ATOM   4844  HA2 GLY H  25      85.540  60.980  76.380  1.00  0.00           H
ATOM   4845  C   GLY H  25      85.690  60.160  78.320  1.00  0.00           C
ATOM   4846  O   GLY H  25      85.410  59.120  78.920  1.00  0.00           O
ATOM   4847  N   SER H  26      86.770  60.890  78.680  1.00  0.00           N
ATOM   4848  HN  SER H  26      86.950  61.740  78.170  1.00  0.00           H
ATOM   4849  CA  SER H  26      87.710  60.490  79.730  1.00  0.00           C
ATOM   4850  HA  SER H  26      87.130  60.400  80.640  1.00  0.00           H
ATOM   4851  CB  SER H  26      88.450  59.140  79.480  1.00  0.00           C
ATOM   4852  HB1 SER H  26      89.390  59.060  80.060  1.00  0.00           H
ATOM   4853  HB2 SER H  26      88.700  59.060  78.390  1.00  0.00           H
ATOM   4854  OG  SER H  26      87.640  58.030  79.880  1.00  0.00           O
ATOM   4855  HG1 SER H  26      86.760  58.220  79.460  1.00  0.00           H
ATOM   4856  C   SER H  26      88.760  61.540  80.020  1.00  0.00           C
ATOM   4857  O   SER H  26      89.880  61.500  79.510  1.00  0.00           O
ATOM   4858  N   ASN H  27      88.430  62.510  80.880  1.00  0.00           N
ATOM   4859  HN  ASN H  27      87.500  62.520  81.280  1.00  0.00           H
ATOM   4860  CA  ASN H  27      89.340  63.520  81.370  1.00  0.00           C
ATOM   4861  HA  ASN H  27      89.800  63.960  80.500  1.00  0.00           H
ATOM   4862  CB  ASN H  27      88.530  64.620  82.100  1.00  0.00           C
ATOM   4863  HB1 ASN H  27      87.970  64.160  82.950  1.00  0.00           H
ATOM   4864  HB2 ASN H  27      87.780  65.040  81.400  1.00  0.00           H
ATOM   4865  CG  ASN H  27      89.400  65.730  82.670  1.00  0.00           C
ATOM   4866  OD1 ASN H  27      89.590  65.820  83.880  1.00  0.00           O
ATOM   4867  ND2 ASN H  27      90.010  66.560  81.790  1.00  0.00           N
ATOM   4868 HD21 ASN H  27      89.880  66.430  80.810  1.00  0.00           H
ATOM   4869 HD22 ASN H  27      90.640  67.250  82.160  1.00  0.00           H
ATOM   4870  C   ASN H  27      90.490  62.970  82.240  1.00  0.00           C
ATOM   4871  O   ASN H  27      90.340  62.010  82.980  1.00  0.00           O
ATOM   4872  N   LYS H  28      91.680  63.600  82.180  1.00  0.00           N
ATOM   4873  HN  LYS H  28      91.850  64.320  81.500  1.00  0.00           H
ATOM   4874  CA  LYS H  28      92.790  63.200  83.040  1.00  0.00           C
ATOM   4875  HA  LYS H  28      92.430  62.550  83.820  1.00  0.00           H
ATOM   4876  CB  LYS H  28      93.850  62.450  82.190  1.00  0.00           C
ATOM   4877  HB1 LYS H  28      94.550  63.140  81.680  1.00  0.00           H
ATOM   4878  HB2 LYS H  28      93.270  61.930  81.390  1.00  0.00           H
ATOM   4879  CG  LYS H  28      94.590  61.360  82.980  1.00  0.00           C
ATOM   4880  HG1 LYS H  28      93.940  61.020  83.820  1.00  0.00           H
ATOM   4881  HG2 LYS H  28      95.510  61.790  83.440  1.00  0.00           H
ATOM   4882  CD  LYS H  28      94.910  60.130  82.120  1.00  0.00           C
ATOM   4883  HD1 LYS H  28      93.970  59.850  81.590  1.00  0.00           H
ATOM   4884  HD2 LYS H  28      95.660  60.400  81.350  1.00  0.00           H
ATOM   4885  CE  LYS H  28      95.400  58.920  82.940  1.00  0.00           C
ATOM   4886  HE1 LYS H  28      94.730  58.770  83.810  1.00  0.00           H
ATOM   4887  HE2 LYS H  28      96.430  59.070  83.300  1.00  0.00           H
ATOM   4888  NZ  LYS H  28      95.340  57.700  82.120  1.00  0.00           N
ATOM   4889  HZ1 LYS H  28      95.820  56.900  82.590  1.00  0.00           H
ATOM   4890  HZ2 LYS H  28      94.330  57.460  81.950  1.00  0.00           H
ATOM   4891  HZ3 LYS H  28      95.790  57.860  81.180  1.00  0.00           H
ATOM   4892  C   LYS H  28      93.360  64.410  83.760  1.00  0.00           C
ATOM   4893  O   LYS H  28      94.550  64.460  84.090  1.00  0.00           O
ATOM   4894  N   GLY H  29      92.510  65.410  84.080  1.00  0.00           N
ATOM   4895  HN  GLY H  29      91.540  65.340  83.840  1.00  0.00           H
ATOM   4896  CA  GLY H  29      92.870  66.590  84.860  1.00  0.00           C
ATOM   4897  HA1 GLY H  29      92.590  66.410  85.890  1.00  0.00           H
ATOM   4898  HA2 GLY H  29      93.920  66.810  84.740  1.00  0.00           H
ATOM   4899  C   GLY H  29      92.110  67.800  84.380  1.00  0.00           C
ATOM   4900  O   GLY H  29      92.150  68.130  83.190  1.00  0.00           O
ATOM   4901  N   ALA H  30      91.410  68.490  85.290  1.00  0.00           N
ATOM   4902  HN  ALA H  30      91.370  68.200  86.240  1.00  0.00           H
ATOM   4903  CA  ALA H  30      90.630  69.660  84.950  1.00  0.00           C
ATOM   4904  HA  ALA H  30      91.040  70.130  84.070  1.00  0.00           H
ATOM   4905  CB  ALA H  30      89.170  69.260  84.690  1.00  0.00           C
ATOM   4906  HB1 ALA H  30      89.110  68.560  83.830  1.00  0.00           H
ATOM   4907  HB2 ALA H  30      88.750  68.740  85.580  1.00  0.00           H
ATOM   4908  HB3 ALA H  30      88.540  70.150  84.470  1.00  0.00           H
ATOM   4909  C   ALA H  30      90.680  70.690  86.070  1.00  0.00           C
ATOM   4910  O   ALA H  30      90.460  70.390  87.240  1.00  0.00           O
ATOM   4911  N   ILE H  31      90.980  71.960  85.710  1.00  0.00           N
ATOM   4912  HN  ILE H  31      91.230  72.170  84.760  1.00  0.00           H
ATOM   4913  CA  ILE H  31      91.000  73.090  86.620  1.00  0.00           C
ATOM   4914  HA  ILE H  31      90.710  72.770  87.610  1.00  0.00           H
ATOM   4915  CB  ILE H  31      92.380  73.760  86.690  1.00  0.00           C
ATOM   4916  HB  ILE H  31      92.650  74.110  85.660  1.00  0.00           H
ATOM   4917  CG2 ILE H  31      92.330  74.990  87.620  1.00  0.00           C
ATOM   4918 HG21 ILE H  31      93.350  75.380  87.820  1.00  0.00           H
ATOM   4919 HG22 ILE H  31      91.730  75.820  87.180  1.00  0.00           H
ATOM   4920 HG23 ILE H  31      91.890  74.710  88.590  1.00  0.00           H
ATOM   4921  CG1 ILE H  31      93.480  72.760  87.130  1.00  0.00           C
ATOM   4922 HG11 ILE H  31      94.450  73.310  87.140  1.00  0.00           H
ATOM   4923 HG12 ILE H  31      93.570  71.950  86.370  1.00  0.00           H
ATOM   4924  CD  ILE H  31      93.270  72.140  88.520  1.00  0.00           C
ATOM   4925  HD1 ILE H  31      94.120  71.480  88.780  1.00  0.00           H
ATOM   4926  HD2 ILE H  31      93.210  72.930  89.300  1.00  0.00           H
ATOM   4927  HD3 ILE H  31      92.330  71.540  88.550  1.00  0.00           H
ATOM   4928  C   ILE H  31      89.970  74.100  86.160  1.00  0.00           C
ATOM   4929  O   ILE H  31      90.070  74.670  85.070  1.00  0.00           O
ATOM   4930  N   ILE H  32      88.950  74.360  87.000  1.00  0.00           N
ATOM   4931  HN  ILE H  32      88.880  73.870  87.880  1.00  0.00           H
ATOM   4932  CA  ILE H  32      87.930  75.350  86.760  1.00  0.00           C
ATOM   4933  HA  ILE H  32      88.180  75.910  85.870  1.00  0.00           H
ATOM   4934  CB  ILE H  32      86.540  74.750  86.510  1.00  0.00           C
ATOM   4935  HB  ILE H  32      86.570  74.240  85.510  1.00  0.00           H
ATOM   4936  CG2 ILE H  32      86.250  73.660  87.560  1.00  0.00           C
ATOM   4937 HG21 ILE H  32      85.220  73.270  87.470  1.00  0.00           H
ATOM   4938 HG22 ILE H  32      86.940  72.800  87.460  1.00  0.00           H
ATOM   4939 HG23 ILE H  32      86.360  74.080  88.570  1.00  0.00           H
ATOM   4940  CG1 ILE H  32      85.420  75.830  86.440  1.00  0.00           C
ATOM   4941 HG11 ILE H  32      85.730  76.600  85.690  1.00  0.00           H
ATOM   4942 HG12 ILE H  32      85.320  76.330  87.420  1.00  0.00           H
ATOM   4943  CD  ILE H  32      84.050  75.280  86.030  1.00  0.00           C
ATOM   4944  HD1 ILE H  32      83.340  76.110  85.830  1.00  0.00           H
ATOM   4945  HD2 ILE H  32      84.140  74.650  85.120  1.00  0.00           H
ATOM   4946  HD3 ILE H  32      83.620  74.650  86.840  1.00  0.00           H
ATOM   4947  C   ILE H  32      87.950  76.380  87.890  1.00  0.00           C
ATOM   4948  O   ILE H  32      88.060  76.070  89.070  1.00  0.00           O
ATOM   4949  N   GLY H  33      87.880  77.670  87.530  1.00  0.00           N
ATOM   4950  HN  GLY H  33      87.810  77.950  86.580  1.00  0.00           H
ATOM   4951  CA  GLY H  33      87.990  78.740  88.500  1.00  0.00           C
ATOM   4952  HA1 GLY H  33      87.080  78.810  89.070  1.00  0.00           H
ATOM   4953  HA2 GLY H  33      88.880  78.590  89.090  1.00  0.00           H
ATOM   4954  C   GLY H  33      88.180  80.000  87.730  1.00  0.00           C
ATOM   4955  O   GLY H  33      88.310  79.970  86.510  1.00  0.00           O
ATOM   4956  N   LEU H  34      88.220  81.160  88.410  1.00  0.00           N
ATOM   4957  HN  LEU H  34      88.120  81.180  89.400  1.00  0.00           H
ATOM   4958  CA  LEU H  34      88.330  82.440  87.730  1.00  0.00           C
ATOM   4959  HA  LEU H  34      88.300  82.310  86.650  1.00  0.00           H
ATOM   4960  CB  LEU H  34      87.170  83.370  88.150  1.00  0.00           C
ATOM   4961  HB1 LEU H  34      87.260  84.350  87.620  1.00  0.00           H
ATOM   4962  HB2 LEU H  34      87.250  83.570  89.240  1.00  0.00           H
ATOM   4963  CG  LEU H  34      85.750  82.810  87.870  1.00  0.00           C
ATOM   4964  HG  LEU H  34      85.660  81.810  88.370  1.00  0.00           H
ATOM   4965  CD1 LEU H  34      84.670  83.720  88.470  1.00  0.00           C
ATOM   4966 HD11 LEU H  34      83.660  83.310  88.250  1.00  0.00           H
ATOM   4967 HD12 LEU H  34      84.780  83.770  89.570  1.00  0.00           H
ATOM   4968 HD13 LEU H  34      84.730  84.740  88.040  1.00  0.00           H
ATOM   4969  CD2 LEU H  34      85.490  82.600  86.370  1.00  0.00           C
ATOM   4970 HD21 LEU H  34      84.470  82.180  86.220  1.00  0.00           H
ATOM   4971 HD22 LEU H  34      85.560  83.560  85.820  1.00  0.00           H
ATOM   4972 HD23 LEU H  34      86.210  81.880  85.940  1.00  0.00           H
ATOM   4973  C   LEU H  34      89.670  83.100  88.030  1.00  0.00           C
ATOM   4974  O   LEU H  34      90.310  83.660  87.140  1.00  0.00           O
ATOM   4975  N   MET H  35      90.130  83.030  89.290  1.00  0.00           N
ATOM   4976  HN  MET H  35      89.590  82.560  90.000  1.00  0.00           H
ATOM   4977  CA  MET H  35      91.300  83.750  89.750  1.00  0.00           C
ATOM   4978  HA  MET H  35      91.880  84.070  88.910  1.00  0.00           H
ATOM   4979  CB  MET H  35      90.820  84.980  90.570  1.00  0.00           C
ATOM   4980  HB1 MET H  35      90.350  84.640  91.520  1.00  0.00           H
ATOM   4981  HB2 MET H  35      90.030  85.470  89.970  1.00  0.00           H
ATOM   4982  CG  MET H  35      91.900  86.050  90.870  1.00  0.00           C
ATOM   4983  HG1 MET H  35      92.440  86.270  89.930  1.00  0.00           H
ATOM   4984  HG2 MET H  35      92.640  85.630  91.580  1.00  0.00           H
ATOM   4985  SD  MET H  35      91.210  87.590  91.550  1.00  0.00           S
ATOM   4986  CE  MET H  35      92.800  88.460  91.640  1.00  0.00           C
ATOM   4987  HE1 MET H  35      92.660  89.520  91.960  1.00  0.00           H
ATOM   4988  HE2 MET H  35      93.480  87.980  92.370  1.00  0.00           H
ATOM   4989  HE3 MET H  35      93.310  88.470  90.660  1.00  0.00           H
ATOM   4990  C   MET H  35      92.180  82.810  90.570  1.00  0.00           C
ATOM   4991  O   MET H  35      92.550  83.070  91.720  1.00  0.00           O
ATOM   4992  N   VAL H  36      92.540  81.650  89.990  1.00  0.00           N
ATOM   4993  HN  VAL H  36      92.230  81.420  89.070  1.00  0.00           H
ATOM   4994  CA  VAL H  36      93.370  80.630  90.640  1.00  0.00           C
ATOM   4995  HA  VAL H  36      93.180  80.680  91.700  1.00  0.00           H
ATOM   4996  CB  VAL H  36      93.010  79.210  90.180  1.00  0.00           C
ATOM   4997  HB  VAL H  36      93.470  78.470  90.880  1.00  0.00           H
ATOM   4998  CG1 VAL H  36      91.490  79.020  90.270  1.00  0.00           C
ATOM   4999 HG11 VAL H  36      91.230  77.960  90.090  1.00  0.00           H
ATOM   5000 HG12 VAL H  36      91.110  79.310  91.270  1.00  0.00           H
ATOM   5001 HG13 VAL H  36      90.960  79.630  89.500  1.00  0.00           H
ATOM   5002  CG2 VAL H  36      93.520  78.900  88.760  1.00  0.00           C
ATOM   5003 HG21 VAL H  36      93.130  77.920  88.430  1.00  0.00           H
ATOM   5004 HG22 VAL H  36      93.170  79.670  88.040  1.00  0.00           H
ATOM   5005 HG23 VAL H  36      94.630  78.850  88.710  1.00  0.00           H
ATOM   5006  C   VAL H  36      94.860  80.880  90.450  1.00  0.00           C
ATOM   5007  O   VAL H  36      95.320  81.770  89.730  1.00  0.00           O
ATOM   5008  N   GLY H  37      95.700  80.060  91.120  1.00  0.00           N
ATOM   5009  HN  GLY H  37      95.360  79.410  91.790  1.00  0.00           H
ATOM   5010  CA  GLY H  37      97.120  80.020  90.810  1.00  0.00           C
ATOM   5011  HA1 GLY H  37      97.230  79.730  89.770  1.00  0.00           H
ATOM   5012  HA2 GLY H  37      97.560  80.980  91.030  1.00  0.00           H
ATOM   5013  C   GLY H  37      97.830  78.990  91.620  1.00  0.00           C
ATOM   5014  O   GLY H  37      97.240  78.300  92.460  1.00  0.00           O
ATOM   5015  N   GLY H  38      99.150  78.840  91.390  1.00  0.00           N
ATOM   5016  HN  GLY H  38      99.580  79.390  90.670  1.00  0.00           H
ATOM   5017  CA  GLY H  38     100.010  77.910  92.130  1.00  0.00           C
ATOM   5018  HA1 GLY H  38     101.020  78.040  91.750  1.00  0.00           H
ATOM   5019  HA2 GLY H  38      99.930  78.150  93.180  1.00  0.00           H
ATOM   5020  C   GLY H  38      99.650  76.460  91.970  1.00  0.00           C
ATOM   5021  O   GLY H  38      99.610  75.700  92.930  1.00  0.00           O
ATOM   5022  N   VAL H  39      99.360  76.040  90.730  1.00  0.00           N
ATOM   5023  HN  VAL H  39      99.500  76.650  89.950  1.00  0.00           H
ATOM   5024  CA  VAL H  39      98.800  74.730  90.440  1.00  0.00           C
ATOM   5025  HA  VAL H  39      98.820  74.140  91.340  1.00  0.00           H
ATOM   5026  CB  VAL H  39      97.320  74.790  90.050  1.00  0.00           C
ATOM   5027  HB  VAL H  39      96.730  74.970  90.980  1.00  0.00           H
ATOM   5028  CG1 VAL H  39      97.040  75.980  89.110  1.00  0.00           C
ATOM   5029 HG11 VAL H  39      95.960  75.990  88.840  1.00  0.00           H
ATOM   5030 HG12 VAL H  39      97.280  76.950  89.580  1.00  0.00           H
ATOM   5031 HG13 VAL H  39      97.620  75.870  88.170  1.00  0.00           H
ATOM   5032  CG2 VAL H  39      96.830  73.480  89.410  1.00  0.00           C
ATOM   5033 HG21 VAL H  39      95.720  73.500  89.330  1.00  0.00           H
ATOM   5034 HG22 VAL H  39      97.240  73.350  88.390  1.00  0.00           H
ATOM   5035 HG23 VAL H  39      97.110  72.600  90.020  1.00  0.00           H
ATOM   5036  C   VAL H  39      99.670  73.960  89.470  1.00  0.00           C
ATOM   5037  O   VAL H  39     100.010  74.430  88.380  1.00  0.00           O
ATOM   5038  N   VAL H  40     100.070  72.740  89.870  1.00  0.00           N
ATOM   5039  HN  VAL H  40      99.770  72.390  90.760  1.00  0.00           H
ATOM   5040  CA  VAL H  40     100.980  71.880  89.130  1.00  0.00           C
ATOM   5041  HA  VAL H  40     101.180  72.350  88.180  1.00  0.00           H
ATOM   5042  CB  VAL H  40     102.340  71.720  89.830  1.00  0.00           C
ATOM   5043  HB  VAL H  40     102.840  72.720  89.820  1.00  0.00           H
ATOM   5044  CG1 VAL H  40     102.160  71.310  91.300  1.00  0.00           C
ATOM   5045 HG11 VAL H  40     103.160  71.160  91.770  1.00  0.00           H
ATOM   5046 HG12 VAL H  40     101.620  72.080  91.880  1.00  0.00           H
ATOM   5047 HG13 VAL H  40     101.610  70.360  91.380  1.00  0.00           H
ATOM   5048  CG2 VAL H  40     103.240  70.720  89.080  1.00  0.00           C
ATOM   5049 HG21 VAL H  40     104.260  70.730  89.520  1.00  0.00           H
ATOM   5050 HG22 VAL H  40     102.850  69.680  89.150  1.00  0.00           H
ATOM   5051 HG23 VAL H  40     103.330  70.990  88.000  1.00  0.00           H
ATOM   5052  C   VAL H  40     100.320  70.560  88.790  1.00  0.00           C
ATOM   5053  O   VAL H  40      99.840  69.800  89.640  1.00  0.00           O
ATOM   5054  N   ILE H  41     100.240  70.260  87.480  1.00  0.00           N
ATOM   5055  HN  ILE H  41     100.610  70.910  86.800  1.00  0.00           H
ATOM   5056  CA  ILE H  41      99.430  69.190  86.950  1.00  0.00           C
ATOM   5057  HA  ILE H  41      98.970  68.640  87.760  1.00  0.00           H
ATOM   5058  CB  ILE H  41      98.310  69.730  86.050  1.00  0.00           C
ATOM   5059  HB  ILE H  41      98.720  69.980  85.040  1.00  0.00           H
ATOM   5060  CG2 ILE H  41      97.220  68.640  85.880  1.00  0.00           C
ATOM   5061 HG21 ILE H  41      96.440  68.970  85.160  1.00  0.00           H
[truncated: 244,043 more chars]
