# Supplementary material for: Modulation of Aβ1–42 Aggregation by a SARS-CoV‑2 Protein Fragment
Source: J Chem Inf Model. 2025 Oct 1;65(20):11342–56. doi: 10.1021/acs.jcim.5c01811 (PMC12570137; doi:10.1021/acs.jcim.5c01811)
Supplement: Supplementary file 2 [file ci5c01811_si_002.zip › AB-coordinates/FIBRIL/5KK3/FI10/SFF1_final.pdb]

REMARK    GENERATED BY TRJCONV
TITLE     Protein in water t= 100000.00000 step= 50000000
REMARK    THIS IS A SIMULATION BOX
CRYST1  172.591  172.591  172.591  90.00  90.00  90.00 P 1           1
MODEL        1
ATOM      1  CH3 ACE A   0     103.320 105.840  99.900  1.00  0.00           C
ATOM      2 HH31 ACE A   0     104.400 105.920 100.140  1.00  0.00           H
ATOM      3 HH32 ACE A   0     103.190 105.440  98.870  1.00  0.00           H
ATOM      4 HH33 ACE A   0     102.840 106.840 100.030  1.00  0.00           H
ATOM      5  C   ACE A   0     102.550 104.900 100.890  1.00  0.00           C
ATOM      6  O   ACE A   0     101.510 105.370 101.360  1.00  0.00           O
ATOM      7  N   ASP A   1     102.980 103.680 101.230  1.00  0.00           N
ATOM      8  HN  ASP A   1     103.820 103.360 100.800  1.00  0.00           H
ATOM      9  CA  ASP A   1     102.560 102.900 102.370  1.00  0.00           C
ATOM     10  HA  ASP A   1     103.300 102.120 102.510  1.00  0.00           H
ATOM     11  CB  ASP A   1     102.280 103.670 103.720  1.00  0.00           C
ATOM     12  HB1 ASP A   1     102.050 103.030 104.600  1.00  0.00           H
ATOM     13  HB2 ASP A   1     101.420 104.380 103.770  1.00  0.00           H
ATOM     14  CG  ASP A   1     103.550 104.370 104.170  1.00  0.00           C
ATOM     15  OD1 ASP A   1     104.630 104.250 103.560  1.00  0.00           O
ATOM     16  OD2 ASP A   1     103.390 105.190 105.100  1.00  0.00           O
ATOM     17  C   ASP A   1     101.330 102.120 101.940  1.00  0.00           C
ATOM     18  O   ASP A   1     100.460 101.850 102.770  1.00  0.00           O
ATOM     19  N   ALA A   2     101.120 101.740 100.650  1.00  0.00           N
ATOM     20  HN  ALA A   2     101.670 102.070  99.890  1.00  0.00           H
ATOM     21  CA  ALA A   2      99.940 101.100 100.250  1.00  0.00           C
ATOM     22  HA  ALA A   2      99.250 100.820 101.040  1.00  0.00           H
ATOM     23  CB  ALA A   2      99.280 102.110  99.290  1.00  0.00           C
ATOM     24  HB1 ALA A   2      99.910 102.480  98.460  1.00  0.00           H
ATOM     25  HB2 ALA A   2      98.380 101.660  98.810  1.00  0.00           H
ATOM     26  HB3 ALA A   2      98.940 103.040  99.810  1.00  0.00           H
ATOM     27  C   ALA A   2     100.360  99.880  99.420  1.00  0.00           C
ATOM     28  O   ALA A   2      99.540  99.030  99.170  1.00  0.00           O
ATOM     29  N   GLU A   3     101.560  99.660  98.920  1.00  0.00           N
ATOM     30  HN  GLU A   3     102.200 100.420  98.760  1.00  0.00           H
ATOM     31  CA  GLU A   3     101.990  98.430  98.310  1.00  0.00           C
ATOM     32  HA  GLU A   3     101.250  98.230  97.550  1.00  0.00           H
ATOM     33  CB  GLU A   3     103.400  98.390  97.630  1.00  0.00           C
ATOM     34  HB1 GLU A   3     103.510  97.380  97.180  1.00  0.00           H
ATOM     35  HB2 GLU A   3     104.230  98.490  98.370  1.00  0.00           H
ATOM     36  CG  GLU A   3     103.480  99.480  96.530  1.00  0.00           C
ATOM     37  HG1 GLU A   3     102.990 100.410  96.900  1.00  0.00           H
ATOM     38  HG2 GLU A   3     102.890  99.260  95.610  1.00  0.00           H
ATOM     39  CD  GLU A   3     104.860  99.810  96.060  1.00  0.00           C
ATOM     40  OE1 GLU A   3     105.630  98.920  95.830  1.00  0.00           O
ATOM     41  OE2 GLU A   3     105.180 101.040  95.830  1.00  0.00           O
ATOM     42  C   GLU A   3     102.000  97.230  99.250  1.00  0.00           C
ATOM     43  O   GLU A   3     102.360  97.330 100.440  1.00  0.00           O
ATOM     44  N   PHE A   4     101.640  96.090  98.700  1.00  0.00           N
ATOM     45  HN  PHE A   4     101.360  96.090  97.740  1.00  0.00           H
ATOM     46  CA  PHE A   4     101.560  94.780  99.340  1.00  0.00           C
ATOM     47  HA  PHE A   4     100.870  94.890 100.160  1.00  0.00           H
ATOM     48  CB  PHE A   4     101.000  93.720  98.380  1.00  0.00           C
ATOM     49  HB1 PHE A   4     100.730  92.790  98.910  1.00  0.00           H
ATOM     50  HB2 PHE A   4     101.720  93.560  97.550  1.00  0.00           H
ATOM     51  CG  PHE A   4      99.570  94.140  97.910  1.00  0.00           C
ATOM     52  CD1 PHE A   4      98.490  94.290  98.740  1.00  0.00           C
ATOM     53  HD1 PHE A   4      98.520  94.110  99.810  1.00  0.00           H
ATOM     54  CE1 PHE A   4      97.220  94.650  98.210  1.00  0.00           C
ATOM     55  HE1 PHE A   4      96.480  94.770  98.980  1.00  0.00           H
ATOM     56  CZ  PHE A   4      97.130  94.990  96.870  1.00  0.00           C
ATOM     57  HZ  PHE A   4      96.250  95.490  96.500  1.00  0.00           H
ATOM     58  CD2 PHE A   4      99.430  94.290  96.520  1.00  0.00           C
ATOM     59  HD2 PHE A   4     100.210  93.880  95.890  1.00  0.00           H
ATOM     60  CE2 PHE A   4      98.230  94.890  95.970  1.00  0.00           C
ATOM     61  HE2 PHE A   4      98.060  95.010  94.910  1.00  0.00           H
ATOM     62  C   PHE A   4     102.910  94.200  99.810  1.00  0.00           C
ATOM     63  O   PHE A   4     103.890  93.950  99.050  1.00  0.00           O
ATOM     64  N   ARG A   5     103.020  93.940 101.090  1.00  0.00           N
ATOM     65  HN  ARG A   5     102.180  94.000 101.630  1.00  0.00           H
ATOM     66  CA  ARG A   5     104.240  93.550 101.770  1.00  0.00           C
ATOM     67  HA  ARG A   5     105.150  93.590 101.180  1.00  0.00           H
ATOM     68  CB  ARG A   5     104.330  94.350 103.040  1.00  0.00           C
ATOM     69  HB1 ARG A   5     105.270  94.050 103.550  1.00  0.00           H
ATOM     70  HB2 ARG A   5     103.490  94.110 103.730  1.00  0.00           H
ATOM     71  CG  ARG A   5     104.240  95.840 102.820  1.00  0.00           C
ATOM     72  HG1 ARG A   5     103.180  96.150 102.680  1.00  0.00           H
ATOM     73  HG2 ARG A   5     104.750  96.290 101.940  1.00  0.00           H
ATOM     74  CD  ARG A   5     104.660  96.680 104.070  1.00  0.00           C
ATOM     75  HD1 ARG A   5     105.760  96.610 104.190  1.00  0.00           H
ATOM     76  HD2 ARG A   5     104.170  96.230 104.960  1.00  0.00           H
ATOM     77  NE  ARG A   5     104.310  98.160 104.000  1.00  0.00           N
ATOM     78  HE  ARG A   5     104.960  98.840 103.640  1.00  0.00           H
ATOM     79  CZ  ARG A   5     103.040  98.550 104.080  1.00  0.00           C
ATOM     80  NH1 ARG A   5     102.170  98.020 104.900  1.00  0.00           N
ATOM     81 HH11 ARG A   5     102.510  97.470 105.660  1.00  0.00           H
ATOM     82 HH12 ARG A   5     101.350  98.560 105.050  1.00  0.00           H
ATOM     83  NH2 ARG A   5     102.700  99.570 103.340  1.00  0.00           N
ATOM     84 HH21 ARG A   5     103.280  99.790 102.550  1.00  0.00           H
ATOM     85 HH22 ARG A   5     101.730  99.790 103.230  1.00  0.00           H
ATOM     86  C   ARG A   5     104.080  92.140 102.120  1.00  0.00           C
ATOM     87  O   ARG A   5     103.000  91.760 102.690  1.00  0.00           O
ATOM     88  N   HIS A   6     105.000  91.150 101.760  1.00  0.00           N
ATOM     89  HN  HIS A   6     105.710  91.530 101.170  1.00  0.00           H
ATOM     90  CA  HIS A   6     104.960  89.790 102.060  1.00  0.00           C
ATOM     91  HA  HIS A   6     104.030  89.360 102.400  1.00  0.00           H
ATOM     92  CB  HIS A   6     105.610  88.960 100.960  1.00  0.00           C
ATOM     93  HB1 HIS A   6     105.580  87.870 101.140  1.00  0.00           H
ATOM     94  HB2 HIS A   6     106.630  89.370 100.780  1.00  0.00           H
ATOM     95  ND1 HIS A   6     105.360  89.010  98.450  1.00  0.00           N
ATOM     96  CG  HIS A   6     104.800  88.980  99.700  1.00  0.00           C
ATOM     97  CE1 HIS A   6     104.360  89.090  97.570  1.00  0.00           C
ATOM     98  HE1 HIS A   6     104.450  89.220  96.500  1.00  0.00           H
ATOM     99  NE2 HIS A   6     103.180  89.030  98.210  1.00  0.00           N
ATOM    100  HE2 HIS A   6     102.310  89.340  97.810  1.00  0.00           H
ATOM    101  CD2 HIS A   6     103.420  88.970  99.540  1.00  0.00           C
ATOM    102  HD2 HIS A   6     102.670  88.890 100.320  1.00  0.00           H
ATOM    103  C   HIS A   6     105.890  89.450 103.200  1.00  0.00           C
ATOM    104  O   HIS A   6     106.980  89.960 103.270  1.00  0.00           O
ATOM    105  N   ASP A   7     105.430  88.540 104.090  1.00  0.00           N
ATOM    106  HN  ASP A   7     104.580  88.040 103.980  1.00  0.00           H
ATOM    107  CA  ASP A   7     106.170  88.030 105.170  1.00  0.00           C
ATOM    108  HA  ASP A   7     106.390  88.850 105.840  1.00  0.00           H
ATOM    109  CB  ASP A   7     105.390  86.880 105.910  1.00  0.00           C
ATOM    110  HB1 ASP A   7     106.140  86.480 106.630  1.00  0.00           H
ATOM    111  HB2 ASP A   7     105.050  86.080 105.230  1.00  0.00           H
ATOM    112  CG  ASP A   7     104.200  87.380 106.650  1.00  0.00           C
ATOM    113  OD1 ASP A   7     103.760  88.600 106.640  1.00  0.00           O
ATOM    114  OD2 ASP A   7     103.570  86.580 107.420  1.00  0.00           O
ATOM    115  C   ASP A   7     107.500  87.400 104.760  1.00  0.00           C
ATOM    116  O   ASP A   7     108.580  87.640 105.310  1.00  0.00           O
ATOM    117  N   SER A   8     107.520  86.590 103.660  1.00  0.00           N
ATOM    118  HN  SER A   8     106.650  86.330 103.260  1.00  0.00           H
ATOM    119  CA  SER A   8     108.750  86.260 102.870  1.00  0.00           C
ATOM    120  HA  SER A   8     109.530  86.990 103.010  1.00  0.00           H
ATOM    121  CB  SER A   8     109.270  84.850 103.200  1.00  0.00           C
ATOM    122  HB1 SER A   8     108.520  84.070 103.000  1.00  0.00           H
ATOM    123  HB2 SER A   8     109.330  84.770 104.310  1.00  0.00           H
ATOM    124  OG  SER A   8     110.410  84.500 102.390  1.00  0.00           O
ATOM    125  HG1 SER A   8     111.210  84.890 102.770  1.00  0.00           H
ATOM    126  C   SER A   8     108.300  86.490 101.460  1.00  0.00           C
ATOM    127  O   SER A   8     107.200  86.080 101.160  1.00  0.00           O
ATOM    128  N   GLY A   9     109.070  87.210 100.640  1.00  0.00           N
ATOM    129  HN  GLY A   9     110.040  87.200 100.850  1.00  0.00           H
ATOM    130  CA  GLY A   9     108.600  87.640  99.360  1.00  0.00           C
ATOM    131  HA1 GLY A   9     107.620  88.080  99.380  1.00  0.00           H
ATOM    132  HA2 GLY A   9     109.270  88.390  98.960  1.00  0.00           H
ATOM    133  C   GLY A   9     108.510  86.510  98.370  1.00  0.00           C
ATOM    134  O   GLY A   9     109.270  85.550  98.470  1.00  0.00           O
ATOM    135  N   TYR A  10     107.590  86.730  97.380  1.00  0.00           N
ATOM    136  HN  TYR A  10     107.100  87.590  97.320  1.00  0.00           H
ATOM    137  CA  TYR A  10     107.370  85.650  96.400  1.00  0.00           C
ATOM    138  HA  TYR A  10     108.320  85.210  96.160  1.00  0.00           H
ATOM    139  CB  TYR A  10     106.440  84.510  97.020  1.00  0.00           C
ATOM    140  HB1 TYR A  10     105.380  84.840  97.140  1.00  0.00           H
ATOM    141  HB2 TYR A  10     106.720  84.440  98.090  1.00  0.00           H
ATOM    142  CG  TYR A  10     106.580  83.190  96.230  1.00  0.00           C
ATOM    143  CD1 TYR A  10     107.700  82.260  96.320  1.00  0.00           C
ATOM    144  HD1 TYR A  10     108.600  82.530  96.860  1.00  0.00           H
ATOM    145  CE1 TYR A  10     107.660  80.990  95.710  1.00  0.00           C
ATOM    146  HE1 TYR A  10     108.420  80.250  95.900  1.00  0.00           H
ATOM    147  CZ  TYR A  10     106.710  80.770  94.760  1.00  0.00           C
ATOM    148  OH  TYR A  10     106.600  79.560  94.090  1.00  0.00           O
ATOM    149  HH  TYR A  10     107.520  79.360  93.890  1.00  0.00           H
ATOM    150  CD2 TYR A  10     105.580  82.860  95.320  1.00  0.00           C
ATOM    151  HD2 TYR A  10     104.740  83.540  95.360  1.00  0.00           H
ATOM    152  CE2 TYR A  10     105.640  81.640  94.580  1.00  0.00           C
ATOM    153  HE2 TYR A  10     104.780  81.480  93.930  1.00  0.00           H
ATOM    154  C   TYR A  10     106.750  86.310  95.100  1.00  0.00           C
ATOM    155  O   TYR A  10     106.150  87.400  95.160  1.00  0.00           O
ATOM    156  N   GLU A  11     106.850  85.640  93.980  1.00  0.00           N
ATOM    157  HN  GLU A  11     107.280  84.740  94.050  1.00  0.00           H
ATOM    158  CA  GLU A  11     106.570  86.060  92.680  1.00  0.00           C
ATOM    159  HA  GLU A  11     106.850  87.100  92.680  1.00  0.00           H
ATOM    160  CB  GLU A  11     107.290  85.290  91.610  1.00  0.00           C
ATOM    161  HB1 GLU A  11     106.870  85.690  90.660  1.00  0.00           H
ATOM    162  HB2 GLU A  11     107.110  84.190  91.680  1.00  0.00           H
ATOM    163  CG  GLU A  11     108.780  85.730  91.560  1.00  0.00           C
ATOM    164  HG1 GLU A  11     109.090  85.980  92.590  1.00  0.00           H
ATOM    165  HG2 GLU A  11     108.960  86.640  90.940  1.00  0.00           H
ATOM    166  CD  GLU A  11     109.740  84.710  90.900  1.00  0.00           C
ATOM    167  OE1 GLU A  11     109.570  83.500  91.000  1.00  0.00           O
ATOM    168  OE2 GLU A  11     110.850  85.210  90.420  1.00  0.00           O
ATOM    169  C   GLU A  11     105.050  86.060  92.540  1.00  0.00           C
ATOM    170  O   GLU A  11     104.380  84.980  92.560  1.00  0.00           O
ATOM    171  N   VAL A  12     104.360  87.240  92.300  1.00  0.00           N
ATOM    172  HN  VAL A  12     104.830  88.110  92.270  1.00  0.00           H
ATOM    173  CA  VAL A  12     102.860  87.250  92.230  1.00  0.00           C
ATOM    174  HA  VAL A  12     102.470  86.370  92.720  1.00  0.00           H
ATOM    175  CB  VAL A  12     102.260  88.380  93.100  1.00  0.00           C
ATOM    176  HB  VAL A  12     101.150  88.420  92.980  1.00  0.00           H
ATOM    177  CG1 VAL A  12     102.680  87.970  94.480  1.00  0.00           C
ATOM    178 HG11 VAL A  12     102.480  86.930  94.790  1.00  0.00           H
ATOM    179 HG12 VAL A  12     103.780  88.150  94.560  1.00  0.00           H
ATOM    180 HG13 VAL A  12     102.250  88.640  95.260  1.00  0.00           H
ATOM    181  CG2 VAL A  12     102.810  89.760  92.610  1.00  0.00           C
ATOM    182 HG21 VAL A  12     102.500  90.570  93.310  1.00  0.00           H
ATOM    183 HG22 VAL A  12     103.910  89.890  92.600  1.00  0.00           H
ATOM    184 HG23 VAL A  12     102.430  90.040  91.610  1.00  0.00           H
ATOM    185  C   VAL A  12     102.300  87.450  90.760  1.00  0.00           C
ATOM    186  O   VAL A  12     101.130  87.660  90.520  1.00  0.00           O
ATOM    187  N   HIS A  13     103.230  87.470  89.760  1.00  0.00           N
ATOM    188  HN  HIS A  13     104.160  87.240  90.020  1.00  0.00           H
ATOM    189  CA  HIS A  13     102.820  87.590  88.430  1.00  0.00           C
ATOM    190  HA  HIS A  13     102.030  88.310  88.320  1.00  0.00           H
ATOM    191  CB  HIS A  13     104.030  88.250  87.600  1.00  0.00           C
ATOM    192  HB1 HIS A  13     104.340  89.130  88.210  1.00  0.00           H
ATOM    193  HB2 HIS A  13     103.630  88.610  86.630  1.00  0.00           H
ATOM    194  ND1 HIS A  13     105.690  86.640  88.490  1.00  0.00           N
ATOM    195  CG  HIS A  13     105.220  87.370  87.410  1.00  0.00           C
ATOM    196  CE1 HIS A  13     106.730  86.010  88.030  1.00  0.00           C
ATOM    197  HE1 HIS A  13     107.410  85.520  88.730  1.00  0.00           H
ATOM    198  NE2 HIS A  13     106.920  86.210  86.750  1.00  0.00           N
ATOM    199  HE2 HIS A  13     107.370  85.490  86.230  1.00  0.00           H
ATOM    200  CD2 HIS A  13     105.970  87.130  86.300  1.00  0.00           C
ATOM    201  HD2 HIS A  13     105.830  87.400  85.260  1.00  0.00           H
ATOM    202  C   HIS A  13     102.450  86.380  87.740  1.00  0.00           C
ATOM    203  O   HIS A  13     101.580  86.310  86.810  1.00  0.00           O
ATOM    204  N   HIS A  14     103.030  85.320  88.260  1.00  0.00           N
ATOM    205  HN  HIS A  14     103.760  85.590  88.890  1.00  0.00           H
ATOM    206  CA  HIS A  14     102.580  83.960  88.050  1.00  0.00           C
ATOM    207  HA  HIS A  14     102.000  83.990  87.140  1.00  0.00           H
ATOM    208  CB  HIS A  14     103.750  82.970  87.740  1.00  0.00           C
ATOM    209  HB1 HIS A  14     103.550  81.900  87.970  1.00  0.00           H
ATOM    210  HB2 HIS A  14     104.650  83.200  88.360  1.00  0.00           H
ATOM    211  ND1 HIS A  14     105.080  82.230  85.700  1.00  0.00           N
ATOM    212  CG  HIS A  14     104.160  83.150  86.270  1.00  0.00           C
ATOM    213  CE1 HIS A  14     105.070  82.480  84.410  1.00  0.00           C
ATOM    214  HE1 HIS A  14     105.650  82.040  83.590  1.00  0.00           H
ATOM    215  NE2 HIS A  14     104.290  83.580  84.150  1.00  0.00           N
ATOM    216  HE2 HIS A  14     104.020  83.840  83.220  1.00  0.00           H
ATOM    217  CD2 HIS A  14     103.740  84.050  85.340  1.00  0.00           C
ATOM    218  HD2 HIS A  14     102.970  84.810  85.450  1.00  0.00           H
ATOM    219  C   HIS A  14     101.580  83.460  89.010  1.00  0.00           C
ATOM    220  O   HIS A  14     101.570  83.750  90.230  1.00  0.00           O
ATOM    221  N   GLN A  15     100.600  82.580  88.530  1.00  0.00           N
ATOM    222  HN  GLN A  15     100.640  82.300  87.570  1.00  0.00           H
ATOM    223  CA  GLN A  15      99.510  82.100  89.280  1.00  0.00           C
ATOM    224  HA  GLN A  15      99.440  82.640  90.220  1.00  0.00           H
ATOM    225  CB  GLN A  15      98.190  82.390  88.460  1.00  0.00           C
ATOM    226  HB1 GLN A  15      97.400  81.930  89.100  1.00  0.00           H
ATOM    227  HB2 GLN A  15      98.290  81.830  87.510  1.00  0.00           H
ATOM    228  CG  GLN A  15      97.710  83.800  88.080  1.00  0.00           C
ATOM    229  HG1 GLN A  15      96.720  83.710  87.590  1.00  0.00           H
ATOM    230  HG2 GLN A  15      98.510  84.300  87.490  1.00  0.00           H
ATOM    231  CD  GLN A  15      97.480  84.660  89.340  1.00  0.00           C
ATOM    232  OE1 GLN A  15      96.990  84.100  90.310  1.00  0.00           O
ATOM    233  NE2 GLN A  15      97.820  86.000  89.300  1.00  0.00           N
ATOM    234 HE21 GLN A  15      97.860  86.550  88.460  1.00  0.00           H
ATOM    235 HE22 GLN A  15      97.900  86.430  90.200  1.00  0.00           H
ATOM    236  C   GLN A  15      99.600  80.580  89.670  1.00  0.00           C
ATOM    237  O   GLN A  15     100.190  79.690  89.020  1.00  0.00           O
ATOM    238  N   LYS A  16      98.830  80.260  90.700  1.00  0.00           N
ATOM    239  HN  LYS A  16      98.410  80.960  91.270  1.00  0.00           H
ATOM    240  CA  LYS A  16      98.640  78.910  91.210  1.00  0.00           C
ATOM    241  HA  LYS A  16      99.460  78.260  90.940  1.00  0.00           H
ATOM    242  CB  LYS A  16      98.560  78.930  92.760  1.00  0.00           C
ATOM    243  HB1 LYS A  16      98.270  77.950  93.190  1.00  0.00           H
ATOM    244  HB2 LYS A  16      97.840  79.760  92.940  1.00  0.00           H
ATOM    245  CG  LYS A  16      99.880  79.220  93.550  1.00  0.00           C
ATOM    246  HG1 LYS A  16     100.460  80.070  93.140  1.00  0.00           H
ATOM    247  HG2 LYS A  16     100.480  78.280  93.440  1.00  0.00           H
ATOM    248  CD  LYS A  16      99.520  79.380  95.090  1.00  0.00           C
ATOM    249  HD1 LYS A  16      98.780  80.190  95.220  1.00  0.00           H
ATOM    250  HD2 LYS A  16      98.910  78.480  95.320  1.00  0.00           H
ATOM    251  CE  LYS A  16     100.600  79.870  96.080  1.00  0.00           C
ATOM    252  HE1 LYS A  16     100.140  80.140  97.060  1.00  0.00           H
ATOM    253  HE2 LYS A  16     101.180  80.710  95.650  1.00  0.00           H
ATOM    254  NZ  LYS A  16     101.460  78.740  96.450  1.00  0.00           N
ATOM    255  HZ1 LYS A  16     100.870  77.900  96.270  1.00  0.00           H
ATOM    256  HZ2 LYS A  16     102.300  78.630  95.840  1.00  0.00           H
ATOM    257  HZ3 LYS A  16     101.760  78.940  97.420  1.00  0.00           H
ATOM    258  C   LYS A  16      97.420  78.200  90.610  1.00  0.00           C
ATOM    259  O   LYS A  16      96.370  78.220  91.210  1.00  0.00           O
ATOM    260  N   LEU A  17      97.670  77.540  89.430  1.00  0.00           N
ATOM    261  HN  LEU A  17      98.580  77.440  89.060  1.00  0.00           H
ATOM    262  CA  LEU A  17      96.630  76.890  88.590  1.00  0.00           C
ATOM    263  HA  LEU A  17      95.610  76.990  88.950  1.00  0.00           H
ATOM    264  CB  LEU A  17      96.720  77.350  87.130  1.00  0.00           C
ATOM    265  HB1 LEU A  17      96.030  76.730  86.530  1.00  0.00           H
ATOM    266  HB2 LEU A  17      97.780  77.170  86.850  1.00  0.00           H
ATOM    267  CG  LEU A  17      96.410  78.740  86.700  1.00  0.00           C
ATOM    268  HG  LEU A  17      96.690  79.440  87.510  1.00  0.00           H
ATOM    269  CD1 LEU A  17      97.270  79.080  85.500  1.00  0.00           C
ATOM    270 HD11 LEU A  17      97.440  78.310  84.720  1.00  0.00           H
ATOM    271 HD12 LEU A  17      96.860  79.970  84.980  1.00  0.00           H
ATOM    272 HD13 LEU A  17      98.290  79.340  85.850  1.00  0.00           H
ATOM    273  CD2 LEU A  17      94.890  79.160  86.560  1.00  0.00           C
ATOM    274 HD21 LEU A  17      94.310  78.480  87.220  1.00  0.00           H
ATOM    275 HD22 LEU A  17      94.860  80.260  86.710  1.00  0.00           H
ATOM    276 HD23 LEU A  17      94.570  78.970  85.510  1.00  0.00           H
ATOM    277  C   LEU A  17      96.940  75.420  88.700  1.00  0.00           C
ATOM    278  O   LEU A  17      97.240  74.780  87.690  1.00  0.00           O
ATOM    279  N   VAL A  18      96.840  74.960  89.930  1.00  0.00           N
ATOM    280  HN  VAL A  18      96.580  75.650  90.600  1.00  0.00           H
ATOM    281  CA  VAL A  18      97.220  73.660  90.510  1.00  0.00           C
ATOM    282  HA  VAL A  18      98.240  73.430  90.250  1.00  0.00           H
ATOM    283  CB  VAL A  18      97.110  73.760  92.030  1.00  0.00           C
ATOM    284  HB  VAL A  18      96.050  73.940  92.310  1.00  0.00           H
ATOM    285  CG1 VAL A  18      97.530  72.500  92.720  1.00  0.00           C
ATOM    286 HG11 VAL A  18      98.470  72.020  92.360  1.00  0.00           H
ATOM    287 HG12 VAL A  18      97.600  72.670  93.820  1.00  0.00           H
ATOM    288 HG13 VAL A  18      96.660  71.830  92.600  1.00  0.00           H
ATOM    289  CG2 VAL A  18      97.900  74.960  92.480  1.00  0.00           C
ATOM    290 HG21 VAL A  18      98.870  75.000  91.940  1.00  0.00           H
ATOM    291 HG22 VAL A  18      97.360  75.900  92.230  1.00  0.00           H
ATOM    292 HG23 VAL A  18      98.120  74.940  93.570  1.00  0.00           H
ATOM    293  C   VAL A  18      96.510  72.490  89.920  1.00  0.00           C
ATOM    294  O   VAL A  18      95.420  72.210  90.250  1.00  0.00           O
ATOM    295  N   PHE A  19      97.230  71.720  89.000  1.00  0.00           N
ATOM    296  HN  PHE A  19      98.120  71.950  88.600  1.00  0.00           H
ATOM    297  CA  PHE A  19      96.760  70.550  88.440  1.00  0.00           C
ATOM    298  HA  PHE A  19      95.910  70.290  89.060  1.00  0.00           H
ATOM    299  CB  PHE A  19      96.460  70.780  86.900  1.00  0.00           C
ATOM    300  HB1 PHE A  19      97.460  71.070  86.520  1.00  0.00           H
ATOM    301  HB2 PHE A  19      95.630  71.500  86.770  1.00  0.00           H
ATOM    302  CG  PHE A  19      95.940  69.530  86.200  1.00  0.00           C
ATOM    303  CD1 PHE A  19      95.070  68.640  86.700  1.00  0.00           C
ATOM    304  HD1 PHE A  19      94.580  68.780  87.650  1.00  0.00           H
ATOM    305  CE1 PHE A  19      94.640  67.540  86.040  1.00  0.00           C
ATOM    306  HE1 PHE A  19      94.010  66.810  86.520  1.00  0.00           H
ATOM    307  CZ  PHE A  19      95.110  67.310  84.750  1.00  0.00           C
ATOM    308  HZ  PHE A  19      94.720  66.470  84.200  1.00  0.00           H
ATOM    309  CD2 PHE A  19      96.360  69.360  84.930  1.00  0.00           C
ATOM    310  HD2 PHE A  19      97.010  70.080  84.450  1.00  0.00           H
ATOM    311  CE2 PHE A  19      95.960  68.190  84.190  1.00  0.00           C
ATOM    312  HE2 PHE A  19      96.190  68.110  83.140  1.00  0.00           H
ATOM    313  C   PHE A  19      97.770  69.400  88.670  1.00  0.00           C
ATOM    314  O   PHE A  19      98.960  69.510  88.430  1.00  0.00           O
ATOM    315  N   PHE A  20      97.260  68.240  89.100  1.00  0.00           N
ATOM    316  HN  PHE A  20      96.280  68.100  89.150  1.00  0.00           H
ATOM    317  CA  PHE A  20      98.120  67.170  89.570  1.00  0.00           C
ATOM    318  HA  PHE A  20      98.980  67.500  90.130  1.00  0.00           H
ATOM    319  CB  PHE A  20      97.330  66.260  90.520  1.00  0.00           C
ATOM    320  HB1 PHE A  20      96.270  66.120  90.200  1.00  0.00           H
ATOM    321  HB2 PHE A  20      97.140  66.820  91.450  1.00  0.00           H
ATOM    322  CG  PHE A  20      97.850  64.850  90.820  1.00  0.00           C
ATOM    323  CD1 PHE A  20      97.340  63.700  90.160  1.00  0.00           C
ATOM    324  HD1 PHE A  20      96.500  63.800  89.490  1.00  0.00           H
ATOM    325  CE1 PHE A  20      97.980  62.500  90.380  1.00  0.00           C
ATOM    326  HE1 PHE A  20      97.480  61.680  89.900  1.00  0.00           H
ATOM    327  CZ  PHE A  20      99.120  62.300  91.170  1.00  0.00           C
ATOM    328  HZ  PHE A  20      99.360  61.260  91.320  1.00  0.00           H
ATOM    329  CD2 PHE A  20      98.980  64.700  91.640  1.00  0.00           C
ATOM    330  HD2 PHE A  20      99.440  65.540  92.150  1.00  0.00           H
ATOM    331  CE2 PHE A  20      99.600  63.460  91.850  1.00  0.00           C
ATOM    332  HE2 PHE A  20     100.420  63.330  92.540  1.00  0.00           H
ATOM    333  C   PHE A  20      98.670  66.350  88.390  1.00  0.00           C
ATOM    334  O   PHE A  20      98.120  66.450  87.320  1.00  0.00           O
ATOM    335  N   ALA A  21      99.790  65.600  88.520  1.00  0.00           N
ATOM    336  HN  ALA A  21     100.170  65.610  89.440  1.00  0.00           H
ATOM    337  CA  ALA A  21     100.470  64.930  87.470  1.00  0.00           C
ATOM    338  HA  ALA A  21      99.800  64.930  86.620  1.00  0.00           H
ATOM    339  CB  ALA A  21     100.540  63.450  87.870  1.00  0.00           C
ATOM    340  HB1 ALA A  21     101.040  62.870  87.070  1.00  0.00           H
ATOM    341  HB2 ALA A  21     101.040  63.290  88.850  1.00  0.00           H
ATOM    342  HB3 ALA A  21      99.500  63.090  87.920  1.00  0.00           H
ATOM    343  C   ALA A  21     101.830  65.520  87.100  1.00  0.00           C
ATOM    344  O   ALA A  21     102.250  65.420  85.910  1.00  0.00           O
ATOM    345  N   GLU A  22     102.550  66.050  88.100  1.00  0.00           N
ATOM    346  HN  GLU A  22     102.170  66.220  89.010  1.00  0.00           H
ATOM    347  CA  GLU A  22     103.900  66.490  87.830  1.00  0.00           C
ATOM    348  HA  GLU A  22     104.000  66.670  86.770  1.00  0.00           H
ATOM    349  CB  GLU A  22     104.160  67.690  88.780  1.00  0.00           C
ATOM    350  HB1 GLU A  22     105.170  68.110  88.560  1.00  0.00           H
ATOM    351  HB2 GLU A  22     104.160  67.290  89.810  1.00  0.00           H
ATOM    352  CG  GLU A  22     103.110  68.840  88.600  1.00  0.00           C
ATOM    353  HG1 GLU A  22     102.070  68.540  88.830  1.00  0.00           H
ATOM    354  HG2 GLU A  22     103.110  69.140  87.530  1.00  0.00           H
ATOM    355  CD  GLU A  22     103.550  70.080  89.280  1.00  0.00           C
ATOM    356  OE1 GLU A  22     102.760  71.080  89.030  1.00  0.00           O
ATOM    357  OE2 GLU A  22     104.530  70.240  90.020  1.00  0.00           O
ATOM    358  C   GLU A  22     104.920  65.370  88.130  1.00  0.00           C
ATOM    359  O   GLU A  22     106.050  65.270  87.640  1.00  0.00           O
ATOM    360  N   ASP A  23     104.500  64.400  88.960  1.00  0.00           N
ATOM    361  HN  ASP A  23     103.550  64.340  89.280  1.00  0.00           H
ATOM    362  CA  ASP A  23     105.230  63.130  89.200  1.00  0.00           C
ATOM    363  HA  ASP A  23     105.690  62.910  88.250  1.00  0.00           H
ATOM    364  CB  ASP A  23     106.240  63.390  90.360  1.00  0.00           C
ATOM    365  HB1 ASP A  23     105.710  63.750  91.270  1.00  0.00           H
ATOM    366  HB2 ASP A  23     106.860  64.230  89.990  1.00  0.00           H
ATOM    367  CG  ASP A  23     107.010  62.210  90.730  1.00  0.00           C
ATOM    368  OD1 ASP A  23     107.530  62.240  91.890  1.00  0.00           O
ATOM    369  OD2 ASP A  23     107.250  61.250  89.940  1.00  0.00           O
ATOM    370  C   ASP A  23     104.240  62.080  89.480  1.00  0.00           C
ATOM    371  O   ASP A  23     103.070  62.370  89.780  1.00  0.00           O
ATOM    372  N   VAL A  24     104.620  60.810  89.420  1.00  0.00           N
ATOM    373  HN  VAL A  24     105.610  60.710  89.460  1.00  0.00           H
ATOM    374  CA  VAL A  24     103.810  59.610  89.590  1.00  0.00           C
ATOM    375  HA  VAL A  24     104.540  58.950  89.140  1.00  0.00           H
ATOM    376  CB  VAL A  24     103.630  59.070  90.990  1.00  0.00           C
ATOM    377  HB  VAL A  24     103.170  58.060  90.990  1.00  0.00           H
ATOM    378  CG1 VAL A  24     105.080  58.830  91.470  1.00  0.00           C
ATOM    379 HG11 VAL A  24     105.700  59.740  91.580  1.00  0.00           H
ATOM    380 HG12 VAL A  24     104.890  58.410  92.480  1.00  0.00           H
ATOM    381 HG13 VAL A  24     105.720  58.120  90.900  1.00  0.00           H
ATOM    382  CG2 VAL A  24     102.790  60.080  91.750  1.00  0.00           C
ATOM    383 HG21 VAL A  24     101.770  60.340  91.410  1.00  0.00           H
ATOM    384 HG22 VAL A  24     102.620  59.850  92.830  1.00  0.00           H
ATOM    385 HG23 VAL A  24     103.450  60.970  91.840  1.00  0.00           H
ATOM    386  C   VAL A  24     102.600  59.510  88.710  1.00  0.00           C
ATOM    387  O   VAL A  24     102.680  59.920  87.590  1.00  0.00           O
ATOM    388  N   GLY A  25     101.420  59.070  89.210  1.00  0.00           N
ATOM    389  HN  GLY A  25     101.310  58.910  90.190  1.00  0.00           H
ATOM    390  CA  GLY A  25     100.210  58.970  88.460  1.00  0.00           C
ATOM    391  HA1 GLY A  25      99.730  58.190  89.030  1.00  0.00           H
ATOM    392  HA2 GLY A  25      99.640  59.890  88.490  1.00  0.00           H
ATOM    393  C   GLY A  25     100.200  58.530  87.000  1.00  0.00           C
ATOM    394  O   GLY A  25     101.080  57.750  86.560  1.00  0.00           O
ATOM    395  N   SER A  26      99.240  59.070  86.140  1.00  0.00           N
ATOM    396  HN  SER A  26      98.480  59.600  86.510  1.00  0.00           H
ATOM    397  CA  SER A  26      99.300  58.800  84.760  1.00  0.00           C
ATOM    398  HA  SER A  26     100.330  58.600  84.480  1.00  0.00           H
ATOM    399  CB  SER A  26      98.530  57.500  84.400  1.00  0.00           C
ATOM    400  HB1 SER A  26      97.440  57.590  84.570  1.00  0.00           H
ATOM    401  HB2 SER A  26      98.960  56.650  84.970  1.00  0.00           H
ATOM    402  OG  SER A  26      98.750  57.120  83.000  1.00  0.00           O
ATOM    403  HG1 SER A  26      99.650  56.770  83.020  1.00  0.00           H
ATOM    404  C   SER A  26      98.720  60.010  83.980  1.00  0.00           C
ATOM    405  O   SER A  26      97.630  60.460  84.270  1.00  0.00           O
ATOM    406  N   ASN A  27      99.540  60.480  83.030  1.00  0.00           N
ATOM    407  HN  ASN A  27     100.330  59.960  82.720  1.00  0.00           H
ATOM    408  CA  ASN A  27      99.400  61.740  82.340  1.00  0.00           C
ATOM    409  HA  ASN A  27      98.580  62.320  82.740  1.00  0.00           H
ATOM    410  CB  ASN A  27     100.810  62.450  82.280  1.00  0.00           C
ATOM    411  HB1 ASN A  27     100.700  63.360  81.660  1.00  0.00           H
ATOM    412  HB2 ASN A  27     101.440  61.660  81.810  1.00  0.00           H
ATOM    413  CG  ASN A  27     101.440  62.690  83.660  1.00  0.00           C
ATOM    414  OD1 ASN A  27     102.360  61.990  84.120  1.00  0.00           O
ATOM    415  ND2 ASN A  27     100.960  63.780  84.200  1.00  0.00           N
ATOM    416 HD21 ASN A  27     100.080  64.100  83.850  1.00  0.00           H
ATOM    417 HD22 ASN A  27     101.500  64.170  84.950  1.00  0.00           H
ATOM    418  C   ASN A  27      98.860  61.520  80.920  1.00  0.00           C
ATOM    419  O   ASN A  27      98.570  62.470  80.190  1.00  0.00           O
ATOM    420  N   LYS A  28      98.610  60.220  80.580  1.00  0.00           N
ATOM    421  HN  LYS A  28      98.680  59.520  81.280  1.00  0.00           H
ATOM    422  CA  LYS A  28      97.820  59.730  79.420  1.00  0.00           C
ATOM    423  HA  LYS A  28      98.130  60.230  78.520  1.00  0.00           H
ATOM    424  CB  LYS A  28      97.910  58.190  79.140  1.00  0.00           C
ATOM    425  HB1 LYS A  28      97.030  57.870  78.540  1.00  0.00           H
ATOM    426  HB2 LYS A  28      97.900  57.690  80.130  1.00  0.00           H
ATOM    427  CG  LYS A  28      99.260  57.780  78.530  1.00  0.00           C
ATOM    428  HG1 LYS A  28     100.130  58.020  79.190  1.00  0.00           H
ATOM    429  HG2 LYS A  28      99.360  58.420  77.630  1.00  0.00           H
ATOM    430  CD  LYS A  28      99.280  56.280  78.220  1.00  0.00           C
ATOM    431  HD1 LYS A  28      98.500  55.980  77.490  1.00  0.00           H
ATOM    432  HD2 LYS A  28     100.280  56.010  77.820  1.00  0.00           H
ATOM    433  CE  LYS A  28      98.970  55.320  79.400  1.00  0.00           C
ATOM    434  HE1 LYS A  28      97.930  55.590  79.690  1.00  0.00           H
ATOM    435  HE2 LYS A  28      99.650  55.540  80.250  1.00  0.00           H
ATOM    436  NZ  LYS A  28      99.080  53.960  79.080  1.00  0.00           N
ATOM    437  HZ1 LYS A  28     100.090  53.830  78.880  1.00  0.00           H
ATOM    438  HZ2 LYS A  28      98.860  53.380  79.910  1.00  0.00           H
ATOM    439  HZ3 LYS A  28      98.470  53.680  78.280  1.00  0.00           H
ATOM    440  C   LYS A  28      96.410  60.170  79.490  1.00  0.00           C
ATOM    441  O   LYS A  28      95.690  59.870  80.460  1.00  0.00           O
ATOM    442  N   GLY A  29      95.860  60.750  78.420  1.00  0.00           N
ATOM    443  HN  GLY A  29      96.460  60.900  77.640  1.00  0.00           H
ATOM    444  CA  GLY A  29      94.410  61.160  78.360  1.00  0.00           C
ATOM    445  HA1 GLY A  29      94.150  61.140  77.310  1.00  0.00           H
ATOM    446  HA2 GLY A  29      93.800  60.460  78.920  1.00  0.00           H
ATOM    447  C   GLY A  29      94.080  62.540  78.850  1.00  0.00           C
ATOM    448  O   GLY A  29      92.940  62.870  78.860  1.00  0.00           O
ATOM    449  N   ALA A  30      95.040  63.340  79.320  1.00  0.00           N
ATOM    450  HN  ALA A  30      96.000  63.080  79.330  1.00  0.00           H
ATOM    451  CA  ALA A  30      94.760  64.700  79.860  1.00  0.00           C
ATOM    452  HA  ALA A  30      93.710  64.840  80.040  1.00  0.00           H
ATOM    453  CB  ALA A  30      95.500  64.930  81.160  1.00  0.00           C
ATOM    454  HB1 ALA A  30      95.150  65.930  81.490  1.00  0.00           H
ATOM    455  HB2 ALA A  30      95.170  64.230  81.950  1.00  0.00           H
ATOM    456  HB3 ALA A  30      96.610  64.910  81.160  1.00  0.00           H
ATOM    457  C   ALA A  30      95.290  65.750  78.960  1.00  0.00           C
ATOM    458  O   ALA A  30      96.350  65.660  78.330  1.00  0.00           O
ATOM    459  N   ILE A  31      94.560  66.900  79.000  1.00  0.00           N
ATOM    460  HN  ILE A  31      93.720  67.030  79.520  1.00  0.00           H
ATOM    461  CA  ILE A  31      94.770  68.040  78.230  1.00  0.00           C
ATOM    462  HA  ILE A  31      95.690  67.870  77.680  1.00  0.00           H
ATOM    463  CB  ILE A  31      93.680  68.270  77.240  1.00  0.00           C
ATOM    464  HB  ILE A  31      92.670  68.100  77.670  1.00  0.00           H
ATOM    465  CG2 ILE A  31      93.680  69.760  76.750  1.00  0.00           C
ATOM    466 HG21 ILE A  31      93.410  70.440  77.590  1.00  0.00           H
ATOM    467 HG22 ILE A  31      94.590  70.010  76.170  1.00  0.00           H
ATOM    468 HG23 ILE A  31      92.780  69.840  76.110  1.00  0.00           H
ATOM    469  CG1 ILE A  31      93.840  67.290  76.090  1.00  0.00           C
ATOM    470 HG11 ILE A  31      93.530  66.280  76.430  1.00  0.00           H
ATOM    471 HG12 ILE A  31      94.900  67.290  75.750  1.00  0.00           H
ATOM    472  CD  ILE A  31      93.030  67.560  74.740  1.00  0.00           C
ATOM    473  HD1 ILE A  31      93.350  66.830  73.960  1.00  0.00           H
ATOM    474  HD2 ILE A  31      91.950  67.390  74.930  1.00  0.00           H
ATOM    475  HD3 ILE A  31      93.030  68.650  74.510  1.00  0.00           H
ATOM    476  C   ILE A  31      95.190  69.220  79.130  1.00  0.00           C
ATOM    477  O   ILE A  31      94.480  69.500  80.090  1.00  0.00           O
ATOM    478  N   ILE A  32      96.330  69.860  78.850  1.00  0.00           N
ATOM    479  HN  ILE A  32      96.890  69.590  78.070  1.00  0.00           H
ATOM    480  CA  ILE A  32      96.770  71.090  79.510  1.00  0.00           C
ATOM    481  HA  ILE A  32      96.060  71.550  80.190  1.00  0.00           H
ATOM    482  CB  ILE A  32      98.020  70.890  80.360  1.00  0.00           C
ATOM    483  HB  ILE A  32      98.740  70.280  79.780  1.00  0.00           H
ATOM    484  CG2 ILE A  32      97.560  70.120  81.640  1.00  0.00           C
ATOM    485 HG21 ILE A  32      96.850  70.740  82.220  1.00  0.00           H
ATOM    486 HG22 ILE A  32      97.130  69.130  81.380  1.00  0.00           H
ATOM    487 HG23 ILE A  32      98.400  69.870  82.320  1.00  0.00           H
ATOM    488  CG1 ILE A  32      98.870  72.230  80.610  1.00  0.00           C
ATOM    489 HG11 ILE A  32      99.050  72.900  79.740  1.00  0.00           H
ATOM    490 HG12 ILE A  32      99.730  71.900  81.230  1.00  0.00           H
ATOM    491  CD  ILE A  32      98.090  73.140  81.630  1.00  0.00           C
ATOM    492  HD1 ILE A  32      96.980  73.070  81.600  1.00  0.00           H
ATOM    493  HD2 ILE A  32      98.400  72.900  82.680  1.00  0.00           H
ATOM    494  HD3 ILE A  32      98.350  74.210  81.570  1.00  0.00           H
ATOM    495  C   ILE A  32      97.070  72.030  78.440  1.00  0.00           C
ATOM    496  O   ILE A  32      97.770  71.720  77.430  1.00  0.00           O
ATOM    497  N   GLY A  33      96.590  73.310  78.530  1.00  0.00           N
ATOM    498  HN  GLY A  33      95.970  73.620  79.260  1.00  0.00           H
ATOM    499  CA  GLY A  33      96.760  74.280  77.470  1.00  0.00           C
ATOM    500  HA1 GLY A  33      97.760  74.290  77.080  1.00  0.00           H
ATOM    501  HA2 GLY A  33      95.970  74.180  76.750  1.00  0.00           H
ATOM    502  C   GLY A  33      96.650  75.650  78.020  1.00  0.00           C
ATOM    503  O   GLY A  33      96.100  75.810  79.100  1.00  0.00           O
ATOM    504  N   LEU A  34      96.890  76.620  77.110  1.00  0.00           N
ATOM    505  HN  LEU A  34      97.190  76.400  76.190  1.00  0.00           H
ATOM    506  CA  LEU A  34      96.480  78.060  77.330  1.00  0.00           C
ATOM    507  HA  LEU A  34      96.310  78.260  78.380  1.00  0.00           H
ATOM    508  CB  LEU A  34      97.340  79.060  76.640  1.00  0.00           C
ATOM    509  HB1 LEU A  34      96.820  80.040  76.620  1.00  0.00           H
ATOM    510  HB2 LEU A  34      97.410  78.790  75.560  1.00  0.00           H
ATOM    511  CG  LEU A  34      98.780  79.280  77.330  1.00  0.00           C
ATOM    512  HG  LEU A  34      99.270  78.290  77.450  1.00  0.00           H
ATOM    513  CD1 LEU A  34      99.840  79.950  76.400  1.00  0.00           C
ATOM    514 HD11 LEU A  34      99.420  80.930  76.080  1.00  0.00           H
ATOM    515 HD12 LEU A  34     100.810  80.120  76.930  1.00  0.00           H
ATOM    516 HD13 LEU A  34     100.100  79.360  75.500  1.00  0.00           H
ATOM    517  CD2 LEU A  34      98.600  79.890  78.780  1.00  0.00           C
ATOM    518 HD21 LEU A  34      99.560  79.780  79.330  1.00  0.00           H
ATOM    519 HD22 LEU A  34      98.410  80.990  78.740  1.00  0.00           H
ATOM    520 HD23 LEU A  34      97.800  79.400  79.360  1.00  0.00           H
ATOM    521  C   LEU A  34      95.000  78.160  76.870  1.00  0.00           C
ATOM    522  O   LEU A  34      94.100  78.410  77.700  1.00  0.00           O
ATOM    523  N   MET A  35      94.840  77.910  75.570  1.00  0.00           N
ATOM    524  HN  MET A  35      95.660  77.820  75.000  1.00  0.00           H
ATOM    525  CA  MET A  35      93.510  77.920  74.970  1.00  0.00           C
ATOM    526  HA  MET A  35      92.690  77.900  75.670  1.00  0.00           H
ATOM    527  CB  MET A  35      93.330  79.150  74.060  1.00  0.00           C
ATOM    528  HB1 MET A  35      92.320  79.000  73.610  1.00  0.00           H
ATOM    529  HB2 MET A  35      94.090  79.210  73.260  1.00  0.00           H
ATOM    530  CG  MET A  35      93.420  80.560  74.710  1.00  0.00           C
ATOM    531  HG1 MET A  35      93.090  80.600  75.770  1.00  0.00           H
ATOM    532  HG2 MET A  35      92.710  81.220  74.180  1.00  0.00           H
ATOM    533  SD  MET A  35      95.110  81.160  74.600  1.00  0.00           S
ATOM    534  CE  MET A  35      94.660  82.780  75.340  1.00  0.00           C
ATOM    535  HE1 MET A  35      95.540  83.450  75.500  1.00  0.00           H
ATOM    536  HE2 MET A  35      93.940  83.370  74.730  1.00  0.00           H
ATOM    537  HE3 MET A  35      94.070  82.670  76.270  1.00  0.00           H
ATOM    538  C   MET A  35      93.370  76.570  74.260  1.00  0.00           C
ATOM    539  O   MET A  35      94.130  76.170  73.360  1.00  0.00           O
ATOM    540  N   VAL A  36      92.360  75.840  74.710  1.00  0.00           N
ATOM    541  HN  VAL A  36      91.820  76.180  75.480  1.00  0.00           H
ATOM    542  CA  VAL A  36      92.140  74.470  74.340  1.00  0.00           C
ATOM    543  HA  VAL A  36      92.950  74.140  73.710  1.00  0.00           H
ATOM    544  CB  VAL A  36      91.930  73.670  75.570  1.00  0.00           C
ATOM    545  HB  VAL A  36      91.150  74.150  76.200  1.00  0.00           H
ATOM    546  CG1 VAL A  36      91.540  72.230  75.170  1.00  0.00           C
ATOM    547 HG11 VAL A  36      92.340  71.780  74.550  1.00  0.00           H
ATOM    548 HG12 VAL A  36      91.450  71.720  76.160  1.00  0.00           H
ATOM    549 HG13 VAL A  36      90.490  72.190  74.820  1.00  0.00           H
ATOM    550  CG2 VAL A  36      93.200  73.640  76.470  1.00  0.00           C
ATOM    551 HG21 VAL A  36      94.080  73.320  75.880  1.00  0.00           H
ATOM    552 HG22 VAL A  36      93.300  74.620  76.970  1.00  0.00           H
ATOM    553 HG23 VAL A  36      93.030  72.880  77.270  1.00  0.00           H
ATOM    554  C   VAL A  36      90.900  74.500  73.460  1.00  0.00           C
ATOM    555  O   VAL A  36      89.990  75.250  73.670  1.00  0.00           O
ATOM    556  N   GLY A  37      90.830  73.710  72.380  1.00  0.00           N
ATOM    557  HN  GLY A  37      91.630  73.200  72.060  1.00  0.00           H
ATOM    558  CA  GLY A  37      89.590  73.490  71.660  1.00  0.00           C
ATOM    559  HA1 GLY A  37      89.260  74.460  71.310  1.00  0.00           H
ATOM    560  HA2 GLY A  37      89.890  72.880  70.820  1.00  0.00           H
ATOM    561  C   GLY A  37      88.430  72.790  72.330  1.00  0.00           C
ATOM    562  O   GLY A  37      88.510  72.580  73.540  1.00  0.00           O
ATOM    563  N   GLY A  38      87.310  72.430  71.630  1.00  0.00           N
ATOM    564  HN  GLY A  38      87.170  72.800  70.710  1.00  0.00           H
ATOM    565  CA  GLY A  38      86.170  71.640  72.100  1.00  0.00           C
ATOM    566  HA1 GLY A  38      85.420  72.200  72.640  1.00  0.00           H
ATOM    567  HA2 GLY A  38      85.750  71.200  71.210  1.00  0.00           H
ATOM    568  C   GLY A  38      86.480  70.390  72.910  1.00  0.00           C
ATOM    569  O   GLY A  38      87.520  69.750  72.730  1.00  0.00           O
ATOM    570  N   VAL A  39      85.590  70.000  73.850  1.00  0.00           N
ATOM    571  HN  VAL A  39      84.880  70.690  73.950  1.00  0.00           H
ATOM    572  CA  VAL A  39      85.620  68.760  74.570  1.00  0.00           C
ATOM    573  HA  VAL A  39      86.500  68.170  74.360  1.00  0.00           H
ATOM    574  CB  VAL A  39      85.470  68.930  76.100  1.00  0.00           C
ATOM    575  HB  VAL A  39      84.450  69.300  76.350  1.00  0.00           H
ATOM    576  CG1 VAL A  39      85.720  67.620  76.800  1.00  0.00           C
ATOM    577 HG11 VAL A  39      84.980  66.830  76.560  1.00  0.00           H
ATOM    578 HG12 VAL A  39      86.710  67.220  76.490  1.00  0.00           H
ATOM    579 HG13 VAL A  39      85.810  67.680  77.910  1.00  0.00           H
ATOM    580  CG2 VAL A  39      86.490  69.900  76.600  1.00  0.00           C
ATOM    581 HG21 VAL A  39      87.540  69.690  76.300  1.00  0.00           H
ATOM    582 HG22 VAL A  39      86.230  70.930  76.290  1.00  0.00           H
ATOM    583 HG23 VAL A  39      86.450  69.910  77.710  1.00  0.00           H
ATOM    584  C   VAL A  39      84.430  67.930  74.120  1.00  0.00           C
ATOM    585  O   VAL A  39      83.310  68.370  74.250  1.00  0.00           O
ATOM    586  N   VAL A  40      84.690  66.680  73.590  1.00  0.00           N
ATOM    587  HN  VAL A  40      85.580  66.470  73.200  1.00  0.00           H
ATOM    588  CA  VAL A  40      83.710  65.690  73.390  1.00  0.00           C
ATOM    589  HA  VAL A  40      82.770  66.180  73.590  1.00  0.00           H
ATOM    590  CB  VAL A  40      83.790  64.980  72.040  1.00  0.00           C
ATOM    591  HB  VAL A  40      84.500  64.130  72.070  1.00  0.00           H
ATOM    592  CG1 VAL A  40      82.460  64.210  71.780  1.00  0.00           C
ATOM    593 HG11 VAL A  40      82.510  63.540  70.900  1.00  0.00           H
ATOM    594 HG12 VAL A  40      82.120  63.590  72.640  1.00  0.00           H
ATOM    595 HG13 VAL A  40      81.680  64.950  71.500  1.00  0.00           H
ATOM    596  CG2 VAL A  40      84.270  65.960  70.900  1.00  0.00           C
ATOM    597 HG21 VAL A  40      83.560  66.810  70.880  1.00  0.00           H
ATOM    598 HG22 VAL A  40      85.320  66.290  71.070  1.00  0.00           H
ATOM    599 HG23 VAL A  40      84.150  65.410  69.950  1.00  0.00           H
ATOM    600  C   VAL A  40      83.810  64.580  74.510  1.00  0.00           C
ATOM    601  O   VAL A  40      84.940  64.170  74.710  1.00  0.00           O
ATOM    602  N   ILE A  41      82.710  64.180  75.180  1.00  0.00           N
ATOM    603  HN  ILE A  41      81.850  64.690  75.170  1.00  0.00           H
ATOM    604  CA  ILE A  41      82.680  63.030  76.120  1.00  0.00           C
ATOM    605  HA  ILE A  41      83.710  62.760  76.280  1.00  0.00           H
ATOM    606  CB  ILE A  41      82.090  63.390  77.520  1.00  0.00           C
ATOM    607  HB  ILE A  41      81.120  63.900  77.360  1.00  0.00           H
ATOM    608  CG2 ILE A  41      81.950  62.180  78.440  1.00  0.00           C
ATOM    609 HG21 ILE A  41      81.460  61.330  77.930  1.00  0.00           H
ATOM    610 HG22 ILE A  41      82.950  61.940  78.860  1.00  0.00           H
ATOM    611 HG23 ILE A  41      81.340  62.440  79.330  1.00  0.00           H
ATOM    612  CG1 ILE A  41      83.090  64.420  78.180  1.00  0.00           C
ATOM    613 HG11 ILE A  41      82.670  64.590  79.200  1.00  0.00           H
ATOM    614 HG12 ILE A  41      83.130  65.400  77.670  1.00  0.00           H
ATOM    615  CD  ILE A  41      84.550  64.080  78.260  1.00  0.00           C
ATOM    616  HD1 ILE A  41      84.880  63.060  78.550  1.00  0.00           H
ATOM    617  HD2 ILE A  41      84.980  64.370  77.280  1.00  0.00           H
ATOM    618  HD3 ILE A  41      85.040  64.820  78.930  1.00  0.00           H
ATOM    619  C   ILE A  41      82.000  61.850  75.490  1.00  0.00           C
ATOM    620  O   ILE A  41      80.900  61.970  74.850  1.00  0.00           O
ATOM    621  N   ALA A  42      82.510  60.650  75.630  1.00  0.00           N
ATOM    622  HN  ALA A  42      83.350  60.490  76.140  1.00  0.00           H
ATOM    623  CA  ALA A  42      82.110  59.420  75.070  1.00  0.00           C
ATOM    624  HA  ALA A  42      81.590  59.590  74.140  1.00  0.00           H
ATOM    625  CB  ALA A  42      83.360  58.650  74.670  1.00  0.00           C
ATOM    626  HB1 ALA A  42      83.800  58.260  75.620  1.00  0.00           H
ATOM    627  HB2 ALA A  42      83.000  57.830  74.020  1.00  0.00           H
ATOM    628  HB3 ALA A  42      84.070  59.370  74.200  1.00  0.00           H
ATOM    629  C   ALA A  42      81.250  58.690  75.980  1.00  0.00           C
ATOM    630  O   ALA A  42      81.590  58.710  77.160  1.00  0.00           O
ATOM    631  N   NME A  43      80.100  58.080  75.480  1.00  0.00           N
ATOM    632  HN  NME A  43      79.900  58.170  74.500  1.00  0.00           H
ATOM    633  CH3 NME A  43      79.340  57.210  76.340  1.00  0.00           C
ATOM    634 HH31 NME A  43      79.980  56.450  76.830  1.00  0.00           H
ATOM    635 HH32 NME A  43      78.790  57.740  77.150  1.00  0.00           H
ATOM    636 HH33 NME A  43      78.520  56.750  75.750  1.00  0.00           H
ATOM    637  CH3 ACE B   0     109.450  61.480 108.090  1.00  0.00           C
ATOM    638 HH31 ACE B   0     109.360  60.400 108.330  1.00  0.00           H
ATOM    639 HH32 ACE B   0     110.500  61.720 107.800  1.00  0.00           H
ATOM    640 HH33 ACE B   0     109.150  62.100 108.960  1.00  0.00           H
ATOM    641  C   ACE B   0     108.550  61.880 106.970  1.00  0.00           C
ATOM    642  O   ACE B   0     107.360  61.860 107.130  1.00  0.00           O
ATOM    643  N   ASP B   1     109.190  62.120 105.790  1.00  0.00           N
ATOM    644  HN  ASP B   1     110.180  61.970 105.850  1.00  0.00           H
ATOM    645  CA  ASP B   1     108.560  62.790 104.630  1.00  0.00           C
ATOM    646  HA  ASP B   1     108.250  63.720 105.080  1.00  0.00           H
ATOM    647  CB  ASP B   1     109.550  62.970 103.470  1.00  0.00           C
ATOM    648  HB1 ASP B   1     108.950  63.430 102.650  1.00  0.00           H
ATOM    649  HB2 ASP B   1     110.030  62.040 103.090  1.00  0.00           H
ATOM    650  CG  ASP B   1     110.710  63.810 103.830  1.00  0.00           C
ATOM    651  OD1 ASP B   1     110.610  64.790 104.700  1.00  0.00           O
ATOM    652  OD2 ASP B   1     111.790  63.600 103.160  1.00  0.00           O
ATOM    653  C   ASP B   1     107.260  62.160 104.130  1.00  0.00           C
ATOM    654  O   ASP B   1     107.170  60.960 103.990  1.00  0.00           O
ATOM    655  N   ALA B   2     106.220  62.990 103.700  1.00  0.00           N
ATOM    656  HN  ALA B   2     106.340  63.980 103.720  1.00  0.00           H
ATOM    657  CA  ALA B   2     104.930  62.550 103.210  1.00  0.00           C
ATOM    658  HA  ALA B   2     104.470  61.840 103.890  1.00  0.00           H
ATOM    659  CB  ALA B   2     103.960  63.710 103.210  1.00  0.00           C
ATOM    660  HB1 ALA B   2     104.200  64.280 102.290  1.00  0.00           H
ATOM    661  HB2 ALA B   2     102.890  63.440 103.270  1.00  0.00           H
ATOM    662  HB3 ALA B   2     104.170  64.390 104.070  1.00  0.00           H
ATOM    663  C   ALA B   2     104.990  61.850 101.980  1.00  0.00           C
ATOM    664  O   ALA B   2     105.660  62.270 101.070  1.00  0.00           O
ATOM    665  N   GLU B   3     104.250  60.730 101.780  1.00  0.00           N
ATOM    666  HN  GLU B   3     103.780  60.480 102.620  1.00  0.00           H
ATOM    667  CA  GLU B   3     104.190  59.890 100.580  1.00  0.00           C
ATOM    668  HA  GLU B   3     105.180  59.840 100.150  1.00  0.00           H
ATOM    669  CB  GLU B   3     103.610  58.550 100.940  1.00  0.00           C
ATOM    670  HB1 GLU B   3     103.400  57.830 100.120  1.00  0.00           H
ATOM    671  HB2 GLU B   3     102.630  58.730 101.420  1.00  0.00           H
ATOM    672  CG  GLU B   3     104.450  57.790 101.940  1.00  0.00           C
ATOM    673  HG1 GLU B   3     104.280  58.200 102.960  1.00  0.00           H
ATOM    674  HG2 GLU B   3     105.530  57.990 101.760  1.00  0.00           H
ATOM    675  CD  GLU B   3     104.150  56.340 102.080  1.00  0.00           C
ATOM    676  OE1 GLU B   3     103.150  55.920 102.750  1.00  0.00           O
ATOM    677  OE2 GLU B   3     104.860  55.440 101.570  1.00  0.00           O
ATOM    678  C   GLU B   3     103.270  60.490  99.550  1.00  0.00           C
ATOM    679  O   GLU B   3     103.340  60.080  98.360  1.00  0.00           O
ATOM    680  N   PHE B   4     102.400  61.370  99.930  1.00  0.00           N
ATOM    681  HN  PHE B   4     102.310  61.490 100.920  1.00  0.00           H
ATOM    682  CA  PHE B   4     101.590  62.280  99.020  1.00  0.00           C
ATOM    683  HA  PHE B   4     101.370  61.680  98.160  1.00  0.00           H
ATOM    684  CB  PHE B   4     100.290  62.780  99.710  1.00  0.00           C
ATOM    685  HB1 PHE B   4      99.700  63.380  99.000  1.00  0.00           H
ATOM    686  HB2 PHE B   4     100.510  63.410 100.600  1.00  0.00           H
ATOM    687  CG  PHE B   4      99.530  61.560 100.130  1.00  0.00           C
ATOM    688  CD1 PHE B   4      99.480  61.190 101.450  1.00  0.00           C
ATOM    689  HD1 PHE B   4     100.090  61.730 102.170  1.00  0.00           H
ATOM    690  CE1 PHE B   4      98.770  60.080 101.900  1.00  0.00           C
ATOM    691  HE1 PHE B   4      98.800  59.890 102.970  1.00  0.00           H
ATOM    692  CZ  PHE B   4      98.170  59.310 100.930  1.00  0.00           C
ATOM    693  HZ  PHE B   4      97.520  58.500 101.190  1.00  0.00           H
ATOM    694  CD2 PHE B   4      98.970  60.830  99.200  1.00  0.00           C
ATOM    695  HD2 PHE B   4      99.190  61.070  98.170  1.00  0.00           H
ATOM    696  CE2 PHE B   4      98.270  59.680  99.540  1.00  0.00           C
ATOM    697  HE2 PHE B   4      97.750  59.030  98.860  1.00  0.00           H
ATOM    698  C   PHE B   4     102.390  63.510  98.580  1.00  0.00           C
ATOM    699  O   PHE B   4     103.580  63.550  98.770  1.00  0.00           O
ATOM    700  N   ARG B   5     101.740  64.470  97.830  1.00  0.00           N
ATOM    701  HN  ARG B   5     100.800  64.330  97.550  1.00  0.00           H
ATOM    702  CA  ARG B   5     102.330  65.750  97.550  1.00  0.00           C
ATOM    703  HA  ARG B   5     103.220  65.540  96.970  1.00  0.00           H
ATOM    704  CB  ARG B   5     101.340  66.690  96.760  1.00  0.00           C
ATOM    705  HB1 ARG B   5     101.630  67.760  96.800  1.00  0.00           H
ATOM    706  HB2 ARG B   5     100.300  66.650  97.150  1.00  0.00           H
ATOM    707  CG  ARG B   5     101.370  66.320  95.260  1.00  0.00           C
ATOM    708  HG1 ARG B   5     101.150  65.240  95.090  1.00  0.00           H
ATOM    709  HG2 ARG B   5     102.440  66.450  94.990  1.00  0.00           H
ATOM    710  CD  ARG B   5     100.440  67.100  94.360  1.00  0.00           C
ATOM    711  HD1 ARG B   5     100.760  66.950  93.310  1.00  0.00           H
ATOM    712  HD2 ARG B   5     100.410  68.170  94.660  1.00  0.00           H
ATOM    713  NE  ARG B   5      99.110  66.500  94.550  1.00  0.00           N
ATOM    714  HE  ARG B   5      99.090  65.590  94.960  1.00  0.00           H
ATOM    715  CZ  ARG B   5      97.960  66.990  94.090  1.00  0.00           C
ATOM    716  NH1 ARG B   5      97.900  68.200  93.620  1.00  0.00           N
ATOM    717 HH11 ARG B   5      98.800  68.600  93.480  1.00  0.00           H
ATOM    718 HH12 ARG B   5      97.110  68.630  93.180  1.00  0.00           H
ATOM    719  NH2 ARG B   5      96.940  66.230  94.150  1.00  0.00           N
ATOM    720 HH21 ARG B   5      97.130  65.320  94.520  1.00  0.00           H
ATOM    721 HH22 ARG B   5      96.000  66.500  93.970  1.00  0.00           H
ATOM    722  C   ARG B   5     102.680  66.600  98.780  1.00  0.00           C
ATOM    723  O   ARG B   5     101.900  66.810  99.720  1.00  0.00           O
ATOM    724  N   HIS B   6     103.960  67.030  98.940  1.00  0.00           N
ATOM    725  HN  HIS B   6     104.720  66.930  98.300  1.00  0.00           H
ATOM    726  CA  HIS B   6     104.350  67.880 100.040  1.00  0.00           C
ATOM    727  HA  HIS B   6     103.810  67.470 100.880  1.00  0.00           H
ATOM    728  CB  HIS B   6     105.830  67.750 100.400  1.00  0.00           C
ATOM    729  HB1 HIS B   6     106.550  68.090  99.620  1.00  0.00           H
ATOM    730  HB2 HIS B   6     106.110  66.680 100.570  1.00  0.00           H
ATOM    731  ND1 HIS B   6     105.730  67.950 102.790  1.00  0.00           N
ATOM    732  CG  HIS B   6     106.370  68.380 101.650  1.00  0.00           C
ATOM    733  CE1 HIS B   6     106.270  68.740 103.740  1.00  0.00           C
ATOM    734  HE1 HIS B   6     105.850  68.810 104.740  1.00  0.00           H
ATOM    735  NE2 HIS B   6     107.110  69.640 103.140  1.00  0.00           N
ATOM    736  HE2 HIS B   6     107.510  70.370 103.680  1.00  0.00           H
ATOM    737  CD2 HIS B   6     107.190  69.380 101.820  1.00  0.00           C
ATOM    738  HD2 HIS B   6     107.860  69.970 101.200  1.00  0.00           H
ATOM    739  C   HIS B   6     104.010  69.380  99.940  1.00  0.00           C
ATOM    740  O   HIS B   6     103.630  69.930  98.880  1.00  0.00           O
ATOM    741  N   ASP B   7     104.120  70.120 101.070  1.00  0.00           N
ATOM    742  HN  ASP B   7     104.380  69.700 101.940  1.00  0.00           H
ATOM    743  CA  ASP B   7     103.820  71.560 101.130  1.00  0.00           C
ATOM    744  HA  ASP B   7     102.880  71.650 100.610  1.00  0.00           H
ATOM    745  CB  ASP B   7     103.670  72.130 102.540  1.00  0.00           C
ATOM    746  HB1 ASP B   7     103.200  73.130 102.410  1.00  0.00           H
ATOM    747  HB2 ASP B   7     104.660  72.400 102.970  1.00  0.00           H
ATOM    748  CG  ASP B   7     102.910  71.370 103.660  1.00  0.00           C
ATOM    749  OD1 ASP B   7     103.020  71.770 104.840  1.00  0.00           O
ATOM    750  OD2 ASP B   7     102.200  70.390 103.260  1.00  0.00           O
ATOM    751  C   ASP B   7     104.830  72.360 100.390  1.00  0.00           C
ATOM    752  O   ASP B   7     106.020  72.100 100.410  1.00  0.00           O
ATOM    753  N   SER B   8     104.360  73.370  99.560  1.00  0.00           N
ATOM    754  HN  SER B   8     103.390  73.430  99.350  1.00  0.00           H
ATOM    755  CA  SER B   8     105.350  74.260  98.980  1.00  0.00           C
ATOM    756  HA  SER B   8     106.330  73.970  99.320  1.00  0.00           H
ATOM    757  CB  SER B   8     105.380  74.130  97.470  1.00  0.00           C
ATOM    758  HB1 SER B   8     105.770  73.150  97.120  1.00  0.00           H
ATOM    759  HB2 SER B   8     106.120  74.860  97.080  1.00  0.00           H
ATOM    760  OG  SER B   8     104.220  74.400  96.780  1.00  0.00           O
ATOM    761  HG1 SER B   8     103.700  73.590  96.740  1.00  0.00           H
ATOM    762  C   SER B   8     105.020  75.680  99.390  1.00  0.00           C
ATOM    763  O   SER B   8     105.870  76.560  99.210  1.00  0.00           O
ATOM    764  N   GLY B   9     103.850  75.970 100.030  1.00  0.00           N
ATOM    765  HN  GLY B   9     103.200  75.220 100.150  1.00  0.00           H
ATOM    766  CA  GLY B   9     103.490  77.180 100.690  1.00  0.00           C
ATOM    767  HA1 GLY B   9     102.500  77.060 101.090  1.00  0.00           H
ATOM    768  HA2 GLY B   9     104.240  77.320 101.450  1.00  0.00           H
ATOM    769  C   GLY B   9     103.480  78.400  99.830  1.00  0.00           C
ATOM    770  O   GLY B   9     102.940  78.490  98.720  1.00  0.00           O
ATOM    771  N   TYR B  10     104.070  79.510 100.310  1.00  0.00           N
ATOM    772  HN  TYR B  10     104.410  79.510 101.250  1.00  0.00           H
ATOM    773  CA  TYR B  10     103.850  80.890  99.740  1.00  0.00           C
ATOM    774  HA  TYR B  10     104.160  81.630 100.470  1.00  0.00           H
ATOM    775  CB  TYR B  10     104.950  81.130  98.680  1.00  0.00           C
ATOM    776  HB1 TYR B  10     104.720  82.100  98.190  1.00  0.00           H
ATOM    777  HB2 TYR B  10     104.880  80.330  97.920  1.00  0.00           H
ATOM    778  CG  TYR B  10     106.360  81.100  99.290  1.00  0.00           C
ATOM    779  CD1 TYR B  10     107.180  79.970  99.120  1.00  0.00           C
ATOM    780  HD1 TYR B  10     106.740  79.120  98.600  1.00  0.00           H
ATOM    781  CE1 TYR B  10     108.490  79.880  99.560  1.00  0.00           C
ATOM    782  HE1 TYR B  10     109.120  79.010  99.490  1.00  0.00           H
ATOM    783  CZ  TYR B  10     108.940  81.000 100.180  1.00  0.00           C
ATOM    784  OH  TYR B  10     110.250  80.890 100.660  1.00  0.00           O
ATOM    785  HH  TYR B  10     110.580  80.000 100.530  1.00  0.00           H
ATOM    786  CD2 TYR B  10     106.940  82.210  99.920  1.00  0.00           C
ATOM    787  HD2 TYR B  10     106.460  83.140 100.200  1.00  0.00           H
ATOM    788  CE2 TYR B  10     108.250  82.160 100.370  1.00  0.00           C
ATOM    789  HE2 TYR B  10     108.630  82.980 100.970  1.00  0.00           H
ATOM    790  C   TYR B  10     102.430  81.240  99.270  1.00  0.00           C
ATOM    791  O   TYR B  10     102.150  81.510  98.050  1.00  0.00           O
ATOM    792  N   GLU B  11     101.410  81.140 100.180  1.00  0.00           N
ATOM    793  HN  GLU B  11     101.650  80.740 101.060  1.00  0.00           H
ATOM    794  CA  GLU B  11     100.040  81.360  99.870  1.00  0.00           C
ATOM    795  HA  GLU B  11      99.760  81.030  98.880  1.00  0.00           H
ATOM    796  CB  GLU B  11      99.180  80.660 100.950  1.00  0.00           C
ATOM    797  HB1 GLU B  11      98.150  81.070 100.990  1.00  0.00           H
ATOM    798  HB2 GLU B  11      99.650  80.890 101.930  1.00  0.00           H
ATOM    799  CG  GLU B  11      99.070  79.140 100.590  1.00  0.00           C
ATOM    800  HG1 GLU B  11      99.090  78.460 101.460  1.00  0.00           H
ATOM    801  HG2 GLU B  11      99.890  78.650 100.020  1.00  0.00           H
ATOM    802  CD  GLU B  11      97.690  78.820 100.010  1.00  0.00           C
ATOM    803  OE1 GLU B  11      96.730  78.770 100.810  1.00  0.00           O
ATOM    804  OE2 GLU B  11      97.560  78.630  98.750  1.00  0.00           O
ATOM    805  C   GLU B  11      99.650  82.900  99.860  1.00  0.00           C
ATOM    806  O   GLU B  11      98.970  83.460 100.710  1.00  0.00           O
ATOM    807  N   VAL B  12     100.170  83.610  98.800  1.00  0.00           N
ATOM    808  HN  VAL B  12     100.700  83.150  98.090  1.00  0.00           H
ATOM    809  CA  VAL B  12     100.190  85.040  98.860  1.00  0.00           C
ATOM    810  HA  VAL B  12      99.890  85.350  99.860  1.00  0.00           H
ATOM    811  CB  VAL B  12     101.580  85.560  98.380  1.00  0.00           C
ATOM    812  HB  VAL B  12     101.510  86.660  98.460  1.00  0.00           H
ATOM    813  CG1 VAL B  12     102.770  85.230  99.320  1.00  0.00           C
ATOM    814 HG11 VAL B  12     102.900  84.120  99.340  1.00  0.00           H
ATOM    815 HG12 VAL B  12     103.710  85.670  98.920  1.00  0.00           H
ATOM    816 HG13 VAL B  12     102.530  85.630 100.330  1.00  0.00           H
ATOM    817  CG2 VAL B  12     101.880  85.150  97.010  1.00  0.00           C
ATOM    818 HG21 VAL B  12     101.170  85.650  96.310  1.00  0.00           H
ATOM    819 HG22 VAL B  12     102.900  85.440  96.680  1.00  0.00           H
ATOM    820 HG23 VAL B  12     101.830  84.070  96.780  1.00  0.00           H
ATOM    821  C   VAL B  12      99.170  85.700  97.980  1.00  0.00           C
ATOM    822  O   VAL B  12      98.920  86.890  98.040  1.00  0.00           O
ATOM    823  N   HIS B  13      98.440  84.870  97.110  1.00  0.00           N
ATOM    824  HN  HIS B  13      98.560  83.880  97.120  1.00  0.00           H
ATOM    825  CA  HIS B  13      97.470  85.350  96.110  1.00  0.00           C
ATOM    826  HA  HIS B  13      97.620  86.400  95.910  1.00  0.00           H
ATOM    827  CB  HIS B  13      97.390  84.510  94.830  1.00  0.00           C
ATOM    828  HB1 HIS B  13      96.450  84.620  94.250  1.00  0.00           H
ATOM    829  HB2 HIS B  13      97.470  83.430  95.040  1.00  0.00           H
ATOM    830  ND1 HIS B  13      98.380  86.240  93.240  1.00  0.00           N
ATOM    831  CG  HIS B  13      98.470  85.010  93.840  1.00  0.00           C
ATOM    832  CE1 HIS B  13      99.350  86.290  92.390  1.00  0.00           C
ATOM    833  HE1 HIS B  13      99.590  87.150  91.770  1.00  0.00           H
ATOM    834  NE2 HIS B  13     100.020  85.150  92.340  1.00  0.00           N
ATOM    835  HE2 HIS B  13     100.560  84.840  91.550  1.00  0.00           H
ATOM    836  CD2 HIS B  13      99.490  84.280  93.260  1.00  0.00           C
ATOM    837  HD2 HIS B  13      99.770  83.240  93.350  1.00  0.00           H
ATOM    838  C   HIS B  13      96.150  85.280  96.780  1.00  0.00           C
ATOM    839  O   HIS B  13      96.000  84.390  97.620  1.00  0.00           O
ATOM    840  N   HIS B  14      95.270  86.260  96.520  1.00  0.00           N
ATOM    841  HN  HIS B  14      95.590  87.010  95.950  1.00  0.00           H
ATOM    842  CA  HIS B  14      93.960  86.110  97.080  1.00  0.00           C
ATOM    843  HA  HIS B  14      93.980  85.800  98.120  1.00  0.00           H
ATOM    844  CB  HIS B  14      93.270  87.480  97.050  1.00  0.00           C
ATOM    845  HB1 HIS B  14      92.190  87.440  97.300  1.00  0.00           H
ATOM    846  HB2 HIS B  14      93.380  87.870  96.020  1.00  0.00           H
ATOM    847  ND1 HIS B  14      93.080  89.360  98.670  1.00  0.00           N
ATOM    848  CG  HIS B  14      93.880  88.480  98.000  1.00  0.00           C
ATOM    849  CE1 HIS B  14      93.890  90.220  99.290  1.00  0.00           C
ATOM    850  HE1 HIS B  14      93.560  91.080  99.870  1.00  0.00           H
ATOM    851  NE2 HIS B  14      95.180  89.880  99.090  1.00  0.00           N
ATOM    852  HE2 HIS B  14      95.970  90.320  99.500  1.00  0.00           H
ATOM    853  CD2 HIS B  14      95.150  88.790  98.230  1.00  0.00           C
ATOM    854  HD2 HIS B  14      96.090  88.440  97.830  1.00  0.00           H
ATOM    855  C   HIS B  14      93.100  85.110  96.330  1.00  0.00           C
ATOM    856  O   HIS B  14      92.140  84.560  96.860  1.00  0.00           O
ATOM    857  N   GLN B  15      93.400  84.760  95.060  1.00  0.00           N
ATOM    858  HN  GLN B  15      94.110  85.310  94.610  1.00  0.00           H
ATOM    859  CA  GLN B  15      92.570  83.860  94.250  1.00  0.00           C
ATOM    860  HA  GLN B  15      91.780  83.450  94.870  1.00  0.00           H
ATOM    861  CB  GLN B  15      91.900  84.550  93.090  1.00  0.00           C
ATOM    862  HB1 GLN B  15      91.300  85.360  93.570  1.00  0.00           H
ATOM    863  HB2 GLN B  15      91.160  83.880  92.620  1.00  0.00           H
ATOM    864  CG  GLN B  15      92.730  85.000  91.850  1.00  0.00           C
ATOM    865  HG1 GLN B  15      92.080  85.600  91.180  1.00  0.00           H
ATOM    866  HG2 GLN B  15      93.050  84.100  91.280  1.00  0.00           H
ATOM    867  CD  GLN B  15      93.900  85.950  92.220  1.00  0.00           C
ATOM    868  OE1 GLN B  15      93.740  86.930  92.910  1.00  0.00           O
ATOM    869  NE2 GLN B  15      95.110  85.670  91.670  1.00  0.00           N
ATOM    870 HE21 GLN B  15      95.290  84.910  91.050  1.00  0.00           H
ATOM    871 HE22 GLN B  15      95.830  86.360  91.680  1.00  0.00           H
ATOM    872  C   GLN B  15      93.440  82.700  93.780  1.00  0.00           C
ATOM    873  O   GLN B  15      94.650  82.950  93.600  1.00  0.00           O
ATOM    874  N   LYS B  16      92.870  81.470  93.740  1.00  0.00           N
ATOM    875  HN  LYS B  16      91.900  81.390  93.950  1.00  0.00           H
ATOM    876  CA  LYS B  16      93.670  80.210  93.480  1.00  0.00           C
ATOM    877  HA  LYS B  16      94.310  80.520  92.670  1.00  0.00           H
ATOM    878  CB  LYS B  16      94.460  79.810  94.670  1.00  0.00           C
ATOM    879  HB1 LYS B  16      93.730  79.870  95.510  1.00  0.00           H
ATOM    880  HB2 LYS B  16      95.200  80.620  94.880  1.00  0.00           H
ATOM    881  CG  LYS B  16      95.070  78.350  94.710  1.00  0.00           C
ATOM    882  HG1 LYS B  16      95.760  78.230  93.850  1.00  0.00           H
ATOM    883  HG2 LYS B  16      94.270  77.580  94.680  1.00  0.00           H
ATOM    884  CD  LYS B  16      95.870  78.020  96.020  1.00  0.00           C
ATOM    885  HD1 LYS B  16      96.610  78.750  96.400  1.00  0.00           H
ATOM    886  HD2 LYS B  16      94.990  77.960  96.700  1.00  0.00           H
ATOM    887  CE  LYS B  16      96.640  76.690  96.080  1.00  0.00           C
ATOM    888  HE1 LYS B  16      97.540  76.760  95.430  1.00  0.00           H
ATOM    889  HE2 LYS B  16      96.120  75.760  95.740  1.00  0.00           H
ATOM    890  NZ  LYS B  16      97.120  76.430  97.450  1.00  0.00           N
ATOM    891  HZ1 LYS B  16      97.520  77.300  97.860  1.00  0.00           H
ATOM    892  HZ2 LYS B  16      96.400  76.200  98.160  1.00  0.00           H
ATOM    893  HZ3 LYS B  16      97.830  75.680  97.480  1.00  0.00           H
ATOM    894  C   LYS B  16      92.770  79.080  92.980  1.00  0.00           C
ATOM    895  O   LYS B  16      91.580  78.990  93.260  1.00  0.00           O
ATOM    896  N   LEU B  17      93.310  78.230  92.160  1.00  0.00           N
ATOM    897  HN  LEU B  17      94.290  78.290  92.020  1.00  0.00           H
ATOM    898  CA  LEU B  17      92.690  77.210  91.450  1.00  0.00           C
ATOM    899  HA  LEU B  17      91.710  77.260  91.890  1.00  0.00           H
ATOM    900  CB  LEU B  17      92.600  77.630  89.940  1.00  0.00           C
ATOM    901  HB1 LEU B  17      93.630  77.730  89.540  1.00  0.00           H
ATOM    902  HB2 LEU B  17      92.170  78.650  89.850  1.00  0.00           H
ATOM    903  CG  LEU B  17      91.680  76.630  89.090  1.00  0.00           C
ATOM    904  HG  LEU B  17      90.910  76.230  89.790  1.00  0.00           H
ATOM    905  CD1 LEU B  17      91.050  77.470  87.970  1.00  0.00           C
ATOM    906 HD11 LEU B  17      90.590  76.820  87.200  1.00  0.00           H
ATOM    907 HD12 LEU B  17      90.360  78.220  88.410  1.00  0.00           H
ATOM    908 HD13 LEU B  17      91.880  77.990  87.440  1.00  0.00           H
ATOM    909  CD2 LEU B  17      92.520  75.530  88.470  1.00  0.00           C
ATOM    910 HD21 LEU B  17      93.270  75.930  87.750  1.00  0.00           H
ATOM    911 HD22 LEU B  17      93.040  74.960  89.270  1.00  0.00           H
ATOM    912 HD23 LEU B  17      92.030  74.730  87.880  1.00  0.00           H
ATOM    913  C   LEU B  17      93.410  75.870  91.720  1.00  0.00           C
ATOM    914  O   LEU B  17      94.630  75.850  91.570  1.00  0.00           O
ATOM    915  N   VAL B  18      92.720  74.870  92.130  1.00  0.00           N
ATOM    916  HN  VAL B  18      91.750  75.010  92.270  1.00  0.00           H
ATOM    917  CA  VAL B  18      93.170  73.530  92.430  1.00  0.00           C
ATOM    918  HA  VAL B  18      94.110  73.380  91.910  1.00  0.00           H
ATOM    919  CB  VAL B  18      93.310  73.300  93.960  1.00  0.00           C
ATOM    920  HB  VAL B  18      92.300  73.350  94.420  1.00  0.00           H
ATOM    921  CG1 VAL B  18      93.910  71.910  94.250  1.00  0.00           C
ATOM    922 HG11 VAL B  18      93.350  71.090  93.740  1.00  0.00           H
ATOM    923 HG12 VAL B  18      94.910  71.850  93.770  1.00  0.00           H
ATOM    924 HG13 VAL B  18      93.990  71.730  95.340  1.00  0.00           H
ATOM    925  CG2 VAL B  18      94.300  74.280  94.620  1.00  0.00           C
ATOM    926 HG21 VAL B  18      93.940  75.330  94.610  1.00  0.00           H
ATOM    927 HG22 VAL B  18      94.360  74.020  95.700  1.00  0.00           H
ATOM    928 HG23 VAL B  18      95.310  74.090  94.210  1.00  0.00           H
ATOM    929  C   VAL B  18      92.230  72.470  91.930  1.00  0.00           C
ATOM    930  O   VAL B  18      91.140  72.360  92.400  1.00  0.00           O
ATOM    931  N   PHE B  19      92.680  71.640  90.930  1.00  0.00           N
ATOM    932  HN  PHE B  19      93.640  71.710  90.670  1.00  0.00           H
ATOM    933  CA  PHE B  19      92.020  70.620  90.120  1.00  0.00           C
ATOM    934  HA  PHE B  19      90.970  70.560  90.390  1.00  0.00           H
ATOM    935  CB  PHE B  19      92.190  70.970  88.650  1.00  0.00           C
ATOM    936  HB1 PHE B  19      93.250  71.140  88.360  1.00  0.00           H
ATOM    937  HB2 PHE B  19      91.660  71.950  88.580  1.00  0.00           H
ATOM    938  CG  PHE B  19      91.680  70.020  87.590  1.00  0.00           C
ATOM    939  CD1 PHE B  19      92.300  70.050  86.350  1.00  0.00           C
ATOM    940  HD1 PHE B  19      93.120  70.700  86.080  1.00  0.00           H
ATOM    941  CE1 PHE B  19      91.880  69.170  85.300  1.00  0.00           C
ATOM    942  HE1 PHE B  19      92.160  69.200  84.260  1.00  0.00           H
ATOM    943  CZ  PHE B  19      90.840  68.300  85.600  1.00  0.00           C
ATOM    944  HZ  PHE B  19      90.330  67.810  84.790  1.00  0.00           H
ATOM    945  CD2 PHE B  19      90.610  69.170  87.900  1.00  0.00           C
ATOM    946  HD2 PHE B  19      90.140  69.190  88.870  1.00  0.00           H
ATOM    947  CE2 PHE B  19      90.200  68.310  86.850  1.00  0.00           C
ATOM    948  HE2 PHE B  19      89.350  67.650  86.910  1.00  0.00           H
ATOM    949  C   PHE B  19      92.510  69.230  90.480  1.00  0.00           C
ATOM    950  O   PHE B  19      93.590  68.930  90.000  1.00  0.00           O
ATOM    951  N   PHE B  20      91.760  68.430  91.270  1.00  0.00           N
ATOM    952  HN  PHE B  20      90.910  68.840  91.580  1.00  0.00           H
ATOM    953  CA  PHE B  20      92.210  67.170  91.900  1.00  0.00           C
ATOM    954  HA  PHE B  20      91.330  66.720  92.330  1.00  0.00           H
ATOM    955  CB  PHE B  20      93.030  66.140  91.070  1.00  0.00           C
ATOM    956  HB1 PHE B  20      93.500  65.310  91.650  1.00  0.00           H
ATOM    957  HB2 PHE B  20      93.890  66.620  90.570  1.00  0.00           H
ATOM    958  CG  PHE B  20      92.210  65.440  90.000  1.00  0.00           C
ATOM    959  CD1 PHE B  20      92.340  65.830  88.660  1.00  0.00           C
ATOM    960  HD1 PHE B  20      92.960  66.690  88.420  1.00  0.00           H
ATOM    961  CE1 PHE B  20      91.610  65.260  87.610  1.00  0.00           C
ATOM    962  HE1 PHE B  20      91.990  65.470  86.620  1.00  0.00           H
ATOM    963  CZ  PHE B  20      90.860  64.070  87.940  1.00  0.00           C
ATOM    964  HZ  PHE B  20      90.480  63.610  87.040  1.00  0.00           H
ATOM    965  CD2 PHE B  20      91.320  64.400  90.270  1.00  0.00           C
ATOM    966  HD2 PHE B  20      91.200  64.050  91.280  1.00  0.00           H
ATOM    967  CE2 PHE B  20      90.710  63.630  89.300  1.00  0.00           C
ATOM    968  HE2 PHE B  20      90.000  62.850  89.520  1.00  0.00           H
ATOM    969  C   PHE B  20      93.020  67.390  93.280  1.00  0.00           C
ATOM    970  O   PHE B  20      94.260  67.470  93.280  1.00  0.00           O
ATOM    971  N   ALA B  21      92.290  67.470  94.390  1.00  0.00           N
ATOM    972  HN  ALA B  21      91.300  67.600  94.370  1.00  0.00           H
ATOM    973  CA  ALA B  21      92.900  67.550  95.710  1.00  0.00           C
ATOM    974  HA  ALA B  21      93.620  68.350  95.770  1.00  0.00           H
ATOM    975  CB  ALA B  21      91.670  67.730  96.690  1.00  0.00           C
ATOM    976  HB1 ALA B  21      90.970  66.890  96.490  1.00  0.00           H
ATOM    977  HB2 ALA B  21      91.930  67.780  97.760  1.00  0.00           H
ATOM    978  HB3 ALA B  21      91.260  68.740  96.480  1.00  0.00           H
ATOM    979  C   ALA B  21      93.660  66.280  96.060  1.00  0.00           C
ATOM    980  O   ALA B  21      94.790  66.350  96.580  1.00  0.00           O
ATOM    981  N   GLU B  22      93.180  65.050  95.620  1.00  0.00           N
ATOM    982  HN  GLU B  22      92.440  65.020  94.940  1.00  0.00           H
ATOM    983  CA  GLU B  22      93.830  63.800  95.830  1.00  0.00           C
ATOM    984  HA  GLU B  22      94.350  63.790  96.770  1.00  0.00           H
ATOM    985  CB  GLU B  22      92.800  62.630  96.080  1.00  0.00           C
ATOM    986  HB1 GLU B  22      93.250  61.620  96.100  1.00  0.00           H
ATOM    987  HB2 GLU B  22      92.110  62.610  95.200  1.00  0.00           H
ATOM    988  CG  GLU B  22      91.980  62.830  97.400  1.00  0.00           C
ATOM    989  HG1 GLU B  22      91.400  61.890  97.540  1.00  0.00           H
ATOM    990  HG2 GLU B  22      91.310  63.710  97.440  1.00  0.00           H
ATOM    991  CD  GLU B  22      92.830  62.860  98.680  1.00  0.00           C
ATOM    992  OE1 GLU B  22      92.970  63.930  99.350  1.00  0.00           O
ATOM    993  OE2 GLU B  22      93.440  61.810  98.960  1.00  0.00           O
ATOM    994  C   GLU B  22      94.880  63.410  94.720  1.00  0.00           C
ATOM    995  O   GLU B  22      94.680  63.730  93.590  1.00  0.00           O
ATOM    996  N   ASP B  23      95.890  62.610  95.050  1.00  0.00           N
ATOM    997  HN  ASP B  23      96.020  62.340  96.010  1.00  0.00           H
ATOM    998  CA  ASP B  23      96.850  62.080  94.170  1.00  0.00           C
ATOM    999  HA  ASP B  23      96.940  62.740  93.320  1.00  0.00           H
ATOM   1000  CB  ASP B  23      98.260  61.830  94.880  1.00  0.00           C
ATOM   1001  HB1 ASP B  23      98.950  61.580  94.040  1.00  0.00           H
ATOM   1002  HB2 ASP B  23      98.260  60.940  95.550  1.00  0.00           H
ATOM   1003  CG  ASP B  23      98.850  62.960  95.710  1.00  0.00           C
ATOM   1004  OD1 ASP B  23      99.940  62.760  96.260  1.00  0.00           O
ATOM   1005  OD2 ASP B  23      98.280  64.090  95.750  1.00  0.00           O
ATOM   1006  C   ASP B  23      96.350  60.810  93.480  1.00  0.00           C
ATOM   1007  O   ASP B  23      96.870  59.720  93.750  1.00  0.00           O
ATOM   1008  N   VAL B  24      95.370  60.980  92.510  1.00  0.00           N
ATOM   1009  HN  VAL B  24      94.990  61.900  92.430  1.00  0.00           H
ATOM   1010  CA  VAL B  24      94.630  59.990  91.740  1.00  0.00           C
ATOM   1011  HA  VAL B  24      94.030  59.430  92.430  1.00  0.00           H
ATOM   1012  CB  VAL B  24      93.520  60.510  90.870  1.00  0.00           C
ATOM   1013  HB  VAL B  24      92.990  59.610  90.510  1.00  0.00           H
ATOM   1014  CG1 VAL B  24      92.520  61.210  91.770  1.00  0.00           C
ATOM   1015 HG11 VAL B  24      91.730  61.580  91.080  1.00  0.00           H
ATOM   1016 HG12 VAL B  24      92.120  60.460  92.490  1.00  0.00           H
ATOM   1017 HG13 VAL B  24      92.950  62.020  92.390  1.00  0.00           H
ATOM   1018  CG2 VAL B  24      94.130  61.430  89.780  1.00  0.00           C
ATOM   1019 HG21 VAL B  24      94.600  62.400  90.060  1.00  0.00           H
ATOM   1020 HG22 VAL B  24      94.840  60.880  89.130  1.00  0.00           H
ATOM   1021 HG23 VAL B  24      93.360  61.630  89.000  1.00  0.00           H
ATOM   1022  C   VAL B  24      95.530  59.100  90.940  1.00  0.00           C
ATOM   1023  O   VAL B  24      96.660  59.430  90.550  1.00  0.00           O
ATOM   1024  N   GLY B  25      95.100  57.860  90.620  1.00  0.00           N
ATOM   1025  HN  GLY B  25      94.220  57.570  91.000  1.00  0.00           H
ATOM   1026  CA  GLY B  25      95.870  56.950  89.770  1.00  0.00           C
ATOM   1027  HA1 GLY B  25      96.840  56.890  90.250  1.00  0.00           H
ATOM   1028  HA2 GLY B  25      95.370  56.000  89.730  1.00  0.00           H
ATOM   1029  C   GLY B  25      96.010  57.260  88.290  1.00  0.00           C
ATOM   1030  O   GLY B  25      96.940  56.920  87.640  1.00  0.00           O
ATOM   1031  N   SER B  26      95.050  57.870  87.670  1.00  0.00           N
ATOM   1032  HN  SER B  26      94.200  57.950  88.180  1.00  0.00           H
ATOM   1033  CA  SER B  26      94.990  58.330  86.290  1.00  0.00           C
ATOM   1034  HA  SER B  26      96.000  58.600  86.020  1.00  0.00           H
ATOM   1035  CB  SER B  26      94.520  57.260  85.290  1.00  0.00           C
ATOM   1036  HB1 SER B  26      93.560  56.820  85.620  1.00  0.00           H
ATOM   1037  HB2 SER B  26      95.220  56.400  85.280  1.00  0.00           H
ATOM   1038  OG  SER B  26      94.350  57.760  83.940  1.00  0.00           O
ATOM   1039  HG1 SER B  26      94.820  57.150  83.350  1.00  0.00           H
ATOM   1040  C   SER B  26      94.200  59.590  86.020  1.00  0.00           C
ATOM   1041  O   SER B  26      93.050  59.700  86.400  1.00  0.00           O
ATOM   1042  N   ASN B  27      94.830  60.520  85.310  1.00  0.00           N
ATOM   1043  HN  ASN B  27      95.720  60.330  84.900  1.00  0.00           H
ATOM   1044  CA  ASN B  27      94.170  61.710  84.860  1.00  0.00           C
ATOM   1045  HA  ASN B  27      93.350  61.960  85.510  1.00  0.00           H
ATOM   1046  CB  ASN B  27      95.160  62.870  84.710  1.00  0.00           C
ATOM   1047  HB1 ASN B  27      94.610  63.740  84.290  1.00  0.00           H
ATOM   1048  HB2 ASN B  27      95.920  62.530  83.970  1.00  0.00           H
ATOM   1049  CG  ASN B  27      95.910  63.340  86.020  1.00  0.00           C
ATOM   1050  OD1 ASN B  27      95.640  62.820  87.080  1.00  0.00           O
ATOM   1051  ND2 ASN B  27      96.780  64.340  85.940  1.00  0.00           N
ATOM   1052 HD21 ASN B  27      97.100  64.640  85.040  1.00  0.00           H
ATOM   1053 HD22 ASN B  27      96.930  64.850  86.790  1.00  0.00           H
ATOM   1054  C   ASN B  27      93.560  61.560  83.490  1.00  0.00           C
ATOM   1055  O   ASN B  27      93.460  62.520  82.730  1.00  0.00           O
ATOM   1056  N   LYS B  28      93.120  60.340  83.090  1.00  0.00           N
ATOM   1057  HN  LYS B  28      93.450  59.560  83.600  1.00  0.00           H
ATOM   1058  CA  LYS B  28      92.340  60.100  81.900  1.00  0.00           C
ATOM   1059  HA  LYS B  28      92.980  60.390  81.080  1.00  0.00           H
ATOM   1060  CB  LYS B  28      92.020  58.650  81.730  1.00  0.00           C
ATOM   1061  HB1 LYS B  28      93.000  58.130  81.620  1.00  0.00           H
ATOM   1062  HB2 LYS B  28      91.480  58.330  80.810  1.00  0.00           H
ATOM   1063  CG  LYS B  28      91.260  57.980  82.930  1.00  0.00           C
ATOM   1064  HG1 LYS B  28      90.200  58.260  83.050  1.00  0.00           H
ATOM   1065  HG2 LYS B  28      91.740  58.300  83.880  1.00  0.00           H
ATOM   1066  CD  LYS B  28      91.430  56.530  82.700  1.00  0.00           C
ATOM   1067  HD1 LYS B  28      91.100  56.170  81.700  1.00  0.00           H
ATOM   1068  HD2 LYS B  28      92.460  56.220  82.990  1.00  0.00           H
ATOM   1069  CE  LYS B  28      90.400  55.810  83.660  1.00  0.00           C
ATOM   1070  HE1 LYS B  28      89.360  56.060  83.390  1.00  0.00           H
ATOM   1071  HE2 LYS B  28      90.610  56.140  84.700  1.00  0.00           H
ATOM   1072  NZ  LYS B  28      90.620  54.340  83.650  1.00  0.00           N
ATOM   1073  HZ1 LYS B  28      90.460  53.950  82.700  1.00  0.00           H
ATOM   1074  HZ2 LYS B  28      91.520  54.060  84.080  1.00  0.00           H
ATOM   1075  HZ3 LYS B  28      89.910  53.920  84.280  1.00  0.00           H
ATOM   1076  C   LYS B  28      91.110  60.890  81.660  1.00  0.00           C
ATOM   1077  O   LYS B  28      90.190  60.820  82.440  1.00  0.00           O
ATOM   1078  N   GLY B  29      90.970  61.730  80.610  1.00  0.00           N
ATOM   1079  HN  GLY B  29      91.630  61.750  79.870  1.00  0.00           H
ATOM   1080  CA  GLY B  29      89.790  62.580  80.410  1.00  0.00           C
ATOM   1081  HA1 GLY B  29      89.720  62.820  79.360  1.00  0.00           H
ATOM   1082  HA2 GLY B  29      88.880  62.050  80.680  1.00  0.00           H
ATOM   1083  C   GLY B  29      89.800  63.750  81.270  1.00  0.00           C
ATOM   1084  O   GLY B  29      88.740  64.110  81.790  1.00  0.00           O
ATOM   1085  N   ALA B  30      90.990  64.360  81.560  1.00  0.00           N
ATOM   1086  HN  ALA B  30      91.890  63.960  81.440  1.00  0.00           H
ATOM   1087  CA  ALA B  30      91.050  65.580  82.270  1.00  0.00           C
ATOM   1088  HA  ALA B  30      90.090  66.000  82.540  1.00  0.00           H
ATOM   1089  CB  ALA B  30      91.930  65.520  83.520  1.00  0.00           C
ATOM   1090  HB1 ALA B  30      92.930  65.120  83.230  1.00  0.00           H
ATOM   1091  HB2 ALA B  30      92.080  66.480  84.050  1.00  0.00           H
ATOM   1092  HB3 ALA B  30      91.470  64.810  84.250  1.00  0.00           H
ATOM   1093  C   ALA B  30      91.540  66.640  81.350  1.00  0.00           C
ATOM   1094  O   ALA B  30      92.620  66.560  80.870  1.00  0.00           O
ATOM   1095  N   ILE B  31      90.730  67.720  81.270  1.00  0.00           N
ATOM   1096  HN  ILE B  31      89.920  67.780  81.850  1.00  0.00           H
ATOM   1097  CA  ILE B  31      91.060  68.930  80.510  1.00  0.00           C
ATOM   1098  HA  ILE B  31      92.040  68.990  80.080  1.00  0.00           H
ATOM   1099  CB  ILE B  31      90.020  69.230  79.340  1.00  0.00           C
ATOM   1100  HB  ILE B  31      88.990  69.380  79.720  1.00  0.00           H
ATOM   1101  CG2 ILE B  31      90.440  70.510  78.530  1.00  0.00           C
ATOM   1102 HG21 ILE B  31      90.450  71.450  79.130  1.00  0.00           H
ATOM   1103 HG22 ILE B  31      91.490  70.420  78.160  1.00  0.00           H
ATOM   1104 HG23 ILE B  31      89.780  70.760  77.680  1.00  0.00           H
ATOM   1105  CG1 ILE B  31      89.880  68.040  78.360  1.00  0.00           C
ATOM   1106 HG11 ILE B  31      90.870  67.590  78.150  1.00  0.00           H
ATOM   1107 HG12 ILE B  31      89.440  68.400  77.400  1.00  0.00           H
ATOM   1108  CD  ILE B  31      88.820  67.070  78.690  1.00  0.00           C
ATOM   1109  HD1 ILE B  31      87.820  67.550  78.600  1.00  0.00           H
ATOM   1110  HD2 ILE B  31      88.760  66.360  77.840  1.00  0.00           H
ATOM   1111  HD3 ILE B  31      88.870  66.540  79.660  1.00  0.00           H
ATOM   1112  C   ILE B  31      91.100  70.190  81.380  1.00  0.00           C
ATOM   1113  O   ILE B  31      90.140  70.500  82.020  1.00  0.00           O
ATOM   1114  N   ILE B  32      92.230  70.910  81.440  1.00  0.00           N
ATOM   1115  HN  ILE B  32      93.100  70.510  81.160  1.00  0.00           H
ATOM   1116  CA  ILE B  32      92.330  72.200  82.060  1.00  0.00           C
ATOM   1117  HA  ILE B  32      91.330  72.520  82.310  1.00  0.00           H
ATOM   1118  CB  ILE B  32      93.120  72.190  83.380  1.00  0.00           C
ATOM   1119  HB  ILE B  32      92.530  71.630  84.140  1.00  0.00           H
ATOM   1120  CG2 ILE B  32      94.500  71.540  83.250  1.00  0.00           C
ATOM   1121 HG21 ILE B  32      95.030  71.620  84.220  1.00  0.00           H
ATOM   1122 HG22 ILE B  32      94.410  70.480  82.920  1.00  0.00           H
ATOM   1123 HG23 ILE B  32      95.160  72.020  82.510  1.00  0.00           H
ATOM   1124  CG1 ILE B  32      93.260  73.670  83.880  1.00  0.00           C
ATOM   1125 HG11 ILE B  32      92.410  74.370  83.720  1.00  0.00           H
ATOM   1126 HG12 ILE B  32      94.140  74.030  83.300  1.00  0.00           H
ATOM   1127  CD  ILE B  32      93.650  73.710  85.410  1.00  0.00           C
ATOM   1128  HD1 ILE B  32      92.980  73.020  85.970  1.00  0.00           H
ATOM   1129  HD2 ILE B  32      94.700  73.440  85.650  1.00  0.00           H
ATOM   1130  HD3 ILE B  32      93.490  74.780  85.640  1.00  0.00           H
ATOM   1131  C   ILE B  32      92.950  73.200  81.080  1.00  0.00           C
ATOM   1132  O   ILE B  32      93.970  73.030  80.470  1.00  0.00           O
ATOM   1133  N   GLY B  33      92.160  74.330  80.810  1.00  0.00           N
ATOM   1134  HN  GLY B  33      91.260  74.370  81.240  1.00  0.00           H
ATOM   1135  CA  GLY B  33      92.480  75.470  79.990  1.00  0.00           C
ATOM   1136  HA1 GLY B  33      93.530  75.350  79.750  1.00  0.00           H
ATOM   1137  HA2 GLY B  33      91.840  75.530  79.120  1.00  0.00           H
ATOM   1138  C   GLY B  33      92.300  76.770  80.800  1.00  0.00           C
ATOM   1139  O   GLY B  33      91.690  76.900  81.840  1.00  0.00           O
ATOM   1140  N   LEU B  34      92.720  77.850  80.150  1.00  0.00           N
ATOM   1141  HN  LEU B  34      93.180  77.810  79.260  1.00  0.00           H
ATOM   1142  CA  LEU B  34      92.290  79.170  80.520  1.00  0.00           C
ATOM   1143  HA  LEU B  34      91.950  79.280  81.540  1.00  0.00           H
ATOM   1144  CB  LEU B  34      93.380  80.280  80.140  1.00  0.00           C
ATOM   1145  HB1 LEU B  34      93.050  81.300  80.450  1.00  0.00           H
ATOM   1146  HB2 LEU B  34      93.740  80.370  79.090  1.00  0.00           H
ATOM   1147  CG  LEU B  34      94.750  80.020  80.900  1.00  0.00           C
ATOM   1148  HG  LEU B  34      95.270  79.140  80.450  1.00  0.00           H
ATOM   1149  CD1 LEU B  34      95.790  81.160  80.770  1.00  0.00           C
ATOM   1150 HD11 LEU B  34      95.860  81.470  79.710  1.00  0.00           H
ATOM   1151 HD12 LEU B  34      95.400  82.000  81.390  1.00  0.00           H
ATOM   1152 HD13 LEU B  34      96.840  80.940  81.050  1.00  0.00           H
ATOM   1153  CD2 LEU B  34      94.520  79.890  82.410  1.00  0.00           C
ATOM   1154 HD21 LEU B  34      94.280  78.840  82.670  1.00  0.00           H
ATOM   1155 HD22 LEU B  34      95.530  79.980  82.850  1.00  0.00           H
ATOM   1156 HD23 LEU B  34      93.820  80.660  82.800  1.00  0.00           H
ATOM   1157  C   LEU B  34      91.000  79.400  79.750  1.00  0.00           C
ATOM   1158  O   LEU B  34      89.940  79.720  80.390  1.00  0.00           O
ATOM   1159  N   MET B  35      91.080  79.280  78.450  1.00  0.00           N
ATOM   1160  HN  MET B  35      91.990  79.220  78.040  1.00  0.00           H
ATOM   1161  CA  MET B  35      89.910  79.230  77.600  1.00  0.00           C
ATOM   1162  HA  MET B  35      89.060  79.490  78.220  1.00  0.00           H
ATOM   1163  CB  MET B  35      90.000  80.200  76.370  1.00  0.00           C
ATOM   1164  HB1 MET B  35      89.250  79.990  75.590  1.00  0.00           H
ATOM   1165  HB2 MET B  35      90.960  79.950  75.870  1.00  0.00           H
ATOM   1166  CG  MET B  35      89.880  81.660  76.750  1.00  0.00           C
ATOM   1167  HG1 MET B  35      88.880  81.880  77.170  1.00  0.00           H
ATOM   1168  HG2 MET B  35      89.770  82.090  75.730  1.00  0.00           H
ATOM   1169  SD  MET B  35      91.130  82.450  77.760  1.00  0.00           S
ATOM   1170  CE  MET B  35      91.330  83.920  76.710  1.00  0.00           C
ATOM   1171  HE1 MET B  35      91.800  84.790  77.200  1.00  0.00           H
ATOM   1172  HE2 MET B  35      91.890  83.680  75.780  1.00  0.00           H
ATOM   1173  HE3 MET B  35      90.320  84.240  76.360  1.00  0.00           H
ATOM   1174  C   MET B  35      89.730  77.820  77.130  1.00  0.00           C
ATOM   1175  O   MET B  35      90.680  77.080  76.830  1.00  0.00           O
ATOM   1176  N   VAL B  36      88.520  77.320  77.110  1.00  0.00           N
ATOM   1177  HN  VAL B  36      87.770  77.710  77.640  1.00  0.00           H
ATOM   1178  CA  VAL B  36      88.260  75.900  76.750  1.00  0.00           C
ATOM   1179  HA  VAL B  36      89.040  75.490  76.120  1.00  0.00           H
ATOM   1180  CB  VAL B  36      88.030  75.000  78.030  1.00  0.00           C
ATOM   1181  HB  VAL B  36      87.240  75.400  78.700  1.00  0.00           H
ATOM   1182  CG1 VAL B  36      87.810  73.570  77.630  1.00  0.00           C
ATOM   1183 HG11 VAL B  36      88.640  73.250  76.970  1.00  0.00           H
ATOM   1184 HG12 VAL B  36      87.760  72.860  78.480  1.00  0.00           H
ATOM   1185 HG13 VAL B  36      86.830  73.460  77.110  1.00  0.00           H
ATOM   1186  CG2 VAL B  36      89.270  74.920  78.940  1.00  0.00           C
ATOM   1187 HG21 VAL B  36      89.590  75.900  79.370  1.00  0.00           H
ATOM   1188 HG22 VAL B  36      89.020  74.340  79.850  1.00  0.00           H
ATOM   1189 HG23 VAL B  36      90.070  74.370  78.390  1.00  0.00           H
ATOM   1190  C   VAL B  36      87.070  75.850  75.800  1.00  0.00           C
ATOM   1191  O   VAL B  36      86.060  76.490  76.070  1.00  0.00           O
ATOM   1192  N   GLY B  37      87.100  75.230  74.630  1.00  0.00           N
ATOM   1193  HN  GLY B  37      87.990  74.850  74.370  1.00  0.00           H
ATOM   1194  CA  GLY B  37      85.950  75.070  73.710  1.00  0.00           C
ATOM   1195  HA1 GLY B  37      85.700  76.080  73.420  1.00  0.00           H
ATOM   1196  HA2 GLY B  37      86.150  74.330  72.950  1.00  0.00           H
ATOM   1197  C   GLY B  37      84.620  74.570  74.340  1.00  0.00           C
ATOM   1198  O   GLY B  37      84.430  74.270  75.500  1.00  0.00           O
ATOM   1199  N   GLY B  38      83.610  74.500  73.410  1.00  0.00           N
ATOM   1200  HN  GLY B  38      83.840  74.720  72.460  1.00  0.00           H
ATOM   1201  CA  GLY B  38      82.280  74.020  73.760  1.00  0.00           C
ATOM   1202  HA1 GLY B  38      82.010  74.450  74.710  1.00  0.00           H
ATOM   1203  HA2 GLY B  38      81.610  74.150  72.930  1.00  0.00           H
ATOM   1204  C   GLY B  38      82.370  72.580  74.170  1.00  0.00           C
ATOM   1205  O   GLY B  38      83.190  71.880  73.630  1.00  0.00           O
ATOM   1206  N   VAL B  39      81.440  72.140  75.000  1.00  0.00           N
ATOM   1207  HN  VAL B  39      80.790  72.820  75.340  1.00  0.00           H
ATOM   1208  CA  VAL B  39      81.480  70.830  75.590  1.00  0.00           C
ATOM   1209  HA  VAL B  39      82.390  70.360  75.240  1.00  0.00           H
ATOM   1210  CB  VAL B  39      81.580  70.950  77.130  1.00  0.00           C
ATOM   1211  HB  VAL B  39      80.720  71.410  77.670  1.00  0.00           H
ATOM   1212  CG1 VAL B  39      81.760  69.520  77.640  1.00  0.00           C
ATOM   1213 HG11 VAL B  39      80.820  68.920  77.580  1.00  0.00           H
ATOM   1214 HG12 VAL B  39      82.400  68.910  76.970  1.00  0.00           H
ATOM   1215 HG13 VAL B  39      82.140  69.440  78.680  1.00  0.00           H
ATOM   1216  CG2 VAL B  39      82.860  71.750  77.520  1.00  0.00           C
ATOM   1217 HG21 VAL B  39      82.450  72.780  77.480  1.00  0.00           H
ATOM   1218 HG22 VAL B  39      83.050  71.590  78.600  1.00  0.00           H
ATOM   1219 HG23 VAL B  39      83.760  71.680  76.880  1.00  0.00           H
ATOM   1220  C   VAL B  39      80.250  69.910  75.270  1.00  0.00           C
ATOM   1221  O   VAL B  39      79.130  70.400  75.260  1.00  0.00           O
ATOM   1222  N   VAL B  40      80.480  68.620  74.860  1.00  0.00           N
ATOM   1223  HN  VAL B  40      81.430  68.330  74.870  1.00  0.00           H
ATOM   1224  CA  VAL B  40      79.440  67.790  74.250  1.00  0.00           C
ATOM   1225  HA  VAL B  40      78.440  68.160  74.410  1.00  0.00           H
ATOM   1226  CB  VAL B  40      79.610  67.540  72.760  1.00  0.00           C
ATOM   1227  HB  VAL B  40      80.660  67.200  72.660  1.00  0.00           H
ATOM   1228  CG1 VAL B  40      78.590  66.570  72.100  1.00  0.00           C
ATOM   1229 HG11 VAL B  40      78.760  65.530  72.460  1.00  0.00           H
ATOM   1230 HG12 VAL B  40      77.530  66.860  72.290  1.00  0.00           H
ATOM   1231 HG13 VAL B  40      78.700  66.470  71.000  1.00  0.00           H
ATOM   1232  CG2 VAL B  40      79.340  68.870  72.000  1.00  0.00           C
ATOM   1233 HG21 VAL B  40      79.230  68.740  70.900  1.00  0.00           H
ATOM   1234 HG22 VAL B  40      78.440  69.430  72.340  1.00  0.00           H
ATOM   1235 HG23 VAL B  40      80.230  69.530  72.010  1.00  0.00           H
ATOM   1236  C   VAL B  40      79.470  66.470  75.020  1.00  0.00           C
ATOM   1237  O   VAL B  40      80.570  65.970  75.140  1.00  0.00           O
ATOM   1238  N   ILE B  41      78.350  65.830  75.420  1.00  0.00           N
ATOM   1239  HN  ILE B  41      77.450  66.240  75.520  1.00  0.00           H
ATOM   1240  CA  ILE B  41      78.410  64.430  75.880  1.00  0.00           C
ATOM   1241  HA  ILE B  41      79.380  64.010  75.650  1.00  0.00           H
ATOM   1242  CB  ILE B  41      77.950  64.330  77.300  1.00  0.00           C
ATOM   1243  HB  ILE B  41      76.880  64.630  77.440  1.00  0.00           H
ATOM   1244  CG2 ILE B  41      77.990  62.880  77.670  1.00  0.00           C
ATOM   1245 HG21 ILE B  41      78.930  62.360  77.370  1.00  0.00           H
ATOM   1246 HG22 ILE B  41      77.730  62.830  78.750  1.00  0.00           H
ATOM   1247 HG23 ILE B  41      77.210  62.210  77.250  1.00  0.00           H
ATOM   1248  CG1 ILE B  41      78.850  65.240  78.220  1.00  0.00           C
ATOM   1249 HG11 ILE B  41      79.460  66.030  77.720  1.00  0.00           H
ATOM   1250 HG12 ILE B  41      79.630  64.630  78.720  1.00  0.00           H
ATOM   1251  CD  ILE B  41      78.220  65.860  79.490  1.00  0.00           C
ATOM   1252  HD1 ILE B  41      77.510  66.660  79.210  1.00  0.00           H
ATOM   1253  HD2 ILE B  41      77.700  65.120  80.140  1.00  0.00           H
ATOM   1254  HD3 ILE B  41      79.040  66.300  80.100  1.00  0.00           H
ATOM   1255  C   ILE B  41      77.590  63.710  74.840  1.00  0.00           C
ATOM   1256  O   ILE B  41      76.560  64.200  74.370  1.00  0.00           O
ATOM   1257  N   ALA B  42      78.030  62.470  74.560  1.00  0.00           N
ATOM   1258  HN  ALA B  42      78.950  62.170  74.820  1.00  0.00           H
ATOM   1259  CA  ALA B  42      77.360  61.650  73.520  1.00  0.00           C
ATOM   1260  HA  ALA B  42      76.730  62.270  72.910  1.00  0.00           H
ATOM   1261  CB  ALA B  42      78.490  60.930  72.590  1.00  0.00           C
ATOM   1262  HB1 ALA B  42      78.770  61.750  71.890  1.00  0.00           H
ATOM   1263  HB2 ALA B  42      79.390  60.570  73.130  1.00  0.00           H
ATOM   1264  HB3 ALA B  42      77.990  60.070  72.100  1.00  0.00           H
ATOM   1265  C   ALA B  42      76.460  60.590  74.140  1.00  0.00           C
ATOM   1266  O   ALA B  42      75.820  59.860  73.420  1.00  0.00           O
ATOM   1267  N   NME B  43      76.320  60.600  75.510  1.00  0.00           N
ATOM   1268  HN  NME B  43      76.980  61.060  76.090  1.00  0.00           H
ATOM   1269  CH3 NME B  43      75.310  59.760  76.120  1.00  0.00           C
ATOM   1270 HH31 NME B  43      75.810  58.810  76.380  1.00  0.00           H
ATOM   1271 HH32 NME B  43      74.950  60.230  77.070  1.00  0.00           H
ATOM   1272 HH33 NME B  43      74.520  59.500  75.380  1.00  0.00           H
ATOM   1273  CH3 ACE C   0     119.910 100.310 106.360  1.00  0.00           C
ATOM   1274 HH31 ACE C   0     119.230  99.450 106.560  1.00  0.00           H
ATOM   1275 HH32 ACE C   0     120.520 100.050 105.470  1.00  0.00           H
ATOM   1276 HH33 ACE C   0     120.450 100.440 107.330  1.00  0.00           H
ATOM   1277  C   ACE C   0     119.030 101.460 106.100  1.00  0.00           C
ATOM   1278  O   ACE C   0     117.860 101.410 106.520  1.00  0.00           O
ATOM   1279  N   ASP C   1     119.550 102.390 105.360  1.00  0.00           N
ATOM   1280  HN  ASP C   1     120.440 102.220 104.960  1.00  0.00           H
ATOM   1281  CA  ASP C   1     118.930 103.710 105.080  1.00  0.00           C
ATOM   1282  HA  ASP C   1     118.550 103.980 106.050  1.00  0.00           H
ATOM   1283  CB  ASP C   1     119.980 104.750 104.620  1.00  0.00           C
ATOM   1284  HB1 ASP C   1     119.540 105.760 104.500  1.00  0.00           H
ATOM   1285  HB2 ASP C   1     120.520 104.390 103.720  1.00  0.00           H
ATOM   1286  CG  ASP C   1     121.070 104.910 105.590  1.00  0.00           C
ATOM   1287  OD1 ASP C   1     122.330 104.990 105.210  1.00  0.00           O
ATOM   1288  OD2 ASP C   1     120.740 105.120 106.800  1.00  0.00           O
ATOM   1289  C   ASP C   1     117.770 103.550 104.160  1.00  0.00           C
ATOM   1290  O   ASP C   1     116.670 104.140 104.380  1.00  0.00           O
ATOM   1291  N   ALA C   2     117.910 102.650 103.110  1.00  0.00           N
ATOM   1292  HN  ALA C   2     118.770 102.190 102.890  1.00  0.00           H
ATOM   1293  CA  ALA C   2     116.830 102.570 102.140  1.00  0.00           C
ATOM   1294  HA  ALA C   2     116.330 103.520 102.100  1.00  0.00           H
ATOM   1295  CB  ALA C   2     117.440 102.410 100.690  1.00  0.00           C
ATOM   1296  HB1 ALA C   2     117.900 101.410 100.550  1.00  0.00           H
ATOM   1297  HB2 ALA C   2     116.630 102.520  99.940  1.00  0.00           H
ATOM   1298  HB3 ALA C   2     118.210 103.190 100.570  1.00  0.00           H
ATOM   1299  C   ALA C   2     115.850 101.460 102.400  1.00  0.00           C
ATOM   1300  O   ALA C   2     114.950 101.240 101.620  1.00  0.00           O
ATOM   1301  N   GLU C   3     115.890 100.710 103.500  1.00  0.00           N
ATOM   1302  HN  GLU C   3     116.610 100.910 104.160  1.00  0.00           H
ATOM   1303  CA  GLU C   3     114.840  99.820 103.890  1.00  0.00           C
ATOM   1304  HA  GLU C   3     114.400  99.430 102.980  1.00  0.00           H
ATOM   1305  CB  GLU C   3     115.490  98.800 104.860  1.00  0.00           C
ATOM   1306  HB1 GLU C   3     114.760  98.250 105.480  1.00  0.00           H
ATOM   1307  HB2 GLU C   3     116.160  99.370 105.530  1.00  0.00           H
ATOM   1308  CG  GLU C   3     116.350  97.750 104.200  1.00  0.00           C
ATOM   1309  HG1 GLU C   3     116.980  97.270 104.980  1.00  0.00           H
ATOM   1310  HG2 GLU C   3     117.050  98.180 103.460  1.00  0.00           H
ATOM   1311  CD  GLU C   3     115.510  96.640 103.570  1.00  0.00           C
ATOM   1312  OE1 GLU C   3     114.660  96.890 102.720  1.00  0.00           O
ATOM   1313  OE2 GLU C   3     115.770  95.480 103.910  1.00  0.00           O
ATOM   1314  C   GLU C   3     113.760 100.560 104.740  1.00  0.00           C
ATOM   1315  O   GLU C   3     114.080 101.410 105.510  1.00  0.00           O
ATOM   1316  N   PHE C   4     112.490 100.150 104.640  1.00  0.00           N
ATOM   1317  HN  PHE C   4     112.320  99.380 104.020  1.00  0.00           H
ATOM   1318  CA  PHE C   4     111.440 100.880 105.300  1.00  0.00           C
ATOM   1319  HA  PHE C   4     111.800 101.840 105.620  1.00  0.00           H
ATOM   1320  CB  PHE C   4     110.160 100.850 104.470  1.00  0.00           C
ATOM   1321  HB1 PHE C   4     109.250 101.030 105.070  1.00  0.00           H
ATOM   1322  HB2 PHE C   4     109.960  99.810 104.150  1.00  0.00           H
ATOM   1323  CG  PHE C   4     110.280 101.760 103.260  1.00  0.00           C
ATOM   1324  CD1 PHE C   4     110.530 101.350 101.920  1.00  0.00           C
ATOM   1325  HD1 PHE C   4     110.610 100.280 101.750  1.00  0.00           H
ATOM   1326  CE1 PHE C   4     110.330 102.250 100.820  1.00  0.00           C
ATOM   1327  HE1 PHE C   4     110.460 102.020  99.770  1.00  0.00           H
ATOM   1328  CZ  PHE C   4     110.060 103.640 101.110  1.00  0.00           C
ATOM   1329  HZ  PHE C   4     110.040 104.310 100.270  1.00  0.00           H
ATOM   1330  CD2 PHE C   4     110.020 103.170 103.500  1.00  0.00           C
ATOM   1331  HD2 PHE C   4     109.870 103.540 104.500  1.00  0.00           H
ATOM   1332  CE2 PHE C   4     109.840 104.070 102.410  1.00  0.00           C
ATOM   1333  HE2 PHE C   4     109.580 105.090 102.650  1.00  0.00           H
ATOM   1334  C   PHE C   4     111.170 100.150 106.610  1.00  0.00           C
ATOM   1335  O   PHE C   4     111.400  98.950 106.670  1.00  0.00           O
ATOM   1336  N   ARG C   5     110.730 100.850 107.700  1.00  0.00           N
ATOM   1337  HN  ARG C   5     110.490 101.810 107.570  1.00  0.00           H
ATOM   1338  CA  ARG C   5     110.220 100.170 108.830  1.00  0.00           C
ATOM   1339  HA  ARG C   5     110.870  99.370 109.130  1.00  0.00           H
ATOM   1340  CB  ARG C   5     110.090 101.180 109.990  1.00  0.00           C
ATOM   1341  HB1 ARG C   5     109.340 100.810 110.710  1.00  0.00           H
ATOM   1342  HB2 ARG C   5     109.770 102.180 109.620  1.00  0.00           H
ATOM   1343  CG  ARG C   5     111.430 101.370 110.790  1.00  0.00           C
ATOM   1344  HG1 ARG C   5     111.880 100.360 110.870  1.00  0.00           H
ATOM   1345  HG2 ARG C   5     111.220 101.760 111.800  1.00  0.00           H
ATOM   1346  CD  ARG C   5     112.530 102.260 110.270  1.00  0.00           C
ATOM   1347  HD1 ARG C   5     112.780 102.060 109.210  1.00  0.00           H
ATOM   1348  HD2 ARG C   5     113.430 102.040 110.870  1.00  0.00           H
ATOM   1349  NE  ARG C   5     112.130 103.680 110.460  1.00  0.00           N
ATOM   1350  HE  ARG C   5     111.170 103.960 110.560  1.00  0.00           H
ATOM   1351  CZ  ARG C   5     112.920 104.680 110.010  1.00  0.00           C
ATOM   1352  NH1 ARG C   5     114.210 104.500 109.690  1.00  0.00           N
ATOM   1353 HH11 ARG C   5     114.600 103.710 110.160  1.00  0.00           H
ATOM   1354 HH12 ARG C   5     114.820 105.290 109.610  1.00  0.00           H
ATOM   1355  NH2 ARG C   5     112.430 105.920 109.980  1.00  0.00           N
ATOM   1356 HH21 ARG C   5     111.520 106.030 110.380  1.00  0.00           H
ATOM   1357 HH22 ARG C   5     112.840 106.790 109.700  1.00  0.00           H
ATOM   1358  C   ARG C   5     108.760  99.630 108.610  1.00  0.00           C
ATOM   1359  O   ARG C   5     108.010 100.200 107.860  1.00  0.00           O
ATOM   1360  N   HIS C   6     108.340  98.600 109.360  1.00  0.00           N
ATOM   1361  HN  HIS C   6     108.900  98.150 110.060  1.00  0.00           H
ATOM   1362  CA  HIS C   6     106.920  98.180 109.490  1.00  0.00           C
ATOM   1363  HA  HIS C   6     106.810  97.610 110.400  1.00  0.00           H
ATOM   1364  CB  HIS C   6     105.790  99.290 109.690  1.00  0.00           C
ATOM   1365  HB1 HIS C   6     104.800  98.800 109.720  1.00  0.00           H
ATOM   1366  HB2 HIS C   6     105.920  99.940 108.800  1.00  0.00           H
ATOM   1367  ND1 HIS C   6     105.340  99.780 112.120  1.00  0.00           N
ATOM   1368  CG  HIS C   6     105.940 100.160 110.930  1.00  0.00           C
ATOM   1369  CE1 HIS C   6     105.680 100.770 112.960  1.00  0.00           C
ATOM   1370  HE1 HIS C   6     105.190 100.890 113.920  1.00  0.00           H
ATOM   1371  NE2 HIS C   6     106.480 101.680 112.370  1.00  0.00           N
ATOM   1372  HE2 HIS C   6     106.950 102.450 112.810  1.00  0.00           H
ATOM   1373  CD2 HIS C   6     106.630 101.360 111.040  1.00  0.00           C
ATOM   1374  HD2 HIS C   6     107.210 101.890 110.290  1.00  0.00           H
ATOM   1375  C   HIS C   6     106.380  97.310 108.350  1.00  0.00           C
ATOM   1376  O   HIS C   6     105.780  97.860 107.440  1.00  0.00           O
ATOM   1377  N   ASP C   7     106.610  96.000 108.350  1.00  0.00           N
ATOM   1378  HN  ASP C   7     107.070  95.500 109.090  1.00  0.00           H
ATOM   1379  CA  ASP C   7     106.540  95.200 107.110  1.00  0.00           C
ATOM   1380  HA  ASP C   7     106.660  95.800 106.220  1.00  0.00           H
ATOM   1381  CB  ASP C   7     107.560  94.070 107.370  1.00  0.00           C
ATOM   1382  HB1 ASP C   7     107.170  93.180 106.840  1.00  0.00           H
ATOM   1383  HB2 ASP C   7     107.670  93.890 108.460  1.00  0.00           H
ATOM   1384  CG  ASP C   7     108.980  94.380 106.790  1.00  0.00           C
ATOM   1385  OD1 ASP C   7     110.020  93.720 107.170  1.00  0.00           O
ATOM   1386  OD2 ASP C   7     109.120  95.100 105.750  1.00  0.00           O
ATOM   1387  C   ASP C   7     105.140  94.560 107.010  1.00  0.00           C
ATOM   1388  O   ASP C   7     104.800  93.820 106.120  1.00  0.00           O
ATOM   1389  N   SER C   8     104.360  94.790 108.110  1.00  0.00           N
ATOM   1390  HN  SER C   8     104.700  95.350 108.860  1.00  0.00           H
ATOM   1391  CA  SER C   8     102.980  94.300 108.180  1.00  0.00           C
ATOM   1392  HA  SER C   8     102.940  93.250 107.910  1.00  0.00           H
ATOM   1393  CB  SER C   8     102.200  94.510 109.550  1.00  0.00           C
ATOM   1394  HB1 SER C   8     101.250  93.940 109.440  1.00  0.00           H
ATOM   1395  HB2 SER C   8     102.040  95.610 109.600  1.00  0.00           H
ATOM   1396  OG  SER C   8     103.000  93.930 110.630  1.00  0.00           O
ATOM   1397  HG1 SER C   8     102.900  92.980 110.500  1.00  0.00           H
ATOM   1398  C   SER C   8     102.100  94.820 107.010  1.00  0.00           C
ATOM   1399  O   SER C   8     101.950  96.020 106.810  1.00  0.00           O
ATOM   1400  N   GLY C   9     101.650  93.860 106.160  1.00  0.00           N
ATOM   1401  HN  GLY C   9     101.920  92.920 106.360  1.00  0.00           H
ATOM   1402  CA  GLY C   9     100.930  94.100 104.940  1.00  0.00           C
ATOM   1403  HA1 GLY C   9     101.230  95.010 104.450  1.00  0.00           H
ATOM   1404  HA2 GLY C   9     101.160  93.230 104.340  1.00  0.00           H
ATOM   1405  C   GLY C   9      99.460  94.190 105.060  1.00  0.00           C
ATOM   1406  O   GLY C   9      98.850  94.580 106.080  1.00  0.00           O
ATOM   1407  N   TYR C  10      98.770  93.720 103.960  1.00  0.00           N
ATOM   1408  HN  TYR C  10      99.220  93.500 103.100  1.00  0.00           H
ATOM   1409  CA  TYR C  10      97.350  93.570 103.860  1.00  0.00           C
ATOM   1410  HA  TYR C  10      96.840  93.990 104.710  1.00  0.00           H
ATOM   1411  CB  TYR C  10      96.800  94.380 102.640  1.00  0.00           C
ATOM   1412  HB1 TYR C  10      95.690  94.330 102.600  1.00  0.00           H
ATOM   1413  HB2 TYR C  10      97.370  94.000 101.780  1.00  0.00           H
ATOM   1414  CG  TYR C  10      97.190  95.890 102.730  1.00  0.00           C
ATOM   1415  CD1 TYR C  10      98.270  96.460 102.060  1.00  0.00           C
ATOM   1416  HD1 TYR C  10      98.770  95.930 101.260  1.00  0.00           H
ATOM   1417  CE1 TYR C  10      98.780  97.690 102.390  1.00  0.00           C
ATOM   1418  HE1 TYR C  10      99.500  98.100 101.690  1.00  0.00           H
ATOM   1419  CZ  TYR C  10      98.320  98.370 103.490  1.00  0.00           C
ATOM   1420  OH  TYR C  10      99.000  99.570 103.800  1.00  0.00           O
ATOM   1421  HH  TYR C  10      98.590  99.950 104.580  1.00  0.00           H
ATOM   1422  CD2 TYR C  10      96.740  96.630 103.890  1.00  0.00           C
ATOM   1423  HD2 TYR C  10      95.900  96.320 104.500  1.00  0.00           H
ATOM   1424  CE2 TYR C  10      97.340  97.860 104.270  1.00  0.00           C
ATOM   1425  HE2 TYR C  10      97.100  98.450 105.140  1.00  0.00           H
ATOM   1426  C   TYR C  10      96.980  92.160 103.800  1.00  0.00           C
ATOM   1427  O   TYR C  10      97.460  91.430 102.880  1.00  0.00           O
ATOM   1428  N   GLU C  11      96.160  91.740 104.680  1.00  0.00           N
ATOM   1429  HN  GLU C  11      95.790  92.330 105.390  1.00  0.00           H
ATOM   1430  CA  GLU C  11      95.710  90.390 104.840  1.00  0.00           C
ATOM   1431  HA  GLU C  11      96.570  89.740 104.910  1.00  0.00           H
ATOM   1432  CB  GLU C  11      94.880  90.310 106.090  1.00  0.00           C
ATOM   1433  HB1 GLU C  11      94.450  89.300 106.270  1.00  0.00           H
ATOM   1434  HB2 GLU C  11      94.140  91.140 106.090  1.00  0.00           H
ATOM   1435  CG  GLU C  11      95.690  90.690 107.400  1.00  0.00           C
ATOM   1436  HG1 GLU C  11      95.780  91.790 107.570  1.00  0.00           H
ATOM   1437  HG2 GLU C  11      96.730  90.300 107.420  1.00  0.00           H
ATOM   1438  CD  GLU C  11      95.020  90.190 108.640  1.00  0.00           C
ATOM   1439  OE1 GLU C  11      94.230  90.930 109.310  1.00  0.00           O
ATOM   1440  OE2 GLU C  11      95.350  89.000 109.080  1.00  0.00           O
ATOM   1441  C   GLU C  11      94.940  89.830 103.620  1.00  0.00           C
ATOM   1442  O   GLU C  11      94.220  90.580 103.000  1.00  0.00           O
ATOM   1443  N   VAL C  12      95.090  88.540 103.270  1.00  0.00           N
ATOM   1444  HN  VAL C  12      95.560  87.870 103.840  1.00  0.00           H
ATOM   1445  CA  VAL C  12      94.710  87.880 102.090  1.00  0.00           C
ATOM   1446  HA  VAL C  12      94.610  88.600 101.300  1.00  0.00           H
ATOM   1447  CB  VAL C  12      95.840  86.930 101.790  1.00  0.00           C
ATOM   1448  HB  VAL C  12      96.060  86.330 102.710  1.00  0.00           H
ATOM   1449  CG1 VAL C  12      97.110  87.730 101.360  1.00  0.00           C
ATOM   1450 HG11 VAL C  12      97.080  88.020 100.280  1.00  0.00           H
ATOM   1451 HG12 VAL C  12      97.410  88.520 102.080  1.00  0.00           H
ATOM   1452 HG13 VAL C  12      97.970  87.040 101.210  1.00  0.00           H
ATOM   1453  CG2 VAL C  12      95.420  86.040 100.660  1.00  0.00           C
ATOM   1454 HG21 VAL C  12      96.190  85.320 100.310  1.00  0.00           H
ATOM   1455 HG22 VAL C  12      94.470  85.520 100.910  1.00  0.00           H
ATOM   1456 HG23 VAL C  12      95.230  86.680  99.770  1.00  0.00           H
ATOM   1457  C   VAL C  12      93.360  87.320 102.220  1.00  0.00           C
ATOM   1458  O   VAL C  12      93.070  86.780 103.290  1.00  0.00           O
ATOM   1459  N   HIS C  13      92.370  87.430 101.250  1.00  0.00           N
ATOM   1460  HN  HIS C  13      92.650  88.070 100.540  1.00  0.00           H
ATOM   1461  CA  HIS C  13      91.050  86.850 101.230  1.00  0.00           C
ATOM   1462  HA  HIS C  13      90.850  86.500 102.240  1.00  0.00           H
ATOM   1463  CB  HIS C  13      90.050  87.930 100.830  1.00  0.00           C
ATOM   1464  HB1 HIS C  13      89.000  87.580 100.820  1.00  0.00           H
ATOM   1465  HB2 HIS C  13      90.250  88.370  99.820  1.00  0.00           H
ATOM   1466  ND1 HIS C  13      89.670  90.390 101.470  1.00  0.00           N
ATOM   1467  CG  HIS C  13      90.000  89.100 101.830  1.00  0.00           C
ATOM   1468  CE1 HIS C  13      90.090  91.150 102.490  1.00  0.00           C
ATOM   1469  HE1 HIS C  13      90.030  92.230 102.510  1.00  0.00           H
ATOM   1470  NE2 HIS C  13      90.730  90.390 103.420  1.00  0.00           N
ATOM   1471  HE2 HIS C  13      90.950  90.690 104.350  1.00  0.00           H
ATOM   1472  CD2 HIS C  13      90.620  89.050 103.050  1.00  0.00           C
ATOM   1473  HD2 HIS C  13      90.980  88.170 103.560  1.00  0.00           H
ATOM   1474  C   HIS C  13      91.010  85.730 100.220  1.00  0.00           C
ATOM   1475  O   HIS C  13      90.740  85.980  99.060  1.00  0.00           O
ATOM   1476  N   HIS C  14      91.170  84.430 100.670  1.00  0.00           N
ATOM   1477  HN  HIS C  14      91.240  84.430 101.670  1.00  0.00           H
ATOM   1478  CA  HIS C  14      91.240  83.310  99.850  1.00  0.00           C
ATOM   1479  HA  HIS C  14      91.960  83.460  99.060  1.00  0.00           H
ATOM   1480  CB  HIS C  14      91.710  82.080 100.740  1.00  0.00           C
ATOM   1481  HB1 HIS C  14      91.670  81.140 100.170  1.00  0.00           H
ATOM   1482  HB2 HIS C  14      91.000  82.020 101.600  1.00  0.00           H
ATOM   1483  ND1 HIS C  14      94.200  82.340 100.480  1.00  0.00           N
ATOM   1484  CG  HIS C  14      93.100  82.280 101.330  1.00  0.00           C
ATOM   1485  CE1 HIS C  14      95.260  82.500 101.300  1.00  0.00           C
ATOM   1486  HE1 HIS C  14      96.300  82.620 100.990  1.00  0.00           H
ATOM   1487  NE2 HIS C  14      94.890  82.590 102.590  1.00  0.00           N
ATOM   1488  HE2 HIS C  14      95.520  82.870 103.320  1.00  0.00           H
ATOM   1489  CD2 HIS C  14      93.490  82.410 102.640  1.00  0.00           C
ATOM   1490  HD2 HIS C  14      92.860  82.600 103.490  1.00  0.00           H
ATOM   1491  C   HIS C  14      89.990  82.920  99.070  1.00  0.00           C
ATOM   1492  O   HIS C  14      89.070  82.400  99.690  1.00  0.00           O
ATOM   1493  N   GLN C  15      89.980  83.240  97.720  1.00  0.00           N
ATOM   1494  HN  GLN C  15      90.820  83.630  97.340  1.00  0.00           H
ATOM   1495  CA  GLN C  15      88.980  82.890  96.820  1.00  0.00           C
ATOM   1496  HA  GLN C  15      88.100  82.690  97.410  1.00  0.00           H
ATOM   1497  CB  GLN C  15      88.750  84.000  95.780  1.00  0.00           C
ATOM   1498  HB1 GLN C  15      87.770  83.920  95.260  1.00  0.00           H
ATOM   1499  HB2 GLN C  15      89.470  84.140  94.950  1.00  0.00           H
ATOM   1500  CG  GLN C  15      88.420  85.400  96.380  1.00  0.00           C
ATOM   1501  HG1 GLN C  15      87.980  86.030  95.580  1.00  0.00           H
ATOM   1502  HG2 GLN C  15      89.380  85.760  96.810  1.00  0.00           H
ATOM   1503  CD  GLN C  15      87.350  85.340  97.450  1.00  0.00           C
ATOM   1504  OE1 GLN C  15      86.180  84.960  97.190  1.00  0.00           O
ATOM   1505  NE2 GLN C  15      87.780  85.550  98.680  1.00  0.00           N
ATOM   1506 HE21 GLN C  15      88.760  85.660  98.840  1.00  0.00           H
ATOM   1507 HE22 GLN C  15      87.120  85.310  99.400  1.00  0.00           H
ATOM   1508  C   GLN C  15      89.360  81.630  96.140  1.00  0.00           C
ATOM   1509  O   GLN C  15      90.370  81.590  95.360  1.00  0.00           O
ATOM   1510  N   LYS C  16      88.760  80.480  96.460  1.00  0.00           N
ATOM   1511  HN  LYS C  16      87.910  80.550  96.970  1.00  0.00           H
ATOM   1512  CA  LYS C  16      89.270  79.180  96.030  1.00  0.00           C
ATOM   1513  HA  LYS C  16      90.010  79.310  95.260  1.00  0.00           H
ATOM   1514  CB  LYS C  16      90.090  78.390  97.110  1.00  0.00           C
ATOM   1515  HB1 LYS C  16      90.440  77.410  96.720  1.00  0.00           H
ATOM   1516  HB2 LYS C  16      89.380  78.190  97.930  1.00  0.00           H
ATOM   1517  CG  LYS C  16      91.370  79.130  97.640  1.00  0.00           C
ATOM   1518  HG1 LYS C  16      90.870  80.100  97.850  1.00  0.00           H
ATOM   1519  HG2 LYS C  16      91.990  79.440  96.780  1.00  0.00           H
ATOM   1520  CD  LYS C  16      92.120  78.330  98.680  1.00  0.00           C
ATOM   1521  HD1 LYS C  16      91.470  78.220  99.570  1.00  0.00           H
ATOM   1522  HD2 LYS C  16      92.280  77.300  98.280  1.00  0.00           H
ATOM   1523  CE  LYS C  16      93.540  78.950  99.060  1.00  0.00           C
ATOM   1524  HE1 LYS C  16      93.390  80.000  99.400  1.00  0.00           H
ATOM   1525  HE2 LYS C  16      94.280  78.870  98.240  1.00  0.00           H
ATOM   1526  NZ  LYS C  16      94.110  78.230 100.270  1.00  0.00           N
ATOM   1527  HZ1 LYS C  16      93.610  78.470 101.150  1.00  0.00           H
ATOM   1528  HZ2 LYS C  16      94.200  77.200 100.160  1.00  0.00           H
ATOM   1529  HZ3 LYS C  16      95.100  78.550 100.370  1.00  0.00           H
ATOM   1530  C   LYS C  16      88.310  78.320  95.200  1.00  0.00           C
ATOM   1531  O   LYS C  16      87.200  78.060  95.630  1.00  0.00           O
ATOM   1532  N   LEU C  17      88.730  77.970  94.000  1.00  0.00           N
ATOM   1533  HN  LEU C  17      89.570  78.370  93.640  1.00  0.00           H
ATOM   1534  CA  LEU C  17      87.970  77.040  93.220  1.00  0.00           C
ATOM   1535  HA  LEU C  17      87.050  76.910  93.770  1.00  0.00           H
ATOM   1536  CB  LEU C  17      87.780  77.560  91.760  1.00  0.00           C
ATOM   1537  HB1 LEU C  17      88.760  77.670  91.260  1.00  0.00           H
ATOM   1538  HB2 LEU C  17      87.190  78.490  91.900  1.00  0.00           H
ATOM   1539  CG  LEU C  17      86.950  76.590  90.880  1.00  0.00           C
ATOM   1540  HG  LEU C  17      86.240  76.000  91.490  1.00  0.00           H
ATOM   1541  CD1 LEU C  17      86.100  77.500  89.910  1.00  0.00           C
ATOM   1542 HD11 LEU C  17      85.410  76.920  89.260  1.00  0.00           H
ATOM   1543 HD12 LEU C  17      85.390  78.240  90.330  1.00  0.00           H
ATOM   1544 HD13 LEU C  17      86.780  78.040  89.220  1.00  0.00           H
ATOM   1545  CD2 LEU C  17      87.840  75.610  90.110  1.00  0.00           C
ATOM   1546 HD21 LEU C  17      88.470  74.990  90.780  1.00  0.00           H
ATOM   1547 HD22 LEU C  17      87.130  74.930  89.590  1.00  0.00           H
ATOM   1548 HD23 LEU C  17      88.550  76.000  89.350  1.00  0.00           H
ATOM   1549  C   LEU C  17      88.690  75.710  93.170  1.00  0.00           C
ATOM   1550  O   LEU C  17      89.890  75.560  92.950  1.00  0.00           O
ATOM   1551  N   VAL C  18      87.970  74.730  93.650  1.00  0.00           N
ATOM   1552  HN  VAL C  18      87.070  75.020  93.950  1.00  0.00           H
ATOM   1553  CA  VAL C  18      88.350  73.290  93.800  1.00  0.00           C
ATOM   1554  HA  VAL C  18      89.320  73.190  93.330  1.00  0.00           H
ATOM   1555  CB  VAL C  18      88.420  72.850  95.290  1.00  0.00           C
ATOM   1556  HB  VAL C  18      87.400  72.660  95.680  1.00  0.00           H
ATOM   1557  CG1 VAL C  18      89.200  71.590  95.400  1.00  0.00           C
ATOM   1558 HG11 VAL C  18      89.170  71.180  96.430  1.00  0.00           H
ATOM   1559 HG12 VAL C  18      88.680  70.860  94.740  1.00  0.00           H
ATOM   1560 HG13 VAL C  18      90.240  71.730  95.040  1.00  0.00           H
ATOM   1561  CG2 VAL C  18      88.990  73.930  96.270  1.00  0.00           C
ATOM   1562 HG21 VAL C  18      90.060  74.000  95.990  1.00  0.00           H
ATOM   1563 HG22 VAL C  18      88.610  74.970  96.230  1.00  0.00           H
ATOM   1564 HG23 VAL C  18      89.090  73.550  97.310  1.00  0.00           H
ATOM   1565  C   VAL C  18      87.350  72.530  93.040  1.00  0.00           C
ATOM   1566  O   VAL C  18      86.130  72.690  93.050  1.00  0.00           O
ATOM   1567  N   PHE C  19      87.910  71.620  92.220  1.00  0.00           N
ATOM   1568  HN  PHE C  19      88.890  71.470  92.270  1.00  0.00           H
ATOM   1569  CA  PHE C  19      87.280  70.690  91.330  1.00  0.00           C
ATOM   1570  HA  PHE C  19      86.220  70.640  91.540  1.00  0.00           H
ATOM   1571  CB  PHE C  19      87.500  71.210  89.890  1.00  0.00           C
ATOM   1572  HB1 PHE C  19      88.580  71.340  89.680  1.00  0.00           H
ATOM   1573  HB2 PHE C  19      86.990  72.200  89.930  1.00  0.00           H
ATOM   1574  CG  PHE C  19      86.880  70.450  88.830  1.00  0.00           C
ATOM   1575  CD1 PHE C  19      87.450  70.430  87.570  1.00  0.00           C
ATOM   1576  HD1 PHE C  19      88.240  71.080  87.210  1.00  0.00           H
ATOM   1577  CE1 PHE C  19      86.840  69.710  86.500  1.00  0.00           C
ATOM   1578  HE1 PHE C  19      87.180  69.680  85.470  1.00  0.00           H
ATOM   1579  CZ  PHE C  19      85.700  68.980  86.740  1.00  0.00           C
ATOM   1580  HZ  PHE C  19      85.390  68.270  85.990  1.00  0.00           H
ATOM   1581  CD2 PHE C  19      85.750  69.600  89.020  1.00  0.00           C
ATOM   1582  HD2 PHE C  19      85.330  69.510  90.010  1.00  0.00           H
ATOM   1583  CE2 PHE C  19      85.120  68.920  87.990  1.00  0.00           C
ATOM   1584  HE2 PHE C  19      84.260  68.290  88.140  1.00  0.00           H
ATOM   1585  C   PHE C  19      87.910  69.390  91.710  1.00  0.00           C
ATOM   1586  O   PHE C  19      89.140  69.300  91.730  1.00  0.00           O
ATOM   1587  N   PHE C  20      87.060  68.350  92.040  1.00  0.00           N
ATOM   1588  HN  PHE C  20      86.090  68.570  92.000  1.00  0.00           H
ATOM   1589  CA  PHE C  20      87.520  66.910  92.340  1.00  0.00           C
ATOM   1590  HA  PHE C  20      86.590  66.400  92.530  1.00  0.00           H
ATOM   1591  CB  PHE C  20      88.360  66.280  91.130  1.00  0.00           C
ATOM   1592  HB1 PHE C  20      89.220  65.640  91.420  1.00  0.00           H
ATOM   1593  HB2 PHE C  20      88.820  67.020  90.450  1.00  0.00           H
ATOM   1594  CG  PHE C  20      87.440  65.470  90.350  1.00  0.00           C
ATOM   1595  CD1 PHE C  20      86.740  66.000  89.230  1.00  0.00           C
ATOM   1596  HD1 PHE C  20      86.990  67.010  88.920  1.00  0.00           H
ATOM   1597  CE1 PHE C  20      85.670  65.280  88.680  1.00  0.00           C
ATOM   1598  HE1 PHE C  20      85.000  65.680  87.930  1.00  0.00           H
ATOM   1599  CZ  PHE C  20      85.430  64.000  89.180  1.00  0.00           C
ATOM   1600  HZ  PHE C  20      84.650  63.400  88.740  1.00  0.00           H
ATOM   1601  CD2 PHE C  20      87.080  64.160  90.720  1.00  0.00           C
ATOM   1602  HD2 PHE C  20      87.600  63.630  91.510  1.00  0.00           H
ATOM   1603  CE2 PHE C  20      86.030  63.420  90.220  1.00  0.00           C
ATOM   1604  HE2 PHE C  20      85.840  62.380  90.430  1.00  0.00           H
ATOM   1605  C   PHE C  20      88.210  66.800  93.710  1.00  0.00           C
ATOM   1606  O   PHE C  20      89.440  66.860  93.870  1.00  0.00           O
ATOM   1607  N   ALA C  21      87.350  66.670  94.810  1.00  0.00           N
ATOM   1608  HN  ALA C  21      86.360  66.630  94.710  1.00  0.00           H
ATOM   1609  CA  ALA C  21      87.860  66.710  96.180  1.00  0.00           C
ATOM   1610  HA  ALA C  21      88.740  67.340  96.180  1.00  0.00           H
ATOM   1611  CB  ALA C  21      86.770  67.210  97.170  1.00  0.00           C
ATOM   1612  HB1 ALA C  21      85.870  66.550  97.180  1.00  0.00           H
ATOM   1613  HB2 ALA C  21      87.140  67.400  98.200  1.00  0.00           H
ATOM   1614  HB3 ALA C  21      86.360  68.200  96.880  1.00  0.00           H
ATOM   1615  C   ALA C  21      88.340  65.350  96.730  1.00  0.00           C
ATOM   1616  O   ALA C  21      89.200  65.210  97.590  1.00  0.00           O
ATOM   1617  N   GLU C  22      87.860  64.290  96.050  1.00  0.00           N
ATOM   1618  HN  GLU C  22      87.300  64.360  95.230  1.00  0.00           H
ATOM   1619  CA  GLU C  22      88.110  62.910  96.410  1.00  0.00           C
ATOM   1620  HA  GLU C  22      88.760  62.880  97.260  1.00  0.00           H
ATOM   1621  CB  GLU C  22      86.700  62.150  96.710  1.00  0.00           C
ATOM   1622  HB1 GLU C  22      86.900  61.070  96.830  1.00  0.00           H
ATOM   1623  HB2 GLU C  22      85.990  62.350  95.880  1.00  0.00           H
ATOM   1624  CG  GLU C  22      85.920  62.660  97.960  1.00  0.00           C
ATOM   1625  HG1 GLU C  22      84.810  62.520  97.930  1.00  0.00           H
ATOM   1626  HG2 GLU C  22      86.050  63.760  98.090  1.00  0.00           H
ATOM   1627  CD  GLU C  22      86.470  61.950  99.120  1.00  0.00           C
ATOM   1628  OE1 GLU C  22      85.720  61.170  99.820  1.00  0.00           O
ATOM   1629  OE2 GLU C  22      87.650  62.180  99.450  1.00  0.00           O
ATOM   1630  C   GLU C  22      88.850  62.220  95.270  1.00  0.00           C
ATOM   1631  O   GLU C  22      88.730  62.620  94.090  1.00  0.00           O
ATOM   1632  N   ASP C  23      89.620  61.140  95.640  1.00  0.00           N
ATOM   1633  HN  ASP C  23      89.540  60.650  96.500  1.00  0.00           H
ATOM   1634  CA  ASP C  23      90.220  60.240  94.630  1.00  0.00           C
ATOM   1635  HA  ASP C  23      90.770  60.840  93.910  1.00  0.00           H
ATOM   1636  CB  ASP C  23      91.290  59.220  95.190  1.00  0.00           C
ATOM   1637  HB1 ASP C  23      92.140  59.720  95.700  1.00  0.00           H
ATOM   1638  HB2 ASP C  23      91.770  58.670  94.360  1.00  0.00           H
ATOM   1639  CG  ASP C  23      90.740  58.220  96.200  1.00  0.00           C
ATOM   1640  OD1 ASP C  23      89.680  58.430  96.850  1.00  0.00           O
ATOM   1641  OD2 ASP C  23      91.450  57.220  96.320  1.00  0.00           O
ATOM   1642  C   ASP C  23      89.090  59.500  93.810  1.00  0.00           C
ATOM   1643  O   ASP C  23      88.000  59.210  94.370  1.00  0.00           O
ATOM   1644  N   VAL C  24      89.330  59.280  92.540  1.00  0.00           N
ATOM   1645  HN  VAL C  24      90.170  59.580  92.100  1.00  0.00           H
ATOM   1646  CA  VAL C  24      88.310  58.800  91.580  1.00  0.00           C
ATOM   1647  HA  VAL C  24      87.380  58.630  92.110  1.00  0.00           H
ATOM   1648  CB  VAL C  24      88.030  59.840  90.560  1.00  0.00           C
ATOM   1649  HB  VAL C  24      87.800  60.800  91.070  1.00  0.00           H
ATOM   1650  CG1 VAL C  24      89.280  60.130  89.650  1.00  0.00           C
ATOM   1651 HG11 VAL C  24      90.150  60.310  90.320  1.00  0.00           H
ATOM   1652 HG12 VAL C  24      89.460  59.290  88.950  1.00  0.00           H
ATOM   1653 HG13 VAL C  24      89.120  61.090  89.090  1.00  0.00           H
ATOM   1654  CG2 VAL C  24      86.770  59.430  89.690  1.00  0.00           C
ATOM   1655 HG21 VAL C  24      87.110  58.490  89.200  1.00  0.00           H
ATOM   1656 HG22 VAL C  24      85.900  59.330  90.380  1.00  0.00           H
ATOM   1657 HG23 VAL C  24      86.570  60.120  88.840  1.00  0.00           H
ATOM   1658  C   VAL C  24      88.890  57.530  91.010  1.00  0.00           C
ATOM   1659  O   VAL C  24      90.100  57.450  90.640  1.00  0.00           O
ATOM   1660  N   GLY C  25      88.110  56.410  90.920  1.00  0.00           N
ATOM   1661  HN  GLY C  25      87.200  56.420  91.330  1.00  0.00           H
ATOM   1662  CA  GLY C  25      88.600  55.090  90.380  1.00  0.00           C
ATOM   1663  HA1 GLY C  25      89.650  55.050  90.630  1.00  0.00           H
ATOM   1664  HA2 GLY C  25      87.950  54.320  90.780  1.00  0.00           H
ATOM   1665  C   GLY C  25      88.580  54.960  88.930  1.00  0.00           C
ATOM   1666  O   GLY C  25      89.380  54.200  88.390  1.00  0.00           O
ATOM   1667  N   SER C  26      87.650  55.710  88.290  1.00  0.00           N
ATOM   1668  HN  SER C  26      86.880  56.090  88.790  1.00  0.00           H
ATOM   1669  CA  SER C  26      87.810  55.980  86.920  1.00  0.00           C
ATOM   1670  HA  SER C  26      88.850  56.120  86.660  1.00  0.00           H
ATOM   1671  CB  SER C  26      87.140  54.890  86.040  1.00  0.00           C
ATOM   1672  HB1 SER C  26      86.060  54.760  86.270  1.00  0.00           H
ATOM   1673  HB2 SER C  26      87.550  53.890  86.280  1.00  0.00           H
ATOM   1674  OG  SER C  26      87.320  55.000  84.650  1.00  0.00           O
ATOM   1675  HG1 SER C  26      86.710  55.650  84.310  1.00  0.00           H
ATOM   1676  C   SER C  26      87.160  57.320  86.640  1.00  0.00           C
ATOM   1677  O   SER C  26      85.930  57.390  86.720  1.00  0.00           O
ATOM   1678  N   ASN C  27      87.980  58.390  86.250  1.00  0.00           N
ATOM   1679  HN  ASN C  27      88.970  58.280  86.270  1.00  0.00           H
ATOM   1680  CA  ASN C  27      87.450  59.700  85.890  1.00  0.00           C
ATOM   1681  HA  ASN C  27      86.860  60.020  86.730  1.00  0.00           H
ATOM   1682  CB  ASN C  27      88.650  60.600  85.510  1.00  0.00           C
ATOM   1683  HB1 ASN C  27      89.400  60.150  84.830  1.00  0.00           H
ATOM   1684  HB2 ASN C  27      89.150  60.850  86.470  1.00  0.00           H
ATOM   1685  CG  ASN C  27      88.300  62.090  85.030  1.00  0.00           C
ATOM   1686  OD1 ASN C  27      87.240  62.610  85.260  1.00  0.00           O
ATOM   1687  ND2 ASN C  27      89.320  62.670  84.400  1.00  0.00           N
ATOM   1688 HD21 ASN C  27      90.010  62.070  84.000  1.00  0.00           H
ATOM   1689 HD22 ASN C  27      89.230  63.650  84.210  1.00  0.00           H
ATOM   1690  C   ASN C  27      86.550  59.610  84.670  1.00  0.00           C
ATOM   1691  O   ASN C  27      86.950  59.100  83.640  1.00  0.00           O
ATOM   1692  N   LYS C  28      85.240  60.100  84.750  1.00  0.00           N
ATOM   1693  HN  LYS C  28      84.900  60.540  85.580  1.00  0.00           H
ATOM   1694  CA  LYS C  28      84.280  60.020  83.680  1.00  0.00           C
ATOM   1695  HA  LYS C  28      84.720  59.350  82.960  1.00  0.00           H
ATOM   1696  CB  LYS C  28      82.820  59.560  84.110  1.00  0.00           C
ATOM   1697  HB1 LYS C  28      82.220  59.500  83.180  1.00  0.00           H
ATOM   1698  HB2 LYS C  28      82.400  60.380  84.740  1.00  0.00           H
ATOM   1699  CG  LYS C  28      82.850  58.210  84.780  1.00  0.00           C
ATOM   1700  HG1 LYS C  28      83.690  57.490  84.650  1.00  0.00           H
ATOM   1701  HG2 LYS C  28      81.960  57.630  84.440  1.00  0.00           H
ATOM   1702  CD  LYS C  28      82.720  58.310  86.250  1.00  0.00           C
ATOM   1703  HD1 LYS C  28      83.710  58.630  86.630  1.00  0.00           H
ATOM   1704  HD2 LYS C  28      81.900  59.050  86.420  1.00  0.00           H
ATOM   1705  CE  LYS C  28      82.530  57.100  87.240  1.00  0.00           C
ATOM   1706  HE1 LYS C  28      81.540  56.590  87.230  1.00  0.00           H
ATOM   1707  HE2 LYS C  28      82.540  57.620  88.220  1.00  0.00           H
ATOM   1708  NZ  LYS C  28      83.620  56.190  87.130  1.00  0.00           N
ATOM   1709  HZ1 LYS C  28      84.530  56.620  87.350  1.00  0.00           H
ATOM   1710  HZ2 LYS C  28      83.460  55.510  87.900  1.00  0.00           H
ATOM   1711  HZ3 LYS C  28      83.590  55.610  86.260  1.00  0.00           H
ATOM   1712  C   LYS C  28      84.040  61.340  82.880  1.00  0.00           C
ATOM   1713  O   LYS C  28      83.040  61.600  82.200  1.00  0.00           O
ATOM   1714  N   GLY C  29      85.070  62.240  82.890  1.00  0.00           N
ATOM   1715  HN  GLY C  29      85.900  62.070  83.420  1.00  0.00           H
ATOM   1716  CA  GLY C  29      85.250  63.450  82.110  1.00  0.00           C
ATOM   1717  HA1 GLY C  29      86.110  63.400  81.460  1.00  0.00           H
ATOM   1718  HA2 GLY C  29      84.390  63.650  81.490  1.00  0.00           H
ATOM   1719  C   GLY C  29      85.320  64.560  83.100  1.00  0.00           C
ATOM   1720  O   GLY C  29      84.350  64.840  83.790  1.00  0.00           O
ATOM   1721  N   ALA C  30      86.440  65.260  83.200  1.00  0.00           N
ATOM   1722  HN  ALA C  30      87.210  65.030  82.610  1.00  0.00           H
ATOM   1723  CA  ALA C  30      86.500  66.470  84.010  1.00  0.00           C
ATOM   1724  HA  ALA C  30      85.510  66.660  84.420  1.00  0.00           H
ATOM   1725  CB  ALA C  30      87.480  66.420  85.210  1.00  0.00           C
ATOM   1726  HB1 ALA C  30      87.190  65.580  85.870  1.00  0.00           H
ATOM   1727  HB2 ALA C  30      88.490  66.070  84.900  1.00  0.00           H
ATOM   1728  HB3 ALA C  30      87.530  67.380  85.770  1.00  0.00           H
ATOM   1729  C   ALA C  30      86.880  67.680  83.140  1.00  0.00           C
ATOM   1730  O   ALA C  30      87.910  67.650  82.460  1.00  0.00           O
ATOM   1731  N   ILE C  31      86.050  68.720  83.030  1.00  0.00           N
ATOM   1732  HN  ILE C  31      85.160  68.690  83.470  1.00  0.00           H
ATOM   1733  CA  ILE C  31      86.340  69.880  82.280  1.00  0.00           C
ATOM   1734  HA  ILE C  31      87.310  69.820  81.820  1.00  0.00           H
ATOM   1735  CB  ILE C  31      85.280  70.110  81.110  1.00  0.00           C
ATOM   1736  HB  ILE C  31      84.230  70.160  81.470  1.00  0.00           H
ATOM   1737  CG2 ILE C  31      85.560  71.530  80.590  1.00  0.00           C
ATOM   1738 HG21 ILE C  31      84.790  71.840  79.840  1.00  0.00           H
ATOM   1739 HG22 ILE C  31      85.510  72.310  81.380  1.00  0.00           H
ATOM   1740 HG23 ILE C  31      86.570  71.670  80.150  1.00  0.00           H
ATOM   1741  CG1 ILE C  31      85.360  69.160  79.980  1.00  0.00           C
ATOM   1742 HG11 ILE C  31      86.400  68.800  79.880  1.00  0.00           H
ATOM   1743 HG12 ILE C  31      84.930  69.760  79.150  1.00  0.00           H
ATOM   1744  CD  ILE C  31      84.520  67.910  80.210  1.00  0.00           C
ATOM   1745  HD1 ILE C  31      83.440  68.030  80.460  1.00  0.00           H
ATOM   1746  HD2 ILE C  31      84.490  67.240  79.320  1.00  0.00           H
ATOM   1747  HD3 ILE C  31      84.940  67.470  81.140  1.00  0.00           H
ATOM   1748  C   ILE C  31      86.470  71.080  83.290  1.00  0.00           C
ATOM   1749  O   ILE C  31      85.500  71.480  83.870  1.00  0.00           O
ATOM   1750  N   ILE C  32      87.680  71.760  83.390  1.00  0.00           N
ATOM   1751  HN  ILE C  32      88.440  71.350  82.880  1.00  0.00           H
ATOM   1752  CA  ILE C  32      87.810  73.020  84.080  1.00  0.00           C
ATOM   1753  HA  ILE C  32      86.880  73.460  84.430  1.00  0.00           H
ATOM   1754  CB  ILE C  32      88.630  73.110  85.450  1.00  0.00           C
ATOM   1755  HB  ILE C  32      88.000  72.720  86.270  1.00  0.00           H
ATOM   1756  CG2 ILE C  32      89.910  72.300  85.290  1.00  0.00           C
ATOM   1757 HG21 ILE C  32      90.550  72.700  84.470  1.00  0.00           H
ATOM   1758 HG22 ILE C  32      90.480  72.360  86.250  1.00  0.00           H
ATOM   1759 HG23 ILE C  32      89.650  71.320  84.850  1.00  0.00           H
ATOM   1760  CG1 ILE C  32      89.160  74.510  85.940  1.00  0.00           C
ATOM   1761 HG11 ILE C  32      89.860  74.950  85.200  1.00  0.00           H
ATOM   1762 HG12 ILE C  32      89.770  74.430  86.860  1.00  0.00           H
ATOM   1763  CD  ILE C  32      88.010  75.510  86.230  1.00  0.00           C
ATOM   1764  HD1 ILE C  32      87.440  75.310  87.160  1.00  0.00           H
ATOM   1765  HD2 ILE C  32      88.620  76.420  86.420  1.00  0.00           H
ATOM   1766  HD3 ILE C  32      87.310  75.660  85.390  1.00  0.00           H
ATOM   1767  C   ILE C  32      88.330  74.070  83.140  1.00  0.00           C
ATOM   1768  O   ILE C  32      89.350  73.960  82.490  1.00  0.00           O
ATOM   1769  N   GLY C  33      87.510  75.150  82.920  1.00  0.00           N
ATOM   1770  HN  GLY C  33      86.580  75.220  83.280  1.00  0.00           H
ATOM   1771  CA  GLY C  33      88.050  76.340  82.160  1.00  0.00           C
ATOM   1772  HA1 GLY C  33      89.130  76.320  82.160  1.00  0.00           H
ATOM   1773  HA2 GLY C  33      87.800  76.320  81.110  1.00  0.00           H
ATOM   1774  C   GLY C  33      87.530  77.560  82.840  1.00  0.00           C
ATOM   1775  O   GLY C  33      86.430  77.610  83.400  1.00  0.00           O
ATOM   1776  N   LEU C  34      88.310  78.710  82.720  1.00  0.00           N
ATOM   1777  HN  LEU C  34      89.140  78.820  82.180  1.00  0.00           H
ATOM   1778  CA  LEU C  34      87.920  80.040  83.200  1.00  0.00           C
ATOM   1779  HA  LEU C  34      87.270  79.930  84.050  1.00  0.00           H
ATOM   1780  CB  LEU C  34      89.190  80.930  83.580  1.00  0.00           C
ATOM   1781  HB1 LEU C  34      89.050  82.030  83.550  1.00  0.00           H
ATOM   1782  HB2 LEU C  34      89.900  80.640  82.770  1.00  0.00           H
ATOM   1783  CG  LEU C  34      89.830  80.520  84.920  1.00  0.00           C
ATOM   1784  HG  LEU C  34      90.010  79.420  84.990  1.00  0.00           H
ATOM   1785  CD1 LEU C  34      91.250  81.140  84.780  1.00  0.00           C
ATOM   1786 HD11 LEU C  34      91.760  80.650  83.920  1.00  0.00           H
ATOM   1787 HD12 LEU C  34      91.400  82.240  84.730  1.00  0.00           H
ATOM   1788 HD13 LEU C  34      91.810  81.030  85.730  1.00  0.00           H
ATOM   1789  CD2 LEU C  34      89.020  81.080  86.050  1.00  0.00           C
ATOM   1790 HD21 LEU C  34      88.900  82.170  85.840  1.00  0.00           H
ATOM   1791 HD22 LEU C  34      87.980  80.690  86.060  1.00  0.00           H
ATOM   1792 HD23 LEU C  34      89.410  80.920  87.080  1.00  0.00           H
ATOM   1793  C   LEU C  34      86.870  80.710  82.240  1.00  0.00           C
ATOM   1794  O   LEU C  34      85.900  81.340  82.710  1.00  0.00           O
ATOM   1795  N   MET C  35      87.000  80.330  80.920  1.00  0.00           N
ATOM   1796  HN  MET C  35      87.760  79.790  80.570  1.00  0.00           H
ATOM   1797  CA  MET C  35      86.030  80.610  79.890  1.00  0.00           C
ATOM   1798  HA  MET C  35      85.130  80.900  80.410  1.00  0.00           H
ATOM   1799  CB  MET C  35      86.490  81.730  78.930  1.00  0.00           C
ATOM   1800  HB1 MET C  35      85.630  81.960  78.270  1.00  0.00           H
ATOM   1801  HB2 MET C  35      87.360  81.330  78.360  1.00  0.00           H
ATOM   1802  CG  MET C  35      86.780  83.080  79.700  1.00  0.00           C
ATOM   1803  HG1 MET C  35      87.530  82.980  80.510  1.00  0.00           H
ATOM   1804  HG2 MET C  35      85.810  83.310  80.190  1.00  0.00           H
ATOM   1805  SD  MET C  35      87.430  84.370  78.560  1.00  0.00           S
ATOM   1806  CE  MET C  35      85.970  84.860  77.620  1.00  0.00           C
ATOM   1807  HE1 MET C  35      85.690  83.890  77.150  1.00  0.00           H
ATOM   1808  HE2 MET C  35      85.160  85.160  78.310  1.00  0.00           H
ATOM   1809  HE3 MET C  35      86.110  85.660  76.850  1.00  0.00           H
ATOM   1810  C   MET C  35      85.660  79.360  79.120  1.00  0.00           C
ATOM   1811  O   MET C  35      86.560  78.740  78.480  1.00  0.00           O
ATOM   1812  N   VAL C  36      84.320  78.920  79.180  1.00  0.00           N
ATOM   1813  HN  VAL C  36      83.660  79.470  79.690  1.00  0.00           H
ATOM   1814  CA  VAL C  36      83.900  77.640  78.580  1.00  0.00           C
ATOM   1815  HA  VAL C  36      84.780  77.240  78.100  1.00  0.00           H
ATOM   1816  CB  VAL C  36      83.360  76.670  79.650  1.00  0.00           C
ATOM   1817  HB  VAL C  36      82.550  77.230  80.170  1.00  0.00           H
ATOM   1818  CG1 VAL C  36      82.720  75.430  79.050  1.00  0.00           C
ATOM   1819 HG11 VAL C  36      83.500  74.710  78.720  1.00  0.00           H
ATOM   1820 HG12 VAL C  36      82.220  74.810  79.820  1.00  0.00           H
ATOM   1821 HG13 VAL C  36      81.920  75.620  78.300  1.00  0.00           H
ATOM   1822  CG2 VAL C  36      84.510  76.300  80.640  1.00  0.00           C
ATOM   1823 HG21 VAL C  36      85.300  75.680  80.140  1.00  0.00           H
ATOM   1824 HG22 VAL C  36      84.910  77.260  81.020  1.00  0.00           H
ATOM   1825 HG23 VAL C  36      84.150  75.670  81.480  1.00  0.00           H
ATOM   1826  C   VAL C  36      82.880  77.960  77.460  1.00  0.00           C
ATOM   1827  O   VAL C  36      82.140  78.940  77.570  1.00  0.00           O
ATOM   1828  N   GLY C  37      82.810  77.070  76.460  1.00  0.00           N
ATOM   1829  HN  GLY C  37      83.290  76.200  76.330  1.00  0.00           H
ATOM   1830  CA  GLY C  37      81.830  77.330  75.410  1.00  0.00           C
ATOM   1831  HA1 GLY C  37      81.880  78.380  75.160  1.00  0.00           H
ATOM   1832  HA2 GLY C  37      82.200  76.780  74.560  1.00  0.00           H
ATOM   1833  C   GLY C  37      80.440  76.940  75.740  1.00  0.00           C
ATOM   1834  O   GLY C  37      79.960  76.910  76.880  1.00  0.00           O
ATOM   1835  N   GLY C  38      79.670  76.810  74.700  1.00  0.00           N
ATOM   1836  HN  GLY C  38      80.080  76.810  73.790  1.00  0.00           H
ATOM   1837  CA  GLY C  38      78.360  76.210  74.730  1.00  0.00           C
ATOM   1838  HA1 GLY C  38      77.710  76.710  75.430  1.00  0.00           H
ATOM   1839  HA2 GLY C  38      78.100  76.150  73.680  1.00  0.00           H
ATOM   1840  C   GLY C  38      78.410  74.750  75.190  1.00  0.00           C
ATOM   1841  O   GLY C  38      79.410  74.020  74.990  1.00  0.00           O
ATOM   1842  N   VAL C  39      77.330  74.300  75.770  1.00  0.00           N
ATOM   1843  HN  VAL C  39      76.590  74.960  75.900  1.00  0.00           H
ATOM   1844  CA  VAL C  39      77.350  73.020  76.540  1.00  0.00           C
ATOM   1845  HA  VAL C  39      78.230  72.460  76.290  1.00  0.00           H
ATOM   1846  CB  VAL C  39      77.220  73.310  78.000  1.00  0.00           C
ATOM   1847  HB  VAL C  39      76.330  73.950  78.190  1.00  0.00           H
ATOM   1848  CG1 VAL C  39      78.470  74.060  78.540  1.00  0.00           C
ATOM   1849 HG11 VAL C  39      79.440  73.600  78.290  1.00  0.00           H
ATOM   1850 HG12 VAL C  39      78.430  75.100  78.160  1.00  0.00           H
ATOM   1851 HG13 VAL C  39      78.490  74.190  79.640  1.00  0.00           H
ATOM   1852  CG2 VAL C  39      76.990  71.980  78.770  1.00  0.00           C
ATOM   1853 HG21 VAL C  39      77.600  71.120  78.400  1.00  0.00           H
ATOM   1854 HG22 VAL C  39      77.060  72.080  79.870  1.00  0.00           H
ATOM   1855 HG23 VAL C  39      75.950  71.630  78.570  1.00  0.00           H
ATOM   1856  C   VAL C  39      76.210  72.100  76.040  1.00  0.00           C
ATOM   1857  O   VAL C  39      75.050  72.510  76.040  1.00  0.00           O
ATOM   1858  N   VAL C  40      76.480  70.810  75.610  1.00  0.00           N
ATOM   1859  HN  VAL C  40      77.420  70.490  75.540  1.00  0.00           H
ATOM   1860  CA  VAL C  40      75.410  69.930  75.170  1.00  0.00           C
ATOM   1861  HA  VAL C  40      74.480  70.480  75.120  1.00  0.00           H
ATOM   1862  CB  VAL C  40      75.630  69.460  73.680  1.00  0.00           C
ATOM   1863  HB  VAL C  40      76.650  69.050  73.590  1.00  0.00           H
ATOM   1864  CG1 VAL C  40      74.580  68.480  73.260  1.00  0.00           C
ATOM   1865 HG11 VAL C  40      74.670  67.550  73.860  1.00  0.00           H
ATOM   1866 HG12 VAL C  40      73.580  68.840  73.600  1.00  0.00           H
ATOM   1867 HG13 VAL C  40      74.550  68.280  72.160  1.00  0.00           H
ATOM   1868  CG2 VAL C  40      75.400  70.730  72.900  1.00  0.00           C
ATOM   1869 HG21 VAL C  40      76.290  71.390  73.010  1.00  0.00           H
ATOM   1870 HG22 VAL C  40      75.460  70.530  71.810  1.00  0.00           H
ATOM   1871 HG23 VAL C  40      74.500  71.350  73.060  1.00  0.00           H
ATOM   1872  C   VAL C  40      75.180  68.780  76.120  1.00  0.00           C
ATOM   1873  O   VAL C  40      76.080  68.010  76.380  1.00  0.00           O
ATOM   1874  N   ILE C  41      73.900  68.700  76.670  1.00  0.00           N
ATOM   1875  HN  ILE C  41      73.240  69.430  76.490  1.00  0.00           H
ATOM   1876  CA  ILE C  41      73.590  67.650  77.630  1.00  0.00           C
ATOM   1877  HA  ILE C  41      74.470  67.190  78.060  1.00  0.00           H
ATOM   1878  CB  ILE C  41      72.810  68.240  78.820  1.00  0.00           C
ATOM   1879  HB  ILE C  41      71.870  68.690  78.430  1.00  0.00           H
ATOM   1880  CG2 ILE C  41      72.410  67.020  79.720  1.00  0.00           C
ATOM   1881 HG21 ILE C  41      71.910  67.360  80.650  1.00  0.00           H
ATOM   1882 HG22 ILE C  41      71.800  66.200  79.290  1.00  0.00           H
ATOM   1883 HG23 ILE C  41      73.360  66.470  79.910  1.00  0.00           H
ATOM   1884  CG1 ILE C  41      73.640  69.320  79.560  1.00  0.00           C
ATOM   1885 HG11 ILE C  41      72.920  69.850  80.220  1.00  0.00           H
ATOM   1886 HG12 ILE C  41      74.020  70.120  78.880  1.00  0.00           H
ATOM   1887  CD  ILE C  41      74.770  68.760  80.460  1.00  0.00           C
ATOM   1888  HD1 ILE C  41      74.360  68.270  81.370  1.00  0.00           H
ATOM   1889  HD2 ILE C  41      75.500  68.120  79.930  1.00  0.00           H
ATOM   1890  HD3 ILE C  41      75.270  69.650  80.890  1.00  0.00           H
ATOM   1891  C   ILE C  41      72.840  66.470  76.950  1.00  0.00           C
ATOM   1892  O   ILE C  41      71.700  66.590  76.680  1.00  0.00           O
ATOM   1893  N   ALA C  42      73.500  65.250  76.810  1.00  0.00           N
ATOM   1894  HN  ALA C  42      74.460  65.270  77.070  1.00  0.00           H
ATOM   1895  CA  ALA C  42      72.780  64.010  76.400  1.00  0.00           C
ATOM   1896  HA  ALA C  42      72.300  64.080  75.430  1.00  0.00           H
ATOM   1897  CB  ALA C  42      73.840  63.020  76.050  1.00  0.00           C
ATOM   1898  HB1 ALA C  42      74.390  62.720  76.970  1.00  0.00           H
ATOM   1899  HB2 ALA C  42      73.450  62.070  75.630  1.00  0.00           H
ATOM   1900  HB3 ALA C  42      74.590  63.380  75.320  1.00  0.00           H
ATOM   1901  C   ALA C  42      71.790  63.510  77.440  1.00  0.00           C
ATOM   1902  O   ALA C  42      71.940  63.760  78.620  1.00  0.00           O
ATOM   1903  N   NME C  43      70.910  62.630  76.980  1.00  0.00           N
ATOM   1904  HN  NME C  43      70.880  62.400  76.020  1.00  0.00           H
ATOM   1905  CH3 NME C  43      70.010  61.970  77.830  1.00  0.00           C
ATOM   1906 HH31 NME C  43      70.030  60.870  77.640  1.00  0.00           H
ATOM   1907 HH32 NME C  43      68.930  62.200  77.720  1.00  0.00           H
ATOM   1908 HH33 NME C  43      70.120  62.110  78.930  1.00  0.00           H
ATOM   1909  CH3 ACE D   0      80.620  66.160 112.620  1.00  0.00           C
ATOM   1910 HH31 ACE D   0      81.100  65.890 113.580  1.00  0.00           H
ATOM   1911 HH32 ACE D   0      79.700  66.660 113.000  1.00  0.00           H
ATOM   1912 HH33 ACE D   0      80.230  65.210 112.190  1.00  0.00           H
ATOM   1913  C   ACE D   0      81.350  66.930 111.620  1.00  0.00           C
ATOM   1914  O   ACE D   0      82.470  66.550 111.120  1.00  0.00           O
ATOM   1915  N   ASP D   1      80.860  68.120 111.220  1.00  0.00           N
ATOM   1916  HN  ASP D   1      79.900  68.350 111.350  1.00  0.00           H
ATOM   1917  CA  ASP D   1      81.600  69.090 110.450  1.00  0.00           C
ATOM   1918  HA  ASP D   1      81.910  68.610 109.540  1.00  0.00           H
ATOM   1919  CB  ASP D   1      80.710  70.390 110.090  1.00  0.00           C
ATOM   1920  HB1 ASP D   1      81.370  71.130 109.580  1.00  0.00           H
ATOM   1921  HB2 ASP D   1      80.260  70.760 111.030  1.00  0.00           H
ATOM   1922  CG  ASP D   1      79.580  70.090 109.140  1.00  0.00           C
ATOM   1923  OD1 ASP D   1      78.320  70.320 109.420  1.00  0.00           O
ATOM   1924  OD2 ASP D   1      79.910  69.670 107.970  1.00  0.00           O
ATOM   1925  C   ASP D   1      82.920  69.550 111.130  1.00  0.00           C
ATOM   1926  O   ASP D   1      83.070  69.680 112.360  1.00  0.00           O
ATOM   1927  N   ALA D   2      83.970  69.650 110.280  1.00  0.00           N
ATOM   1928  HN  ALA D   2      83.790  69.720 109.300  1.00  0.00           H
ATOM   1929  CA  ALA D   2      85.210  70.190 110.610  1.00  0.00           C
ATOM   1930  HA  ALA D   2      85.530  69.750 111.540  1.00  0.00           H
ATOM   1931  CB  ALA D   2      86.290  69.680 109.630  1.00  0.00           C
ATOM   1932  HB1 ALA D   2      85.970  69.810 108.570  1.00  0.00           H
ATOM   1933  HB2 ALA D   2      87.340  70.020 109.700  1.00  0.00           H
ATOM   1934  HB3 ALA D   2      86.330  68.600 109.850  1.00  0.00           H
ATOM   1935  C   ALA D   2      85.160  71.740 110.720  1.00  0.00           C
ATOM   1936  O   ALA D   2      84.150  72.420 110.470  1.00  0.00           O
ATOM   1937  N   GLU D   3      86.310  72.220 111.050  1.00  0.00           N
ATOM   1938  HN  GLU D   3      86.930  71.530 111.420  1.00  0.00           H
ATOM   1939  CA  GLU D   3      86.740  73.650 111.090  1.00  0.00           C
ATOM   1940  HA  GLU D   3      87.730  73.720 111.520  1.00  0.00           H
ATOM   1941  CB  GLU D   3      86.910  74.310 109.620  1.00  0.00           C
ATOM   1942  HB1 GLU D   3      87.150  75.390 109.720  1.00  0.00           H
ATOM   1943  HB2 GLU D   3      85.880  74.250 109.210  1.00  0.00           H
ATOM   1944  CG  GLU D   3      88.020  73.540 108.990  1.00  0.00           C
ATOM   1945  HG1 GLU D   3      87.910  72.450 109.140  1.00  0.00           H
ATOM   1946  HG2 GLU D   3      88.890  73.820 109.620  1.00  0.00           H
ATOM   1947  CD  GLU D   3      88.340  73.790 107.470  1.00  0.00           C
ATOM   1948  OE1 GLU D   3      87.650  74.670 106.820  1.00  0.00           O
ATOM   1949  OE2 GLU D   3      89.270  73.140 106.920  1.00  0.00           O
ATOM   1950  C   GLU D   3      86.000  74.620 111.960  1.00  0.00           C
ATOM   1951  O   GLU D   3      84.800  74.880 111.740  1.00  0.00           O
ATOM   1952  N   PHE D   4      86.700  75.190 113.000  1.00  0.00           N
ATOM   1953  HN  PHE D   4      87.650  74.930 113.150  1.00  0.00           H
ATOM   1954  CA  PHE D   4      86.170  76.090 114.070  1.00  0.00           C
ATOM   1955  HA  PHE D   4      85.100  75.970 114.130  1.00  0.00           H
ATOM   1956  CB  PHE D   4      86.770  75.680 115.430  1.00  0.00           C
ATOM   1957  HB1 PHE D   4      87.880  75.730 115.410  1.00  0.00           H
ATOM   1958  HB2 PHE D   4      86.400  74.650 115.580  1.00  0.00           H
ATOM   1959  CG  PHE D   4      86.200  76.510 116.550  1.00  0.00           C
ATOM   1960  CD1 PHE D   4      86.890  77.550 117.140  1.00  0.00           C
ATOM   1961  HD1 PHE D   4      87.870  77.860 116.800  1.00  0.00           H
ATOM   1962  CE1 PHE D   4      86.340  78.350 118.130  1.00  0.00           C
ATOM   1963  HE1 PHE D   4      86.960  79.090 118.610  1.00  0.00           H
ATOM   1964  CZ  PHE D   4      84.980  78.180 118.450  1.00  0.00           C
ATOM   1965  HZ  PHE D   4      84.550  78.860 119.160  1.00  0.00           H
ATOM   1966  CD2 PHE D   4      84.850  76.320 116.870  1.00  0.00           C
ATOM   1967  HD2 PHE D   4      84.320  75.480 116.450  1.00  0.00           H
ATOM   1968  CE2 PHE D   4      84.250  77.120 117.800  1.00  0.00           C
ATOM   1969  HE2 PHE D   4      83.240  76.910 118.130  1.00  0.00           H
ATOM   1970  C   PHE D   4      86.240  77.520 113.780  1.00  0.00           C
ATOM   1971  O   PHE D   4      87.330  77.970 113.510  1.00  0.00           O
ATOM   1972  N   ARG D   5      85.150  78.400 113.900  1.00  0.00           N
ATOM   1973  HN  ARG D   5      84.260  77.980 114.060  1.00  0.00           H
ATOM   1974  CA  ARG D   5      85.260  79.750 113.470  1.00  0.00           C
ATOM   1975  HA  ARG D   5      85.660  79.610 112.480  1.00  0.00           H
ATOM   1976  CB  ARG D   5      83.840  80.390 113.200  1.00  0.00           C
ATOM   1977  HB1 ARG D   5      83.380  79.810 112.370  1.00  0.00           H
ATOM   1978  HB2 ARG D   5      83.870  81.450 112.870  1.00  0.00           H
ATOM   1979  CG  ARG D   5      82.750  80.250 114.340  1.00  0.00           C
ATOM   1980  HG1 ARG D   5      82.530  79.170 114.430  1.00  0.00           H
ATOM   1981  HG2 ARG D   5      81.820  80.740 113.980  1.00  0.00           H
ATOM   1982  CD  ARG D   5      83.110  80.810 115.730  1.00  0.00           C
ATOM   1983  HD1 ARG D   5      84.040  80.350 116.130  1.00  0.00           H
ATOM   1984  HD2 ARG D   5      82.380  80.700 116.560  1.00  0.00           H
ATOM   1985  NE  ARG D   5      83.410  82.300 115.480  1.00  0.00           N
ATOM   1986  HE  ARG D   5      84.360  82.600 115.340  1.00  0.00           H
ATOM   1987  CZ  ARG D   5      82.610  83.300 115.370  1.00  0.00           C
ATOM   1988  NH1 ARG D   5      81.300  83.210 115.480  1.00  0.00           N
ATOM   1989 HH11 ARG D   5      80.920  82.300 115.610  1.00  0.00           H
ATOM   1990 HH12 ARG D   5      80.760  83.900 114.990  1.00  0.00           H
ATOM   1991  NH2 ARG D   5      83.160  84.420 114.890  1.00  0.00           N
ATOM   1992 HH21 ARG D   5      84.150  84.560 114.910  1.00  0.00           H
ATOM   1993 HH22 ARG D   5      82.630  85.250 114.690  1.00  0.00           H
ATOM   1994  C   ARG D   5      86.260  80.750 114.180  1.00  0.00           C
ATOM   1995  O   ARG D   5      86.590  80.700 115.300  1.00  0.00           O
ATOM   1996  N   HIS D   6      86.790  81.690 113.370  1.00  0.00           N
ATOM   1997  HN  HIS D   6      86.410  81.840 112.450  1.00  0.00           H
ATOM   1998  CA  HIS D   6      87.630  82.850 113.690  1.00  0.00           C
ATOM   1999  HA  HIS D   6      88.620  82.420 113.720  1.00  0.00           H
ATOM   2000  CB  HIS D   6      87.620  83.910 112.510  1.00  0.00           C
ATOM   2001  HB1 HIS D   6      88.040  83.380 111.630  1.00  0.00           H
ATOM   2002  HB2 HIS D   6      88.230  84.810 112.710  1.00  0.00           H
ATOM   2003  ND1 HIS D   6      85.390  83.410 111.610  1.00  0.00           N
ATOM   2004  CG  HIS D   6      86.250  84.310 112.150  1.00  0.00           C
ATOM   2005  CE1 HIS D   6      84.180  84.010 111.540  1.00  0.00           C
ATOM   2006  HE1 HIS D   6      83.190  83.600 111.330  1.00  0.00           H
ATOM   2007  NE2 HIS D   6      84.280  85.290 111.940  1.00  0.00           N
ATOM   2008  HE2 HIS D   6      83.550  85.950 112.120  1.00  0.00           H
ATOM   2009  CD2 HIS D   6      85.630  85.500 112.360  1.00  0.00           C
ATOM   2010  HD2 HIS D   6      85.970  86.470 112.690  1.00  0.00           H
ATOM   2011  C   HIS D   6      87.290  83.560 114.990  1.00  0.00           C
ATOM   2012  O   HIS D   6      86.250  83.340 115.630  1.00  0.00           O
ATOM   2013  N   ASP D   7      88.180  84.470 115.450  1.00  0.00           N
ATOM   2014  HN  ASP D   7      89.090  84.460 115.040  1.00  0.00           H
ATOM   2015  CA  ASP D   7      87.750  85.500 116.400  1.00  0.00           C
ATOM   2016  HA  ASP D   7      87.610  85.000 117.340  1.00  0.00           H
ATOM   2017  CB  ASP D   7      88.810  86.600 116.570  1.00  0.00           C
ATOM   2018  HB1 ASP D   7      88.360  87.480 117.070  1.00  0.00           H
ATOM   2019  HB2 ASP D   7      89.230  86.910 115.590  1.00  0.00           H
ATOM   2020  CG  ASP D   7      90.060  86.210 117.370  1.00  0.00           C
ATOM   2021  OD1 ASP D   7      91.070  86.980 117.430  1.00  0.00           O
ATOM   2022  OD2 ASP D   7      89.920  85.200 118.080  1.00  0.00           O
ATOM   2023  C   ASP D   7      86.370  86.200 116.300  1.00  0.00           C
ATOM   2024  O   ASP D   7      85.900  86.500 115.230  1.00  0.00           O
ATOM   2025  N   SER D   8      85.690  86.540 117.400  1.00  0.00           N
ATOM   2026  HN  SER D   8      86.080  86.230 118.260  1.00  0.00           H
ATOM   2027  CA  SER D   8      84.300  87.080 117.510  1.00  0.00           C
ATOM   2028  HA  SER D   8      83.590  86.480 116.950  1.00  0.00           H
ATOM   2029  CB  SER D   8      83.800  87.050 119.020  1.00  0.00           C
ATOM   2030  HB1 SER D   8      84.290  87.920 119.520  1.00  0.00           H
ATOM   2031  HB2 SER D   8      84.040  86.060 119.450  1.00  0.00           H
ATOM   2032  OG  SER D   8      82.430  87.470 119.120  1.00  0.00           O
ATOM   2033  HG1 SER D   8      82.160  87.240 120.010  1.00  0.00           H
ATOM   2034  C   SER D   8      84.280  88.510 116.980  1.00  0.00           C
ATOM   2035  O   SER D   8      83.280  88.960 116.390  1.00  0.00           O
ATOM   2036  N   GLY D   9      85.380  89.380 117.110  1.00  0.00           N
ATOM   2037  HN  GLY D   9      86.180  89.010 117.580  1.00  0.00           H
ATOM   2038  CA  GLY D   9      85.470  90.780 116.580  1.00  0.00           C
ATOM   2039  HA1 GLY D   9      84.510  91.260 116.660  1.00  0.00           H
ATOM   2040  HA2 GLY D   9      86.190  91.350 117.150  1.00  0.00           H
ATOM   2041  C   GLY D   9      85.830  90.880 115.160  1.00  0.00           C
ATOM   2042  O   GLY D   9      85.690  91.970 114.600  1.00  0.00           O
ATOM   2043  N   TYR D  10      86.400  89.810 114.570  1.00  0.00           N
ATOM   2044  HN  TYR D  10      86.400  88.970 115.100  1.00  0.00           H
ATOM   2045  CA  TYR D  10      87.150  89.900 113.290  1.00  0.00           C
ATOM   2046  HA  TYR D  10      87.370  90.950 113.120  1.00  0.00           H
ATOM   2047  CB  TYR D  10      88.490  89.110 113.400  1.00  0.00           C
ATOM   2048  HB1 TYR D  10      88.200  88.070 113.670  1.00  0.00           H
ATOM   2049  HB2 TYR D  10      89.170  89.440 114.220  1.00  0.00           H
ATOM   2050  CG  TYR D  10      89.310  89.020 112.110  1.00  0.00           C
ATOM   2051  CD1 TYR D  10      89.350  87.910 111.200  1.00  0.00           C
ATOM   2052  HD1 TYR D  10      88.840  87.000 111.500  1.00  0.00           H
ATOM   2053  CE1 TYR D  10      90.240  87.910 110.150  1.00  0.00           C
ATOM   2054  HE1 TYR D  10      90.260  87.080 109.460  1.00  0.00           H
ATOM   2055  CZ  TYR D  10      91.050  89.010 109.910  1.00  0.00           C
ATOM   2056  OH  TYR D  10      92.100  89.100 108.870  1.00  0.00           O
ATOM   2057  HH  TYR D  10      92.780  89.710 109.150  1.00  0.00           H
ATOM   2058  CD2 TYR D  10      90.110  90.120 111.810  1.00  0.00           C
ATOM   2059  HD2 TYR D  10      90.080  90.990 112.440  1.00  0.00           H
ATOM   2060  CE2 TYR D  10      91.000  90.170 110.760  1.00  0.00           C
ATOM   2061  HE2 TYR D  10      91.580  91.040 110.510  1.00  0.00           H
ATOM   2062  C   TYR D  10      86.240  89.450 112.110  1.00  0.00           C
ATOM   2063  O   TYR D  10      85.320  88.650 112.230  1.00  0.00           O
ATOM   2064  N   GLU D  11      86.530  90.000 110.870  1.00  0.00           N
ATOM   2065  HN  GLU D  11      87.360  90.540 110.880  1.00  0.00           H
ATOM   2066  CA  GLU D  11      85.770  89.770 109.750  1.00  0.00           C
ATOM   2067  HA  GLU D  11      84.910  89.180 110.010  1.00  0.00           H
ATOM   2068  CB  GLU D  11      85.340  90.980 108.960  1.00  0.00           C
ATOM   2069  HB1 GLU D  11      84.930  90.650 107.980  1.00  0.00           H
ATOM   2070  HB2 GLU D  11      86.180  91.690 108.800  1.00  0.00           H
ATOM   2071  CG  GLU D  11      84.220  91.790 109.610  1.00  0.00           C
ATOM   2072  HG1 GLU D  11      84.050  92.760 109.090  1.00  0.00           H
ATOM   2073  HG2 GLU D  11      84.450  91.990 110.680  1.00  0.00           H
ATOM   2074  CD  GLU D  11      82.970  90.980 109.570  1.00  0.00           C
ATOM   2075  OE1 GLU D  11      82.530  90.430 110.600  1.00  0.00           O
ATOM   2076  OE2 GLU D  11      82.360  90.950 108.420  1.00  0.00           O
ATOM   2077  C   GLU D  11      86.540  88.920 108.790  1.00  0.00           C
ATOM   2078  O   GLU D  11      87.700  89.160 108.600  1.00  0.00           O
ATOM   2079  N   VAL D  12      85.840  87.970 108.210  1.00  0.00           N
ATOM   2080  HN  VAL D  12      84.910  87.890 108.540  1.00  0.00           H
ATOM   2081  CA  VAL D  12      86.300  86.930 107.310  1.00  0.00           C
ATOM   2082  HA  VAL D  12      87.340  87.110 107.070  1.00  0.00           H
ATOM   2083  CB  VAL D  12      86.190  85.570 107.850  1.00  0.00           C
ATOM   2084  HB  VAL D  12      85.240  85.500 108.430  1.00  0.00           H
ATOM   2085  CG1 VAL D  12      86.180  84.380 106.910  1.00  0.00           C
ATOM   2086 HG11 VAL D  12      86.890  84.480 106.060  1.00  0.00           H
ATOM   2087 HG12 VAL D  12      86.380  83.460 107.500  1.00  0.00           H
ATOM   2088 HG13 VAL D  12      85.170  84.320 106.430  1.00  0.00           H
ATOM   2089  CG2 VAL D  12      87.390  85.320 108.840  1.00  0.00           C
ATOM   2090 HG21 VAL D  12      88.380  85.330 108.330  1.00  0.00           H
ATOM   2091 HG22 VAL D  12      87.440  86.130 109.600  1.00  0.00           H
ATOM   2092 HG23 VAL D  12      87.170  84.410 109.440  1.00  0.00           H
ATOM   2093  C   VAL D  12      85.600  87.070 105.950  1.00  0.00           C
ATOM   2094  O   VAL D  12      84.450  87.490 105.870  1.00  0.00           O
ATOM   2095  N   HIS D  13      86.350  86.940 104.860  1.00  0.00           N
ATOM   2096  HN  HIS D  13      87.330  86.890 105.070  1.00  0.00           H
ATOM   2097  CA  HIS D  13      85.900  87.220 103.490  1.00  0.00           C
ATOM   2098  HA  HIS D  13      84.830  87.370 103.460  1.00  0.00           H
ATOM   2099  CB  HIS D  13      86.710  88.520 103.060  1.00  0.00           C
ATOM   2100  HB1 HIS D  13      86.150  88.840 102.150  1.00  0.00           H
ATOM   2101  HB2 HIS D  13      87.720  88.250 102.690  1.00  0.00           H
ATOM   2102  ND1 HIS D  13      85.460  90.300 104.260  1.00  0.00           N
ATOM   2103  CG  HIS D  13      86.680  89.680 104.050  1.00  0.00           C
ATOM   2104  CE1 HIS D  13      85.680  91.280 105.090  1.00  0.00           C
ATOM   2105  HE1 HIS D  13      84.910  91.970 105.440  1.00  0.00           H
ATOM   2106  NE2 HIS D  13      86.990  91.370 105.430  1.00  0.00           N
ATOM   2107  HE2 HIS D  13      87.290  91.970 106.170  1.00  0.00           H
ATOM   2108  CD2 HIS D  13      87.620  90.320 104.790  1.00  0.00           C
ATOM   2109  HD2 HIS D  13      88.670  90.080 104.900  1.00  0.00           H
ATOM   2110  C   HIS D  13      86.360  86.120 102.480  1.00  0.00           C
ATOM   2111  O   HIS D  13      85.990  86.100 101.330  1.00  0.00           O
ATOM   2112  N   HIS D  14      87.230  85.230 102.990  1.00  0.00           N
ATOM   2113  HN  HIS D  14      87.510  85.370 103.930  1.00  0.00           H
ATOM   2114  CA  HIS D  14      87.640  83.980 102.360  1.00  0.00           C
ATOM   2115  HA  HIS D  14      88.150  84.190 101.430  1.00  0.00           H
ATOM   2116  CB  HIS D  14      88.430  83.090 103.310  1.00  0.00           C
ATOM   2117  HB1 HIS D  14      88.960  82.320 102.720  1.00  0.00           H
ATOM   2118  HB2 HIS D  14      87.780  82.620 104.080  1.00  0.00           H
ATOM   2119  ND1 HIS D  14      90.680  84.290 103.660  1.00  0.00           N
ATOM   2120  CG  HIS D  14      89.490  83.840 104.130  1.00  0.00           C
ATOM   2121  CE1 HIS D  14      91.480  84.480 104.680  1.00  0.00           C
ATOM   2122  HE1 HIS D  14      92.470  84.900 104.470  1.00  0.00           H
ATOM   2123  NE2 HIS D  14      90.790  84.240 105.820  1.00  0.00           N
ATOM   2124  HE2 HIS D  14      91.120  84.480 106.740  1.00  0.00           H
ATOM   2125  CD2 HIS D  14      89.580  83.760 105.480  1.00  0.00           C
ATOM   2126  HD2 HIS D  14      88.830  83.540 106.230  1.00  0.00           H
ATOM   2127  C   HIS D  14      86.500  83.100 101.960  1.00  0.00           C
ATOM   2128  O   HIS D  14      85.500  82.910 102.700  1.00  0.00           O
ATOM   2129  N   GLN D  15      86.510  82.490 100.770  1.00  0.00           N
ATOM   2130  HN  GLN D  15      87.320  82.560 100.200  1.00  0.00           H
ATOM   2131  CA  GLN D  15      85.460  81.730 100.130  1.00  0.00           C
ATOM   2132  HA  GLN D  15      84.930  81.320 100.980  1.00  0.00           H
ATOM   2133  CB  GLN D  15      84.490  82.570  99.270  1.00  0.00           C
ATOM   2134  HB1 GLN D  15      85.070  83.010  98.430  1.00  0.00           H
ATOM   2135  HB2 GLN D  15      84.080  83.280 100.020  1.00  0.00           H
ATOM   2136  CG  GLN D  15      83.300  81.720  98.700  1.00  0.00           C
ATOM   2137  HG1 GLN D  15      82.760  81.080  99.440  1.00  0.00           H
ATOM   2138  HG2 GLN D  15      83.750  81.030  97.950  1.00  0.00           H
ATOM   2139  CD  GLN D  15      82.280  82.580  97.980  1.00  0.00           C
ATOM   2140  OE1 GLN D  15      82.410  82.950  96.790  1.00  0.00           O
ATOM   2141  NE2 GLN D  15      81.200  82.890  98.690  1.00  0.00           N
ATOM   2142 HE21 GLN D  15      81.180  82.720  99.670  1.00  0.00           H
ATOM   2143 HE22 GLN D  15      80.600  83.590  98.300  1.00  0.00           H
ATOM   2144  C   GLN D  15      86.100  80.580  99.290  1.00  0.00           C
ATOM   2145  O   GLN D  15      86.970  80.780  98.490  1.00  0.00           O
ATOM   2146  N   LYS D  16      85.640  79.390  99.620  1.00  0.00           N
ATOM   2147  HN  LYS D  16      84.920  79.230 100.280  1.00  0.00           H
ATOM   2148  CA  LYS D  16      86.040  78.180  99.000  1.00  0.00           C
ATOM   2149  HA  LYS D  16      86.950  78.230  98.420  1.00  0.00           H
ATOM   2150  CB  LYS D  16      86.340  77.030 100.040  1.00  0.00           C
ATOM   2151  HB1 LYS D  16      86.900  76.230  99.510  1.00  0.00           H
ATOM   2152  HB2 LYS D  16      85.440  76.490 100.400  1.00  0.00           H
ATOM   2153  CG  LYS D  16      87.210  77.460 101.240  1.00  0.00           C
ATOM   2154  HG1 LYS D  16      87.370  76.620 101.940  1.00  0.00           H
ATOM   2155  HG2 LYS D  16      86.670  78.220 101.850  1.00  0.00           H
ATOM   2156  CD  LYS D  16      88.520  78.180 100.900  1.00  0.00           C
ATOM   2157  HD1 LYS D  16      89.320  77.460 100.600  1.00  0.00           H
ATOM   2158  HD2 LYS D  16      88.310  78.910 100.100  1.00  0.00           H
ATOM   2159  CE  LYS D  16      89.050  79.000 102.080  1.00  0.00           C
ATOM   2160  HE1 LYS D  16      88.310  79.550 102.700  1.00  0.00           H
ATOM   2161  HE2 LYS D  16      89.780  79.760 101.720  1.00  0.00           H
ATOM   2162  NZ  LYS D  16      89.840  78.120 102.920  1.00  0.00           N
ATOM   2163  HZ1 LYS D  16      89.340  77.530 103.610  1.00  0.00           H
ATOM   2164  HZ2 LYS D  16      90.520  77.500 102.430  1.00  0.00           H
ATOM   2165  HZ3 LYS D  16      90.380  78.720 103.580  1.00  0.00           H
ATOM   2166  C   LYS D  16      84.780  77.670  98.200  1.00  0.00           C
ATOM   2167  O   LYS D  16      83.590  77.670  98.700  1.00  0.00           O
ATOM   2168  N   LEU D  17      84.970  77.390  96.860  1.00  0.00           N
ATOM   2169  HN  LEU D  17      85.840  77.570  96.420  1.00  0.00           H
ATOM   2170  CA  LEU D  17      84.000  76.870  95.980  1.00  0.00           C
ATOM   2171  HA  LEU D  17      83.060  76.770  96.490  1.00  0.00           H
ATOM   2172  CB  LEU D  17      83.890  77.700  94.710  1.00  0.00           C
ATOM   2173  HB1 LEU D  17      84.890  77.950  94.300  1.00  0.00           H
ATOM   2174  HB2 LEU D  17      83.470  78.670  95.030  1.00  0.00           H
ATOM   2175  CG  LEU D  17      83.020  77.010  93.600  1.00  0.00           C
ATOM   2176  HG  LEU D  17      83.470  76.040  93.300  1.00  0.00           H
ATOM   2177  CD1 LEU D  17      81.600  76.760  94.090  1.00  0.00           C
ATOM   2178 HD11 LEU D  17      81.050  77.590  94.570  1.00  0.00           H
ATOM   2179 HD12 LEU D  17      81.030  76.450  93.190  1.00  0.00           H
ATOM   2180 HD13 LEU D  17      81.670  76.000  94.890  1.00  0.00           H
ATOM   2181  CD2 LEU D  17      82.970  77.870  92.350  1.00  0.00           C
ATOM   2182 HD21 LEU D  17      82.500  77.350  91.490  1.00  0.00           H
ATOM   2183 HD22 LEU D  17      82.290  78.720  92.590  1.00  0.00           H
ATOM   2184 HD23 LEU D  17      83.970  78.300  92.150  1.00  0.00           H
ATOM   2185  C   LEU D  17      84.460  75.420  95.600  1.00  0.00           C
ATOM   2186  O   LEU D  17      85.400  75.140  94.790  1.00  0.00           O
ATOM   2187  N   VAL D  18      83.730  74.480  96.100  1.00  0.00           N
ATOM   2188  HN  VAL D  18      82.880  74.720  96.550  1.00  0.00           H
ATOM   2189  CA  VAL D  18      84.040  73.040  95.880  1.00  0.00           C
ATOM   2190  HA  VAL D  18      84.970  72.980  95.320  1.00  0.00           H
ATOM   2191  CB  VAL D  18      84.130  72.320  97.210  1.00  0.00           C
ATOM   2192  HB  VAL D  18      83.200  72.110  97.780  1.00  0.00           H
ATOM   2193  CG1 VAL D  18      84.750  70.890  97.010  1.00  0.00           C
ATOM   2194 HG11 VAL D  18      84.200  70.300  96.250  1.00  0.00           H
ATOM   2195 HG12 VAL D  18      85.800  71.090  96.720  1.00  0.00           H
ATOM   2196 HG13 VAL D  18      84.740  70.280  97.940  1.00  0.00           H
ATOM   2197  CG2 VAL D  18      85.060  73.110  98.190  1.00  0.00           C
ATOM   2198 HG21 VAL D  18      85.310  72.430  99.030  1.00  0.00           H
ATOM   2199 HG22 VAL D  18      86.020  73.400  97.700  1.00  0.00           H
ATOM   2200 HG23 VAL D  18      84.580  74.000  98.640  1.00  0.00           H
ATOM   2201  C   VAL D  18      83.050  72.290  95.040  1.00  0.00           C
ATOM   2202  O   VAL D  18      81.920  72.020  95.470  1.00  0.00           O
ATOM   2203  N   PHE D  19      83.540  71.930  93.860  1.00  0.00           N
ATOM   2204  HN  PHE D  19      84.410  72.310  93.570  1.00  0.00           H
ATOM   2205  CA  PHE D  19      82.770  71.100  92.970  1.00  0.00           C
ATOM   2206  HA  PHE D  19      81.740  71.130  93.300  1.00  0.00           H
ATOM   2207  CB  PHE D  19      82.750  71.710  91.520  1.00  0.00           C
ATOM   2208  HB1 PHE D  19      83.810  71.800  91.220  1.00  0.00           H
ATOM   2209  HB2 PHE D  19      82.320  72.730  91.460  1.00  0.00           H
ATOM   2210  CG  PHE D  19      82.060  70.930  90.350  1.00  0.00           C
ATOM   2211  CD1 PHE D  19      82.610  71.000  89.180  1.00  0.00           C
ATOM   2212  HD1 PHE D  19      83.460  71.620  88.930  1.00  0.00           H
ATOM   2213  CE1 PHE D  19      82.040  70.480  88.060  1.00  0.00           C
ATOM   2214  HE1 PHE D  19      82.520  70.560  87.100  1.00  0.00           H
ATOM   2215  CZ  PHE D  19      80.750  69.830  88.100  1.00  0.00           C
ATOM   2216  HZ  PHE D  19      80.250  69.460  87.220  1.00  0.00           H
ATOM   2217  CD2 PHE D  19      80.790  70.180  90.490  1.00  0.00           C
ATOM   2218  HD2 PHE D  19      80.270  70.120  91.440  1.00  0.00           H
ATOM   2219  CE2 PHE D  19      80.150  69.640  89.340  1.00  0.00           C
ATOM   2220  HE2 PHE D  19      79.180  69.160  89.270  1.00  0.00           H
ATOM   2221  C   PHE D  19      83.280  69.620  93.080  1.00  0.00           C
ATOM   2222  O   PHE D  19      84.440  69.350  92.870  1.00  0.00           O
ATOM   2223  N   PHE D  20      82.320  68.720  93.500  1.00  0.00           N
ATOM   2224  HN  PHE D  20      81.380  69.050  93.530  1.00  0.00           H
ATOM   2225  CA  PHE D  20      82.570  67.360  93.930  1.00  0.00           C
ATOM   2226  HA  PHE D  20      81.580  66.970  94.070  1.00  0.00           H
ATOM   2227  CB  PHE D  20      83.240  66.430  92.920  1.00  0.00           C
ATOM   2228  HB1 PHE D  20      83.500  65.420  93.300  1.00  0.00           H
ATOM   2229  HB2 PHE D  20      84.200  66.820  92.520  1.00  0.00           H
ATOM   2230  CG  PHE D  20      82.250  66.240  91.800  1.00  0.00           C
ATOM   2231  CD1 PHE D  20      82.580  66.730  90.490  1.00  0.00           C
ATOM   2232  HD1 PHE D  20      83.480  67.310  90.440  1.00  0.00           H
ATOM   2233  CE1 PHE D  20      81.720  66.340  89.430  1.00  0.00           C
ATOM   2234  HE1 PHE D  20      82.090  66.780  88.520  1.00  0.00           H
ATOM   2235  CZ  PHE D  20      80.560  65.640  89.630  1.00  0.00           C
ATOM   2236  HZ  PHE D  20      79.970  65.370  88.770  1.00  0.00           H
ATOM   2237  CD2 PHE D  20      81.180  65.350  91.990  1.00  0.00           C
ATOM   2238  HD2 PHE D  20      80.820  65.090  92.970  1.00  0.00           H
ATOM   2239  CE2 PHE D  20      80.310  65.130  90.910  1.00  0.00           C
ATOM   2240  HE2 PHE D  20      79.380  64.600  91.110  1.00  0.00           H
ATOM   2241  C   PHE D  20      83.210  67.200  95.310  1.00  0.00           C
ATOM   2242  O   PHE D  20      84.420  67.010  95.420  1.00  0.00           O
ATOM   2243  N   ALA D  21      82.430  67.270  96.340  1.00  0.00           N
ATOM   2244  HN  ALA D  21      81.470  67.480  96.180  1.00  0.00           H
ATOM   2245  CA  ALA D  21      82.850  66.890  97.690  1.00  0.00           C
ATOM   2246  HA  ALA D  21      83.910  67.090  97.630  1.00  0.00           H
ATOM   2247  CB  ALA D  21      82.170  67.820  98.710  1.00  0.00           C
ATOM   2248  HB1 ALA D  21      82.240  68.870  98.370  1.00  0.00           H
ATOM   2249  HB2 ALA D  21      81.130  67.440  98.770  1.00  0.00           H
ATOM   2250  HB3 ALA D  21      82.720  67.810  99.680  1.00  0.00           H
ATOM   2251  C   ALA D  21      82.890  65.390  98.010  1.00  0.00           C
ATOM   2252  O   ALA D  21      83.590  65.030  98.980  1.00  0.00           O
ATOM   2253  N   GLU D  22      82.210  64.590  97.240  1.00  0.00           N
ATOM   2254  HN  GLU D  22      81.680  65.070  96.550  1.00  0.00           H
ATOM   2255  CA  GLU D  22      82.010  63.120  97.420  1.00  0.00           C
ATOM   2256  HA  GLU D  22      82.500  62.730  98.300  1.00  0.00           H
ATOM   2257  CB  GLU D  22      80.420  62.890  97.530  1.00  0.00           C
ATOM   2258  HB1 GLU D  22      79.980  63.240  96.570  1.00  0.00           H
ATOM   2259  HB2 GLU D  22      80.150  63.560  98.370  1.00  0.00           H
ATOM   2260  CG  GLU D  22      79.960  61.410  97.770  1.00  0.00           C
ATOM   2261  HG1 GLU D  22      80.210  60.730  96.930  1.00  0.00           H
ATOM   2262  HG2 GLU D  22      78.870  61.300  97.920  1.00  0.00           H
ATOM   2263  CD  GLU D  22      80.500  60.790  99.020  1.00  0.00           C
ATOM   2264  OE1 GLU D  22      79.780  60.740 100.040  1.00  0.00           O
ATOM   2265  OE2 GLU D  22      81.670  60.250  98.970  1.00  0.00           O
ATOM   2266  C   GLU D  22      82.560  62.480  96.160  1.00  0.00           C
ATOM   2267  O   GLU D  22      82.920  63.160  95.160  1.00  0.00           O
ATOM   2268  N   ASP D  23      82.680  61.140  96.170  1.00  0.00           N
ATOM   2269  HN  ASP D  23      82.360  60.700  97.010  1.00  0.00           H
ATOM   2270  CA  ASP D  23      83.030  60.320  95.020  1.00  0.00           C
ATOM   2271  HA  ASP D  23      83.480  60.930  94.250  1.00  0.00           H
ATOM   2272  CB  ASP D  23      84.000  59.180  95.510  1.00  0.00           C
ATOM   2273  HB1 ASP D  23      83.460  58.480  96.180  1.00  0.00           H
ATOM   2274  HB2 ASP D  23      84.780  59.650  96.150  1.00  0.00           H
ATOM   2275  CG  ASP D  23      84.650  58.420  94.350  1.00  0.00           C
ATOM   2276  OD1 ASP D  23      85.250  57.340  94.650  1.00  0.00           O
ATOM   2277  OD2 ASP D  23      84.420  58.780  93.160  1.00  0.00           O
ATOM   2278  C   ASP D  23      81.830  59.700  94.330  1.00  0.00           C
ATOM   2279  O   ASP D  23      81.270  58.800  94.980  1.00  0.00           O
ATOM   2280  N   VAL D  24      81.470  60.240  93.160  1.00  0.00           N
ATOM   2281  HN  VAL D  24      82.000  60.930  92.680  1.00  0.00           H
ATOM   2282  CA  VAL D  24      80.120  60.100  92.600  1.00  0.00           C
ATOM   2283  HA  VAL D  24      79.470  59.600  93.310  1.00  0.00           H
ATOM   2284  CB  VAL D  24      79.460  61.420  92.350  1.00  0.00           C
ATOM   2285  HB  VAL D  24      79.990  62.090  91.640  1.00  0.00           H
ATOM   2286  CG1 VAL D  24      78.050  61.290  91.740  1.00  0.00           C
ATOM   2287 HG11 VAL D  24      77.600  62.290  91.640  1.00  0.00           H
ATOM   2288 HG12 VAL D  24      78.030  60.850  90.720  1.00  0.00           H
ATOM   2289 HG13 VAL D  24      77.530  60.520  92.360  1.00  0.00           H
ATOM   2290  CG2 VAL D  24      79.440  62.250  93.620  1.00  0.00           C
ATOM   2291 HG21 VAL D  24      80.460  62.700  93.620  1.00  0.00           H
ATOM   2292 HG22 VAL D  24      78.630  63.000  93.520  1.00  0.00           H
ATOM   2293 HG23 VAL D  24      79.250  61.640  94.530  1.00  0.00           H
ATOM   2294  C   VAL D  24      80.100  59.290  91.370  1.00  0.00           C
ATOM   2295  O   VAL D  24      80.680  59.640  90.330  1.00  0.00           O
ATOM   2296  N   GLY D  25      79.600  58.060  91.520  1.00  0.00           N
ATOM   2297  HN  GLY D  25      79.060  57.820  92.320  1.00  0.00           H
ATOM   2298  CA  GLY D  25      79.810  57.000  90.590  1.00  0.00           C
ATOM   2299  HA1 GLY D  25      80.870  56.770  90.500  1.00  0.00           H
ATOM   2300  HA2 GLY D  25      79.480  56.130  91.150  1.00  0.00           H
ATOM   2301  C   GLY D  25      79.140  56.930  89.290  1.00  0.00           C
ATOM   2302  O   GLY D  25      79.590  56.290  88.350  1.00  0.00           O
ATOM   2303  N   SER D  26      77.970  57.500  89.100  1.00  0.00           N
ATOM   2304  HN  SER D  26      77.630  58.050  89.860  1.00  0.00           H
ATOM   2305  CA  SER D  26      77.150  57.530  87.910  1.00  0.00           C
ATOM   2306  HA  SER D  26      77.410  56.750  87.220  1.00  0.00           H
ATOM   2307  CB  SER D  26      75.660  57.310  88.260  1.00  0.00           C
ATOM   2308  HB1 SER D  26      75.240  58.280  88.610  1.00  0.00           H
ATOM   2309  HB2 SER D  26      75.510  56.440  88.930  1.00  0.00           H
ATOM   2310  OG  SER D  26      74.920  56.940  87.060  1.00  0.00           O
ATOM   2311  HG1 SER D  26      75.280  56.060  86.920  1.00  0.00           H
ATOM   2312  C   SER D  26      77.360  58.840  87.110  1.00  0.00           C
ATOM   2313  O   SER D  26      76.550  59.200  86.250  1.00  0.00           O
ATOM   2314  N   ASN D  27      78.360  59.650  87.470  1.00  0.00           N
ATOM   2315  HN  ASN D  27      79.020  59.330  88.140  1.00  0.00           H
ATOM   2316  CA  ASN D  27      78.730  60.840  86.790  1.00  0.00           C
ATOM   2317  HA  ASN D  27      77.890  61.480  87.000  1.00  0.00           H
ATOM   2318  CB  ASN D  27      80.020  61.500  87.420  1.00  0.00           C
ATOM   2319  HB1 ASN D  27      80.820  60.750  87.260  1.00  0.00           H
ATOM   2320  HB2 ASN D  27      79.710  61.750  88.450  1.00  0.00           H
ATOM   2321  CG  ASN D  27      80.380  62.890  86.870  1.00  0.00           C
ATOM   2322  OD1 ASN D  27      79.480  63.580  86.300  1.00  0.00           O
ATOM   2323  ND2 ASN D  27      81.610  63.390  87.090  1.00  0.00           N
ATOM   2324 HD21 ASN D  27      82.200  62.780  87.630  1.00  0.00           H
ATOM   2325 HD22 ASN D  27      82.050  64.030  86.470  1.00  0.00           H
ATOM   2326  C   ASN D  27      78.910  60.740  85.250  1.00  0.00           C
ATOM   2327  O   ASN D  27      79.720  59.900  84.840  1.00  0.00           O
ATOM   2328  N   LYS D  28      78.120  61.510  84.350  1.00  0.00           N
ATOM   2329  HN  LYS D  28      77.420  62.060  84.790  1.00  0.00           H
ATOM   2330  CA  LYS D  28      78.240  61.370  82.920  1.00  0.00           C
ATOM   2331  HA  LYS D  28      78.670  60.390  82.750  1.00  0.00           H
ATOM   2332  CB  LYS D  28      76.830  61.530  82.280  1.00  0.00           C
ATOM   2333  HB1 LYS D  28      76.910  61.460  81.170  1.00  0.00           H
ATOM   2334  HB2 LYS D  28      76.430  62.540  82.500  1.00  0.00           H
ATOM   2335  CG  LYS D  28      75.790  60.580  82.850  1.00  0.00           C
ATOM   2336  HG1 LYS D  28      74.900  60.520  82.190  1.00  0.00           H
ATOM   2337  HG2 LYS D  28      75.420  61.010  83.810  1.00  0.00           H
ATOM   2338  CD  LYS D  28      76.250  59.080  82.980  1.00  0.00           C
ATOM   2339  HD1 LYS D  28      76.790  58.820  82.050  1.00  0.00           H
ATOM   2340  HD2 LYS D  28      77.050  58.940  83.730  1.00  0.00           H
ATOM   2341  CE  LYS D  28      75.190  58.080  83.310  1.00  0.00           C
ATOM   2342  HE1 LYS D  28      75.660  57.080  83.470  1.00  0.00           H
ATOM   2343  HE2 LYS D  28      74.440  58.010  82.490  1.00  0.00           H
ATOM   2344  NZ  LYS D  28      74.430  58.410  84.570  1.00  0.00           N
ATOM   2345  HZ1 LYS D  28      73.770  57.610  84.660  1.00  0.00           H
ATOM   2346  HZ2 LYS D  28      75.020  58.280  85.420  1.00  0.00           H
ATOM   2347  HZ3 LYS D  28      73.840  59.260  84.540  1.00  0.00           H
ATOM   2348  C   LYS D  28      79.190  62.380  82.380  1.00  0.00           C
ATOM   2349  O   LYS D  28      79.440  62.380  81.170  1.00  0.00           O
ATOM   2350  N   GLY D  29      79.760  63.300  83.180  1.00  0.00           N
ATOM   2351  HN  GLY D  29      79.670  63.240  84.170  1.00  0.00           H
ATOM   2352  CA  GLY D  29      80.660  64.360  82.670  1.00  0.00           C
ATOM   2353  HA1 GLY D  29      81.700  64.060  82.680  1.00  0.00           H
ATOM   2354  HA2 GLY D  29      80.340  64.650  81.680  1.00  0.00           H
ATOM   2355  C   GLY D  29      80.510  65.540  83.490  1.00  0.00           C
ATOM   2356  O   GLY D  29      79.350  65.980  83.700  1.00  0.00           O
ATOM   2357  N   ALA D  30      81.570  66.140  83.980  1.00  0.00           N
ATOM   2358  HN  ALA D  30      82.510  65.830  83.840  1.00  0.00           H
ATOM   2359  CA  ALA D  30      81.560  67.360  84.730  1.00  0.00           C
ATOM   2360  HA  ALA D  30      80.550  67.730  84.900  1.00  0.00           H
ATOM   2361  CB  ALA D  30      82.190  66.930  86.020  1.00  0.00           C
ATOM   2362  HB1 ALA D  30      82.390  67.790  86.690  1.00  0.00           H
ATOM   2363  HB2 ALA D  30      81.470  66.320  86.620  1.00  0.00           H
ATOM   2364  HB3 ALA D  30      83.090  66.300  85.880  1.00  0.00           H
ATOM   2365  C   ALA D  30      82.290  68.540  84.220  1.00  0.00           C
ATOM   2366  O   ALA D  30      83.480  68.470  83.990  1.00  0.00           O
ATOM   2367  N   ILE D  31      81.550  69.680  84.020  1.00  0.00           N
ATOM   2368  HN  ILE D  31      80.600  69.770  84.320  1.00  0.00           H
ATOM   2369  CA  ILE D  31      82.080  70.930  83.500  1.00  0.00           C
ATOM   2370  HA  ILE D  31      83.140  70.860  83.300  1.00  0.00           H
ATOM   2371  CB  ILE D  31      81.430  71.550  82.220  1.00  0.00           C
ATOM   2372  HB  ILE D  31      80.420  71.960  82.440  1.00  0.00           H
ATOM   2373  CG2 ILE D  31      82.310  72.780  81.750  1.00  0.00           C
ATOM   2374 HG21 ILE D  31      83.280  72.310  81.520  1.00  0.00           H
ATOM   2375 HG22 ILE D  31      81.870  73.150  80.800  1.00  0.00           H
ATOM   2376 HG23 ILE D  31      82.430  73.640  82.450  1.00  0.00           H
ATOM   2377  CG1 ILE D  31      81.190  70.530  81.050  1.00  0.00           C
ATOM   2378 HG11 ILE D  31      82.110  69.940  80.900  1.00  0.00           H
ATOM   2379 HG12 ILE D  31      81.080  71.190  80.160  1.00  0.00           H
ATOM   2380  CD  ILE D  31      79.900  69.670  81.200  1.00  0.00           C
ATOM   2381  HD1 ILE D  31      79.050  70.380  81.320  1.00  0.00           H
ATOM   2382  HD2 ILE D  31      79.650  69.100  80.290  1.00  0.00           H
ATOM   2383  HD3 ILE D  31      79.880  69.030  82.110  1.00  0.00           H
ATOM   2384  C   ILE D  31      81.930  72.110  84.500  1.00  0.00           C
ATOM   2385  O   ILE D  31      80.830  72.560  84.770  1.00  0.00           O
ATOM   2386  N   ILE D  32      83.060  72.730  85.020  1.00  0.00           N
ATOM   2387  HN  ILE D  32      83.960  72.430  84.720  1.00  0.00           H
ATOM   2388  CA  ILE D  32      82.950  74.040  85.570  1.00  0.00           C
ATOM   2389  HA  ILE D  32      81.930  74.350  85.780  1.00  0.00           H
ATOM   2390  CB  ILE D  32      83.660  73.950  86.940  1.00  0.00           C
ATOM   2391  HB  ILE D  32      82.930  73.250  87.410  1.00  0.00           H
ATOM   2392  CG2 ILE D  32      85.000  73.200  86.870  1.00  0.00           C
ATOM   2393 HG21 ILE D  32      85.450  72.940  87.850  1.00  0.00           H
ATOM   2394 HG22 ILE D  32      85.040  72.230  86.350  1.00  0.00           H
ATOM   2395 HG23 ILE D  32      85.720  73.820  86.280  1.00  0.00           H
ATOM   2396  CG1 ILE D  32      83.650  75.240  87.720  1.00  0.00           C
ATOM   2397 HG11 ILE D  32      82.810  75.860  87.330  1.00  0.00           H
ATOM   2398 HG12 ILE D  32      84.560  75.860  87.570  1.00  0.00           H
ATOM   2399  CD  ILE D  32      83.490  74.900  89.210  1.00  0.00           C
ATOM   2400  HD1 ILE D  32      82.620  74.230  89.390  1.00  0.00           H
ATOM   2401  HD2 ILE D  32      84.420  74.330  89.410  1.00  0.00           H
ATOM   2402  HD3 ILE D  32      83.440  75.770  89.910  1.00  0.00           H
ATOM   2403  C   ILE D  32      83.420  75.070  84.630  1.00  0.00           C
ATOM   2404  O   ILE D  32      84.470  74.840  84.000  1.00  0.00           O
ATOM   2405  N   GLY D  33      82.760  76.230  84.550  1.00  0.00           N
ATOM   2406  HN  GLY D  33      81.970  76.300  85.160  1.00  0.00           H
ATOM   2407  CA  GLY D  33      83.040  77.350  83.750  1.00  0.00           C
ATOM   2408  HA1 GLY D  33      84.110  77.420  83.730  1.00  0.00           H
ATOM   2409  HA2 GLY D  33      82.590  77.300  82.770  1.00  0.00           H
ATOM   2410  C   GLY D  33      82.570  78.630  84.390  1.00  0.00           C
ATOM   2411  O   GLY D  33      81.350  78.950  84.560  1.00  0.00           O
ATOM   2412  N   LEU D  34      83.480  79.490  84.900  1.00  0.00           N
ATOM   2413  HN  LEU D  34      84.420  79.180  85.050  1.00  0.00           H
ATOM   2414  CA  LEU D  34      83.050  80.710  85.590  1.00  0.00           C
ATOM   2415  HA  LEU D  34      82.210  80.470  86.230  1.00  0.00           H
ATOM   2416  CB  LEU D  34      84.130  81.270  86.530  1.00  0.00           C
ATOM   2417  HB1 LEU D  34      83.740  82.200  86.990  1.00  0.00           H
ATOM   2418  HB2 LEU D  34      85.100  81.410  86.010  1.00  0.00           H
ATOM   2419  CG  LEU D  34      84.450  80.300  87.700  1.00  0.00           C
ATOM   2420  HG  LEU D  34      84.980  79.500  87.130  1.00  0.00           H
ATOM   2421  CD1 LEU D  34      85.300  81.130  88.690  1.00  0.00           C
ATOM   2422 HD11 LEU D  34      85.680  80.540  89.550  1.00  0.00           H
ATOM   2423 HD12 LEU D  34      86.200  81.420  88.120  1.00  0.00           H
ATOM   2424 HD13 LEU D  34      84.750  82.050  89.000  1.00  0.00           H
ATOM   2425  CD2 LEU D  34      83.280  79.660  88.450  1.00  0.00           C
ATOM   2426 HD21 LEU D  34      82.710  79.020  87.740  1.00  0.00           H
ATOM   2427 HD22 LEU D  34      83.600  79.040  89.310  1.00  0.00           H
ATOM   2428 HD23 LEU D  34      82.610  80.470  88.800  1.00  0.00           H
ATOM   2429  C   LEU D  34      82.470  81.760  84.620  1.00  0.00           C
ATOM   2430  O   LEU D  34      81.690  82.640  85.010  1.00  0.00           O
ATOM   2431  N   MET D  35      82.950  81.690  83.380  1.00  0.00           N
ATOM   2432  HN  MET D  35      83.770  81.190  83.130  1.00  0.00           H
ATOM   2433  CA  MET D  35      82.260  82.270  82.210  1.00  0.00           C
ATOM   2434  HA  MET D  35      81.240  82.470  82.490  1.00  0.00           H
ATOM   2435  CB  MET D  35      82.970  83.440  81.420  1.00  0.00           C
ATOM   2436  HB1 MET D  35      82.790  83.340  80.330  1.00  0.00           H
ATOM   2437  HB2 MET D  35      84.050  83.300  81.620  1.00  0.00           H
ATOM   2438  CG  MET D  35      82.490  84.840  81.800  1.00  0.00           C
ATOM   2439  HG1 MET D  35      83.180  85.610  81.400  1.00  0.00           H
ATOM   2440  HG2 MET D  35      82.470  84.990  82.900  1.00  0.00           H
ATOM   2441  SD  MET D  35      80.790  85.270  81.280  1.00  0.00           S
ATOM   2442  CE  MET D  35      80.650  86.810  82.110  1.00  0.00           C
ATOM   2443  HE1 MET D  35      79.680  87.330  81.970  1.00  0.00           H
ATOM   2444  HE2 MET D  35      80.790  86.730  83.210  1.00  0.00           H
ATOM   2445  HE3 MET D  35      81.450  87.530  81.820  1.00  0.00           H
ATOM   2446  C   MET D  35      82.010  81.160  81.140  1.00  0.00           C
ATOM   2447  O   MET D  35      82.850  80.390  80.840  1.00  0.00           O
ATOM   2448  N   VAL D  36      80.690  80.880  80.930  1.00  0.00           N
ATOM   2449  HN  VAL D  36      79.980  81.520  81.190  1.00  0.00           H
ATOM   2450  CA  VAL D  36      80.200  79.740  80.180  1.00  0.00           C
ATOM   2451  HA  VAL D  36      80.960  79.290  79.560  1.00  0.00           H
ATOM   2452  CB  VAL D  36      79.720  78.680  81.160  1.00  0.00           C
ATOM   2453  HB  VAL D  36      80.560  78.470  81.850  1.00  0.00           H
ATOM   2454  CG1 VAL D  36      78.580  79.190  82.060  1.00  0.00           C
ATOM   2455 HG11 VAL D  36      78.270  78.350  82.720  1.00  0.00           H
ATOM   2456 HG12 VAL D  36      78.880  79.940  82.810  1.00  0.00           H
ATOM   2457 HG13 VAL D  36      77.650  79.550  81.560  1.00  0.00           H
ATOM   2458  CG2 VAL D  36      79.450  77.510  80.180  1.00  0.00           C
ATOM   2459 HG21 VAL D  36      78.630  77.900  79.530  1.00  0.00           H
ATOM   2460 HG22 VAL D  36      80.310  77.330  79.510  1.00  0.00           H
ATOM   2461 HG23 VAL D  36      79.180  76.500  80.540  1.00  0.00           H
ATOM   2462  C   VAL D  36      79.130  80.270  79.270  1.00  0.00           C
ATOM   2463  O   VAL D  36      78.390  81.190  79.570  1.00  0.00           O
ATOM   2464  N   GLY D  37      79.110  79.690  78.000  1.00  0.00           N
ATOM   2465  HN  GLY D  37      79.780  79.000  77.750  1.00  0.00           H
ATOM   2466  CA  GLY D  37      78.060  79.820  77.020  1.00  0.00           C
ATOM   2467  HA1 GLY D  37      77.820  80.850  76.800  1.00  0.00           H
ATOM   2468  HA2 GLY D  37      78.360  79.300  76.130  1.00  0.00           H
ATOM   2469  C   GLY D  37      76.770  79.150  77.360  1.00  0.00           C
ATOM   2470  O   GLY D  37      76.650  78.440  78.370  1.00  0.00           O
ATOM   2471  N   GLY D  38      75.780  79.350  76.520  1.00  0.00           N
ATOM   2472  HN  GLY D  38      75.890  80.020  75.800  1.00  0.00           H
ATOM   2473  CA  GLY D  38      74.440  78.760  76.580  1.00  0.00           C
ATOM   2474  HA1 GLY D  38      74.020  79.150  77.500  1.00  0.00           H
ATOM   2475  HA2 GLY D  38      73.930  79.020  75.670  1.00  0.00           H
ATOM   2476  C   GLY D  38      74.450  77.200  76.740  1.00  0.00           C
ATOM   2477  O   GLY D  38      75.390  76.520  76.300  1.00  0.00           O
ATOM   2478  N   VAL D  39      73.330  76.640  77.440  1.00  0.00           N
ATOM   2479  HN  VAL D  39      72.610  77.270  77.720  1.00  0.00           H
ATOM   2480  CA  VAL D  39      73.380  75.270  77.900  1.00  0.00           C
ATOM   2481  HA  VAL D  39      74.370  74.880  77.690  1.00  0.00           H
ATOM   2482  CB  VAL D  39      73.260  75.190  79.400  1.00  0.00           C
ATOM   2483  HB  VAL D  39      72.210  75.540  79.480  1.00  0.00           H
ATOM   2484  CG1 VAL D  39      73.200  73.750  79.860  1.00  0.00           C
ATOM   2485 HG11 VAL D  39      74.130  73.150  79.750  1.00  0.00           H
ATOM   2486 HG12 VAL D  39      73.000  73.860  80.950  1.00  0.00           H
ATOM   2487 HG13 VAL D  39      72.370  73.100  79.540  1.00  0.00           H
ATOM   2488  CG2 VAL D  39      74.180  76.040  80.170  1.00  0.00           C
ATOM   2489 HG21 VAL D  39      75.160  75.640  79.860  1.00  0.00           H
ATOM   2490 HG22 VAL D  39      74.150  77.130  79.960  1.00  0.00           H
ATOM   2491 HG23 VAL D  39      74.020  75.730  81.230  1.00  0.00           H
ATOM   2492  C   VAL D  39      72.270  74.560  77.060  1.00  0.00           C
ATOM   2493  O   VAL D  39      71.080  74.890  77.160  1.00  0.00           O
ATOM   2494  N   VAL D  40      72.600  73.500  76.310  1.00  0.00           N
ATOM   2495  HN  VAL D  40      73.530  73.200  76.090  1.00  0.00           H
ATOM   2496  CA  VAL D  40      71.690  72.740  75.510  1.00  0.00           C
ATOM   2497  HA  VAL D  40      70.810  73.360  75.360  1.00  0.00           H
ATOM   2498  CB  VAL D  40      72.240  72.480  74.070  1.00  0.00           C
ATOM   2499  HB  VAL D  40      72.990  71.670  74.070  1.00  0.00           H
ATOM   2500  CG1 VAL D  40      71.100  71.990  73.230  1.00  0.00           C
ATOM   2501 HG11 VAL D  40      70.300  72.730  73.010  1.00  0.00           H
ATOM   2502 HG12 VAL D  40      71.680  71.790  72.300  1.00  0.00           H
ATOM   2503 HG13 VAL D  40      70.680  70.990  73.440  1.00  0.00           H
ATOM   2504  CG2 VAL D  40      72.840  73.770  73.450  1.00  0.00           C
ATOM   2505 HG21 VAL D  40      73.060  73.550  72.390  1.00  0.00           H
ATOM   2506 HG22 VAL D  40      72.210  74.670  73.610  1.00  0.00           H
ATOM   2507 HG23 VAL D  40      73.860  73.870  73.880  1.00  0.00           H
ATOM   2508  C   VAL D  40      71.290  71.430  76.050  1.00  0.00           C
ATOM   2509  O   VAL D  40      71.990  70.430  75.990  1.00  0.00           O
ATOM   2510  N   ILE D  41      70.070  71.290  76.530  1.00  0.00           N
ATOM   2511  HN  ILE D  41      69.420  72.040  76.610  1.00  0.00           H
ATOM   2512  CA  ILE D  41      69.540  69.990  76.930  1.00  0.00           C
ATOM   2513  HA  ILE D  41      70.320  69.320  77.270  1.00  0.00           H
ATOM   2514  CB  ILE D  41      68.420  70.180  78.030  1.00  0.00           C
ATOM   2515  HB  ILE D  41      67.630  70.810  77.540  1.00  0.00           H
ATOM   2516  CG2 ILE D  41      69.030  70.890  79.180  1.00  0.00           C
ATOM   2517 HG21 ILE D  41      68.310  70.880  80.020  1.00  0.00           H
ATOM   2518 HG22 ILE D  41      69.920  70.370  79.570  1.00  0.00           H
ATOM   2519 HG23 ILE D  41      69.280  71.930  78.870  1.00  0.00           H
ATOM   2520  CG1 ILE D  41      67.630  68.880  78.320  1.00  0.00           C
ATOM   2521 HG11 ILE D  41      67.100  68.690  77.360  1.00  0.00           H
ATOM   2522 HG12 ILE D  41      66.830  69.000  79.070  1.00  0.00           H
ATOM   2523  CD  ILE D  41      68.580  67.730  78.900  1.00  0.00           C
ATOM   2524  HD1 ILE D  41      69.570  67.650  78.390  1.00  0.00           H
ATOM   2525  HD2 ILE D  41      68.820  67.890  79.970  1.00  0.00           H
ATOM   2526  HD3 ILE D  41      67.980  66.790  78.800  1.00  0.00           H
ATOM   2527  C   ILE D  41      69.060  69.240  75.700  1.00  0.00           C
ATOM   2528  O   ILE D  41      68.100  69.620  74.980  1.00  0.00           O
ATOM   2529  N   ALA D  42      69.730  68.150  75.320  1.00  0.00           N
ATOM   2530  HN  ALA D  42      70.610  67.920  75.720  1.00  0.00           H
ATOM   2531  CA  ALA D  42      69.360  67.380  74.170  1.00  0.00           C
ATOM   2532  HA  ALA D  42      68.720  67.970  73.520  1.00  0.00           H
ATOM   2533  CB  ALA D  42      70.670  67.330  73.230  1.00  0.00           C
ATOM   2534  HB1 ALA D  42      71.380  66.640  73.740  1.00  0.00           H
ATOM   2535  HB2 ALA D  42      70.510  66.950  72.200  1.00  0.00           H
ATOM   2536  HB3 ALA D  42      71.080  68.360  73.150  1.00  0.00           H
ATOM   2537  C   ALA D  42      68.770  66.070  74.650  1.00  0.00           C
ATOM   2538  O   ALA D  42      68.320  65.280  73.860  1.00  0.00           O
ATOM   2539  N   NME D  43      68.730  65.840  76.010  1.00  0.00           N
ATOM   2540  HN  NME D  43      69.150  66.490  76.650  1.00  0.00           H
ATOM   2541  CH3 NME D  43      68.240  64.620  76.600  1.00  0.00           C
ATOM   2542 HH31 NME D  43      68.340  63.850  75.810  1.00  0.00           H
ATOM   2543 HH32 NME D  43      68.820  64.310  77.500  1.00  0.00           H
ATOM   2544 HH33 NME D  43      67.160  64.720  76.840  1.00  0.00           H
ATOM   2545  CH3 ACE E   0      68.460 118.410 110.460  1.00  0.00           C
ATOM   2546 HH31 ACE E   0      67.380 118.300 110.730  1.00  0.00           H
ATOM   2547 HH32 ACE E   0      69.130 118.410 111.350  1.00  0.00           H
ATOM   2548 HH33 ACE E   0      68.780 119.210 109.760  1.00  0.00           H
ATOM   2549  C   ACE E   0      68.800 117.210 109.670  1.00  0.00           C
ATOM   2550  O   ACE E   0      68.170 116.840 108.740  1.00  0.00           O
ATOM   2551  N   ASP E   1      69.890 116.510 110.170  1.00  0.00           N
ATOM   2552  HN  ASP E   1      70.400 116.970 110.890  1.00  0.00           H
ATOM   2553  CA  ASP E   1      70.350 115.210 109.700  1.00  0.00           C
ATOM   2554  HA  ASP E   1      69.460 114.730 109.310  1.00  0.00           H
ATOM   2555  CB  ASP E   1      71.440 115.320 108.530  1.00  0.00           C
ATOM   2556  HB1 ASP E   1      72.350 115.740 109.000  1.00  0.00           H
ATOM   2557  HB2 ASP E   1      71.140 116.080 107.780  1.00  0.00           H
ATOM   2558  CG  ASP E   1      71.670 114.070 107.830  1.00  0.00           C
ATOM   2559  OD1 ASP E   1      72.840 113.700 107.690  1.00  0.00           O
ATOM   2560  OD2 ASP E   1      70.700 113.470 107.320  1.00  0.00           O
ATOM   2561  C   ASP E   1      70.880 114.290 110.860  1.00  0.00           C
ATOM   2562  O   ASP E   1      71.860 114.610 111.520  1.00  0.00           O
ATOM   2563  N   ALA E   2      70.290 113.060 110.940  1.00  0.00           N
ATOM   2564  HN  ALA E   2      70.240 112.680 110.020  1.00  0.00           H
ATOM   2565  CA  ALA E   2      70.240 112.210 112.040  1.00  0.00           C
ATOM   2566  HA  ALA E   2      70.120 112.820 112.920  1.00  0.00           H
ATOM   2567  CB  ALA E   2      69.080 111.210 111.900  1.00  0.00           C
ATOM   2568  HB1 ALA E   2      68.970 110.760 110.890  1.00  0.00           H
ATOM   2569  HB2 ALA E   2      69.100 110.360 112.620  1.00  0.00           H
ATOM   2570  HB3 ALA E   2      68.110 111.730 112.030  1.00  0.00           H
ATOM   2571  C   ALA E   2      71.490 111.400 112.140  1.00  0.00           C
ATOM   2572  O   ALA E   2      72.040 110.850 111.140  1.00  0.00           O
ATOM   2573  N   GLU E   3      71.940 111.270 113.410  1.00  0.00           N
ATOM   2574  HN  GLU E   3      71.500 111.790 114.140  1.00  0.00           H
ATOM   2575  CA  GLU E   3      73.130 110.470 113.770  1.00  0.00           C
ATOM   2576  HA  GLU E   3      73.920 110.860 113.130  1.00  0.00           H
ATOM   2577  CB  GLU E   3      73.590 110.670 115.200  1.00  0.00           C
ATOM   2578  HB1 GLU E   3      74.460 110.020 115.400  1.00  0.00           H
ATOM   2579  HB2 GLU E   3      72.800 110.280 115.880  1.00  0.00           H
ATOM   2580  CG  GLU E   3      74.100 112.140 115.500  1.00  0.00           C
ATOM   2581  HG1 GLU E   3      73.780 112.820 114.690  1.00  0.00           H
ATOM   2582  HG2 GLU E   3      75.210 112.110 115.480  1.00  0.00           H
ATOM   2583  CD  GLU E   3      73.650 112.690 116.770  1.00  0.00           C
ATOM   2584  OE1 GLU E   3      72.940 111.930 117.510  1.00  0.00           O
ATOM   2585  OE2 GLU E   3      73.990 113.840 117.130  1.00  0.00           O
ATOM   2586  C   GLU E   3      72.950 108.960 113.470  1.00  0.00           C
ATOM   2587  O   GLU E   3      71.960 108.330 113.740  1.00  0.00           O
ATOM   2588  N   PHE E   4      73.930 108.330 112.930  1.00  0.00           N
ATOM   2589  HN  PHE E   4      74.700 108.880 112.630  1.00  0.00           H
ATOM   2590  CA  PHE E   4      74.150 106.960 112.780  1.00  0.00           C
ATOM   2591  HA  PHE E   4      73.470 106.730 111.980  1.00  0.00           H
ATOM   2592  CB  PHE E   4      75.590 106.560 112.250  1.00  0.00           C
ATOM   2593  HB1 PHE E   4      76.390 107.040 112.850  1.00  0.00           H
ATOM   2594  HB2 PHE E   4      75.620 107.020 111.250  1.00  0.00           H
ATOM   2595  CG  PHE E   4      75.810 105.090 112.100  1.00  0.00           C
ATOM   2596  CD1 PHE E   4      76.830 104.360 112.680  1.00  0.00           C
ATOM   2597  HD1 PHE E   4      77.400 104.970 113.380  1.00  0.00           H
ATOM   2598  CE1 PHE E   4      77.000 102.980 112.390  1.00  0.00           C
ATOM   2599  HE1 PHE E   4      77.810 102.400 112.810  1.00  0.00           H
ATOM   2600  CZ  PHE E   4      76.140 102.370 111.490  1.00  0.00           C
ATOM   2601  HZ  PHE E   4      76.270 101.320 111.280  1.00  0.00           H
ATOM   2602  CD2 PHE E   4      75.000 104.440 111.130  1.00  0.00           C
ATOM   2603  HD2 PHE E   4      74.400 105.050 110.470  1.00  0.00           H
ATOM   2604  CE2 PHE E   4      75.100 103.070 110.810  1.00  0.00           C
ATOM   2605  HE2 PHE E   4      74.430 102.500 110.180  1.00  0.00           H
ATOM   2606  C   PHE E   4      73.790 106.080 114.030  1.00  0.00           C
ATOM   2607  O   PHE E   4      74.460 106.110 115.080  1.00  0.00           O
ATOM   2608  N   ARG E   5      72.730 105.240 113.930  1.00  0.00           N
ATOM   2609  HN  ARG E   5      72.240 105.130 113.080  1.00  0.00           H
ATOM   2610  CA  ARG E   5      72.030 104.510 114.950  1.00  0.00           C
ATOM   2611  HA  ARG E   5      71.910 105.180 115.790  1.00  0.00           H
ATOM   2612  CB  ARG E   5      70.560 104.060 114.500  1.00  0.00           C
ATOM   2613  HB1 ARG E   5      70.050 103.460 115.280  1.00  0.00           H
ATOM   2614  HB2 ARG E   5      70.700 103.440 113.590  1.00  0.00           H
ATOM   2615  CG  ARG E   5      69.640 105.240 114.120  1.00  0.00           C
ATOM   2616  HG1 ARG E   5      68.690 104.830 113.710  1.00  0.00           H
ATOM   2617  HG2 ARG E   5      70.180 105.920 113.420  1.00  0.00           H
ATOM   2618  CD  ARG E   5      69.290 106.070 115.380  1.00  0.00           C
ATOM   2619  HD1 ARG E   5      70.190 106.450 115.900  1.00  0.00           H
ATOM   2620  HD2 ARG E   5      68.720 105.470 116.120  1.00  0.00           H
ATOM   2621  NE  ARG E   5      68.400 107.240 114.980  1.00  0.00           N
ATOM   2622  HE  ARG E   5      67.520 107.040 114.560  1.00  0.00           H
ATOM   2623  CZ  ARG E   5      68.560 108.520 115.260  1.00  0.00           C
ATOM   2624  NH1 ARG E   5      69.730 109.060 115.570  1.00  0.00           N
ATOM   2625 HH11 ARG E   5      70.520 108.470 115.430  1.00  0.00           H
ATOM   2626 HH12 ARG E   5      69.720 110.030 115.830  1.00  0.00           H
ATOM   2627  NH2 ARG E   5      67.570 109.330 114.930  1.00  0.00           N
ATOM   2628 HH21 ARG E   5      66.650 108.920 114.910  1.00  0.00           H
ATOM   2629 HH22 ARG E   5      67.630 110.280 115.230  1.00  0.00           H
ATOM   2630  C   ARG E   5      72.820 103.270 115.340  1.00  0.00           C
ATOM   2631  O   ARG E   5      72.250 102.290 115.850  1.00  0.00           O
ATOM   2632  N   HIS E   6      74.150 103.150 115.090  1.00  0.00           N
ATOM   2633  HN  HIS E   6      74.600 103.920 114.650  1.00  0.00           H
ATOM   2634  CA  HIS E   6      74.940 102.020 115.360  1.00  0.00           C
ATOM   2635  HA  HIS E   6      75.970 102.230 115.120  1.00  0.00           H
ATOM   2636  CB  HIS E   6      75.240 101.620 116.880  1.00  0.00           C
ATOM   2637  HB1 HIS E   6      75.960 100.800 117.100  1.00  0.00           H
ATOM   2638  HB2 HIS E   6      74.360 101.140 117.350  1.00  0.00           H
ATOM   2639  ND1 HIS E   6      76.710 103.390 117.610  1.00  0.00           N
ATOM   2640  CG  HIS E   6      75.500 102.720 117.740  1.00  0.00           C
ATOM   2641  CE1 HIS E   6      76.740 104.330 118.570  1.00  0.00           C
ATOM   2642  HE1 HIS E   6      77.400 105.190 118.680  1.00  0.00           H
ATOM   2643  NE2 HIS E   6      75.610 104.200 119.340  1.00  0.00           N
ATOM   2644  HE2 HIS E   6      75.380 104.720 120.160  1.00  0.00           H
ATOM   2645  CD2 HIS E   6      74.820 103.200 118.800  1.00  0.00           C
ATOM   2646  HD2 HIS E   6      73.850 102.820 119.120  1.00  0.00           H
ATOM   2647  C   HIS E   6      74.580 100.730 114.580  1.00  0.00           C
ATOM   2648  O   HIS E   6      74.740  99.620 115.140  1.00  0.00           O
ATOM   2649  N   ASP E   7      73.990 100.850 113.350  1.00  0.00           N
ATOM   2650  HN  ASP E   7      73.660 101.730 113.000  1.00  0.00           H
ATOM   2651  CA  ASP E   7      73.740  99.740 112.380  1.00  0.00           C
ATOM   2652  HA  ASP E   7      73.080  99.060 112.900  1.00  0.00           H
ATOM   2653  CB  ASP E   7      72.950 100.130 111.110  1.00  0.00           C
ATOM   2654  HB1 ASP E   7      72.480  99.290 110.560  1.00  0.00           H
ATOM   2655  HB2 ASP E   7      73.660 100.510 110.340  1.00  0.00           H
ATOM   2656  CG  ASP E   7      71.900 101.180 111.260  1.00  0.00           C
ATOM   2657  OD1 ASP E   7      71.030 101.190 112.220  1.00  0.00           O
ATOM   2658  OD2 ASP E   7      71.640 101.850 110.250  1.00  0.00           O
ATOM   2659  C   ASP E   7      74.930  98.790 111.970  1.00  0.00           C
ATOM   2660  O   ASP E   7      76.160  99.050 112.140  1.00  0.00           O
ATOM   2661  N   SER E   8      74.550  97.660 111.350  1.00  0.00           N
ATOM   2662  HN  SER E   8      73.580  97.470 111.220  1.00  0.00           H
ATOM   2663  CA  SER E   8      75.420  96.640 110.960  1.00  0.00           C
ATOM   2664  HA  SER E   8      75.960  96.200 111.780  1.00  0.00           H
ATOM   2665  CB  SER E   8      74.600  95.460 110.270  1.00  0.00           C
ATOM   2666  HB1 SER E   8      75.340  94.670 110.010  1.00  0.00           H
ATOM   2667  HB2 SER E   8      74.020  95.770 109.380  1.00  0.00           H
ATOM   2668  OG  SER E   8      73.810  94.900 111.240  1.00  0.00           O
ATOM   2669  HG1 SER E   8      73.230  95.640 111.440  1.00  0.00           H
ATOM   2670  C   SER E   8      76.440  97.060 109.930  1.00  0.00           C
ATOM   2671  O   SER E   8      76.170  97.780 108.960  1.00  0.00           O
ATOM   2672  N   GLY E   9      77.650  96.660 110.110  1.00  0.00           N
ATOM   2673  HN  GLY E   9      77.670  95.910 110.770  1.00  0.00           H
ATOM   2674  CA  GLY E   9      78.730  96.650 109.120  1.00  0.00           C
ATOM   2675  HA1 GLY E   9      78.870  97.630 108.690  1.00  0.00           H
ATOM   2676  HA2 GLY E   9      79.600  96.370 109.700  1.00  0.00           H
ATOM   2677  C   GLY E   9      78.680  95.740 107.950  1.00  0.00           C
ATOM   2678  O   GLY E   9      77.740  95.010 107.700  1.00  0.00           O
ATOM   2679  N   TYR E  10      79.670  95.890 107.100  1.00  0.00           N
ATOM   2680  HN  TYR E  10      80.380  96.570 107.310  1.00  0.00           H
ATOM   2681  CA  TYR E  10      79.690  95.550 105.720  1.00  0.00           C
ATOM   2682  HA  TYR E  10      78.910  96.020 105.140  1.00  0.00           H
ATOM   2683  CB  TYR E  10      81.100  96.010 105.190  1.00  0.00           C
ATOM   2684  HB1 TYR E  10      81.900  95.520 105.800  1.00  0.00           H
ATOM   2685  HB2 TYR E  10      81.140  97.080 105.470  1.00  0.00           H
ATOM   2686  CG  TYR E  10      81.290  95.790 103.700  1.00  0.00           C
ATOM   2687  CD1 TYR E  10      80.720  96.730 102.840  1.00  0.00           C
ATOM   2688  HD1 TYR E  10      80.210  97.630 103.160  1.00  0.00           H
ATOM   2689  CE1 TYR E  10      80.730  96.560 101.480  1.00  0.00           C
ATOM   2690  HE1 TYR E  10      80.310  97.230 100.740  1.00  0.00           H
ATOM   2691  CZ  TYR E  10      81.490  95.440 100.990  1.00  0.00           C
ATOM   2692  OH  TYR E  10      81.720  95.270  99.640  1.00  0.00           O
ATOM   2693  HH  TYR E  10      82.090  94.400  99.510  1.00  0.00           H
ATOM   2694  CD2 TYR E  10      81.960  94.690 103.220  1.00  0.00           C
ATOM   2695  HD2 TYR E  10      82.460  94.030 103.910  1.00  0.00           H
ATOM   2696  CE2 TYR E  10      82.080  94.480 101.800  1.00  0.00           C
ATOM   2697  HE2 TYR E  10      82.690  93.660 101.450  1.00  0.00           H
ATOM   2698  C   TYR E  10      79.280  94.070 105.520  1.00  0.00           C
ATOM   2699  O   TYR E  10      79.690  93.140 106.160  1.00  0.00           O
ATOM   2700  N   GLU E  11      78.330  93.890 104.530  1.00  0.00           N
ATOM   2701  HN  GLU E  11      78.010  94.680 104.020  1.00  0.00           H
ATOM   2702  CA  GLU E  11      77.730  92.610 104.130  1.00  0.00           C
ATOM   2703  HA  GLU E  11      77.180  92.150 104.940  1.00  0.00           H
ATOM   2704  CB  GLU E  11      76.630  92.800 103.010  1.00  0.00           C
ATOM   2705  HB1 GLU E  11      76.350  91.920 102.390  1.00  0.00           H
ATOM   2706  HB2 GLU E  11      77.080  93.630 102.440  1.00  0.00           H
ATOM   2707  CG  GLU E  11      75.260  93.310 103.600  1.00  0.00           C
ATOM   2708  HG1 GLU E  11      75.420  94.130 104.330  1.00  0.00           H
ATOM   2709  HG2 GLU E  11      74.640  92.450 103.930  1.00  0.00           H
ATOM   2710  CD  GLU E  11      74.460  93.870 102.420  1.00  0.00           C
ATOM   2711  OE1 GLU E  11      74.340  93.180 101.340  1.00  0.00           O
ATOM   2712  OE2 GLU E  11      74.010  95.050 102.540  1.00  0.00           O
ATOM   2713  C   GLU E  11      78.750  91.550 103.720  1.00  0.00           C
ATOM   2714  O   GLU E  11      79.900  91.810 103.290  1.00  0.00           O
ATOM   2715  N   VAL E  12      78.380  90.270 103.930  1.00  0.00           N
ATOM   2716  HN  VAL E  12      77.480  90.100 104.330  1.00  0.00           H
ATOM   2717  CA  VAL E  12      79.290  89.100 103.930  1.00  0.00           C
ATOM   2718  HA  VAL E  12      80.250  89.410 103.550  1.00  0.00           H
ATOM   2719  CB  VAL E  12      79.370  88.310 105.210  1.00  0.00           C
ATOM   2720  HB  VAL E  12      80.120  87.480 105.150  1.00  0.00           H
ATOM   2721  CG1 VAL E  12      80.070  89.210 106.250  1.00  0.00           C
ATOM   2722 HG11 VAL E  12      80.200  88.700 107.240  1.00  0.00           H
ATOM   2723 HG12 VAL E  12      81.070  89.640 106.040  1.00  0.00           H
ATOM   2724 HG13 VAL E  12      79.420  90.050 106.590  1.00  0.00           H
ATOM   2725  CG2 VAL E  12      78.030  87.780 105.660  1.00  0.00           C
ATOM   2726 HG21 VAL E  12      78.160  87.420 106.700  1.00  0.00           H
ATOM   2727 HG22 VAL E  12      77.260  88.580 105.640  1.00  0.00           H
ATOM   2728 HG23 VAL E  12      77.710  86.930 105.010  1.00  0.00           H
ATOM   2729  C   VAL E  12      78.760  88.180 102.790  1.00  0.00           C
ATOM   2730  O   VAL E  12      77.640  88.370 102.260  1.00  0.00           O
ATOM   2731  N   HIS E  13      79.470  87.150 102.410  1.00  0.00           N
ATOM   2732  HN  HIS E  13      80.400  86.960 102.740  1.00  0.00           H
ATOM   2733  CA  HIS E  13      78.960  86.100 101.470  1.00  0.00           C
ATOM   2734  HA  HIS E  13      77.890  86.200 101.380  1.00  0.00           H
ATOM   2735  CB  HIS E  13      79.590  86.300 100.030  1.00  0.00           C
ATOM   2736  HB1 HIS E  13      79.040  87.130  99.540  1.00  0.00           H
ATOM   2737  HB2 HIS E  13      79.430  85.360  99.480  1.00  0.00           H
ATOM   2738  ND1 HIS E  13      81.680  87.640  99.330  1.00  0.00           N
ATOM   2739  CG  HIS E  13      81.070  86.580  99.990  1.00  0.00           C
ATOM   2740  CE1 HIS E  13      82.950  87.520  99.570  1.00  0.00           C
ATOM   2741  HE1 HIS E  13      83.730  88.080  99.070  1.00  0.00           H
ATOM   2742  NE2 HIS E  13      83.210  86.450 100.360  1.00  0.00           N
ATOM   2743  HE2 HIS E  13      84.110  86.320 100.780  1.00  0.00           H
ATOM   2744  CD2 HIS E  13      82.000  85.800 100.570  1.00  0.00           C
ATOM   2745  HD2 HIS E  13      81.760  84.900 101.120  1.00  0.00           H
ATOM   2746  C   HIS E  13      79.400  84.830 102.260  1.00  0.00           C
ATOM   2747  O   HIS E  13      80.200  84.870 103.200  1.00  0.00           O
ATOM   2748  N   HIS E  14      78.920  83.630 101.950  1.00  0.00           N
ATOM   2749  HN  HIS E  14      78.300  83.460 101.190  1.00  0.00           H
ATOM   2750  CA  HIS E  14      79.280  82.400 102.630  1.00  0.00           C
ATOM   2751  HA  HIS E  14      79.040  82.510 103.680  1.00  0.00           H
ATOM   2752  CB  HIS E  14      78.410  81.200 102.160  1.00  0.00           C
ATOM   2753  HB1 HIS E  14      78.450  80.410 102.950  1.00  0.00           H
ATOM   2754  HB2 HIS E  14      78.820  80.750 101.230  1.00  0.00           H
ATOM   2755  ND1 HIS E  14      76.330  82.290 102.970  1.00  0.00           N
ATOM   2756  CG  HIS E  14      76.950  81.570 101.990  1.00  0.00           C
ATOM   2757  CE1 HIS E  14      75.080  82.210 102.760  1.00  0.00           C
ATOM   2758  HE1 HIS E  14      74.270  82.600 103.380  1.00  0.00           H
ATOM   2759  NE2 HIS E  14      74.800  81.490 101.590  1.00  0.00           N
ATOM   2760  HE2 HIS E  14      73.930  81.300 101.140  1.00  0.00           H
ATOM   2761  CD2 HIS E  14      76.040  81.080 101.110  1.00  0.00           C
ATOM   2762  HD2 HIS E  14      76.150  80.500 100.200  1.00  0.00           H
ATOM   2763  C   HIS E  14      80.740  81.960 102.420  1.00  0.00           C
ATOM   2764  O   HIS E  14      81.350  82.130 101.350  1.00  0.00           O
ATOM   2765  N   GLN E  15      81.380  81.260 103.420  1.00  0.00           N
ATOM   2766  HN  GLN E  15      80.910  81.150 104.290  1.00  0.00           H
ATOM   2767  CA  GLN E  15      82.820  80.990 103.310  1.00  0.00           C
ATOM   2768  HA  GLN E  15      83.350  81.820 102.870  1.00  0.00           H
ATOM   2769  CB  GLN E  15      83.430  80.870 104.740  1.00  0.00           C
ATOM   2770  HB1 GLN E  15      84.320  80.210 104.830  1.00  0.00           H
ATOM   2771  HB2 GLN E  15      82.650  80.340 105.320  1.00  0.00           H
ATOM   2772  CG  GLN E  15      83.720  82.240 105.480  1.00  0.00           C
ATOM   2773  HG1 GLN E  15      84.760  82.430 105.150  1.00  0.00           H
ATOM   2774  HG2 GLN E  15      83.670  81.960 106.560  1.00  0.00           H
ATOM   2775  CD  GLN E  15      82.890  83.510 105.140  1.00  0.00           C
ATOM   2776  OE1 GLN E  15      81.850  83.650 105.750  1.00  0.00           O
ATOM   2777  NE2 GLN E  15      83.360  84.280 104.160  1.00  0.00           N
ATOM   2778 HE21 GLN E  15      84.300  84.240 103.820  1.00  0.00           H
ATOM   2779 HE22 GLN E  15      82.730  84.940 103.740  1.00  0.00           H
ATOM   2780  C   GLN E  15      83.120  79.680 102.530  1.00  0.00           C
ATOM   2781  O   GLN E  15      84.190  79.440 102.030  1.00  0.00           O
ATOM   2782  N   LYS E  16      82.190  78.760 102.550  1.00  0.00           N
ATOM   2783  HN  LYS E  16      81.420  78.880 103.160  1.00  0.00           H
ATOM   2784  CA  LYS E  16      82.240  77.490 101.790  1.00  0.00           C
ATOM   2785  HA  LYS E  16      82.780  77.890 100.950  1.00  0.00           H
ATOM   2786  CB  LYS E  16      83.050  76.310 102.480  1.00  0.00           C
ATOM   2787  HB1 LYS E  16      84.060  76.740 102.660  1.00  0.00           H
ATOM   2788  HB2 LYS E  16      83.230  75.530 101.710  1.00  0.00           H
ATOM   2789  CG  LYS E  16      82.430  75.570 103.720  1.00  0.00           C
ATOM   2790  HG1 LYS E  16      81.500  74.990 103.540  1.00  0.00           H
ATOM   2791  HG2 LYS E  16      82.130  76.310 104.490  1.00  0.00           H
ATOM   2792  CD  LYS E  16      83.340  74.500 104.390  1.00  0.00           C
ATOM   2793  HD1 LYS E  16      82.890  73.950 105.250  1.00  0.00           H
ATOM   2794  HD2 LYS E  16      83.610  73.700 103.660  1.00  0.00           H
ATOM   2795  CE  LYS E  16      84.670  75.050 104.910  1.00  0.00           C
ATOM   2796  HE1 LYS E  16      84.440  75.610 105.850  1.00  0.00           H
ATOM   2797  HE2 LYS E  16      85.220  75.770 104.280  1.00  0.00           H
ATOM   2798  NZ  LYS E  16      85.510  73.980 105.370  1.00  0.00           N
ATOM   2799  HZ1 LYS E  16      86.310  74.260 105.970  1.00  0.00           H
ATOM   2800  HZ2 LYS E  16      84.910  73.290 105.870  1.00  0.00           H
ATOM   2801  HZ3 LYS E  16      85.980  73.430 104.610  1.00  0.00           H
ATOM   2802  C   LYS E  16      80.980  77.010 101.190  1.00  0.00           C
ATOM   2803  O   LYS E  16      79.960  77.040 101.820  1.00  0.00           O
ATOM   2804  N   LEU E  17      81.070  76.450  99.950  1.00  0.00           N
ATOM   2805  HN  LEU E  17      81.960  76.470  99.510  1.00  0.00           H
ATOM   2806  CA  LEU E  17      80.020  75.970  99.140  1.00  0.00           C
ATOM   2807  HA  LEU E  17      79.150  75.900  99.780  1.00  0.00           H
ATOM   2808  CB  LEU E  17      79.670  77.020  98.020  1.00  0.00           C
ATOM   2809  HB1 LEU E  17      78.880  76.590  97.360  1.00  0.00           H
ATOM   2810  HB2 LEU E  17      80.540  77.000  97.330  1.00  0.00           H
ATOM   2811  CG  LEU E  17      79.300  78.460  98.300  1.00  0.00           C
ATOM   2812  HG  LEU E  17      79.820  78.810  99.220  1.00  0.00           H
ATOM   2813  CD1 LEU E  17      79.650  79.310  97.050  1.00  0.00           C
ATOM   2814 HD11 LEU E  17      79.010  79.090  96.170  1.00  0.00           H
ATOM   2815 HD12 LEU E  17      79.560  80.370  97.350  1.00  0.00           H
ATOM   2816 HD13 LEU E  17      80.720  79.130  96.780  1.00  0.00           H
ATOM   2817  CD2 LEU E  17      77.760  78.550  98.540  1.00  0.00           C
ATOM   2818 HD21 LEU E  17      77.410  79.590  98.740  1.00  0.00           H
ATOM   2819 HD22 LEU E  17      77.240  78.140  97.640  1.00  0.00           H
ATOM   2820 HD23 LEU E  17      77.410  77.900  99.370  1.00  0.00           H
ATOM   2821  C   LEU E  17      80.470  74.610  98.610  1.00  0.00           C
ATOM   2822  O   LEU E  17      81.640  74.360  98.300  1.00  0.00           O
ATOM   2823  N   VAL E  18      79.520  73.630  98.750  1.00  0.00           N
ATOM   2824  HN  VAL E  18      78.700  73.750  99.300  1.00  0.00           H
ATOM   2825  CA  VAL E  18      79.830  72.330  98.160  1.00  0.00           C
ATOM   2826  HA  VAL E  18      80.700  72.320  97.520  1.00  0.00           H
ATOM   2827  CB  VAL E  18      79.980  71.210  99.240  1.00  0.00           C
ATOM   2828  HB  VAL E  18      80.250  70.270  98.730  1.00  0.00           H
ATOM   2829  CG1 VAL E  18      81.200  71.500 100.120  1.00  0.00           C
ATOM   2830 HG11 VAL E  18      81.220  70.660 100.840  1.00  0.00           H
ATOM   2831 HG12 VAL E  18      82.180  71.510  99.590  1.00  0.00           H
ATOM   2832 HG13 VAL E  18      81.070  72.340 100.840  1.00  0.00           H
ATOM   2833  CG2 VAL E  18      78.690  70.990 100.050  1.00  0.00           C
ATOM   2834 HG21 VAL E  18      78.810  70.250 100.870  1.00  0.00           H
ATOM   2835 HG22 VAL E  18      78.460  71.880 100.670  1.00  0.00           H
ATOM   2836 HG23 VAL E  18      77.860  70.710  99.370  1.00  0.00           H
ATOM   2837  C   VAL E  18      78.680  72.140  97.190  1.00  0.00           C
ATOM   2838  O   VAL E  18      77.600  72.600  97.400  1.00  0.00           O
ATOM   2839  N   PHE E  19      78.960  71.500  96.080  1.00  0.00           N
ATOM   2840  HN  PHE E  19      79.900  71.350  95.770  1.00  0.00           H
ATOM   2841  CA  PHE E  19      78.060  71.070  95.110  1.00  0.00           C
ATOM   2842  HA  PHE E  19      77.040  71.120  95.460  1.00  0.00           H
ATOM   2843  CB  PHE E  19      78.260  71.680  93.690  1.00  0.00           C
ATOM   2844  HB1 PHE E  19      77.550  71.190  92.980  1.00  0.00           H
ATOM   2845  HB2 PHE E  19      79.300  71.610  93.310  1.00  0.00           H
ATOM   2846  CG  PHE E  19      77.890  73.130  93.810  1.00  0.00           C
ATOM   2847  CD1 PHE E  19      78.830  74.190  94.150  1.00  0.00           C
ATOM   2848  HD1 PHE E  19      79.880  74.020  94.350  1.00  0.00           H
ATOM   2849  CE1 PHE E  19      78.390  75.460  94.310  1.00  0.00           C
ATOM   2850  HE1 PHE E  19      79.110  76.240  94.520  1.00  0.00           H
ATOM   2851  CZ  PHE E  19      77.040  75.830  94.120  1.00  0.00           C
ATOM   2852  HZ  PHE E  19      76.730  76.860  94.170  1.00  0.00           H
ATOM   2853  CD2 PHE E  19      76.620  73.530  93.470  1.00  0.00           C
ATOM   2854  HD2 PHE E  19      75.910  72.760  93.200  1.00  0.00           H
ATOM   2855  CE2 PHE E  19      76.230  74.830  93.630  1.00  0.00           C
ATOM   2856  HE2 PHE E  19      75.240  74.970  93.230  1.00  0.00           H
ATOM   2857  C   PHE E  19      78.450  69.590  95.060  1.00  0.00           C
ATOM   2858  O   PHE E  19      79.590  69.160  95.130  1.00  0.00           O
ATOM   2859  N   PHE E  20      77.440  68.680  94.950  1.00  0.00           N
ATOM   2860  HN  PHE E  20      76.530  68.990  94.700  1.00  0.00           H
ATOM   2861  CA  PHE E  20      77.680  67.230  94.870  1.00  0.00           C
ATOM   2862  HA  PHE E  20      76.740  66.690  94.860  1.00  0.00           H
ATOM   2863  CB  PHE E  20      78.460  66.860  93.590  1.00  0.00           C
ATOM   2864  HB1 PHE E  20      78.770  65.790  93.610  1.00  0.00           H
ATOM   2865  HB2 PHE E  20      79.340  67.450  93.270  1.00  0.00           H
ATOM   2866  CG  PHE E  20      77.480  67.010  92.450  1.00  0.00           C
ATOM   2867  CD1 PHE E  20      77.460  68.200  91.730  1.00  0.00           C
ATOM   2868  HD1 PHE E  20      78.230  68.940  91.910  1.00  0.00           H
ATOM   2869  CE1 PHE E  20      76.590  68.400  90.610  1.00  0.00           C
ATOM   2870  HE1 PHE E  20      76.610  69.210  89.900  1.00  0.00           H
ATOM   2871  CZ  PHE E  20      75.670  67.290  90.330  1.00  0.00           C
ATOM   2872  HZ  PHE E  20      74.960  67.390  89.520  1.00  0.00           H
ATOM   2873  CD2 PHE E  20      76.660  65.950  92.020  1.00  0.00           C
ATOM   2874  HD2 PHE E  20      76.670  65.000  92.540  1.00  0.00           H
ATOM   2875  CE2 PHE E  20      75.740  66.110  91.000  1.00  0.00           C
ATOM   2876  HE2 PHE E  20      75.130  65.280  90.690  1.00  0.00           H
ATOM   2877  C   PHE E  20      78.380  66.640  96.040  1.00  0.00           C
ATOM   2878  O   PHE E  20      79.480  66.130  95.950  1.00  0.00           O
ATOM   2879  N   ALA E  21      77.740  66.790  97.190  1.00  0.00           N
ATOM   2880  HN  ALA E  21      76.910  67.310  97.390  1.00  0.00           H
ATOM   2881  CA  ALA E  21      78.190  66.210  98.410  1.00  0.00           C
ATOM   2882  HA  ALA E  21      79.270  66.300  98.470  1.00  0.00           H
ATOM   2883  CB  ALA E  21      77.760  67.200  99.420  1.00  0.00           C
ATOM   2884  HB1 ALA E  21      78.030  66.930 100.460  1.00  0.00           H
ATOM   2885  HB2 ALA E  21      77.990  68.280  99.310  1.00  0.00           H
ATOM   2886  HB3 ALA E  21      76.650  67.180  99.440  1.00  0.00           H
ATOM   2887  C   ALA E  21      77.630  64.850  98.710  1.00  0.00           C
ATOM   2888  O   ALA E  21      77.820  64.220  99.780  1.00  0.00           O
ATOM   2889  N   GLU E  22      76.970  64.220  97.710  1.00  0.00           N
ATOM   2890  HN  GLU E  22      76.880  64.670  96.820  1.00  0.00           H
ATOM   2891  CA  GLU E  22      76.330  62.890  97.840  1.00  0.00           C
ATOM   2892  HA  GLU E  22      76.860  62.270  98.550  1.00  0.00           H
ATOM   2893  CB  GLU E  22      74.850  63.130  98.140  1.00  0.00           C
ATOM   2894  HB1 GLU E  22      74.860  63.810  99.010  1.00  0.00           H
ATOM   2895  HB2 GLU E  22      74.450  62.160  98.500  1.00  0.00           H
ATOM   2896  CG  GLU E  22      73.870  63.480  97.050  1.00  0.00           C
ATOM   2897  HG1 GLU E  22      73.470  62.670  96.390  1.00  0.00           H
ATOM   2898  HG2 GLU E  22      74.450  64.210  96.450  1.00  0.00           H
ATOM   2899  CD  GLU E  22      72.700  64.220  97.660  1.00  0.00           C
ATOM   2900  OE1 GLU E  22      71.970  63.710  98.580  1.00  0.00           O
ATOM   2901  OE2 GLU E  22      72.550  65.460  97.310  1.00  0.00           O
ATOM   2902  C   GLU E  22      76.510  62.190  96.510  1.00  0.00           C
ATOM   2903  O   GLU E  22      76.610  62.890  95.510  1.00  0.00           O
ATOM   2904  N   ASP E  23      76.450  60.870  96.470  1.00  0.00           N
ATOM   2905  HN  ASP E  23      76.360  60.350  97.310  1.00  0.00           H
ATOM   2906  CA  ASP E  23      76.620  60.120  95.250  1.00  0.00           C
ATOM   2907  HA  ASP E  23      77.210  60.670  94.530  1.00  0.00           H
ATOM   2908  CB  ASP E  23      77.330  58.670  95.630  1.00  0.00           C
ATOM   2909  HB1 ASP E  23      76.660  58.120  96.330  1.00  0.00           H
ATOM   2910  HB2 ASP E  23      78.290  58.880  96.130  1.00  0.00           H
ATOM   2911  CG  ASP E  23      77.640  57.740  94.540  1.00  0.00           C
ATOM   2912  OD1 ASP E  23      77.450  58.150  93.360  1.00  0.00           O
ATOM   2913  OD2 ASP E  23      78.090  56.560  94.790  1.00  0.00           O
ATOM   2914  C   ASP E  23      75.260  59.840  94.600  1.00  0.00           C
ATOM   2915  O   ASP E  23      74.520  58.930  94.990  1.00  0.00           O
ATOM   2916  N   VAL E  24      74.890  60.800  93.690  1.00  0.00           N
ATOM   2917  HN  VAL E  24      75.600  61.470  93.490  1.00  0.00           H
ATOM   2918  CA  VAL E  24      73.520  60.950  93.180  1.00  0.00           C
ATOM   2919  HA  VAL E  24      72.860  61.110  94.020  1.00  0.00           H
ATOM   2920  CB  VAL E  24      73.450  62.220  92.390  1.00  0.00           C
ATOM   2921  HB  VAL E  24      72.500  62.430  91.850  1.00  0.00           H
ATOM   2922  CG1 VAL E  24      73.820  63.490  93.170  1.00  0.00           C
ATOM   2923 HG11 VAL E  24      73.900  64.410  92.550  1.00  0.00           H
ATOM   2924 HG12 VAL E  24      73.150  63.690  94.030  1.00  0.00           H
ATOM   2925 HG13 VAL E  24      74.800  63.390  93.700  1.00  0.00           H
ATOM   2926  CG2 VAL E  24      74.450  62.120  91.170  1.00  0.00           C
ATOM   2927 HG21 VAL E  24      74.340  63.100  90.650  1.00  0.00           H
ATOM   2928 HG22 VAL E  24      75.470  62.020  91.590  1.00  0.00           H
ATOM   2929 HG23 VAL E  24      74.130  61.350  90.440  1.00  0.00           H
ATOM   2930  C   VAL E  24      73.050  59.710  92.460  1.00  0.00           C
ATOM   2931  O   VAL E  24      73.820  58.940  91.810  1.00  0.00           O
ATOM   2932  N   GLY E  25      71.670  59.600  92.480  1.00  0.00           N
ATOM   2933  HN  GLY E  25      71.120  60.280  92.970  1.00  0.00           H
ATOM   2934  CA  GLY E  25      71.040  58.390  91.940  1.00  0.00           C
ATOM   2935  HA1 GLY E  25      71.630  57.500  92.120  1.00  0.00           H
ATOM   2936  HA2 GLY E  25      70.050  58.390  92.360  1.00  0.00           H
ATOM   2937  C   GLY E  25      70.990  58.560  90.450  1.00  0.00           C
ATOM   2938  O   GLY E  25      71.400  57.680  89.720  1.00  0.00           O
ATOM   2939  N   SER E  26      70.430  59.640  89.930  1.00  0.00           N
ATOM   2940  HN  SER E  26      69.970  60.280  90.540  1.00  0.00           H
ATOM   2941  CA  SER E  26      70.260  59.880  88.500  1.00  0.00           C
ATOM   2942  HA  SER E  26      70.440  58.970  87.960  1.00  0.00           H
ATOM   2943  CB  SER E  26      68.800  60.400  88.190  1.00  0.00           C
ATOM   2944  HB1 SER E  26      68.580  61.370  88.690  1.00  0.00           H
ATOM   2945  HB2 SER E  26      68.040  59.690  88.550  1.00  0.00           H
ATOM   2946  OG  SER E  26      68.690  60.410  86.750  1.00  0.00           O
ATOM   2947  HG1 SER E  26      69.030  59.610  86.340  1.00  0.00           H
ATOM   2948  C   SER E  26      71.170  61.040  88.110  1.00  0.00           C
ATOM   2949  O   SER E  26      70.980  62.100  88.640  1.00  0.00           O
ATOM   2950  N   ASN E  27      72.000  60.840  87.080  1.00  0.00           N
ATOM   2951  HN  ASN E  27      72.220  59.950  86.700  1.00  0.00           H
ATOM   2952  CA  ASN E  27      72.780  61.930  86.590  1.00  0.00           C
ATOM   2953  HA  ASN E  27      72.230  62.840  86.790  1.00  0.00           H
ATOM   2954  CB  ASN E  27      74.120  61.870  87.290  1.00  0.00           C
ATOM   2955  HB1 ASN E  27      74.590  60.940  86.910  1.00  0.00           H
ATOM   2956  HB2 ASN E  27      74.050  61.910  88.400  1.00  0.00           H
ATOM   2957  CG  ASN E  27      75.130  62.910  86.830  1.00  0.00           C
ATOM   2958  OD1 ASN E  27      75.970  62.730  85.930  1.00  0.00           O
ATOM   2959  ND2 ASN E  27      75.020  64.070  87.440  1.00  0.00           N
ATOM   2960 HD21 ASN E  27      74.290  64.340  88.080  1.00  0.00           H
ATOM   2961 HD22 ASN E  27      75.700  64.720  87.100  1.00  0.00           H
ATOM   2962  C   ASN E  27      72.920  61.900  85.110  1.00  0.00           C
ATOM   2963  O   ASN E  27      73.010  60.830  84.520  1.00  0.00           O
ATOM   2964  N   LYS E  28      73.030  63.090  84.420  1.00  0.00           N
ATOM   2965  HN  LYS E  28      72.690  63.890  84.910  1.00  0.00           H
ATOM   2966  CA  LYS E  28      73.370  63.230  83.030  1.00  0.00           C
ATOM   2967  HA  LYS E  28      73.850  62.300  82.750  1.00  0.00           H
ATOM   2968  CB  LYS E  28      72.080  63.480  82.160  1.00  0.00           C
ATOM   2969  HB1 LYS E  28      71.510  62.520  82.170  1.00  0.00           H
ATOM   2970  HB2 LYS E  28      72.400  63.770  81.140  1.00  0.00           H
ATOM   2971  CG  LYS E  28      71.180  64.540  82.660  1.00  0.00           C
ATOM   2972  HG1 LYS E  28      71.770  65.470  82.820  1.00  0.00           H
ATOM   2973  HG2 LYS E  28      70.760  64.370  83.670  1.00  0.00           H
ATOM   2974  CD  LYS E  28      70.080  64.840  81.610  1.00  0.00           C
ATOM   2975  HD1 LYS E  28      69.720  65.880  81.650  1.00  0.00           H
ATOM   2976  HD2 LYS E  28      70.490  64.670  80.590  1.00  0.00           H
ATOM   2977  CE  LYS E  28      68.830  63.910  81.790  1.00  0.00           C
ATOM   2978  HE1 LYS E  28      69.030  62.880  81.420  1.00  0.00           H
ATOM   2979  HE2 LYS E  28      68.040  64.330  81.140  1.00  0.00           H
ATOM   2980  NZ  LYS E  28      68.330  63.790  83.190  1.00  0.00           N
ATOM   2981  HZ1 LYS E  28      69.050  63.380  83.810  1.00  0.00           H
ATOM   2982  HZ2 LYS E  28      68.110  64.730  83.550  1.00  0.00           H
ATOM   2983  HZ3 LYS E  28      67.410  63.310  83.260  1.00  0.00           H
ATOM   2984  C   LYS E  28      74.400  64.210  82.840  1.00  0.00           C
ATOM   2985  O   LYS E  28      74.480  64.950  81.860  1.00  0.00           O
ATOM   2986  N   GLY E  29      75.280  64.400  83.760  1.00  0.00           N
ATOM   2987  HN  GLY E  29      75.250  63.730  84.500  1.00  0.00           H
ATOM   2988  CA  GLY E  29      76.310  65.400  83.850  1.00  0.00           C
ATOM   2989  HA1 GLY E  29      77.200  64.930  84.250  1.00  0.00           H
ATOM   2990  HA2 GLY E  29      76.500  65.880  82.900  1.00  0.00           H
ATOM   2991  C   GLY E  29      76.150  66.440  84.880  1.00  0.00           C
ATOM   2992  O   GLY E  29      75.080  66.690  85.350  1.00  0.00           O
ATOM   2993  N   ALA E  30      77.220  67.070  85.320  1.00  0.00           N
ATOM   2994  HN  ALA E  30      78.130  66.890  84.970  1.00  0.00           H
ATOM   2995  CA  ALA E  30      77.170  68.260  86.140  1.00  0.00           C
ATOM   2996  HA  ALA E  30      76.150  68.500  86.410  1.00  0.00           H
ATOM   2997  CB  ALA E  30      77.780  67.940  87.500  1.00  0.00           C
ATOM   2998  HB1 ALA E  30      77.610  68.850  88.110  1.00  0.00           H
ATOM   2999  HB2 ALA E  30      77.340  67.050  88.010  1.00  0.00           H
ATOM   3000  HB3 ALA E  30      78.830  67.640  87.290  1.00  0.00           H
ATOM   3001  C   ALA E  30      77.800  69.440  85.420  1.00  0.00           C
ATOM   3002  O   ALA E  30      78.820  69.320  84.780  1.00  0.00           O
ATOM   3003  N   ILE E  31      77.070  70.620  85.470  1.00  0.00           N
ATOM   3004  HN  ILE E  31      76.240  70.530  86.010  1.00  0.00           H
ATOM   3005  CA  ILE E  31      77.510  71.900  84.890  1.00  0.00           C
ATOM   3006  HA  ILE E  31      78.550  71.850  84.570  1.00  0.00           H
ATOM   3007  CB  ILE E  31      76.750  72.360  83.690  1.00  0.00           C
ATOM   3008  HB  ILE E  31      77.020  71.670  82.860  1.00  0.00           H
ATOM   3009  CG2 ILE E  31      75.250  72.070  83.940  1.00  0.00           C
ATOM   3010 HG21 ILE E  31      74.840  72.560  84.860  1.00  0.00           H
ATOM   3011 HG22 ILE E  31      74.710  72.450  83.050  1.00  0.00           H
ATOM   3012 HG23 ILE E  31      75.120  70.970  84.050  1.00  0.00           H
ATOM   3013  CG1 ILE E  31      76.970  73.780  83.140  1.00  0.00           C
ATOM   3014 HG11 ILE E  31      76.750  74.600  83.850  1.00  0.00           H
ATOM   3015 HG12 ILE E  31      76.440  73.770  82.160  1.00  0.00           H
ATOM   3016  CD  ILE E  31      78.360  74.090  82.590  1.00  0.00           C
ATOM   3017  HD1 ILE E  31      78.380  75.110  82.160  1.00  0.00           H
ATOM   3018  HD2 ILE E  31      79.130  73.970  83.380  1.00  0.00           H
ATOM   3019  HD3 ILE E  31      78.580  73.350  81.790  1.00  0.00           H
ATOM   3020  C   ILE E  31      77.480  72.980  85.950  1.00  0.00           C
ATOM   3021  O   ILE E  31      76.470  73.200  86.530  1.00  0.00           O
ATOM   3022  N   ILE E  32      78.620  73.650  86.260  1.00  0.00           N
ATOM   3023  HN  ILE E  32      79.410  73.480  85.680  1.00  0.00           H
ATOM   3024  CA  ILE E  32      78.590  74.610  87.270  1.00  0.00           C
ATOM   3025  HA  ILE E  32      77.550  74.760  87.520  1.00  0.00           H
ATOM   3026  CB  ILE E  32      79.460  74.200  88.470  1.00  0.00           C
ATOM   3027  HB  ILE E  32      80.430  73.850  88.060  1.00  0.00           H
ATOM   3028  CG2 ILE E  32      79.750  75.250  89.560  1.00  0.00           C
ATOM   3029 HG21 ILE E  32      78.870  75.870  89.820  1.00  0.00           H
ATOM   3030 HG22 ILE E  32      80.340  74.730  90.350  1.00  0.00           H
ATOM   3031 HG23 ILE E  32      80.510  75.960  89.170  1.00  0.00           H
ATOM   3032  CG1 ILE E  32      78.690  72.980  89.210  1.00  0.00           C
ATOM   3033 HG11 ILE E  32      79.380  72.730  90.040  1.00  0.00           H
ATOM   3034 HG12 ILE E  32      78.570  72.200  88.430  1.00  0.00           H
ATOM   3035  CD  ILE E  32      77.320  73.300  89.780  1.00  0.00           C
ATOM   3036  HD1 ILE E  32      76.910  72.350  90.180  1.00  0.00           H
ATOM   3037  HD2 ILE E  32      77.370  74.200  90.410  1.00  0.00           H
ATOM   3038  HD3 ILE E  32      76.630  73.560  88.940  1.00  0.00           H
ATOM   3039  C   ILE E  32      79.170  75.980  86.840  1.00  0.00           C
ATOM   3040  O   ILE E  32      80.300  76.140  86.400  1.00  0.00           O
ATOM   3041  N   GLY E  33      78.270  77.010  87.020  1.00  0.00           N
ATOM   3042  HN  GLY E  33      77.400  76.900  87.500  1.00  0.00           H
ATOM   3043  CA  GLY E  33      78.590  78.310  86.630  1.00  0.00           C
ATOM   3044  HA1 GLY E  33      79.590  78.630  86.900  1.00  0.00           H
ATOM   3045  HA2 GLY E  33      78.350  78.340  85.580  1.00  0.00           H
ATOM   3046  C   GLY E  33      77.620  79.270  87.370  1.00  0.00           C
ATOM   3047  O   GLY E  33      76.730  78.780  88.040  1.00  0.00           O
ATOM   3048  N   LEU E  34      77.860  80.530  87.170  1.00  0.00           N
ATOM   3049  HN  LEU E  34      78.630  80.670  86.550  1.00  0.00           H
ATOM   3050  CA  LEU E  34      77.020  81.620  87.740  1.00  0.00           C
ATOM   3051  HA  LEU E  34      76.400  81.200  88.510  1.00  0.00           H
ATOM   3052  CB  LEU E  34      77.810  82.820  88.300  1.00  0.00           C
ATOM   3053  HB1 LEU E  34      77.100  83.600  88.640  1.00  0.00           H
ATOM   3054  HB2 LEU E  34      78.400  83.380  87.540  1.00  0.00           H
ATOM   3055  CG  LEU E  34      78.700  82.400  89.500  1.00  0.00           C
ATOM   3056  HG  LEU E  34      78.180  81.630  90.110  1.00  0.00           H
ATOM   3057  CD1 LEU E  34      80.070  81.720  89.200  1.00  0.00           C
ATOM   3058 HD11 LEU E  34      80.460  81.950  88.180  1.00  0.00           H
ATOM   3059 HD12 LEU E  34      80.810  81.980  89.980  1.00  0.00           H
ATOM   3060 HD13 LEU E  34      80.030  80.610  89.210  1.00  0.00           H
ATOM   3061  CD2 LEU E  34      78.960  83.540  90.450  1.00  0.00           C
ATOM   3062 HD21 LEU E  34      78.040  84.040  90.840  1.00  0.00           H
ATOM   3063 HD22 LEU E  34      79.570  83.100  91.270  1.00  0.00           H
ATOM   3064 HD23 LEU E  34      79.580  84.280  89.900  1.00  0.00           H
ATOM   3065  C   LEU E  34      76.050  82.230  86.730  1.00  0.00           C
ATOM   3066  O   LEU E  34      75.170  83.000  87.050  1.00  0.00           O
ATOM   3067  N   MET E  35      76.140  81.860  85.460  1.00  0.00           N
ATOM   3068  HN  MET E  35      76.810  81.200  85.140  1.00  0.00           H
ATOM   3069  CA  MET E  35      75.210  82.390  84.430  1.00  0.00           C
ATOM   3070  HA  MET E  35      75.240  83.450  84.590  1.00  0.00           H
ATOM   3071  CB  MET E  35      75.580  82.100  82.990  1.00  0.00           C
ATOM   3072  HB1 MET E  35      74.990  82.690  82.250  1.00  0.00           H
ATOM   3073  HB2 MET E  35      75.390  81.020  82.830  1.00  0.00           H
ATOM   3074  CG  MET E  35      77.030  82.600  82.700  1.00  0.00           C
ATOM   3075  HG1 MET E  35      77.190  82.440  81.610  1.00  0.00           H
ATOM   3076  HG2 MET E  35      77.570  81.850  83.310  1.00  0.00           H
ATOM   3077  SD  MET E  35      77.550  84.370  82.920  1.00  0.00           S
ATOM   3078  CE  MET E  35      76.160  85.200  82.260  1.00  0.00           C
ATOM   3079  HE1 MET E  35      75.840  84.630  81.360  1.00  0.00           H
ATOM   3080  HE2 MET E  35      75.360  85.310  83.010  1.00  0.00           H
ATOM   3081  HE3 MET E  35      76.420  86.220  81.910  1.00  0.00           H
ATOM   3082  C   MET E  35      73.770  82.040  84.680  1.00  0.00           C
ATOM   3083  O   MET E  35      72.920  82.900  84.650  1.00  0.00           O
ATOM   3084  N   VAL E  36      73.470  80.730  85.000  1.00  0.00           N
ATOM   3085  HN  VAL E  36      74.240  80.110  84.950  1.00  0.00           H
ATOM   3086  CA  VAL E  36      72.200  80.340  85.520  1.00  0.00           C
ATOM   3087  HA  VAL E  36      72.460  79.350  85.850  1.00  0.00           H
ATOM   3088  CB  VAL E  36      71.690  80.950  86.850  1.00  0.00           C
ATOM   3089  HB  VAL E  36      71.500  82.030  86.710  1.00  0.00           H
ATOM   3090  CG1 VAL E  36      70.350  80.290  87.260  1.00  0.00           C
ATOM   3091 HG11 VAL E  36      70.340  79.180  87.360  1.00  0.00           H
ATOM   3092 HG12 VAL E  36      70.120  80.780  88.230  1.00  0.00           H
ATOM   3093 HG13 VAL E  36      69.530  80.630  86.600  1.00  0.00           H
ATOM   3094  CG2 VAL E  36      72.780  80.700  87.990  1.00  0.00           C
ATOM   3095 HG21 VAL E  36      72.340  81.000  88.970  1.00  0.00           H
ATOM   3096 HG22 VAL E  36      72.930  79.600  88.070  1.00  0.00           H
ATOM   3097 HG23 VAL E  36      73.740  81.160  87.680  1.00  0.00           H
ATOM   3098  C   VAL E  36      71.040  80.020  84.510  1.00  0.00           C
ATOM   3099  O   VAL E  36      70.480  78.920  84.520  1.00  0.00           O
ATOM   3100  N   GLY E  37      70.810  80.970  83.540  1.00  0.00           N
ATOM   3101  HN  GLY E  37      71.490  81.680  83.420  1.00  0.00           H
ATOM   3102  CA  GLY E  37      69.870  80.850  82.460  1.00  0.00           C
ATOM   3103  HA1 GLY E  37      69.070  80.140  82.630  1.00  0.00           H
ATOM   3104  HA2 GLY E  37      69.440  81.830  82.360  1.00  0.00           H
ATOM   3105  C   GLY E  37      70.530  80.580  81.170  1.00  0.00           C
ATOM   3106  O   GLY E  37      71.680  80.140  81.030  1.00  0.00           O
ATOM   3107  N   GLY E  38      69.860  80.890  80.060  1.00  0.00           N
ATOM   3108  HN  GLY E  38      69.020  81.420  80.130  1.00  0.00           H
ATOM   3109  CA  GLY E  38      70.340  80.540  78.720  1.00  0.00           C
ATOM   3110  HA1 GLY E  38      69.630  80.970  78.030  1.00  0.00           H
ATOM   3111  HA2 GLY E  38      71.290  81.010  78.510  1.00  0.00           H
ATOM   3112  C   GLY E  38      70.300  78.980  78.470  1.00  0.00           C
ATOM   3113  O   GLY E  38      71.070  78.410  77.690  1.00  0.00           O
ATOM   3114  N   VAL E  39      69.410  78.330  79.240  1.00  0.00           N
ATOM   3115  HN  VAL E  39      68.930  78.900  79.900  1.00  0.00           H
ATOM   3116  CA  VAL E  39      69.200  76.920  79.140  1.00  0.00           C
ATOM   3117  HA  VAL E  39      70.130  76.410  78.950  1.00  0.00           H
ATOM   3118  CB  VAL E  39      68.750  76.320  80.490  1.00  0.00           C
ATOM   3119  HB  VAL E  39      67.760  76.570  80.920  1.00  0.00           H
ATOM   3120  CG1 VAL E  39      68.770  74.770  80.450  1.00  0.00           C
ATOM   3121 HG11 VAL E  39      68.580  74.320  81.450  1.00  0.00           H
ATOM   3122 HG12 VAL E  39      68.090  74.410  79.650  1.00  0.00           H
ATOM   3123 HG13 VAL E  39      69.780  74.370  80.180  1.00  0.00           H
ATOM   3124  CG2 VAL E  39      69.790  76.790  81.540  1.00  0.00           C
ATOM   3125 HG21 VAL E  39      69.680  76.190  82.470  1.00  0.00           H
ATOM   3126 HG22 VAL E  39      70.810  76.620  81.150  1.00  0.00           H
ATOM   3127 HG23 VAL E  39      69.620  77.880  81.680  1.00  0.00           H
ATOM   3128  C   VAL E  39      68.160  76.690  78.050  1.00  0.00           C
ATOM   3129  O   VAL E  39      67.120  77.400  78.020  1.00  0.00           O
ATOM   3130  N   VAL E  40      68.280  75.750  77.150  1.00  0.00           N
ATOM   3131  HN  VAL E  40      69.060  75.150  77.040  1.00  0.00           H
ATOM   3132  CA  VAL E  40      67.310  75.490  76.160  1.00  0.00           C
ATOM   3133  HA  VAL E  40      66.340  75.870  76.440  1.00  0.00           H
ATOM   3134  CB  VAL E  40      67.650  76.180  74.910  1.00  0.00           C
ATOM   3135  HB  VAL E  40      67.730  77.270  75.090  1.00  0.00           H
ATOM   3136  CG1 VAL E  40      69.090  75.750  74.370  1.00  0.00           C
ATOM   3137 HG11 VAL E  40      70.000  75.900  74.990  1.00  0.00           H
ATOM   3138 HG12 VAL E  40      69.140  74.690  74.030  1.00  0.00           H
ATOM   3139 HG13 VAL E  40      69.190  76.390  73.460  1.00  0.00           H
ATOM   3140  CG2 VAL E  40      66.570  76.060  73.810  1.00  0.00           C
ATOM   3141 HG21 VAL E  40      65.650  76.410  74.330  1.00  0.00           H
ATOM   3142 HG22 VAL E  40      66.850  76.660  72.920  1.00  0.00           H
ATOM   3143 HG23 VAL E  40      66.480  75.040  73.390  1.00  0.00           H
ATOM   3144  C   VAL E  40      67.050  74.010  76.030  1.00  0.00           C
ATOM   3145  O   VAL E  40      67.950  73.200  76.190  1.00  0.00           O
ATOM   3146  N   ILE E  41      65.770  73.670  75.650  1.00  0.00           N
ATOM   3147  HN  ILE E  41      64.970  74.270  75.650  1.00  0.00           H
ATOM   3148  CA  ILE E  41      65.490  72.340  75.350  1.00  0.00           C
ATOM   3149  HA  ILE E  41      66.330  71.780  75.740  1.00  0.00           H
ATOM   3150  CB  ILE E  41      64.250  72.020  76.140  1.00  0.00           C
ATOM   3151  HB  ILE E  41      63.460  72.790  76.010  1.00  0.00           H
ATOM   3152  CG2 ILE E  41      63.670  70.610  75.700  1.00  0.00           C
ATOM   3153 HG21 ILE E  41      62.770  70.360  76.310  1.00  0.00           H
ATOM   3154 HG22 ILE E  41      63.380  70.720  74.640  1.00  0.00           H
ATOM   3155 HG23 ILE E  41      64.470  69.840  75.730  1.00  0.00           H
ATOM   3156  CG1 ILE E  41      64.580  71.950  77.690  1.00  0.00           C
ATOM   3157 HG11 ILE E  41      65.550  71.430  77.850  1.00  0.00           H
ATOM   3158 HG12 ILE E  41      63.830  71.300  78.190  1.00  0.00           H
ATOM   3159  CD  ILE E  41      64.650  73.190  78.540  1.00  0.00           C
ATOM   3160  HD1 ILE E  41      65.500  73.870  78.300  1.00  0.00           H
ATOM   3161  HD2 ILE E  41      63.720  73.790  78.430  1.00  0.00           H
ATOM   3162  HD3 ILE E  41      64.760  72.930  79.610  1.00  0.00           H
ATOM   3163  C   ILE E  41      65.430  72.090  73.870  1.00  0.00           C
ATOM   3164  O   ILE E  41      64.480  72.490  73.130  1.00  0.00           O
ATOM   3165  N   ALA E  42      66.450  71.390  73.450  1.00  0.00           N
ATOM   3166  HN  ALA E  42      67.130  71.050  74.090  1.00  0.00           H
ATOM   3167  CA  ALA E  42      66.640  71.160  72.000  1.00  0.00           C
ATOM   3168  HA  ALA E  42      66.980  72.120  71.670  1.00  0.00           H
ATOM   3169  CB  ALA E  42      67.890  70.270  71.850  1.00  0.00           C
ATOM   3170  HB1 ALA E  42      67.640  69.260  72.230  1.00  0.00           H
ATOM   3171  HB2 ALA E  42      68.050  70.200  70.750  1.00  0.00           H
ATOM   3172  HB3 ALA E  42      68.830  70.720  72.250  1.00  0.00           H
ATOM   3173  C   ALA E  42      65.460  70.510  71.200  1.00  0.00           C
ATOM   3174  O   ALA E  42      65.050  69.340  71.310  1.00  0.00           O
ATOM   3175  N   NME E  43      64.990  71.340  70.260  1.00  0.00           N
ATOM   3176  HN  NME E  43      65.260  72.300  70.190  1.00  0.00           H
ATOM   3177  CH3 NME E  43      64.010  70.910  69.250  1.00  0.00           C
ATOM   3178 HH31 NME E  43      64.010  71.670  68.440  1.00  0.00           H
ATOM   3179 HH32 NME E  43      64.040  69.830  68.990  1.00  0.00           H
ATOM   3180 HH33 NME E  43      63.010  70.970  69.740  1.00  0.00           H
ATOM   3181  CH3 ACE F   0      82.590  54.460  63.660  1.00  0.00           C
ATOM   3182 HH31 ACE F   0      81.800  54.080  62.960  1.00  0.00           H
ATOM   3183 HH32 ACE F   0      83.140  55.240  63.080  1.00  0.00           H
ATOM   3184 HH33 ACE F   0      83.320  53.650  63.850  1.00  0.00           H
ATOM   3185  C   ACE F   0      82.090  55.030  64.920  1.00  0.00           C
ATOM   3186  O   ACE F   0      81.410  54.350  65.640  1.00  0.00           O
ATOM   3187  N   ASP F   1      82.560  56.240  65.210  1.00  0.00           N
ATOM   3188  HN  ASP F   1      83.210  56.700  64.610  1.00  0.00           H
ATOM   3189  CA  ASP F   1      82.170  57.020  66.370  1.00  0.00           C
ATOM   3190  HA  ASP F   1      81.720  56.410  67.140  1.00  0.00           H
ATOM   3191  CB  ASP F   1      83.360  57.900  66.900  1.00  0.00           C
ATOM   3192  HB1 ASP F   1      83.060  58.910  67.230  1.00  0.00           H
ATOM   3193  HB2 ASP F   1      84.010  58.170  66.040  1.00  0.00           H
ATOM   3194  CG  ASP F   1      84.180  57.090  67.840  1.00  0.00           C
ATOM   3195  OD1 ASP F   1      83.720  56.820  69.000  1.00  0.00           O
ATOM   3196  OD2 ASP F   1      85.300  56.660  67.460  1.00  0.00           O
ATOM   3197  C   ASP F   1      81.000  57.910  65.950  1.00  0.00           C
ATOM   3198  O   ASP F   1      80.620  57.900  64.780  1.00  0.00           O
ATOM   3199  N   ALA F   2      80.430  58.610  66.930  1.00  0.00           N
ATOM   3200  HN  ALA F   2      80.730  58.620  67.880  1.00  0.00           H
ATOM   3201  CA  ALA F   2      79.260  59.430  66.720  1.00  0.00           C
ATOM   3202  HA  ALA F   2      78.670  58.700  66.180  1.00  0.00           H
ATOM   3203  CB  ALA F   2      78.760  59.940  68.070  1.00  0.00           C
ATOM   3204  HB1 ALA F   2      79.550  60.370  68.720  1.00  0.00           H
ATOM   3205  HB2 ALA F   2      78.080  60.800  67.860  1.00  0.00           H
ATOM   3206  HB3 ALA F   2      78.150  59.180  68.610  1.00  0.00           H
ATOM   3207  C   ALA F   2      79.380  60.510  65.670  1.00  0.00           C
ATOM   3208  O   ALA F   2      80.450  61.140  65.540  1.00  0.00           O
ATOM   3209  N   GLU F   3      78.280  60.790  64.860  1.00  0.00           N
ATOM   3210  HN  GLU F   3      77.400  60.380  65.080  1.00  0.00           H
ATOM   3211  CA  GLU F   3      78.440  61.270  63.490  1.00  0.00           C
ATOM   3212  HA  GLU F   3      79.450  61.140  63.150  1.00  0.00           H
ATOM   3213  CB  GLU F   3      77.570  60.460  62.470  1.00  0.00           C
ATOM   3214  HB1 GLU F   3      77.800  60.980  61.510  1.00  0.00           H
ATOM   3215  HB2 GLU F   3      76.520  60.370  62.800  1.00  0.00           H
ATOM   3216  CG  GLU F   3      78.100  58.990  62.440  1.00  0.00           C
ATOM   3217  HG1 GLU F   3      78.380  58.680  63.470  1.00  0.00           H
ATOM   3218  HG2 GLU F   3      79.000  58.990  61.800  1.00  0.00           H
ATOM   3219  CD  GLU F   3      77.070  58.040  61.950  1.00  0.00           C
ATOM   3220  OE1 GLU F   3      76.630  58.300  60.770  1.00  0.00           O
ATOM   3221  OE2 GLU F   3      76.700  57.070  62.640  1.00  0.00           O
ATOM   3222  C   GLU F   3      78.140  62.760  63.430  1.00  0.00           C
ATOM   3223  O   GLU F   3      77.810  63.340  62.430  1.00  0.00           O
ATOM   3224  N   PHE F   4      78.240  63.410  64.570  1.00  0.00           N
ATOM   3225  HN  PHE F   4      78.530  62.940  65.400  1.00  0.00           H
ATOM   3226  CA  PHE F   4      77.920  64.700  64.870  1.00  0.00           C
ATOM   3227  HA  PHE F   4      77.080  64.970  64.250  1.00  0.00           H
ATOM   3228  CB  PHE F   4      77.450  64.860  66.280  1.00  0.00           C
ATOM   3229  HB1 PHE F   4      78.190  64.510  67.030  1.00  0.00           H
ATOM   3230  HB2 PHE F   4      76.530  64.250  66.440  1.00  0.00           H
ATOM   3231  CG  PHE F   4      77.040  66.240  66.710  1.00  0.00           C
ATOM   3232  CD1 PHE F   4      77.490  66.720  67.930  1.00  0.00           C
ATOM   3233  HD1 PHE F   4      78.070  66.000  68.480  1.00  0.00           H
ATOM   3234  CE1 PHE F   4      77.030  67.880  68.460  1.00  0.00           C
ATOM   3235  HE1 PHE F   4      77.210  68.100  69.500  1.00  0.00           H
ATOM   3236  CZ  PHE F   4      75.980  68.580  67.880  1.00  0.00           C
ATOM   3237  HZ  PHE F   4      75.540  69.440  68.370  1.00  0.00           H
ATOM   3238  CD2 PHE F   4      76.050  66.920  66.030  1.00  0.00           C
ATOM   3239  HD2 PHE F   4      75.640  66.610  65.070  1.00  0.00           H
ATOM   3240  CE2 PHE F   4      75.420  68.050  66.660  1.00  0.00           C
ATOM   3241  HE2 PHE F   4      74.740  68.640  66.070  1.00  0.00           H
ATOM   3242  C   PHE F   4      79.100  65.620  64.530  1.00  0.00           C
ATOM   3243  O   PHE F   4      80.280  65.490  64.870  1.00  0.00           O
ATOM   3244  N   ARG F   5      78.760  66.580  63.720  1.00  0.00           N
ATOM   3245  HN  ARG F   5      77.830  66.630  63.360  1.00  0.00           H
ATOM   3246  CA  ARG F   5      79.630  67.660  63.280  1.00  0.00           C
ATOM   3247  HA  ARG F   5      79.010  68.380  62.760  1.00  0.00           H
ATOM   3248  CB  ARG F   5      80.290  68.450  64.450  1.00  0.00           C
ATOM   3249  HB1 ARG F   5      80.930  69.280  64.080  1.00  0.00           H
ATOM   3250  HB2 ARG F   5      80.880  67.760  65.090  1.00  0.00           H
ATOM   3251  CG  ARG F   5      79.130  69.040  65.230  1.00  0.00           C
ATOM   3252  HG1 ARG F   5      78.420  68.330  65.720  1.00  0.00           H
ATOM   3253  HG2 ARG F   5      78.540  69.610  64.490  1.00  0.00           H
ATOM   3254  CD  ARG F   5      79.600  69.920  66.380  1.00  0.00           C
ATOM   3255  HD1 ARG F   5      78.700  70.440  66.770  1.00  0.00           H
ATOM   3256  HD2 ARG F   5      80.340  70.680  66.050  1.00  0.00           H
ATOM   3257  NE  ARG F   5      80.220  68.970  67.330  1.00  0.00           N
ATOM   3258  HE  ARG F   5      80.370  68.030  67.030  1.00  0.00           H
ATOM   3259  CZ  ARG F   5      80.710  69.370  68.520  1.00  0.00           C
ATOM   3260  NH1 ARG F   5      80.560  70.570  68.920  1.00  0.00           N
ATOM   3261 HH11 ARG F   5      80.060  71.260  68.400  1.00  0.00           H
ATOM   3262 HH12 ARG F   5      80.900  70.890  69.800  1.00  0.00           H
ATOM   3263  NH2 ARG F   5      81.450  68.420  69.100  1.00  0.00           N
ATOM   3264 HH21 ARG F   5      81.680  67.710  68.430  1.00  0.00           H
ATOM   3265 HH22 ARG F   5      82.020  68.690  69.880  1.00  0.00           H
ATOM   3266  C   ARG F   5      80.700  67.350  62.150  1.00  0.00           C
ATOM   3267  O   ARG F   5      81.220  66.270  61.870  1.00  0.00           O
ATOM   3268  N   HIS F   6      81.010  68.450  61.400  1.00  0.00           N
ATOM   3269  HN  HIS F   6      80.440  69.260  61.520  1.00  0.00           H
ATOM   3270  CA  HIS F   6      81.920  68.360  60.230  1.00  0.00           C
ATOM   3271  HA  HIS F   6      81.780  67.440  59.680  1.00  0.00           H
ATOM   3272  CB  HIS F   6      81.540  69.440  59.200  1.00  0.00           C
ATOM   3273  HB1 HIS F   6      81.770  70.460  59.560  1.00  0.00           H
ATOM   3274  HB2 HIS F   6      80.520  69.420  58.770  1.00  0.00           H
ATOM   3275  ND1 HIS F   6      82.400  68.040  57.260  1.00  0.00           N
ATOM   3276  CG  HIS F   6      82.390  69.220  57.990  1.00  0.00           C
ATOM   3277  CE1 HIS F   6      83.360  68.180  56.320  1.00  0.00           C
ATOM   3278  HE1 HIS F   6      83.430  67.500  55.470  1.00  0.00           H
ATOM   3279  NE2 HIS F   6      83.920  69.440  56.330  1.00  0.00           N
ATOM   3280  HE2 HIS F   6      84.680  69.820  55.800  1.00  0.00           H
ATOM   3281  CD2 HIS F   6      83.310  70.080  57.430  1.00  0.00           C
ATOM   3282  HD2 HIS F   6      83.540  71.050  57.860  1.00  0.00           H
ATOM   3283  C   HIS F   6      83.320  68.320  60.680  1.00  0.00           C
ATOM   3284  O   HIS F   6      83.660  68.730  61.820  1.00  0.00           O
ATOM   3285  N   ASP F   7      84.290  67.810  59.850  1.00  0.00           N
ATOM   3286  HN  ASP F   7      84.020  67.500  58.950  1.00  0.00           H
ATOM   3287  CA  ASP F   7      85.820  67.680  60.190  1.00  0.00           C
ATOM   3288  HA  ASP F   7      85.850  66.830  60.860  1.00  0.00           H
ATOM   3289  CB  ASP F   7      86.460  67.350  58.820  1.00  0.00           C
ATOM   3290  HB1 ASP F   7      87.570  67.340  58.960  1.00  0.00           H
ATOM   3291  HB2 ASP F   7      86.270  68.180  58.110  1.00  0.00           H
ATOM   3292  CG  ASP F   7      86.080  66.040  58.160  1.00  0.00           C
ATOM   3293  OD1 ASP F   7      85.340  65.200  58.700  1.00  0.00           O
ATOM   3294  OD2 ASP F   7      86.710  65.840  57.120  1.00  0.00           O
ATOM   3295  C   ASP F   7      86.470  68.880  60.780  1.00  0.00           C
ATOM   3296  O   ASP F   7      86.560  69.930  60.160  1.00  0.00           O
ATOM   3297  N   SER F   8      87.030  68.760  61.980  1.00  0.00           N
ATOM   3298  HN  SER F   8      86.980  67.870  62.430  1.00  0.00           H
ATOM   3299  CA  SER F   8      87.600  69.850  62.870  1.00  0.00           C
ATOM   3300  HA  SER F   8      86.920  70.690  62.840  1.00  0.00           H
ATOM   3301  CB  SER F   8      87.700  69.350  64.320  1.00  0.00           C
ATOM   3302  HB1 SER F   8      88.530  68.630  64.470  1.00  0.00           H
ATOM   3303  HB2 SER F   8      86.780  68.750  64.460  1.00  0.00           H
ATOM   3304  OG  SER F   8      87.780  70.410  65.260  1.00  0.00           O
ATOM   3305  HG1 SER F   8      86.910  70.820  65.340  1.00  0.00           H
ATOM   3306  C   SER F   8      88.980  70.220  62.220  1.00  0.00           C
ATOM   3307  O   SER F   8      89.660  69.360  61.700  1.00  0.00           O
ATOM   3308  N   GLY F   9      89.440  71.490  62.390  1.00  0.00           N
ATOM   3309  HN  GLY F   9      88.760  72.060  62.850  1.00  0.00           H
ATOM   3310  CA  GLY F   9      90.740  71.960  61.980  1.00  0.00           C
ATOM   3311  HA1 GLY F   9      91.000  71.470  61.050  1.00  0.00           H
ATOM   3312  HA2 GLY F   9      90.760  73.040  61.870  1.00  0.00           H
ATOM   3313  C   GLY F   9      91.840  71.480  62.900  1.00  0.00           C
ATOM   3314  O   GLY F   9      91.740  70.490  63.680  1.00  0.00           O
ATOM   3315  N   TYR F  10      93.020  72.150  62.820  1.00  0.00           N
ATOM   3316  HN  TYR F  10      93.190  72.860  62.150  1.00  0.00           H
ATOM   3317  CA  TYR F  10      94.190  71.930  63.660  1.00  0.00           C
ATOM   3318  HA  TYR F  10      94.550  70.920  63.580  1.00  0.00           H
ATOM   3319  CB  TYR F  10      95.420  72.870  63.210  1.00  0.00           C
ATOM   3320  HB1 TYR F  10      96.240  72.830  63.950  1.00  0.00           H
ATOM   3321  HB2 TYR F  10      95.120  73.940  63.230  1.00  0.00           H
ATOM   3322  CG  TYR F  10      95.870  72.520  61.800  1.00  0.00           C
ATOM   3323  CD1 TYR F  10      95.280  73.140  60.670  1.00  0.00           C
ATOM   3324  HD1 TYR F  10      94.660  74.020  60.680  1.00  0.00           H
ATOM   3325  CE1 TYR F  10      95.570  72.660  59.410  1.00  0.00           C
ATOM   3326  HE1 TYR F  10      95.220  73.200  58.540  1.00  0.00           H
ATOM   3327  CZ  TYR F  10      96.430  71.550  59.230  1.00  0.00           C
ATOM   3328  OH  TYR F  10      96.630  71.250  57.890  1.00  0.00           O
ATOM   3329  HH  TYR F  10      96.020  71.850  57.440  1.00  0.00           H
ATOM   3330  CD2 TYR F  10      96.740  71.400  61.620  1.00  0.00           C
ATOM   3331  HD2 TYR F  10      97.110  70.850  62.470  1.00  0.00           H
ATOM   3332  CE2 TYR F  10      96.980  70.950  60.300  1.00  0.00           C
ATOM   3333  HE2 TYR F  10      97.590  70.060  60.200  1.00  0.00           H
ATOM   3334  C   TYR F  10      93.830  72.240  65.130  1.00  0.00           C
ATOM   3335  O   TYR F  10      92.870  72.930  65.420  1.00  0.00           O
ATOM   3336  N   GLU F  11      94.620  71.580  66.070  1.00  0.00           N
ATOM   3337  HN  GLU F  11      95.340  70.940  65.790  1.00  0.00           H
ATOM   3338  CA  GLU F  11      94.350  71.460  67.500  1.00  0.00           C
ATOM   3339  HA  GLU F  11      93.320  71.600  67.780  1.00  0.00           H
ATOM   3340  CB  GLU F  11      94.730  70.050  68.030  1.00  0.00           C
ATOM   3341  HB1 GLU F  11      94.890  69.940  69.120  1.00  0.00           H
ATOM   3342  HB2 GLU F  11      95.710  69.670  67.660  1.00  0.00           H
ATOM   3343  CG  GLU F  11      93.650  68.970  67.810  1.00  0.00           C
ATOM   3344  HG1 GLU F  11      93.540  68.790  66.720  1.00  0.00           H
ATOM   3345  HG2 GLU F  11      92.730  69.230  68.370  1.00  0.00           H
ATOM   3346  CD  GLU F  11      93.850  67.560  68.450  1.00  0.00           C
ATOM   3347  OE1 GLU F  11      92.930  66.680  68.240  1.00  0.00           O
ATOM   3348  OE2 GLU F  11      94.950  67.370  69.030  1.00  0.00           O
ATOM   3349  C   GLU F  11      95.280  72.510  68.250  1.00  0.00           C
ATOM   3350  O   GLU F  11      94.990  72.920  69.320  1.00  0.00           O
ATOM   3351  N   VAL F  12      96.360  73.010  67.670  1.00  0.00           N
ATOM   3352  HN  VAL F  12      96.660  72.560  66.830  1.00  0.00           H
ATOM   3353  CA  VAL F  12      97.220  74.090  68.110  1.00  0.00           C
ATOM   3354  HA  VAL F  12      97.250  74.130  69.190  1.00  0.00           H
ATOM   3355  CB  VAL F  12      98.710  73.900  67.650  1.00  0.00           C
ATOM   3356  HB  VAL F  12      98.820  74.150  66.580  1.00  0.00           H
ATOM   3357  CG1 VAL F  12      99.630  74.740  68.480  1.00  0.00           C
ATOM   3358 HG11 VAL F  12      99.490  74.440  69.540  1.00  0.00           H
ATOM   3359 HG12 VAL F  12     100.680  74.820  68.140  1.00  0.00           H
ATOM   3360 HG13 VAL F  12      99.310  75.800  68.510  1.00  0.00           H
ATOM   3361  CG2 VAL F  12      99.130  72.350  67.680  1.00  0.00           C
ATOM   3362 HG21 VAL F  12      99.120  71.950  68.720  1.00  0.00           H
ATOM   3363 HG22 VAL F  12      98.620  71.690  66.950  1.00  0.00           H
ATOM   3364 HG23 VAL F  12     100.230  72.350  67.480  1.00  0.00           H
ATOM   3365  C   VAL F  12      96.640  75.420  67.710  1.00  0.00           C
ATOM   3366  O   VAL F  12      96.000  75.460  66.670  1.00  0.00           O
ATOM   3367  N   HIS F  13      97.010  76.490  68.420  1.00  0.00           N
ATOM   3368  HN  HIS F  13      97.550  76.360  69.250  1.00  0.00           H
ATOM   3369  CA  HIS F  13      96.950  77.920  68.030  1.00  0.00           C
ATOM   3370  HA  HIS F  13      97.280  78.530  68.860  1.00  0.00           H
ATOM   3371  CB  HIS F  13      97.890  78.140  66.840  1.00  0.00           C
ATOM   3372  HB1 HIS F  13      97.880  79.190  66.470  1.00  0.00           H
ATOM   3373  HB2 HIS F  13      97.590  77.470  66.010  1.00  0.00           H
ATOM   3374  ND1 HIS F  13      99.810  78.490  68.310  1.00  0.00           N
ATOM   3375  CG  HIS F  13      99.330  77.900  67.150  1.00  0.00           C
ATOM   3376  CE1 HIS F  13     101.120  78.280  68.250  1.00  0.00           C
ATOM   3377  HE1 HIS F  13     101.810  78.670  69.010  1.00  0.00           H
ATOM   3378  NE2 HIS F  13     101.500  77.600  67.100  1.00  0.00           N
ATOM   3379  HE2 HIS F  13     102.440  77.510  66.760  1.00  0.00           H
ATOM   3380  CD2 HIS F  13     100.340  77.250  66.500  1.00  0.00           C
ATOM   3381  HD2 HIS F  13     100.250  76.790  65.520  1.00  0.00           H
ATOM   3382  C   HIS F  13      95.510  78.350  67.690  1.00  0.00           C
ATOM   3383  O   HIS F  13      95.120  78.600  66.510  1.00  0.00           O
ATOM   3384  N   HIS F  14      94.670  78.380  68.690  1.00  0.00           N
ATOM   3385  HN  HIS F  14      94.850  77.920  69.560  1.00  0.00           H
ATOM   3386  CA  HIS F  14      93.250  78.760  68.710  1.00  0.00           C
ATOM   3387  HA  HIS F  14      92.880  78.770  67.690  1.00  0.00           H
ATOM   3388  CB  HIS F  14      92.340  77.670  69.540  1.00  0.00           C
ATOM   3389  HB1 HIS F  14      91.290  78.020  69.650  1.00  0.00           H
ATOM   3390  HB2 HIS F  14      92.790  77.700  70.560  1.00  0.00           H
ATOM   3391  ND1 HIS F  14      91.690  76.160  67.720  1.00  0.00           N
ATOM   3392  CG  HIS F  14      92.220  76.290  69.030  1.00  0.00           C
ATOM   3393  CE1 HIS F  14      91.640  74.870  67.580  1.00  0.00           C
ATOM   3394  HE1 HIS F  14      91.430  74.290  66.680  1.00  0.00           H
ATOM   3395  NE2 HIS F  14      92.010  74.160  68.700  1.00  0.00           N
ATOM   3396  HE2 HIS F  14      91.990  73.170  68.840  1.00  0.00           H
ATOM   3397  CD2 HIS F  14      92.400  75.070  69.610  1.00  0.00           C
ATOM   3398  HD2 HIS F  14      92.800  75.060  70.610  1.00  0.00           H
ATOM   3399  C   HIS F  14      93.060  80.090  69.450  1.00  0.00           C
ATOM   3400  O   HIS F  14      91.990  80.520  69.930  1.00  0.00           O
ATOM   3401  N   GLN F  15      94.190  80.800  69.810  1.00  0.00           N
ATOM   3402  HN  GLN F  15      95.040  80.380  69.500  1.00  0.00           H
ATOM   3403  CA  GLN F  15      94.140  82.010  70.590  1.00  0.00           C
ATOM   3404  HA  GLN F  15      93.560  81.960  71.500  1.00  0.00           H
ATOM   3405  CB  GLN F  15      95.600  82.380  71.020  1.00  0.00           C
ATOM   3406  HB1 GLN F  15      95.920  81.570  71.710  1.00  0.00           H
ATOM   3407  HB2 GLN F  15      95.580  83.230  71.720  1.00  0.00           H
ATOM   3408  CG  GLN F  15      96.710  82.730  69.980  1.00  0.00           C
ATOM   3409  HG1 GLN F  15      97.440  83.390  70.490  1.00  0.00           H
ATOM   3410  HG2 GLN F  15      96.250  83.470  69.290  1.00  0.00           H
ATOM   3411  CD  GLN F  15      97.340  81.560  69.220  1.00  0.00           C
ATOM   3412  OE1 GLN F  15      96.940  81.240  68.080  1.00  0.00           O
ATOM   3413  NE2 GLN F  15      98.290  80.780  69.750  1.00  0.00           N
ATOM   3414 HE21 GLN F  15      98.720  81.040  70.610  1.00  0.00           H
ATOM   3415 HE22 GLN F  15      98.720  80.000  69.290  1.00  0.00           H
ATOM   3416  C   GLN F  15      93.490  83.280  69.910  1.00  0.00           C
ATOM   3417  O   GLN F  15      93.630  83.430  68.700  1.00  0.00           O
ATOM   3418  N   LYS F  16      92.800  84.150  70.630  1.00  0.00           N
ATOM   3419  HN  LYS F  16      92.490  83.920  71.550  1.00  0.00           H
ATOM   3420  CA  LYS F  16      92.500  85.460  70.110  1.00  0.00           C
ATOM   3421  HA  LYS F  16      93.380  85.800  69.590  1.00  0.00           H
ATOM   3422  CB  LYS F  16      91.220  85.330  69.300  1.00  0.00           C
ATOM   3423  HB1 LYS F  16      90.540  84.650  69.850  1.00  0.00           H
ATOM   3424  HB2 LYS F  16      91.520  84.720  68.420  1.00  0.00           H
ATOM   3425  CG  LYS F  16      90.520  86.570  68.800  1.00  0.00           C
ATOM   3426  HG1 LYS F  16      90.500  87.380  69.560  1.00  0.00           H
ATOM   3427  HG2 LYS F  16      89.490  86.350  68.470  1.00  0.00           H
ATOM   3428  CD  LYS F  16      91.210  87.220  67.560  1.00  0.00           C
ATOM   3429  HD1 LYS F  16      90.650  88.140  67.310  1.00  0.00           H
ATOM   3430  HD2 LYS F  16      92.260  87.470  67.820  1.00  0.00           H
ATOM   3431  CE  LYS F  16      91.300  86.280  66.260  1.00  0.00           C
ATOM   3432  HE1 LYS F  16      90.330  85.730  66.310  1.00  0.00           H
ATOM   3433  HE2 LYS F  16      92.170  85.600  66.350  1.00  0.00           H
ATOM   3434  NZ  LYS F  16      91.380  87.020  65.010  1.00  0.00           N
ATOM   3435  HZ1 LYS F  16      90.730  87.830  64.950  1.00  0.00           H
ATOM   3436  HZ2 LYS F  16      92.360  87.290  64.780  1.00  0.00           H
ATOM   3437  HZ3 LYS F  16      91.140  86.400  64.210  1.00  0.00           H
ATOM   3438  C   LYS F  16      92.220  86.260  71.360  1.00  0.00           C
ATOM   3439  O   LYS F  16      91.220  86.000  72.030  1.00  0.00           O
ATOM   3440  N   LEU F  17      93.060  87.390  71.590  1.00  0.00           N
ATOM   3441  HN  LEU F  17      93.920  87.440  71.080  1.00  0.00           H
ATOM   3442  CA  LEU F  17      92.750  88.470  72.530  1.00  0.00           C
ATOM   3443  HA  LEU F  17      91.760  88.330  72.940  1.00  0.00           H
ATOM   3444  CB  LEU F  17      93.800  88.640  73.560  1.00  0.00           C
ATOM   3445  HB1 LEU F  17      93.430  89.410  74.270  1.00  0.00           H
ATOM   3446  HB2 LEU F  17      94.770  89.020  73.190  1.00  0.00           H
ATOM   3447  CG  LEU F  17      94.050  87.370  74.490  1.00  0.00           C
ATOM   3448  HG  LEU F  17      94.360  86.540  73.820  1.00  0.00           H
ATOM   3449  CD1 LEU F  17      95.120  87.620  75.570  1.00  0.00           C
ATOM   3450 HD11 LEU F  17      95.920  88.250  75.110  1.00  0.00           H
ATOM   3451 HD12 LEU F  17      94.670  88.270  76.350  1.00  0.00           H
ATOM   3452 HD13 LEU F  17      95.500  86.660  75.990  1.00  0.00           H
ATOM   3453  CD2 LEU F  17      92.730  87.020  75.140  1.00  0.00           C
ATOM   3454 HD21 LEU F  17      92.470  87.760  75.930  1.00  0.00           H
ATOM   3455 HD22 LEU F  17      91.910  86.760  74.440  1.00  0.00           H
ATOM   3456 HD23 LEU F  17      92.910  86.020  75.600  1.00  0.00           H
ATOM   3457  C   LEU F  17      92.600  89.840  71.900  1.00  0.00           C
ATOM   3458  O   LEU F  17      93.350  90.180  70.980  1.00  0.00           O
ATOM   3459  N   VAL F  18      91.580  90.530  72.400  1.00  0.00           N
ATOM   3460  HN  VAL F  18      90.950  90.240  73.120  1.00  0.00           H
ATOM   3461  CA  VAL F  18      91.330  91.890  71.890  1.00  0.00           C
ATOM   3462  HA  VAL F  18      92.110  92.110  71.180  1.00  0.00           H
ATOM   3463  CB  VAL F  18      89.970  92.040  71.180  1.00  0.00           C
ATOM   3464  HB  VAL F  18      89.180  91.870  71.940  1.00  0.00           H
ATOM   3465  CG1 VAL F  18      89.870  93.390  70.630  1.00  0.00           C
ATOM   3466 HG11 VAL F  18      90.180  94.260  71.250  1.00  0.00           H
ATOM   3467 HG12 VAL F  18      90.280  93.380  69.590  1.00  0.00           H
ATOM   3468 HG13 VAL F  18      88.810  93.510  70.320  1.00  0.00           H
ATOM   3469  CG2 VAL F  18      89.830  91.050  69.970  1.00  0.00           C
ATOM   3470 HG21 VAL F  18      90.700  90.960  69.280  1.00  0.00           H
ATOM   3471 HG22 VAL F  18      89.570  90.030  70.340  1.00  0.00           H
ATOM   3472 HG23 VAL F  18      89.010  91.380  69.300  1.00  0.00           H
ATOM   3473  C   VAL F  18      91.340  92.930  72.960  1.00  0.00           C
ATOM   3474  O   VAL F  18      90.340  93.090  73.720  1.00  0.00           O
ATOM   3475  N   PHE F  19      92.460  93.590  73.170  1.00  0.00           N
ATOM   3476  HN  PHE F  19      93.230  93.540  72.530  1.00  0.00           H
ATOM   3477  CA  PHE F  19      92.710  94.570  74.230  1.00  0.00           C
ATOM   3478  HA  PHE F  19      92.430  94.200  75.200  1.00  0.00           H
ATOM   3479  CB  PHE F  19      94.250  94.770  74.230  1.00  0.00           C
ATOM   3480  HB1 PHE F  19      94.580  95.550  74.950  1.00  0.00           H
ATOM   3481  HB2 PHE F  19      94.510  95.190  73.240  1.00  0.00           H
ATOM   3482  CG  PHE F  19      95.080  93.540  74.560  1.00  0.00           C
ATOM   3483  CD1 PHE F  19      95.970  93.060  73.660  1.00  0.00           C
ATOM   3484  HD1 PHE F  19      96.100  93.470  72.670  1.00  0.00           H
ATOM   3485  CE1 PHE F  19      96.530  91.820  73.860  1.00  0.00           C
ATOM   3486  HE1 PHE F  19      97.150  91.370  73.090  1.00  0.00           H
ATOM   3487  CZ  PHE F  19      96.400  91.140  75.130  1.00  0.00           C
ATOM   3488  HZ  PHE F  19      96.790  90.150  75.290  1.00  0.00           H
ATOM   3489  CD2 PHE F  19      94.910  92.870  75.800  1.00  0.00           C
ATOM   3490  HD2 PHE F  19      94.060  93.110  76.420  1.00  0.00           H
ATOM   3491  CE2 PHE F  19      95.580  91.650  76.130  1.00  0.00           C
ATOM   3492  HE2 PHE F  19      95.330  91.120  77.040  1.00  0.00           H
ATOM   3493  C   PHE F  19      91.910  95.900  74.060  1.00  0.00           C
ATOM   3494  O   PHE F  19      91.310  96.450  74.980  1.00  0.00           O
ATOM   3495  N   PHE F  20      91.780  96.420  72.820  1.00  0.00           N
ATOM   3496  HN  PHE F  20      92.240  96.010  72.040  1.00  0.00           H
ATOM   3497  CA  PHE F  20      90.980  97.530  72.400  1.00  0.00           C
ATOM   3498  HA  PHE F  20      90.300  97.720  73.220  1.00  0.00           H
ATOM   3499  CB  PHE F  20      91.860  98.790  72.130  1.00  0.00           C
ATOM   3500  HB1 PHE F  20      91.200  99.660  71.940  1.00  0.00           H
ATOM   3501  HB2 PHE F  20      92.460  98.720  71.190  1.00  0.00           H
ATOM   3502  CG  PHE F  20      92.730  99.240  73.200  1.00  0.00           C
ATOM   3503  CD1 PHE F  20      92.250  99.810  74.400  1.00  0.00           C
ATOM   3504  HD1 PHE F  20      91.190  99.750  74.580  1.00  0.00           H
ATOM   3505  CE1 PHE F  20      93.140 100.420  75.270  1.00  0.00           C
ATOM   3506  HE1 PHE F  20      92.710 100.940  76.120  1.00  0.00           H
ATOM   3507  CZ  PHE F  20      94.490 100.480  75.110  1.00  0.00           C
ATOM   3508  HZ  PHE F  20      95.220 100.820  75.840  1.00  0.00           H
ATOM   3509  CD2 PHE F  20      94.140  99.120  73.060  1.00  0.00           C
ATOM   3510  HD2 PHE F  20      94.530  98.860  72.090  1.00  0.00           H
ATOM   3511  CE2 PHE F  20      94.980  99.660  73.980  1.00  0.00           C
ATOM   3512  HE2 PHE F  20      96.040  99.640  73.750  1.00  0.00           H
ATOM   3513  C   PHE F  20      90.120  97.230  71.150  1.00  0.00           C
ATOM   3514  O   PHE F  20      90.600  96.760  70.140  1.00  0.00           O
ATOM   3515  N   ALA F  21      88.800  97.390  71.280  1.00  0.00           N
ATOM   3516  HN  ALA F  21      88.340  97.590  72.140  1.00  0.00           H
ATOM   3517  CA  ALA F  21      87.930  96.780  70.290  1.00  0.00           C
ATOM   3518  HA  ALA F  21      88.310  95.780  70.130  1.00  0.00           H
ATOM   3519  CB  ALA F  21      86.420  96.850  70.710  1.00  0.00           C
ATOM   3520  HB1 ALA F  21      86.300  96.370  71.700  1.00  0.00           H
ATOM   3521  HB2 ALA F  21      86.120  97.900  70.900  1.00  0.00           H
ATOM   3522  HB3 ALA F  21      85.760  96.380  69.940  1.00  0.00           H
ATOM   3523  C   ALA F  21      88.000  97.480  68.960  1.00  0.00           C
ATOM   3524  O   ALA F  21      87.770  96.830  67.920  1.00  0.00           O
ATOM   3525  N   GLU F  22      88.400  98.740  68.910  1.00  0.00           N
ATOM   3526  HN  GLU F  22      88.700  99.160  69.760  1.00  0.00           H
ATOM   3527  CA  GLU F  22      88.570  99.470  67.710  1.00  0.00           C
ATOM   3528  HA  GLU F  22      88.400  98.810  66.880  1.00  0.00           H
ATOM   3529  CB  GLU F  22      87.460 100.610  67.760  1.00  0.00           C
ATOM   3530  HB1 GLU F  22      87.690 101.100  68.730  1.00  0.00           H
ATOM   3531  HB2 GLU F  22      86.450 100.180  67.910  1.00  0.00           H
ATOM   3532  CG  GLU F  22      87.460 101.630  66.570  1.00  0.00           C
ATOM   3533  HG1 GLU F  22      88.450 102.110  66.470  1.00  0.00           H
ATOM   3534  HG2 GLU F  22      86.640 102.340  66.820  1.00  0.00           H
ATOM   3535  CD  GLU F  22      87.060 100.970  65.290  1.00  0.00           C
ATOM   3536  OE1 GLU F  22      85.880 100.490  65.230  1.00  0.00           O
ATOM   3537  OE2 GLU F  22      87.950 100.790  64.370  1.00  0.00           O
ATOM   3538  C   GLU F  22      90.060 100.030  67.800  1.00  0.00           C
ATOM   3539  O   GLU F  22      90.530 100.150  68.860  1.00  0.00           O
ATOM   3540  N   ASP F  23      90.680 100.370  66.610  1.00  0.00           N
ATOM   3541  HN  ASP F  23      90.170 100.390  65.760  1.00  0.00           H
ATOM   3542  CA  ASP F  23      92.000 101.010  66.430  1.00  0.00           C
ATOM   3543  HA  ASP F  23      92.740 100.450  66.980  1.00  0.00           H
ATOM   3544  CB  ASP F  23      92.330 101.290  64.970  1.00  0.00           C
ATOM   3545  HB1 ASP F  23      93.320 101.790  64.820  1.00  0.00           H
ATOM   3546  HB2 ASP F  23      91.530 101.900  64.510  1.00  0.00           H
ATOM   3547  CG  ASP F  23      92.390  99.980  64.220  1.00  0.00           C
ATOM   3548  OD1 ASP F  23      92.550  98.910  64.860  1.00  0.00           O
ATOM   3549  OD2 ASP F  23      92.510  99.920  62.960  1.00  0.00           O
ATOM   3550  C   ASP F  23      92.130 102.370  67.220  1.00  0.00           C
ATOM   3551  O   ASP F  23      91.300 103.260  67.060  1.00  0.00           O
ATOM   3552  N   VAL F  24      93.160 102.540  68.100  1.00  0.00           N
ATOM   3553  HN  VAL F  24      93.900 101.870  68.140  1.00  0.00           H
ATOM   3554  CA  VAL F  24      93.320 103.740  68.960  1.00  0.00           C
ATOM   3555  HA  VAL F  24      92.290 104.020  69.150  1.00  0.00           H
ATOM   3556  CB  VAL F  24      94.120 103.440  70.250  1.00  0.00           C
ATOM   3557  HB  VAL F  24      93.970 104.300  70.950  1.00  0.00           H
ATOM   3558  CG1 VAL F  24      93.610 102.130  70.870  1.00  0.00           C
ATOM   3559 HG11 VAL F  24      92.510 102.130  70.990  1.00  0.00           H
ATOM   3560 HG12 VAL F  24      93.960 101.260  70.260  1.00  0.00           H
ATOM   3561 HG13 VAL F  24      94.060 102.010  71.880  1.00  0.00           H
ATOM   3562  CG2 VAL F  24      95.650 103.350  70.000  1.00  0.00           C
ATOM   3563 HG21 VAL F  24      95.630 102.550  69.230  1.00  0.00           H
ATOM   3564 HG22 VAL F  24      96.050 104.290  69.550  1.00  0.00           H
ATOM   3565 HG23 VAL F  24      96.120 103.170  70.990  1.00  0.00           H
ATOM   3566  C   VAL F  24      93.910 104.830  68.150  1.00  0.00           C
ATOM   3567  O   VAL F  24      94.690 104.590  67.220  1.00  0.00           O
ATOM   3568  N   GLY F  25      93.600 106.080  68.500  1.00  0.00           N
ATOM   3569  HN  GLY F  25      92.950 106.140  69.250  1.00  0.00           H
ATOM   3570  CA  GLY F  25      94.130 107.370  68.020  1.00  0.00           C
ATOM   3571  HA1 GLY F  25      94.070 107.390  66.940  1.00  0.00           H
ATOM   3572  HA2 GLY F  25      93.720 108.180  68.590  1.00  0.00           H
ATOM   3573  C   GLY F  25      95.680 107.590  68.280  1.00  0.00           C
ATOM   3574  O   GLY F  25      96.270 106.880  69.080  1.00  0.00           O
ATOM   3575  N   SER F  26      96.190 108.660  67.710  1.00  0.00           N
ATOM   3576  HN  SER F  26      95.730 109.160  66.980  1.00  0.00           H
ATOM   3577  CA  SER F  26      97.520 109.060  67.880  1.00  0.00           C
ATOM   3578  HA  SER F  26      98.120 108.170  67.900  1.00  0.00           H
ATOM   3579  CB  SER F  26      98.280 109.780  66.760  1.00  0.00           C
ATOM   3580  HB1 SER F  26      99.370 109.730  66.940  1.00  0.00           H
ATOM   3581  HB2 SER F  26      97.950 110.830  66.590  1.00  0.00           H
ATOM   3582  OG  SER F  26      98.060 109.090  65.540  1.00  0.00           O
ATOM   3583  HG1 SER F  26      97.260 108.560  65.650  1.00  0.00           H
ATOM   3584  C   SER F  26      97.820 109.720  69.070  1.00  0.00           C
ATOM   3585  O   SER F  26      96.940 110.410  69.500  1.00  0.00           O
ATOM   3586  N   ASN F  27      99.100 109.560  69.590  1.00  0.00           N
ATOM   3587  HN  ASN F  27      99.690 108.970  69.050  1.00  0.00           H
ATOM   3588  CA  ASN F  27      99.630 110.140  70.800  1.00  0.00           C
ATOM   3589  HA  ASN F  27     100.570 109.670  71.030  1.00  0.00           H
ATOM   3590  CB  ASN F  27      99.860 111.690  70.690  1.00  0.00           C
ATOM   3591  HB1 ASN F  27     100.490 112.050  71.530  1.00  0.00           H
ATOM   3592  HB2 ASN F  27      98.940 112.300  70.800  1.00  0.00           H
ATOM   3593  CG  ASN F  27     100.640 112.110  69.500  1.00  0.00           C
ATOM   3594  OD1 ASN F  27     101.860 112.160  69.450  1.00  0.00           O
ATOM   3595  ND2 ASN F  27      99.910 112.480  68.360  1.00  0.00           N
ATOM   3596 HD21 ASN F  27      98.920 112.330  68.280  1.00  0.00           H
ATOM   3597 HD22 ASN F  27     100.310 113.110  67.700  1.00  0.00           H
ATOM   3598  C   ASN F  27      98.760 109.840  72.060  1.00  0.00           C
ATOM   3599  O   ASN F  27      98.370 110.650  72.890  1.00  0.00           O
ATOM   3600  N   LYS F  28      98.280 108.590  72.170  1.00  0.00           N
ATOM   3601  HN  LYS F  28      98.410 108.000  71.380  1.00  0.00           H
ATOM   3602  CA  LYS F  28      97.340 108.020  73.130  1.00  0.00           C
ATOM   3603  HA  LYS F  28      97.380 108.640  74.010  1.00  0.00           H
ATOM   3604  CB  LYS F  28      95.930 108.060  72.670  1.00  0.00           C
ATOM   3605  HB1 LYS F  28      95.340 107.490  73.420  1.00  0.00           H
ATOM   3606  HB2 LYS F  28      95.900 107.480  71.720  1.00  0.00           H
ATOM   3607  CG  LYS F  28      95.300 109.460  72.300  1.00  0.00           C
ATOM   3608  HG1 LYS F  28      96.010 109.960  71.600  1.00  0.00           H
ATOM   3609  HG2 LYS F  28      95.100 110.120  73.170  1.00  0.00           H
ATOM   3610  CD  LYS F  28      93.980 109.340  71.520  1.00  0.00           C
ATOM   3611  HD1 LYS F  28      93.850 110.300  70.980  1.00  0.00           H
ATOM   3612  HD2 LYS F  28      94.100 108.630  70.680  1.00  0.00           H
ATOM   3613  CE  LYS F  28      92.860 109.030  72.450  1.00  0.00           C
ATOM   3614  HE1 LYS F  28      92.860 109.800  73.250  1.00  0.00           H
ATOM   3615  HE2 LYS F  28      92.980 108.010  72.870  1.00  0.00           H
ATOM   3616  NZ  LYS F  28      91.550 109.040  71.750  1.00  0.00           N
ATOM   3617  HZ1 LYS F  28      90.820 108.620  72.360  1.00  0.00           H
ATOM   3618  HZ2 LYS F  28      91.230 110.010  71.580  1.00  0.00           H
ATOM   3619  HZ3 LYS F  28      91.500 108.580  70.810  1.00  0.00           H
ATOM   3620  C   LYS F  28      97.770 106.560  73.290  1.00  0.00           C
ATOM   3621  O   LYS F  28      98.180 105.900  72.360  1.00  0.00           O
ATOM   3622  N   GLY F  29      97.580 105.960  74.520  1.00  0.00           N
ATOM   3623  HN  GLY F  29      97.440 106.570  75.300  1.00  0.00           H
ATOM   3624  CA  GLY F  29      97.770 104.490  74.570  1.00  0.00           C
ATOM   3625  HA1 GLY F  29      96.880 103.980  74.220  1.00  0.00           H
ATOM   3626  HA2 GLY F  29      98.580 104.120  73.970  1.00  0.00           H
ATOM   3627  C   GLY F  29      98.170 104.040  76.010  1.00  0.00           C
ATOM   3628  O   GLY F  29      97.970 104.820  76.940  1.00  0.00           O
ATOM   3629  N   ALA F  30      98.650 102.780  76.120  1.00  0.00           N
ATOM   3630  HN  ALA F  30      99.160 102.310  75.400  1.00  0.00           H
ATOM   3631  CA  ALA F  30      98.710 102.170  77.430  1.00  0.00           C
ATOM   3632  HA  ALA F  30      99.070 102.920  78.130  1.00  0.00           H
ATOM   3633  CB  ALA F  30      97.300 101.520  77.750  1.00  0.00           C
ATOM   3634  HB1 ALA F  30      96.580 102.360  77.880  1.00  0.00           H
ATOM   3635  HB2 ALA F  30      96.980 100.870  76.900  1.00  0.00           H
ATOM   3636  HB3 ALA F  30      97.380 101.000  78.730  1.00  0.00           H
ATOM   3637  C   ALA F  30      99.750 101.080  77.240  1.00  0.00           C
ATOM   3638  O   ALA F  30     100.360 100.930  76.170  1.00  0.00           O
ATOM   3639  N   ILE F  31      99.970 100.270  78.320  1.00  0.00           N
ATOM   3640  HN  ILE F  31      99.450 100.380  79.160  1.00  0.00           H
ATOM   3641  CA  ILE F  31     101.010  99.220  78.310  1.00  0.00           C
ATOM   3642  HA  ILE F  31     101.760  99.200  77.540  1.00  0.00           H
ATOM   3643  CB  ILE F  31     101.900  99.490  79.560  1.00  0.00           C
ATOM   3644  HB  ILE F  31     101.220  99.610  80.430  1.00  0.00           H
ATOM   3645  CG2 ILE F  31     102.840  98.240  79.890  1.00  0.00           C
ATOM   3646 HG21 ILE F  31     102.410  97.230  80.060  1.00  0.00           H
ATOM   3647 HG22 ILE F  31     103.530  98.090  79.030  1.00  0.00           H
ATOM   3648 HG23 ILE F  31     103.360  98.370  80.870  1.00  0.00           H
ATOM   3649  CG1 ILE F  31     102.680 100.890  79.450  1.00  0.00           C
ATOM   3650 HG11 ILE F  31     102.050 101.630  78.900  1.00  0.00           H
ATOM   3651 HG12 ILE F  31     103.620 100.740  78.890  1.00  0.00           H
ATOM   3652  CD  ILE F  31     102.940 101.570  80.830  1.00  0.00           C
ATOM   3653  HD1 ILE F  31     102.030 101.630  81.450  1.00  0.00           H
ATOM   3654  HD2 ILE F  31     103.610 100.920  81.430  1.00  0.00           H
ATOM   3655  HD3 ILE F  31     103.430 102.540  80.580  1.00  0.00           H
ATOM   3656  C   ILE F  31     100.350  97.860  78.400  1.00  0.00           C
ATOM   3657  O   ILE F  31      99.420  97.710  79.210  1.00  0.00           O
ATOM   3658  N   ILE F  32     100.700  96.890  77.590  1.00  0.00           N
ATOM   3659  HN  ILE F  32     101.510  97.100  77.040  1.00  0.00           H
ATOM   3660  CA  ILE F  32      99.980  95.620  77.470  1.00  0.00           C
ATOM   3661  HA  ILE F  32      99.140  95.680  78.150  1.00  0.00           H
ATOM   3662  CB  ILE F  32      99.450  95.220  76.050  1.00  0.00           C
ATOM   3663  HB  ILE F  32     100.270  95.230  75.300  1.00  0.00           H
ATOM   3664  CG2 ILE F  32      98.760  93.850  76.010  1.00  0.00           C
ATOM   3665 HG21 ILE F  32      98.550  93.480  74.990  1.00  0.00           H
ATOM   3666 HG22 ILE F  32      99.470  93.070  76.340  1.00  0.00           H
ATOM   3667 HG23 ILE F  32      97.780  93.870  76.540  1.00  0.00           H
ATOM   3668  CG1 ILE F  32      98.400  96.320  75.660  1.00  0.00           C
ATOM   3669 HG11 ILE F  32      98.830  97.330  75.860  1.00  0.00           H
ATOM   3670 HG12 ILE F  32      97.580  96.320  76.420  1.00  0.00           H
ATOM   3671  CD  ILE F  32      97.840  96.310  74.310  1.00  0.00           C
ATOM   3672  HD1 ILE F  32      97.260  95.390  74.070  1.00  0.00           H
ATOM   3673  HD2 ILE F  32      97.160  97.130  73.990  1.00  0.00           H
ATOM   3674  HD3 ILE F  32      98.670  96.330  73.580  1.00  0.00           H
ATOM   3675  C   ILE F  32     101.000  94.560  77.890  1.00  0.00           C
ATOM   3676  O   ILE F  32     101.950  94.510  77.190  1.00  0.00           O
ATOM   3677  N   GLY F  33     100.780  93.700  78.930  1.00  0.00           N
ATOM   3678  HN  GLY F  33      99.910  93.850  79.390  1.00  0.00           H
ATOM   3679  CA  GLY F  33     101.360  92.320  78.960  1.00  0.00           C
ATOM   3680  HA1 GLY F  33     102.040  92.240  78.120  1.00  0.00           H
ATOM   3681  HA2 GLY F  33     101.770  92.230  79.960  1.00  0.00           H
ATOM   3682  C   GLY F  33     100.320  91.220  78.720  1.00  0.00           C
ATOM   3683  O   GLY F  33      99.130  91.420  78.360  1.00  0.00           O
ATOM   3684  N   LEU F  34     100.720  89.950  79.070  1.00  0.00           N
ATOM   3685  HN  LEU F  34     101.680  89.710  79.160  1.00  0.00           H
ATOM   3686  CA  LEU F  34      99.710  88.970  79.380  1.00  0.00           C
ATOM   3687  HA  LEU F  34      98.690  89.330  79.310  1.00  0.00           H
ATOM   3688  CB  LEU F  34      99.970  87.660  78.580  1.00  0.00           C
ATOM   3689  HB1 LEU F  34      99.220  86.950  79.000  1.00  0.00           H
ATOM   3690  HB2 LEU F  34     100.960  87.180  78.770  1.00  0.00           H
ATOM   3691  CG  LEU F  34      99.670  87.850  77.000  1.00  0.00           C
ATOM   3692  HG  LEU F  34     100.540  88.400  76.580  1.00  0.00           H
ATOM   3693  CD1 LEU F  34      99.780  86.450  76.320  1.00  0.00           C
ATOM   3694 HD11 LEU F  34     100.840  86.180  76.090  1.00  0.00           H
ATOM   3695 HD12 LEU F  34      99.340  85.690  76.990  1.00  0.00           H
ATOM   3696 HD13 LEU F  34      99.190  86.470  75.380  1.00  0.00           H
ATOM   3697  CD2 LEU F  34      98.270  88.480  76.650  1.00  0.00           C
ATOM   3698 HD21 LEU F  34      98.020  89.480  77.060  1.00  0.00           H
ATOM   3699 HD22 LEU F  34      98.050  88.490  75.560  1.00  0.00           H
ATOM   3700 HD23 LEU F  34      97.560  87.840  77.210  1.00  0.00           H
ATOM   3701  C   LEU F  34      99.630  88.660  80.840  1.00  0.00           C
ATOM   3702  O   LEU F  34      98.580  88.900  81.500  1.00  0.00           O
ATOM   3703  N   MET F  35     100.730  88.250  81.380  1.00  0.00           N
ATOM   3704  HN  MET F  35     101.610  88.250  80.900  1.00  0.00           H
ATOM   3705  CA  MET F  35     100.880  87.880  82.770  1.00  0.00           C
ATOM   3706  HA  MET F  35      99.930  87.740  83.250  1.00  0.00           H
ATOM   3707  CB  MET F  35     101.620  86.490  82.950  1.00  0.00           C
ATOM   3708  HB1 MET F  35     101.650  86.160  84.010  1.00  0.00           H
ATOM   3709  HB2 MET F  35     102.700  86.600  82.700  1.00  0.00           H
ATOM   3710  CG  MET F  35     101.070  85.320  82.110  1.00  0.00           C
ATOM   3711  HG1 MET F  35     101.660  84.470  82.520  1.00  0.00           H
ATOM   3712  HG2 MET F  35     101.340  85.480  81.050  1.00  0.00           H
ATOM   3713  SD  MET F  35      99.310  84.930  82.240  1.00  0.00           S
ATOM   3714  CE  MET F  35      99.510  83.210  81.630  1.00  0.00           C
ATOM   3715  HE1 MET F  35      98.490  82.750  81.580  1.00  0.00           H
ATOM   3716  HE2 MET F  35     100.020  83.200  80.650  1.00  0.00           H
ATOM   3717  HE3 MET F  35     100.250  82.680  82.270  1.00  0.00           H
ATOM   3718  C   MET F  35     101.710  88.880  83.540  1.00  0.00           C
ATOM   3719  O   MET F  35     102.910  89.040  83.410  1.00  0.00           O
ATOM   3720  N   VAL F  36     101.030  89.680  84.410  1.00  0.00           N
ATOM   3721  HN  VAL F  36     100.050  89.490  84.510  1.00  0.00           H
ATOM   3722  CA  VAL F  36     101.460  91.000  84.970  1.00  0.00           C
ATOM   3723  HA  VAL F  36     102.430  91.260  84.570  1.00  0.00           H
ATOM   3724  CB  VAL F  36     100.460  92.120  84.580  1.00  0.00           C
ATOM   3725  HB  VAL F  36      99.410  91.870  84.840  1.00  0.00           H
ATOM   3726  CG1 VAL F  36     100.810  93.360  85.300  1.00  0.00           C
ATOM   3727 HG11 VAL F  36     100.800  93.220  86.400  1.00  0.00           H
ATOM   3728 HG12 VAL F  36     101.840  93.620  85.000  1.00  0.00           H
ATOM   3729 HG13 VAL F  36     100.130  94.230  85.180  1.00  0.00           H
ATOM   3730  CG2 VAL F  36     100.580  92.360  83.030  1.00  0.00           C
ATOM   3731 HG21 VAL F  36      99.850  93.140  82.720  1.00  0.00           H
ATOM   3732 HG22 VAL F  36     101.620  92.630  82.750  1.00  0.00           H
ATOM   3733 HG23 VAL F  36     100.430  91.440  82.430  1.00  0.00           H
ATOM   3734  C   VAL F  36     101.640  90.830  86.520  1.00  0.00           C
ATOM   3735  O   VAL F  36     100.790  90.300  87.180  1.00  0.00           O
ATOM   3736  N   GLY F  37     102.710  91.360  87.080  1.00  0.00           N
ATOM   3737  HN  GLY F  37     103.400  91.710  86.450  1.00  0.00           H
ATOM   3738  CA  GLY F  37     102.960  91.290  88.590  1.00  0.00           C
ATOM   3739  HA1 GLY F  37     102.610  90.350  88.990  1.00  0.00           H
ATOM   3740  HA2 GLY F  37     104.020  91.500  88.700  1.00  0.00           H
ATOM   3741  C   GLY F  37     102.160  92.350  89.360  1.00  0.00           C
ATOM   3742  O   GLY F  37     101.030  92.710  89.090  1.00  0.00           O
ATOM   3743  N   GLY F  38     102.880  92.970  90.380  1.00  0.00           N
ATOM   3744  HN  GLY F  38     103.800  92.660  90.630  1.00  0.00           H
ATOM   3745  CA  GLY F  38     102.350  94.090  91.090  1.00  0.00           C
ATOM   3746  HA1 GLY F  38     101.270  94.060  91.190  1.00  0.00           H
ATOM   3747  HA2 GLY F  38     102.790  94.190  92.070  1.00  0.00           H
ATOM   3748  C   GLY F  38     102.660  95.370  90.350  1.00  0.00           C
ATOM   3749  O   GLY F  38     103.680  95.670  89.690  1.00  0.00           O
ATOM   3750  N   VAL F  39     101.700  96.270  90.360  1.00  0.00           N
ATOM   3751  HN  VAL F  39     100.900  96.050  90.910  1.00  0.00           H
ATOM   3752  CA  VAL F  39     101.760  97.540  89.640  1.00  0.00           C
ATOM   3753  HA  VAL F  39     102.810  97.780  89.530  1.00  0.00           H
ATOM   3754  CB  VAL F  39     101.260  97.220  88.220  1.00  0.00           C
ATOM   3755  HB  VAL F  39     101.830  96.320  87.890  1.00  0.00           H
ATOM   3756  CG1 VAL F  39      99.780  96.810  88.210  1.00  0.00           C
ATOM   3757 HG11 VAL F  39      99.540  96.090  89.020  1.00  0.00           H
ATOM   3758 HG12 VAL F  39      99.180  97.710  88.480  1.00  0.00           H
ATOM   3759 HG13 VAL F  39      99.530  96.350  87.230  1.00  0.00           H
ATOM   3760  CG2 VAL F  39     101.660  98.310  87.210  1.00  0.00           C
ATOM   3761 HG21 VAL F  39     102.750  98.490  87.270  1.00  0.00           H
ATOM   3762 HG22 VAL F  39     101.470  97.890  86.200  1.00  0.00           H
ATOM   3763 HG23 VAL F  39     101.130  99.280  87.330  1.00  0.00           H
ATOM   3764  C   VAL F  39     101.020  98.700  90.410  1.00  0.00           C
ATOM   3765  O   VAL F  39      99.980  98.490  91.140  1.00  0.00           O
ATOM   3766  N   VAL F  40     101.630  99.860  90.250  1.00  0.00           N
ATOM   3767  HN  VAL F  40     102.460  99.830  89.690  1.00  0.00           H
ATOM   3768  CA  VAL F  40     101.030 101.180  90.650  1.00  0.00           C
ATOM   3769  HA  VAL F  40     100.100 101.000  91.160  1.00  0.00           H
ATOM   3770  CB  VAL F  40     101.950 102.010  91.590  1.00  0.00           C
ATOM   3771  HB  VAL F  40     102.840 102.490  91.140  1.00  0.00           H
ATOM   3772  CG1 VAL F  40     101.150 103.280  92.120  1.00  0.00           C
ATOM   3773 HG11 VAL F  40     100.800 103.940  91.300  1.00  0.00           H
ATOM   3774 HG12 VAL F  40     100.250 102.970  92.680  1.00  0.00           H
ATOM   3775 HG13 VAL F  40     101.840 103.770  92.850  1.00  0.00           H
ATOM   3776  CG2 VAL F  40     102.320 101.030  92.720  1.00  0.00           C
ATOM   3777 HG21 VAL F  40     102.940 100.130  92.480  1.00  0.00           H
ATOM   3778 HG22 VAL F  40     102.810 101.740  93.420  1.00  0.00           H
ATOM   3779 HG23 VAL F  40     101.320 100.630  93.010  1.00  0.00           H
ATOM   3780  C   VAL F  40     100.600 102.020  89.480  1.00  0.00           C
ATOM   3781  O   VAL F  40     101.390 102.240  88.550  1.00  0.00           O
ATOM   3782  N   ILE F  41      99.320 102.460  89.580  1.00  0.00           N
ATOM   3783  HN  ILE F  41      98.750 102.200  90.360  1.00  0.00           H
ATOM   3784  CA  ILE F  41      98.720 103.230  88.500  1.00  0.00           C
ATOM   3785  HA  ILE F  41      99.540 103.810  88.110  1.00  0.00           H
ATOM   3786  CB  ILE F  41      97.890 102.470  87.460  1.00  0.00           C
ATOM   3787  HB  ILE F  41      97.210 103.100  86.850  1.00  0.00           H
ATOM   3788  CG2 ILE F  41      98.840 101.920  86.310  1.00  0.00           C
ATOM   3789 HG21 ILE F  41      98.350 101.150  85.680  1.00  0.00           H
ATOM   3790 HG22 ILE F  41      99.190 102.670  85.570  1.00  0.00           H
ATOM   3791 HG23 ILE F  41      99.740 101.460  86.770  1.00  0.00           H
ATOM   3792  CG1 ILE F  41      97.140 101.260  88.100  1.00  0.00           C
ATOM   3793 HG11 ILE F  41      96.810 101.520  89.130  1.00  0.00           H
ATOM   3794 HG12 ILE F  41      97.870 100.430  88.050  1.00  0.00           H
ATOM   3795  CD  ILE F  41      95.980 100.840  87.200  1.00  0.00           C
ATOM   3796  HD1 ILE F  41      96.350 100.810  86.150  1.00  0.00           H
ATOM   3797  HD2 ILE F  41      95.670  99.810  87.490  1.00  0.00           H
ATOM   3798  HD3 ILE F  41      95.040 101.420  87.330  1.00  0.00           H
ATOM   3799  C   ILE F  41      97.840 104.320  88.910  1.00  0.00           C
ATOM   3800  O   ILE F  41      97.180 104.290  89.900  1.00  0.00           O
ATOM   3801  N   ALA F  42      97.840 105.530  88.210  1.00  0.00           N
ATOM   3802  HN  ALA F  42      98.320 105.710  87.360  1.00  0.00           H
ATOM   3803  CA  ALA F  42      96.890 106.640  88.500  1.00  0.00           C
ATOM   3804  HA  ALA F  42      97.110 107.020  89.490  1.00  0.00           H
ATOM   3805  CB  ALA F  42      97.190 107.840  87.500  1.00  0.00           C
ATOM   3806  HB1 ALA F  42      98.270 108.060  87.400  1.00  0.00           H
ATOM   3807  HB2 ALA F  42      96.780 107.730  86.470  1.00  0.00           H
ATOM   3808  HB3 ALA F  42      96.720 108.720  87.990  1.00  0.00           H
ATOM   3809  C   ALA F  42      95.410 106.370  88.410  1.00  0.00           C
ATOM   3810  O   ALA F  42      94.930 105.680  87.470  1.00  0.00           O
ATOM   3811  N   NME F  43      94.610 106.900  89.280  1.00  0.00           N
ATOM   3812  HN  NME F  43      95.050 107.250  90.100  1.00  0.00           H
ATOM   3813  CH3 NME F  43      93.150 106.810  89.290  1.00  0.00           C
ATOM   3814 HH31 NME F  43      92.550 107.740  89.320  1.00  0.00           H
ATOM   3815 HH32 NME F  43      92.770 106.240  88.410  1.00  0.00           H
ATOM   3816 HH33 NME F  43      92.840 106.220  90.180  1.00  0.00           H
ATOM   3817  CH3 ACE G   0     100.500  88.640  57.480  1.00  0.00           C
ATOM   3818 HH31 ACE G   0     100.430  89.700  57.160  1.00  0.00           H
ATOM   3819 HH32 ACE G   0     101.370  88.550  58.160  1.00  0.00           H
ATOM   3820 HH33 ACE G   0     100.570  88.120  56.500  1.00  0.00           H
ATOM   3821  C   ACE G   0      99.210  88.200  58.060  1.00  0.00           C
ATOM   3822  O   ACE G   0      98.850  87.050  58.230  1.00  0.00           O
ATOM   3823  N   ASP G   1      98.440  89.240  58.340  1.00  0.00           N
ATOM   3824  HN  ASP G   1      98.820  90.150  58.230  1.00  0.00           H
ATOM   3825  CA  ASP G   1      97.040  89.140  58.760  1.00  0.00           C
ATOM   3826  HA  ASP G   1      96.880  88.610  59.690  1.00  0.00           H
ATOM   3827  CB  ASP G   1      96.490  90.600  58.870  1.00  0.00           C
ATOM   3828  HB1 ASP G   1      95.430  90.490  59.190  1.00  0.00           H
ATOM   3829  HB2 ASP G   1      96.570  91.060  57.860  1.00  0.00           H
ATOM   3830  CG  ASP G   1      97.260  91.500  59.820  1.00  0.00           C
ATOM   3831  OD1 ASP G   1      98.120  90.930  60.600  1.00  0.00           O
ATOM   3832  OD2 ASP G   1      97.060  92.730  59.870  1.00  0.00           O
ATOM   3833  C   ASP G   1      96.050  88.400  57.790  1.00  0.00           C
ATOM   3834  O   ASP G   1      96.190  88.400  56.520  1.00  0.00           O
ATOM   3835  N   ALA G   2      95.130  87.610  58.370  1.00  0.00           N
ATOM   3836  HN  ALA G   2      95.020  87.670  59.360  1.00  0.00           H
ATOM   3837  CA  ALA G   2      94.070  86.900  57.690  1.00  0.00           C
ATOM   3838  HA  ALA G   2      93.380  86.540  58.440  1.00  0.00           H
ATOM   3839  CB  ALA G   2      93.140  87.780  56.900  1.00  0.00           C
ATOM   3840  HB1 ALA G   2      92.530  88.370  57.620  1.00  0.00           H
ATOM   3841  HB2 ALA G   2      93.710  88.520  56.300  1.00  0.00           H
ATOM   3842  HB3 ALA G   2      92.470  87.190  56.230  1.00  0.00           H
ATOM   3843  C   ALA G   2      94.540  85.630  56.840  1.00  0.00           C
ATOM   3844  O   ALA G   2      93.740  84.840  56.340  1.00  0.00           O
ATOM   3845  N   GLU G   3      95.860  85.370  56.710  1.00  0.00           N
ATOM   3846  HN  GLU G   3      96.540  85.840  57.270  1.00  0.00           H
ATOM   3847  CA  GLU G   3      96.340  84.260  55.880  1.00  0.00           C
ATOM   3848  HA  GLU G   3      95.850  84.110  54.930  1.00  0.00           H
ATOM   3849  CB  GLU G   3      97.870  84.480  55.580  1.00  0.00           C
ATOM   3850  HB1 GLU G   3      98.260  83.510  55.200  1.00  0.00           H
ATOM   3851  HB2 GLU G   3      98.450  84.730  56.490  1.00  0.00           H
ATOM   3852  CG  GLU G   3      98.100  85.660  54.570  1.00  0.00           C
ATOM   3853  HG1 GLU G   3      99.160  85.930  54.720  1.00  0.00           H
ATOM   3854  HG2 GLU G   3      97.430  86.420  55.020  1.00  0.00           H
ATOM   3855  CD  GLU G   3      97.740  85.580  53.090  1.00  0.00           C
ATOM   3856  OE1 GLU G   3      97.360  86.600  52.430  1.00  0.00           O
ATOM   3857  OE2 GLU G   3      97.730  84.460  52.540  1.00  0.00           O
ATOM   3858  C   GLU G   3      96.130  82.890  56.520  1.00  0.00           C
ATOM   3859  O   GLU G   3      96.030  82.710  57.750  1.00  0.00           O
ATOM   3860  N   PHE G   4      96.100  81.900  55.650  1.00  0.00           N
ATOM   3861  HN  PHE G   4      96.120  82.080  54.670  1.00  0.00           H
ATOM   3862  CA  PHE G   4      96.010  80.460  56.100  1.00  0.00           C
ATOM   3863  HA  PHE G   4      95.220  80.380  56.830  1.00  0.00           H
ATOM   3864  CB  PHE G   4      95.850  79.510  54.870  1.00  0.00           C
ATOM   3865  HB1 PHE G   4      96.590  79.800  54.090  1.00  0.00           H
ATOM   3866  HB2 PHE G   4      94.830  79.660  54.440  1.00  0.00           H
ATOM   3867  CG  PHE G   4      96.020  78.060  55.150  1.00  0.00           C
ATOM   3868  CD1 PHE G   4      97.180  77.300  55.060  1.00  0.00           C
ATOM   3869  HD1 PHE G   4      98.080  77.670  54.590  1.00  0.00           H
ATOM   3870  CE1 PHE G   4      97.190  75.920  55.420  1.00  0.00           C
ATOM   3871  HE1 PHE G   4      98.090  75.320  55.450  1.00  0.00           H
ATOM   3872  CZ  PHE G   4      96.010  75.330  55.800  1.00  0.00           C
ATOM   3873  HZ  PHE G   4      96.040  74.260  55.940  1.00  0.00           H
ATOM   3874  CD2 PHE G   4      94.800  77.300  55.490  1.00  0.00           C
ATOM   3875  HD2 PHE G   4      93.890  77.880  55.430  1.00  0.00           H
ATOM   3876  CE2 PHE G   4      94.810  75.990  55.860  1.00  0.00           C
ATOM   3877  HE2 PHE G   4      93.850  75.550  56.100  1.00  0.00           H
ATOM   3878  C   PHE G   4      97.390  80.100  56.770  1.00  0.00           C
ATOM   3879  O   PHE G   4      98.490  80.340  56.250  1.00  0.00           O
ATOM   3880  N   ARG G   5      97.360  79.640  58.000  1.00  0.00           N
ATOM   3881  HN  ARG G   5      96.490  79.590  58.490  1.00  0.00           H
ATOM   3882  CA  ARG G   5      98.590  79.370  58.700  1.00  0.00           C
ATOM   3883  HA  ARG G   5      99.310  80.110  58.370  1.00  0.00           H
ATOM   3884  CB  ARG G   5      98.340  79.700  60.220  1.00  0.00           C
ATOM   3885  HB1 ARG G   5      99.260  79.540  60.830  1.00  0.00           H
ATOM   3886  HB2 ARG G   5      97.590  78.940  60.520  1.00  0.00           H
ATOM   3887  CG  ARG G   5      97.810  81.120  60.520  1.00  0.00           C
ATOM   3888  HG1 ARG G   5      96.860  81.330  59.980  1.00  0.00           H
ATOM   3889  HG2 ARG G   5      98.530  81.860  60.110  1.00  0.00           H
ATOM   3890  CD  ARG G   5      97.630  81.400  62.060  1.00  0.00           C
ATOM   3891  HD1 ARG G   5      97.410  82.460  62.290  1.00  0.00           H
ATOM   3892  HD2 ARG G   5      98.580  81.150  62.570  1.00  0.00           H
ATOM   3893  NE  ARG G   5      96.530  80.520  62.460  1.00  0.00           N
ATOM   3894  HE  ARG G   5      96.000  80.060  61.760  1.00  0.00           H
ATOM   3895  CZ  ARG G   5      96.110  80.370  63.660  1.00  0.00           C
ATOM   3896  NH1 ARG G   5      96.740  80.670  64.750  1.00  0.00           N
ATOM   3897 HH11 ARG G   5      97.600  81.180  64.800  1.00  0.00           H
ATOM   3898 HH12 ARG G   5      96.180  80.470  65.560  1.00  0.00           H
ATOM   3899  NH2 ARG G   5      95.020  79.620  63.760  1.00  0.00           N
ATOM   3900 HH21 ARG G   5      94.640  79.200  62.930  1.00  0.00           H
ATOM   3901 HH22 ARG G   5      94.730  79.420  64.690  1.00  0.00           H
ATOM   3902  C   ARG G   5      99.120  77.990  58.410  1.00  0.00           C
ATOM   3903  O   ARG G   5      98.420  76.960  58.620  1.00  0.00           O
ATOM   3904  N   HIS G   6     100.310  77.830  57.950  1.00  0.00           N
ATOM   3905  HN  HIS G   6     100.960  78.580  58.100  1.00  0.00           H
ATOM   3906  CA  HIS G   6     100.940  76.550  57.390  1.00  0.00           C
ATOM   3907  HA  HIS G   6     100.260  76.080  56.700  1.00  0.00           H
ATOM   3908  CB  HIS G   6     102.400  76.730  56.760  1.00  0.00           C
ATOM   3909  HB1 HIS G   6     102.660  75.690  56.450  1.00  0.00           H
ATOM   3910  HB2 HIS G   6     103.180  76.980  57.510  1.00  0.00           H
ATOM   3911  ND1 HIS G   6     103.690  78.100  55.010  1.00  0.00           N
ATOM   3912  CG  HIS G   6     102.480  77.760  55.620  1.00  0.00           C
ATOM   3913  CE1 HIS G   6     103.400  78.950  54.040  1.00  0.00           C
ATOM   3914  HE1 HIS G   6     104.100  79.600  53.500  1.00  0.00           H
ATOM   3915  NE2 HIS G   6     102.100  79.150  53.990  1.00  0.00           N
ATOM   3916  HE2 HIS G   6     101.550  79.700  53.360  1.00  0.00           H
ATOM   3917  CD2 HIS G   6     101.490  78.400  54.960  1.00  0.00           C
ATOM   3918  HD2 HIS G   6     100.440  78.510  55.230  1.00  0.00           H
ATOM   3919  C   HIS G   6     100.930  75.490  58.540  1.00  0.00           C
ATOM   3920  O   HIS G   6     100.760  74.280  58.260  1.00  0.00           O
ATOM   3921  N   ASP G   7     101.140  75.820  59.900  1.00  0.00           N
ATOM   3922  HN  ASP G   7     101.280  76.780  60.140  1.00  0.00           H
ATOM   3923  CA  ASP G   7     101.120  74.860  60.980  1.00  0.00           C
ATOM   3924  HA  ASP G   7     101.310  73.870  60.600  1.00  0.00           H
ATOM   3925  CB  ASP G   7     102.360  75.210  61.900  1.00  0.00           C
ATOM   3926  HB1 ASP G   7     103.250  75.070  61.250  1.00  0.00           H
ATOM   3927  HB2 ASP G   7     102.440  74.340  62.590  1.00  0.00           H
ATOM   3928  CG  ASP G   7     102.480  76.490  62.610  1.00  0.00           C
ATOM   3929  OD1 ASP G   7     103.450  76.620  63.450  1.00  0.00           O
ATOM   3930  OD2 ASP G   7     101.720  77.420  62.340  1.00  0.00           O
ATOM   3931  C   ASP G   7      99.790  74.710  61.730  1.00  0.00           C
ATOM   3932  O   ASP G   7      99.530  73.880  62.630  1.00  0.00           O
ATOM   3933  N   SER G   8      98.840  75.600  61.350  1.00  0.00           N
ATOM   3934  HN  SER G   8      99.060  76.240  60.620  1.00  0.00           H
ATOM   3935  CA  SER G   8      97.630  75.670  62.170  1.00  0.00           C
ATOM   3936  HA  SER G   8      97.390  74.640  62.370  1.00  0.00           H
ATOM   3937  CB  SER G   8      97.980  76.430  63.540  1.00  0.00           C
ATOM   3938  HB1 SER G   8      98.680  75.780  64.120  1.00  0.00           H
ATOM   3939  HB2 SER G   8      96.990  76.540  64.050  1.00  0.00           H
ATOM   3940  OG  SER G   8      98.610  77.660  63.270  1.00  0.00           O
ATOM   3941  HG1 SER G   8      99.460  77.310  62.990  1.00  0.00           H
ATOM   3942  C   SER G   8      96.310  76.190  61.560  1.00  0.00           C
ATOM   3943  O   SER G   8      95.350  76.510  62.340  1.00  0.00           O
ATOM   3944  N   GLY G   9      96.120  76.380  60.210  1.00  0.00           N
ATOM   3945  HN  GLY G   9      96.960  76.290  59.690  1.00  0.00           H
ATOM   3946  CA  GLY G   9      94.910  76.810  59.470  1.00  0.00           C
ATOM   3947  HA1 GLY G   9      95.250  76.880  58.450  1.00  0.00           H
ATOM   3948  HA2 GLY G   9      94.100  76.140  59.700  1.00  0.00           H
ATOM   3949  C   GLY G   9      94.470  78.220  59.830  1.00  0.00           C
ATOM   3950  O   GLY G   9      95.210  78.910  60.520  1.00  0.00           O
ATOM   3951  N   TYR G  10      93.280  78.640  59.410  1.00  0.00           N
ATOM   3952  HN  TYR G  10      92.720  78.150  58.750  1.00  0.00           H
ATOM   3953  CA  TYR G  10      92.780  79.990  59.650  1.00  0.00           C
ATOM   3954  HA  TYR G  10      93.570  80.680  59.390  1.00  0.00           H
ATOM   3955  CB  TYR G  10      91.500  80.270  58.890  1.00  0.00           C
ATOM   3956  HB1 TYR G  10      91.190  81.330  59.040  1.00  0.00           H
ATOM   3957  HB2 TYR G  10      90.660  79.660  59.280  1.00  0.00           H
ATOM   3958  CG  TYR G  10      91.640  80.170  57.410  1.00  0.00           C
ATOM   3959  CD1 TYR G  10      91.220  79.030  56.760  1.00  0.00           C
ATOM   3960  HD1 TYR G  10      90.770  78.220  57.320  1.00  0.00           H
ATOM   3961  CE1 TYR G  10      91.440  78.890  55.400  1.00  0.00           C
ATOM   3962  HE1 TYR G  10      91.200  77.940  54.950  1.00  0.00           H
ATOM   3963  CZ  TYR G  10      92.040  79.970  54.710  1.00  0.00           C
ATOM   3964  OH  TYR G  10      92.220  79.730  53.320  1.00  0.00           O
ATOM   3965  HH  TYR G  10      91.600  79.010  53.130  1.00  0.00           H
ATOM   3966  CD2 TYR G  10      92.170  81.240  56.690  1.00  0.00           C
ATOM   3967  HD2 TYR G  10      92.490  82.170  57.150  1.00  0.00           H
ATOM   3968  CE2 TYR G  10      92.320  81.150  55.290  1.00  0.00           C
ATOM   3969  HE2 TYR G  10      92.640  81.960  54.660  1.00  0.00           H
ATOM   3970  C   TYR G  10      92.680  80.370  61.140  1.00  0.00           C
ATOM   3971  O   TYR G  10      92.470  79.470  61.980  1.00  0.00           O
ATOM   3972  N   GLU G  11      92.810  81.700  61.490  1.00  0.00           N
ATOM   3973  HN  GLU G  11      93.160  82.350  60.820  1.00  0.00           H
ATOM   3974  CA  GLU G  11      92.680  82.230  62.850  1.00  0.00           C
ATOM   3975  HA  GLU G  11      93.250  81.630  63.550  1.00  0.00           H
ATOM   3976  CB  GLU G  11      93.410  83.660  62.870  1.00  0.00           C
ATOM   3977  HB1 GLU G  11      93.090  84.100  63.840  1.00  0.00           H
ATOM   3978  HB2 GLU G  11      92.970  84.150  61.980  1.00  0.00           H
ATOM   3979  CG  GLU G  11      94.930  83.560  62.510  1.00  0.00           C
ATOM   3980  HG1 GLU G  11      95.140  82.820  61.710  1.00  0.00           H
ATOM   3981  HG2 GLU G  11      95.440  83.150  63.420  1.00  0.00           H
ATOM   3982  CD  GLU G  11      95.710  84.850  62.080  1.00  0.00           C
ATOM   3983  OE1 GLU G  11      95.350  85.360  60.950  1.00  0.00           O
ATOM   3984  OE2 GLU G  11      96.550  85.340  62.800  1.00  0.00           O
ATOM   3985  C   GLU G  11      91.260  82.360  63.320  1.00  0.00           C
ATOM   3986  O   GLU G  11      90.440  83.020  62.680  1.00  0.00           O
ATOM   3987  N   VAL G  12      90.970  81.870  64.510  1.00  0.00           N
ATOM   3988  HN  VAL G  12      91.760  81.710  65.090  1.00  0.00           H
ATOM   3989  CA  VAL G  12      89.660  81.640  65.000  1.00  0.00           C
ATOM   3990  HA  VAL G  12      88.960  81.830  64.200  1.00  0.00           H
ATOM   3991  CB  VAL G  12      89.410  80.170  65.320  1.00  0.00           C
ATOM   3992  HB  VAL G  12      88.410  79.990  65.770  1.00  0.00           H
ATOM   3993  CG1 VAL G  12      89.330  79.480  63.920  1.00  0.00           C
ATOM   3994 HG11 VAL G  12      90.240  79.510  63.300  1.00  0.00           H
ATOM   3995 HG12 VAL G  12      89.180  78.380  64.020  1.00  0.00           H
ATOM   3996 HG13 VAL G  12      88.530  79.910  63.270  1.00  0.00           H
ATOM   3997  CG2 VAL G  12      90.360  79.560  66.280  1.00  0.00           C
ATOM   3998 HG21 VAL G  12      90.500  80.210  67.170  1.00  0.00           H
ATOM   3999 HG22 VAL G  12      89.940  78.600  66.650  1.00  0.00           H
ATOM   4000 HG23 VAL G  12      91.340  79.370  65.790  1.00  0.00           H
ATOM   4001  C   VAL G  12      89.100  82.640  65.990  1.00  0.00           C
ATOM   4002  O   VAL G  12      89.860  83.310  66.660  1.00  0.00           O
ATOM   4003  N   HIS G  13      87.780  82.740  66.110  1.00  0.00           N
ATOM   4004  HN  HIS G  13      87.240  82.270  65.410  1.00  0.00           H
ATOM   4005  CA  HIS G  13      87.100  83.570  67.120  1.00  0.00           C
ATOM   4006  HA  HIS G  13      87.850  84.170  67.590  1.00  0.00           H
ATOM   4007  CB  HIS G  13      85.980  84.340  66.390  1.00  0.00           C
ATOM   4008  HB1 HIS G  13      85.320  84.910  67.080  1.00  0.00           H
ATOM   4009  HB2 HIS G  13      85.200  83.760  65.840  1.00  0.00           H
ATOM   4010  ND1 HIS G  13      86.460  86.810  66.130  1.00  0.00           N
ATOM   4011  CG  HIS G  13      86.520  85.490  65.570  1.00  0.00           C
ATOM   4012  CE1 HIS G  13      86.890  87.570  65.150  1.00  0.00           C
ATOM   4013  HE1 HIS G  13      87.100  88.640  65.110  1.00  0.00           H
ATOM   4014  NE2 HIS G  13      87.180  86.850  64.070  1.00  0.00           N
ATOM   4015  HE2 HIS G  13      87.590  87.150  63.210  1.00  0.00           H
ATOM   4016  CD2 HIS G  13      86.910  85.520  64.300  1.00  0.00           C
ATOM   4017  HD2 HIS G  13      86.970  84.760  63.530  1.00  0.00           H
ATOM   4018  C   HIS G  13      86.410  82.690  68.260  1.00  0.00           C
ATOM   4019  O   HIS G  13      85.770  83.290  69.080  1.00  0.00           O
ATOM   4020  N   HIS G  14      86.610  81.350  68.300  1.00  0.00           N
ATOM   4021  HN  HIS G  14      86.930  80.750  67.570  1.00  0.00           H
ATOM   4022  CA  HIS G  14      86.040  80.480  69.420  1.00  0.00           C
ATOM   4023  HA  HIS G  14      84.960  80.530  69.470  1.00  0.00           H
ATOM   4024  CB  HIS G  14      86.440  79.030  69.260  1.00  0.00           C
ATOM   4025  HB1 HIS G  14      85.800  78.430  69.940  1.00  0.00           H
ATOM   4026  HB2 HIS G  14      87.480  78.830  69.620  1.00  0.00           H
ATOM   4027  ND1 HIS G  14      87.030  77.370  67.520  1.00  0.00           N
ATOM   4028  CG  HIS G  14      86.220  78.440  67.890  1.00  0.00           C
ATOM   4029  CE1 HIS G  14      86.880  77.320  66.190  1.00  0.00           C
ATOM   4030  HE1 HIS G  14      87.590  76.650  65.710  1.00  0.00           H
ATOM   4031  NE2 HIS G  14      86.140  78.220  65.670  1.00  0.00           N
ATOM   4032  HE2 HIS G  14      86.060  78.370  64.680  1.00  0.00           H
ATOM   4033  CD2 HIS G  14      85.740  79.020  66.720  1.00  0.00           C
ATOM   4034  HD2 HIS G  14      84.960  79.770  66.600  1.00  0.00           H
ATOM   4035  C   HIS G  14      86.480  80.800  70.810  1.00  0.00           C
ATOM   4036  O   HIS G  14      85.800  80.640  71.790  1.00  0.00           O
ATOM   4037  N   GLN G  15      87.720  81.270  70.950  1.00  0.00           N
ATOM   4038  HN  GLN G  15      88.300  81.410  70.150  1.00  0.00           H
ATOM   4039  CA  GLN G  15      88.260  81.400  72.340  1.00  0.00           C
ATOM   4040  HA  GLN G  15      87.560  81.160  73.120  1.00  0.00           H
ATOM   4041  CB  GLN G  15      89.570  80.650  72.460  1.00  0.00           C
ATOM   4042  HB1 GLN G  15      89.880  80.760  73.520  1.00  0.00           H
ATOM   4043  HB2 GLN G  15      90.300  81.060  71.720  1.00  0.00           H
ATOM   4044  CG  GLN G  15      89.430  79.200  72.140  1.00  0.00           C
ATOM   4045  HG1 GLN G  15      90.370  78.710  72.470  1.00  0.00           H
ATOM   4046  HG2 GLN G  15      89.250  79.060  71.050  1.00  0.00           H
ATOM   4047  CD  GLN G  15      88.240  78.540  72.900  1.00  0.00           C
ATOM   4048  OE1 GLN G  15      87.830  78.900  74.020  1.00  0.00           O
ATOM   4049  NE2 GLN G  15      87.740  77.540  72.180  1.00  0.00           N
ATOM   4050 HE21 GLN G  15      88.300  77.240  71.400  1.00  0.00           H
ATOM   4051 HE22 GLN G  15      86.870  77.100  72.420  1.00  0.00           H
ATOM   4052  C   GLN G  15      88.500  82.920  72.660  1.00  0.00           C
ATOM   4053  O   GLN G  15      89.210  83.300  73.630  1.00  0.00           O
ATOM   4054  N   LYS G  16      87.900  83.800  71.810  1.00  0.00           N
ATOM   4055  HN  LYS G  16      87.350  83.380  71.090  1.00  0.00           H
ATOM   4056  CA  LYS G  16      87.870  85.280  71.940  1.00  0.00           C
ATOM   4057  HA  LYS G  16      88.900  85.610  71.890  1.00  0.00           H
ATOM   4058  CB  LYS G  16      87.170  85.970  70.760  1.00  0.00           C
ATOM   4059  HB1 LYS G  16      86.130  85.580  70.740  1.00  0.00           H
ATOM   4060  HB2 LYS G  16      87.600  85.650  69.780  1.00  0.00           H
ATOM   4061  CG  LYS G  16      87.130  87.510  70.690  1.00  0.00           C
ATOM   4062  HG1 LYS G  16      88.190  87.850  70.750  1.00  0.00           H
ATOM   4063  HG2 LYS G  16      86.580  87.910  71.580  1.00  0.00           H
ATOM   4064  CD  LYS G  16      86.540  87.920  69.300  1.00  0.00           C
ATOM   4065  HD1 LYS G  16      86.660  89.020  69.250  1.00  0.00           H
ATOM   4066  HD2 LYS G  16      87.090  87.400  68.490  1.00  0.00           H
ATOM   4067  CE  LYS G  16      85.100  87.550  69.020  1.00  0.00           C
ATOM   4068  HE1 LYS G  16      84.460  87.990  69.820  1.00  0.00           H
ATOM   4069  HE2 LYS G  16      85.130  86.460  68.820  1.00  0.00           H
ATOM   4070  NZ  LYS G  16      84.640  88.130  67.720  1.00  0.00           N
ATOM   4071  HZ1 LYS G  16      85.410  88.050  67.020  1.00  0.00           H
ATOM   4072  HZ2 LYS G  16      83.800  87.690  67.300  1.00  0.00           H
ATOM   4073  HZ3 LYS G  16      84.440  89.120  67.980  1.00  0.00           H
ATOM   4074  C   LYS G  16      87.390  85.920  73.260  1.00  0.00           C
ATOM   4075  O   LYS G  16      86.360  85.660  73.830  1.00  0.00           O
ATOM   4076  N   LEU G  17      88.250  86.880  73.690  1.00  0.00           N
ATOM   4077  HN  LEU G  17      89.160  87.010  73.300  1.00  0.00           H
ATOM   4078  CA  LEU G  17      88.000  87.710  74.850  1.00  0.00           C
ATOM   4079  HA  LEU G  17      86.940  87.730  75.070  1.00  0.00           H
ATOM   4080  CB  LEU G  17      88.810  87.220  76.080  1.00  0.00           C
ATOM   4081  HB1 LEU G  17      89.860  87.000  75.790  1.00  0.00           H
ATOM   4082  HB2 LEU G  17      88.450  86.230  76.430  1.00  0.00           H
ATOM   4083  CG  LEU G  17      88.890  88.200  77.200  1.00  0.00           C
ATOM   4084  HG  LEU G  17      89.320  89.200  76.960  1.00  0.00           H
ATOM   4085  CD1 LEU G  17      87.480  88.480  77.770  1.00  0.00           C
ATOM   4086 HD11 LEU G  17      86.810  88.880  76.980  1.00  0.00           H
ATOM   4087 HD12 LEU G  17      87.110  87.510  78.160  1.00  0.00           H
ATOM   4088 HD13 LEU G  17      87.510  89.270  78.550  1.00  0.00           H
ATOM   4089  CD2 LEU G  17      89.750  87.550  78.270  1.00  0.00           C
ATOM   4090 HD21 LEU G  17      90.770  87.710  77.870  1.00  0.00           H
ATOM   4091 HD22 LEU G  17      89.630  88.090  79.230  1.00  0.00           H
ATOM   4092 HD23 LEU G  17      89.480  86.480  78.390  1.00  0.00           H
ATOM   4093  C   LEU G  17      88.310  89.160  74.480  1.00  0.00           C
ATOM   4094  O   LEU G  17      89.410  89.560  73.990  1.00  0.00           O
ATOM   4095  N   VAL G  18      87.310  90.020  74.580  1.00  0.00           N
ATOM   4096  HN  VAL G  18      86.420  89.720  74.900  1.00  0.00           H
ATOM   4097  CA  VAL G  18      87.420  91.440  74.180  1.00  0.00           C
ATOM   4098  HA  VAL G  18      88.390  91.570  73.720  1.00  0.00           H
ATOM   4099  CB  VAL G  18      86.180  91.900  73.240  1.00  0.00           C
ATOM   4100  HB  VAL G  18      85.220  91.760  73.780  1.00  0.00           H
ATOM   4101  CG1 VAL G  18      86.260  93.430  72.970  1.00  0.00           C
ATOM   4102 HG11 VAL G  18      87.190  93.550  72.370  1.00  0.00           H
ATOM   4103 HG12 VAL G  18      85.410  93.770  72.330  1.00  0.00           H
ATOM   4104 HG13 VAL G  18      86.250  94.060  73.890  1.00  0.00           H
ATOM   4105  CG2 VAL G  18      86.170  91.210  71.890  1.00  0.00           C
ATOM   4106 HG21 VAL G  18      85.280  91.580  71.350  1.00  0.00           H
ATOM   4107 HG22 VAL G  18      87.010  91.420  71.190  1.00  0.00           H
ATOM   4108 HG23 VAL G  18      86.040  90.140  72.160  1.00  0.00           H
ATOM   4109  C   VAL G  18      87.430  92.220  75.510  1.00  0.00           C
ATOM   4110  O   VAL G  18      86.600  91.990  76.420  1.00  0.00           O
ATOM   4111  N   PHE G  19      88.490  93.000  75.710  1.00  0.00           N
ATOM   4112  HN  PHE G  19      89.150  93.110  74.970  1.00  0.00           H
ATOM   4113  CA  PHE G  19      88.680  93.700  76.960  1.00  0.00           C
ATOM   4114  HA  PHE G  19      88.170  93.180  77.750  1.00  0.00           H
ATOM   4115  CB  PHE G  19      90.200  93.960  77.350  1.00  0.00           C
ATOM   4116  HB1 PHE G  19      90.220  94.550  78.290  1.00  0.00           H
ATOM   4117  HB2 PHE G  19      90.720  94.450  76.500  1.00  0.00           H
ATOM   4118  CG  PHE G  19      90.990  92.810  77.760  1.00  0.00           C
ATOM   4119  CD1 PHE G  19      91.200  91.690  76.870  1.00  0.00           C
ATOM   4120  HD1 PHE G  19      91.020  91.690  75.810  1.00  0.00           H
ATOM   4121  CE1 PHE G  19      92.100  90.700  77.270  1.00  0.00           C
ATOM   4122  HE1 PHE G  19      92.270  89.880  76.590  1.00  0.00           H
ATOM   4123  CZ  PHE G  19      92.660  90.600  78.560  1.00  0.00           C
ATOM   4124  HZ  PHE G  19      93.400  89.860  78.790  1.00  0.00           H
ATOM   4125  CD2 PHE G  19      91.580  92.770  79.000  1.00  0.00           C
ATOM   4126  HD2 PHE G  19      91.510  93.640  79.630  1.00  0.00           H
ATOM   4127  CE2 PHE G  19      92.400  91.710  79.430  1.00  0.00           C
ATOM   4128  HE2 PHE G  19      92.930  91.780  80.370  1.00  0.00           H
ATOM   4129  C   PHE G  19      87.940  95.010  76.860  1.00  0.00           C
ATOM   4130  O   PHE G  19      86.740  95.150  77.250  1.00  0.00           O
ATOM   4131  N   PHE G  20      88.630  96.090  76.430  1.00  0.00           N
ATOM   4132  HN  PHE G  20      89.590  96.020  76.160  1.00  0.00           H
ATOM   4133  CA  PHE G  20      87.990  97.410  76.360  1.00  0.00           C
ATOM   4134  HA  PHE G  20      87.230  97.520  77.120  1.00  0.00           H
ATOM   4135  CB  PHE G  20      89.060  98.560  76.360  1.00  0.00           C
ATOM   4136  HB1 PHE G  20      88.610  99.580  76.290  1.00  0.00           H
ATOM   4137  HB2 PHE G  20      89.910  98.310  75.700  1.00  0.00           H
ATOM   4138  CG  PHE G  20      89.520  98.560  77.830  1.00  0.00           C
ATOM   4139  CD1 PHE G  20      90.850  98.180  78.190  1.00  0.00           C
ATOM   4140  HD1 PHE G  20      91.580  98.010  77.420  1.00  0.00           H
ATOM   4141  CE1 PHE G  20      91.340  98.240  79.470  1.00  0.00           C
ATOM   4142  HE1 PHE G  20      92.330  97.870  79.710  1.00  0.00           H
ATOM   4143  CZ  PHE G  20      90.530  98.800  80.450  1.00  0.00           C
ATOM   4144  HZ  PHE G  20      90.850  98.810  81.480  1.00  0.00           H
ATOM   4145  CD2 PHE G  20      88.810  99.190  78.820  1.00  0.00           C
ATOM   4146  HD2 PHE G  20      87.860  99.590  78.500  1.00  0.00           H
ATOM   4147  CE2 PHE G  20      89.290  99.340  80.130  1.00  0.00           C
ATOM   4148  HE2 PHE G  20      88.600  99.680  80.890  1.00  0.00           H
ATOM   4149  C   PHE G  20      87.270  97.580  75.030  1.00  0.00           C
ATOM   4150  O   PHE G  20      87.810  97.240  73.990  1.00  0.00           O
ATOM   4151  N   ALA G  21      86.090  98.210  75.040  1.00  0.00           N
ATOM   4152  HN  ALA G  21      85.640  98.530  75.870  1.00  0.00           H
ATOM   4153  CA  ALA G  21      85.170  98.290  73.980  1.00  0.00           C
ATOM   4154  HA  ALA G  21      85.720  98.060  73.070  1.00  0.00           H
ATOM   4155  CB  ALA G  21      83.960  97.510  74.320  1.00  0.00           C
ATOM   4156  HB1 ALA G  21      83.470  97.760  75.280  1.00  0.00           H
ATOM   4157  HB2 ALA G  21      83.140  97.550  73.580  1.00  0.00           H
ATOM   4158  HB3 ALA G  21      84.270  96.440  74.340  1.00  0.00           H
ATOM   4159  C   ALA G  21      84.880  99.760  73.630  1.00  0.00           C
ATOM   4160  O   ALA G  21      84.170 100.060  72.650  1.00  0.00           O
ATOM   4161  N   GLU G  22      85.600 100.660  74.370  1.00  0.00           N
ATOM   4162  HN  GLU G  22      86.180 100.380  75.130  1.00  0.00           H
ATOM   4163  CA  GLU G  22      85.710 102.030  74.070  1.00  0.00           C
ATOM   4164  HA  GLU G  22      85.550 102.250  73.030  1.00  0.00           H
ATOM   4165  CB  GLU G  22      84.880 102.820  75.150  1.00  0.00           C
ATOM   4166  HB1 GLU G  22      85.300 102.590  76.150  1.00  0.00           H
ATOM   4167  HB2 GLU G  22      83.890 102.330  75.310  1.00  0.00           H
ATOM   4168  CG  GLU G  22      84.820 104.310  74.980  1.00  0.00           C
ATOM   4169  HG1 GLU G  22      85.820 104.750  75.190  1.00  0.00           H
ATOM   4170  HG2 GLU G  22      84.250 104.860  75.770  1.00  0.00           H
ATOM   4171  CD  GLU G  22      84.260 104.700  73.640  1.00  0.00           C
ATOM   4172  OE1 GLU G  22      83.010 104.940  73.600  1.00  0.00           O
ATOM   4173  OE2 GLU G  22      84.990 104.830  72.680  1.00  0.00           O
ATOM   4174  C   GLU G  22      87.160 102.500  74.070  1.00  0.00           C
ATOM   4175  O   GLU G  22      88.020 101.780  74.470  1.00  0.00           O
ATOM   4176  N   ASP G  23      87.380 103.670  73.490  1.00  0.00           N
ATOM   4177  HN  ASP G  23      86.610 104.210  73.140  1.00  0.00           H
ATOM   4178  CA  ASP G  23      88.620 104.490  73.490  1.00  0.00           C
ATOM   4179  HA  ASP G  23      89.130 104.220  72.580  1.00  0.00           H
ATOM   4180  CB  ASP G  23      88.270 106.010  73.200  1.00  0.00           C
ATOM   4181  HB1 ASP G  23      87.550 106.340  73.980  1.00  0.00           H
ATOM   4182  HB2 ASP G  23      87.640 106.050  72.280  1.00  0.00           H
ATOM   4183  CG  ASP G  23      89.410 106.970  72.960  1.00  0.00           C
ATOM   4184  OD1 ASP G  23      90.560 106.520  72.690  1.00  0.00           O
ATOM   4185  OD2 ASP G  23      89.180 108.200  72.910  1.00  0.00           O
ATOM   4186  C   ASP G  23      89.550 104.400  74.670  1.00  0.00           C
ATOM   4187  O   ASP G  23      89.100 104.550  75.830  1.00  0.00           O
ATOM   4188  N   VAL G  24      90.870 104.320  74.500  1.00  0.00           N
ATOM   4189  HN  VAL G  24      91.220 104.110  73.590  1.00  0.00           H
ATOM   4190  CA  VAL G  24      91.920 104.560  75.480  1.00  0.00           C
ATOM   4191  HA  VAL G  24      91.650 104.010  76.370  1.00  0.00           H
ATOM   4192  CB  VAL G  24      93.330 104.050  74.880  1.00  0.00           C
ATOM   4193  HB  VAL G  24      93.110 103.030  74.480  1.00  0.00           H
ATOM   4194  CG1 VAL G  24      93.770 105.020  73.750  1.00  0.00           C
ATOM   4195 HG11 VAL G  24      94.720 104.610  73.350  1.00  0.00           H
ATOM   4196 HG12 VAL G  24      92.980 105.160  72.980  1.00  0.00           H
ATOM   4197 HG13 VAL G  24      93.910 106.040  74.160  1.00  0.00           H
ATOM   4198  CG2 VAL G  24      94.460 103.810  75.920  1.00  0.00           C
ATOM   4199 HG21 VAL G  24      94.080 103.140  76.720  1.00  0.00           H
ATOM   4200 HG22 VAL G  24      95.300 103.280  75.400  1.00  0.00           H
ATOM   4201 HG23 VAL G  24      94.790 104.820  76.230  1.00  0.00           H
ATOM   4202  C   VAL G  24      92.160 105.910  76.110  1.00  0.00           C
ATOM   4203  O   VAL G  24      92.570 106.080  77.260  1.00  0.00           O
ATOM   4204  N   GLY G  25      91.730 106.910  75.400  1.00  0.00           N
ATOM   4205  HN  GLY G  25      91.430 106.730  74.470  1.00  0.00           H
ATOM   4206  CA  GLY G  25      91.840 108.330  75.710  1.00  0.00           C
ATOM   4207  HA1 GLY G  25      91.290 108.850  74.940  1.00  0.00           H
ATOM   4208  HA2 GLY G  25      91.350 108.590  76.630  1.00  0.00           H
ATOM   4209  C   GLY G  25      93.200 108.810  75.940  1.00  0.00           C
ATOM   4210  O   GLY G  25      94.180 108.380  75.250  1.00  0.00           O
ATOM   4211  N   SER G  26      93.260 109.820  76.860  1.00  0.00           N
ATOM   4212  HN  SER G  26      92.540 110.290  77.360  1.00  0.00           H
ATOM   4213  CA  SER G  26      94.500 110.370  77.270  1.00  0.00           C
ATOM   4214  HA  SER G  26      94.910 110.800  76.360  1.00  0.00           H
ATOM   4215  CB  SER G  26      94.170 111.590  78.190  1.00  0.00           C
ATOM   4216  HB1 SER G  26      93.630 111.210  79.090  1.00  0.00           H
ATOM   4217  HB2 SER G  26      93.560 112.300  77.600  1.00  0.00           H
ATOM   4218  OG  SER G  26      95.280 112.360  78.660  1.00  0.00           O
ATOM   4219  HG1 SER G  26      95.570 112.920  77.930  1.00  0.00           H
ATOM   4220  C   SER G  26      95.420 109.310  77.910  1.00  0.00           C
ATOM   4221  O   SER G  26      94.990 108.360  78.660  1.00  0.00           O
ATOM   4222  N   ASN G  27      96.750 109.460  77.680  1.00  0.00           N
ATOM   4223  HN  ASN G  27      97.080 110.180  77.080  1.00  0.00           H
ATOM   4224  CA  ASN G  27      97.710 108.490  78.190  1.00  0.00           C
ATOM   4225  HA  ASN G  27      97.270 107.510  78.180  1.00  0.00           H
ATOM   4226  CB  ASN G  27      99.100 108.590  77.380  1.00  0.00           C
ATOM   4227  HB1 ASN G  27      99.600 109.580  77.430  1.00  0.00           H
ATOM   4228  HB2 ASN G  27      98.880 108.410  76.310  1.00  0.00           H
ATOM   4229  CG  ASN G  27     100.110 107.460  77.680  1.00  0.00           C
ATOM   4230  OD1 ASN G  27      99.980 106.680  78.620  1.00  0.00           O
ATOM   4231  ND2 ASN G  27     101.050 107.350  76.670  1.00  0.00           N
ATOM   4232 HD21 ASN G  27     101.030 108.050  75.960  1.00  0.00           H
ATOM   4233 HD22 ASN G  27     101.580 106.510  76.580  1.00  0.00           H
ATOM   4234  C   ASN G  27      98.100 108.900  79.590  1.00  0.00           C
ATOM   4235  O   ASN G  27      98.830 109.880  79.800  1.00  0.00           O
ATOM   4236  N   LYS G  28      97.760 107.950  80.520  1.00  0.00           N
ATOM   4237  HN  LYS G  28      97.280 107.120  80.250  1.00  0.00           H
ATOM   4238  CA  LYS G  28      98.170 108.120  81.900  1.00  0.00           C
ATOM   4239  HA  LYS G  28      98.530 109.130  82.040  1.00  0.00           H
ATOM   4240  CB  LYS G  28      96.890 107.990  82.790  1.00  0.00           C
ATOM   4241  HB1 LYS G  28      97.190 108.380  83.780  1.00  0.00           H
ATOM   4242  HB2 LYS G  28      96.590 106.920  82.910  1.00  0.00           H
ATOM   4243  CG  LYS G  28      95.690 108.820  82.270  1.00  0.00           C
ATOM   4244  HG1 LYS G  28      94.800 108.510  82.850  1.00  0.00           H
ATOM   4245  HG2 LYS G  28      95.440 108.500  81.240  1.00  0.00           H
ATOM   4246  CD  LYS G  28      95.910 110.310  82.320  1.00  0.00           C
ATOM   4247  HD1 LYS G  28      96.420 110.610  81.380  1.00  0.00           H
ATOM   4248  HD2 LYS G  28      94.940 110.810  82.120  1.00  0.00           H
ATOM   4249  CE  LYS G  28      96.660 110.870  83.490  1.00  0.00           C
ATOM   4250  HE1 LYS G  28      97.720 110.540  83.580  1.00  0.00           H
ATOM   4251  HE2 LYS G  28      96.080 110.560  84.380  1.00  0.00           H
ATOM   4252  NZ  LYS G  28      96.720 112.380  83.420  1.00  0.00           N
ATOM   4253  HZ1 LYS G  28      96.380 112.770  84.330  1.00  0.00           H
ATOM   4254  HZ2 LYS G  28      97.680 112.800  83.410  1.00  0.00           H
ATOM   4255  HZ3 LYS G  28      96.140 112.630  82.600  1.00  0.00           H
ATOM   4256  C   LYS G  28      99.170 107.050  82.350  1.00  0.00           C
ATOM   4257  O   LYS G  28      99.540 106.890  83.500  1.00  0.00           O
ATOM   4258  N   GLY G  29      99.460 106.140  81.380  1.00  0.00           N
ATOM   4259  HN  GLY G  29      99.150 106.270  80.440  1.00  0.00           H
ATOM   4260  CA  GLY G  29     100.370 105.000  81.570  1.00  0.00           C
ATOM   4261  HA1 GLY G  29     100.860 104.760  80.640  1.00  0.00           H
ATOM   4262  HA2 GLY G  29     101.120 105.210  82.320  1.00  0.00           H
ATOM   4263  C   GLY G  29      99.680 103.830  82.180  1.00  0.00           C
ATOM   4264  O   GLY G  29     100.190 103.120  83.030  1.00  0.00           O
ATOM   4265  N   ALA G  30      98.480 103.590  81.730  1.00  0.00           N
ATOM   4266  HN  ALA G  30      98.130 104.140  80.980  1.00  0.00           H
ATOM   4267  CA  ALA G  30      97.690 102.490  82.260  1.00  0.00           C
ATOM   4268  HA  ALA G  30      97.890 102.560  83.320  1.00  0.00           H
ATOM   4269  CB  ALA G  30      96.250 102.640  81.910  1.00  0.00           C
ATOM   4270  HB1 ALA G  30      95.830 103.580  82.330  1.00  0.00           H
ATOM   4271  HB2 ALA G  30      96.070 102.730  80.820  1.00  0.00           H
ATOM   4272  HB3 ALA G  30      95.720 101.730  82.270  1.00  0.00           H
ATOM   4273  C   ALA G  30      98.240 101.050  81.840  1.00  0.00           C
ATOM   4274  O   ALA G  30      98.940 100.870  80.880  1.00  0.00           O
ATOM   4275  N   ILE G  31      97.900 100.040  82.620  1.00  0.00           N
ATOM   4276  HN  ILE G  31      97.230 100.170  83.350  1.00  0.00           H
ATOM   4277  CA  ILE G  31      98.380  98.680  82.460  1.00  0.00           C
ATOM   4278  HA  ILE G  31      99.120  98.600  81.680  1.00  0.00           H
ATOM   4279  CB  ILE G  31      98.990  98.270  83.780  1.00  0.00           C
ATOM   4280  HB  ILE G  31      99.790  99.000  84.040  1.00  0.00           H
ATOM   4281  CG2 ILE G  31      98.060  98.290  85.070  1.00  0.00           C
ATOM   4282 HG21 ILE G  31      98.770  98.460  85.900  1.00  0.00           H
ATOM   4283 HG22 ILE G  31      97.230  99.010  84.940  1.00  0.00           H
ATOM   4284 HG23 ILE G  31      97.520  97.320  85.110  1.00  0.00           H
ATOM   4285  CG1 ILE G  31      99.710  96.810  83.810  1.00  0.00           C
ATOM   4286 HG11 ILE G  31      98.920  96.060  83.610  1.00  0.00           H
ATOM   4287 HG12 ILE G  31      99.940  96.800  84.900  1.00  0.00           H
ATOM   4288  CD  ILE G  31     100.910  96.680  82.870  1.00  0.00           C
ATOM   4289  HD1 ILE G  31     101.600  95.840  83.100  1.00  0.00           H
ATOM   4290  HD2 ILE G  31     100.580  96.580  81.810  1.00  0.00           H
ATOM   4291  HD3 ILE G  31     101.520  97.610  82.960  1.00  0.00           H
ATOM   4292  C   ILE G  31      97.280  97.760  82.030  1.00  0.00           C
ATOM   4293  O   ILE G  31      96.290  97.630  82.740  1.00  0.00           O
ATOM   4294  N   ILE G  32      97.460  97.000  80.970  1.00  0.00           N
ATOM   4295  HN  ILE G  32      98.160  97.110  80.260  1.00  0.00           H
ATOM   4296  CA  ILE G  32      96.600  95.980  80.490  1.00  0.00           C
ATOM   4297  HA  ILE G  32      95.660  95.990  81.010  1.00  0.00           H
ATOM   4298  CB  ILE G  32      96.270  96.090  78.970  1.00  0.00           C
ATOM   4299  HB  ILE G  32      97.240  96.250  78.450  1.00  0.00           H
ATOM   4300  CG2 ILE G  32      95.740  94.810  78.430  1.00  0.00           C
ATOM   4301 HG21 ILE G  32      95.410  95.020  77.380  1.00  0.00           H
ATOM   4302 HG22 ILE G  32      96.570  94.080  78.420  1.00  0.00           H
ATOM   4303 HG23 ILE G  32      94.880  94.430  79.010  1.00  0.00           H
ATOM   4304  CG1 ILE G  32      95.330  97.240  78.540  1.00  0.00           C
ATOM   4305 HG11 ILE G  32      94.430  97.240  79.200  1.00  0.00           H
ATOM   4306 HG12 ILE G  32      95.020  97.130  77.480  1.00  0.00           H
ATOM   4307  CD  ILE G  32      96.140  98.590  78.490  1.00  0.00           C
ATOM   4308  HD1 ILE G  32      96.420  98.740  79.550  1.00  0.00           H
ATOM   4309  HD2 ILE G  32      97.000  98.530  77.790  1.00  0.00           H
ATOM   4310  HD3 ILE G  32      95.400  99.400  78.310  1.00  0.00           H
ATOM   4311  C   ILE G  32      97.320  94.690  80.730  1.00  0.00           C
ATOM   4312  O   ILE G  32      98.550  94.640  80.420  1.00  0.00           O
ATOM   4313  N   GLY G  33      96.680  93.630  81.260  1.00  0.00           N
ATOM   4314  HN  GLY G  33      95.800  93.810  81.690  1.00  0.00           H
ATOM   4315  CA  GLY G  33      97.130  92.270  81.110  1.00  0.00           C
ATOM   4316  HA1 GLY G  33      97.620  92.120  80.160  1.00  0.00           H
ATOM   4317  HA2 GLY G  33      97.800  92.040  81.930  1.00  0.00           H
ATOM   4318  C   GLY G  33      96.030  91.240  81.270  1.00  0.00           C
ATOM   4319  O   GLY G  33      95.060  91.540  81.990  1.00  0.00           O
ATOM   4320  N   LEU G  34      96.190  90.030  80.690  1.00  0.00           N
ATOM   4321  HN  LEU G  34      97.040  89.900  80.180  1.00  0.00           H
ATOM   4322  CA  LEU G  34      95.270  88.910  80.770  1.00  0.00           C
ATOM   4323  HA  LEU G  34      94.290  89.220  80.420  1.00  0.00           H
ATOM   4324  CB  LEU G  34      95.820  87.760  79.870  1.00  0.00           C
ATOM   4325  HB1 LEU G  34      96.740  87.310  80.300  1.00  0.00           H
ATOM   4326  HB2 LEU G  34      96.100  88.090  78.850  1.00  0.00           H
ATOM   4327  CG  LEU G  34      94.800  86.560  79.660  1.00  0.00           C
ATOM   4328  HG  LEU G  34      94.670  86.070  80.650  1.00  0.00           H
ATOM   4329  CD1 LEU G  34      93.550  87.040  78.950  1.00  0.00           C
ATOM   4330 HD11 LEU G  34      92.780  86.270  78.720  1.00  0.00           H
ATOM   4331 HD12 LEU G  34      93.010  87.790  79.570  1.00  0.00           H
ATOM   4332 HD13 LEU G  34      93.820  87.410  77.940  1.00  0.00           H
ATOM   4333  CD2 LEU G  34      95.410  85.480  78.750  1.00  0.00           C
ATOM   4334 HD21 LEU G  34      94.630  84.750  78.450  1.00  0.00           H
ATOM   4335 HD22 LEU G  34      95.730  85.990  77.820  1.00  0.00           H
ATOM   4336 HD23 LEU G  34      96.210  84.910  79.280  1.00  0.00           H
ATOM   4337  C   LEU G  34      95.080  88.360  82.180  1.00  0.00           C
ATOM   4338  O   LEU G  34      93.970  87.980  82.680  1.00  0.00           O
ATOM   4339  N   MET G  35      96.170  88.420  82.940  1.00  0.00           N
ATOM   4340  HN  MET G  35      97.070  88.560  82.550  1.00  0.00           H
ATOM   4341  CA  MET G  35      96.280  88.170  84.340  1.00  0.00           C
ATOM   4342  HA  MET G  35      95.290  88.130  84.760  1.00  0.00           H
ATOM   4343  CB  MET G  35      97.060  86.850  84.620  1.00  0.00           C
ATOM   4344  HB1 MET G  35      97.140  86.650  85.710  1.00  0.00           H
ATOM   4345  HB2 MET G  35      98.050  86.960  84.110  1.00  0.00           H
ATOM   4346  CG  MET G  35      96.480  85.550  84.070  1.00  0.00           C
ATOM   4347  HG1 MET G  35      97.120  84.670  84.320  1.00  0.00           H
ATOM   4348  HG2 MET G  35      96.420  85.570  82.970  1.00  0.00           H
ATOM   4349  SD  MET G  35      94.800  85.260  84.620  1.00  0.00           S
ATOM   4350  CE  MET G  35      94.570  83.800  83.620  1.00  0.00           C
ATOM   4351  HE1 MET G  35      93.520  83.430  83.640  1.00  0.00           H
ATOM   4352  HE2 MET G  35      94.820  84.010  82.560  1.00  0.00           H
ATOM   4353  HE3 MET G  35      95.210  82.950  83.930  1.00  0.00           H
ATOM   4354  C   MET G  35      97.040  89.270  85.040  1.00  0.00           C
ATOM   4355  O   MET G  35      98.070  89.700  84.550  1.00  0.00           O
ATOM   4356  N   VAL G  36      96.590  89.710  86.210  1.00  0.00           N
ATOM   4357  HN  VAL G  36      95.840  89.280  86.710  1.00  0.00           H
ATOM   4358  CA  VAL G  36      97.100  90.890  86.940  1.00  0.00           C
ATOM   4359  HA  VAL G  36      98.050  91.170  86.510  1.00  0.00           H
ATOM   4360  CB  VAL G  36      96.170  92.080  86.740  1.00  0.00           C
ATOM   4361  HB  VAL G  36      95.110  91.840  86.970  1.00  0.00           H
ATOM   4362  CG1 VAL G  36      96.580  93.260  87.720  1.00  0.00           C
ATOM   4363 HG11 VAL G  36      97.670  93.420  87.770  1.00  0.00           H
ATOM   4364 HG12 VAL G  36      96.160  94.160  87.220  1.00  0.00           H
ATOM   4365 HG13 VAL G  36      96.140  93.150  88.740  1.00  0.00           H
ATOM   4366  CG2 VAL G  36      96.180  92.550  85.270  1.00  0.00           C
ATOM   4367 HG21 VAL G  36      97.150  92.840  84.840  1.00  0.00           H
ATOM   4368 HG22 VAL G  36      95.560  91.900  84.610  1.00  0.00           H
ATOM   4369 HG23 VAL G  36      95.650  93.530  85.320  1.00  0.00           H
ATOM   4370  C   VAL G  36      97.310  90.600  88.390  1.00  0.00           C
ATOM   4371  O   VAL G  36      96.430  90.150  89.110  1.00  0.00           O
ATOM   4372  N   GLY G  37      98.580  90.810  88.830  1.00  0.00           N
ATOM   4373  HN  GLY G  37      99.240  91.150  88.170  1.00  0.00           H
ATOM   4374  CA  GLY G  37      99.100  90.440  90.180  1.00  0.00           C
ATOM   4375  HA1 GLY G  37      98.960  89.370  90.240  1.00  0.00           H
ATOM   4376  HA2 GLY G  37     100.150  90.660  90.270  1.00  0.00           H
ATOM   4377  C   GLY G  37      98.460  91.040  91.370  1.00  0.00           C
ATOM   4378  O   GLY G  37      98.050  90.450  92.350  1.00  0.00           O
ATOM   4379  N   GLY G  38      98.370  92.390  91.390  1.00  0.00           N
ATOM   4380  HN  GLY G  38      98.780  92.840  90.600  1.00  0.00           H
ATOM   4381  CA  GLY G  38      97.750  93.140  92.450  1.00  0.00           C
ATOM   4382  HA1 GLY G  38      96.680  93.020  92.470  1.00  0.00           H
ATOM   4383  HA2 GLY G  38      98.250  92.970  93.390  1.00  0.00           H
ATOM   4384  C   GLY G  38      97.960  94.600  92.040  1.00  0.00           C
ATOM   4385  O   GLY G  38      98.800  94.940  91.190  1.00  0.00           O
ATOM   4386  N   VAL G  39      97.070  95.500  92.490  1.00  0.00           N
ATOM   4387  HN  VAL G  39      96.240  95.300  93.010  1.00  0.00           H
ATOM   4388  CA  VAL G  39      97.090  96.840  92.000  1.00  0.00           C
ATOM   4389  HA  VAL G  39      98.040  96.970  91.510  1.00  0.00           H
ATOM   4390  CB  VAL G  39      96.040  97.030  90.890  1.00  0.00           C
ATOM   4391  HB  VAL G  39      96.150  96.220  90.140  1.00  0.00           H
ATOM   4392  CG1 VAL G  39      94.610  96.860  91.370  1.00  0.00           C
ATOM   4393 HG11 VAL G  39      94.520  95.820  91.760  1.00  0.00           H
ATOM   4394 HG12 VAL G  39      94.190  97.630  92.050  1.00  0.00           H
ATOM   4395 HG13 VAL G  39      93.840  96.880  90.560  1.00  0.00           H
ATOM   4396  CG2 VAL G  39      96.220  98.290  90.130  1.00  0.00           C
ATOM   4397 HG21 VAL G  39      96.470  99.130  90.810  1.00  0.00           H
ATOM   4398 HG22 VAL G  39      97.050  98.170  89.400  1.00  0.00           H
ATOM   4399 HG23 VAL G  39      95.360  98.370  89.430  1.00  0.00           H
ATOM   4400  C   VAL G  39      96.870  97.870  93.110  1.00  0.00           C
ATOM   4401  O   VAL G  39      96.010  97.780  94.000  1.00  0.00           O
ATOM   4402  N   VAL G  40      97.680  98.920  93.060  1.00  0.00           N
ATOM   4403  HN  VAL G  40      98.390  99.030  92.370  1.00  0.00           H
ATOM   4404  CA  VAL G  40      97.500 100.030  93.950  1.00  0.00           C
ATOM   4405  HA  VAL G  40      96.680  99.910  94.640  1.00  0.00           H
ATOM   4406  CB  VAL G  40      98.740 100.490  94.740  1.00  0.00           C
ATOM   4407  HB  VAL G  40      99.540 100.520  93.970  1.00  0.00           H
ATOM   4408  CG1 VAL G  40      98.510 101.810  95.520  1.00  0.00           C
ATOM   4409 HG11 VAL G  40      99.500 102.030  95.960  1.00  0.00           H
ATOM   4410 HG12 VAL G  40      98.370 102.770  94.980  1.00  0.00           H
ATOM   4411 HG13 VAL G  40      97.690 101.630  96.250  1.00  0.00           H
ATOM   4412  CG2 VAL G  40      99.050  99.390  95.760  1.00  0.00           C
ATOM   4413 HG21 VAL G  40      98.450  99.150  96.660  1.00  0.00           H
ATOM   4414 HG22 VAL G  40      99.200  98.420  95.240  1.00  0.00           H
ATOM   4415 HG23 VAL G  40     100.070  99.680  96.090  1.00  0.00           H
ATOM   4416  C   VAL G  40      97.030 101.180  93.020  1.00  0.00           C
ATOM   4417  O   VAL G  40      97.600 101.500  91.940  1.00  0.00           O
ATOM   4418  N   ILE G  41      95.910 101.890  93.330  1.00  0.00           N
ATOM   4419  HN  ILE G  41      95.410 101.620  94.150  1.00  0.00           H
ATOM   4420  CA  ILE G  41      95.280 102.920  92.510  1.00  0.00           C
ATOM   4421  HA  ILE G  41      95.690 102.920  91.510  1.00  0.00           H
ATOM   4422  CB  ILE G  41      93.730 102.580  92.420  1.00  0.00           C
ATOM   4423  HB  ILE G  41      93.420 102.470  93.480  1.00  0.00           H
ATOM   4424  CG2 ILE G  41      92.860 103.710  91.710  1.00  0.00           C
ATOM   4425 HG21 ILE G  41      91.830 103.500  92.080  1.00  0.00           H
ATOM   4426 HG22 ILE G  41      93.180 104.760  91.850  1.00  0.00           H
ATOM   4427 HG23 ILE G  41      92.870 103.470  90.620  1.00  0.00           H
ATOM   4428  CG1 ILE G  41      93.380 101.180  91.840  1.00  0.00           C
ATOM   4429 HG11 ILE G  41      92.280 101.030  91.940  1.00  0.00           H
ATOM   4430 HG12 ILE G  41      93.820 100.370  92.460  1.00  0.00           H
ATOM   4431  CD  ILE G  41      93.780 100.990  90.390  1.00  0.00           C
ATOM   4432  HD1 ILE G  41      93.460 100.040  89.910  1.00  0.00           H
ATOM   4433  HD2 ILE G  41      93.340 101.790  89.750  1.00  0.00           H
ATOM   4434  HD3 ILE G  41      94.880 100.990  90.310  1.00  0.00           H
ATOM   4435  C   ILE G  41      95.630 104.220  93.170  1.00  0.00           C
ATOM   4436  O   ILE G  41      95.190 104.420  94.340  1.00  0.00           O
ATOM   4437  N   ALA G  42      96.450 105.060  92.460  1.00  0.00           N
ATOM   4438  HN  ALA G  42      96.730 104.930  91.520  1.00  0.00           H
ATOM   4439  CA  ALA G  42      97.010 106.250  93.000  1.00  0.00           C
ATOM   4440  HA  ALA G  42      97.190 106.190  94.060  1.00  0.00           H
ATOM   4441  CB  ALA G  42      98.400 106.470  92.330  1.00  0.00           C
ATOM   4442  HB1 ALA G  42      98.300 106.690  91.250  1.00  0.00           H
ATOM   4443  HB2 ALA G  42      99.040 107.160  92.920  1.00  0.00           H
ATOM   4444  HB3 ALA G  42      99.000 105.550  92.490  1.00  0.00           H
ATOM   4445  C   ALA G  42      96.100 107.410  92.850  1.00  0.00           C
ATOM   4446  O   ALA G  42      95.100 107.350  92.080  1.00  0.00           O
ATOM   4447  N   NME G  43      96.390 108.480  93.570  1.00  0.00           N
ATOM   4448  HN  NME G  43      97.180 108.520  94.190  1.00  0.00           H
ATOM   4449  CH3 NME G  43      95.530 109.660  93.630  1.00  0.00           C
ATOM   4450 HH31 NME G  43      95.840 110.430  94.370  1.00  0.00           H
ATOM   4451 HH32 NME G  43      95.610 110.170  92.650  1.00  0.00           H
ATOM   4452 HH33 NME G  43      94.510 109.360  93.950  1.00  0.00           H
ATOM   4453  CH3 ACE H   0      62.370  81.230  54.160  1.00  0.00           C
ATOM   4454 HH31 ACE H   0      61.440  81.810  54.340  1.00  0.00           H
ATOM   4455 HH32 ACE H   0      62.730  81.550  53.160  1.00  0.00           H
ATOM   4456 HH33 ACE H   0      62.170  80.150  54.020  1.00  0.00           H
ATOM   4457  C   ACE H   0      63.400  81.580  55.150  1.00  0.00           C
ATOM   4458  O   ACE H   0      64.170  80.740  55.560  1.00  0.00           O
ATOM   4459  N   ASP H   1      63.510  82.930  55.480  1.00  0.00           N
ATOM   4460  HN  ASP H   1      62.860  83.640  55.230  1.00  0.00           H
ATOM   4461  CA  ASP H   1      64.530  83.450  56.370  1.00  0.00           C
ATOM   4462  HA  ASP H   1      65.420  82.850  56.250  1.00  0.00           H
ATOM   4463  CB  ASP H   1      64.760  84.970  56.170  1.00  0.00           C
ATOM   4464  HB1 ASP H   1      65.590  85.260  56.850  1.00  0.00           H
ATOM   4465  HB2 ASP H   1      63.850  85.520  56.460  1.00  0.00           H
ATOM   4466  CG  ASP H   1      65.210  85.210  54.710  1.00  0.00           C
ATOM   4467  OD1 ASP H   1      65.480  86.450  54.430  1.00  0.00           O
ATOM   4468  OD2 ASP H   1      65.200  84.290  53.850  1.00  0.00           O
ATOM   4469  C   ASP H   1      64.100  83.310  57.820  1.00  0.00           C
ATOM   4470  O   ASP H   1      64.910  83.320  58.720  1.00  0.00           O
ATOM   4471  N   ALA H   2      62.800  83.020  58.070  1.00  0.00           N
ATOM   4472  HN  ALA H   2      62.100  82.880  57.370  1.00  0.00           H
ATOM   4473  CA  ALA H   2      62.300  82.840  59.390  1.00  0.00           C
ATOM   4474  HA  ALA H   2      63.010  83.030  60.180  1.00  0.00           H
ATOM   4475  CB  ALA H   2      61.020  83.690  59.600  1.00  0.00           C
ATOM   4476  HB1 ALA H   2      60.170  83.550  58.900  1.00  0.00           H
ATOM   4477  HB2 ALA H   2      60.610  83.660  60.630  1.00  0.00           H
ATOM   4478  HB3 ALA H   2      61.390  84.720  59.460  1.00  0.00           H
ATOM   4479  C   ALA H   2      61.830  81.370  59.630  1.00  0.00           C
ATOM   4480  O   ALA H   2      61.590  80.990  60.820  1.00  0.00           O
ATOM   4481  N   GLU H   3      61.910  80.540  58.600  1.00  0.00           N
ATOM   4482  HN  GLU H   3      61.720  80.900  57.690  1.00  0.00           H
ATOM   4483  CA  GLU H   3      62.020  79.080  58.790  1.00  0.00           C
ATOM   4484  HA  GLU H   3      61.170  78.740  59.360  1.00  0.00           H
ATOM   4485  CB  GLU H   3      61.890  78.420  57.360  1.00  0.00           C
ATOM   4486  HB1 GLU H   3      62.480  77.470  57.320  1.00  0.00           H
ATOM   4487  HB2 GLU H   3      62.410  79.070  56.630  1.00  0.00           H
ATOM   4488  CG  GLU H   3      60.390  78.110  56.930  1.00  0.00           C
ATOM   4489  HG1 GLU H   3      59.780  79.040  56.960  1.00  0.00           H
ATOM   4490  HG2 GLU H   3      59.870  77.410  57.620  1.00  0.00           H
ATOM   4491  CD  GLU H   3      60.230  77.460  55.560  1.00  0.00           C
ATOM   4492  OE1 GLU H   3      60.410  78.160  54.530  1.00  0.00           O
ATOM   4493  OE2 GLU H   3      59.940  76.230  55.510  1.00  0.00           O
ATOM   4494  C   GLU H   3      63.270  78.500  59.500  1.00  0.00           C
ATOM   4495  O   GLU H   3      64.350  79.130  59.510  1.00  0.00           O
ATOM   4496  N   PHE H   4      63.240  77.260  60.090  1.00  0.00           N
ATOM   4497  HN  PHE H   4      62.400  76.750  60.200  1.00  0.00           H
ATOM   4498  CA  PHE H   4      64.360  76.810  60.890  1.00  0.00           C
ATOM   4499  HA  PHE H   4      65.160  77.470  60.610  1.00  0.00           H
ATOM   4500  CB  PHE H   4      64.260  77.070  62.420  1.00  0.00           C
ATOM   4501  HB1 PHE H   4      64.360  78.160  62.590  1.00  0.00           H
ATOM   4502  HB2 PHE H   4      65.100  76.690  63.050  1.00  0.00           H
ATOM   4503  CG  PHE H   4      62.930  76.570  63.010  1.00  0.00           C
ATOM   4504  CD1 PHE H   4      61.880  77.360  63.350  1.00  0.00           C
ATOM   4505  HD1 PHE H   4      61.860  78.440  63.330  1.00  0.00           H
ATOM   4506  CE1 PHE H   4      60.650  76.920  63.880  1.00  0.00           C
ATOM   4507  HE1 PHE H   4      59.830  77.600  64.080  1.00  0.00           H
ATOM   4508  CZ  PHE H   4      60.560  75.540  64.230  1.00  0.00           C
ATOM   4509  HZ  PHE H   4      59.700  75.100  64.700  1.00  0.00           H
ATOM   4510  CD2 PHE H   4      62.800  75.190  63.280  1.00  0.00           C
ATOM   4511  HD2 PHE H   4      63.600  74.500  63.030  1.00  0.00           H
ATOM   4512  CE2 PHE H   4      61.610  74.700  63.860  1.00  0.00           C
ATOM   4513  HE2 PHE H   4      61.540  73.630  63.970  1.00  0.00           H
ATOM   4514  C   PHE H   4      64.670  75.440  60.680  1.00  0.00           C
ATOM   4515  O   PHE H   4      63.870  74.510  60.420  1.00  0.00           O
ATOM   4516  N   ARG H   5      66.030  75.190  60.620  1.00  0.00           N
ATOM   4517  HN  ARG H   5      66.620  75.980  60.770  1.00  0.00           H
ATOM   4518  CA  ARG H   5      66.530  73.930  60.250  1.00  0.00           C
ATOM   4519  HA  ARG H   5      65.750  73.180  60.340  1.00  0.00           H
ATOM   4520  CB  ARG H   5      67.080  73.870  58.830  1.00  0.00           C
ATOM   4521  HB1 ARG H   5      67.950  73.200  58.700  1.00  0.00           H
ATOM   4522  HB2 ARG H   5      67.630  74.820  58.610  1.00  0.00           H
ATOM   4523  CG  ARG H   5      66.040  73.730  57.750  1.00  0.00           C
ATOM   4524  HG1 ARG H   5      66.520  73.970  56.770  1.00  0.00           H
ATOM   4525  HG2 ARG H   5      65.160  74.400  57.930  1.00  0.00           H
ATOM   4526  CD  ARG H   5      65.480  72.280  57.670  1.00  0.00           C
ATOM   4527  HD1 ARG H   5      64.870  72.200  56.750  1.00  0.00           H
ATOM   4528  HD2 ARG H   5      64.790  72.050  58.510  1.00  0.00           H
ATOM   4529  NE  ARG H   5      66.530  71.220  57.620  1.00  0.00           N
ATOM   4530  HE  ARG H   5      66.640  70.590  58.380  1.00  0.00           H
ATOM   4531  CZ  ARG H   5      67.340  70.980  56.580  1.00  0.00           C
ATOM   4532  NH1 ARG H   5      67.290  71.630  55.380  1.00  0.00           N
ATOM   4533 HH11 ARG H   5      67.800  71.220  54.630  1.00  0.00           H
ATOM   4534 HH12 ARG H   5      66.620  72.360  55.270  1.00  0.00           H
ATOM   4535  NH2 ARG H   5      68.200  70.030  56.760  1.00  0.00           N
ATOM   4536 HH21 ARG H   5      68.190  69.640  57.680  1.00  0.00           H
ATOM   4537 HH22 ARG H   5      68.860  69.950  56.010  1.00  0.00           H
ATOM   4538  C   ARG H   5      67.710  73.460  61.160  1.00  0.00           C
ATOM   4539  O   ARG H   5      68.150  72.300  61.110  1.00  0.00           O
ATOM   4540  N   HIS H   6      68.380  74.370  61.950  1.00  0.00           N
ATOM   4541  HN  HIS H   6      68.100  75.330  61.900  1.00  0.00           H
ATOM   4542  CA  HIS H   6      69.430  74.220  62.950  1.00  0.00           C
ATOM   4543  HA  HIS H   6      70.220  73.750  62.370  1.00  0.00           H
ATOM   4544  CB  HIS H   6      70.090  75.580  63.460  1.00  0.00           C
ATOM   4545  HB1 HIS H   6      70.990  75.470  64.090  1.00  0.00           H
ATOM   4546  HB2 HIS H   6      69.320  76.140  64.040  1.00  0.00           H
ATOM   4547  ND1 HIS H   6      71.080  75.960  61.230  1.00  0.00           N
ATOM   4548  CG  HIS H   6      70.530  76.500  62.380  1.00  0.00           C
ATOM   4549  CE1 HIS H   6      71.370  77.030  60.470  1.00  0.00           C
ATOM   4550  HE1 HIS H   6      71.820  77.060  59.480  1.00  0.00           H
ATOM   4551  NE2 HIS H   6      70.870  78.190  61.050  1.00  0.00           N
ATOM   4552  HE2 HIS H   6      70.600  79.040  60.610  1.00  0.00           H
ATOM   4553  CD2 HIS H   6      70.370  77.860  62.300  1.00  0.00           C
ATOM   4554  HD2 HIS H   6      69.940  78.550  63.010  1.00  0.00           H
ATOM   4555  C   HIS H   6      69.190  73.360  64.100  1.00  0.00           C
ATOM   4556  O   HIS H   6      68.420  73.610  65.020  1.00  0.00           O
ATOM   4557  N   ASP H   7      69.980  72.320  64.230  1.00  0.00           N
ATOM   4558  HN  ASP H   7      70.580  71.930  63.540  1.00  0.00           H
ATOM   4559  CA  ASP H   7      70.200  71.710  65.580  1.00  0.00           C
ATOM   4560  HA  ASP H   7      69.250  71.580  66.070  1.00  0.00           H
ATOM   4561  CB  ASP H   7      71.060  70.450  65.550  1.00  0.00           C
ATOM   4562  HB1 ASP H   7      71.480  70.160  66.540  1.00  0.00           H
ATOM   4563  HB2 ASP H   7      72.040  70.620  65.060  1.00  0.00           H
ATOM   4564  CG  ASP H   7      70.390  69.350  64.760  1.00  0.00           C
ATOM   4565  OD1 ASP H   7      70.800  69.170  63.660  1.00  0.00           O
ATOM   4566  OD2 ASP H   7      69.410  68.720  65.280  1.00  0.00           O
ATOM   4567  C   ASP H   7      70.840  72.680  66.510  1.00  0.00           C
ATOM   4568  O   ASP H   7      71.730  73.480  66.110  1.00  0.00           O
ATOM   4569  N   SER H   8      70.540  72.780  67.800  1.00  0.00           N
ATOM   4570  HN  SER H   8      69.850  72.180  68.200  1.00  0.00           H
ATOM   4571  CA  SER H   8      71.190  73.640  68.780  1.00  0.00           C
ATOM   4572  HA  SER H   8      71.410  74.540  68.230  1.00  0.00           H
ATOM   4573  CB  SER H   8      70.440  73.950  70.170  1.00  0.00           C
ATOM   4574  HB1 SER H   8      71.150  74.340  70.930  1.00  0.00           H
ATOM   4575  HB2 SER H   8      69.960  73.000  70.470  1.00  0.00           H
ATOM   4576  OG  SER H   8      69.440  74.970  70.050  1.00  0.00           O
ATOM   4577  HG1 SER H   8      69.890  75.790  69.810  1.00  0.00           H
ATOM   4578  C   SER H   8      72.490  72.970  69.230  1.00  0.00           C
ATOM   4579  O   SER H   8      72.550  71.800  69.400  1.00  0.00           O
ATOM   4580  N   GLY H   9      73.560  73.780  69.390  1.00  0.00           N
ATOM   4581  HN  GLY H   9      73.470  74.770  69.290  1.00  0.00           H
ATOM   4582  CA  GLY H   9      74.900  73.410  69.600  1.00  0.00           C
ATOM   4583  HA1 GLY H   9      75.240  73.880  70.520  1.00  0.00           H
ATOM   4584  HA2 GLY H   9      74.950  72.330  69.680  1.00  0.00           H
ATOM   4585  C   GLY H   9      75.820  74.060  68.550  1.00  0.00           C
ATOM   4586  O   GLY H   9      77.060  73.830  68.550  1.00  0.00           O
ATOM   4587  N   TYR H  10      75.290  75.060  67.810  1.00  0.00           N
ATOM   4588  HN  TYR H  10      74.330  75.310  67.930  1.00  0.00           H
ATOM   4589  CA  TYR H  10      76.110  75.860  66.910  1.00  0.00           C
ATOM   4590  HA  TYR H  10      77.140  75.520  66.940  1.00  0.00           H
ATOM   4591  CB  TYR H  10      75.570  75.780  65.420  1.00  0.00           C
ATOM   4592  HB1 TYR H  10      76.200  76.320  64.690  1.00  0.00           H
ATOM   4593  HB2 TYR H  10      74.500  76.020  65.310  1.00  0.00           H
ATOM   4594  CG  TYR H  10      75.760  74.280  65.050  1.00  0.00           C
ATOM   4595  CD1 TYR H  10      77.050  73.590  64.960  1.00  0.00           C
ATOM   4596  HD1 TYR H  10      77.910  74.190  65.190  1.00  0.00           H
ATOM   4597  CE1 TYR H  10      77.170  72.270  64.570  1.00  0.00           C
ATOM   4598  HE1 TYR H  10      78.180  71.890  64.560  1.00  0.00           H
ATOM   4599  CZ  TYR H  10      76.030  71.620  64.160  1.00  0.00           C
ATOM   4600  OH  TYR H  10      76.140  70.290  63.650  1.00  0.00           O
ATOM   4601  HH  TYR H  10      75.310  70.010  63.270  1.00  0.00           H
ATOM   4602  CD2 TYR H  10      74.650  73.530  64.540  1.00  0.00           C
ATOM   4603  HD2 TYR H  10      73.670  73.980  64.540  1.00  0.00           H
ATOM   4604  CE2 TYR H  10      74.790  72.200  64.140  1.00  0.00           C
ATOM   4605  HE2 TYR H  10      73.940  71.600  63.850  1.00  0.00           H
ATOM   4606  C   TYR H  10      76.070  77.400  67.110  1.00  0.00           C
ATOM   4607  O   TYR H  10      76.720  78.200  66.420  1.00  0.00           O
ATOM   4608  N   GLU H  11      75.240  77.890  68.060  1.00  0.00           N
ATOM   4609  HN  GLU H  11      74.690  77.210  68.550  1.00  0.00           H
ATOM   4610  CA  GLU H  11      75.020  79.290  68.330  1.00  0.00           C
ATOM   4611  HA  GLU H  11      74.540  79.740  67.470  1.00  0.00           H
ATOM   4612  CB  GLU H  11      73.990  79.300  69.570  1.00  0.00           C
ATOM   4613  HB1 GLU H  11      73.920  80.290  70.080  1.00  0.00           H
ATOM   4614  HB2 GLU H  11      74.260  78.630  70.410  1.00  0.00           H
ATOM   4615  CG  GLU H  11      72.500  78.840  69.200  1.00  0.00           C
ATOM   4616  HG1 GLU H  11      72.180  79.300  68.240  1.00  0.00           H
ATOM   4617  HG2 GLU H  11      71.940  79.360  70.010  1.00  0.00           H
ATOM   4618  CD  GLU H  11      72.170  77.350  69.290  1.00  0.00           C
ATOM   4619  OE1 GLU H  11      73.090  76.500  68.980  1.00  0.00           O
ATOM   4620  OE2 GLU H  11      70.990  77.030  69.540  1.00  0.00           O
ATOM   4621  C   GLU H  11      76.310  80.110  68.640  1.00  0.00           C
ATOM   4622  O   GLU H  11      77.360  79.560  69.020  1.00  0.00           O
ATOM   4623  N   VAL H  12      76.100  81.410  68.400  1.00  0.00           N
ATOM   4624  HN  VAL H  12      75.170  81.720  68.220  1.00  0.00           H
ATOM   4625  CA  VAL H  12      77.130  82.420  68.590  1.00  0.00           C
ATOM   4626  HA  VAL H  12      78.130  82.070  68.380  1.00  0.00           H
ATOM   4627  CB  VAL H  12      77.020  83.510  67.510  1.00  0.00           C
ATOM   4628  HB  VAL H  12      75.990  83.920  67.620  1.00  0.00           H
ATOM   4629  CG1 VAL H  12      78.090  84.610  67.620  1.00  0.00           C
ATOM   4630 HG11 VAL H  12      79.140  84.280  67.470  1.00  0.00           H
ATOM   4631 HG12 VAL H  12      78.060  85.370  66.810  1.00  0.00           H
ATOM   4632 HG13 VAL H  12      77.970  85.150  68.580  1.00  0.00           H
ATOM   4633  CG2 VAL H  12      77.130  82.970  66.020  1.00  0.00           C
ATOM   4634 HG21 VAL H  12      76.340  82.290  65.640  1.00  0.00           H
ATOM   4635 HG22 VAL H  12      77.260  83.840  65.350  1.00  0.00           H
ATOM   4636 HG23 VAL H  12      78.080  82.400  65.920  1.00  0.00           H
ATOM   4637  C   VAL H  12      77.170  82.940  70.020  1.00  0.00           C
ATOM   4638  O   VAL H  12      76.580  83.940  70.390  1.00  0.00           O
ATOM   4639  N   HIS H  13      77.920  82.240  70.910  1.00  0.00           N
ATOM   4640  HN  HIS H  13      78.440  81.430  70.640  1.00  0.00           H
ATOM   4641  CA  HIS H  13      78.010  82.580  72.290  1.00  0.00           C
ATOM   4642  HA  HIS H  13      77.050  83.020  72.530  1.00  0.00           H
ATOM   4643  CB  HIS H  13      78.120  81.260  73.090  1.00  0.00           C
ATOM   4644  HB1 HIS H  13      78.360  81.560  74.130  1.00  0.00           H
ATOM   4645  HB2 HIS H  13      78.920  80.610  72.660  1.00  0.00           H
ATOM   4646  ND1 HIS H  13      75.750  81.180  73.730  1.00  0.00           N
ATOM   4647  CG  HIS H  13      76.820  80.510  73.200  1.00  0.00           C
ATOM   4648  CE1 HIS H  13      74.700  80.370  73.580  1.00  0.00           C
ATOM   4649  HE1 HIS H  13      73.700  80.620  73.950  1.00  0.00           H
ATOM   4650  NE2 HIS H  13      75.110  79.180  73.050  1.00  0.00           N
ATOM   4651  HE2 HIS H  13      74.420  78.470  72.880  1.00  0.00           H
ATOM   4652  CD2 HIS H  13      76.460  79.210  72.810  1.00  0.00           C
ATOM   4653  HD2 HIS H  13      77.100  78.410  72.470  1.00  0.00           H
ATOM   4654  C   HIS H  13      79.060  83.540  72.650  1.00  0.00           C
ATOM   4655  O   HIS H  13      80.260  83.210  72.710  1.00  0.00           O
ATOM   4656  N   HIS H  14      78.690  84.730  73.070  1.00  0.00           N
ATOM   4657  HN  HIS H  14      77.720  84.950  73.170  1.00  0.00           H
ATOM   4658  CA  HIS H  14      79.680  85.800  73.440  1.00  0.00           C
ATOM   4659  HA  HIS H  14      80.680  85.630  73.070  1.00  0.00           H
ATOM   4660  CB  HIS H  14      79.260  87.150  72.830  1.00  0.00           C
ATOM   4661  HB1 HIS H  14      79.810  87.930  73.390  1.00  0.00           H
ATOM   4662  HB2 HIS H  14      78.190  87.300  73.080  1.00  0.00           H
ATOM   4663  ND1 HIS H  14      80.600  87.740  70.850  1.00  0.00           N
ATOM   4664  CG  HIS H  14      79.420  87.230  71.340  1.00  0.00           C
ATOM   4665  CE1 HIS H  14      80.390  88.020  69.590  1.00  0.00           C
ATOM   4666  HE1 HIS H  14      81.120  88.280  68.820  1.00  0.00           H
ATOM   4667  NE2 HIS H  14      79.150  87.680  69.220  1.00  0.00           N
ATOM   4668  HE2 HIS H  14      78.790  87.940  68.320  1.00  0.00           H
ATOM   4669  CD2 HIS H  14      78.450  87.160  70.310  1.00  0.00           C
ATOM   4670  HD2 HIS H  14      77.420  86.840  70.370  1.00  0.00           H
ATOM   4671  C   HIS H  14      79.710  85.950  74.970  1.00  0.00           C
ATOM   4672  O   HIS H  14      78.660  86.020  75.620  1.00  0.00           O
ATOM   4673  N   GLN H  15      80.880  85.850  75.570  1.00  0.00           N
ATOM   4674  HN  GLN H  15      81.650  85.790  74.940  1.00  0.00           H
ATOM   4675  CA  GLN H  15      81.050  85.770  77.010  1.00  0.00           C
ATOM   4676  HA  GLN H  15      80.060  85.710  77.440  1.00  0.00           H
ATOM   4677  CB  GLN H  15      81.800  84.450  77.450  1.00  0.00           C
ATOM   4678  HB1 GLN H  15      82.240  84.690  78.450  1.00  0.00           H
ATOM   4679  HB2 GLN H  15      82.640  84.230  76.760  1.00  0.00           H
ATOM   4680  CG  GLN H  15      80.890  83.220  77.610  1.00  0.00           C
ATOM   4681  HG1 GLN H  15      80.090  83.550  78.310  1.00  0.00           H
ATOM   4682  HG2 GLN H  15      81.510  82.410  78.050  1.00  0.00           H
ATOM   4683  CD  GLN H  15      80.290  82.750  76.230  1.00  0.00           C
ATOM   4684  OE1 GLN H  15      79.090  82.980  75.980  1.00  0.00           O
ATOM   4685  NE2 GLN H  15      81.100  82.050  75.400  1.00  0.00           N
ATOM   4686 HE21 GLN H  15      80.780  81.820  74.480  1.00  0.00           H
ATOM   4687 HE22 GLN H  15      82.040  81.860  75.700  1.00  0.00           H
ATOM   4688  C   GLN H  15      81.780  87.030  77.520  1.00  0.00           C
ATOM   4689  O   GLN H  15      82.960  87.270  77.300  1.00  0.00           O
ATOM   4690  N   LYS H  16      81.060  87.980  78.160  1.00  0.00           N
ATOM   4691  HN  LYS H  16      80.110  87.850  78.450  1.00  0.00           H
ATOM   4692  CA  LYS H  16      81.540  89.340  78.290  1.00  0.00           C
ATOM   4693  HA  LYS H  16      82.530  89.380  77.850  1.00  0.00           H
ATOM   4694  CB  LYS H  16      80.660  90.320  77.510  1.00  0.00           C
ATOM   4695  HB1 LYS H  16      81.150  91.320  77.520  1.00  0.00           H
ATOM   4696  HB2 LYS H  16      79.710  90.440  78.060  1.00  0.00           H
ATOM   4697  CG  LYS H  16      80.470  89.950  76.070  1.00  0.00           C
ATOM   4698  HG1 LYS H  16      79.660  89.190  76.020  1.00  0.00           H
ATOM   4699  HG2 LYS H  16      81.440  89.550  75.700  1.00  0.00           H
ATOM   4700  CD  LYS H  16      80.060  91.200  75.200  1.00  0.00           C
ATOM   4701  HD1 LYS H  16      78.990  91.450  75.380  1.00  0.00           H
ATOM   4702  HD2 LYS H  16      80.630  92.070  75.600  1.00  0.00           H
ATOM   4703  CE  LYS H  16      80.340  90.870  73.720  1.00  0.00           C
ATOM   4704  HE1 LYS H  16      79.630  90.210  73.190  1.00  0.00           H
ATOM   4705  HE2 LYS H  16      81.360  90.470  73.570  1.00  0.00           H
ATOM   4706  NZ  LYS H  16      80.230  92.200  73.010  1.00  0.00           N
ATOM   4707  HZ1 LYS H  16      80.280  92.070  71.980  1.00  0.00           H
ATOM   4708  HZ2 LYS H  16      79.360  92.690  73.300  1.00  0.00           H
ATOM   4709  HZ3 LYS H  16      81.040  92.790  73.300  1.00  0.00           H
ATOM   4710  C   LYS H  16      81.690  89.950  79.710  1.00  0.00           C
ATOM   4711  O   LYS H  16      80.910  89.740  80.600  1.00  0.00           O
ATOM   4712  N   LEU H  17      82.760  90.780  79.830  1.00  0.00           N
ATOM   4713  HN  LEU H  17      83.470  90.820  79.130  1.00  0.00           H
ATOM   4714  CA  LEU H  17      83.020  91.600  80.990  1.00  0.00           C
ATOM   4715  HA  LEU H  17      82.310  91.460  81.800  1.00  0.00           H
ATOM   4716  CB  LEU H  17      84.450  91.300  81.460  1.00  0.00           C
ATOM   4717  HB1 LEU H  17      84.640  91.980  82.320  1.00  0.00           H
ATOM   4718  HB2 LEU H  17      85.210  91.450  80.670  1.00  0.00           H
ATOM   4719  CG  LEU H  17      84.720  89.780  81.950  1.00  0.00           C
ATOM   4720  HG  LEU H  17      84.490  89.090  81.110  1.00  0.00           H
ATOM   4721  CD1 LEU H  17      86.200  89.600  82.350  1.00  0.00           C
ATOM   4722 HD11 LEU H  17      86.450  90.540  82.890  1.00  0.00           H
ATOM   4723 HD12 LEU H  17      86.300  88.660  82.930  1.00  0.00           H
ATOM   4724 HD13 LEU H  17      86.840  89.680  81.440  1.00  0.00           H
ATOM   4725  CD2 LEU H  17      83.760  89.270  83.080  1.00  0.00           C
ATOM   4726 HD21 LEU H  17      83.930  89.870  84.000  1.00  0.00           H
ATOM   4727 HD22 LEU H  17      82.750  89.330  82.630  1.00  0.00           H
ATOM   4728 HD23 LEU H  17      83.840  88.170  83.240  1.00  0.00           H
ATOM   4729  C   LEU H  17      82.950  93.100  80.650  1.00  0.00           C
ATOM   4730  O   LEU H  17      83.840  93.650  79.990  1.00  0.00           O
ATOM   4731  N   VAL H  18      81.880  93.810  81.080  1.00  0.00           N
ATOM   4732  HN  VAL H  18      81.140  93.460  81.640  1.00  0.00           H
ATOM   4733  CA  VAL H  18      81.520  95.120  80.470  1.00  0.00           C
ATOM   4734  HA  VAL H  18      82.130  95.270  79.590  1.00  0.00           H
ATOM   4735  CB  VAL H  18      80.100  95.110  79.940  1.00  0.00           C
ATOM   4736  HB  VAL H  18      79.430  94.970  80.820  1.00  0.00           H
ATOM   4737  CG1 VAL H  18      79.590  96.390  79.330  1.00  0.00           C
ATOM   4738 HG11 VAL H  18      78.550  96.330  78.940  1.00  0.00           H
ATOM   4739 HG12 VAL H  18      79.550  97.260  80.020  1.00  0.00           H
ATOM   4740 HG13 VAL H  18      80.200  96.670  78.440  1.00  0.00           H
ATOM   4741  CG2 VAL H  18      79.990  93.930  78.930  1.00  0.00           C
ATOM   4742 HG21 VAL H  18      80.570  94.080  78.000  1.00  0.00           H
ATOM   4743 HG22 VAL H  18      80.240  92.920  79.330  1.00  0.00           H
ATOM   4744 HG23 VAL H  18      78.930  93.800  78.630  1.00  0.00           H
ATOM   4745  C   VAL H  18      81.720  96.220  81.430  1.00  0.00           C
ATOM   4746  O   VAL H  18      81.040  96.200  82.460  1.00  0.00           O
ATOM   4747  N   PHE H  19      82.590  97.210  81.100  1.00  0.00           N
ATOM   4748  HN  PHE H  19      83.190  97.120  80.310  1.00  0.00           H
ATOM   4749  CA  PHE H  19      82.620  98.490  81.830  1.00  0.00           C
ATOM   4750  HA  PHE H  19      81.810  98.500  82.540  1.00  0.00           H
ATOM   4751  CB  PHE H  19      83.990  98.630  82.670  1.00  0.00           C
ATOM   4752  HB1 PHE H  19      84.610  97.790  82.290  1.00  0.00           H
ATOM   4753  HB2 PHE H  19      83.760  98.360  83.720  1.00  0.00           H
ATOM   4754  CG  PHE H  19      84.730  99.950  82.840  1.00  0.00           C
ATOM   4755  CD1 PHE H  19      85.950 100.030  82.280  1.00  0.00           C
ATOM   4756  HD1 PHE H  19      86.260  99.260  81.590  1.00  0.00           H
ATOM   4757  CE1 PHE H  19      86.640 101.190  82.440  1.00  0.00           C
ATOM   4758  HE1 PHE H  19      87.600 101.280  81.950  1.00  0.00           H
ATOM   4759  CZ  PHE H  19      86.270 102.210  83.260  1.00  0.00           C
ATOM   4760  HZ  PHE H  19      86.790 103.150  83.240  1.00  0.00           H
ATOM   4761  CD2 PHE H  19      84.220 101.040  83.580  1.00  0.00           C
ATOM   4762  HD2 PHE H  19      83.200 100.950  83.920  1.00  0.00           H
ATOM   4763  CE2 PHE H  19      84.940 102.180  83.810  1.00  0.00           C
ATOM   4764  HE2 PHE H  19      84.470 103.060  84.200  1.00  0.00           H
ATOM   4765  C   PHE H  19      82.410  99.600  80.870  1.00  0.00           C
ATOM   4766  O   PHE H  19      83.310  99.810  80.000  1.00  0.00           O
ATOM   4767  N   PHE H  20      81.380 100.380  80.970  1.00  0.00           N
ATOM   4768  HN  PHE H  20      80.610 100.230  81.590  1.00  0.00           H
ATOM   4769  CA  PHE H  20      81.220 101.560  80.050  1.00  0.00           C
ATOM   4770  HA  PHE H  20      81.710 101.320  79.120  1.00  0.00           H
ATOM   4771  CB  PHE H  20      79.770 101.910  79.680  1.00  0.00           C
ATOM   4772  HB1 PHE H  20      79.710 102.870  79.130  1.00  0.00           H
ATOM   4773  HB2 PHE H  20      79.270 102.010  80.670  1.00  0.00           H
ATOM   4774  CG  PHE H  20      79.150 100.830  78.970  1.00  0.00           C
ATOM   4775  CD1 PHE H  20      79.430 100.530  77.650  1.00  0.00           C
ATOM   4776  HD1 PHE H  20      80.250 100.980  77.110  1.00  0.00           H
ATOM   4777  CE1 PHE H  20      78.740  99.460  77.030  1.00  0.00           C
ATOM   4778  HE1 PHE H  20      78.960  99.280  75.990  1.00  0.00           H
ATOM   4779  CZ  PHE H  20      77.720  98.760  77.690  1.00  0.00           C
ATOM   4780  HZ  PHE H  20      77.230  97.900  77.250  1.00  0.00           H
ATOM   4781  CD2 PHE H  20      78.080 100.080  79.640  1.00  0.00           C
ATOM   4782  HD2 PHE H  20      77.830 100.180  80.690  1.00  0.00           H
ATOM   4783  CE2 PHE H  20      77.410  99.060  79.000  1.00  0.00           C
ATOM   4784  HE2 PHE H  20      76.560  98.640  79.510  1.00  0.00           H
ATOM   4785  C   PHE H  20      81.950 102.820  80.560  1.00  0.00           C
ATOM   4786  O   PHE H  20      82.070 103.100  81.770  1.00  0.00           O
ATOM   4787  N   ALA H  21      82.540 103.530  79.670  1.00  0.00           N
ATOM   4788  HN  ALA H  21      82.380 103.440  78.690  1.00  0.00           H
ATOM   4789  CA  ALA H  21      83.550 104.520  79.980  1.00  0.00           C
ATOM   4790  HA  ALA H  21      83.230 105.010  80.890  1.00  0.00           H
ATOM   4791  CB  ALA H  21      84.960 103.860  80.080  1.00  0.00           C
ATOM   4792  HB1 ALA H  21      85.070 103.290  81.020  1.00  0.00           H
ATOM   4793  HB2 ALA H  21      85.080 103.180  79.210  1.00  0.00           H
ATOM   4794  HB3 ALA H  21      85.660 104.720  80.120  1.00  0.00           H
ATOM   4795  C   ALA H  21      83.490 105.580  78.860  1.00  0.00           C
ATOM   4796  O   ALA H  21      83.030 105.320  77.730  1.00  0.00           O
ATOM   4797  N   GLU H  22      83.890 106.830  79.130  1.00  0.00           N
ATOM   4798  HN  GLU H  22      84.320 107.100  80.000  1.00  0.00           H
ATOM   4799  CA  GLU H  22      84.060 107.890  78.130  1.00  0.00           C
ATOM   4800  HA  GLU H  22      83.260 107.770  77.410  1.00  0.00           H
ATOM   4801  CB  GLU H  22      83.870 109.250  78.800  1.00  0.00           C
ATOM   4802  HB1 GLU H  22      84.140 110.030  78.050  1.00  0.00           H
ATOM   4803  HB2 GLU H  22      84.530 109.260  79.690  1.00  0.00           H
ATOM   4804  CG  GLU H  22      82.380 109.420  79.210  1.00  0.00           C
ATOM   4805  HG1 GLU H  22      82.190 108.670  80.010  1.00  0.00           H
ATOM   4806  HG2 GLU H  22      81.730 109.210  78.340  1.00  0.00           H
ATOM   4807  CD  GLU H  22      82.170 110.820  79.710  1.00  0.00           C
ATOM   4808  OE1 GLU H  22      82.920 111.750  79.220  1.00  0.00           O
ATOM   4809  OE2 GLU H  22      81.190 111.000  80.460  1.00  0.00           O
ATOM   4810  C   GLU H  22      85.380 107.740  77.320  1.00  0.00           C
ATOM   4811  O   GLU H  22      85.480 107.950  76.130  1.00  0.00           O
ATOM   4812  N   ASP H  23      86.410 107.260  78.040  1.00  0.00           N
ATOM   4813  HN  ASP H  23      86.290 107.080  79.010  1.00  0.00           H
ATOM   4814  CA  ASP H  23      87.610 106.770  77.510  1.00  0.00           C
ATOM   4815  HA  ASP H  23      87.410 105.830  77.020  1.00  0.00           H
ATOM   4816  CB  ASP H  23      88.290 107.660  76.500  1.00  0.00           C
ATOM   4817  HB1 ASP H  23      87.670 107.910  75.620  1.00  0.00           H
ATOM   4818  HB2 ASP H  23      89.100 107.140  75.960  1.00  0.00           H
ATOM   4819  CG  ASP H  23      88.830 108.970  77.090  1.00  0.00           C
ATOM   4820  OD1 ASP H  23      89.080 109.160  78.310  1.00  0.00           O
ATOM   4821  OD2 ASP H  23      89.090 109.930  76.340  1.00  0.00           O
ATOM   4822  C   ASP H  23      88.440 106.370  78.780  1.00  0.00           C
ATOM   4823  O   ASP H  23      88.060 106.720  79.930  1.00  0.00           O
ATOM   4824  N   VAL H  24      89.420 105.550  78.630  1.00  0.00           N
ATOM   4825  HN  VAL H  24      89.560 105.090  77.760  1.00  0.00           H
ATOM   4826  CA  VAL H  24      90.230 105.040  79.760  1.00  0.00           C
ATOM   4827  HA  VAL H  24      89.520 104.730  80.510  1.00  0.00           H
ATOM   4828  CB  VAL H  24      91.070 103.870  79.320  1.00  0.00           C
ATOM   4829  HB  VAL H  24      91.890 104.090  78.600  1.00  0.00           H
ATOM   4830  CG1 VAL H  24      91.650 103.290  80.600  1.00  0.00           C
ATOM   4831 HG11 VAL H  24      92.170 102.310  80.470  1.00  0.00           H
ATOM   4832 HG12 VAL H  24      92.400 103.980  81.040  1.00  0.00           H
ATOM   4833 HG13 VAL H  24      90.850 103.140  81.350  1.00  0.00           H
ATOM   4834  CG2 VAL H  24      90.300 102.680  78.680  1.00  0.00           C
ATOM   4835 HG21 VAL H  24      90.810 101.700  78.810  1.00  0.00           H
ATOM   4836 HG22 VAL H  24      89.340 102.630  79.250  1.00  0.00           H
ATOM   4837 HG23 VAL H  24      90.060 102.560  77.610  1.00  0.00           H
ATOM   4838  C   VAL H  24      91.020 106.100  80.480  1.00  0.00           C
ATOM   4839  O   VAL H  24      91.130 106.140  81.730  1.00  0.00           O
ATOM   4840  N   GLY H  25      91.550 107.030  79.770  1.00  0.00           N
ATOM   4841  HN  GLY H  25      91.200 107.060  78.840  1.00  0.00           H
ATOM   4842  CA  GLY H  25      92.350 108.120  80.280  1.00  0.00           C
ATOM   4843  HA1 GLY H  25      93.060 107.660  80.940  1.00  0.00           H
ATOM   4844  HA2 GLY H  25      92.720 108.550  79.360  1.00  0.00           H
ATOM   4845  C   GLY H  25      91.580 109.010  81.170  1.00  0.00           C
ATOM   4846  O   GLY H  25      92.040 109.420  82.240  1.00  0.00           O
ATOM   4847  N   SER H  26      90.260 109.310  80.780  1.00  0.00           N
ATOM   4848  HN  SER H  26      89.940 108.930  79.920  1.00  0.00           H
ATOM   4849  CA  SER H  26      89.390 110.190  81.560  1.00  0.00           C
ATOM   4850  HA  SER H  26      89.970 111.040  81.880  1.00  0.00           H
ATOM   4851  CB  SER H  26      88.240 110.960  80.760  1.00  0.00           C
ATOM   4852  HB1 SER H  26      88.800 111.490  79.960  1.00  0.00           H
ATOM   4853  HB2 SER H  26      87.620 111.610  81.420  1.00  0.00           H
ATOM   4854  OG  SER H  26      87.410 110.080  80.060  1.00  0.00           O
ATOM   4855  HG1 SER H  26      87.970 109.560  79.480  1.00  0.00           H
ATOM   4856  C   SER H  26      88.790 109.470  82.740  1.00  0.00           C
ATOM   4857  O   SER H  26      88.510 110.170  83.710  1.00  0.00           O
ATOM   4858  N   ASN H  27      88.590 108.130  82.660  1.00  0.00           N
ATOM   4859  HN  ASN H  27      88.850 107.740  81.780  1.00  0.00           H
ATOM   4860  CA  ASN H  27      88.080 107.340  83.770  1.00  0.00           C
ATOM   4861  HA  ASN H  27      87.810 108.050  84.540  1.00  0.00           H
ATOM   4862  CB  ASN H  27      86.870 106.480  83.220  1.00  0.00           C
ATOM   4863  HB1 ASN H  27      86.610 105.530  83.730  1.00  0.00           H
ATOM   4864  HB2 ASN H  27      87.260 106.160  82.230  1.00  0.00           H
ATOM   4865  CG  ASN H  27      85.610 107.300  82.930  1.00  0.00           C
ATOM   4866  OD1 ASN H  27      84.910 107.020  81.940  1.00  0.00           O
ATOM   4867  ND2 ASN H  27      85.250 108.340  83.650  1.00  0.00           N
ATOM   4868 HD21 ASN H  27      85.790 108.480  84.480  1.00  0.00           H
ATOM   4869 HD22 ASN H  27      84.570 108.990  83.320  1.00  0.00           H
ATOM   4870  C   ASN H  27      89.180 106.410  84.240  1.00  0.00           C
ATOM   4871  O   ASN H  27      89.090 105.200  84.370  1.00  0.00           O
ATOM   4872  N   LYS H  28      90.380 106.950  84.470  1.00  0.00           N
ATOM   4873  HN  LYS H  28      90.550 107.930  84.380  1.00  0.00           H
ATOM   4874  CA  LYS H  28      91.570 106.160  84.830  1.00  0.00           C
ATOM   4875  HA  LYS H  28      91.750 105.480  84.010  1.00  0.00           H
ATOM   4876  CB  LYS H  28      92.790 107.180  84.830  1.00  0.00           C
ATOM   4877  HB1 LYS H  28      92.910 107.590  83.800  1.00  0.00           H
ATOM   4878  HB2 LYS H  28      93.680 106.560  85.100  1.00  0.00           H
ATOM   4879  CG  LYS H  28      92.480 108.300  85.880  1.00  0.00           C
ATOM   4880  HG1 LYS H  28      92.040 107.930  86.820  1.00  0.00           H
ATOM   4881  HG2 LYS H  28      91.720 109.010  85.480  1.00  0.00           H
ATOM   4882  CD  LYS H  28      93.730 109.040  86.250  1.00  0.00           C
ATOM   4883  HD1 LYS H  28      94.360 108.310  86.800  1.00  0.00           H
ATOM   4884  HD2 LYS H  28      94.360 109.430  85.430  1.00  0.00           H
ATOM   4885  CE  LYS H  28      93.470 110.220  87.250  1.00  0.00           C
ATOM   4886  HE1 LYS H  28      94.460 110.590  87.600  1.00  0.00           H
ATOM   4887  HE2 LYS H  28      92.820 109.940  88.100  1.00  0.00           H
ATOM   4888  NZ  LYS H  28      92.850 111.420  86.680  1.00  0.00           N
ATOM   4889  HZ1 LYS H  28      93.320 111.860  85.870  1.00  0.00           H
ATOM   4890  HZ2 LYS H  28      91.900 111.240  86.280  1.00  0.00           H
ATOM   4891  HZ3 LYS H  28      92.680 112.110  87.450  1.00  0.00           H
ATOM   4892  C   LYS H  28      91.500 105.230  86.060  1.00  0.00           C
ATOM   4893  O   LYS H  28      90.780 105.490  87.060  1.00  0.00           O
ATOM   4894  N   GLY H  29      92.280 104.170  86.040  1.00  0.00           N
ATOM   4895  HN  GLY H  29      92.810 103.910  85.240  1.00  0.00           H
ATOM   4896  CA  GLY H  29      92.420 103.340  87.200  1.00  0.00           C
ATOM   4897  HA1 GLY H  29      93.460 103.030  87.140  1.00  0.00           H
ATOM   4898  HA2 GLY H  29      92.300 103.850  88.140  1.00  0.00           H
ATOM   4899  C   GLY H  29      91.650 102.060  87.120  1.00  0.00           C
ATOM   4900  O   GLY H  29      91.270 101.410  88.070  1.00  0.00           O
ATOM   4901  N   ALA H  30      91.300 101.670  85.920  1.00  0.00           N
ATOM   4902  HN  ALA H  30      91.790 102.040  85.130  1.00  0.00           H
ATOM   4903  CA  ALA H  30      90.370 100.600  85.570  1.00  0.00           C
ATOM   4904  HA  ALA H  30      89.740 100.280  86.390  1.00  0.00           H
ATOM   4905  CB  ALA H  30      89.410 101.080  84.410  1.00  0.00           C
ATOM   4906  HB1 ALA H  30      89.090 102.140  84.480  1.00  0.00           H
ATOM   4907  HB2 ALA H  30      89.880 101.180  83.410  1.00  0.00           H
ATOM   4908  HB3 ALA H  30      88.500 100.470  84.240  1.00  0.00           H
ATOM   4909  C   ALA H  30      91.140  99.370  85.120  1.00  0.00           C
ATOM   4910  O   ALA H  30      92.270  99.550  84.580  1.00  0.00           O
ATOM   4911  N   ILE H  31      90.610  98.130  85.440  1.00  0.00           N
ATOM   4912  HN  ILE H  31      89.690  98.020  85.800  1.00  0.00           H
ATOM   4913  CA  ILE H  31      91.290  96.860  85.230  1.00  0.00           C
ATOM   4914  HA  ILE H  31      92.090  97.060  84.530  1.00  0.00           H
ATOM   4915  CB  ILE H  31      91.930  96.250  86.530  1.00  0.00           C
ATOM   4916  HB  ILE H  31      91.060  96.230  87.210  1.00  0.00           H
ATOM   4917  CG2 ILE H  31      92.280  94.760  86.420  1.00  0.00           C
ATOM   4918 HG21 ILE H  31      92.830  94.550  85.480  1.00  0.00           H
ATOM   4919 HG22 ILE H  31      92.980  94.580  87.260  1.00  0.00           H
ATOM   4920 HG23 ILE H  31      91.310  94.220  86.510  1.00  0.00           H
ATOM   4921  CG1 ILE H  31      93.110  97.120  87.110  1.00  0.00           C
ATOM   4922 HG11 ILE H  31      93.360  96.780  88.140  1.00  0.00           H
ATOM   4923 HG12 ILE H  31      92.820  98.190  87.130  1.00  0.00           H
ATOM   4924  CD  ILE H  31      94.380  96.940  86.270  1.00  0.00           C
ATOM   4925  HD1 ILE H  31      95.320  97.110  86.850  1.00  0.00           H
ATOM   4926  HD2 ILE H  31      94.510  95.920  85.830  1.00  0.00           H
ATOM   4927  HD3 ILE H  31      94.460  97.650  85.430  1.00  0.00           H
ATOM   4928  C   ILE H  31      90.330  95.860  84.720  1.00  0.00           C
ATOM   4929  O   ILE H  31      89.290  95.620  85.330  1.00  0.00           O
ATOM   4930  N   ILE H  32      90.610  95.350  83.570  1.00  0.00           N
ATOM   4931  HN  ILE H  32      91.360  95.770  83.070  1.00  0.00           H
ATOM   4932  CA  ILE H  32      90.000  94.100  83.000  1.00  0.00           C
ATOM   4933  HA  ILE H  32      89.110  93.910  83.580  1.00  0.00           H
ATOM   4934  CB  ILE H  32      89.530  94.420  81.600  1.00  0.00           C
ATOM   4935  HB  ILE H  32      90.420  94.690  80.980  1.00  0.00           H
ATOM   4936  CG2 ILE H  32      88.810  93.210  80.940  1.00  0.00           C
ATOM   4937 HG21 ILE H  32      88.570  93.200  79.860  1.00  0.00           H
ATOM   4938 HG22 ILE H  32      89.420  92.280  81.030  1.00  0.00           H
ATOM   4939 HG23 ILE H  32      87.900  93.000  81.540  1.00  0.00           H
ATOM   4940  CG1 ILE H  32      88.650  95.760  81.580  1.00  0.00           C
ATOM   4941 HG11 ILE H  32      89.190  96.580  82.090  1.00  0.00           H
ATOM   4942 HG12 ILE H  32      87.730  95.590  82.170  1.00  0.00           H
ATOM   4943  CD  ILE H  32      88.090  96.190  80.220  1.00  0.00           C
ATOM   4944  HD1 ILE H  32      87.310  95.470  79.890  1.00  0.00           H
ATOM   4945  HD2 ILE H  32      87.570  97.180  80.250  1.00  0.00           H
ATOM   4946  HD3 ILE H  32      88.760  96.140  79.330  1.00  0.00           H
ATOM   4947  C   ILE H  32      90.920  92.910  82.950  1.00  0.00           C
ATOM   4948  O   ILE H  32      91.980  92.850  82.330  1.00  0.00           O
ATOM   4949  N   GLY H  33      90.540  91.740  83.510  1.00  0.00           N
ATOM   4950  HN  GLY H  33      89.670  91.720  83.990  1.00  0.00           H
ATOM   4951  CA  GLY H  33      91.330  90.480  83.220  1.00  0.00           C
ATOM   4952  HA1 GLY H  33      91.500  90.460  82.150  1.00  0.00           H
ATOM   4953  HA2 GLY H  33      92.210  90.440  83.840  1.00  0.00           H
ATOM   4954  C   GLY H  33      90.520  89.260  83.590  1.00  0.00           C
ATOM   4955  O   GLY H  33      89.330  89.310  83.800  1.00  0.00           O
ATOM   4956  N   LEU H  34      91.260  88.150  83.810  1.00  0.00           N
ATOM   4957  HN  LEU H  34      92.200  88.160  83.500  1.00  0.00           H
ATOM   4958  CA  LEU H  34      90.680  86.870  84.190  1.00  0.00           C
ATOM   4959  HA  LEU H  34      89.610  86.920  84.030  1.00  0.00           H
ATOM   4960  CB  LEU H  34      91.360  85.650  83.450  1.00  0.00           C
ATOM   4961  HB1 LEU H  34      91.030  84.620  83.710  1.00  0.00           H
ATOM   4962  HB2 LEU H  34      92.470  85.620  83.470  1.00  0.00           H
ATOM   4963  CG  LEU H  34      91.100  85.820  81.920  1.00  0.00           C
ATOM   4964  HG  LEU H  34      91.500  86.800  81.600  1.00  0.00           H
ATOM   4965  CD1 LEU H  34      91.810  84.650  81.190  1.00  0.00           C
ATOM   4966 HD11 LEU H  34      91.450  83.620  81.410  1.00  0.00           H
ATOM   4967 HD12 LEU H  34      91.640  84.810  80.110  1.00  0.00           H
ATOM   4968 HD13 LEU H  34      92.900  84.680  81.430  1.00  0.00           H
ATOM   4969  CD2 LEU H  34      89.540  85.730  81.630  1.00  0.00           C
ATOM   4970 HD21 LEU H  34      89.010  85.040  82.320  1.00  0.00           H
ATOM   4971 HD22 LEU H  34      89.150  86.760  81.710  1.00  0.00           H
ATOM   4972 HD23 LEU H  34      89.360  85.470  80.560  1.00  0.00           H
ATOM   4973  C   LEU H  34      90.860  86.630  85.710  1.00  0.00           C
ATOM   4974  O   LEU H  34      89.890  86.690  86.400  1.00  0.00           O
ATOM   4975  N   MET H  35      92.090  86.560  86.270  1.00  0.00           N
ATOM   4976  HN  MET H  35      92.870  86.440  85.650  1.00  0.00           H
ATOM   4977  CA  MET H  35      92.420  86.690  87.710  1.00  0.00           C
ATOM   4978  HA  MET H  35      91.490  86.590  88.250  1.00  0.00           H
ATOM   4979  CB  MET H  35      93.490  85.640  88.150  1.00  0.00           C
ATOM   4980  HB1 MET H  35      93.990  85.960  89.090  1.00  0.00           H
ATOM   4981  HB2 MET H  35      94.320  85.730  87.420  1.00  0.00           H
ATOM   4982  CG  MET H  35      93.050  84.230  88.030  1.00  0.00           C
ATOM   4983  HG1 MET H  35      92.930  83.860  86.990  1.00  0.00           H
ATOM   4984  HG2 MET H  35      92.030  84.050  88.440  1.00  0.00           H
ATOM   4985  SD  MET H  35      94.150  83.090  88.880  1.00  0.00           S
ATOM   4986  CE  MET H  35      93.010  81.730  89.470  1.00  0.00           C
ATOM   4987  HE1 MET H  35      92.090  82.050  90.000  1.00  0.00           H
ATOM   4988  HE2 MET H  35      92.630  81.090  88.650  1.00  0.00           H
ATOM   4989  HE3 MET H  35      93.550  80.970  90.070  1.00  0.00           H
ATOM   4990  C   MET H  35      92.980  88.040  88.080  1.00  0.00           C
ATOM   4991  O   MET H  35      94.050  88.400  87.630  1.00  0.00           O
ATOM   4992  N   VAL H  36      92.230  88.810  88.820  1.00  0.00           N
ATOM   4993  HN  VAL H  36      91.300  88.620  89.120  1.00  0.00           H
ATOM   4994  CA  VAL H  36      92.670  90.080  89.400  1.00  0.00           C
ATOM   4995  HA  VAL H  36      93.660  90.320  89.060  1.00  0.00           H
ATOM   4996  CB  VAL H  36      91.780  91.320  89.250  1.00  0.00           C
ATOM   4997  HB  VAL H  36      90.870  91.230  89.890  1.00  0.00           H
ATOM   4998  CG1 VAL H  36      92.540  92.590  89.590  1.00  0.00           C
ATOM   4999 HG11 VAL H  36      92.020  93.510  89.240  1.00  0.00           H
ATOM   5000 HG12 VAL H  36      92.610  92.660  90.700  1.00  0.00           H
ATOM   5001 HG13 VAL H  36      93.540  92.590  89.110  1.00  0.00           H
ATOM   5002  CG2 VAL H  36      91.320  91.450  87.800  1.00  0.00           C
ATOM   5003 HG21 VAL H  36      90.650  92.320  87.630  1.00  0.00           H
ATOM   5004 HG22 VAL H  36      92.160  91.440  87.070  1.00  0.00           H
ATOM   5005 HG23 VAL H  36      90.760  90.500  87.630  1.00  0.00           H
ATOM   5006  C   VAL H  36      92.900  89.910  90.900  1.00  0.00           C
ATOM   5007  O   VAL H  36      92.020  89.270  91.550  1.00  0.00           O
ATOM   5008  N   GLY H  37      94.000  90.320  91.370  1.00  0.00           N
ATOM   5009  HN  GLY H  37      94.620  90.550  90.630  1.00  0.00           H
ATOM   5010  CA  GLY H  37      94.380  90.350  92.790  1.00  0.00           C
ATOM   5011  HA1 GLY H  37      94.220  89.320  93.090  1.00  0.00           H
ATOM   5012  HA2 GLY H  37      95.450  90.460  92.770  1.00  0.00           H
ATOM   5013  C   GLY H  37      93.800  91.380  93.630  1.00  0.00           C
ATOM   5014  O   GLY H  37      92.740  91.970  93.420  1.00  0.00           O
ATOM   5015  N   GLY H  38      94.610  91.690  94.740  1.00  0.00           N
ATOM   5016  HN  GLY H  38      95.530  91.300  94.790  1.00  0.00           H
ATOM   5017  CA  GLY H  38      94.440  92.760  95.700  1.00  0.00           C
ATOM   5018  HA1 GLY H  38      93.450  92.610  96.090  1.00  0.00           H
ATOM   5019  HA2 GLY H  38      95.240  92.730  96.430  1.00  0.00           H
ATOM   5020  C   GLY H  38      94.320  94.100  95.100  1.00  0.00           C
ATOM   5021  O   GLY H  38      95.110  94.470  94.240  1.00  0.00           O
ATOM   5022  N   VAL H  39      93.370  94.910  95.590  1.00  0.00           N
ATOM   5023  HN  VAL H  39      92.740  94.600  96.300  1.00  0.00           H
ATOM   5024  CA  VAL H  39      93.190  96.240  95.060  1.00  0.00           C
ATOM   5025  HA  VAL H  39      94.110  96.480  94.540  1.00  0.00           H
ATOM   5026  CB  VAL H  39      91.840  96.330  94.270  1.00  0.00           C
ATOM   5027  HB  VAL H  39      91.010  96.150  94.990  1.00  0.00           H
ATOM   5028  CG1 VAL H  39      91.600  97.690  93.610  1.00  0.00           C
ATOM   5029 HG11 VAL H  39      92.390  98.040  92.920  1.00  0.00           H
ATOM   5030 HG12 VAL H  39      90.620  97.620  93.090  1.00  0.00           H
ATOM   5031 HG13 VAL H  39      91.580  98.580  94.290  1.00  0.00           H
ATOM   5032  CG2 VAL H  39      91.600  95.180  93.200  1.00  0.00           C
ATOM   5033 HG21 VAL H  39      91.880  94.170  93.570  1.00  0.00           H
ATOM   5034 HG22 VAL H  39      90.550  95.130  92.830  1.00  0.00           H
ATOM   5035 HG23 VAL H  39      92.310  95.290  92.360  1.00  0.00           H
ATOM   5036  C   VAL H  39      93.200  97.300  96.140  1.00  0.00           C
ATOM   5037  O   VAL H  39      92.460  97.220  97.140  1.00  0.00           O
ATOM   5038  N   VAL H  40      94.090  98.310  96.080  1.00  0.00           N
ATOM   5039  HN  VAL H  40      94.790  98.260  95.380  1.00  0.00           H
ATOM   5040  CA  VAL H  40      94.280  99.370  97.130  1.00  0.00           C
ATOM   5041  HA  VAL H  40      93.510  99.140  97.850  1.00  0.00           H
ATOM   5042  CB  VAL H  40      95.690  99.480  97.790  1.00  0.00           C
ATOM   5043  HB  VAL H  40      96.440  99.840  97.050  1.00  0.00           H
ATOM   5044  CG1 VAL H  40      95.610 100.550  98.860  1.00  0.00           C
ATOM   5045 HG11 VAL H  40      96.580 100.730  99.360  1.00  0.00           H
ATOM   5046 HG12 VAL H  40      95.300 101.570  98.570  1.00  0.00           H
ATOM   5047 HG13 VAL H  40      94.920 100.390  99.720  1.00  0.00           H
ATOM   5048  CG2 VAL H  40      96.070  98.060  98.390  1.00  0.00           C
ATOM   5049 HG21 VAL H  40      95.680  97.940  99.420  1.00  0.00           H
ATOM   5050 HG22 VAL H  40      95.910  97.270  97.630  1.00  0.00           H
ATOM   5051 HG23 VAL H  40      97.150  98.220  98.580  1.00  0.00           H
ATOM   5052  C   VAL H  40      94.020 100.720  96.490  1.00  0.00           C
ATOM   5053  O   VAL H  40      94.650 101.170  95.550  1.00  0.00           O
ATOM   5054  N   ILE H  41      92.920 101.290  97.010  1.00  0.00           N
ATOM   5055  HN  ILE H  41      92.330 100.830  97.670  1.00  0.00           H
ATOM   5056  CA  ILE H  41      92.490 102.660  96.680  1.00  0.00           C
ATOM   5057  HA  ILE H  41      92.860 103.030  95.740  1.00  0.00           H
ATOM   5058  CB  ILE H  41      91.010 102.720  96.830  1.00  0.00           C
ATOM   5059  HB  ILE H  41      90.750 102.590  97.900  1.00  0.00           H
ATOM   5060  CG2 ILE H  41      90.460 104.180  96.440  1.00  0.00           C
[truncated: 244,122 more chars]
