# Supplementary material for: Modulation of Aβ1–42 Aggregation by a SARS-CoV‑2 Protein Fragment
Source: J Chem Inf Model. 2025 Oct 1;65(20):11342–56. doi: 10.1021/acs.jcim.5c01811 (PMC12570137; doi:10.1021/acs.jcim.5c01811)
Supplement: Supplementary file 2 [file ci5c01811_si_002.zip › AB-coordinates/FIBRIL/5KK3/CONTROL/SFC3_initial.pdb]

REMARK    GENERATED BY TRJCONV
TITLE     Protein in water
REMARK    THIS IS A SIMULATION BOX
CRYST1  175.989  175.989  175.989  90.00  90.00  90.00 P 1           1
MODEL        1
ATOM      1  CH3 ACE A   0      41.740  84.590 118.930  1.00  0.00           C
ATOM      2 HH31 ACE A   0      40.940  83.930 119.310  1.00  0.00           H
ATOM      3 HH32 ACE A   0      41.420  85.650 119.020  1.00  0.00           H
ATOM      4 HH33 ACE A   0      41.900  84.360 117.850  1.00  0.00           H
ATOM      5  C   ACE A   0      42.990  84.380 119.680  1.00  0.00           C
ATOM      6  O   ACE A   0      43.680  85.330 120.040  1.00  0.00           O
ATOM      7  N   ASP A   1      43.320  83.110 119.920  1.00  0.00           N
ATOM      8  HN  ASP A   1      42.690  82.370 119.660  1.00  0.00           H
ATOM      9  CA  ASP A   1      44.590  82.680 120.460  1.00  0.00           C
ATOM     10  HA  ASP A   1      45.140  83.540 120.820  1.00  0.00           H
ATOM     11  CB  ASP A   1      44.400  81.660 121.620  1.00  0.00           C
ATOM     12  HB1 ASP A   1      43.940  80.730 121.240  1.00  0.00           H
ATOM     13  HB2 ASP A   1      43.740  82.100 122.390  1.00  0.00           H
ATOM     14  CG  ASP A   1      45.720  81.320 122.290  1.00  0.00           C
ATOM     15  OD1 ASP A   1      46.710  82.070 122.090  1.00  0.00           O
ATOM     16  OD2 ASP A   1      45.770  80.340 123.080  1.00  0.00           O
ATOM     17  C   ASP A   1      45.380  82.080 119.290  1.00  0.00           C
ATOM     18  O   ASP A   1      44.980  81.080 118.690  1.00  0.00           O
ATOM     19  N   ALA A   2      46.500  82.720 118.930  1.00  0.00           N
ATOM     20  HN  ALA A   2      46.810  83.520 119.430  1.00  0.00           H
ATOM     21  CA  ALA A   2      47.320  82.280 117.830  1.00  0.00           C
ATOM     22  HA  ALA A   2      47.300  81.200 117.770  1.00  0.00           H
ATOM     23  CB  ALA A   2      46.860  82.920 116.510  1.00  0.00           C
ATOM     24  HB1 ALA A   2      45.810  82.640 116.300  1.00  0.00           H
ATOM     25  HB2 ALA A   2      46.910  84.030 116.560  1.00  0.00           H
ATOM     26  HB3 ALA A   2      47.490  82.580 115.650  1.00  0.00           H
ATOM     27  C   ALA A   2      48.750  82.690 118.140  1.00  0.00           C
ATOM     28  O   ALA A   2      48.990  83.670 118.840  1.00  0.00           O
ATOM     29  N   GLU A   3      49.720  81.910 117.660  1.00  0.00           N
ATOM     30  HN  GLU A   3      49.510  81.050 117.200  1.00  0.00           H
ATOM     31  CA  GLU A   3      51.130  82.220 117.820  1.00  0.00           C
ATOM     32  HA  GLU A   3      51.260  83.240 118.150  1.00  0.00           H
ATOM     33  CB  GLU A   3      51.790  81.260 118.840  1.00  0.00           C
ATOM     34  HB1 GLU A   3      51.720  80.210 118.480  1.00  0.00           H
ATOM     35  HB2 GLU A   3      51.170  81.320 119.760  1.00  0.00           H
ATOM     36  CG  GLU A   3      53.250  81.600 119.220  1.00  0.00           C
ATOM     37  HG1 GLU A   3      53.360  82.680 119.410  1.00  0.00           H
ATOM     38  HG2 GLU A   3      53.940  81.320 118.390  1.00  0.00           H
ATOM     39  CD  GLU A   3      53.670  80.860 120.480  1.00  0.00           C
ATOM     40  OE1 GLU A   3      53.350  81.350 121.600  1.00  0.00           O
ATOM     41  OE2 GLU A   3      54.300  79.780 120.370  1.00  0.00           O
ATOM     42  C   GLU A   3      51.770  82.100 116.450  1.00  0.00           C
ATOM     43  O   GLU A   3      51.800  81.020 115.860  1.00  0.00           O
ATOM     44  N   PHE A   4      52.260  83.220 115.900  1.00  0.00           N
ATOM     45  HN  PHE A   4      52.160  84.110 116.360  1.00  0.00           H
ATOM     46  CA  PHE A   4      52.910  83.250 114.600  1.00  0.00           C
ATOM     47  HA  PHE A   4      52.820  82.290 114.110  1.00  0.00           H
ATOM     48  CB  PHE A   4      52.320  84.350 113.670  1.00  0.00           C
ATOM     49  HB1 PHE A   4      52.850  84.370 112.690  1.00  0.00           H
ATOM     50  HB2 PHE A   4      52.420  85.360 114.140  1.00  0.00           H
ATOM     51  CG  PHE A   4      50.870  84.090 113.400  1.00  0.00           C
ATOM     52  CD1 PHE A   4      49.860  84.830 114.040  1.00  0.00           C
ATOM     53  HD1 PHE A   4      50.130  85.580 114.760  1.00  0.00           H
ATOM     54  CE1 PHE A   4      48.510  84.600 113.750  1.00  0.00           C
ATOM     55  HE1 PHE A   4      47.740  85.170 114.250  1.00  0.00           H
ATOM     56  CZ  PHE A   4      48.150  83.630 112.810  1.00  0.00           C
ATOM     57  HZ  PHE A   4      47.110  83.450 112.580  1.00  0.00           H
ATOM     58  CD2 PHE A   4      50.500  83.130 112.440  1.00  0.00           C
ATOM     59  HD2 PHE A   4      51.260  82.570 111.910  1.00  0.00           H
ATOM     60  CE2 PHE A   4      49.150  82.890 112.150  1.00  0.00           C
ATOM     61  HE2 PHE A   4      48.870  82.160 111.410  1.00  0.00           H
ATOM     62  C   PHE A   4      54.380  83.520 114.810  1.00  0.00           C
ATOM     63  O   PHE A   4      54.780  84.580 115.310  1.00  0.00           O
ATOM     64  N   ARG A   5      55.250  82.560 114.450  1.00  0.00           N
ATOM     65  HN  ARG A   5      54.920  81.720 113.990  1.00  0.00           H
ATOM     66  CA  ARG A   5      56.670  82.730 114.620  1.00  0.00           C
ATOM     67  HA  ARG A   5      56.920  83.780 114.700  1.00  0.00           H
ATOM     68  CB  ARG A   5      57.210  82.000 115.880  1.00  0.00           C
ATOM     69  HB1 ARG A   5      57.130  80.890 115.740  1.00  0.00           H
ATOM     70  HB2 ARG A   5      56.560  82.260 116.740  1.00  0.00           H
ATOM     71  CG  ARG A   5      58.660  82.390 116.230  1.00  0.00           C
ATOM     72  HG1 ARG A   5      58.650  83.440 116.610  1.00  0.00           H
ATOM     73  HG2 ARG A   5      59.290  82.370 115.320  1.00  0.00           H
ATOM     74  CD  ARG A   5      59.310  81.470 117.270  1.00  0.00           C
ATOM     75  HD1 ARG A   5      59.420  80.450 116.850  1.00  0.00           H
ATOM     76  HD2 ARG A   5      58.700  81.440 118.200  1.00  0.00           H
ATOM     77  NE  ARG A   5      60.660  82.050 117.570  1.00  0.00           N
ATOM     78  HE  ARG A   5      60.870  82.960 117.250  1.00  0.00           H
ATOM     79  CZ  ARG A   5      61.450  81.560 118.520  1.00  0.00           C
ATOM     80  NH1 ARG A   5      61.280  80.370 119.050  1.00  0.00           N
ATOM     81 HH11 ARG A   5      60.780  79.680 118.510  1.00  0.00           H
ATOM     82 HH12 ARG A   5      61.940  80.070 119.730  1.00  0.00           H
ATOM     83  NH2 ARG A   5      62.460  82.270 118.970  1.00  0.00           N
ATOM     84 HH21 ARG A   5      62.660  83.170 118.560  1.00  0.00           H
ATOM     85 HH22 ARG A   5      63.000  81.920 119.730  1.00  0.00           H
ATOM     86  C   ARG A   5      57.390  82.200 113.390  1.00  0.00           C
ATOM     87  O   ARG A   5      57.610  81.000 113.220  1.00  0.00           O
ATOM     88  N   HIS A   6      57.870  83.120 112.540  1.00  0.00           N
ATOM     89  HN  HIS A   6      57.660  84.090 112.670  1.00  0.00           H
ATOM     90  CA  HIS A   6      58.830  82.810 111.500  1.00  0.00           C
ATOM     91  HA  HIS A   6      58.780  81.760 111.250  1.00  0.00           H
ATOM     92  CB  HIS A   6      58.590  83.620 110.220  1.00  0.00           C
ATOM     93  HB1 HIS A   6      59.430  83.500 109.490  1.00  0.00           H
ATOM     94  HB2 HIS A   6      58.510  84.700 110.460  1.00  0.00           H
ATOM     95  ND1 HIS A   6      57.320  82.070 108.760  1.00  0.00           N
ATOM     96  CG  HIS A   6      57.330  83.200 109.560  1.00  0.00           C
ATOM     97  CE1 HIS A   6      56.070  81.970 108.330  1.00  0.00           C
ATOM     98  HE1 HIS A   6      55.680  81.180 107.690  1.00  0.00           H
ATOM     99  NE2 HIS A   6      55.290  82.980 108.800  1.00  0.00           N
ATOM    100  HE2 HIS A   6      54.290  83.080 108.710  1.00  0.00           H
ATOM    101  CD2 HIS A   6      56.100  83.780 109.580  1.00  0.00           C
ATOM    102  HD2 HIS A   6      55.760  84.660 110.100  1.00  0.00           H
ATOM    103  C   HIS A   6      60.210  83.100 112.040  1.00  0.00           C
ATOM    104  O   HIS A   6      60.420  84.130 112.680  1.00  0.00           O
ATOM    105  N   ASP A   7      61.160  82.180 111.840  1.00  0.00           N
ATOM    106  HN  ASP A   7      60.970  81.340 111.340  1.00  0.00           H
ATOM    107  CA  ASP A   7      62.540  82.400 112.210  1.00  0.00           C
ATOM    108  HA  ASP A   7      62.710  83.430 112.490  1.00  0.00           H
ATOM    109  CB  ASP A   7      62.920  81.480 113.410  1.00  0.00           C
ATOM    110  HB1 ASP A   7      62.680  80.420 113.170  1.00  0.00           H
ATOM    111  HB2 ASP A   7      62.320  81.780 114.300  1.00  0.00           H
ATOM    112  CG  ASP A   7      64.380  81.590 113.780  1.00  0.00           C
ATOM    113  OD1 ASP A   7      64.880  82.740 113.900  1.00  0.00           O
ATOM    114  OD2 ASP A   7      65.020  80.520 113.980  1.00  0.00           O
ATOM    115  C   ASP A   7      63.380  82.120 110.980  1.00  0.00           C
ATOM    116  O   ASP A   7      63.440  80.990 110.490  1.00  0.00           O
ATOM    117  N   SER A   8      64.030  83.150 110.420  1.00  0.00           N
ATOM    118  HN  SER A   8      63.920  84.080 110.780  1.00  0.00           H
ATOM    119  CA  SER A   8      64.860  82.990 109.240  1.00  0.00           C
ATOM    120  HA  SER A   8      65.060  81.950 109.060  1.00  0.00           H
ATOM    121  CB  SER A   8      64.170  83.580 107.980  1.00  0.00           C
ATOM    122  HB1 SER A   8      63.220  83.030 107.810  1.00  0.00           H
ATOM    123  HB2 SER A   8      64.810  83.420 107.090  1.00  0.00           H
ATOM    124  OG  SER A   8      63.880  84.970 108.150  1.00  0.00           O
ATOM    125  HG1 SER A   8      64.680  85.330 108.580  1.00  0.00           H
ATOM    126  C   SER A   8      66.200  83.670 109.430  1.00  0.00           C
ATOM    127  O   SER A   8      66.290  84.900 109.460  1.00  0.00           O
ATOM    128  N   GLY A   9      67.280  82.870 109.550  1.00  0.00           N
ATOM    129  HN  GLY A   9      67.170  81.880 109.560  1.00  0.00           H
ATOM    130  CA  GLY A   9      68.650  83.370 109.630  1.00  0.00           C
ATOM    131  HA1 GLY A   9      68.670  84.450 109.590  1.00  0.00           H
ATOM    132  HA2 GLY A   9      69.080  82.980 110.540  1.00  0.00           H
ATOM    133  C   GLY A   9      69.450  82.850 108.480  1.00  0.00           C
ATOM    134  O   GLY A   9      69.980  81.740 108.550  1.00  0.00           O
ATOM    135  N   TYR A  10      69.550  83.620 107.390  1.00  0.00           N
ATOM    136  HN  TYR A  10      69.110  84.510 107.340  1.00  0.00           H
ATOM    137  CA  TYR A  10      70.330  83.230 106.230  1.00  0.00           C
ATOM    138  HA  TYR A  10      70.350  82.140 106.160  1.00  0.00           H
ATOM    139  CB  TYR A  10      69.730  83.790 104.910  1.00  0.00           C
ATOM    140  HB1 TYR A  10      70.320  83.450 104.030  1.00  0.00           H
ATOM    141  HB2 TYR A  10      69.730  84.900 104.920  1.00  0.00           H
ATOM    142  CG  TYR A  10      68.320  83.300 104.720  1.00  0.00           C
ATOM    143  CD1 TYR A  10      68.070  81.990 104.280  1.00  0.00           C
ATOM    144  HD1 TYR A  10      68.900  81.320 104.080  1.00  0.00           H
ATOM    145  CE1 TYR A  10      66.760  81.540 104.070  1.00  0.00           C
ATOM    146  HE1 TYR A  10      66.580  80.530 103.740  1.00  0.00           H
ATOM    147  CZ  TYR A  10      65.680  82.400 104.310  1.00  0.00           C
ATOM    148  OH  TYR A  10      64.360  81.950 104.080  1.00  0.00           O
ATOM    149  HH  TYR A  10      63.740  82.530 104.570  1.00  0.00           H
ATOM    150  CD2 TYR A  10      67.220  84.150 104.950  1.00  0.00           C
ATOM    151  HD2 TYR A  10      67.400  85.160 105.280  1.00  0.00           H
ATOM    152  CE2 TYR A  10      65.910  83.710 104.740  1.00  0.00           C
ATOM    153  HE2 TYR A  10      65.080  84.380 104.920  1.00  0.00           H
ATOM    154  C   TYR A  10      71.760  83.710 106.370  1.00  0.00           C
ATOM    155  O   TYR A  10      72.030  84.910 106.430  1.00  0.00           O
ATOM    156  N   GLU A  11      72.720  82.770 106.440  1.00  0.00           N
ATOM    157  HN  GLU A  11      72.490  81.810 106.380  1.00  0.00           H
ATOM    158  CA  GLU A  11      74.130  83.100 106.570  1.00  0.00           C
ATOM    159  HA  GLU A  11      74.290  84.150 106.400  1.00  0.00           H
ATOM    160  CB  GLU A  11      74.680  82.750 107.990  1.00  0.00           C
ATOM    161  HB1 GLU A  11      75.760  82.990 108.010  1.00  0.00           H
ATOM    162  HB2 GLU A  11      74.570  81.660 108.200  1.00  0.00           H
ATOM    163  CG  GLU A  11      73.950  83.540 109.110  1.00  0.00           C
ATOM    164  HG1 GLU A  11      73.030  83.020 109.420  1.00  0.00           H
ATOM    165  HG2 GLU A  11      73.660  84.530 108.700  1.00  0.00           H
ATOM    166  CD  GLU A  11      74.820  83.790 110.340  1.00  0.00           C
ATOM    167  OE1 GLU A  11      75.200  84.980 110.540  1.00  0.00           O
ATOM    168  OE2 GLU A  11      75.110  82.850 111.110  1.00  0.00           O
ATOM    169  C   GLU A  11      74.920  82.350 105.520  1.00  0.00           C
ATOM    170  O   GLU A  11      74.980  81.120 105.510  1.00  0.00           O
ATOM    171  N   VAL A  12      75.550  83.090 104.580  1.00  0.00           N
ATOM    172  HN  VAL A  12      75.350  84.070 104.500  1.00  0.00           H
ATOM    173  CA  VAL A  12      76.450  82.550 103.570  1.00  0.00           C
ATOM    174  HA  VAL A  12      76.850  81.610 103.930  1.00  0.00           H
ATOM    175  CB  VAL A  12      75.760  82.290 102.220  1.00  0.00           C
ATOM    176  HB  VAL A  12      76.510  82.280 101.390  1.00  0.00           H
ATOM    177  CG1 VAL A  12      75.100  80.890 102.230  1.00  0.00           C
ATOM    178 HG11 VAL A  12      74.640  80.680 101.240  1.00  0.00           H
ATOM    179 HG12 VAL A  12      75.840  80.100 102.450  1.00  0.00           H
ATOM    180 HG13 VAL A  12      74.290  80.850 103.000  1.00  0.00           H
ATOM    181  CG2 VAL A  12      74.700  83.370 101.920  1.00  0.00           C
ATOM    182 HG21 VAL A  12      74.340  83.270 100.880  1.00  0.00           H
ATOM    183 HG22 VAL A  12      73.820  83.250 102.590  1.00  0.00           H
ATOM    184 HG23 VAL A  12      75.120  84.380 102.070  1.00  0.00           H
ATOM    185  C   VAL A  12      77.660  83.470 103.440  1.00  0.00           C
ATOM    186  O   VAL A  12      78.380  83.490 102.440  1.00  0.00           O
ATOM    187  N   HIS A  13      77.940  84.260 104.500  1.00  0.00           N
ATOM    188  HN  HIS A  13      77.360  84.180 105.310  1.00  0.00           H
ATOM    189  CA  HIS A  13      78.940  85.310 104.510  1.00  0.00           C
ATOM    190  HA  HIS A  13      79.230  85.540 103.500  1.00  0.00           H
ATOM    191  CB  HIS A  13      78.340  86.600 105.120  1.00  0.00           C
ATOM    192  HB1 HIS A  13      77.660  87.010 104.350  1.00  0.00           H
ATOM    193  HB2 HIS A  13      79.100  87.380 105.320  1.00  0.00           H
ATOM    194  ND1 HIS A  13      76.270  87.020 106.440  1.00  0.00           N
ATOM    195  CG  HIS A  13      77.500  86.390 106.360  1.00  0.00           C
ATOM    196  CE1 HIS A  13      75.760  86.630 107.590  1.00  0.00           C
ATOM    197  HE1 HIS A  13      74.780  86.930 107.980  1.00  0.00           H
ATOM    198  NE2 HIS A  13      76.580  85.780 108.250  1.00  0.00           N
ATOM    199  HE2 HIS A  13      76.360  85.330 109.120  1.00  0.00           H
ATOM    200  CD2 HIS A  13      77.710  85.630 107.470  1.00  0.00           C
ATOM    201  HD2 HIS A  13      78.540  84.990 107.730  1.00  0.00           H
ATOM    202  C   HIS A  13      80.220  84.920 105.230  1.00  0.00           C
ATOM    203  O   HIS A  13      80.600  85.540 106.230  1.00  0.00           O
ATOM    204  N   HIS A  14      80.950  83.900 104.740  1.00  0.00           N
ATOM    205  HN  HIS A  14      80.650  83.410 103.920  1.00  0.00           H
ATOM    206  CA  HIS A  14      82.210  83.490 105.340  1.00  0.00           C
ATOM    207  HA  HIS A  14      82.470  84.120 106.180  1.00  0.00           H
ATOM    208  CB  HIS A  14      82.120  82.020 105.820  1.00  0.00           C
ATOM    209  HB1 HIS A  14      82.470  81.300 105.070  1.00  0.00           H
ATOM    210  HB2 HIS A  14      81.050  81.790 106.020  1.00  0.00           H
ATOM    211  ND1 HIS A  14      82.360  82.250 108.280  1.00  0.00           N
ATOM    212  CG  HIS A  14      82.840  81.720 107.090  1.00  0.00           C
ATOM    213  CE1 HIS A  14      83.050  81.630 109.210  1.00  0.00           C
ATOM    214  HE1 HIS A  14      82.920  81.770 110.290  1.00  0.00           H
ATOM    215  NE2 HIS A  14      83.930  80.740 108.690  1.00  0.00           N
ATOM    216  HE2 HIS A  14      84.460  80.040 109.190  1.00  0.00           H
ATOM    217  CD2 HIS A  14      83.800  80.800 107.320  1.00  0.00           C
ATOM    218  HD2 HIS A  14      84.330  80.160 106.630  1.00  0.00           H
ATOM    219  C   HIS A  14      83.320  83.620 104.310  1.00  0.00           C
ATOM    220  O   HIS A  14      83.460  82.790 103.410  1.00  0.00           O
ATOM    221  N   GLN A  15      84.170  84.650 104.420  1.00  0.00           N
ATOM    222  HN  GLN A  15      84.110  85.280 105.190  1.00  0.00           H
ATOM    223  CA  GLN A  15      85.170  84.970 103.420  1.00  0.00           C
ATOM    224  HA  GLN A  15      85.240  84.180 102.680  1.00  0.00           H
ATOM    225  CB  GLN A  15      84.780  86.280 102.690  1.00  0.00           C
ATOM    226  HB1 GLN A  15      84.480  87.050 103.440  1.00  0.00           H
ATOM    227  HB2 GLN A  15      83.860  86.040 102.110  1.00  0.00           H
ATOM    228  CG  GLN A  15      85.830  86.850 101.700  1.00  0.00           C
ATOM    229  HG1 GLN A  15      85.280  87.150 100.780  1.00  0.00           H
ATOM    230  HG2 GLN A  15      86.580  86.090 101.410  1.00  0.00           H
ATOM    231  CD  GLN A  15      86.540  88.130 102.160  1.00  0.00           C
ATOM    232  OE1 GLN A  15      86.710  89.050 101.380  1.00  0.00           O
ATOM    233  NE2 GLN A  15      86.960  88.220 103.440  1.00  0.00           N
ATOM    234 HE21 GLN A  15      86.830  87.450 104.070  1.00  0.00           H
ATOM    235 HE22 GLN A  15      87.430  89.050 103.720  1.00  0.00           H
ATOM    236  C   GLN A  15      86.540  85.090 104.050  1.00  0.00           C
ATOM    237  O   GLN A  15      86.710  85.860 105.000  1.00  0.00           O
ATOM    238  N   LYS A  16      87.560  84.360 103.570  1.00  0.00           N
ATOM    239  HN  LYS A  16      87.420  83.740 102.790  1.00  0.00           H
ATOM    240  CA  LYS A  16      88.870  84.370 104.190  1.00  0.00           C
ATOM    241  HA  LYS A  16      88.870  85.020 105.050  1.00  0.00           H
ATOM    242  CB  LYS A  16      89.280  82.960 104.660  1.00  0.00           C
ATOM    243  HB1 LYS A  16      89.690  82.350 103.830  1.00  0.00           H
ATOM    244  HB2 LYS A  16      88.330  82.460 104.980  1.00  0.00           H
ATOM    245  CG  LYS A  16      90.220  82.940 105.890  1.00  0.00           C
ATOM    246  HG1 LYS A  16      89.730  82.340 106.690  1.00  0.00           H
ATOM    247  HG2 LYS A  16      90.330  83.980 106.290  1.00  0.00           H
ATOM    248  CD  LYS A  16      91.620  82.340 105.630  1.00  0.00           C
ATOM    249  HD1 LYS A  16      91.480  81.310 105.230  1.00  0.00           H
ATOM    250  HD2 LYS A  16      92.140  82.930 104.850  1.00  0.00           H
ATOM    251  CE  LYS A  16      92.450  82.290 106.920  1.00  0.00           C
ATOM    252  HE1 LYS A  16      91.850  81.810 107.720  1.00  0.00           H
ATOM    253  HE2 LYS A  16      92.740  83.310 107.240  1.00  0.00           H
ATOM    254  NZ  LYS A  16      93.670  81.470 106.780  1.00  0.00           N
ATOM    255  HZ1 LYS A  16      94.210  81.500 107.680  1.00  0.00           H
ATOM    256  HZ2 LYS A  16      93.420  80.480 106.570  1.00  0.00           H
ATOM    257  HZ3 LYS A  16      94.330  81.810 106.050  1.00  0.00           H
ATOM    258  C   LYS A  16      89.890  84.940 103.210  1.00  0.00           C
ATOM    259  O   LYS A  16      90.130  84.400 102.130  1.00  0.00           O
ATOM    260  N   LEU A  17      90.490  86.080 103.590  1.00  0.00           N
ATOM    261  HN  LEU A  17      90.240  86.480 104.470  1.00  0.00           H
ATOM    262  CA  LEU A  17      91.360  86.890 102.760  1.00  0.00           C
ATOM    263  HA  LEU A  17      91.420  86.490 101.750  1.00  0.00           H
ATOM    264  CB  LEU A  17      90.760  88.330 102.760  1.00  0.00           C
ATOM    265  HB1 LEU A  17      90.890  88.780 103.770  1.00  0.00           H
ATOM    266  HB2 LEU A  17      89.660  88.210 102.630  1.00  0.00           H
ATOM    267  CG  LEU A  17      91.200  89.350 101.680  1.00  0.00           C
ATOM    268  HG  LEU A  17      90.870  90.360 102.030  1.00  0.00           H
ATOM    269  CD1 LEU A  17      92.720  89.420 101.470  1.00  0.00           C
ATOM    270 HD11 LEU A  17      92.980  90.160 100.680  1.00  0.00           H
ATOM    271 HD12 LEU A  17      93.250  89.680 102.410  1.00  0.00           H
ATOM    272 HD13 LEU A  17      93.110  88.440 101.120  1.00  0.00           H
ATOM    273  CD2 LEU A  17      90.480  89.110 100.350  1.00  0.00           C
ATOM    274 HD21 LEU A  17      90.780  89.860  99.590  1.00  0.00           H
ATOM    275 HD22 LEU A  17      90.710  88.100  99.970  1.00  0.00           H
ATOM    276 HD23 LEU A  17      89.370  89.180 100.490  1.00  0.00           H
ATOM    277  C   LEU A  17      92.760  86.900 103.380  1.00  0.00           C
ATOM    278  O   LEU A  17      92.960  87.460 104.460  1.00  0.00           O
ATOM    279  N   VAL A  18      93.780  86.280 102.740  1.00  0.00           N
ATOM    280  HN  VAL A  18      93.610  85.760 101.890  1.00  0.00           H
ATOM    281  CA  VAL A  18      95.150  86.280 103.260  1.00  0.00           C
ATOM    282  HA  VAL A  18      95.220  87.040 104.020  1.00  0.00           H
ATOM    283  CB  VAL A  18      95.580  84.980 103.940  1.00  0.00           C
ATOM    284  HB  VAL A  18      96.660  85.050 104.240  1.00  0.00           H
ATOM    285  CG1 VAL A  18      94.780  84.810 105.240  1.00  0.00           C
ATOM    286 HG11 VAL A  18      95.150  83.940 105.810  1.00  0.00           H
ATOM    287 HG12 VAL A  18      94.890  85.710 105.880  1.00  0.00           H
ATOM    288 HG13 VAL A  18      93.700  84.670 105.020  1.00  0.00           H
ATOM    289  CG2 VAL A  18      95.420  83.760 103.020  1.00  0.00           C
ATOM    290 HG21 VAL A  18      95.720  82.840 103.550  1.00  0.00           H
ATOM    291 HG22 VAL A  18      94.360  83.650 102.690  1.00  0.00           H
ATOM    292 HG23 VAL A  18      96.060  83.860 102.120  1.00  0.00           H
ATOM    293  C   VAL A  18      96.200  86.700 102.240  1.00  0.00           C
ATOM    294  O   VAL A  18      96.160  86.320 101.070  1.00  0.00           O
ATOM    295  N   PHE A  19      97.160  87.540 102.690  1.00  0.00           N
ATOM    296  HN  PHE A  19      97.120  87.880 103.620  1.00  0.00           H
ATOM    297  CA  PHE A  19      98.350  87.920 101.950  1.00  0.00           C
ATOM    298  HA  PHE A  19      98.490  87.260 101.110  1.00  0.00           H
ATOM    299  CB  PHE A  19      98.250  89.410 101.480  1.00  0.00           C
ATOM    300  HB1 PHE A  19      98.130  90.070 102.370  1.00  0.00           H
ATOM    301  HB2 PHE A  19      97.340  89.510 100.860  1.00  0.00           H
ATOM    302  CG  PHE A  19      99.400  89.930 100.640  1.00  0.00           C
ATOM    303  CD1 PHE A  19     100.130  89.100  99.770  1.00  0.00           C
ATOM    304  HD1 PHE A  19      99.930  88.040  99.720  1.00  0.00           H
ATOM    305  CE1 PHE A  19     101.090  89.650  98.910  1.00  0.00           C
ATOM    306  HE1 PHE A  19     101.640  89.000  98.240  1.00  0.00           H
ATOM    307  CZ  PHE A  19     101.340  91.020  98.910  1.00  0.00           C
ATOM    308  HZ  PHE A  19     102.060  91.440  98.220  1.00  0.00           H
ATOM    309  CD2 PHE A  19      99.690  91.310 100.660  1.00  0.00           C
ATOM    310  HD2 PHE A  19      99.130  91.960 101.320  1.00  0.00           H
ATOM    311  CE2 PHE A  19     100.650  91.850  99.800  1.00  0.00           C
ATOM    312  HE2 PHE A  19     100.830  92.920  99.800  1.00  0.00           H
ATOM    313  C   PHE A  19      99.530  87.780 102.900  1.00  0.00           C
ATOM    314  O   PHE A  19      99.530  88.410 103.960  1.00  0.00           O
ATOM    315  N   PHE A  20     100.540  86.940 102.610  1.00  0.00           N
ATOM    316  HN  PHE A  20     100.500  86.370 101.780  1.00  0.00           H
ATOM    317  CA  PHE A  20     101.690  86.730 103.490  1.00  0.00           C
ATOM    318  HA  PHE A  20     102.230  85.880 103.100  1.00  0.00           H
ATOM    319  CB  PHE A  20     102.690  87.930 103.500  1.00  0.00           C
ATOM    320  HB1 PHE A  20     103.440  87.830 104.320  1.00  0.00           H
ATOM    321  HB2 PHE A  20     102.140  88.890 103.660  1.00  0.00           H
ATOM    322  CG  PHE A  20     103.480  88.020 102.220  1.00  0.00           C
ATOM    323  CD1 PHE A  20     104.460  87.050 101.950  1.00  0.00           C
ATOM    324  HD1 PHE A  20     104.590  86.220 102.640  1.00  0.00           H
ATOM    325  CE1 PHE A  20     105.260  87.150 100.810  1.00  0.00           C
ATOM    326  HE1 PHE A  20     106.000  86.390 100.600  1.00  0.00           H
ATOM    327  CZ  PHE A  20     105.110  88.240  99.940  1.00  0.00           C
ATOM    328  HZ  PHE A  20     105.740  88.310  99.070  1.00  0.00           H
ATOM    329  CD2 PHE A  20     103.320  89.090 101.340  1.00  0.00           C
ATOM    330  HD2 PHE A  20     102.560  89.830 101.540  1.00  0.00           H
ATOM    331  CE2 PHE A  20     104.140  89.210 100.210  1.00  0.00           C
ATOM    332  HE2 PHE A  20     104.030  90.040  99.530  1.00  0.00           H
ATOM    333  C   PHE A  20     101.340  86.330 104.920  1.00  0.00           C
ATOM    334  O   PHE A  20     101.490  87.090 105.880  1.00  0.00           O
ATOM    335  N   ALA A  21     100.800  85.110 105.110  1.00  0.00           N
ATOM    336  HN  ALA A  21     100.680  84.490 104.330  1.00  0.00           H
ATOM    337  CA  ALA A  21     100.310  84.690 106.410  1.00  0.00           C
ATOM    338  HA  ALA A  21      99.930  85.550 106.950  1.00  0.00           H
ATOM    339  CB  ALA A  21      99.150  83.690 106.210  1.00  0.00           C
ATOM    340  HB1 ALA A  21      98.350  84.150 105.580  1.00  0.00           H
ATOM    341  HB2 ALA A  21      99.490  82.760 105.710  1.00  0.00           H
ATOM    342  HB3 ALA A  21      98.700  83.420 107.190  1.00  0.00           H
ATOM    343  C   ALA A  21     101.370  84.050 107.300  1.00  0.00           C
ATOM    344  O   ALA A  21     101.230  84.030 108.530  1.00  0.00           O
ATOM    345  N   GLU A  22     102.450  83.530 106.710  1.00  0.00           N
ATOM    346  HN  GLU A  22     102.580  83.630 105.730  1.00  0.00           H
ATOM    347  CA  GLU A  22     103.390  82.650 107.380  1.00  0.00           C
ATOM    348  HA  GLU A  22     103.170  82.620 108.440  1.00  0.00           H
ATOM    349  CB  GLU A  22     103.240  81.200 106.830  1.00  0.00           C
ATOM    350  HB1 GLU A  22     103.970  80.530 107.330  1.00  0.00           H
ATOM    351  HB2 GLU A  22     103.490  81.220 105.750  1.00  0.00           H
ATOM    352  CG  GLU A  22     101.840  80.550 107.010  1.00  0.00           C
ATOM    353  HG1 GLU A  22     101.850  79.570 106.480  1.00  0.00           H
ATOM    354  HG2 GLU A  22     101.060  81.180 106.530  1.00  0.00           H
ATOM    355  CD  GLU A  22     101.410  80.260 108.430  1.00  0.00           C
ATOM    356  OE1 GLU A  22     100.270  79.760 108.610  1.00  0.00           O
ATOM    357  OE2 GLU A  22     102.180  80.510 109.400  1.00  0.00           O
ATOM    358  C   GLU A  22     104.820  83.190 107.270  1.00  0.00           C
ATOM    359  O   GLU A  22     105.030  84.390 107.110  1.00  0.00           O
ATOM    360  N   ASP A  23     105.860  82.340 107.420  1.00  0.00           N
ATOM    361  HN  ASP A  23     105.730  81.340 107.420  1.00  0.00           H
ATOM    362  CA  ASP A  23     107.230  82.770 107.630  1.00  0.00           C
ATOM    363  HA  ASP A  23     107.240  83.770 108.040  1.00  0.00           H
ATOM    364  CB  ASP A  23     107.820  81.800 108.690  1.00  0.00           C
ATOM    365  HB1 ASP A  23     107.630  80.770 108.330  1.00  0.00           H
ATOM    366  HB2 ASP A  23     107.270  81.940 109.650  1.00  0.00           H
ATOM    367  CG  ASP A  23     109.300  81.910 108.970  1.00  0.00           C
ATOM    368  OD1 ASP A  23     109.880  83.020 108.910  1.00  0.00           O
ATOM    369  OD2 ASP A  23     109.870  80.870 109.380  1.00  0.00           O
ATOM    370  C   ASP A  23     108.020  82.810 106.320  1.00  0.00           C
ATOM    371  O   ASP A  23     108.360  81.800 105.720  1.00  0.00           O
ATOM    372  N   VAL A  24     108.320  84.030 105.810  1.00  0.00           N
ATOM    373  HN  VAL A  24     108.070  84.850 106.310  1.00  0.00           H
ATOM    374  CA  VAL A  24     108.910  84.200 104.490  1.00  0.00           C
ATOM    375  HA  VAL A  24     109.100  83.240 104.050  1.00  0.00           H
ATOM    376  CB  VAL A  24     107.980  84.960 103.550  1.00  0.00           C
ATOM    377  HB  VAL A  24     107.750  85.970 103.970  1.00  0.00           H
ATOM    378  CG1 VAL A  24     108.650  85.130 102.170  1.00  0.00           C
ATOM    379 HG11 VAL A  24     107.900  85.500 101.430  1.00  0.00           H
ATOM    380 HG12 VAL A  24     109.490  85.860 102.200  1.00  0.00           H
ATOM    381 HG13 VAL A  24     109.040  84.160 101.800  1.00  0.00           H
ATOM    382  CG2 VAL A  24     106.660  84.170 103.430  1.00  0.00           C
ATOM    383 HG21 VAL A  24     106.040  84.570 102.600  1.00  0.00           H
ATOM    384 HG22 VAL A  24     106.860  83.100 103.220  1.00  0.00           H
ATOM    385 HG23 VAL A  24     106.070  84.230 104.370  1.00  0.00           H
ATOM    386  C   VAL A  24     110.260  84.890 104.600  1.00  0.00           C
ATOM    387  O   VAL A  24     110.390  85.920 105.270  1.00  0.00           O
ATOM    388  N   GLY A  25     111.320  84.320 103.990  1.00  0.00           N
ATOM    389  HN  GLY A  25     111.160  83.490 103.440  1.00  0.00           H
ATOM    390  CA  GLY A  25     112.710  84.760 104.150  1.00  0.00           C
ATOM    391  HA1 GLY A  25     112.930  84.790 105.210  1.00  0.00           H
ATOM    392  HA2 GLY A  25     113.330  84.050 103.630  1.00  0.00           H
ATOM    393  C   GLY A  25     113.060  86.120 103.590  1.00  0.00           C
ATOM    394  O   GLY A  25     113.600  86.980 104.290  1.00  0.00           O
ATOM    395  N   SER A  26     112.760  86.380 102.300  1.00  0.00           N
ATOM    396  HN  SER A  26     112.360  85.670 101.720  1.00  0.00           H
ATOM    397  CA  SER A  26     113.050  87.680 101.720  1.00  0.00           C
ATOM    398  HA  SER A  26     113.050  88.440 102.490  1.00  0.00           H
ATOM    399  CB  SER A  26     114.420  87.710 100.980  1.00  0.00           C
ATOM    400  HB1 SER A  26     114.380  87.150 100.020  1.00  0.00           H
ATOM    401  HB2 SER A  26     115.160  87.180 101.630  1.00  0.00           H
ATOM    402  OG  SER A  26     114.900  89.040 100.770  1.00  0.00           O
ATOM    403  HG1 SER A  26     115.600  89.170 101.450  1.00  0.00           H
ATOM    404  C   SER A  26     111.970  88.050 100.730  1.00  0.00           C
ATOM    405  O   SER A  26     111.670  87.310  99.800  1.00  0.00           O
ATOM    406  N   ASN A  27     111.370  89.240 100.910  1.00  0.00           N
ATOM    407  HN  ASN A  27     111.610  89.820 101.680  1.00  0.00           H
ATOM    408  CA  ASN A  27     110.360  89.780 100.010  1.00  0.00           C
ATOM    409  HA  ASN A  27     110.230  89.140  99.150  1.00  0.00           H
ATOM    410  CB  ASN A  27     108.990  89.990 100.710  1.00  0.00           C
ATOM    411  HB1 ASN A  27     108.240  90.360  99.990  1.00  0.00           H
ATOM    412  HB2 ASN A  27     109.070  90.710 101.540  1.00  0.00           H
ATOM    413  CG  ASN A  27     108.510  88.640 101.220  1.00  0.00           C
ATOM    414  OD1 ASN A  27     108.290  87.720 100.420  1.00  0.00           O
ATOM    415  ND2 ASN A  27     108.320  88.500 102.550  1.00  0.00           N
ATOM    416 HD21 ASN A  27     108.630  89.220 103.160  1.00  0.00           H
ATOM    417 HD22 ASN A  27     108.030  87.610 102.870  1.00  0.00           H
ATOM    418  C   ASN A  27     110.810  91.130  99.530  1.00  0.00           C
ATOM    419  O   ASN A  27     111.140  92.010 100.330  1.00  0.00           O
ATOM    420  N   LYS A  28     110.830  91.360  98.210  1.00  0.00           N
ATOM    421  HN  LYS A  28     110.620  90.620  97.570  1.00  0.00           H
ATOM    422  CA  LYS A  28     111.120  92.680  97.690  1.00  0.00           C
ATOM    423  HA  LYS A  28     111.170  93.410  98.490  1.00  0.00           H
ATOM    424  CB  LYS A  28     112.490  92.690  96.960  1.00  0.00           C
ATOM    425  HB1 LYS A  28     112.450  92.060  96.050  1.00  0.00           H
ATOM    426  HB2 LYS A  28     113.230  92.230  97.650  1.00  0.00           H
ATOM    427  CG  LYS A  28     112.990  94.110  96.620  1.00  0.00           C
ATOM    428  HG1 LYS A  28     112.930  94.720  97.560  1.00  0.00           H
ATOM    429  HG2 LYS A  28     112.330  94.590  95.870  1.00  0.00           H
ATOM    430  CD  LYS A  28     114.450  94.120  96.140  1.00  0.00           C
ATOM    431  HD1 LYS A  28     115.070  93.630  96.930  1.00  0.00           H
ATOM    432  HD2 LYS A  28     114.540  93.500  95.220  1.00  0.00           H
ATOM    433  CE  LYS A  28     114.980  95.530  95.870  1.00  0.00           C
ATOM    434  HE1 LYS A  28     114.740  96.200  96.730  1.00  0.00           H
ATOM    435  HE2 LYS A  28     114.520  95.960  94.950  1.00  0.00           H
ATOM    436  NZ  LYS A  28     116.440  95.530  95.710  1.00  0.00           N
ATOM    437  HZ1 LYS A  28     116.750  96.510  95.450  1.00  0.00           H
ATOM    438  HZ2 LYS A  28     116.890  95.260  96.620  1.00  0.00           H
ATOM    439  HZ3 LYS A  28     116.750  94.850  94.970  1.00  0.00           H
ATOM    440  C   LYS A  28     110.000  93.110  96.770  1.00  0.00           C
ATOM    441  O   LYS A  28     109.780  92.520  95.710  1.00  0.00           O
ATOM    442  N   GLY A  29     109.270  94.180  97.160  1.00  0.00           N
ATOM    443  HN  GLY A  29     109.430  94.560  98.060  1.00  0.00           H
ATOM    444  CA  GLY A  29     108.210  94.800  96.360  1.00  0.00           C
ATOM    445  HA1 GLY A  29     108.070  95.810  96.740  1.00  0.00           H
ATOM    446  HA2 GLY A  29     108.490  94.790  95.320  1.00  0.00           H
ATOM    447  C   GLY A  29     106.880  94.090  96.470  1.00  0.00           C
ATOM    448  O   GLY A  29     106.670  93.050  95.840  1.00  0.00           O
ATOM    449  N   ALA A  30     105.940  94.660  97.230  1.00  0.00           N
ATOM    450  HN  ALA A  30     106.110  95.500  97.750  1.00  0.00           H
ATOM    451  CA  ALA A  30     104.660  94.030  97.470  1.00  0.00           C
ATOM    452  HA  ALA A  30     104.430  93.320  96.670  1.00  0.00           H
ATOM    453  CB  ALA A  30     104.670  93.290  98.820  1.00  0.00           C
ATOM    454  HB1 ALA A  30     105.460  92.510  98.820  1.00  0.00           H
ATOM    455  HB2 ALA A  30     104.910  94.000  99.650  1.00  0.00           H
ATOM    456  HB3 ALA A  30     103.700  92.810  99.030  1.00  0.00           H
ATOM    457  C   ALA A  30     103.550  95.070  97.460  1.00  0.00           C
ATOM    458  O   ALA A  30     103.710  96.180  97.980  1.00  0.00           O
ATOM    459  N   ILE A  31     102.390  94.750  96.870  1.00  0.00           N
ATOM    460  HN  ILE A  31     102.280  93.900  96.340  1.00  0.00           H
ATOM    461  CA  ILE A  31     101.240  95.630  96.940  1.00  0.00           C
ATOM    462  HA  ILE A  31     101.270  96.130  97.900  1.00  0.00           H
ATOM    463  CB  ILE A  31     101.220  96.720  95.870  1.00  0.00           C
ATOM    464  HB  ILE A  31     102.140  97.340  96.010  1.00  0.00           H
ATOM    465  CG2 ILE A  31     101.300  96.080  94.470  1.00  0.00           C
ATOM    466 HG21 ILE A  31     101.310  96.860  93.680  1.00  0.00           H
ATOM    467 HG22 ILE A  31     102.220  95.480  94.360  1.00  0.00           H
ATOM    468 HG23 ILE A  31     100.420  95.430  94.280  1.00  0.00           H
ATOM    469  CG1 ILE A  31     100.000  97.670  96.010  1.00  0.00           C
ATOM    470 HG11 ILE A  31      99.860  97.940  97.080  1.00  0.00           H
ATOM    471 HG12 ILE A  31      99.070  97.150  95.670  1.00  0.00           H
ATOM    472  CD  ILE A  31     100.140  98.980  95.210  1.00  0.00           C
ATOM    473  HD1 ILE A  31      99.290  99.660  95.440  1.00  0.00           H
ATOM    474  HD2 ILE A  31     101.090  99.500  95.470  1.00  0.00           H
ATOM    475  HD3 ILE A  31     100.130  98.780  94.120  1.00  0.00           H
ATOM    476  C   ILE A  31      99.940  94.840  96.980  1.00  0.00           C
ATOM    477  O   ILE A  31      99.750  93.850  96.270  1.00  0.00           O
ATOM    478  N   ILE A  32      99.020  95.270  97.860  1.00  0.00           N
ATOM    479  HN  ILE A  32      99.190  96.070  98.430  1.00  0.00           H
ATOM    480  CA  ILE A  32      97.680  94.770  97.960  1.00  0.00           C
ATOM    481  HA  ILE A  32      97.480  94.110  97.130  1.00  0.00           H
ATOM    482  CB  ILE A  32      97.420  94.010  99.270  1.00  0.00           C
ATOM    483  HB  ILE A  32      98.150  93.160  99.260  1.00  0.00           H
ATOM    484  CG2 ILE A  32      97.720  94.880 100.510  1.00  0.00           C
ATOM    485 HG21 ILE A  32      97.580  94.290 101.440  1.00  0.00           H
ATOM    486 HG22 ILE A  32      98.760  95.260 100.500  1.00  0.00           H
ATOM    487 HG23 ILE A  32      97.030  95.750 100.560  1.00  0.00           H
ATOM    488  CG1 ILE A  32      96.010  93.390  99.330  1.00  0.00           C
ATOM    489 HG11 ILE A  32      95.720  93.080  98.300  1.00  0.00           H
ATOM    490 HG12 ILE A  32      95.270  94.150  99.660  1.00  0.00           H
ATOM    491  CD  ILE A  32      95.940  92.140 100.210  1.00  0.00           C
ATOM    492  HD1 ILE A  32      94.950  91.650 100.130  1.00  0.00           H
ATOM    493  HD2 ILE A  32      96.700  91.400  99.870  1.00  0.00           H
ATOM    494  HD3 ILE A  32      96.150  92.390 101.270  1.00  0.00           H
ATOM    495  C   ILE A  32      96.760  95.960  97.800  1.00  0.00           C
ATOM    496  O   ILE A  32      97.100  97.090  98.150  1.00  0.00           O
ATOM    497  N   GLY A  33      95.590  95.750  97.190  1.00  0.00           N
ATOM    498  HN  GLY A  33      95.350  94.830  96.860  1.00  0.00           H
ATOM    499  CA  GLY A  33      94.630  96.810  96.910  1.00  0.00           C
ATOM    500  HA1 GLY A  33      94.170  97.110  97.830  1.00  0.00           H
ATOM    501  HA2 GLY A  33      95.130  97.600  96.370  1.00  0.00           H
ATOM    502  C   GLY A  33      93.600  96.230  96.000  1.00  0.00           C
ATOM    503  O   GLY A  33      93.910  95.840  94.880  1.00  0.00           O
ATOM    504  N   LEU A  34      92.340  96.150  96.470  1.00  0.00           N
ATOM    505  HN  LEU A  34      92.140  96.500  97.390  1.00  0.00           H
ATOM    506  CA  LEU A  34      91.290  95.370  95.840  1.00  0.00           C
ATOM    507  HA  LEU A  34      91.650  94.360  95.780  1.00  0.00           H
ATOM    508  CB  LEU A  34      90.010  95.370  96.730  1.00  0.00           C
ATOM    509  HB1 LEU A  34      89.110  95.620  96.130  1.00  0.00           H
ATOM    510  HB2 LEU A  34      90.090  96.150  97.510  1.00  0.00           H
ATOM    511  CG  LEU A  34      89.750  94.000  97.410  1.00  0.00           C
ATOM    512  HG  LEU A  34      89.870  93.210  96.630  1.00  0.00           H
ATOM    513  CD1 LEU A  34      90.710  93.700  98.560  1.00  0.00           C
ATOM    514 HD11 LEU A  34      90.550  92.660  98.920  1.00  0.00           H
ATOM    515 HD12 LEU A  34      91.770  93.790  98.220  1.00  0.00           H
ATOM    516 HD13 LEU A  34      90.530  94.390  99.410  1.00  0.00           H
ATOM    517  CD2 LEU A  34      88.310  93.930  97.920  1.00  0.00           C
ATOM    518 HD21 LEU A  34      88.120  92.950  98.410  1.00  0.00           H
ATOM    519 HD22 LEU A  34      88.120  94.740  98.660  1.00  0.00           H
ATOM    520 HD23 LEU A  34      87.580  94.040  97.080  1.00  0.00           H
ATOM    521  C   LEU A  34      90.960  95.760  94.390  1.00  0.00           C
ATOM    522  O   LEU A  34      90.720  94.890  93.550  1.00  0.00           O
ATOM    523  N   MET A  35      90.960  97.060  94.080  1.00  0.00           N
ATOM    524  HN  MET A  35      91.100  97.740  94.800  1.00  0.00           H
ATOM    525  CA  MET A  35      90.880  97.580  92.730  1.00  0.00           C
ATOM    526  HA  MET A  35      91.260  96.830  92.050  1.00  0.00           H
ATOM    527  CB  MET A  35      89.420  97.910  92.310  1.00  0.00           C
ATOM    528  HB1 MET A  35      88.960  96.970  91.930  1.00  0.00           H
ATOM    529  HB2 MET A  35      89.410  98.630  91.460  1.00  0.00           H
ATOM    530  CG  MET A  35      88.530  98.410  93.470  1.00  0.00           C
ATOM    531  HG1 MET A  35      89.080  99.220  94.020  1.00  0.00           H
ATOM    532  HG2 MET A  35      88.390  97.570  94.190  1.00  0.00           H
ATOM    533  SD  MET A  35      86.900  99.030  92.970  1.00  0.00           S
ATOM    534  CE  MET A  35      87.500 100.700  92.650  1.00  0.00           C
ATOM    535  HE1 MET A  35      86.710 101.330  92.200  1.00  0.00           H
ATOM    536  HE2 MET A  35      87.840 101.200  93.590  1.00  0.00           H
ATOM    537  HE3 MET A  35      88.360 100.690  91.940  1.00  0.00           H
ATOM    538  C   MET A  35      91.800  98.780  92.590  1.00  0.00           C
ATOM    539  O   MET A  35      91.670  99.760  93.320  1.00  0.00           O
ATOM    540  N   VAL A  36      92.780  98.720  91.670  1.00  0.00           N
ATOM    541  HN  VAL A  36      92.860  97.930  91.050  1.00  0.00           H
ATOM    542  CA  VAL A  36      93.790  99.750  91.500  1.00  0.00           C
ATOM    543  HA  VAL A  36      93.350 100.710  91.730  1.00  0.00           H
ATOM    544  CB  VAL A  36      95.060  99.570  92.370  1.00  0.00           C
ATOM    545  HB  VAL A  36      95.780 100.390  92.150  1.00  0.00           H
ATOM    546  CG1 VAL A  36      94.730  99.700  93.870  1.00  0.00           C
ATOM    547 HG11 VAL A  36      95.670  99.670  94.470  1.00  0.00           H
ATOM    548 HG12 VAL A  36      94.210 100.670  94.070  1.00  0.00           H
ATOM    549 HG13 VAL A  36      94.080  98.860  94.200  1.00  0.00           H
ATOM    550  CG2 VAL A  36      95.750  98.230  92.080  1.00  0.00           C
ATOM    551 HG21 VAL A  36      96.630  98.110  92.740  1.00  0.00           H
ATOM    552 HG22 VAL A  36      95.060  97.380  92.280  1.00  0.00           H
ATOM    553 HG23 VAL A  36      96.100  98.170  91.030  1.00  0.00           H
ATOM    554  C   VAL A  36      94.200  99.810  90.040  1.00  0.00           C
ATOM    555  O   VAL A  36      93.860  98.950  89.230  1.00  0.00           O
ATOM    556  N   GLY A  37      94.950 100.850  89.640  1.00  0.00           N
ATOM    557  HN  GLY A  37      95.200 101.580  90.280  1.00  0.00           H
ATOM    558  CA  GLY A  37      95.540 100.900  88.310  1.00  0.00           C
ATOM    559  HA1 GLY A  37      95.860  99.910  88.020  1.00  0.00           H
ATOM    560  HA2 GLY A  37      94.810 101.330  87.650  1.00  0.00           H
ATOM    561  C   GLY A  37      96.740 101.790  88.320  1.00  0.00           C
ATOM    562  O   GLY A  37      96.730 102.850  88.940  1.00  0.00           O
ATOM    563  N   GLY A  38      97.820 101.380  87.620  1.00  0.00           N
ATOM    564  HN  GLY A  38      97.750 100.550  87.050  1.00  0.00           H
ATOM    565  CA  GLY A  38      99.090 102.100  87.560  1.00  0.00           C
ATOM    566  HA1 GLY A  38      99.610 101.750  86.690  1.00  0.00           H
ATOM    567  HA2 GLY A  38      98.890 103.160  87.530  1.00  0.00           H
ATOM    568  C   GLY A  38      99.980 101.840  88.740  1.00  0.00           C
ATOM    569  O   GLY A  38      99.920 102.540  89.750  1.00  0.00           O
ATOM    570  N   VAL A  39     100.870 100.840  88.640  1.00  0.00           N
ATOM    571  HN  VAL A  39     100.930 100.280  87.820  1.00  0.00           H
ATOM    572  CA  VAL A  39     101.830 100.540  89.690  1.00  0.00           C
ATOM    573  HA  VAL A  39     102.140 101.470  90.140  1.00  0.00           H
ATOM    574  CB  VAL A  39     101.250  99.660  90.810  1.00  0.00           C
ATOM    575  HB  VAL A  39     100.490 100.270  91.350  1.00  0.00           H
ATOM    576  CG1 VAL A  39     100.530  98.420  90.250  1.00  0.00           C
ATOM    577 HG11 VAL A  39     100.110  97.810  91.080  1.00  0.00           H
ATOM    578 HG12 VAL A  39      99.690  98.700  89.580  1.00  0.00           H
ATOM    579 HG13 VAL A  39     101.240  97.780  89.680  1.00  0.00           H
ATOM    580  CG2 VAL A  39     102.330  99.230  91.830  1.00  0.00           C
ATOM    581 HG21 VAL A  39     101.850  98.710  92.690  1.00  0.00           H
ATOM    582 HG22 VAL A  39     103.060  98.530  91.380  1.00  0.00           H
ATOM    583 HG23 VAL A  39     102.860 100.110  92.240  1.00  0.00           H
ATOM    584  C   VAL A  39     103.090  99.960  89.070  1.00  0.00           C
ATOM    585  O   VAL A  39     103.030  99.180  88.120  1.00  0.00           O
ATOM    586  N   VAL A  40     104.290 100.350  89.560  1.00  0.00           N
ATOM    587  HN  VAL A  40     104.340 101.000  90.320  1.00  0.00           H
ATOM    588  CA  VAL A  40     105.550  99.890  89.000  1.00  0.00           C
ATOM    589  HA  VAL A  40     105.360  99.130  88.260  1.00  0.00           H
ATOM    590  CB  VAL A  40     106.340 100.990  88.290  1.00  0.00           C
ATOM    591  HB  VAL A  40     107.230 100.530  87.780  1.00  0.00           H
ATOM    592  CG1 VAL A  40     105.450 101.620  87.200  1.00  0.00           C
ATOM    593 HG11 VAL A  40     106.060 102.260  86.530  1.00  0.00           H
ATOM    594 HG12 VAL A  40     104.950 100.840  86.580  1.00  0.00           H
ATOM    595 HG13 VAL A  40     104.660 102.250  87.650  1.00  0.00           H
ATOM    596  CG2 VAL A  40     106.850 102.100  89.240  1.00  0.00           C
ATOM    597 HG21 VAL A  40     107.340 102.900  88.650  1.00  0.00           H
ATOM    598 HG22 VAL A  40     106.010 102.560  89.800  1.00  0.00           H
ATOM    599 HG23 VAL A  40     107.590 101.710  89.960  1.00  0.00           H
ATOM    600  C   VAL A  40     106.370  99.210  90.090  1.00  0.00           C
ATOM    601  O   VAL A  40     106.620  99.760  91.160  1.00  0.00           O
ATOM    602  N   ILE A  41     106.780  97.950  89.860  1.00  0.00           N
ATOM    603  HN  ILE A  41     106.520  97.460  89.010  1.00  0.00           H
ATOM    604  CA  ILE A  41     107.460  97.150  90.870  1.00  0.00           C
ATOM    605  HA  ILE A  41     107.570  97.710  91.790  1.00  0.00           H
ATOM    606  CB  ILE A  41     106.670  95.880  91.210  1.00  0.00           C
ATOM    607  HB  ILE A  41     106.580  95.260  90.290  1.00  0.00           H
ATOM    608  CG2 ILE A  41     107.410  95.050  92.280  1.00  0.00           C
ATOM    609 HG21 ILE A  41     106.750  94.230  92.630  1.00  0.00           H
ATOM    610 HG22 ILE A  41     108.340  94.590  91.880  1.00  0.00           H
ATOM    611 HG23 ILE A  41     107.670  95.680  93.160  1.00  0.00           H
ATOM    612  CG1 ILE A  41     105.220  96.180  91.680  1.00  0.00           C
ATOM    613 HG11 ILE A  41     104.730  95.210  91.880  1.00  0.00           H
ATOM    614 HG12 ILE A  41     104.660  96.660  90.850  1.00  0.00           H
ATOM    615  CD  ILE A  41     105.090  97.040  92.940  1.00  0.00           C
ATOM    616  HD1 ILE A  41     104.020  97.160  93.220  1.00  0.00           H
ATOM    617  HD2 ILE A  41     105.610  96.570  93.800  1.00  0.00           H
ATOM    618  HD3 ILE A  41     105.520  98.050  92.780  1.00  0.00           H
ATOM    619  C   ILE A  41     108.870  96.790  90.410  1.00  0.00           C
ATOM    620  O   ILE A  41     109.100  95.930  89.560  1.00  0.00           O
ATOM    621  N   ALA A  42     109.890  97.450  91.010  1.00  0.00           N
ATOM    622  HN  ALA A  42     109.690  98.230  91.590  1.00  0.00           H
ATOM    623  CA  ALA A  42     111.290  97.060  90.920  1.00  0.00           C
ATOM    624  HA  ALA A  42     111.560  97.010  89.870  1.00  0.00           H
ATOM    625  CB  ALA A  42     112.150  98.130  91.620  1.00  0.00           C
ATOM    626  HB1 ALA A  42     111.970  99.120  91.160  1.00  0.00           H
ATOM    627  HB2 ALA A  42     111.910  98.200  92.700  1.00  0.00           H
ATOM    628  HB3 ALA A  42     113.230  97.900  91.510  1.00  0.00           H
ATOM    629  C   ALA A  42     111.570  95.690  91.530  1.00  0.00           C
ATOM    630  O   ALA A  42     112.320  94.850  91.030  1.00  0.00           O
ATOM    631  N   NME A  43     110.920  95.430  92.680  1.00  0.00           N
ATOM    632  HN  NME A  43     110.300  96.120  93.050  1.00  0.00           H
ATOM    633  CH3 NME A  43     111.040  94.190  93.390  1.00  0.00           C
ATOM    634 HH31 NME A  43     112.100  93.880  93.500  1.00  0.00           H
ATOM    635 HH32 NME A  43     110.610  94.320  94.400  1.00  0.00           H
ATOM    636 HH33 NME A  43     110.480  93.380  92.870  1.00  0.00           H
ATOM    637  CH3 ACE B   0      74.360  59.340 138.490  1.00  0.00           C
ATOM    638 HH31 ACE B   0      73.570  58.690 138.040  1.00  0.00           H
ATOM    639 HH32 ACE B   0      74.580  58.970 139.510  1.00  0.00           H
ATOM    640 HH33 ACE B   0      73.970  60.380 138.550  1.00  0.00           H
ATOM    641  C   ACE B   0      75.580  59.300 137.660  1.00  0.00           C
ATOM    642  O   ACE B   0      76.590  58.720 138.050  1.00  0.00           O
ATOM    643  N   ASP B   1      75.510  59.920 136.480  1.00  0.00           N
ATOM    644  HN  ASP B   1      74.670  60.400 136.210  1.00  0.00           H
ATOM    645  CA  ASP B   1      76.580  59.960 135.510  1.00  0.00           C
ATOM    646  HA  ASP B   1      77.530  59.930 136.040  1.00  0.00           H
ATOM    647  CB  ASP B   1      76.450  58.770 134.520  1.00  0.00           C
ATOM    648  HB1 ASP B   1      75.590  58.940 133.840  1.00  0.00           H
ATOM    649  HB2 ASP B   1      76.240  57.840 135.100  1.00  0.00           H
ATOM    650  CG  ASP B   1      77.700  58.510 133.700  1.00  0.00           C
ATOM    651  OD1 ASP B   1      78.770  59.090 134.010  1.00  0.00           O
ATOM    652  OD2 ASP B   1      77.620  57.650 132.780  1.00  0.00           O
ATOM    653  C   ASP B   1      76.500  61.300 134.790  1.00  0.00           C
ATOM    654  O   ASP B   1      75.500  62.010 134.890  1.00  0.00           O
ATOM    655  N   ALA B   2      77.560  61.690 134.050  1.00  0.00           N
ATOM    656  HN  ALA B   2      78.320  61.040 133.940  1.00  0.00           H
ATOM    657  CA  ALA B   2      77.630  63.010 133.470  1.00  0.00           C
ATOM    658  HA  ALA B   2      76.680  63.260 133.020  1.00  0.00           H
ATOM    659  CB  ALA B   2      77.980  64.060 134.550  1.00  0.00           C
ATOM    660  HB1 ALA B   2      77.200  64.050 135.340  1.00  0.00           H
ATOM    661  HB2 ALA B   2      78.950  63.830 135.020  1.00  0.00           H
ATOM    662  HB3 ALA B   2      78.020  65.090 134.120  1.00  0.00           H
ATOM    663  C   ALA B   2      78.650  63.090 132.340  1.00  0.00           C
ATOM    664  O   ALA B   2      79.560  63.930 132.340  1.00  0.00           O
ATOM    665  N   GLU B   3      78.520  62.230 131.320  1.00  0.00           N
ATOM    666  HN  GLU B   3      77.800  61.540 131.330  1.00  0.00           H
ATOM    667  CA  GLU B   3      79.300  62.340 130.100  1.00  0.00           C
ATOM    668  HA  GLU B   3      80.240  62.810 130.330  1.00  0.00           H
ATOM    669  CB  GLU B   3      79.670  60.970 129.470  1.00  0.00           C
ATOM    670  HB1 GLU B   3      78.760  60.330 129.430  1.00  0.00           H
ATOM    671  HB2 GLU B   3      80.400  60.470 130.140  1.00  0.00           H
ATOM    672  CG  GLU B   3      80.250  61.110 128.040  1.00  0.00           C
ATOM    673  HG1 GLU B   3      81.090  61.840 128.050  1.00  0.00           H
ATOM    674  HG2 GLU B   3      79.480  61.480 127.340  1.00  0.00           H
ATOM    675  CD  GLU B   3      80.780  59.810 127.470  1.00  0.00           C
ATOM    676  OE1 GLU B   3      80.260  59.360 126.410  1.00  0.00           O
ATOM    677  OE2 GLU B   3      81.770  59.260 128.010  1.00  0.00           O
ATOM    678  C   GLU B   3      78.610  63.230 129.070  1.00  0.00           C
ATOM    679  O   GLU B   3      77.500  62.940 128.630  1.00  0.00           O
ATOM    680  N   PHE B   4      79.270  64.330 128.660  1.00  0.00           N
ATOM    681  HN  PHE B   4      80.150  64.570 129.070  1.00  0.00           H
ATOM    682  CA  PHE B   4      78.760  65.220 127.640  1.00  0.00           C
ATOM    683  HA  PHE B   4      77.900  64.780 127.150  1.00  0.00           H
ATOM    684  CB  PHE B   4      78.380  66.610 128.220  1.00  0.00           C
ATOM    685  HB1 PHE B   4      77.880  67.240 127.450  1.00  0.00           H
ATOM    686  HB2 PHE B   4      79.290  67.140 128.580  1.00  0.00           H
ATOM    687  CG  PHE B   4      77.430  66.470 129.380  1.00  0.00           C
ATOM    688  CD1 PHE B   4      77.850  66.730 130.700  1.00  0.00           C
ATOM    689  HD1 PHE B   4      78.870  67.020 130.890  1.00  0.00           H
ATOM    690  CE1 PHE B   4      76.950  66.590 131.770  1.00  0.00           C
ATOM    691  HE1 PHE B   4      77.290  66.790 132.780  1.00  0.00           H
ATOM    692  CZ  PHE B   4      75.630  66.200 131.540  1.00  0.00           C
ATOM    693  HZ  PHE B   4      74.940  66.080 132.360  1.00  0.00           H
ATOM    694  CD2 PHE B   4      76.090  66.080 129.160  1.00  0.00           C
ATOM    695  HD2 PHE B   4      75.760  65.880 128.150  1.00  0.00           H
ATOM    696  CE2 PHE B   4      75.200  65.940 130.230  1.00  0.00           C
ATOM    697  HE2 PHE B   4      74.180  65.630 130.050  1.00  0.00           H
ATOM    698  C   PHE B   4      79.840  65.410 126.590  1.00  0.00           C
ATOM    699  O   PHE B   4      80.960  65.810 126.910  1.00  0.00           O
ATOM    700  N   ARG B   5      79.550  65.160 125.300  1.00  0.00           N
ATOM    701  HN  ARG B   5      78.660  64.770 125.010  1.00  0.00           H
ATOM    702  CA  ARG B   5      80.500  65.400 124.230  1.00  0.00           C
ATOM    703  HA  ARG B   5      81.460  65.680 124.630  1.00  0.00           H
ATOM    704  CB  ARG B   5      80.720  64.140 123.360  1.00  0.00           C
ATOM    705  HB1 ARG B   5      79.760  63.810 122.900  1.00  0.00           H
ATOM    706  HB2 ARG B   5      81.050  63.330 124.040  1.00  0.00           H
ATOM    707  CG  ARG B   5      81.790  64.320 122.250  1.00  0.00           C
ATOM    708  HG1 ARG B   5      82.640  64.870 122.720  1.00  0.00           H
ATOM    709  HG2 ARG B   5      81.390  64.980 121.450  1.00  0.00           H
ATOM    710  CD  ARG B   5      82.260  63.000 121.600  1.00  0.00           C
ATOM    711  HD1 ARG B   5      81.900  62.920 120.550  1.00  0.00           H
ATOM    712  HD2 ARG B   5      81.880  62.130 122.190  1.00  0.00           H
ATOM    713  NE  ARG B   5      83.760  63.000 121.620  1.00  0.00           N
ATOM    714  HE  ARG B   5      84.190  63.560 122.340  1.00  0.00           H
ATOM    715  CZ  ARG B   5      84.480  61.920 121.370  1.00  0.00           C
ATOM    716  NH1 ARG B   5      84.020  60.870 120.730  1.00  0.00           N
ATOM    717 HH11 ARG B   5      83.290  60.990 120.050  1.00  0.00           H
ATOM    718 HH12 ARG B   5      84.570  60.030 120.690  1.00  0.00           H
ATOM    719  NH2 ARG B   5      85.720  61.900 121.800  1.00  0.00           N
ATOM    720 HH21 ARG B   5      86.130  62.780 122.060  1.00  0.00           H
ATOM    721 HH22 ARG B   5      86.310  61.140 121.520  1.00  0.00           H
ATOM    722  C   ARG B   5      80.030  66.540 123.350  1.00  0.00           C
ATOM    723  O   ARG B   5      79.080  66.410 122.590  1.00  0.00           O
ATOM    724  N   HIS B   6      80.710  67.700 123.420  1.00  0.00           N
ATOM    725  HN  HIS B   6      81.430  67.830 124.100  1.00  0.00           H
ATOM    726  CA  HIS B   6      80.490  68.800 122.500  1.00  0.00           C
ATOM    727  HA  HIS B   6      79.810  68.500 121.710  1.00  0.00           H
ATOM    728  CB  HIS B   6      79.870  70.050 123.170  1.00  0.00           C
ATOM    729  HB1 HIS B   6      79.860  70.900 122.460  1.00  0.00           H
ATOM    730  HB2 HIS B   6      80.470  70.340 124.060  1.00  0.00           H
ATOM    731  ND1 HIS B   6      77.400  70.410 122.980  1.00  0.00           N
ATOM    732  CG  HIS B   6      78.460  69.780 123.620  1.00  0.00           C
ATOM    733  CE1 HIS B   6      76.310  69.950 123.570  1.00  0.00           C
ATOM    734  HE1 HIS B   6      75.280  70.200 123.300  1.00  0.00           H
ATOM    735  NE2 HIS B   6      76.620  69.080 124.570  1.00  0.00           N
ATOM    736  HE2 HIS B   6      75.970  68.510 125.090  1.00  0.00           H
ATOM    737  CD2 HIS B   6      77.990  68.980 124.610  1.00  0.00           C
ATOM    738  HD2 HIS B   6      78.530  68.350 125.300  1.00  0.00           H
ATOM    739  C   HIS B   6      81.800  69.130 121.840  1.00  0.00           C
ATOM    740  O   HIS B   6      82.800  69.450 122.490  1.00  0.00           O
ATOM    741  N   ASP B   7      81.830  68.990 120.510  1.00  0.00           N
ATOM    742  HN  ASP B   7      81.000  68.760 120.000  1.00  0.00           H
ATOM    743  CA  ASP B   7      83.000  69.130 119.680  1.00  0.00           C
ATOM    744  HA  ASP B   7      83.670  69.860 120.110  1.00  0.00           H
ATOM    745  CB  ASP B   7      83.670  67.720 119.560  1.00  0.00           C
ATOM    746  HB1 ASP B   7      82.910  66.990 119.220  1.00  0.00           H
ATOM    747  HB2 ASP B   7      84.020  67.400 120.560  1.00  0.00           H
ATOM    748  CG  ASP B   7      84.850  67.630 118.620  1.00  0.00           C
ATOM    749  OD1 ASP B   7      85.440  68.680 118.250  1.00  0.00           O
ATOM    750  OD2 ASP B   7      85.290  66.480 118.350  1.00  0.00           O
ATOM    751  C   ASP B   7      82.490  69.680 118.360  1.00  0.00           C
ATOM    752  O   ASP B   7      81.380  69.330 117.950  1.00  0.00           O
ATOM    753  N   SER B   8      83.230  70.570 117.690  1.00  0.00           N
ATOM    754  HN  SER B   8      84.140  70.820 117.990  1.00  0.00           H
ATOM    755  CA  SER B   8      82.800  71.080 116.390  1.00  0.00           C
ATOM    756  HA  SER B   8      82.100  70.370 115.980  1.00  0.00           H
ATOM    757  CB  SER B   8      82.010  72.420 116.410  1.00  0.00           C
ATOM    758  HB1 SER B   8      80.980  72.190 116.780  1.00  0.00           H
ATOM    759  HB2 SER B   8      81.890  72.810 115.370  1.00  0.00           H
ATOM    760  OG  SER B   8      82.550  73.440 117.250  1.00  0.00           O
ATOM    761  HG1 SER B   8      81.950  74.210 117.090  1.00  0.00           H
ATOM    762  C   SER B   8      83.910  71.090 115.370  1.00  0.00           C
ATOM    763  O   SER B   8      84.800  71.940 115.320  1.00  0.00           O
ATOM    764  N   GLY B   9      83.860  70.090 114.470  1.00  0.00           N
ATOM    765  HN  GLY B   9      83.130  69.390 114.580  1.00  0.00           H
ATOM    766  CA  GLY B   9      84.680  69.940 113.290  1.00  0.00           C
ATOM    767  HA1 GLY B   9      85.630  70.430 113.440  1.00  0.00           H
ATOM    768  HA2 GLY B   9      84.770  68.880 113.090  1.00  0.00           H
ATOM    769  C   GLY B   9      83.980  70.550 112.120  1.00  0.00           C
ATOM    770  O   GLY B   9      83.220  69.890 111.420  1.00  0.00           O
ATOM    771  N   TYR B  10      84.230  71.840 111.870  1.00  0.00           N
ATOM    772  HN  TYR B  10      84.790  72.370 112.500  1.00  0.00           H
ATOM    773  CA  TYR B  10      83.750  72.550 110.700  1.00  0.00           C
ATOM    774  HA  TYR B  10      83.150  71.900 110.090  1.00  0.00           H
ATOM    775  CB  TYR B  10      82.930  73.820 111.070  1.00  0.00           C
ATOM    776  HB1 TYR B  10      82.710  74.440 110.170  1.00  0.00           H
ATOM    777  HB2 TYR B  10      83.500  74.450 111.790  1.00  0.00           H
ATOM    778  CG  TYR B  10      81.580  73.490 111.680  1.00  0.00           C
ATOM    779  CD1 TYR B  10      80.690  72.650 110.990  1.00  0.00           C
ATOM    780  HD1 TYR B  10      80.980  72.210 110.050  1.00  0.00           H
ATOM    781  CE1 TYR B  10      79.390  72.440 111.470  1.00  0.00           C
ATOM    782  HE1 TYR B  10      78.720  71.800 110.910  1.00  0.00           H
ATOM    783  CZ  TYR B  10      78.970  73.060 112.640  1.00  0.00           C
ATOM    784  OH  TYR B  10      77.640  72.860 113.080  1.00  0.00           O
ATOM    785  HH  TYR B  10      77.590  73.090 114.030  1.00  0.00           H
ATOM    786  CD2 TYR B  10      81.150  74.100 112.870  1.00  0.00           C
ATOM    787  HD2 TYR B  10      81.810  74.760 113.410  1.00  0.00           H
ATOM    788  CE2 TYR B  10      79.850  73.880 113.360  1.00  0.00           C
ATOM    789  HE2 TYR B  10      79.530  74.350 114.270  1.00  0.00           H
ATOM    790  C   TYR B  10      84.920  72.970 109.830  1.00  0.00           C
ATOM    791  O   TYR B  10      85.970  73.380 110.330  1.00  0.00           O
ATOM    792  N   GLU B  11      84.760  72.850 108.510  1.00  0.00           N
ATOM    793  HN  GLU B  11      83.980  72.360 108.130  1.00  0.00           H
ATOM    794  CA  GLU B  11      85.620  73.520 107.550  1.00  0.00           C
ATOM    795  HA  GLU B  11      85.840  74.500 107.940  1.00  0.00           H
ATOM    796  CB  GLU B  11      86.980  72.830 107.250  1.00  0.00           C
ATOM    797  HB1 GLU B  11      86.820  71.810 106.850  1.00  0.00           H
ATOM    798  HB2 GLU B  11      87.530  72.740 108.220  1.00  0.00           H
ATOM    799  CG  GLU B  11      87.840  73.670 106.260  1.00  0.00           C
ATOM    800  HG1 GLU B  11      87.780  74.730 106.570  1.00  0.00           H
ATOM    801  HG2 GLU B  11      87.420  73.590 105.240  1.00  0.00           H
ATOM    802  CD  GLU B  11      89.320  73.290 106.170  1.00  0.00           C
ATOM    803  OE1 GLU B  11      90.150  74.220 106.370  1.00  0.00           O
ATOM    804  OE2 GLU B  11      89.630  72.130 105.800  1.00  0.00           O
ATOM    805  C   GLU B  11      84.820  73.750 106.280  1.00  0.00           C
ATOM    806  O   GLU B  11      84.880  73.010 105.300  1.00  0.00           O
ATOM    807  N   VAL B  12      83.990  74.810 106.290  1.00  0.00           N
ATOM    808  HN  VAL B  12      83.910  75.370 107.120  1.00  0.00           H
ATOM    809  CA  VAL B  12      83.260  75.300 105.140  1.00  0.00           C
ATOM    810  HA  VAL B  12      83.570  74.750 104.260  1.00  0.00           H
ATOM    811  CB  VAL B  12      81.740  75.160 105.270  1.00  0.00           C
ATOM    812  HB  VAL B  12      81.530  74.080 105.440  1.00  0.00           H
ATOM    813  CG1 VAL B  12      81.170  75.950 106.460  1.00  0.00           C
ATOM    814 HG11 VAL B  12      80.080  75.750 106.560  1.00  0.00           H
ATOM    815 HG12 VAL B  12      81.660  75.660 107.410  1.00  0.00           H
ATOM    816 HG13 VAL B  12      81.290  77.050 106.320  1.00  0.00           H
ATOM    817  CG2 VAL B  12      81.050  75.570 103.950  1.00  0.00           C
ATOM    818 HG21 VAL B  12      79.960  75.380 104.020  1.00  0.00           H
ATOM    819 HG22 VAL B  12      81.190  76.650 103.740  1.00  0.00           H
ATOM    820 HG23 VAL B  12      81.450  74.990 103.100  1.00  0.00           H
ATOM    821  C   VAL B  12      83.690  76.740 104.920  1.00  0.00           C
ATOM    822  O   VAL B  12      83.710  77.570 105.830  1.00  0.00           O
ATOM    823  N   HIS B  13      84.120  77.080 103.690  1.00  0.00           N
ATOM    824  HN  HIS B  13      84.120  76.400 102.940  1.00  0.00           H
ATOM    825  CA  HIS B  13      84.570  78.420 103.380  1.00  0.00           C
ATOM    826  HA  HIS B  13      84.190  79.120 104.100  1.00  0.00           H
ATOM    827  CB  HIS B  13      86.120  78.500 103.400  1.00  0.00           C
ATOM    828  HB1 HIS B  13      86.500  79.300 102.740  1.00  0.00           H
ATOM    829  HB2 HIS B  13      86.540  77.530 103.050  1.00  0.00           H
ATOM    830  ND1 HIS B  13      86.950  80.060 105.160  1.00  0.00           N
ATOM    831  CG  HIS B  13      86.610  78.760 104.800  1.00  0.00           C
ATOM    832  CE1 HIS B  13      87.390  79.960 106.400  1.00  0.00           C
ATOM    833  HE1 HIS B  13      87.730  80.800 107.010  1.00  0.00           H
ATOM    834  NE2 HIS B  13      87.360  78.690 106.850  1.00  0.00           N
ATOM    835  HE2 HIS B  13      87.630  78.390 107.770  1.00  0.00           H
ATOM    836  CD2 HIS B  13      86.870  77.910 105.820  1.00  0.00           C
ATOM    837  HD2 HIS B  13      86.710  76.840 105.890  1.00  0.00           H
ATOM    838  C   HIS B  13      84.010  78.870 102.050  1.00  0.00           C
ATOM    839  O   HIS B  13      84.390  78.380 100.990  1.00  0.00           O
ATOM    840  N   HIS B  14      83.070  79.830 102.100  1.00  0.00           N
ATOM    841  HN  HIS B  14      82.690  80.120 102.990  1.00  0.00           H
ATOM    842  CA  HIS B  14      82.330  80.380 100.990  1.00  0.00           C
ATOM    843  HA  HIS B  14      81.850  79.540 100.500  1.00  0.00           H
ATOM    844  CB  HIS B  14      81.190  81.320 101.470  1.00  0.00           C
ATOM    845  HB1 HIS B  14      80.570  81.600 100.590  1.00  0.00           H
ATOM    846  HB2 HIS B  14      81.590  82.250 101.920  1.00  0.00           H
ATOM    847  ND1 HIS B  14      80.680  80.220 103.660  1.00  0.00           N
ATOM    848  CG  HIS B  14      80.230  80.680 102.440  1.00  0.00           C
ATOM    849  CE1 HIS B  14      79.660  79.580 104.180  1.00  0.00           C
ATOM    850  HE1 HIS B  14      79.700  79.000 105.110  1.00  0.00           H
ATOM    851  NE2 HIS B  14      78.560  79.650 103.390  1.00  0.00           N
ATOM    852  HE2 HIS B  14      77.770  79.020 103.460  1.00  0.00           H
ATOM    853  CD2 HIS B  14      78.920  80.380 102.280  1.00  0.00           C
ATOM    854  HD2 HIS B  14      78.270  80.590 101.440  1.00  0.00           H
ATOM    855  C   HIS B  14      83.180  81.060  99.930  1.00  0.00           C
ATOM    856  O   HIS B  14      82.950  80.890  98.740  1.00  0.00           O
ATOM    857  N   GLN B  15      84.180  81.860 100.350  1.00  0.00           N
ATOM    858  HN  GLN B  15      84.340  82.000 101.330  1.00  0.00           H
ATOM    859  CA  GLN B  15      85.100  82.530  99.450  1.00  0.00           C
ATOM    860  HA  GLN B  15      85.100  82.010  98.500  1.00  0.00           H
ATOM    861  CB  GLN B  15      84.720  84.020  99.190  1.00  0.00           C
ATOM    862  HB1 GLN B  15      85.500  84.460  98.530  1.00  0.00           H
ATOM    863  HB2 GLN B  15      84.760  84.580 100.150  1.00  0.00           H
ATOM    864  CG  GLN B  15      83.350  84.280  98.500  1.00  0.00           C
ATOM    865  HG1 GLN B  15      83.220  83.560  97.670  1.00  0.00           H
ATOM    866  HG2 GLN B  15      83.360  85.310  98.080  1.00  0.00           H
ATOM    867  CD  GLN B  15      82.160  84.200  99.450  1.00  0.00           C
ATOM    868  OE1 GLN B  15      82.190  84.690 100.580  1.00  0.00           O
ATOM    869  NE2 GLN B  15      81.040  83.590  98.990  1.00  0.00           N
ATOM    870 HE21 GLN B  15      81.090  83.000  98.180  1.00  0.00           H
ATOM    871 HE22 GLN B  15      80.250  83.550  99.590  1.00  0.00           H
ATOM    872  C   GLN B  15      86.540  82.480  99.960  1.00  0.00           C
ATOM    873  O   GLN B  15      86.970  83.320 100.750  1.00  0.00           O
ATOM    874  N   LYS B  16      87.360  81.520  99.470  1.00  0.00           N
ATOM    875  HN  LYS B  16      86.990  80.840  98.830  1.00  0.00           H
ATOM    876  CA  LYS B  16      88.790  81.490  99.760  1.00  0.00           C
ATOM    877  HA  LYS B  16      88.950  81.900 100.750  1.00  0.00           H
ATOM    878  CB  LYS B  16      89.420  80.060  99.720  1.00  0.00           C
ATOM    879  HB1 LYS B  16      90.510  80.110  99.510  1.00  0.00           H
ATOM    880  HB2 LYS B  16      88.960  79.510  98.870  1.00  0.00           H
ATOM    881  CG  LYS B  16      89.250  79.210 100.990  1.00  0.00           C
ATOM    882  HG1 LYS B  16      89.560  78.170 100.740  1.00  0.00           H
ATOM    883  HG2 LYS B  16      88.180  79.180 101.270  1.00  0.00           H
ATOM    884  CD  LYS B  16      90.110  79.720 102.160  1.00  0.00           C
ATOM    885  HD1 LYS B  16      91.160  79.880 101.820  1.00  0.00           H
ATOM    886  HD2 LYS B  16      89.700  80.720 102.450  1.00  0.00           H
ATOM    887  CE  LYS B  16      90.110  78.830 103.410  1.00  0.00           C
ATOM    888  HE1 LYS B  16      89.060  78.540 103.650  1.00  0.00           H
ATOM    889  HE2 LYS B  16      90.530  79.370 104.280  1.00  0.00           H
ATOM    890  NZ  LYS B  16      90.900  77.600 103.220  1.00  0.00           N
ATOM    891  HZ1 LYS B  16      90.530  76.880 103.890  1.00  0.00           H
ATOM    892  HZ2 LYS B  16      90.840  77.210 102.250  1.00  0.00           H
ATOM    893  HZ3 LYS B  16      91.920  77.740 103.420  1.00  0.00           H
ATOM    894  C   LYS B  16      89.600  82.380  98.810  1.00  0.00           C
ATOM    895  O   LYS B  16      89.650  82.130  97.610  1.00  0.00           O
ATOM    896  N   LEU B  17      90.300  83.400  99.340  1.00  0.00           N
ATOM    897  HN  LEU B  17      90.190  83.660 100.310  1.00  0.00           H
ATOM    898  CA  LEU B  17      91.280  84.160  98.590  1.00  0.00           C
ATOM    899  HA  LEU B  17      91.410  83.740  97.600  1.00  0.00           H
ATOM    900  CB  LEU B  17      90.780  85.630  98.440  1.00  0.00           C
ATOM    901  HB1 LEU B  17      90.580  86.020  99.460  1.00  0.00           H
ATOM    902  HB2 LEU B  17      89.800  85.560  97.920  1.00  0.00           H
ATOM    903  CG  LEU B  17      91.640  86.660  97.660  1.00  0.00           C
ATOM    904  HG  LEU B  17      91.010  87.580  97.590  1.00  0.00           H
ATOM    905  CD1 LEU B  17      92.930  87.070  98.390  1.00  0.00           C
ATOM    906 HD11 LEU B  17      93.280  88.050  98.010  1.00  0.00           H
ATOM    907 HD12 LEU B  17      92.740  87.160  99.480  1.00  0.00           H
ATOM    908 HD13 LEU B  17      93.720  86.310  98.240  1.00  0.00           H
ATOM    909  CD2 LEU B  17      91.970  86.240  96.220  1.00  0.00           C
ATOM    910 HD21 LEU B  17      92.610  87.000  95.730  1.00  0.00           H
ATOM    911 HD22 LEU B  17      92.530  85.270  96.210  1.00  0.00           H
ATOM    912 HD23 LEU B  17      91.050  86.120  95.630  1.00  0.00           H
ATOM    913  C   LEU B  17      92.600  84.030  99.330  1.00  0.00           C
ATOM    914  O   LEU B  17      92.830  84.600 100.400  1.00  0.00           O
ATOM    915  N   VAL B  18      93.520  83.220  98.760  1.00  0.00           N
ATOM    916  HN  VAL B  18      93.310  82.780  97.890  1.00  0.00           H
ATOM    917  CA  VAL B  18      94.740  82.800  99.430  1.00  0.00           C
ATOM    918  HA  VAL B  18      94.860  83.340 100.350  1.00  0.00           H
ATOM    919  CB  VAL B  18      94.690  81.300  99.740  1.00  0.00           C
ATOM    920  HB  VAL B  18      94.550  80.730  98.800  1.00  0.00           H
ATOM    921  CG1 VAL B  18      95.980  80.820 100.430  1.00  0.00           C
ATOM    922 HG11 VAL B  18      95.900  79.740 100.680  1.00  0.00           H
ATOM    923 HG12 VAL B  18      96.870  80.960  99.780  1.00  0.00           H
ATOM    924 HG13 VAL B  18      96.130  81.380 101.370  1.00  0.00           H
ATOM    925  CG2 VAL B  18      93.490  81.000 100.660  1.00  0.00           C
ATOM    926 HG21 VAL B  18      93.490  79.920 100.950  1.00  0.00           H
ATOM    927 HG22 VAL B  18      93.550  81.610 101.590  1.00  0.00           H
ATOM    928 HG23 VAL B  18      92.530  81.220 100.150  1.00  0.00           H
ATOM    929  C   VAL B  18      95.950  83.110  98.560  1.00  0.00           C
ATOM    930  O   VAL B  18      96.090  82.580  97.460  1.00  0.00           O
ATOM    931  N   PHE B  19      96.860  83.990  99.040  1.00  0.00           N
ATOM    932  HN  PHE B  19      96.710  84.470  99.910  1.00  0.00           H
ATOM    933  CA  PHE B  19      98.050  84.390  98.320  1.00  0.00           C
ATOM    934  HA  PHE B  19      98.290  83.650  97.560  1.00  0.00           H
ATOM    935  CB  PHE B  19      97.760  85.780  97.670  1.00  0.00           C
ATOM    936  HB1 PHE B  19      97.510  86.500  98.480  1.00  0.00           H
ATOM    937  HB2 PHE B  19      96.870  85.670  97.020  1.00  0.00           H
ATOM    938  CG  PHE B  19      98.860  86.360  96.820  1.00  0.00           C
ATOM    939  CD1 PHE B  19      99.140  87.730  96.870  1.00  0.00           C
ATOM    940  HD1 PHE B  19      98.620  88.350  97.580  1.00  0.00           H
ATOM    941  CE1 PHE B  19     100.070  88.310  96.000  1.00  0.00           C
ATOM    942  HE1 PHE B  19     100.260  89.380  96.040  1.00  0.00           H
ATOM    943  CZ  PHE B  19     100.730  87.520  95.050  1.00  0.00           C
ATOM    944  HZ  PHE B  19     101.430  87.960  94.360  1.00  0.00           H
ATOM    945  CD2 PHE B  19      99.520  85.580  95.870  1.00  0.00           C
ATOM    946  HD2 PHE B  19      99.310  84.520  95.800  1.00  0.00           H
ATOM    947  CE2 PHE B  19     100.460  86.150  95.000  1.00  0.00           C
ATOM    948  HE2 PHE B  19     100.990  85.530  94.290  1.00  0.00           H
ATOM    949  C   PHE B  19      99.240  84.450  99.290  1.00  0.00           C
ATOM    950  O   PHE B  19      99.200  85.190 100.270  1.00  0.00           O
ATOM    951  N   PHE B  20     100.310  83.650  99.060  1.00  0.00           N
ATOM    952  HN  PHE B  20     100.350  83.090  98.230  1.00  0.00           H
ATOM    953  CA  PHE B  20     101.420  83.480 100.000  1.00  0.00           C
ATOM    954  HA  PHE B  20     101.940  82.600  99.650  1.00  0.00           H
ATOM    955  CB  PHE B  20     102.430  84.670 100.030  1.00  0.00           C
ATOM    956  HB1 PHE B  20     103.110  84.590 100.900  1.00  0.00           H
ATOM    957  HB2 PHE B  20     101.880  85.630 100.110  1.00  0.00           H
ATOM    958  CG  PHE B  20     103.340  84.710  98.830  1.00  0.00           C
ATOM    959  CD1 PHE B  20     103.510  85.890  98.090  1.00  0.00           C
ATOM    960  HD1 PHE B  20     102.920  86.760  98.340  1.00  0.00           H
ATOM    961  CE1 PHE B  20     104.440  85.950  97.050  1.00  0.00           C
ATOM    962  HE1 PHE B  20     104.560  86.870  96.490  1.00  0.00           H
ATOM    963  CZ  PHE B  20     105.220  84.830  96.740  1.00  0.00           C
ATOM    964  HZ  PHE B  20     105.920  84.870  95.920  1.00  0.00           H
ATOM    965  CD2 PHE B  20     104.130  83.590  98.510  1.00  0.00           C
ATOM    966  HD2 PHE B  20     104.040  82.680  99.090  1.00  0.00           H
ATOM    967  CE2 PHE B  20     105.060  83.650  97.470  1.00  0.00           C
ATOM    968  HE2 PHE B  20     105.660  82.780  97.230  1.00  0.00           H
ATOM    969  C   PHE B  20     101.020  83.100 101.430  1.00  0.00           C
ATOM    970  O   PHE B  20     101.130  83.890 102.380  1.00  0.00           O
ATOM    971  N   ALA B  21     100.520  81.870 101.630  1.00  0.00           N
ATOM    972  HN  ALA B  21     100.430  81.240 100.870  1.00  0.00           H
ATOM    973  CA  ALA B  21      99.990  81.460 102.910  1.00  0.00           C
ATOM    974  HA  ALA B  21     100.060  82.270 103.630  1.00  0.00           H
ATOM    975  CB  ALA B  21      98.500  81.130 102.750  1.00  0.00           C
ATOM    976  HB1 ALA B  21      97.980  82.020 102.330  1.00  0.00           H
ATOM    977  HB2 ALA B  21      98.360  80.280 102.060  1.00  0.00           H
ATOM    978  HB3 ALA B  21      98.030  80.890 103.730  1.00  0.00           H
ATOM    979  C   ALA B  21     100.740  80.310 103.540  1.00  0.00           C
ATOM    980  O   ALA B  21     100.240  79.650 104.450  1.00  0.00           O
ATOM    981  N   GLU B  22     101.980  80.060 103.080  1.00  0.00           N
ATOM    982  HN  GLU B  22     102.380  80.640 102.380  1.00  0.00           H
ATOM    983  CA  GLU B  22     102.900  79.080 103.610  1.00  0.00           C
ATOM    984  HA  GLU B  22     102.660  78.870 104.650  1.00  0.00           H
ATOM    985  CB  GLU B  22     102.900  77.750 102.830  1.00  0.00           C
ATOM    986  HB1 GLU B  22     103.850  77.190 102.960  1.00  0.00           H
ATOM    987  HB2 GLU B  22     102.810  77.990 101.750  1.00  0.00           H
ATOM    988  CG  GLU B  22     101.740  76.820 103.250  1.00  0.00           C
ATOM    989  HG1 GLU B  22     101.640  75.990 102.520  1.00  0.00           H
ATOM    990  HG2 GLU B  22     100.780  77.370 103.270  1.00  0.00           H
ATOM    991  CD  GLU B  22     101.950  76.170 104.610  1.00  0.00           C
ATOM    992  OE1 GLU B  22     101.080  75.330 104.980  1.00  0.00           O
ATOM    993  OE2 GLU B  22     102.960  76.410 105.300  1.00  0.00           O
ATOM    994  C   GLU B  22     104.280  79.700 103.630  1.00  0.00           C
ATOM    995  O   GLU B  22     104.480  80.780 103.090  1.00  0.00           O
ATOM    996  N   ASP B  23     105.240  79.050 104.320  1.00  0.00           N
ATOM    997  HN  ASP B  23     105.010  78.220 104.820  1.00  0.00           H
ATOM    998  CA  ASP B  23     106.620  79.490 104.380  1.00  0.00           C
ATOM    999  HA  ASP B  23     106.600  80.510 104.750  1.00  0.00           H
ATOM   1000  CB  ASP B  23     107.440  78.620 105.380  1.00  0.00           C
ATOM   1001  HB1 ASP B  23     108.500  78.960 105.380  1.00  0.00           H
ATOM   1002  HB2 ASP B  23     107.410  77.560 105.050  1.00  0.00           H
ATOM   1003  CG  ASP B  23     106.950  78.670 106.820  1.00  0.00           C
ATOM   1004  OD1 ASP B  23     106.000  79.410 107.170  1.00  0.00           O
ATOM   1005  OD2 ASP B  23     107.600  77.980 107.650  1.00  0.00           O
ATOM   1006  C   ASP B  23     107.320  79.520 103.010  1.00  0.00           C
ATOM   1007  O   ASP B  23     107.130  78.650 102.170  1.00  0.00           O
ATOM   1008  N   VAL B  24     108.150  80.560 102.740  1.00  0.00           N
ATOM   1009  HN  VAL B  24     108.360  81.210 103.460  1.00  0.00           H
ATOM   1010  CA  VAL B  24     108.710  80.820 101.410  1.00  0.00           C
ATOM   1011  HA  VAL B  24     108.800  79.880 100.880  1.00  0.00           H
ATOM   1012  CB  VAL B  24     107.820  81.770 100.570  1.00  0.00           C
ATOM   1013  HB  VAL B  24     107.580  82.660 101.180  1.00  0.00           H
ATOM   1014  CG1 VAL B  24     108.500  82.270  99.270  1.00  0.00           C
ATOM   1015 HG11 VAL B  24     107.780  82.850  98.670  1.00  0.00           H
ATOM   1016 HG12 VAL B  24     109.360  82.930  99.490  1.00  0.00           H
ATOM   1017 HG13 VAL B  24     108.850  81.410  98.660  1.00  0.00           H
ATOM   1018  CG2 VAL B  24     106.490  81.070 100.230  1.00  0.00           C
ATOM   1019 HG21 VAL B  24     105.950  81.620  99.440  1.00  0.00           H
ATOM   1020 HG22 VAL B  24     106.660  80.030  99.890  1.00  0.00           H
ATOM   1021 HG23 VAL B  24     105.840  81.020 101.120  1.00  0.00           H
ATOM   1022  C   VAL B  24     110.120  81.370 101.520  1.00  0.00           C
ATOM   1023  O   VAL B  24     110.420  82.190 102.390  1.00  0.00           O
ATOM   1024  N   GLY B  25     111.060  80.950 100.650  1.00  0.00           N
ATOM   1025  HN  GLY B  25     110.810  80.250  99.960  1.00  0.00           H
ATOM   1026  CA  GLY B  25     112.430  81.460 100.650  1.00  0.00           C
ATOM   1027  HA1 GLY B  25     112.790  81.500 101.680  1.00  0.00           H
ATOM   1028  HA2 GLY B  25     113.020  80.780 100.050  1.00  0.00           H
ATOM   1029  C   GLY B  25     112.620  82.840 100.060  1.00  0.00           C
ATOM   1030  O   GLY B  25     113.260  83.710 100.660  1.00  0.00           O
ATOM   1031  N   SER B  26     112.110  83.090  98.840  1.00  0.00           N
ATOM   1032  HN  SER B  26     111.610  82.370  98.360  1.00  0.00           H
ATOM   1033  CA  SER B  26     112.350  84.350  98.160  1.00  0.00           C
ATOM   1034  HA  SER B  26     112.430  85.140  98.890  1.00  0.00           H
ATOM   1035  CB  SER B  26     113.680  84.290  97.360  1.00  0.00           C
ATOM   1036  HB1 SER B  26     113.630  83.420  96.660  1.00  0.00           H
ATOM   1037  HB2 SER B  26     114.510  84.090  98.070  1.00  0.00           H
ATOM   1038  OG  SER B  26     113.980  85.480  96.620  1.00  0.00           O
ATOM   1039  HG1 SER B  26     114.610  85.180  95.920  1.00  0.00           H
ATOM   1040  C   SER B  26     111.220  84.770  97.220  1.00  0.00           C
ATOM   1041  O   SER B  26     110.800  84.000  96.350  1.00  0.00           O
ATOM   1042  N   ASN B  27     110.750  86.020  97.330  1.00  0.00           N
ATOM   1043  HN  ASN B  27     111.050  86.600  98.090  1.00  0.00           H
ATOM   1044  CA  ASN B  27     109.860  86.650  96.360  1.00  0.00           C
ATOM   1045  HA  ASN B  27     109.840  86.030  95.470  1.00  0.00           H
ATOM   1046  CB  ASN B  27     108.400  86.780  96.890  1.00  0.00           C
ATOM   1047  HB1 ASN B  27     108.440  87.230  97.900  1.00  0.00           H
ATOM   1048  HB2 ASN B  27     107.950  85.770  96.990  1.00  0.00           H
ATOM   1049  CG  ASN B  27     107.490  87.670  96.040  1.00  0.00           C
ATOM   1050  OD1 ASN B  27     107.110  88.760  96.460  1.00  0.00           O
ATOM   1051  ND2 ASN B  27     107.150  87.250  94.800  1.00  0.00           N
ATOM   1052 HD21 ASN B  27     107.300  86.310  94.510  1.00  0.00           H
ATOM   1053 HD22 ASN B  27     106.620  87.870  94.230  1.00  0.00           H
ATOM   1054  C   ASN B  27     110.430  88.000  95.910  1.00  0.00           C
ATOM   1055  O   ASN B  27     110.720  88.880  96.720  1.00  0.00           O
ATOM   1056  N   LYS B  28     110.530  88.220  94.590  1.00  0.00           N
ATOM   1057  HN  LYS B  28     110.370  87.480  93.940  1.00  0.00           H
ATOM   1058  CA  LYS B  28     110.760  89.550  94.040  1.00  0.00           C
ATOM   1059  HA  LYS B  28     110.860  90.280  94.840  1.00  0.00           H
ATOM   1060  CB  LYS B  28     112.050  89.580  93.170  1.00  0.00           C
ATOM   1061  HB1 LYS B  28     111.920  88.940  92.270  1.00  0.00           H
ATOM   1062  HB2 LYS B  28     112.840  89.100  93.790  1.00  0.00           H
ATOM   1063  CG  LYS B  28     112.560  90.980  92.780  1.00  0.00           C
ATOM   1064  HG1 LYS B  28     112.700  91.550  93.720  1.00  0.00           H
ATOM   1065  HG2 LYS B  28     111.800  91.510  92.160  1.00  0.00           H
ATOM   1066  CD  LYS B  28     113.910  90.920  92.020  1.00  0.00           C
ATOM   1067  HD1 LYS B  28     114.440  90.020  92.420  1.00  0.00           H
ATOM   1068  HD2 LYS B  28     113.750  90.730  90.940  1.00  0.00           H
ATOM   1069  CE  LYS B  28     114.880  92.100  92.260  1.00  0.00           C
ATOM   1070  HE1 LYS B  28     115.920  91.780  92.010  1.00  0.00           H
ATOM   1071  HE2 LYS B  28     114.860  92.400  93.320  1.00  0.00           H
ATOM   1072  NZ  LYS B  28     114.580  93.290  91.420  1.00  0.00           N
ATOM   1073  HZ1 LYS B  28     115.110  94.120  91.810  1.00  0.00           H
ATOM   1074  HZ2 LYS B  28     114.950  93.140  90.450  1.00  0.00           H
ATOM   1075  HZ3 LYS B  28     113.580  93.560  91.380  1.00  0.00           H
ATOM   1076  C   LYS B  28     109.530  89.910  93.220  1.00  0.00           C
ATOM   1077  O   LYS B  28     109.290  89.330  92.160  1.00  0.00           O
ATOM   1078  N   GLY B  29     108.730  90.880  93.700  1.00  0.00           N
ATOM   1079  HN  GLY B  29     108.970  91.310  94.580  1.00  0.00           H
ATOM   1080  CA  GLY B  29     107.530  91.390  93.050  1.00  0.00           C
ATOM   1081  HA1 GLY B  29     107.340  92.350  93.500  1.00  0.00           H
ATOM   1082  HA2 GLY B  29     107.710  91.460  91.990  1.00  0.00           H
ATOM   1083  C   GLY B  29     106.280  90.560  93.230  1.00  0.00           C
ATOM   1084  O   GLY B  29     106.150  89.480  92.660  1.00  0.00           O
ATOM   1085  N   ALA B  30     105.290  91.100  93.980  1.00  0.00           N
ATOM   1086  HN  ALA B  30     105.450  91.940  94.500  1.00  0.00           H
ATOM   1087  CA  ALA B  30     103.980  90.490  94.140  1.00  0.00           C
ATOM   1088  HA  ALA B  30     103.790  89.820  93.320  1.00  0.00           H
ATOM   1089  CB  ALA B  30     103.940  89.710  95.470  1.00  0.00           C
ATOM   1090  HB1 ALA B  30     104.710  88.910  95.450  1.00  0.00           H
ATOM   1091  HB2 ALA B  30     104.160  90.380  96.330  1.00  0.00           H
ATOM   1092  HB3 ALA B  30     102.950  89.240  95.630  1.00  0.00           H
ATOM   1093  C   ALA B  30     102.880  91.550  94.140  1.00  0.00           C
ATOM   1094  O   ALA B  30     102.910  92.500  94.920  1.00  0.00           O
ATOM   1095  N   ILE B  31     101.860  91.390  93.260  1.00  0.00           N
ATOM   1096  HN  ILE B  31     101.880  90.630  92.600  1.00  0.00           H
ATOM   1097  CA  ILE B  31     100.720  92.290  93.160  1.00  0.00           C
ATOM   1098  HA  ILE B  31     100.750  93.010  93.970  1.00  0.00           H
ATOM   1099  CB  ILE B  31     100.680  93.070  91.840  1.00  0.00           C
ATOM   1100  HB  ILE B  31     100.640  92.330  91.000  1.00  0.00           H
ATOM   1101  CG2 ILE B  31      99.410  93.950  91.730  1.00  0.00           C
ATOM   1102 HG21 ILE B  31      99.440  94.550  90.800  1.00  0.00           H
ATOM   1103 HG22 ILE B  31      98.480  93.340  91.690  1.00  0.00           H
ATOM   1104 HG23 ILE B  31      99.330  94.650  92.590  1.00  0.00           H
ATOM   1105  CG1 ILE B  31     101.940  93.930  91.630  1.00  0.00           C
ATOM   1106 HG11 ILE B  31     102.400  94.180  92.610  1.00  0.00           H
ATOM   1107 HG12 ILE B  31     101.640  94.890  91.150  1.00  0.00           H
ATOM   1108  CD  ILE B  31     102.980  93.250  90.730  1.00  0.00           C
ATOM   1109  HD1 ILE B  31     103.790  93.950  90.450  1.00  0.00           H
ATOM   1110  HD2 ILE B  31     103.420  92.360  91.230  1.00  0.00           H
ATOM   1111  HD3 ILE B  31     102.490  92.910  89.790  1.00  0.00           H
ATOM   1112  C   ILE B  31      99.430  91.500  93.320  1.00  0.00           C
ATOM   1113  O   ILE B  31      99.230  90.470  92.680  1.00  0.00           O
ATOM   1114  N   ILE B  32      98.520  91.960  94.200  1.00  0.00           N
ATOM   1115  HN  ILE B  32      98.730  92.740  94.790  1.00  0.00           H
ATOM   1116  CA  ILE B  32      97.210  91.350  94.350  1.00  0.00           C
ATOM   1117  HA  ILE B  32      97.020  90.740  93.470  1.00  0.00           H
ATOM   1118  CB  ILE B  32      97.160  90.380  95.530  1.00  0.00           C
ATOM   1119  HB  ILE B  32      97.840  89.540  95.260  1.00  0.00           H
ATOM   1120  CG2 ILE B  32      97.700  91.040  96.820  1.00  0.00           C
ATOM   1121 HG21 ILE B  32      97.620  90.340  97.680  1.00  0.00           H
ATOM   1122 HG22 ILE B  32      98.760  91.330  96.720  1.00  0.00           H
ATOM   1123 HG23 ILE B  32      97.110  91.940  97.070  1.00  0.00           H
ATOM   1124  CG1 ILE B  32      95.750  89.780  95.740  1.00  0.00           C
ATOM   1125 HG11 ILE B  32      95.260  89.670  94.760  1.00  0.00           H
ATOM   1126 HG12 ILE B  32      95.150  90.470  96.370  1.00  0.00           H
ATOM   1127  CD  ILE B  32      95.790  88.390  96.390  1.00  0.00           C
ATOM   1128  HD1 ILE B  32      94.760  87.970  96.460  1.00  0.00           H
ATOM   1129  HD2 ILE B  32      96.400  87.690  95.790  1.00  0.00           H
ATOM   1130  HD3 ILE B  32      96.240  88.450  97.400  1.00  0.00           H
ATOM   1131  C   ILE B  32      96.060  92.350  94.370  1.00  0.00           C
ATOM   1132  O   ILE B  32      95.970  93.250  95.200  1.00  0.00           O
ATOM   1133  N   GLY B  33      95.120  92.200  93.420  1.00  0.00           N
ATOM   1134  HN  GLY B  33      95.250  91.510  92.700  1.00  0.00           H
ATOM   1135  CA  GLY B  33      93.930  93.030  93.270  1.00  0.00           C
ATOM   1136  HA1 GLY B  33      93.340  92.980  94.170  1.00  0.00           H
ATOM   1137  HA2 GLY B  33      94.240  94.030  93.000  1.00  0.00           H
ATOM   1138  C   GLY B  33      93.090  92.500  92.140  1.00  0.00           C
ATOM   1139  O   GLY B  33      93.620  92.100  91.100  1.00  0.00           O
ATOM   1140  N   LEU B  34      91.760  92.460  92.300  1.00  0.00           N
ATOM   1141  HN  LEU B  34      91.360  92.860  93.120  1.00  0.00           H
ATOM   1142  CA  LEU B  34      90.810  91.910  91.340  1.00  0.00           C
ATOM   1143  HA  LEU B  34      91.130  90.910  91.100  1.00  0.00           H
ATOM   1144  CB  LEU B  34      89.350  91.820  91.890  1.00  0.00           C
ATOM   1145  HB1 LEU B  34      88.650  91.630  91.040  1.00  0.00           H
ATOM   1146  HB2 LEU B  34      89.070  92.810  92.310  1.00  0.00           H
ATOM   1147  CG  LEU B  34      89.080  90.690  92.900  1.00  0.00           C
ATOM   1148  HG  LEU B  34      89.310  89.720  92.390  1.00  0.00           H
ATOM   1149  CD1 LEU B  34      89.930  90.740  94.180  1.00  0.00           C
ATOM   1150 HD11 LEU B  34      89.620  89.920  94.870  1.00  0.00           H
ATOM   1151 HD12 LEU B  34      90.990  90.580  93.920  1.00  0.00           H
ATOM   1152 HD13 LEU B  34      89.830  91.700  94.710  1.00  0.00           H
ATOM   1153  CD2 LEU B  34      87.600  90.640  93.300  1.00  0.00           C
ATOM   1154 HD21 LEU B  34      87.430  89.820  94.020  1.00  0.00           H
ATOM   1155 HD22 LEU B  34      87.280  91.580  93.790  1.00  0.00           H
ATOM   1156 HD23 LEU B  34      86.960  90.470  92.410  1.00  0.00           H
ATOM   1157  C   LEU B  34      90.790  92.660  90.010  1.00  0.00           C
ATOM   1158  O   LEU B  34      90.690  92.050  88.950  1.00  0.00           O
ATOM   1159  N   MET B  35      90.890  94.000  90.070  1.00  0.00           N
ATOM   1160  HN  MET B  35      90.960  94.460  90.960  1.00  0.00           H
ATOM   1161  CA  MET B  35      91.100  94.830  88.910  1.00  0.00           C
ATOM   1162  HA  MET B  35      91.140  94.220  88.020  1.00  0.00           H
ATOM   1163  CB  MET B  35      90.030  95.930  88.710  1.00  0.00           C
ATOM   1164  HB1 MET B  35      90.300  96.500  87.790  1.00  0.00           H
ATOM   1165  HB2 MET B  35      90.050  96.650  89.560  1.00  0.00           H
ATOM   1166  CG  MET B  35      88.600  95.390  88.570  1.00  0.00           C
ATOM   1167  HG1 MET B  35      88.230  95.120  89.580  1.00  0.00           H
ATOM   1168  HG2 MET B  35      88.620  94.450  87.980  1.00  0.00           H
ATOM   1169  SD  MET B  35      87.460  96.560  87.780  1.00  0.00           S
ATOM   1170  CE  MET B  35      88.050  96.390  86.070  1.00  0.00           C
ATOM   1171  HE1 MET B  35      87.450  97.030  85.380  1.00  0.00           H
ATOM   1172  HE2 MET B  35      89.110  96.690  85.970  1.00  0.00           H
ATOM   1173  HE3 MET B  35      87.950  95.340  85.720  1.00  0.00           H
ATOM   1174  C   MET B  35      92.450  95.510  89.060  1.00  0.00           C
ATOM   1175  O   MET B  35      92.730  96.150  90.070  1.00  0.00           O
ATOM   1176  N   VAL B  36      93.300  95.340  88.040  1.00  0.00           N
ATOM   1177  HN  VAL B  36      93.030  94.820  87.220  1.00  0.00           H
ATOM   1178  CA  VAL B  36      94.650  95.850  88.000  1.00  0.00           C
ATOM   1179  HA  VAL B  36      94.690  96.790  88.520  1.00  0.00           H
ATOM   1180  CB  VAL B  36      95.710  94.900  88.580  1.00  0.00           C
ATOM   1181  HB  VAL B  36      96.730  95.180  88.210  1.00  0.00           H
ATOM   1182  CG1 VAL B  36      95.740  95.010  90.110  1.00  0.00           C
ATOM   1183 HG11 VAL B  36      96.570  94.400  90.530  1.00  0.00           H
ATOM   1184 HG12 VAL B  36      95.910  96.060  90.420  1.00  0.00           H
ATOM   1185 HG13 VAL B  36      94.790  94.660  90.560  1.00  0.00           H
ATOM   1186  CG2 VAL B  36      95.410  93.450  88.140  1.00  0.00           C
ATOM   1187 HG21 VAL B  36      96.260  92.790  88.390  1.00  0.00           H
ATOM   1188 HG22 VAL B  36      94.500  93.060  88.650  1.00  0.00           H
ATOM   1189 HG23 VAL B  36      95.240  93.410  87.050  1.00  0.00           H
ATOM   1190  C   VAL B  36      94.970  96.140  86.550  1.00  0.00           C
ATOM   1191  O   VAL B  36      94.440  95.520  85.630  1.00  0.00           O
ATOM   1192  N   GLY B  37      95.860  97.100  86.270  1.00  0.00           N
ATOM   1193  HN  GLY B  37      96.290  97.660  86.980  1.00  0.00           H
ATOM   1194  CA  GLY B  37      96.190  97.370  84.890  1.00  0.00           C
ATOM   1195  HA1 GLY B  37      96.620  96.480  84.460  1.00  0.00           H
ATOM   1196  HA2 GLY B  37      95.300  97.710  84.380  1.00  0.00           H
ATOM   1197  C   GLY B  37      97.190  98.460  84.760  1.00  0.00           C
ATOM   1198  O   GLY B  37      97.310  99.330  85.630  1.00  0.00           O
ATOM   1199  N   GLY B  38      97.970  98.420  83.660  1.00  0.00           N
ATOM   1200  HN  GLY B  38      97.800  97.700  82.980  1.00  0.00           H
ATOM   1201  CA  GLY B  38      99.100  99.300  83.430  1.00  0.00           C
ATOM   1202  HA1 GLY B  38      99.520  99.030  82.470  1.00  0.00           H
ATOM   1203  HA2 GLY B  38      98.750 100.320  83.460  1.00  0.00           H
ATOM   1204  C   GLY B  38     100.190  99.130  84.450  1.00  0.00           C
ATOM   1205  O   GLY B  38     100.750 100.110  84.960  1.00  0.00           O
ATOM   1206  N   VAL B  39     100.510  97.870  84.790  1.00  0.00           N
ATOM   1207  HN  VAL B  39     100.070  97.120  84.280  1.00  0.00           H
ATOM   1208  CA  VAL B  39     101.410  97.460  85.850  1.00  0.00           C
ATOM   1209  HA  VAL B  39     101.750  98.340  86.370  1.00  0.00           H
ATOM   1210  CB  VAL B  39     100.710  96.550  86.870  1.00  0.00           C
ATOM   1211  HB  VAL B  39     100.030  97.200  87.480  1.00  0.00           H
ATOM   1212  CG1 VAL B  39      99.820  95.500  86.180  1.00  0.00           C
ATOM   1213 HG11 VAL B  39      99.370  94.820  86.940  1.00  0.00           H
ATOM   1214 HG12 VAL B  39      98.990  95.960  85.610  1.00  0.00           H
ATOM   1215 HG13 VAL B  39     100.430  94.880  85.480  1.00  0.00           H
ATOM   1216  CG2 VAL B  39     101.700  95.860  87.840  1.00  0.00           C
ATOM   1217 HG21 VAL B  39     101.140  95.350  88.660  1.00  0.00           H
ATOM   1218 HG22 VAL B  39     102.290  95.070  87.320  1.00  0.00           H
ATOM   1219 HG23 VAL B  39     102.400  96.580  88.290  1.00  0.00           H
ATOM   1220  C   VAL B  39     102.670  96.810  85.270  1.00  0.00           C
ATOM   1221  O   VAL B  39     102.610  96.060  84.300  1.00  0.00           O
ATOM   1222  N   VAL B  40     103.860  97.100  85.840  1.00  0.00           N
ATOM   1223  HN  VAL B  40     103.910  97.730  86.610  1.00  0.00           H
ATOM   1224  CA  VAL B  40     105.100  96.470  85.410  1.00  0.00           C
ATOM   1225  HA  VAL B  40     104.880  95.660  84.720  1.00  0.00           H
ATOM   1226  CB  VAL B  40     106.060  97.390  84.640  1.00  0.00           C
ATOM   1227  HB  VAL B  40     106.890  96.770  84.210  1.00  0.00           H
ATOM   1228  CG1 VAL B  40     105.310  98.030  83.460  1.00  0.00           C
ATOM   1229 HG11 VAL B  40     106.020  98.590  82.810  1.00  0.00           H
ATOM   1230 HG12 VAL B  40     104.800  97.270  82.830  1.00  0.00           H
ATOM   1231 HG13 VAL B  40     104.550  98.750  83.820  1.00  0.00           H
ATOM   1232  CG2 VAL B  40     106.690  98.470  85.530  1.00  0.00           C
ATOM   1233 HG21 VAL B  40     107.280  99.180  84.900  1.00  0.00           H
ATOM   1234 HG22 VAL B  40     105.900  99.040  86.050  1.00  0.00           H
ATOM   1235 HG23 VAL B  40     107.380  98.040  86.280  1.00  0.00           H
ATOM   1236  C   VAL B  40     105.820  95.820  86.580  1.00  0.00           C
ATOM   1237  O   VAL B  40     105.930  96.390  87.670  1.00  0.00           O
ATOM   1238  N   ILE B  41     106.370  94.590  86.390  1.00  0.00           N
ATOM   1239  HN  ILE B  41     106.190  94.090  85.540  1.00  0.00           H
ATOM   1240  CA  ILE B  41     107.360  94.020  87.290  1.00  0.00           C
ATOM   1241  HA  ILE B  41     107.490  94.670  88.140  1.00  0.00           H
ATOM   1242  CB  ILE B  41     107.050  92.610  87.820  1.00  0.00           C
ATOM   1243  HB  ILE B  41     106.930  91.910  86.960  1.00  0.00           H
ATOM   1244  CG2 ILE B  41     108.210  92.120  88.720  1.00  0.00           C
ATOM   1245 HG21 ILE B  41     107.970  91.120  89.140  1.00  0.00           H
ATOM   1246 HG22 ILE B  41     109.150  92.020  88.150  1.00  0.00           H
ATOM   1247 HG23 ILE B  41     108.360  92.830  89.560  1.00  0.00           H
ATOM   1248  CG1 ILE B  41     105.710  92.600  88.590  1.00  0.00           C
ATOM   1249 HG11 ILE B  41     104.910  92.950  87.910  1.00  0.00           H
ATOM   1250 HG12 ILE B  41     105.760  93.310  89.440  1.00  0.00           H
ATOM   1251  CD  ILE B  41     105.320  91.210  89.120  1.00  0.00           C
ATOM   1252  HD1 ILE B  41     104.250  91.190  89.400  1.00  0.00           H
ATOM   1253  HD2 ILE B  41     105.470  90.430  88.330  1.00  0.00           H
ATOM   1254  HD3 ILE B  41     105.910  90.940  90.020  1.00  0.00           H
ATOM   1255  C   ILE B  41     108.660  93.980  86.530  1.00  0.00           C
ATOM   1256  O   ILE B  41     108.860  93.160  85.630  1.00  0.00           O
ATOM   1257  N   ALA B  42     109.610  94.870  86.900  1.00  0.00           N
ATOM   1258  HN  ALA B  42     109.410  95.530  87.620  1.00  0.00           H
ATOM   1259  CA  ALA B  42     110.940  94.900  86.330  1.00  0.00           C
ATOM   1260  HA  ALA B  42     110.870  94.770  85.260  1.00  0.00           H
ATOM   1261  CB  ALA B  42     111.560  96.270  86.660  1.00  0.00           C
ATOM   1262  HB1 ALA B  42     110.940  97.080  86.220  1.00  0.00           H
ATOM   1263  HB2 ALA B  42     111.630  96.440  87.750  1.00  0.00           H
ATOM   1264  HB3 ALA B  42     112.580  96.360  86.230  1.00  0.00           H
ATOM   1265  C   ALA B  42     111.820  93.780  86.870  1.00  0.00           C
ATOM   1266  O   ALA B  42     112.650  93.180  86.180  1.00  0.00           O
ATOM   1267  N   NME B  43     111.630  93.430  88.150  1.00  0.00           N
ATOM   1268  HN  NME B  43     110.970  93.950  88.700  1.00  0.00           H
ATOM   1269  CH3 NME B  43     112.380  92.370  88.780  1.00  0.00           C
ATOM   1270 HH31 NME B  43     113.470  92.560  88.690  1.00  0.00           H
ATOM   1271 HH32 NME B  43     112.110  92.300  89.850  1.00  0.00           H
ATOM   1272 HH33 NME B  43     112.150  91.400  88.290  1.00  0.00           H
ATOM   1273  CH3 ACE C   0      86.180  33.730  94.190  1.00  0.00           C
ATOM   1274 HH31 ACE C   0      85.970  33.110  93.290  1.00  0.00           H
ATOM   1275 HH32 ACE C   0      87.150  33.410  94.640  1.00  0.00           H
ATOM   1276 HH33 ACE C   0      85.370  33.580  94.940  1.00  0.00           H
ATOM   1277  C   ACE C   0      86.260  35.160  93.810  1.00  0.00           C
ATOM   1278  O   ACE C   0      87.200  35.850  94.170  1.00  0.00           O
ATOM   1279  N   ASP C   1      85.260  35.610  93.050  1.00  0.00           N
ATOM   1280  HN  ASP C   1      84.540  34.990  92.770  1.00  0.00           H
ATOM   1281  CA  ASP C   1      85.100  36.980  92.590  1.00  0.00           C
ATOM   1282  HA  ASP C   1      86.040  37.250  92.140  1.00  0.00           H
ATOM   1283  CB  ASP C   1      83.970  37.000  91.530  1.00  0.00           C
ATOM   1284  HB1 ASP C   1      82.970  36.990  92.010  1.00  0.00           H
ATOM   1285  HB2 ASP C   1      84.060  36.090  90.890  1.00  0.00           H
ATOM   1286  CG  ASP C   1      84.080  38.180  90.610  1.00  0.00           C
ATOM   1287  OD1 ASP C   1      85.220  38.500  90.180  1.00  0.00           O
ATOM   1288  OD2 ASP C   1      83.030  38.750  90.250  1.00  0.00           O
ATOM   1289  C   ASP C   1      84.830  37.990  93.710  1.00  0.00           C
ATOM   1290  O   ASP C   1      84.230  37.660  94.740  1.00  0.00           O
ATOM   1291  N   ALA C   2      85.270  39.260  93.560  1.00  0.00           N
ATOM   1292  HN  ALA C   2      85.760  39.550  92.720  1.00  0.00           H
ATOM   1293  CA  ALA C   2      85.140  40.250  94.600  1.00  0.00           C
ATOM   1294  HA  ALA C   2      84.150  40.190  95.010  1.00  0.00           H
ATOM   1295  CB  ALA C   2      86.190  39.990  95.710  1.00  0.00           C
ATOM   1296  HB1 ALA C   2      86.040  38.980  96.140  1.00  0.00           H
ATOM   1297  HB2 ALA C   2      87.210  40.040  95.290  1.00  0.00           H
ATOM   1298  HB3 ALA C   2      86.100  40.730  96.530  1.00  0.00           H
ATOM   1299  C   ALA C   2      85.270  41.690  94.110  1.00  0.00           C
ATOM   1300  O   ALA C   2      86.120  42.450  94.580  1.00  0.00           O
ATOM   1301  N   GLU C   3      84.410  42.130  93.170  1.00  0.00           N
ATOM   1302  HN  GLU C   3      83.750  41.510  92.740  1.00  0.00           H
ATOM   1303  CA  GLU C   3      84.290  43.540  92.790  1.00  0.00           C
ATOM   1304  HA  GLU C   3      85.280  43.910  92.570  1.00  0.00           H
ATOM   1305  CB  GLU C   3      83.430  43.710  91.510  1.00  0.00           C
ATOM   1306  HB1 GLU C   3      82.470  43.180  91.710  1.00  0.00           H
ATOM   1307  HB2 GLU C   3      83.930  43.180  90.670  1.00  0.00           H
ATOM   1308  CG  GLU C   3      83.090  45.170  91.090  1.00  0.00           C
ATOM   1309  HG1 GLU C   3      84.010  45.690  90.760  1.00  0.00           H
ATOM   1310  HG2 GLU C   3      82.640  45.730  91.920  1.00  0.00           H
ATOM   1311  CD  GLU C   3      82.080  45.210  89.960  1.00  0.00           C
ATOM   1312  OE1 GLU C   3      81.000  44.570  90.100  1.00  0.00           O
ATOM   1313  OE2 GLU C   3      82.320  45.910  88.930  1.00  0.00           O
ATOM   1314  C   GLU C   3      83.720  44.410  93.910  1.00  0.00           C
ATOM   1315  O   GLU C   3      82.640  44.130  94.440  1.00  0.00           O
ATOM   1316  N   PHE C   4      84.430  45.500  94.300  1.00  0.00           N
ATOM   1317  HN  PHE C   4      85.350  45.640  93.920  1.00  0.00           H
ATOM   1318  CA  PHE C   4      83.920  46.500  95.220  1.00  0.00           C
ATOM   1319  HA  PHE C   4      82.840  46.410  95.270  1.00  0.00           H
ATOM   1320  CB  PHE C   4      84.480  46.320  96.670  1.00  0.00           C
ATOM   1321  HB1 PHE C   4      84.180  47.180  97.320  1.00  0.00           H
ATOM   1322  HB2 PHE C   4      85.580  46.260  96.650  1.00  0.00           H
ATOM   1323  CG  PHE C   4      83.920  45.070  97.290  1.00  0.00           C
ATOM   1324  CD1 PHE C   4      84.640  43.860  97.280  1.00  0.00           C
ATOM   1325  HD1 PHE C   4      85.610  43.830  96.800  1.00  0.00           H
ATOM   1326  CE1 PHE C   4      84.090  42.700  97.830  1.00  0.00           C
ATOM   1327  HE1 PHE C   4      84.630  41.760  97.790  1.00  0.00           H
ATOM   1328  CZ  PHE C   4      82.810  42.730  98.410  1.00  0.00           C
ATOM   1329  HZ  PHE C   4      82.370  41.820  98.800  1.00  0.00           H
ATOM   1330  CD2 PHE C   4      82.640  45.090  97.880  1.00  0.00           C
ATOM   1331  HD2 PHE C   4      82.070  46.000  97.880  1.00  0.00           H
ATOM   1332  CE2 PHE C   4      82.090  43.930  98.440  1.00  0.00           C
ATOM   1333  HE2 PHE C   4      81.100  43.950  98.860  1.00  0.00           H
ATOM   1334  C   PHE C   4      84.180  47.920  94.720  1.00  0.00           C
ATOM   1335  O   PHE C   4      85.320  48.360  94.590  1.00  0.00           O
ATOM   1336  N   ARG C   5      83.100  48.680  94.440  1.00  0.00           N
ATOM   1337  HN  ARG C   5      82.180  48.320  94.640  1.00  0.00           H
ATOM   1338  CA  ARG C   5      83.130  50.000  93.820  1.00  0.00           C
ATOM   1339  HA  ARG C   5      84.160  50.320  93.680  1.00  0.00           H
ATOM   1340  CB  ARG C   5      82.390  49.960  92.470  1.00  0.00           C
ATOM   1341  HB1 ARG C   5      81.300  49.800  92.650  1.00  0.00           H
ATOM   1342  HB2 ARG C   5      82.750  49.070  91.890  1.00  0.00           H
ATOM   1343  CG  ARG C   5      82.590  51.210  91.590  1.00  0.00           C
ATOM   1344  HG1 ARG C   5      83.620  51.180  91.170  1.00  0.00           H
ATOM   1345  HG2 ARG C   5      82.500  52.130  92.210  1.00  0.00           H
ATOM   1346  CD  ARG C   5      81.580  51.320  90.440  1.00  0.00           C
ATOM   1347  HD1 ARG C   5      80.560  51.490  90.850  1.00  0.00           H
ATOM   1348  HD2 ARG C   5      81.600  50.380  89.830  1.00  0.00           H
ATOM   1349  NE  ARG C   5      81.970  52.490  89.600  1.00  0.00           N
ATOM   1350  HE  ARG C   5      82.810  53.000  89.840  1.00  0.00           H
ATOM   1351  CZ  ARG C   5      81.550  52.640  88.350  1.00  0.00           C
ATOM   1352  NH1 ARG C   5      80.540  51.960  87.870  1.00  0.00           N
ATOM   1353 HH11 ARG C   5      79.970  51.440  88.510  1.00  0.00           H
ATOM   1354 HH12 ARG C   5      80.450  51.850  86.870  1.00  0.00           H
ATOM   1355  NH2 ARG C   5      82.170  53.480  87.550  1.00  0.00           N
ATOM   1356 HH21 ARG C   5      82.830  54.150  87.910  1.00  0.00           H
ATOM   1357 HH22 ARG C   5      81.770  53.670  86.640  1.00  0.00           H
ATOM   1358  C   ARG C   5      82.420  50.980  94.750  1.00  0.00           C
ATOM   1359  O   ARG C   5      81.370  50.660  95.290  1.00  0.00           O
ATOM   1360  N   HIS C   6      82.980  52.190  94.970  1.00  0.00           N
ATOM   1361  HN  HIS C   6      83.780  52.490  94.450  1.00  0.00           H
ATOM   1362  CA  HIS C   6      82.390  53.130  95.920  1.00  0.00           C
ATOM   1363  HA  HIS C   6      81.330  53.200  95.730  1.00  0.00           H
ATOM   1364  CB  HIS C   6      82.640  52.730  97.410  1.00  0.00           C
ATOM   1365  HB1 HIS C   6      82.320  53.560  98.070  1.00  0.00           H
ATOM   1366  HB2 HIS C   6      83.720  52.550  97.570  1.00  0.00           H
ATOM   1367  ND1 HIS C   6      80.680  51.740  98.600  1.00  0.00           N
ATOM   1368  CG  HIS C   6      81.880  51.550  97.930  1.00  0.00           C
ATOM   1369  CE1 HIS C   6      80.370  50.550  99.090  1.00  0.00           C
ATOM   1370  HE1 HIS C   6      79.460  50.310  99.650  1.00  0.00           H
ATOM   1371  NE2 HIS C   6      81.320  49.630  98.810  1.00  0.00           N
ATOM   1372  HE2 HIS C   6      81.320  48.670  99.100  1.00  0.00           H
ATOM   1373  CD2 HIS C   6      82.300  50.270  98.080  1.00  0.00           C
ATOM   1374  HD2 HIS C   6      83.210  49.790  97.740  1.00  0.00           H
ATOM   1375  C   HIS C   6      82.940  54.550  95.780  1.00  0.00           C
ATOM   1376  O   HIS C   6      83.650  55.040  96.660  1.00  0.00           O
ATOM   1377  N   ASP C   7      82.600  55.270  94.690  1.00  0.00           N
ATOM   1378  HN  ASP C   7      82.040  54.860  93.960  1.00  0.00           H
ATOM   1379  CA  ASP C   7      82.890  56.690  94.540  1.00  0.00           C
ATOM   1380  HA  ASP C   7      83.960  56.780  94.680  1.00  0.00           H
ATOM   1381  CB  ASP C   7      82.520  57.160  93.100  1.00  0.00           C
ATOM   1382  HB1 ASP C   7      81.420  57.290  93.010  1.00  0.00           H
ATOM   1383  HB2 ASP C   7      82.840  56.390  92.370  1.00  0.00           H
ATOM   1384  CG  ASP C   7      83.200  58.450  92.720  1.00  0.00           C
ATOM   1385  OD1 ASP C   7      84.200  58.820  93.380  1.00  0.00           O
ATOM   1386  OD2 ASP C   7      82.820  59.080  91.690  1.00  0.00           O
ATOM   1387  C   ASP C   7      82.230  57.570  95.630  1.00  0.00           C
ATOM   1388  O   ASP C   7      81.190  57.230  96.190  1.00  0.00           O
ATOM   1389  N   SER C   8      82.840  58.720  95.990  1.00  0.00           N
ATOM   1390  HN  SER C   8      83.660  59.020  95.490  1.00  0.00           H
ATOM   1391  CA  SER C   8      82.230  59.640  96.950  1.00  0.00           C
ATOM   1392  HA  SER C   8      81.160  59.540  96.870  1.00  0.00           H
ATOM   1393  CB  SER C   8      82.610  59.350  98.440  1.00  0.00           C
ATOM   1394  HB1 SER C   8      82.600  58.250  98.590  1.00  0.00           H
ATOM   1395  HB2 SER C   8      81.800  59.770  99.080  1.00  0.00           H
ATOM   1396  OG  SER C   8      83.850  59.900  98.900  1.00  0.00           O
ATOM   1397  HG1 SER C   8      84.550  59.620  98.270  1.00  0.00           H
ATOM   1398  C   SER C   8      82.540  61.080  96.570  1.00  0.00           C
ATOM   1399  O   SER C   8      83.670  61.440  96.230  1.00  0.00           O
ATOM   1400  N   GLY C   9      81.510  61.950  96.600  1.00  0.00           N
ATOM   1401  HN  GLY C   9      80.590  61.640  96.850  1.00  0.00           H
ATOM   1402  CA  GLY C   9      81.640  63.360  96.250  1.00  0.00           C
ATOM   1403  HA1 GLY C   9      82.630  63.700  96.520  1.00  0.00           H
ATOM   1404  HA2 GLY C   9      81.430  63.460  95.200  1.00  0.00           H
ATOM   1405  C   GLY C   9      80.650  64.210  97.000  1.00  0.00           C
ATOM   1406  O   GLY C   9      79.460  63.890  97.040  1.00  0.00           O
ATOM   1407  N   TYR C  10      81.130  65.310  97.610  1.00  0.00           N
ATOM   1408  HN  TYR C  10      82.110  65.520  97.520  1.00  0.00           H
ATOM   1409  CA  TYR C  10      80.370  66.130  98.530  1.00  0.00           C
ATOM   1410  HA  TYR C  10      79.310  65.950  98.400  1.00  0.00           H
ATOM   1411  CB  TYR C  10      80.770  65.830 100.010  1.00  0.00           C
ATOM   1412  HB1 TYR C  10      80.160  66.410 100.720  1.00  0.00           H
ATOM   1413  HB2 TYR C  10      81.850  66.080 100.160  1.00  0.00           H
ATOM   1414  CG  TYR C  10      80.560  64.370 100.300  1.00  0.00           C
ATOM   1415  CD1 TYR C  10      79.250  63.860 100.370  1.00  0.00           C
ATOM   1416  HD1 TYR C  10      78.410  64.520 100.210  1.00  0.00           H
ATOM   1417  CE1 TYR C  10      79.030  62.490 100.580  1.00  0.00           C
ATOM   1418  HE1 TYR C  10      78.020  62.110 100.600  1.00  0.00           H
ATOM   1419  CZ  TYR C  10      80.120  61.630 100.760  1.00  0.00           C
ATOM   1420  OH  TYR C  10      79.890  60.270 100.990  1.00  0.00           O
ATOM   1421  HH  TYR C  10      79.500  59.920 100.160  1.00  0.00           H
ATOM   1422  CD2 TYR C  10      81.640  63.500 100.480  1.00  0.00           C
ATOM   1423  HD2 TYR C  10      82.650  63.880 100.400  1.00  0.00           H
ATOM   1424  CE2 TYR C  10      81.430  62.130 100.700  1.00  0.00           C
ATOM   1425  HE2 TYR C  10      82.260  61.460 100.810  1.00  0.00           H
ATOM   1426  C   TYR C  10      80.590  67.620  98.260  1.00  0.00           C
ATOM   1427  O   TYR C  10      80.470  68.450  99.160  1.00  0.00           O
ATOM   1428  N   GLU C  11      80.900  67.980  97.000  1.00  0.00           N
ATOM   1429  HN  GLU C  11      81.010  67.270  96.300  1.00  0.00           H
ATOM   1430  CA  GLU C  11      81.100  69.350  96.550  1.00  0.00           C
ATOM   1431  HA  GLU C  11      81.930  69.740  97.110  1.00  0.00           H
ATOM   1432  CB  GLU C  11      81.520  69.350  95.050  1.00  0.00           C
ATOM   1433  HB1 GLU C  11      81.060  70.190  94.500  1.00  0.00           H
ATOM   1434  HB2 GLU C  11      81.070  68.440  94.590  1.00  0.00           H
ATOM   1435  CG  GLU C  11      83.050  69.350  94.730  1.00  0.00           C
ATOM   1436  HG1 GLU C  11      83.420  70.390  94.720  1.00  0.00           H
ATOM   1437  HG2 GLU C  11      83.200  68.940  93.710  1.00  0.00           H
ATOM   1438  CD  GLU C  11      83.990  68.600  95.670  1.00  0.00           C
ATOM   1439  OE1 GLU C  11      84.300  69.110  96.780  1.00  0.00           O
ATOM   1440  OE2 GLU C  11      84.490  67.510  95.280  1.00  0.00           O
ATOM   1441  C   GLU C  11      79.930  70.320  96.810  1.00  0.00           C
ATOM   1442  O   GLU C  11      78.760  69.950  96.730  1.00  0.00           O
ATOM   1443  N   VAL C  12      80.240  71.590  97.180  1.00  0.00           N
ATOM   1444  HN  VAL C  12      81.190  71.910  97.120  1.00  0.00           H
ATOM   1445  CA  VAL C  12      79.290  72.580  97.670  1.00  0.00           C
ATOM   1446  HA  VAL C  12      78.290  72.220  97.530  1.00  0.00           H
ATOM   1447  CB  VAL C  12      79.500  72.810  99.170  1.00  0.00           C
ATOM   1448  HB  VAL C  12      79.480  71.810  99.670  1.00  0.00           H
ATOM   1449  CG1 VAL C  12      80.880  73.450  99.460  1.00  0.00           C
ATOM   1450 HG11 VAL C  12      81.020  73.570 100.550  1.00  0.00           H
ATOM   1451 HG12 VAL C  12      81.700  72.810  99.080  1.00  0.00           H
ATOM   1452 HG13 VAL C  12      80.970  74.450  98.990  1.00  0.00           H
ATOM   1453  CG2 VAL C  12      78.370  73.660  99.790  1.00  0.00           C
ATOM   1454 HG21 VAL C  12      78.480  73.690 100.890  1.00  0.00           H
ATOM   1455 HG22 VAL C  12      78.390  74.700  99.420  1.00  0.00           H
ATOM   1456 HG23 VAL C  12      77.380  73.220  99.550  1.00  0.00           H
ATOM   1457  C   VAL C  12      79.410  73.880  96.880  1.00  0.00           C
ATOM   1458  O   VAL C  12      80.470  74.210  96.370  1.00  0.00           O
ATOM   1459  N   HIS C  13      78.310  74.660  96.740  1.00  0.00           N
ATOM   1460  HN  HIS C  13      77.450  74.430  97.200  1.00  0.00           H
ATOM   1461  CA  HIS C  13      78.210  75.870  95.920  1.00  0.00           C
ATOM   1462  HA  HIS C  13      78.590  75.610  94.940  1.00  0.00           H
ATOM   1463  CB  HIS C  13      76.720  76.270  95.740  1.00  0.00           C
ATOM   1464  HB1 HIS C  13      76.230  75.520  95.090  1.00  0.00           H
ATOM   1465  HB2 HIS C  13      76.620  77.230  95.190  1.00  0.00           H
ATOM   1466  ND1 HIS C  13      75.450  75.180  97.600  1.00  0.00           N
ATOM   1467  CG  HIS C  13      75.930  76.350  97.010  1.00  0.00           C
ATOM   1468  CE1 HIS C  13      74.640  75.590  98.560  1.00  0.00           C
ATOM   1469  HE1 HIS C  13      74.050  74.930  99.200  1.00  0.00           H
ATOM   1470  NE2 HIS C  13      74.580  76.940  98.630  1.00  0.00           N
ATOM   1471  HE2 HIS C  13      74.000  77.480  99.260  1.00  0.00           H
ATOM   1472  CD2 HIS C  13      75.390  77.430  97.630  1.00  0.00           C
ATOM   1473  HD2 HIS C  13      75.520  78.480  97.410  1.00  0.00           H
ATOM   1474  C   HIS C  13      79.000  77.090  96.370  1.00  0.00           C
ATOM   1475  O   HIS C  13      78.480  78.200  96.480  1.00  0.00           O
ATOM   1476  N   HIS C  14      80.310  76.910  96.580  1.00  0.00           N
ATOM   1477  HN  HIS C  14      80.680  75.990  96.430  1.00  0.00           H
ATOM   1478  CA  HIS C  14      81.230  77.900  97.100  1.00  0.00           C
ATOM   1479  HA  HIS C  14      80.780  78.880  97.050  1.00  0.00           H
ATOM   1480  CB  HIS C  14      81.630  77.580  98.570  1.00  0.00           C
ATOM   1481  HB1 HIS C  14      82.410  78.290  98.920  1.00  0.00           H
ATOM   1482  HB2 HIS C  14      82.060  76.560  98.620  1.00  0.00           H
ATOM   1483  ND1 HIS C  14      79.550  78.660  99.420  1.00  0.00           N
ATOM   1484  CG  HIS C  14      80.470  77.630  99.520  1.00  0.00           C
ATOM   1485  CE1 HIS C  14      78.620  78.360 100.300  1.00  0.00           C
ATOM   1486  HE1 HIS C  14      77.710  78.940 100.460  1.00  0.00           H
ATOM   1487  NE2 HIS C  14      78.900  77.230 100.990  1.00  0.00           N
ATOM   1488  HE2 HIS C  14      78.370  76.880 101.760  1.00  0.00           H
ATOM   1489  CD2 HIS C  14      80.100  76.760 100.490  1.00  0.00           C
ATOM   1490  HD2 HIS C  14      80.590  75.860 100.850  1.00  0.00           H
ATOM   1491  C   HIS C  14      82.460  77.940  96.230  1.00  0.00           C
ATOM   1492  O   HIS C  14      82.710  77.050  95.420  1.00  0.00           O
ATOM   1493  N   GLN C  15      83.270  79.010  96.360  1.00  0.00           N
ATOM   1494  HN  GLN C  15      83.110  79.690  97.080  1.00  0.00           H
ATOM   1495  CA  GLN C  15      84.410  79.260  95.500  1.00  0.00           C
ATOM   1496  HA  GLN C  15      84.520  78.440  94.790  1.00  0.00           H
ATOM   1497  CB  GLN C  15      84.240  80.570  94.700  1.00  0.00           C
ATOM   1498  HB1 GLN C  15      83.290  80.470  94.120  1.00  0.00           H
ATOM   1499  HB2 GLN C  15      85.050  80.680  93.950  1.00  0.00           H
ATOM   1500  CG  GLN C  15      84.120  81.840  95.580  1.00  0.00           C
ATOM   1501  HG1 GLN C  15      83.890  81.560  96.630  1.00  0.00           H
ATOM   1502  HG2 GLN C  15      83.270  82.450  95.220  1.00  0.00           H
ATOM   1503  CD  GLN C  15      85.390  82.690  95.620  1.00  0.00           C
ATOM   1504  OE1 GLN C  15      86.530  82.220  95.590  1.00  0.00           O
ATOM   1505  NE2 GLN C  15      85.210  84.030  95.700  1.00  0.00           N
ATOM   1506 HE21 GLN C  15      84.320  84.410  95.460  1.00  0.00           H
ATOM   1507 HE22 GLN C  15      86.020  84.600  95.750  1.00  0.00           H
ATOM   1508  C   GLN C  15      85.700  79.290  96.290  1.00  0.00           C
ATOM   1509  O   GLN C  15      85.770  79.790  97.420  1.00  0.00           O
ATOM   1510  N   LYS C  16      86.770  78.730  95.710  1.00  0.00           N
ATOM   1511  HN  LYS C  16      86.680  78.290  94.820  1.00  0.00           H
ATOM   1512  CA  LYS C  16      88.060  78.740  96.350  1.00  0.00           C
ATOM   1513  HA  LYS C  16      88.090  79.540  97.070  1.00  0.00           H
ATOM   1514  CB  LYS C  16      88.360  77.380  97.040  1.00  0.00           C
ATOM   1515  HB1 LYS C  16      89.350  77.420  97.540  1.00  0.00           H
ATOM   1516  HB2 LYS C  16      88.400  76.590  96.260  1.00  0.00           H
ATOM   1517  CG  LYS C  16      87.290  76.980  98.070  1.00  0.00           C
ATOM   1518  HG1 LYS C  16      86.310  76.810  97.550  1.00  0.00           H
ATOM   1519  HG2 LYS C  16      87.140  77.810  98.790  1.00  0.00           H
ATOM   1520  CD  LYS C  16      87.650  75.690  98.830  1.00  0.00           C
ATOM   1521  HD1 LYS C  16      87.800  74.870  98.100  1.00  0.00           H
ATOM   1522  HD2 LYS C  16      88.610  75.880  99.350  1.00  0.00           H
ATOM   1523  CE  LYS C  16      86.580  75.270  99.860  1.00  0.00           C
ATOM   1524  HE1 LYS C  16      85.620  75.050  99.360  1.00  0.00           H
ATOM   1525  HE2 LYS C  16      86.430  76.080 100.600  1.00  0.00           H
ATOM   1526  NZ  LYS C  16      87.030  74.070 100.580  1.00  0.00           N
ATOM   1527  HZ1 LYS C  16      86.450  73.870 101.440  1.00  0.00           H
ATOM   1528  HZ2 LYS C  16      86.980  73.210  99.980  1.00  0.00           H
ATOM   1529  HZ3 LYS C  16      88.020  74.180 100.890  1.00  0.00           H
ATOM   1530  C   LYS C  16      89.150  79.070  95.340  1.00  0.00           C
ATOM   1531  O   LYS C  16      89.260  78.430  94.290  1.00  0.00           O
ATOM   1532  N   LEU C  17      89.960  80.110  95.620  1.00  0.00           N
ATOM   1533  HN  LEU C  17      89.800  80.700  96.420  1.00  0.00           H
ATOM   1534  CA  LEU C  17      91.050  80.540  94.770  1.00  0.00           C
ATOM   1535  HA  LEU C  17      91.140  79.880  93.920  1.00  0.00           H
ATOM   1536  CB  LEU C  17      90.790  81.990  94.290  1.00  0.00           C
ATOM   1537  HB1 LEU C  17      91.180  82.740  95.020  1.00  0.00           H
ATOM   1538  HB2 LEU C  17      89.680  82.130  94.270  1.00  0.00           H
ATOM   1539  CG  LEU C  17      91.310  82.310  92.870  1.00  0.00           C
ATOM   1540  HG  LEU C  17      90.720  81.700  92.150  1.00  0.00           H
ATOM   1541  CD1 LEU C  17      91.080  83.800  92.550  1.00  0.00           C
ATOM   1542 HD11 LEU C  17      91.480  84.050  91.540  1.00  0.00           H
ATOM   1543 HD12 LEU C  17      90.010  84.060  92.590  1.00  0.00           H
ATOM   1544 HD13 LEU C  17      91.620  84.430  93.290  1.00  0.00           H
ATOM   1545  CD2 LEU C  17      92.780  81.960  92.670  1.00  0.00           C
ATOM   1546 HD21 LEU C  17      93.120  82.290  91.670  1.00  0.00           H
ATOM   1547 HD22 LEU C  17      93.420  82.470  93.420  1.00  0.00           H
ATOM   1548 HD23 LEU C  17      92.950  80.870  92.740  1.00  0.00           H
ATOM   1549  C   LEU C  17      92.350  80.470  95.570  1.00  0.00           C
ATOM   1550  O   LEU C  17      92.590  81.260  96.490  1.00  0.00           O
ATOM   1551  N   VAL C  18      93.260  79.530  95.240  1.00  0.00           N
ATOM   1552  HN  VAL C  18      93.080  78.900  94.480  1.00  0.00           H
ATOM   1553  CA  VAL C  18      94.490  79.330  95.990  1.00  0.00           C
ATOM   1554  HA  VAL C  18      94.590  80.090  96.760  1.00  0.00           H
ATOM   1555  CB  VAL C  18      94.550  77.970  96.680  1.00  0.00           C
ATOM   1556  HB  VAL C  18      94.670  77.160  95.920  1.00  0.00           H
ATOM   1557  CG1 VAL C  18      95.730  77.920  97.660  1.00  0.00           C
ATOM   1558 HG11 VAL C  18      95.810  76.910  98.120  1.00  0.00           H
ATOM   1559 HG12 VAL C  18      96.700  78.120  97.160  1.00  0.00           H
ATOM   1560 HG13 VAL C  18      95.600  78.650  98.480  1.00  0.00           H
ATOM   1561  CG2 VAL C  18      93.240  77.710  97.460  1.00  0.00           C
ATOM   1562 HG21 VAL C  18      93.320  76.760  98.030  1.00  0.00           H
ATOM   1563 HG22 VAL C  18      93.050  78.540  98.180  1.00  0.00           H
ATOM   1564 HG23 VAL C  18      92.370  77.620  96.780  1.00  0.00           H
ATOM   1565  C   VAL C  18      95.690  79.510  95.070  1.00  0.00           C
ATOM   1566  O   VAL C  18      95.790  78.850  94.030  1.00  0.00           O
ATOM   1567  N   PHE C  19      96.610  80.440  95.400  1.00  0.00           N
ATOM   1568  HN  PHE C  19      96.520  80.980  96.240  1.00  0.00           H
ATOM   1569  CA  PHE C  19      97.780  80.740  94.600  1.00  0.00           C
ATOM   1570  HA  PHE C  19      97.920  79.980  93.840  1.00  0.00           H
ATOM   1571  CB  PHE C  19      97.590  82.140  93.940  1.00  0.00           C
ATOM   1572  HB1 PHE C  19      97.540  82.930  94.720  1.00  0.00           H
ATOM   1573  HB2 PHE C  19      96.620  82.140  93.410  1.00  0.00           H
ATOM   1574  CG  PHE C  19      98.680  82.510  92.950  1.00  0.00           C
ATOM   1575  CD1 PHE C  19      99.930  82.980  93.380  1.00  0.00           C
ATOM   1576  HD1 PHE C  19     100.160  83.030  94.440  1.00  0.00           H
ATOM   1577  CE1 PHE C  19     100.900  83.380  92.460  1.00  0.00           C
ATOM   1578  HE1 PHE C  19     101.860  83.730  92.820  1.00  0.00           H
ATOM   1579  CZ  PHE C  19     100.630  83.350  91.090  1.00  0.00           C
ATOM   1580  HZ  PHE C  19     101.360  83.690  90.380  1.00  0.00           H
ATOM   1581  CD2 PHE C  19      98.420  82.470  91.570  1.00  0.00           C
ATOM   1582  HD2 PHE C  19      97.460  82.110  91.230  1.00  0.00           H
ATOM   1583  CE2 PHE C  19      99.380  82.900  90.650  1.00  0.00           C
ATOM   1584  HE2 PHE C  19      99.160  82.890  89.590  1.00  0.00           H
ATOM   1585  C   PHE C  19      99.000  80.720  95.510  1.00  0.00           C
ATOM   1586  O   PHE C  19      99.080  81.500  96.460  1.00  0.00           O
ATOM   1587  N   PHE C  20      99.980  79.830  95.230  1.00  0.00           N
ATOM   1588  HN  PHE C  20      99.840  79.200  94.470  1.00  0.00           H
ATOM   1589  CA  PHE C  20     101.230  79.670  95.970  1.00  0.00           C
ATOM   1590  HA  PHE C  20     101.620  78.710  95.680  1.00  0.00           H
ATOM   1591  CB  PHE C  20     102.320  80.720  95.590  1.00  0.00           C
ATOM   1592  HB1 PHE C  20     103.110  80.770  96.370  1.00  0.00           H
ATOM   1593  HB2 PHE C  20     101.810  81.700  95.570  1.00  0.00           H
ATOM   1594  CG  PHE C  20     103.000  80.520  94.250  1.00  0.00           C
ATOM   1595  CD1 PHE C  20     102.280  80.530  93.050  1.00  0.00           C
ATOM   1596  HD1 PHE C  20     101.200  80.600  93.060  1.00  0.00           H
ATOM   1597  CE1 PHE C  20     102.930  80.470  91.810  1.00  0.00           C
ATOM   1598  HE1 PHE C  20     102.350  80.490  90.900  1.00  0.00           H
ATOM   1599  CZ  PHE C  20     104.330  80.370  91.760  1.00  0.00           C
ATOM   1600  HZ  PHE C  20     104.820  80.290  90.810  1.00  0.00           H
ATOM   1601  CD2 PHE C  20     104.400  80.460  94.180  1.00  0.00           C
ATOM   1602  HD2 PHE C  20     104.980  80.500  95.090  1.00  0.00           H
ATOM   1603  CE2 PHE C  20     105.070  80.370  92.950  1.00  0.00           C
ATOM   1604  HE2 PHE C  20     106.140  80.290  92.920  1.00  0.00           H
ATOM   1605  C   PHE C  20     101.070  79.560  97.490  1.00  0.00           C
ATOM   1606  O   PHE C  20     101.440  80.450  98.270  1.00  0.00           O
ATOM   1607  N   ALA C  21     100.520  78.430  97.960  1.00  0.00           N
ATOM   1608  HN  ALA C  21     100.140  77.770  97.320  1.00  0.00           H
ATOM   1609  CA  ALA C  21     100.270  78.210  99.370  1.00  0.00           C
ATOM   1610  HA  ALA C  21     100.790  78.940  99.970  1.00  0.00           H
ATOM   1611  CB  ALA C  21      98.760  78.300  99.650  1.00  0.00           C
ATOM   1612  HB1 ALA C  21      98.380  79.290  99.310  1.00  0.00           H
ATOM   1613  HB2 ALA C  21      98.210  77.510  99.090  1.00  0.00           H
ATOM   1614  HB3 ALA C  21      98.540  78.180 100.730  1.00  0.00           H
ATOM   1615  C   ALA C  21     100.820  76.850  99.790  1.00  0.00           C
ATOM   1616  O   ALA C  21     100.130  76.060 100.420  1.00  0.00           O
ATOM   1617  N   GLU C  22     102.090  76.600  99.470  1.00  0.00           N
ATOM   1618  HN  GLU C  22     102.640  77.280  98.980  1.00  0.00           H
ATOM   1619  CA  GLU C  22     102.860  75.450  99.890  1.00  0.00           C
ATOM   1620  HA  GLU C  22     102.670  75.240 100.930  1.00  0.00           H
ATOM   1621  CB  GLU C  22     102.580  74.190  99.020  1.00  0.00           C
ATOM   1622  HB1 GLU C  22     103.230  74.170  98.120  1.00  0.00           H
ATOM   1623  HB2 GLU C  22     101.530  74.270  98.660  1.00  0.00           H
ATOM   1624  CG  GLU C  22     102.680  72.840  99.790  1.00  0.00           C
ATOM   1625  HG1 GLU C  22     103.670  72.740 100.280  1.00  0.00           H
ATOM   1626  HG2 GLU C  22     102.570  72.000  99.060  1.00  0.00           H
ATOM   1627  CD  GLU C  22     101.590  72.660 100.840  1.00  0.00           C
ATOM   1628  OE1 GLU C  22     100.400  72.450 100.480  1.00  0.00           O
ATOM   1629  OE2 GLU C  22     101.910  72.700 102.060  1.00  0.00           O
ATOM   1630  C   GLU C  22     104.290  75.970  99.760  1.00  0.00           C
ATOM   1631  O   GLU C  22     104.480  77.120  99.360  1.00  0.00           O
ATOM   1632  N   ASP C  23     105.320  75.190 100.160  1.00  0.00           N
ATOM   1633  HN  ASP C  23     105.150  74.250 100.450  1.00  0.00           H
ATOM   1634  CA  ASP C  23     106.720  75.610 100.210  1.00  0.00           C
ATOM   1635  HA  ASP C  23     106.760  76.480 100.840  1.00  0.00           H
ATOM   1636  CB  ASP C  23     107.490  74.460 100.920  1.00  0.00           C
ATOM   1637  HB1 ASP C  23     107.350  73.540 100.310  1.00  0.00           H
ATOM   1638  HB2 ASP C  23     107.020  74.280 101.910  1.00  0.00           H
ATOM   1639  CG  ASP C  23     108.980  74.630 101.160  1.00  0.00           C
ATOM   1640  OD1 ASP C  23     109.560  75.720 100.940  1.00  0.00           O
ATOM   1641  OD2 ASP C  23     109.600  73.630 101.610  1.00  0.00           O
ATOM   1642  C   ASP C  23     107.330  76.040  98.850  1.00  0.00           C
ATOM   1643  O   ASP C  23     107.240  75.340  97.840  1.00  0.00           O
ATOM   1644  N   VAL C  24     107.960  77.240  98.800  1.00  0.00           N
ATOM   1645  HN  VAL C  24     108.080  77.750  99.650  1.00  0.00           H
ATOM   1646  CA  VAL C  24     108.450  77.860  97.570  1.00  0.00           C
ATOM   1647  HA  VAL C  24     108.500  77.120  96.780  1.00  0.00           H
ATOM   1648  CB  VAL C  24     107.560  79.030  97.110  1.00  0.00           C
ATOM   1649  HB  VAL C  24     107.460  79.740  97.960  1.00  0.00           H
ATOM   1650  CG1 VAL C  24     108.150  79.810  95.910  1.00  0.00           C
ATOM   1651 HG11 VAL C  24     107.420  80.560  95.560  1.00  0.00           H
ATOM   1652 HG12 VAL C  24     109.080  80.350  96.190  1.00  0.00           H
ATOM   1653 HG13 VAL C  24     108.380  79.120  95.080  1.00  0.00           H
ATOM   1654  CG2 VAL C  24     106.140  78.530  96.760  1.00  0.00           C
ATOM   1655 HG21 VAL C  24     105.420  79.370  96.770  1.00  0.00           H
ATOM   1656 HG22 VAL C  24     106.120  78.060  95.760  1.00  0.00           H
ATOM   1657 HG23 VAL C  24     105.780  77.790  97.490  1.00  0.00           H
ATOM   1658  C   VAL C  24     109.870  78.390  97.760  1.00  0.00           C
ATOM   1659  O   VAL C  24     110.120  79.240  98.610  1.00  0.00           O
ATOM   1660  N   GLY C  25     110.840  77.940  96.940  1.00  0.00           N
ATOM   1661  HN  GLY C  25     110.630  77.200  96.280  1.00  0.00           H
ATOM   1662  CA  GLY C  25     112.230  78.400  97.020  1.00  0.00           C
ATOM   1663  HA1 GLY C  25     112.520  78.430  98.060  1.00  0.00           H
ATOM   1664  HA2 GLY C  25     112.820  77.700  96.450  1.00  0.00           H
ATOM   1665  C   GLY C  25     112.490  79.770  96.450  1.00  0.00           C
ATOM   1666  O   GLY C  25     113.010  80.660  97.130  1.00  0.00           O
ATOM   1667  N   SER C  26     112.170  80.000  95.170  1.00  0.00           N
ATOM   1668  HN  SER C  26     111.800  79.260  94.590  1.00  0.00           H
ATOM   1669  CA  SER C  26     112.410  81.290  94.530  1.00  0.00           C
ATOM   1670  HA  SER C  26     112.400  82.070  95.280  1.00  0.00           H
ATOM   1671  CB  SER C  26     113.780  81.340  93.780  1.00  0.00           C
ATOM   1672  HB1 SER C  26     113.820  80.490  93.050  1.00  0.00           H
ATOM   1673  HB2 SER C  26     114.580  81.160  94.530  1.00  0.00           H
ATOM   1674  OG  SER C  26     114.040  82.580  93.110  1.00  0.00           O
ATOM   1675  HG1 SER C  26     114.380  82.340  92.220  1.00  0.00           H
ATOM   1676  C   SER C  26     111.310  81.630  93.550  1.00  0.00           C
ATOM   1677  O   SER C  26     111.030  80.910  92.600  1.00  0.00           O
ATOM   1678  N   ASN C  27     110.660  82.790  93.730  1.00  0.00           N
ATOM   1679  HN  ASN C  27     110.800  83.320  94.580  1.00  0.00           H
ATOM   1680  CA  ASN C  27     109.720  83.310  92.760  1.00  0.00           C
ATOM   1681  HA  ASN C  27     109.740  82.700  91.870  1.00  0.00           H
ATOM   1682  CB  ASN C  27     108.280  83.270  93.330  1.00  0.00           C
ATOM   1683  HB1 ASN C  27     108.290  83.710  94.360  1.00  0.00           H
ATOM   1684  HB2 ASN C  27     107.940  82.220  93.420  1.00  0.00           H
ATOM   1685  CG  ASN C  27     107.240  84.060  92.530  1.00  0.00           C
ATOM   1686  OD1 ASN C  27     106.500  84.840  93.120  1.00  0.00           O
ATOM   1687  ND2 ASN C  27     107.210  83.900  91.190  1.00  0.00           N
ATOM   1688 HD21 ASN C  27     107.870  83.320  90.730  1.00  0.00           H
ATOM   1689 HD22 ASN C  27     106.590  84.490  90.670  1.00  0.00           H
ATOM   1690  C   ASN C  27     110.180  84.690  92.320  1.00  0.00           C
ATOM   1691  O   ASN C  27     110.410  85.590  93.120  1.00  0.00           O
ATOM   1692  N   LYS C  28     110.320  84.890  91.000  1.00  0.00           N
ATOM   1693  HN  LYS C  28     110.200  84.140  90.340  1.00  0.00           H
ATOM   1694  CA  LYS C  28     110.580  86.200  90.440  1.00  0.00           C
ATOM   1695  HA  LYS C  28     110.670  86.950  91.220  1.00  0.00           H
ATOM   1696  CB  LYS C  28     111.900  86.180  89.620  1.00  0.00           C
ATOM   1697  HB1 LYS C  28     111.800  85.480  88.770  1.00  0.00           H
ATOM   1698  HB2 LYS C  28     112.700  85.780  90.280  1.00  0.00           H
ATOM   1699  CG  LYS C  28     112.340  87.570  89.130  1.00  0.00           C
ATOM   1700  HG1 LYS C  28     112.380  88.260  90.000  1.00  0.00           H
ATOM   1701  HG2 LYS C  28     111.550  87.950  88.450  1.00  0.00           H
ATOM   1702  CD  LYS C  28     113.700  87.620  88.390  1.00  0.00           C
ATOM   1703  HD1 LYS C  28     114.500  87.360  89.120  1.00  0.00           H
ATOM   1704  HD2 LYS C  28     113.700  86.840  87.600  1.00  0.00           H
ATOM   1705  CE  LYS C  28     113.950  89.010  87.790  1.00  0.00           C
ATOM   1706  HE1 LYS C  28     113.910  89.780  88.580  1.00  0.00           H
ATOM   1707  HE2 LYS C  28     113.160  89.240  87.040  1.00  0.00           H
ATOM   1708  NZ  LYS C  28     115.260  89.120  87.110  1.00  0.00           N
ATOM   1709  HZ1 LYS C  28     115.240  90.020  86.550  1.00  0.00           H
ATOM   1710  HZ2 LYS C  28     116.030  89.190  87.820  1.00  0.00           H
ATOM   1711  HZ3 LYS C  28     115.460  88.350  86.440  1.00  0.00           H
ATOM   1712  C   LYS C  28     109.370  86.580  89.590  1.00  0.00           C
ATOM   1713  O   LYS C  28     109.170  86.080  88.480  1.00  0.00           O
ATOM   1714  N   GLY C  29     108.520  87.490  90.120  1.00  0.00           N
ATOM   1715  HN  GLY C  29     108.730  87.880  91.020  1.00  0.00           H
ATOM   1716  CA  GLY C  29     107.290  87.980  89.510  1.00  0.00           C
ATOM   1717  HA1 GLY C  29     107.080  88.940  89.970  1.00  0.00           H
ATOM   1718  HA2 GLY C  29     107.430  88.060  88.440  1.00  0.00           H
ATOM   1719  C   GLY C  29     106.070  87.120  89.720  1.00  0.00           C
ATOM   1720  O   GLY C  29     106.010  85.970  89.280  1.00  0.00           O
ATOM   1721  N   ALA C  30     105.020  87.690  90.350  1.00  0.00           N
ATOM   1722  HN  ALA C  30     105.110  88.570  90.810  1.00  0.00           H
ATOM   1723  CA  ALA C  30     103.710  87.080  90.460  1.00  0.00           C
ATOM   1724  HA  ALA C  30     103.530  86.480  89.580  1.00  0.00           H
ATOM   1725  CB  ALA C  30     103.620  86.210  91.720  1.00  0.00           C
ATOM   1726  HB1 ALA C  30     104.370  85.390  91.670  1.00  0.00           H
ATOM   1727  HB2 ALA C  30     103.820  86.810  92.630  1.00  0.00           H
ATOM   1728  HB3 ALA C  30     102.610  85.750  91.810  1.00  0.00           H
ATOM   1729  C   ALA C  30     102.630  88.160  90.490  1.00  0.00           C
ATOM   1730  O   ALA C  30     102.800  89.210  91.120  1.00  0.00           O
ATOM   1731  N   ILE C  31     101.500  87.930  89.800  1.00  0.00           N
ATOM   1732  HN  ILE C  31     101.360  87.070  89.300  1.00  0.00           H
ATOM   1733  CA  ILE C  31     100.360  88.830  89.840  1.00  0.00           C
ATOM   1734  HA  ILE C  31     100.330  89.280  90.830  1.00  0.00           H
ATOM   1735  CB  ILE C  31     100.440  89.970  88.830  1.00  0.00           C
ATOM   1736  HB  ILE C  31     101.340  90.580  89.110  1.00  0.00           H
ATOM   1737  CG2 ILE C  31     100.670  89.410  87.410  1.00  0.00           C
ATOM   1738 HG21 ILE C  31     100.810  90.230  86.690  1.00  0.00           H
ATOM   1739 HG22 ILE C  31     101.570  88.760  87.370  1.00  0.00           H
ATOM   1740 HG23 ILE C  31      99.790  88.810  87.090  1.00  0.00           H
ATOM   1741  CG1 ILE C  31      99.210  90.910  88.900  1.00  0.00           C
ATOM   1742 HG11 ILE C  31      98.970  91.090  89.980  1.00  0.00           H
ATOM   1743 HG12 ILE C  31      98.320  90.410  88.450  1.00  0.00           H
ATOM   1744  CD  ILE C  31      99.400  92.280  88.240  1.00  0.00           C
ATOM   1745  HD1 ILE C  31      98.510  92.920  88.430  1.00  0.00           H
ATOM   1746  HD2 ILE C  31     100.290  92.790  88.650  1.00  0.00           H
ATOM   1747  HD3 ILE C  31      99.520  92.170  87.140  1.00  0.00           H
ATOM   1748  C   ILE C  31      99.040  88.080  89.720  1.00  0.00           C
ATOM   1749  O   ILE C  31      98.860  87.200  88.870  1.00  0.00           O
ATOM   1750  N   ILE C  32      98.060  88.420  90.590  1.00  0.00           N
ATOM   1751  HN  ILE C  32      98.260  89.100  91.290  1.00  0.00           H
ATOM   1752  CA  ILE C  32      96.780  87.740  90.660  1.00  0.00           C
ATOM   1753  HA  ILE C  32      96.670  87.140  89.770  1.00  0.00           H
ATOM   1754  CB  ILE C  32      96.670  86.810  91.880  1.00  0.00           C
ATOM   1755  HB  ILE C  32      97.330  85.930  91.660  1.00  0.00           H
ATOM   1756  CG2 ILE C  32      97.220  87.490  93.150  1.00  0.00           C
ATOM   1757 HG21 ILE C  32      97.210  86.770  93.990  1.00  0.00           H
ATOM   1758 HG22 ILE C  32      98.270  87.840  93.030  1.00  0.00           H
ATOM   1759 HG23 ILE C  32      96.600  88.360  93.420  1.00  0.00           H
ATOM   1760  CG1 ILE C  32      95.230  86.270  92.120  1.00  0.00           C
ATOM   1761 HG11 ILE C  32      94.740  86.050  91.150  1.00  0.00           H
ATOM   1762 HG12 ILE C  32      94.630  87.050  92.620  1.00  0.00           H
ATOM   1763  CD  ILE C  32      95.210  85.000  92.970  1.00  0.00           C
ATOM   1764  HD1 ILE C  32      94.160  84.640  93.110  1.00  0.00           H
ATOM   1765  HD2 ILE C  32      95.780  84.180  92.480  1.00  0.00           H
ATOM   1766  HD3 ILE C  32      95.640  85.170  93.970  1.00  0.00           H
ATOM   1767  C   ILE C  32      95.610  88.710  90.590  1.00  0.00           C
ATOM   1768  O   ILE C  32      95.360  89.510  91.500  1.00  0.00           O
ATOM   1769  N   GLY C  33      94.830  88.670  89.490  1.00  0.00           N
ATOM   1770  HN  GLY C  33      95.030  88.040  88.730  1.00  0.00           H
ATOM   1771  CA  GLY C  33      93.720  89.590  89.310  1.00  0.00           C
ATOM   1772  HA1 GLY C  33      93.110  89.600  90.200  1.00  0.00           H
ATOM   1773  HA2 GLY C  33      94.130  90.560  89.060  1.00  0.00           H
ATOM   1774  C   GLY C  33      92.850  89.180  88.160  1.00  0.00           C
ATOM   1775  O   GLY C  33      93.300  89.050  87.030  1.00  0.00           O
ATOM   1776  N   LEU C  34      91.540  89.010  88.420  1.00  0.00           N
ATOM   1777  HN  LEU C  34      91.190  89.140  89.340  1.00  0.00           H
ATOM   1778  CA  LEU C  34      90.560  88.520  87.460  1.00  0.00           C
ATOM   1779  HA  LEU C  34      90.880  87.540  87.130  1.00  0.00           H
ATOM   1780  CB  LEU C  34      89.160  88.350  88.120  1.00  0.00           C
ATOM   1781  HB1 LEU C  34      88.400  88.240  87.320  1.00  0.00           H
ATOM   1782  HB2 LEU C  34      88.900  89.260  88.700  1.00  0.00           H
ATOM   1783  CG  LEU C  34      89.000  87.090  89.010  1.00  0.00           C
ATOM   1784  HG  LEU C  34      89.360  86.220  88.420  1.00  0.00           H
ATOM   1785  CD1 LEU C  34      89.800  87.140  90.320  1.00  0.00           C
ATOM   1786 HD11 LEU C  34      89.570  86.230  90.930  1.00  0.00           H
ATOM   1787 HD12 LEU C  34      90.890  87.130  90.120  1.00  0.00           H
ATOM   1788 HD13 LEU C  34      89.530  88.030  90.920  1.00  0.00           H
ATOM   1789  CD2 LEU C  34      87.510  86.840  89.320  1.00  0.00           C
ATOM   1790 HD21 LEU C  34      87.400  85.930  89.950  1.00  0.00           H
ATOM   1791 HD22 LEU C  34      87.080  87.700  89.870  1.00  0.00           H
ATOM   1792 HD23 LEU C  34      86.940  86.690  88.390  1.00  0.00           H
ATOM   1793  C   LEU C  34      90.450  89.370  86.200  1.00  0.00           C
ATOM   1794  O   LEU C  34      90.360  88.850  85.090  1.00  0.00           O
ATOM   1795  N   MET C  35      90.480  90.710  86.380  1.00  0.00           N
ATOM   1796  HN  MET C  35      90.570  91.080  87.310  1.00  0.00           H
ATOM   1797  CA  MET C  35      90.470  91.700  85.330  1.00  0.00           C
ATOM   1798  HA  MET C  35      90.290  91.220  84.370  1.00  0.00           H
ATOM   1799  CB  MET C  35      89.370  92.770  85.580  1.00  0.00           C
ATOM   1800  HB1 MET C  35      89.480  93.610  84.850  1.00  0.00           H
ATOM   1801  HB2 MET C  35      89.560  93.200  86.590  1.00  0.00           H
ATOM   1802  CG  MET C  35      87.920  92.250  85.520  1.00  0.00           C
ATOM   1803  HG1 MET C  35      87.260  93.000  86.010  1.00  0.00           H
ATOM   1804  HG2 MET C  35      87.860  91.330  86.140  1.00  0.00           H
ATOM   1805  SD  MET C  35      87.320  91.930  83.840  1.00  0.00           S
ATOM   1806  CE  MET C  35      86.690  93.590  83.500  1.00  0.00           C
ATOM   1807  HE1 MET C  35      86.320  93.680  82.450  1.00  0.00           H
ATOM   1808  HE2 MET C  35      85.850  93.850  84.180  1.00  0.00           H
ATOM   1809  HE3 MET C  35      87.480  94.360  83.640  1.00  0.00           H
ATOM   1810  C   MET C  35      91.830  92.400  85.250  1.00  0.00           C
ATOM   1811  O   MET C  35      91.980  93.530  85.700  1.00  0.00           O
ATOM   1812  N   VAL C  36      92.850  91.740  84.660  1.00  0.00           N
ATOM   1813  HN  VAL C  36      92.740  90.800  84.350  1.00  0.00           H
ATOM   1814  CA  VAL C  36      94.160  92.340  84.430  1.00  0.00           C
ATOM   1815  HA  VAL C  36      94.190  93.300  84.930  1.00  0.00           H
ATOM   1816  CB  VAL C  36      95.320  91.540  85.040  1.00  0.00           C
ATOM   1817  HB  VAL C  36      95.110  91.430  86.130  1.00  0.00           H
ATOM   1818  CG1 VAL C  36      95.420  90.110  84.470  1.00  0.00           C
ATOM   1819 HG11 VAL C  36      96.290  89.580  84.910  1.00  0.00           H
ATOM   1820 HG12 VAL C  36      94.510  89.530  84.730  1.00  0.00           H
ATOM   1821 HG13 VAL C  36      95.550  90.130  83.370  1.00  0.00           H
ATOM   1822  CG2 VAL C  36      96.660  92.280  84.880  1.00  0.00           C
ATOM   1823 HG21 VAL C  36      97.460  91.760  85.450  1.00  0.00           H
ATOM   1824 HG22 VAL C  36      96.980  92.310  83.810  1.00  0.00           H
ATOM   1825 HG23 VAL C  36      96.590  93.320  85.260  1.00  0.00           H
ATOM   1826  C   VAL C  36      94.380  92.650  82.950  1.00  0.00           C
ATOM   1827  O   VAL C  36      94.070  91.860  82.070  1.00  0.00           O
ATOM   1828  N   GLY C  37      94.910  93.840  82.640  1.00  0.00           N
ATOM   1829  HN  GLY C  37      95.090  94.520  83.350  1.00  0.00           H
ATOM   1830  CA  GLY C  37      95.340  94.170  81.280  1.00  0.00           C
ATOM   1831  HA1 GLY C  37      95.740  93.280  80.800  1.00  0.00           H
ATOM   1832  HA2 GLY C  37      94.510  94.600  80.750  1.00  0.00           H
ATOM   1833  C   GLY C  37      96.440  95.180  81.310  1.00  0.00           C
ATOM   1834  O   GLY C  37      96.330  96.210  81.980  1.00  0.00           O
ATOM   1835  N   GLY C  38      97.560  94.920  80.600  1.00  0.00           N
ATOM   1836  HN  GLY C  38      97.620  94.090  80.030  1.00  0.00           H
ATOM   1837  CA  GLY C  38      98.770  95.730  80.670  1.00  0.00           C
ATOM   1838  HA1 GLY C  38      99.340  95.550  79.770  1.00  0.00           H
ATOM   1839  HA2 GLY C  38      98.520  96.780  80.800  1.00  0.00           H
ATOM   1840  C   GLY C  38      99.590  95.320  81.850  1.00  0.00           C
ATOM   1841  O   GLY C  38      99.410  95.810  82.970  1.00  0.00           O
ATOM   1842  N   VAL C  39     100.510  94.370  81.640  1.00  0.00           N
ATOM   1843  HN  VAL C  39     100.710  94.080  80.700  1.00  0.00           H
ATOM   1844  CA  VAL C  39     101.130  93.610  82.710  1.00  0.00           C
ATOM   1845  HA  VAL C  39     101.390  94.310  83.480  1.00  0.00           H
ATOM   1846  CB  VAL C  39     100.140  92.630  83.350  1.00  0.00           C
ATOM   1847  HB  VAL C  39      99.280  93.240  83.720  1.00  0.00           H
ATOM   1848  CG1 VAL C  39      99.590  91.620  82.350  1.00  0.00           C
ATOM   1849 HG11 VAL C  39      98.830  90.970  82.840  1.00  0.00           H
ATOM   1850 HG12 VAL C  39      99.110  92.130  81.490  1.00  0.00           H
ATOM   1851 HG13 VAL C  39     100.400  90.960  81.960  1.00  0.00           H
ATOM   1852  CG2 VAL C  39     100.750  91.930  84.580  1.00  0.00           C
ATOM   1853 HG21 VAL C  39      99.980  91.260  85.020  1.00  0.00           H
ATOM   1854 HG22 VAL C  39     101.620  91.310  84.300  1.00  0.00           H
ATOM   1855 HG23 VAL C  39     101.050  92.680  85.330  1.00  0.00           H
ATOM   1856  C   VAL C  39     102.450  93.030  82.230  1.00  0.00           C
ATOM   1857  O   VAL C  39     102.670  91.820  82.090  1.00  0.00           O
ATOM   1858  N   VAL C  40     103.440  93.920  81.950  1.00  0.00           N
ATOM   1859  HN  VAL C  40     103.220  94.890  81.920  1.00  0.00           H
ATOM   1860  CA  VAL C  40     104.800  93.540  81.600  1.00  0.00           C
ATOM   1861  HA  VAL C  40     104.740  92.880  80.750  1.00  0.00           H
ATOM   1862  CB  VAL C  40     105.680  94.740  81.220  1.00  0.00           C
ATOM   1863  HB  VAL C  40     105.830  95.400  82.110  1.00  0.00           H
ATOM   1864  CG1 VAL C  40     107.060  94.270  80.700  1.00  0.00           C
ATOM   1865 HG11 VAL C  40     107.650  95.150  80.370  1.00  0.00           H
ATOM   1866 HG12 VAL C  40     107.650  93.740  81.470  1.00  0.00           H
ATOM   1867 HG13 VAL C  40     106.930  93.610  79.820  1.00  0.00           H
ATOM   1868  CG2 VAL C  40     104.980  95.570  80.140  1.00  0.00           C
ATOM   1869 HG21 VAL C  40     105.650  96.380  79.770  1.00  0.00           H
ATOM   1870 HG22 VAL C  40     104.690  94.940  79.270  1.00  0.00           H
ATOM   1871 HG23 VAL C  40     104.060  96.050  80.530  1.00  0.00           H
ATOM   1872  C   VAL C  40     105.510  92.790  82.720  1.00  0.00           C
ATOM   1873  O   VAL C  40     105.750  93.330  83.800  1.00  0.00           O
ATOM   1874  N   ILE C  41     105.890  91.520  82.480  1.00  0.00           N
ATOM   1875  HN  ILE C  41     105.600  91.060  81.630  1.00  0.00           H
ATOM   1876  CA  ILE C  41     106.660  90.750  83.430  1.00  0.00           C
ATOM   1877  HA  ILE C  41     106.740  91.280  84.370  1.00  0.00           H
ATOM   1878  CB  ILE C  41     106.030  89.380  83.720  1.00  0.00           C
ATOM   1879  HB  ILE C  41     106.000  88.800  82.770  1.00  0.00           H
ATOM   1880  CG2 ILE C  41     106.880  88.570  84.740  1.00  0.00           C
ATOM   1881 HG21 ILE C  41     106.360  87.630  84.990  1.00  0.00           H
ATOM   1882 HG22 ILE C  41     107.880  88.310  84.320  1.00  0.00           H
ATOM   1883 HG23 ILE C  41     107.030  89.150  85.670  1.00  0.00           H
ATOM   1884  CG1 ILE C  41     104.560  89.500  84.200  1.00  0.00           C
ATOM   1885 HG11 ILE C  41     104.130  88.470  84.260  1.00  0.00           H
ATOM   1886 HG12 ILE C  41     103.960  90.040  83.440  1.00  0.00           H
ATOM   1887  CD  ILE C  41     104.380  90.180  85.560  1.00  0.00           C
ATOM   1888  HD1 ILE C  41     103.300  90.240  85.810  1.00  0.00           H
ATOM   1889  HD2 ILE C  41     104.870  89.600  86.370  1.00  0.00           H
ATOM   1890  HD3 ILE C  41     104.790  91.210  85.550  1.00  0.00           H
ATOM   1891  C   ILE C  41     108.070  90.560  82.900  1.00  0.00           C
ATOM   1892  O   ILE C  41     108.340  89.710  82.050  1.00  0.00           O
ATOM   1893  N   ALA C  42     109.030  91.320  83.460  1.00  0.00           N
ATOM   1894  HN  ALA C  42     108.810  92.100  84.050  1.00  0.00           H
ATOM   1895  CA  ALA C  42     110.450  91.020  83.340  1.00  0.00           C
ATOM   1896  HA  ALA C  42     110.630  90.360  82.500  1.00  0.00           H
ATOM   1897  CB  ALA C  42     111.240  92.320  83.140  1.00  0.00           C
ATOM   1898  HB1 ALA C  42     110.910  92.830  82.210  1.00  0.00           H
ATOM   1899  HB2 ALA C  42     111.070  93.020  83.990  1.00  0.00           H
ATOM   1900  HB3 ALA C  42     112.330  92.120  83.060  1.00  0.00           H
ATOM   1901  C   ALA C  42     110.890  90.290  84.610  1.00  0.00           C
ATOM   1902  O   ALA C  42     111.990  89.740  84.710  1.00  0.00           O
ATOM   1903  N   NME C  43     109.960  90.190  85.580  1.00  0.00           N
ATOM   1904  HN  NME C  43     109.110  90.700  85.450  1.00  0.00           H
ATOM   1905  CH3 NME C  43     110.110  89.430  86.780  1.00  0.00           C
ATOM   1906 HH31 NME C  43     110.300  88.360  86.560  1.00  0.00           H
ATOM   1907 HH32 NME C  43     110.950  89.830  87.390  1.00  0.00           H
ATOM   1908 HH33 NME C  43     109.190  89.490  87.400  1.00  0.00           H
ATOM   1909  CH3 ACE D   0      78.810  33.460  76.920  1.00  0.00           C
ATOM   1910 HH31 ACE D   0      79.440  32.840  77.590  1.00  0.00           H
ATOM   1911 HH32 ACE D   0      77.880  32.910  76.680  1.00  0.00           H
ATOM   1912 HH33 ACE D   0      79.370  33.650  75.980  1.00  0.00           H
ATOM   1913  C   ACE D   0      78.480  34.750  77.570  1.00  0.00           C
ATOM   1914  O   ACE D   0      78.900  35.810  77.110  1.00  0.00           O
ATOM   1915  N   ASP D   1      77.700  34.670  78.660  1.00  0.00           N
ATOM   1916  HN  ASP D   1      77.420  33.770  78.970  1.00  0.00           H
ATOM   1917  CA  ASP D   1      77.150  35.770  79.430  1.00  0.00           C
ATOM   1918  HA  ASP D   1      76.440  36.250  78.760  1.00  0.00           H
ATOM   1919  CB  ASP D   1      76.370  35.200  80.650  1.00  0.00           C
ATOM   1920  HB1 ASP D   1      77.080  34.890  81.450  1.00  0.00           H
ATOM   1921  HB2 ASP D   1      75.800  34.300  80.330  1.00  0.00           H
ATOM   1922  CG  ASP D   1      75.360  36.170  81.240  1.00  0.00           C
ATOM   1923  OD1 ASP D   1      74.850  37.030  80.480  1.00  0.00           O
ATOM   1924  OD2 ASP D   1      74.980  36.000  82.430  1.00  0.00           O
ATOM   1925  C   ASP D   1      78.130  36.880  79.850  1.00  0.00           C
ATOM   1926  O   ASP D   1      79.340  36.630  79.990  1.00  0.00           O
ATOM   1927  N   ALA D   2      77.600  38.110  80.050  1.00  0.00           N
ATOM   1928  HN  ALA D   2      76.600  38.180  79.990  1.00  0.00           H
ATOM   1929  CA  ALA D   2      78.320  39.310  80.430  1.00  0.00           C
ATOM   1930  HA  ALA D   2      78.560  39.240  81.480  1.00  0.00           H
ATOM   1931  CB  ALA D   2      79.620  39.560  79.620  1.00  0.00           C
ATOM   1932  HB1 ALA D   2      80.380  38.790  79.860  1.00  0.00           H
ATOM   1933  HB2 ALA D   2      79.410  39.520  78.530  1.00  0.00           H
ATOM   1934  HB3 ALA D   2      80.060  40.550  79.860  1.00  0.00           H
ATOM   1935  C   ALA D   2      77.430  40.550  80.240  1.00  0.00           C
ATOM   1936  O   ALA D   2      77.470  41.200  79.200  1.00  0.00           O
ATOM   1937  N   GLU D   3      76.630  40.920  81.270  1.00  0.00           N
ATOM   1938  HN  GLU D   3      76.570  40.370  82.110  1.00  0.00           H
ATOM   1939  CA  GLU D   3      75.950  42.200  81.290  1.00  0.00           C
ATOM   1940  HA  GLU D   3      75.650  42.450  80.280  1.00  0.00           H
ATOM   1941  CB  GLU D   3      74.640  42.180  82.140  1.00  0.00           C
ATOM   1942  HB1 GLU D   3      74.830  41.630  83.090  1.00  0.00           H
ATOM   1943  HB2 GLU D   3      73.890  41.580  81.560  1.00  0.00           H
ATOM   1944  CG  GLU D   3      74.040  43.570  82.500  1.00  0.00           C
ATOM   1945  HG1 GLU D   3      74.010  44.210  81.580  1.00  0.00           H
ATOM   1946  HG2 GLU D   3      74.680  44.070  83.250  1.00  0.00           H
ATOM   1947  CD  GLU D   3      72.620  43.560  83.050  1.00  0.00           C
ATOM   1948  OE1 GLU D   3      71.930  42.510  83.040  1.00  0.00           O
ATOM   1949  OE2 GLU D   3      72.150  44.670  83.430  1.00  0.00           O
ATOM   1950  C   GLU D   3      76.890  43.330  81.720  1.00  0.00           C
ATOM   1951  O   GLU D   3      77.770  43.140  82.560  1.00  0.00           O
ATOM   1952  N   PHE D   4      76.720  44.540  81.170  1.00  0.00           N
ATOM   1953  HN  PHE D   4      76.070  44.680  80.410  1.00  0.00           H
ATOM   1954  CA  PHE D   4      77.400  45.740  81.620  1.00  0.00           C
ATOM   1955  HA  PHE D   4      77.940  45.530  82.530  1.00  0.00           H
ATOM   1956  CB  PHE D   4      78.390  46.300  80.570  1.00  0.00           C
ATOM   1957  HB1 PHE D   4      78.750  47.310  80.850  1.00  0.00           H
ATOM   1958  HB2 PHE D   4      77.890  46.370  79.580  1.00  0.00           H
ATOM   1959  CG  PHE D   4      79.580  45.390  80.460  1.00  0.00           C
ATOM   1960  CD1 PHE D   4      79.620  44.350  79.520  1.00  0.00           C
ATOM   1961  HD1 PHE D   4      78.770  44.180  78.870  1.00  0.00           H
ATOM   1962  CE1 PHE D   4      80.730  43.510  79.430  1.00  0.00           C
ATOM   1963  HE1 PHE D   4      80.740  42.700  78.720  1.00  0.00           H
ATOM   1964  CZ  PHE D   4      81.830  43.720  80.270  1.00  0.00           C
ATOM   1965  HZ  PHE D   4      82.690  43.070  80.210  1.00  0.00           H
ATOM   1966  CD2 PHE D   4      80.690  45.590  81.300  1.00  0.00           C
ATOM   1967  HD2 PHE D   4      80.680  46.390  82.030  1.00  0.00           H
ATOM   1968  CE2 PHE D   4      81.810  44.760  81.200  1.00  0.00           C
ATOM   1969  HE2 PHE D   4      82.660  44.920  81.860  1.00  0.00           H
ATOM   1970  C   PHE D   4      76.380  46.800  81.980  1.00  0.00           C
ATOM   1971  O   PHE D   4      75.580  47.250  81.150  1.00  0.00           O
ATOM   1972  N   ARG D   5      76.390  47.250  83.250  1.00  0.00           N
ATOM   1973  HN  ARG D   5      77.030  46.870  83.910  1.00  0.00           H
ATOM   1974  CA  ARG D   5      75.580  48.360  83.720  1.00  0.00           C
ATOM   1975  HA  ARG D   5      75.160  48.900  82.880  1.00  0.00           H
ATOM   1976  CB  ARG D   5      74.450  47.880  84.660  1.00  0.00           C
ATOM   1977  HB1 ARG D   5      74.870  47.370  85.550  1.00  0.00           H
ATOM   1978  HB2 ARG D   5      73.880  47.100  84.100  1.00  0.00           H
ATOM   1979  CG  ARG D   5      73.460  48.980  85.100  1.00  0.00           C
ATOM   1980  HG1 ARG D   5      73.180  49.590  84.200  1.00  0.00           H
ATOM   1981  HG2 ARG D   5      73.960  49.660  85.830  1.00  0.00           H
ATOM   1982  CD  ARG D   5      72.180  48.410  85.700  1.00  0.00           C
ATOM   1983  HD1 ARG D   5      72.400  47.780  86.590  1.00  0.00           H
ATOM   1984  HD2 ARG D   5      71.680  47.780  84.930  1.00  0.00           H
ATOM   1985  NE  ARG D   5      71.280  49.540  86.110  1.00  0.00           N
ATOM   1986  HE  ARG D   5      71.620  50.480  86.110  1.00  0.00           H
ATOM   1987  CZ  ARG D   5      69.970  49.400  86.280  1.00  0.00           C
ATOM   1988  NH1 ARG D   5      69.320  48.280  86.070  1.00  0.00           N
ATOM   1989 HH11 ARG D   5      69.820  47.500  85.690  1.00  0.00           H
ATOM   1990 HH12 ARG D   5      68.330  48.350  85.900  1.00  0.00           H
ATOM   1991  NH2 ARG D   5      69.260  50.450  86.670  1.00  0.00           N
ATOM   1992 HH21 ARG D   5      69.730  51.290  86.940  1.00  0.00           H
ATOM   1993 HH22 ARG D   5      68.300  50.320  86.910  1.00  0.00           H
ATOM   1994  C   ARG D   5      76.490  49.290  84.470  1.00  0.00           C
ATOM   1995  O   ARG D   5      77.140  48.890  85.440  1.00  0.00           O
ATOM   1996  N   HIS D   6      76.590  50.560  84.050  1.00  0.00           N
ATOM   1997  HN  HIS D   6      76.050  50.860  83.260  1.00  0.00           H
ATOM   1998  CA  HIS D   6      77.330  51.570  84.770  1.00  0.00           C
ATOM   1999  HA  HIS D   6      77.670  51.210  85.730  1.00  0.00           H
ATOM   2000  CB  HIS D   6      78.550  52.120  83.990  1.00  0.00           C
ATOM   2001  HB1 HIS D   6      78.920  53.060  84.460  1.00  0.00           H
ATOM   2002  HB2 HIS D   6      78.250  52.360  82.950  1.00  0.00           H
ATOM   2003  ND1 HIS D   6      80.380  50.910  85.130  1.00  0.00           N
ATOM   2004  CG  HIS D   6      79.740  51.210  83.950  1.00  0.00           C
ATOM   2005  CE1 HIS D   6      81.480  50.270  84.770  1.00  0.00           C
ATOM   2006  HE1 HIS D   6      82.250  49.890  85.450  1.00  0.00           H
ATOM   2007  NE2 HIS D   6      81.570  50.140  83.420  1.00  0.00           N
ATOM   2008  HE2 HIS D   6      82.350  49.750  82.920  1.00  0.00           H
ATOM   2009  CD2 HIS D   6      80.450  50.750  82.890  1.00  0.00           C
ATOM   2010  HD2 HIS D   6      80.270  50.850  81.830  1.00  0.00           H
ATOM   2011  C   HIS D   6      76.380  52.720  85.050  1.00  0.00           C
ATOM   2012  O   HIS D   6      75.890  53.370  84.130  1.00  0.00           O
ATOM   2013  N   ASP D   7      76.110  53.020  86.330  1.00  0.00           N
ATOM   2014  HN  ASP D   7      76.470  52.470  87.080  1.00  0.00           H
ATOM   2015  CA  ASP D   7      75.340  54.180  86.730  1.00  0.00           C
ATOM   2016  HA  ASP D   7      74.590  54.360  85.970  1.00  0.00           H
ATOM   2017  CB  ASP D   7      74.630  53.850  88.070  1.00  0.00           C
ATOM   2018  HB1 ASP D   7      75.300  54.000  88.940  1.00  0.00           H
ATOM   2019  HB2 ASP D   7      74.360  52.770  88.030  1.00  0.00           H
ATOM   2020  CG  ASP D   7      73.340  54.610  88.290  1.00  0.00           C
ATOM   2021  OD1 ASP D   7      73.140  55.680  87.670  1.00  0.00           O
ATOM   2022  OD2 ASP D   7      72.510  54.140  89.110  1.00  0.00           O
ATOM   2023  C   ASP D   7      76.240  55.420  86.770  1.00  0.00           C
ATOM   2024  O   ASP D   7      77.460  55.310  86.590  1.00  0.00           O
ATOM   2025  N   SER D   8      75.680  56.640  86.930  1.00  0.00           N
ATOM   2026  HN  SER D   8      74.680  56.650  87.080  1.00  0.00           H
ATOM   2027  CA  SER D   8      76.440  57.890  86.880  1.00  0.00           C
ATOM   2028  HA  SER D   8      77.100  57.860  87.740  1.00  0.00           H
ATOM   2029  CB  SER D   8      77.330  58.100  85.610  1.00  0.00           C
ATOM   2030  HB1 SER D   8      78.200  57.410  85.670  1.00  0.00           H
ATOM   2031  HB2 SER D   8      77.780  59.110  85.560  1.00  0.00           H
ATOM   2032  OG  SER D   8      76.620  57.830  84.390  1.00  0.00           O
ATOM   2033  HG1 SER D   8      76.840  56.900  84.170  1.00  0.00           H
ATOM   2034  C   SER D   8      75.620  59.160  87.080  1.00  0.00           C
ATOM   2035  O   SER D   8      76.020  60.230  86.630  1.00  0.00           O
ATOM   2036  N   GLY D   9      74.480  59.110  87.790  1.00  0.00           N
ATOM   2037  HN  GLY D   9      74.120  58.240  88.120  1.00  0.00           H
ATOM   2038  CA  GLY D   9      73.750  60.320  88.160  1.00  0.00           C
ATOM   2039  HA1 GLY D   9      73.750  61.020  87.330  1.00  0.00           H
ATOM   2040  HA2 GLY D   9      72.750  60.030  88.440  1.00  0.00           H
ATOM   2041  C   GLY D   9      74.350  61.020  89.360  1.00  0.00           C
ATOM   2042  O   GLY D   9      74.010  60.710  90.510  1.00  0.00           O
ATOM   2043  N   TYR D  10      75.250  61.980  89.140  1.00  0.00           N
ATOM   2044  HN  TYR D  10      75.440  62.280  88.200  1.00  0.00           H
ATOM   2045  CA  TYR D  10      75.980  62.660  90.200  1.00  0.00           C
ATOM   2046  HA  TYR D  10      75.740  62.240  91.170  1.00  0.00           H
ATOM   2047  CB  TYR D  10      77.530  62.620  89.990  1.00  0.00           C
ATOM   2048  HB1 TYR D  10      78.050  62.960  90.910  1.00  0.00           H
ATOM   2049  HB2 TYR D  10      77.830  63.280  89.160  1.00  0.00           H
ATOM   2050  CG  TYR D  10      78.050  61.240  89.650  1.00  0.00           C
ATOM   2051  CD1 TYR D  10      78.040  60.220  90.610  1.00  0.00           C
ATOM   2052  HD1 TYR D  10      77.590  60.390  91.580  1.00  0.00           H
ATOM   2053  CE1 TYR D  10      78.640  58.980  90.330  1.00  0.00           C
ATOM   2054  HE1 TYR D  10      78.640  58.200  91.080  1.00  0.00           H
ATOM   2055  CZ  TYR D  10      79.260  58.770  89.100  1.00  0.00           C
ATOM   2056  OH  TYR D  10      79.900  57.540  88.820  1.00  0.00           O
ATOM   2057  HH  TYR D  10      80.560  57.710  88.150  1.00  0.00           H
ATOM   2058  CD2 TYR D  10      78.670  61.010  88.410  1.00  0.00           C
ATOM   2059  HD2 TYR D  10      78.690  61.800  87.670  1.00  0.00           H
ATOM   2060  CE2 TYR D  10      79.270  59.780  88.130  1.00  0.00           C
ATOM   2061  HE2 TYR D  10      79.760  59.630  87.180  1.00  0.00           H
ATOM   2062  C   TYR D  10      75.580  64.130  90.200  1.00  0.00           C
ATOM   2063  O   TYR D  10      75.960  64.880  89.300  1.00  0.00           O
ATOM   2064  N   GLU D  11      74.830  64.590  91.220  1.00  0.00           N
ATOM   2065  HN  GLU D  11      74.510  63.990  91.950  1.00  0.00           H
ATOM   2066  CA  GLU D  11      74.330  65.950  91.230  1.00  0.00           C
ATOM   2067  HA  GLU D  11      74.530  66.450  90.290  1.00  0.00           H
ATOM   2068  CB  GLU D  11      72.790  65.940  91.450  1.00  0.00           C
ATOM   2069  HB1 GLU D  11      72.560  65.740  92.520  1.00  0.00           H
ATOM   2070  HB2 GLU D  11      72.390  65.070  90.880  1.00  0.00           H
ATOM   2071  CG  GLU D  11      72.090  67.240  91.000  1.00  0.00           C
ATOM   2072  HG1 GLU D  11      72.720  68.120  91.220  1.00  0.00           H
ATOM   2073  HG2 GLU D  11      71.130  67.370  91.550  1.00  0.00           H
ATOM   2074  CD  GLU D  11      71.740  67.280  89.510  1.00  0.00           C
ATOM   2075  OE1 GLU D  11      71.370  68.380  89.030  1.00  0.00           O
ATOM   2076  OE2 GLU D  11      71.800  66.230  88.830  1.00  0.00           O
ATOM   2077  C   GLU D  11      75.010  66.730  92.350  1.00  0.00           C
ATOM   2078  O   GLU D  11      74.740  66.510  93.530  1.00  0.00           O
ATOM   2079  N   VAL D  12      75.930  67.640  91.990  1.00  0.00           N
ATOM   2080  HN  VAL D  12      76.170  67.750  91.020  1.00  0.00           H
ATOM   2081  CA  VAL D  12      76.640  68.530  92.890  1.00  0.00           C
ATOM   2082  HA  VAL D  12      76.000  68.760  93.730  1.00  0.00           H
ATOM   2083  CB  VAL D  12      77.970  67.940  93.430  1.00  0.00           C
ATOM   2084  HB  VAL D  12      78.590  68.720  93.920  1.00  0.00           H
ATOM   2085  CG1 VAL D  12      77.700  66.890  94.530  1.00  0.00           C
ATOM   2086 HG11 VAL D  12      78.650  66.540  94.960  1.00  0.00           H
ATOM   2087 HG12 VAL D  12      77.080  67.330  95.340  1.00  0.00           H
ATOM   2088 HG13 VAL D  12      77.160  66.020  94.120  1.00  0.00           H
ATOM   2089  CG2 VAL D  12      78.770  67.300  92.280  1.00  0.00           C
ATOM   2090 HG21 VAL D  12      79.780  67.010  92.640  1.00  0.00           H
ATOM   2091 HG22 VAL D  12      78.260  66.390  91.900  1.00  0.00           H
ATOM   2092 HG23 VAL D  12      78.880  68.000  91.420  1.00  0.00           H
ATOM   2093  C   VAL D  12      76.850  69.860  92.160  1.00  0.00           C
ATOM   2094  O   VAL D  12      76.160  70.160  91.190  1.00  0.00           O
ATOM   2095  N   HIS D  13      77.810  70.700  92.610  1.00  0.00           N
ATOM   2096  HN  HIS D  13      78.290  70.470  93.450  1.00  0.00           H
ATOM   2097  CA  HIS D  13      78.150  72.010  92.060  1.00  0.00           C
ATOM   2098  HA  HIS D  13      78.670  71.850  91.130  1.00  0.00           H
ATOM   2099  CB  HIS D  13      76.950  72.980  91.800  1.00  0.00           C
ATOM   2100  HB1 HIS D  13      76.410  72.630  90.900  1.00  0.00           H
ATOM   2101  HB2 HIS D  13      77.350  73.990  91.540  1.00  0.00           H
ATOM   2102  ND1 HIS D  13      76.210  73.030  94.250  1.00  0.00           N
ATOM   2103  HD1 HIS D  13      77.100  72.760  94.650  1.00  0.00           H
ATOM   2104  CG  HIS D  13      75.930  73.150  92.910  1.00  0.00           C
ATOM   2105  CE1 HIS D  13      75.060  73.250  94.930  1.00  0.00           C
ATOM   2106  HE1 HIS D  13      75.000  73.230  96.020  1.00  0.00           H
ATOM   2107  NE2 HIS D  13      74.060  73.500  94.110  1.00  0.00           N
ATOM   2108  CD2 HIS D  13      74.600  73.420  92.840  1.00  0.00           C
ATOM   2109  HD2 HIS D  13      73.980  73.570  91.960  1.00  0.00           H
ATOM   2110  C   HIS D  13      79.120  72.630  93.040  1.00  0.00           C
ATOM   2111  O   HIS D  13      79.000  72.370  94.240  1.00  0.00           O
ATOM   2112  N   HIS D  14      80.120  73.410  92.570  1.00  0.00           N
ATOM   2113  HN  HIS D  14      80.150  73.610  91.580  1.00  0.00           H
ATOM   2114  CA  HIS D  14      81.270  73.860  93.360  1.00  0.00           C
ATOM   2115  HA  HIS D  14      80.950  74.660  94.020  1.00  0.00           H
ATOM   2116  CB  HIS D  14      81.950  72.710  94.140  1.00  0.00           C
ATOM   2117  HB1 HIS D  14      82.140  71.870  93.430  1.00  0.00           H
ATOM   2118  HB2 HIS D  14      81.250  72.330  94.900  1.00  0.00           H
ATOM   2119  ND1 HIS D  14      83.360  72.750  96.220  1.00  0.00           N
ATOM   2120  CG  HIS D  14      83.250  72.960  94.850  1.00  0.00           C
ATOM   2121  CE1 HIS D  14      84.660  72.640  96.450  1.00  0.00           C
ATOM   2122  HE1 HIS D  14      85.120  72.420  97.410  1.00  0.00           H
ATOM   2123  NE2 HIS D  14      85.380  72.750  95.310  1.00  0.00           N
ATOM   2124  HE2 HIS D  14      86.330  72.460  95.180  1.00  0.00           H
ATOM   2125  CD2 HIS D  14      84.490  72.960  94.280  1.00  0.00           C
ATOM   2126  HD2 HIS D  14      84.760  73.000  93.240  1.00  0.00           H
ATOM   2127  C   HIS D  14      82.320  74.400  92.420  1.00  0.00           C
ATOM   2128  O   HIS D  14      82.520  73.840  91.350  1.00  0.00           O
ATOM   2129  N   GLN D  15      83.030  75.490  92.810  1.00  0.00           N
ATOM   2130  HN  GLN D  15      82.880  75.920  93.700  1.00  0.00           H
ATOM   2131  CA  GLN D  15      84.080  76.090  92.000  1.00  0.00           C
ATOM   2132  HA  GLN D  15      84.160  75.570  91.050  1.00  0.00           H
ATOM   2133  CB  GLN D  15      83.820  77.600  91.750  1.00  0.00           C
ATOM   2134  HB1 GLN D  15      84.660  78.010  91.170  1.00  0.00           H
ATOM   2135  HB2 GLN D  15      83.800  78.130  92.730  1.00  0.00           H
ATOM   2136  CG  GLN D  15      82.490  77.920  91.020  1.00  0.00           C
ATOM   2137  HG1 GLN D  15      82.440  79.010  90.770  1.00  0.00           H
ATOM   2138  HG2 GLN D  15      81.640  77.690  91.690  1.00  0.00           H
ATOM   2139  CD  GLN D  15      82.300  77.100  89.740  1.00  0.00           C
ATOM   2140  OE1 GLN D  15      81.570  76.110  89.710  1.00  0.00           O
ATOM   2141  NE2 GLN D  15      82.960  77.520  88.640  1.00  0.00           N
ATOM   2142 HE21 GLN D  15      83.510  78.360  88.690  1.00  0.00           H
ATOM   2143 HE22 GLN D  15      82.840  76.990  87.810  1.00  0.00           H
ATOM   2144  C   GLN D  15      85.430  75.930  92.690  1.00  0.00           C
ATOM   2145  O   GLN D  15      85.570  76.180  93.890  1.00  0.00           O
ATOM   2146  N   LYS D  16      86.470  75.500  91.950  1.00  0.00           N
ATOM   2147  HN  LYS D  16      86.360  75.310  90.970  1.00  0.00           H
ATOM   2148  CA  LYS D  16      87.790  75.290  92.510  1.00  0.00           C
ATOM   2149  HA  LYS D  16      87.910  75.850  93.430  1.00  0.00           H
ATOM   2150  CB  LYS D  16      88.000  73.770  92.770  1.00  0.00           C
ATOM   2151  HB1 LYS D  16      88.070  73.250  91.790  1.00  0.00           H
ATOM   2152  HB2 LYS D  16      87.080  73.380  93.260  1.00  0.00           H
ATOM   2153  CG  LYS D  16      89.210  73.380  93.640  1.00  0.00           C
ATOM   2154  HG1 LYS D  16      90.140  73.820  93.220  1.00  0.00           H
ATOM   2155  HG2 LYS D  16      89.320  72.270  93.540  1.00  0.00           H
ATOM   2156  CD  LYS D  16      89.060  73.750  95.120  1.00  0.00           C
ATOM   2157  HD1 LYS D  16      89.250  74.840  95.220  1.00  0.00           H
ATOM   2158  HD2 LYS D  16      88.010  73.570  95.440  1.00  0.00           H
ATOM   2159  CE  LYS D  16      90.010  73.000  96.090  1.00  0.00           C
ATOM   2160  HE1 LYS D  16      89.850  73.370  97.120  1.00  0.00           H
ATOM   2161  HE2 LYS D  16      91.070  73.180  95.800  1.00  0.00           H
ATOM   2162  NZ  LYS D  16      89.760  71.550  96.090  1.00  0.00           N
ATOM   2163  HZ1 LYS D  16      89.680  71.190  97.070  1.00  0.00           H
ATOM   2164  HZ2 LYS D  16      88.900  71.300  95.550  1.00  0.00           H
ATOM   2165  HZ3 LYS D  16      90.590  71.050  95.670  1.00  0.00           H
ATOM   2166  C   LYS D  16      88.840  75.780  91.520  1.00  0.00           C
ATOM   2167  O   LYS D  16      88.900  75.320  90.380  1.00  0.00           O
ATOM   2168  N   LEU D  17      89.710  76.730  91.940  1.00  0.00           N
ATOM   2169  HN  LEU D  17      89.630  77.150  92.840  1.00  0.00           H
ATOM   2170  CA  LEU D  17      90.810  77.210  91.120  1.00  0.00           C
ATOM   2171  HA  LEU D  17      90.960  76.550  90.270  1.00  0.00           H
ATOM   2172  CB  LEU D  17      90.500  78.650  90.620  1.00  0.00           C
ATOM   2173  HB1 LEU D  17      90.610  79.360  91.470  1.00  0.00           H
ATOM   2174  HB2 LEU D  17      89.430  78.670  90.320  1.00  0.00           H
ATOM   2175  CG  LEU D  17      91.310  79.170  89.400  1.00  0.00           C
ATOM   2176  HG  LEU D  17      91.030  80.250  89.280  1.00  0.00           H
ATOM   2177  CD1 LEU D  17      92.830  79.110  89.570  1.00  0.00           C
ATOM   2178 HD11 LEU D  17      93.330  79.590  88.700  1.00  0.00           H
ATOM   2179 HD12 LEU D  17      93.140  79.640  90.500  1.00  0.00           H
ATOM   2180 HD13 LEU D  17      93.180  78.060  89.610  1.00  0.00           H
ATOM   2181  CD2 LEU D  17      90.920  78.470  88.100  1.00  0.00           C
ATOM   2182 HD21 LEU D  17      91.340  79.010  87.230  1.00  0.00           H
ATOM   2183 HD22 LEU D  17      91.330  77.440  88.090  1.00  0.00           H
ATOM   2184 HD23 LEU D  17      89.820  78.420  87.980  1.00  0.00           H
ATOM   2185  C   LEU D  17      92.070  77.170  91.970  1.00  0.00           C
ATOM   2186  O   LEU D  17      92.220  77.940  92.920  1.00  0.00           O
ATOM   2187  N   VAL D  18      93.010  76.260  91.670  1.00  0.00           N
ATOM   2188  HN  VAL D  18      92.890  75.610  90.920  1.00  0.00           H
ATOM   2189  CA  VAL D  18      94.240  76.110  92.450  1.00  0.00           C
ATOM   2190  HA  VAL D  18      94.360  76.980  93.080  1.00  0.00           H
ATOM   2191  CB  VAL D  18      94.200  74.900  93.390  1.00  0.00           C
ATOM   2192  HB  VAL D  18      95.120  74.910  94.010  1.00  0.00           H
ATOM   2193  CG1 VAL D  18      93.010  75.020  94.360  1.00  0.00           C
ATOM   2194 HG11 VAL D  18      93.070  74.220  95.130  1.00  0.00           H
ATOM   2195 HG12 VAL D  18      93.010  76.010  94.870  1.00  0.00           H
ATOM   2196 HG13 VAL D  18      92.050  74.910  93.810  1.00  0.00           H
ATOM   2197  CG2 VAL D  18      94.150  73.580  92.610  1.00  0.00           C
ATOM   2198 HG21 VAL D  18      94.050  72.720  93.320  1.00  0.00           H
ATOM   2199 HG22 VAL D  18      93.280  73.560  91.910  1.00  0.00           H
ATOM   2200 HG23 VAL D  18      95.080  73.430  92.030  1.00  0.00           H
ATOM   2201  C   VAL D  18      95.450  76.110  91.520  1.00  0.00           C
ATOM   2202  O   VAL D  18      95.470  75.460  90.470  1.00  0.00           O
ATOM   2203  N   PHE D  19      96.500  76.900  91.860  1.00  0.00           N
ATOM   2204  HN  PHE D  19      96.490  77.420  92.720  1.00  0.00           H
ATOM   2205  CA  PHE D  19      97.690  77.060  91.040  1.00  0.00           C
ATOM   2206  HA  PHE D  19      97.760  76.230  90.350  1.00  0.00           H
ATOM   2207  CB  PHE D  19      97.570  78.400  90.270  1.00  0.00           C
ATOM   2208  HB1 PHE D  19      97.620  79.240  91.000  1.00  0.00           H
ATOM   2209  HB2 PHE D  19      96.570  78.430  89.780  1.00  0.00           H
ATOM   2210  CG  PHE D  19      98.560  78.690  89.160  1.00  0.00           C
ATOM   2211  CD1 PHE D  19      98.770  80.040  88.820  1.00  0.00           C
ATOM   2212  HD1 PHE D  19      98.240  80.800  89.380  1.00  0.00           H
ATOM   2213  CE1 PHE D  19      99.560  80.400  87.730  1.00  0.00           C
ATOM   2214  HE1 PHE D  19      99.690  81.440  87.470  1.00  0.00           H
ATOM   2215  CZ  PHE D  19     100.150  79.410  86.950  1.00  0.00           C
ATOM   2216  HZ  PHE D  19     100.740  79.680  86.080  1.00  0.00           H
ATOM   2217  CD2 PHE D  19      99.160  77.700  88.370  1.00  0.00           C
ATOM   2218  HD2 PHE D  19      99.000  76.660  88.580  1.00  0.00           H
ATOM   2219  CE2 PHE D  19      99.950  78.060  87.260  1.00  0.00           C
ATOM   2220  HE2 PHE D  19     100.380  77.300  86.640  1.00  0.00           H
ATOM   2221  C   PHE D  19      98.930  77.030  91.940  1.00  0.00           C
ATOM   2222  O   PHE D  19      99.130  77.920  92.770  1.00  0.00           O
ATOM   2223  N   PHE D  20      99.780  75.980  91.810  1.00  0.00           N
ATOM   2224  HN  PHE D  20      99.590  75.270  91.140  1.00  0.00           H
ATOM   2225  CA  PHE D  20     101.010  75.810  92.590  1.00  0.00           C
ATOM   2226  HA  PHE D  20     101.440  74.890  92.210  1.00  0.00           H
ATOM   2227  CB  PHE D  20     102.080  76.910  92.360  1.00  0.00           C
ATOM   2228  HB1 PHE D  20     102.920  76.820  93.090  1.00  0.00           H
ATOM   2229  HB2 PHE D  20     101.630  77.920  92.490  1.00  0.00           H
ATOM   2230  CG  PHE D  20     102.690  76.810  90.990  1.00  0.00           C
ATOM   2231  CD1 PHE D  20     103.650  75.810  90.730  1.00  0.00           C
ATOM   2232  HD1 PHE D  20     103.890  75.100  91.510  1.00  0.00           H
ATOM   2233  CE1 PHE D  20     104.270  75.730  89.490  1.00  0.00           C
ATOM   2234  HE1 PHE D  20     104.980  74.940  89.290  1.00  0.00           H
ATOM   2235  CZ  PHE D  20     103.970  76.670  88.490  1.00  0.00           C
ATOM   2236  HZ  PHE D  20     104.450  76.600  87.520  1.00  0.00           H
ATOM   2237  CD2 PHE D  20     102.370  77.720  89.970  1.00  0.00           C
ATOM   2238  HD2 PHE D  20     101.620  78.480  90.150  1.00  0.00           H
ATOM   2239  CE2 PHE D  20     103.020  77.660  88.730  1.00  0.00           C
ATOM   2240  HE2 PHE D  20     102.780  78.380  87.960  1.00  0.00           H
ATOM   2241  C   PHE D  20     100.850  75.530  94.090  1.00  0.00           C
ATOM   2242  O   PHE D  20     100.950  76.440  94.910  1.00  0.00           O
ATOM   2243  N   ALA D  21     100.600  74.270  94.500  1.00  0.00           N
ATOM   2244  HN  ALA D  21     100.480  73.530  93.840  1.00  0.00           H
ATOM   2245  CA  ALA D  21     100.590  73.910  95.920  1.00  0.00           C
ATOM   2246  HA  ALA D  21     101.170  74.640  96.470  1.00  0.00           H
ATOM   2247  CB  ALA D  21      99.160  73.880  96.510  1.00  0.00           C
ATOM   2248  HB1 ALA D  21      98.720  74.900  96.510  1.00  0.00           H
ATOM   2249  HB2 ALA D  21      98.500  73.200  95.940  1.00  0.00           H
ATOM   2250  HB3 ALA D  21      99.180  73.540  97.570  1.00  0.00           H
ATOM   2251  C   ALA D  21     101.270  72.580  96.170  1.00  0.00           C
ATOM   2252  O   ALA D  21     100.710  71.690  96.810  1.00  0.00           O
ATOM   2253  N   GLU D  22     102.500  72.430  95.680  1.00  0.00           N
ATOM   2254  HN  GLU D  22     102.950  73.170  95.190  1.00  0.00           H
ATOM   2255  CA  GLU D  22     103.400  71.310  95.900  1.00  0.00           C
ATOM   2256  HA  GLU D  22     103.440  71.100  96.960  1.00  0.00           H
ATOM   2257  CB  GLU D  22     103.010  70.010  95.130  1.00  0.00           C
ATOM   2258  HB1 GLU D  22     103.890  69.560  94.650  1.00  0.00           H
ATOM   2259  HB2 GLU D  22     102.290  70.290  94.330  1.00  0.00           H
ATOM   2260  CG  GLU D  22     102.380  68.940  96.080  1.00  0.00           C
ATOM   2261  HG1 GLU D  22     101.990  69.440  96.990  1.00  0.00           H
ATOM   2262  HG2 GLU D  22     103.180  68.240  96.400  1.00  0.00           H
ATOM   2263  CD  GLU D  22     101.210  68.140  95.510  1.00  0.00           C
ATOM   2264  OE1 GLU D  22     101.340  66.900  95.340  1.00  0.00           O
ATOM   2265  OE2 GLU D  22     100.110  68.720  95.350  1.00  0.00           O
ATOM   2266  C   GLU D  22     104.750  71.930  95.550  1.00  0.00           C
ATOM   2267  O   GLU D  22     104.750  73.090  95.150  1.00  0.00           O
ATOM   2268  N   ASP D  23     105.910  71.260  95.770  1.00  0.00           N
ATOM   2269  HN  ASP D  23     105.920  70.260  95.910  1.00  0.00           H
ATOM   2270  CA  ASP D  23     107.200  71.930  95.890  1.00  0.00           C
ATOM   2271  HA  ASP D  23     107.100  72.610  96.730  1.00  0.00           H
ATOM   2272  CB  ASP D  23     108.340  70.920  96.220  1.00  0.00           C
ATOM   2273  HB1 ASP D  23     108.560  70.280  95.340  1.00  0.00           H
ATOM   2274  HB2 ASP D  23     108.000  70.260  97.050  1.00  0.00           H
ATOM   2275  CG  ASP D  23     109.630  71.580  96.660  1.00  0.00           C
ATOM   2276  OD1 ASP D  23     110.740  71.080  96.340  1.00  0.00           O
ATOM   2277  OD2 ASP D  23     109.550  72.570  97.430  1.00  0.00           O
ATOM   2278  C   ASP D  23     107.590  72.800  94.680  1.00  0.00           C
ATOM   2279  O   ASP D  23     107.540  72.370  93.520  1.00  0.00           O
ATOM   2280  N   VAL D  24     108.010  74.050  94.930  1.00  0.00           N
ATOM   2281  HN  VAL D  24     108.040  74.380  95.880  1.00  0.00           H
ATOM   2282  CA  VAL D  24     108.390  74.980  93.890  1.00  0.00           C
ATOM   2283  HA  VAL D  24     108.310  74.510  92.920  1.00  0.00           H
ATOM   2284  CB  VAL D  24     107.520  76.250  93.870  1.00  0.00           C
ATOM   2285  HB  VAL D  24     107.480  76.660  94.900  1.00  0.00           H
ATOM   2286  CG1 VAL D  24     108.090  77.330  92.920  1.00  0.00           C
ATOM   2287 HG11 VAL D  24     107.350  78.140  92.790  1.00  0.00           H
ATOM   2288 HG12 VAL D  24     109.020  77.770  93.310  1.00  0.00           H
ATOM   2289 HG13 VAL D  24     108.300  76.890  91.920  1.00  0.00           H
ATOM   2290  CG2 VAL D  24     106.100  75.860  93.440  1.00  0.00           C
ATOM   2291 HG21 VAL D  24     105.450  76.760  93.370  1.00  0.00           H
ATOM   2292 HG22 VAL D  24     106.110  75.350  92.450  1.00  0.00           H
ATOM   2293 HG23 VAL D  24     105.640  75.170  94.180  1.00  0.00           H
ATOM   2294  C   VAL D  24     109.840  75.380  94.050  1.00  0.00           C
ATOM   2295  O   VAL D  24     110.260  75.910  95.070  1.00  0.00           O
ATOM   2296  N   GLY D  25     110.650  75.150  93.000  1.00  0.00           N
ATOM   2297  HN  GLY D  25     110.310  74.570  92.250  1.00  0.00           H
ATOM   2298  CA  GLY D  25     112.020  75.640  92.930  1.00  0.00           C
ATOM   2299  HA1 GLY D  25     112.460  75.610  93.920  1.00  0.00           H
ATOM   2300  HA2 GLY D  25     112.550  75.010  92.240  1.00  0.00           H
ATOM   2301  C   GLY D  25     112.100  77.070  92.460  1.00  0.00           C
ATOM   2302  O   GLY D  25     111.760  78.000  93.180  1.00  0.00           O
ATOM   2303  N   SER D  26     112.590  77.300  91.230  1.00  0.00           N
ATOM   2304  HN  SER D  26     112.880  76.520  90.660  1.00  0.00           H
ATOM   2305  CA  SER D  26     112.730  78.640  90.670  1.00  0.00           C
ATOM   2306  HA  SER D  26     112.620  79.370  91.460  1.00  0.00           H
ATOM   2307  CB  SER D  26     114.110  78.890  90.020  1.00  0.00           C
ATOM   2308  HB1 SER D  26     114.090  79.750  89.310  1.00  0.00           H
ATOM   2309  HB2 SER D  26     114.430  77.990  89.450  1.00  0.00           H
ATOM   2310  OG  SER D  26     115.090  79.220  91.020  1.00  0.00           O
ATOM   2311  HG1 SER D  26     115.160  78.440  91.620  1.00  0.00           H
ATOM   2312  C   SER D  26     111.650  78.980  89.660  1.00  0.00           C
ATOM   2313  O   SER D  26     111.670  78.500  88.520  1.00  0.00           O
ATOM   2314  N   ASN D  27     110.700  79.870  90.020  1.00  0.00           N
ATOM   2315  HN  ASN D  27     110.710  80.240  90.960  1.00  0.00           H
ATOM   2316  CA  ASN D  27     109.590  80.250  89.160  1.00  0.00           C
ATOM   2317  HA  ASN D  27     109.560  79.600  88.300  1.00  0.00           H
ATOM   2318  CB  ASN D  27     108.240  80.110  89.930  1.00  0.00           C
ATOM   2319  HB1 ASN D  27     108.180  80.820  90.780  1.00  0.00           H
ATOM   2320  HB2 ASN D  27     108.200  79.090  90.360  1.00  0.00           H
ATOM   2321  CG  ASN D  27     107.010  80.270  89.030  1.00  0.00           C
ATOM   2322  OD1 ASN D  27     106.310  79.300  88.740  1.00  0.00           O
ATOM   2323  ND2 ASN D  27     106.690  81.510  88.590  1.00  0.00           N
ATOM   2324 HD21 ASN D  27     107.300  82.280  88.780  1.00  0.00           H
ATOM   2325 HD22 ASN D  27     105.920  81.590  87.970  1.00  0.00           H
ATOM   2326  C   ASN D  27     109.740  81.680  88.650  1.00  0.00           C
ATOM   2327  O   ASN D  27     109.530  82.650  89.380  1.00  0.00           O
ATOM   2328  N   LYS D  28     110.000  81.820  87.340  1.00  0.00           N
ATOM   2329  HN  LYS D  28     110.190  81.020  86.760  1.00  0.00           H
ATOM   2330  CA  LYS D  28     110.000  83.100  86.660  1.00  0.00           C
ATOM   2331  HA  LYS D  28     110.220  83.890  87.360  1.00  0.00           H
ATOM   2332  CB  LYS D  28     111.110  83.090  85.580  1.00  0.00           C
ATOM   2333  HB1 LYS D  28     110.970  82.210  84.920  1.00  0.00           H
ATOM   2334  HB2 LYS D  28     112.080  82.930  86.100  1.00  0.00           H
ATOM   2335  CG  LYS D  28     111.230  84.350  84.700  1.00  0.00           C
ATOM   2336  HG1 LYS D  28     110.310  84.490  84.090  1.00  0.00           H
ATOM   2337  HG2 LYS D  28     112.060  84.150  83.980  1.00  0.00           H
ATOM   2338  CD  LYS D  28     111.510  85.610  85.530  1.00  0.00           C
ATOM   2339  HD1 LYS D  28     110.540  86.070  85.820  1.00  0.00           H
ATOM   2340  HD2 LYS D  28     112.010  85.310  86.470  1.00  0.00           H
ATOM   2341  CE  LYS D  28     112.390  86.670  84.840  1.00  0.00           C
ATOM   2342  HE1 LYS D  28     112.570  87.500  85.550  1.00  0.00           H
ATOM   2343  HE2 LYS D  28     111.900  87.060  83.920  1.00  0.00           H
ATOM   2344  NZ  LYS D  28     113.700  86.100  84.470  1.00  0.00           N
ATOM   2345  HZ1 LYS D  28     114.480  86.770  84.610  1.00  0.00           H
ATOM   2346  HZ2 LYS D  28     113.900  85.240  85.040  1.00  0.00           H
ATOM   2347  HZ3 LYS D  28     113.690  85.880  83.440  1.00  0.00           H
ATOM   2348  C   LYS D  28     108.650  83.390  86.020  1.00  0.00           C
ATOM   2349  O   LYS D  28     108.310  82.830  84.980  1.00  0.00           O
ATOM   2350  N   GLY D  29     107.850  84.280  86.640  1.00  0.00           N
ATOM   2351  HN  GLY D  29     108.180  84.760  87.460  1.00  0.00           H
ATOM   2352  CA  GLY D  29     106.540  84.720  86.130  1.00  0.00           C
ATOM   2353  HA1 GLY D  29     106.270  85.610  86.680  1.00  0.00           H
ATOM   2354  HA2 GLY D  29     106.640  84.900  85.070  1.00  0.00           H
ATOM   2355  C   GLY D  29     105.410  83.730  86.290  1.00  0.00           C
ATOM   2356  O   GLY D  29     105.320  82.750  85.550  1.00  0.00           O
ATOM   2357  N   ALA D  30     104.470  84.000  87.210  1.00  0.00           N
ATOM   2358  HN  ALA D  30     104.570  84.760  87.840  1.00  0.00           H
ATOM   2359  CA  ALA D  30     103.210  83.280  87.300  1.00  0.00           C
ATOM   2360  HA  ALA D  30     103.060  82.670  86.410  1.00  0.00           H
ATOM   2361  CB  ALA D  30     103.170  82.360  88.540  1.00  0.00           C
ATOM   2362  HB1 ALA D  30     103.930  81.560  88.450  1.00  0.00           H
ATOM   2363  HB2 ALA D  30     103.370  82.940  89.460  1.00  0.00           H
ATOM   2364  HB3 ALA D  30     102.170  81.860  88.630  1.00  0.00           H
ATOM   2365  C   ALA D  30     102.060  84.290  87.330  1.00  0.00           C
ATOM   2366  O   ALA D  30     102.060  85.220  88.140  1.00  0.00           O
ATOM   2367  N   ILE D  31     101.090  84.150  86.410  1.00  0.00           N
ATOM   2368  HN  ILE D  31     101.110  83.380  85.760  1.00  0.00           H
ATOM   2369  CA  ILE D  31     100.050  85.140  86.170  1.00  0.00           C
ATOM   2370  HA  ILE D  31     100.060  85.880  86.960  1.00  0.00           H
ATOM   2371  CB  ILE D  31     100.240  85.860  84.830  1.00  0.00           C
ATOM   2372  HB  ILE D  31     100.200  85.120  84.000  1.00  0.00           H
ATOM   2373  CG2 ILE D  31      99.110  86.890  84.580  1.00  0.00           C
ATOM   2374 HG21 ILE D  31      99.310  87.470  83.650  1.00  0.00           H
ATOM   2375 HG22 ILE D  31      98.130  86.400  84.450  1.00  0.00           H
ATOM   2376 HG23 ILE D  31      99.040  87.610  85.420  1.00  0.00           H
ATOM   2377  CG1 ILE D  31     101.620  86.560  84.750  1.00  0.00           C
ATOM   2378 HG11 ILE D  31     101.940  86.890  85.770  1.00  0.00           H
ATOM   2379 HG12 ILE D  31     101.510  87.490  84.130  1.00  0.00           H
ATOM   2380  CD  ILE D  31     102.710  85.700  84.100  1.00  0.00           C
ATOM   2381  HD1 ILE D  31     103.660  86.270  84.010  1.00  0.00           H
ATOM   2382  HD2 ILE D  31     102.910  84.780  84.680  1.00  0.00           H
ATOM   2383  HD3 ILE D  31     102.380  85.390  83.080  1.00  0.00           H
ATOM   2384  C   ILE D  31      98.700  84.460  86.210  1.00  0.00           C
ATOM   2385  O   ILE D  31      98.520  83.360  85.690  1.00  0.00           O
ATOM   2386  N   ILE D  32      97.690  85.090  86.850  1.00  0.00           N
ATOM   2387  HN  ILE D  32      97.840  85.950  87.340  1.00  0.00           H
ATOM   2388  CA  ILE D  32      96.350  84.540  86.880  1.00  0.00           C
ATOM   2389  HA  ILE D  32      96.210  83.910  86.020  1.00  0.00           H
ATOM   2390  CB  ILE D  32      96.100  83.680  88.120  1.00  0.00           C
ATOM   2391  HB  ILE D  32      96.750  82.770  88.030  1.00  0.00           H
ATOM   2392  CG2 ILE D  32      96.510  84.440  89.390  1.00  0.00           C
ATOM   2393 HG21 ILE D  32      96.380  83.800  90.280  1.00  0.00           H
ATOM   2394 HG22 ILE D  32      97.570  84.770  89.360  1.00  0.00           H
ATOM   2395 HG23 ILE D  32      95.860  85.320  89.500  1.00  0.00           H
ATOM   2396  CG1 ILE D  32      94.620  83.220  88.230  1.00  0.00           C
ATOM   2397 HG11 ILE D  32      94.250  82.880  87.240  1.00  0.00           H
ATOM   2398 HG12 ILE D  32      94.000  84.080  88.550  1.00  0.00           H
ATOM   2399  CD  ILE D  32      94.430  82.090  89.240  1.00  0.00           C
ATOM   2400  HD1 ILE D  32      93.350  81.820  89.300  1.00  0.00           H
ATOM   2401  HD2 ILE D  32      95.000  81.190  88.940  1.00  0.00           H
ATOM   2402  HD3 ILE D  32      94.770  82.390  90.250  1.00  0.00           H
ATOM   2403  C   ILE D  32      95.290  85.630  86.760  1.00  0.00           C
ATOM   2404  O   ILE D  32      95.360  86.680  87.400  1.00  0.00           O
ATOM   2405  N   GLY D  33      94.260  85.370  85.930  1.00  0.00           N
ATOM   2406  HN  GLY D  33      94.250  84.510  85.400  1.00  0.00           H
ATOM   2407  CA  GLY D  33      93.050  86.170  85.880  1.00  0.00           C
ATOM   2408  HA1 GLY D  33      92.810  86.480  86.890  1.00  0.00           H
ATOM   2409  HA2 GLY D  33      93.200  86.990  85.200  1.00  0.00           H
ATOM   2410  C   GLY D  33      91.890  85.330  85.400  1.00  0.00           C
ATOM   2411  O   GLY D  33      91.900  84.110  85.560  1.00  0.00           O
ATOM   2412  N   LEU D  34      90.860  85.960  84.820  1.00  0.00           N
ATOM   2413  HN  LEU D  34      90.840  86.960  84.800  1.00  0.00           H
ATOM   2414  CA  LEU D  34      89.770  85.250  84.160  1.00  0.00           C
ATOM   2415  HA  LEU D  34      90.100  84.250  83.920  1.00  0.00           H
ATOM   2416  CB  LEU D  34      88.470  85.240  85.030  1.00  0.00           C
ATOM   2417  HB1 LEU D  34      87.610  85.680  84.470  1.00  0.00           H
ATOM   2418  HB2 LEU D  34      88.630  85.870  85.920  1.00  0.00           H
ATOM   2419  CG  LEU D  34      87.970  83.850  85.500  1.00  0.00           C
ATOM   2420  HG  LEU D  34      86.920  83.990  85.850  1.00  0.00           H
ATOM   2421  CD1 LEU D  34      87.940  82.800  84.380  1.00  0.00           C
ATOM   2422 HD11 LEU D  34      87.380  81.900  84.700  1.00  0.00           H
ATOM   2423 HD12 LEU D  34      87.470  83.210  83.470  1.00  0.00           H
ATOM   2424 HD13 LEU D  34      88.980  82.470  84.140  1.00  0.00           H
ATOM   2425  CD2 LEU D  34      88.770  83.330  86.700  1.00  0.00           C
ATOM   2426 HD21 LEU D  34      88.330  82.390  87.090  1.00  0.00           H
ATOM   2427 HD22 LEU D  34      89.820  83.120  86.410  1.00  0.00           H
ATOM   2428 HD23 LEU D  34      88.770  84.080  87.520  1.00  0.00           H
ATOM   2429  C   LEU D  34      89.450  85.900  82.820  1.00  0.00           C
ATOM   2430  O   LEU D  34      88.970  85.240  81.900  1.00  0.00           O
ATOM   2431  N   MET D  35      89.720  87.210  82.690  1.00  0.00           N
ATOM   2432  HN  MET D  35      90.040  87.750  83.470  1.00  0.00           H
ATOM   2433  CA  MET D  35      89.520  87.970  81.480  1.00  0.00           C
ATOM   2434  HA  MET D  35      89.450  87.310  80.620  1.00  0.00           H
ATOM   2435  CB  MET D  35      88.240  88.840  81.620  1.00  0.00           C
ATOM   2436  HB1 MET D  35      88.390  89.540  82.470  1.00  0.00           H
ATOM   2437  HB2 MET D  35      87.400  88.160  81.910  1.00  0.00           H
ATOM   2438  CG  MET D  35      87.820  89.630  80.380  1.00  0.00           C
ATOM   2439  HG1 MET D  35      88.710  90.150  79.970  1.00  0.00           H
ATOM   2440  HG2 MET D  35      87.110  90.430  80.700  1.00  0.00           H
ATOM   2441  SD  MET D  35      87.050  88.650  79.060  1.00  0.00           S
ATOM   2442  CE  MET D  35      86.810  90.050  77.940  1.00  0.00           C
ATOM   2443  HE1 MET D  35      86.370  89.720  76.980  1.00  0.00           H
ATOM   2444  HE2 MET D  35      86.120  90.800  78.390  1.00  0.00           H
ATOM   2445  HE3 MET D  35      87.770  90.560  77.720  1.00  0.00           H
ATOM   2446  C   MET D  35      90.750  88.850  81.330  1.00  0.00           C
ATOM   2447  O   MET D  35      90.800  89.970  81.830  1.00  0.00           O
ATOM   2448  N   VAL D  36      91.820  88.340  80.670  1.00  0.00           N
ATOM   2449  HN  VAL D  36      91.780  87.440  80.250  1.00  0.00           H
ATOM   2450  CA  VAL D  36      93.110  89.030  80.660  1.00  0.00           C
ATOM   2451  HA  VAL D  36      93.040  89.890  81.300  1.00  0.00           H
ATOM   2452  CB  VAL D  36      94.270  88.220  81.250  1.00  0.00           C
ATOM   2453  HB  VAL D  36      95.140  88.890  81.390  1.00  0.00           H
ATOM   2454  CG1 VAL D  36      93.830  87.710  82.640  1.00  0.00           C
ATOM   2455 HG11 VAL D  36      94.700  87.300  83.190  1.00  0.00           H
ATOM   2456 HG12 VAL D  36      93.370  88.520  83.230  1.00  0.00           H
ATOM   2457 HG13 VAL D  36      93.080  86.890  82.540  1.00  0.00           H
ATOM   2458  CG2 VAL D  36      94.690  87.030  80.380  1.00  0.00           C
ATOM   2459 HG21 VAL D  36      95.460  86.420  80.910  1.00  0.00           H
ATOM   2460 HG22 VAL D  36      93.810  86.380  80.190  1.00  0.00           H
ATOM   2461 HG23 VAL D  36      95.120  87.360  79.410  1.00  0.00           H
ATOM   2462  C   VAL D  36      93.430  89.580  79.280  1.00  0.00           C
ATOM   2463  O   VAL D  36      93.490  88.860  78.280  1.00  0.00           O
ATOM   2464  N   GLY D  37      93.600  90.920  79.200  1.00  0.00           N
ATOM   2465  HN  GLY D  37      93.620  91.450  80.050  1.00  0.00           H
ATOM   2466  CA  GLY D  37      93.720  91.640  77.940  1.00  0.00           C
ATOM   2467  HA1 GLY D  37      93.580  90.980  77.100  1.00  0.00           H
ATOM   2468  HA2 GLY D  37      92.970  92.430  77.950  1.00  0.00           H
ATOM   2469  C   GLY D  37      95.040  92.320  77.780  1.00  0.00           C
ATOM   2470  O   GLY D  37      95.210  93.470  78.180  1.00  0.00           O
ATOM   2471  N   GLY D  38      96.010  91.620  77.160  1.00  0.00           N
ATOM   2472  HN  GLY D  38      95.790  90.710  76.790  1.00  0.00           H
ATOM   2473  CA  GLY D  38      97.380  92.080  76.960  1.00  0.00           C
ATOM   2474  HA1 GLY D  38      97.780  91.590  76.080  1.00  0.00           H
ATOM   2475  HA2 GLY D  38      97.400  93.160  76.890  1.00  0.00           H
ATOM   2476  C   GLY D  38      98.270  91.730  78.120  1.00  0.00           C
ATOM   2477  O   GLY D  38      98.180  92.350  79.180  1.00  0.00           O
ATOM   2478  N   VAL D  39      99.150  90.740  77.940  1.00  0.00           N
ATOM   2479  HN  VAL D  39      99.220  90.250  77.060  1.00  0.00           H
ATOM   2480  CA  VAL D  39     100.100  90.310  78.950  1.00  0.00           C
ATOM   2481  HA  VAL D  39     100.320  91.160  79.590  1.00  0.00           H
ATOM   2482  CB  VAL D  39      99.600  89.130  79.830  1.00  0.00           C
ATOM   2483  HB  VAL D  39     100.260  89.060  80.730  1.00  0.00           H
ATOM   2484  CG1 VAL D  39      98.150  89.330  80.300  1.00  0.00           C
ATOM   2485 HG11 VAL D  39      97.880  88.560  81.060  1.00  0.00           H
ATOM   2486 HG12 VAL D  39      97.990  90.330  80.750  1.00  0.00           H
ATOM   2487 HG13 VAL D  39      97.450  89.230  79.450  1.00  0.00           H
ATOM   2488  CG2 VAL D  39      99.650  87.780  79.100  1.00  0.00           C
ATOM   2489 HG21 VAL D  39      99.250  86.980  79.750  1.00  0.00           H
ATOM   2490 HG22 VAL D  39      99.010  87.840  78.200  1.00  0.00           H
ATOM   2491 HG23 VAL D  39     100.680  87.480  78.800  1.00  0.00           H
ATOM   2492  C   VAL D  39     101.390  89.940  78.230  1.00  0.00           C
ATOM   2493  O   VAL D  39     101.380  89.320  77.170  1.00  0.00           O
ATOM   2494  N   VAL D  40     102.570  90.320  78.760  1.00  0.00           N
ATOM   2495  HN  VAL D  40     102.620  90.890  79.580  1.00  0.00           H
ATOM   2496  CA  VAL D  40     103.840  89.970  78.130  1.00  0.00           C
ATOM   2497  HA  VAL D  40     103.670  89.100  77.500  1.00  0.00           H
ATOM   2498  CB  VAL D  40     104.390  91.050  77.200  1.00  0.00           C
ATOM   2499  HB  VAL D  40     103.620  91.230  76.410  1.00  0.00           H
ATOM   2500  CG1 VAL D  40     104.610  92.390  77.930  1.00  0.00           C
ATOM   2501 HG11 VAL D  40     104.930  93.170  77.210  1.00  0.00           H
ATOM   2502 HG12 VAL D  40     103.680  92.740  78.420  1.00  0.00           H
ATOM   2503 HG13 VAL D  40     105.400  92.300  78.700  1.00  0.00           H
ATOM   2504  CG2 VAL D  40     105.690  90.580  76.520  1.00  0.00           C
ATOM   2505 HG21 VAL D  40     105.950  91.270  75.700  1.00  0.00           H
ATOM   2506 HG22 VAL D  40     106.530  90.560  77.230  1.00  0.00           H
ATOM   2507 HG23 VAL D  40     105.570  89.560  76.090  1.00  0.00           H
ATOM   2508  C   VAL D  40     104.870  89.500  79.140  1.00  0.00           C
ATOM   2509  O   VAL D  40     105.180  90.190  80.120  1.00  0.00           O
ATOM   2510  N   ILE D  41     105.420  88.290  78.950  1.00  0.00           N
ATOM   2511  HN  ILE D  41     105.170  87.740  78.150  1.00  0.00           H
ATOM   2512  CA  ILE D  41     106.320  87.680  79.920  1.00  0.00           C
ATOM   2513  HA  ILE D  41     106.520  88.390  80.700  1.00  0.00           H
ATOM   2514  CB  ILE D  41     105.750  86.430  80.600  1.00  0.00           C
ATOM   2515  HB  ILE D  41     106.390  86.180  81.480  1.00  0.00           H
ATOM   2516  CG2 ILE D  41     104.350  86.790  81.140  1.00  0.00           C
ATOM   2517 HG21 ILE D  41     103.960  85.930  81.730  1.00  0.00           H
ATOM   2518 HG22 ILE D  41     104.370  87.690  81.790  1.00  0.00           H
ATOM   2519 HG23 ILE D  41     103.630  86.960  80.310  1.00  0.00           H
ATOM   2520  CG1 ILE D  41     105.640  85.170  79.720  1.00  0.00           C
ATOM   2521 HG11 ILE D  41     105.470  85.470  78.660  1.00  0.00           H
ATOM   2522 HG12 ILE D  41     104.730  84.620  80.040  1.00  0.00           H
ATOM   2523  CD  ILE D  41     106.810  84.190  79.830  1.00  0.00           C
ATOM   2524  HD1 ILE D  41     106.560  83.220  79.340  1.00  0.00           H
ATOM   2525  HD2 ILE D  41     107.720  84.580  79.340  1.00  0.00           H
ATOM   2526  HD3 ILE D  41     107.050  83.970  80.900  1.00  0.00           H
ATOM   2527  C   ILE D  41     107.670  87.390  79.290  1.00  0.00           C
ATOM   2528  O   ILE D  41     107.790  86.820  78.210  1.00  0.00           O
ATOM   2529  N   ALA D  42     108.760  87.780  79.990  1.00  0.00           N
ATOM   2530  HN  ALA D  42     108.640  88.340  80.820  1.00  0.00           H
ATOM   2531  CA  ALA D  42     110.120  87.630  79.520  1.00  0.00           C
ATOM   2532  HA  ALA D  42     110.130  87.650  78.440  1.00  0.00           H
ATOM   2533  CB  ALA D  42     110.960  88.820  80.030  1.00  0.00           C
ATOM   2534  HB1 ALA D  42     110.480  89.780  79.740  1.00  0.00           H
ATOM   2535  HB2 ALA D  42     111.050  88.790  81.140  1.00  0.00           H
ATOM   2536  HB3 ALA D  42     111.980  88.810  79.590  1.00  0.00           H
ATOM   2537  C   ALA D  42     110.760  86.330  79.980  1.00  0.00           C
ATOM   2538  O   ALA D  42     111.960  86.100  79.820  1.00  0.00           O
ATOM   2539  N   NME D  43     109.970  85.420  80.580  1.00  0.00           N
ATOM   2540  HN  NME D  43     109.000  85.610  80.660  1.00  0.00           H
ATOM   2541  CH3 NME D  43     110.470  84.150  81.040  1.00  0.00           C
ATOM   2542 HH31 NME D  43     110.830  83.550  80.180  1.00  0.00           H
ATOM   2543 HH32 NME D  43     111.320  84.280  81.750  1.00  0.00           H
ATOM   2544 HH33 NME D  43     109.670  83.570  81.550  1.00  0.00           H
ATOM   2545  CH3 ACE E   0      65.250  39.260  64.870  1.00  0.00           C
ATOM   2546 HH31 ACE E   0      64.670  39.100  63.930  1.00  0.00           H
ATOM   2547 HH32 ACE E   0      66.170  38.630  64.830  1.00  0.00           H
ATOM   2548 HH33 ACE E   0      64.630  38.930  65.730  1.00  0.00           H
ATOM   2549  C   ACE E   0      65.620  40.680  65.030  1.00  0.00           C
ATOM   2550  O   ACE E   0      66.320  41.040  65.970  1.00  0.00           O
ATOM   2551  N   ASP E   1      65.170  41.540  64.100  1.00  0.00           N
ATOM   2552  HN  ASP E   1      64.620  41.200  63.350  1.00  0.00           H
ATOM   2553  CA  ASP E   1      65.380  42.980  64.130  1.00  0.00           C
ATOM   2554  HA  ASP E   1      66.450  43.120  64.220  1.00  0.00           H
ATOM   2555  CB  ASP E   1      64.910  43.600  62.780  1.00  0.00           C
ATOM   2556  HB1 ASP E   1      63.810  43.700  62.750  1.00  0.00           H
ATOM   2557  HB2 ASP E   1      65.230  42.930  61.960  1.00  0.00           H
ATOM   2558  CG  ASP E   1      65.520  44.970  62.500  1.00  0.00           C
ATOM   2559  OD1 ASP E   1      66.370  45.460  63.280  1.00  0.00           O
ATOM   2560  OD2 ASP E   1      65.200  45.540  61.420  1.00  0.00           O
ATOM   2561  C   ASP E   1      64.740  43.640  65.360  1.00  0.00           C
ATOM   2562  O   ASP E   1      63.700  43.200  65.860  1.00  0.00           O
ATOM   2563  N   ALA E   2      65.390  44.700  65.870  1.00  0.00           N
ATOM   2564  HN  ALA E   2      66.140  45.080  65.330  1.00  0.00           H
ATOM   2565  CA  ALA E   2      65.120  45.310  67.160  1.00  0.00           C
ATOM   2566  HA  ALA E   2      64.170  45.840  67.100  1.00  0.00           H
ATOM   2567  CB  ALA E   2      65.120  44.310  68.340  1.00  0.00           C
ATOM   2568  HB1 ALA E   2      64.300  43.580  68.230  1.00  0.00           H
ATOM   2569  HB2 ALA E   2      66.080  43.740  68.360  1.00  0.00           H
ATOM   2570  HB3 ALA E   2      64.990  44.820  69.310  1.00  0.00           H
ATOM   2571  C   ALA E   2      66.210  46.320  67.450  1.00  0.00           C
ATOM   2572  O   ALA E   2      67.410  46.010  67.350  1.00  0.00           O
ATOM   2573  N   GLU E   3      65.850  47.560  67.830  1.00  0.00           N
ATOM   2574  HN  GLU E   3      64.890  47.840  67.830  1.00  0.00           H
ATOM   2575  CA  GLU E   3      66.820  48.580  68.150  1.00  0.00           C
ATOM   2576  HA  GLU E   3      67.790  48.300  67.770  1.00  0.00           H
ATOM   2577  CB  GLU E   3      66.460  49.900  67.430  1.00  0.00           C
ATOM   2578  HB1 GLU E   3      65.440  50.220  67.740  1.00  0.00           H
ATOM   2579  HB2 GLU E   3      66.430  49.670  66.340  1.00  0.00           H
ATOM   2580  CG  GLU E   3      67.430  51.080  67.670  1.00  0.00           C
ATOM   2581  HG1 GLU E   3      68.480  50.730  67.590  1.00  0.00           H
ATOM   2582  HG2 GLU E   3      67.280  51.500  68.690  1.00  0.00           H
ATOM   2583  CD  GLU E   3      67.230  52.210  66.670  1.00  0.00           C
ATOM   2584  OE1 GLU E   3      66.120  52.810  66.640  1.00  0.00           O
ATOM   2585  OE2 GLU E   3      68.190  52.520  65.910  1.00  0.00           O
ATOM   2586  C   GLU E   3      66.970  48.790  69.650  1.00  0.00           C
ATOM   2587  O   GLU E   3      66.010  48.970  70.400  1.00  0.00           O
ATOM   2588  N   PHE E   4      68.230  48.770  70.120  1.00  0.00           N
ATOM   2589  HN  PHE E   4      68.990  48.500  69.530  1.00  0.00           H
ATOM   2590  CA  PHE E   4      68.630  49.340  71.390  1.00  0.00           C
ATOM   2591  HA  PHE E   4      67.780  49.820  71.880  1.00  0.00           H
ATOM   2592  CB  PHE E   4      69.310  48.340  72.350  1.00  0.00           C
ATOM   2593  HB1 PHE E   4      69.660  48.850  73.280  1.00  0.00           H
ATOM   2594  HB2 PHE E   4      70.190  47.870  71.860  1.00  0.00           H
ATOM   2595  CG  PHE E   4      68.360  47.250  72.760  1.00  0.00           C
ATOM   2596  CD1 PHE E   4      68.410  45.980  72.150  1.00  0.00           C
ATOM   2597  HD1 PHE E   4      69.100  45.800  71.350  1.00  0.00           H
ATOM   2598  CE1 PHE E   4      67.550  44.960  72.580  1.00  0.00           C
ATOM   2599  HE1 PHE E   4      67.590  43.990  72.100  1.00  0.00           H
ATOM   2600  CZ  PHE E   4      66.660  45.180  73.630  1.00  0.00           C
ATOM   2601  HZ  PHE E   4      66.000  44.390  73.960  1.00  0.00           H
ATOM   2602  CD2 PHE E   4      67.460  47.460  73.820  1.00  0.00           C
ATOM   2603  HD2 PHE E   4      67.430  48.430  74.310  1.00  0.00           H
ATOM   2604  CE2 PHE E   4      66.610  46.440  74.250  1.00  0.00           C
ATOM   2605  HE2 PHE E   4      65.920  46.610  75.060  1.00  0.00           H
ATOM   2606  C   PHE E   4      69.610  50.420  71.000  1.00  0.00           C
ATOM   2607  O   PHE E   4      70.660  50.140  70.430  1.00  0.00           O
ATOM   2608  N   ARG E   5      69.270  51.700  71.230  1.00  0.00           N
ATOM   2609  HN  ARG E   5      68.380  51.930  71.660  1.00  0.00           H
ATOM   2610  CA  ARG E   5      70.070  52.810  70.780  1.00  0.00           C
ATOM   2611  HA  ARG E   5      71.100  52.490  70.630  1.00  0.00           H
ATOM   2612  CB  ARG E   5      69.520  53.310  69.430  1.00  0.00           C
ATOM   2613  HB1 ARG E   5      68.410  53.400  69.520  1.00  0.00           H
ATOM   2614  HB2 ARG E   5      69.720  52.520  68.670  1.00  0.00           H
ATOM   2615  CG  ARG E   5      70.060  54.650  68.900  1.00  0.00           C
ATOM   2616  HG1 ARG E   5      71.170  54.640  68.920  1.00  0.00           H
ATOM   2617  HG2 ARG E   5      69.710  55.470  69.570  1.00  0.00           H
ATOM   2618  CD  ARG E   5      69.580  54.920  67.470  1.00  0.00           C
ATOM   2619  HD1 ARG E   5      68.480  54.800  67.380  1.00  0.00           H
ATOM   2620  HD2 ARG E   5      70.060  54.210  66.760  1.00  0.00           H
ATOM   2621  NE  ARG E   5      70.020  56.310  67.120  1.00  0.00           N
ATOM   2622  HE  ARG E   5      71.000  56.490  67.030  1.00  0.00           H
ATOM   2623  CZ  ARG E   5      69.230  57.380  67.080  1.00  0.00           C
ATOM   2624  NH1 ARG E   5      67.930  57.340  67.260  1.00  0.00           N
ATOM   2625 HH11 ARG E   5      67.460  56.460  67.370  1.00  0.00           H
ATOM   2626 HH12 ARG E   5      67.380  58.180  67.190  1.00  0.00           H
ATOM   2627  NH2 ARG E   5      69.800  58.540  66.870  1.00  0.00           N
ATOM   2628 HH21 ARG E   5      70.810  58.560  66.900  1.00  0.00           H
ATOM   2629 HH22 ARG E   5      69.250  59.390  66.890  1.00  0.00           H
ATOM   2630  C   ARG E   5      70.130  53.890  71.830  1.00  0.00           C
ATOM   2631  O   ARG E   5      69.120  54.500  72.190  1.00  0.00           O
ATOM   2632  N   HIS E   6      71.330  54.170  72.370  1.00  0.00           N
ATOM   2633  HN  HIS E   6      72.150  53.680  72.070  1.00  0.00           H
ATOM   2634  CA  HIS E   6      71.480  55.050  73.510  1.00  0.00           C
ATOM   2635  HA  HIS E   6      70.520  55.420  73.840  1.00  0.00           H
ATOM   2636  CB  HIS E   6      72.140  54.310  74.690  1.00  0.00           C
ATOM   2637  HB1 HIS E   6      72.300  54.990  75.560  1.00  0.00           H
ATOM   2638  HB2 HIS E   6      73.130  53.910  74.380  1.00  0.00           H
ATOM   2639  ND1 HIS E   6      70.130  53.410  75.830  1.00  0.00           N
ATOM   2640  CG  HIS E   6      71.320  53.150  75.170  1.00  0.00           C
ATOM   2641  CE1 HIS E   6      69.700  52.230  76.230  1.00  0.00           C
ATOM   2642  HE1 HIS E   6      68.790  52.050  76.810  1.00  0.00           H
ATOM   2643  NE2 HIS E   6      70.530  51.230  75.860  1.00  0.00           N
ATOM   2644  HE2 HIS E   6      70.390  50.250  76.040  1.00  0.00           H
ATOM   2645  CD2 HIS E   6      71.580  51.820  75.180  1.00  0.00           C
ATOM   2646  HD2 HIS E   6      72.420  51.280  74.780  1.00  0.00           H
ATOM   2647  C   HIS E   6      72.320  56.270  73.160  1.00  0.00           C
ATOM   2648  O   HIS E   6      73.170  56.250  72.280  1.00  0.00           O
ATOM   2649  N   ASP E   7      72.070  57.390  73.870  1.00  0.00           N
ATOM   2650  HN  ASP E   7      71.320  57.440  74.530  1.00  0.00           H
ATOM   2651  CA  ASP E   7      72.950  58.540  73.850  1.00  0.00           C
ATOM   2652  HA  ASP E   7      73.970  58.170  73.850  1.00  0.00           H
ATOM   2653  CB  ASP E   7      72.640  59.470  72.650  1.00  0.00           C
ATOM   2654  HB1 ASP E   7      72.070  60.380  72.930  1.00  0.00           H
ATOM   2655  HB2 ASP E   7      72.030  58.910  71.910  1.00  0.00           H
ATOM   2656  CG  ASP E   7      73.910  59.890  71.950  1.00  0.00           C
ATOM   2657  OD1 ASP E   7      75.000  59.910  72.580  1.00  0.00           O
ATOM   2658  OD2 ASP E   7      73.820  60.220  70.740  1.00  0.00           O
ATOM   2659  C   ASP E   7      72.720  59.230  75.170  1.00  0.00           C
ATOM   2660  O   ASP E   7      71.620  59.200  75.710  1.00  0.00           O
ATOM   2661  N   SER E   8      73.760  59.870  75.750  1.00  0.00           N
ATOM   2662  HN  SER E   8      74.640  59.930  75.280  1.00  0.00           H
ATOM   2663  CA  SER E   8      73.660  60.310  77.130  1.00  0.00           C
ATOM   2664  HA  SER E   8      72.690  60.770  77.280  1.00  0.00           H
ATOM   2665  CB  SER E   8      73.820  59.140  78.170  1.00  0.00           C
ATOM   2666  HB1 SER E   8      72.980  58.430  77.990  1.00  0.00           H
ATOM   2667  HB2 SER E   8      73.690  59.530  79.200  1.00  0.00           H
ATOM   2668  OG  SER E   8      75.060  58.440  78.050  1.00  0.00           O
ATOM   2669  HG1 SER E   8      75.750  59.060  78.350  1.00  0.00           H
ATOM   2670  C   SER E   8      74.670  61.390  77.440  1.00  0.00           C
ATOM   2671  O   SER E   8      75.490  61.270  78.350  1.00  0.00           O
ATOM   2672  N   GLY E   9      74.640  62.510  76.690  1.00  0.00           N
ATOM   2673  HN  GLY E   9      73.980  62.590  75.940  1.00  0.00           H
ATOM   2674  CA  GLY E   9      75.470  63.680  76.980  1.00  0.00           C
ATOM   2675  HA1 GLY E   9      76.500  63.350  76.990  1.00  0.00           H
ATOM   2676  HA2 GLY E   9      75.280  64.420  76.220  1.00  0.00           H
ATOM   2677  C   GLY E   9      75.170  64.330  78.320  1.00  0.00           C
ATOM   2678  O   GLY E   9      74.020  64.590  78.650  1.00  0.00           O
ATOM   2679  N   TYR E  10      76.220  64.620  79.110  1.00  0.00           N
ATOM   2680  HN  TYR E  10      77.150  64.490  78.740  1.00  0.00           H
ATOM   2681  CA  TYR E  10      76.130  65.290  80.390  1.00  0.00           C
ATOM   2682  HA  TYR E  10      75.220  65.880  80.420  1.00  0.00           H
ATOM   2683  CB  TYR E  10      76.140  64.300  81.600  1.00  0.00           C
ATOM   2684  HB1 TYR E  10      76.090  64.860  82.550  1.00  0.00           H
ATOM   2685  HB2 TYR E  10      77.090  63.720  81.590  1.00  0.00           H
ATOM   2686  CG  TYR E  10      74.980  63.330  81.600  1.00  0.00           C
ATOM   2687  CD1 TYR E  10      73.660  63.790  81.710  1.00  0.00           C
ATOM   2688  HD1 TYR E  10      73.460  64.850  81.760  1.00  0.00           H
ATOM   2689  CE1 TYR E  10      72.580  62.880  81.760  1.00  0.00           C
ATOM   2690  HE1 TYR E  10      71.570  63.240  81.860  1.00  0.00           H
ATOM   2691  CZ  TYR E  10      72.840  61.500  81.710  1.00  0.00           C
ATOM   2692  OH  TYR E  10      71.790  60.560  81.750  1.00  0.00           O
ATOM   2693  HH  TYR E  10      70.930  61.010  81.640  1.00  0.00           H
ATOM   2694  CD2 TYR E  10      75.220  61.940  81.580  1.00  0.00           C
ATOM   2695  HD2 TYR E  10      76.230  61.570  81.530  1.00  0.00           H
ATOM   2696  CE2 TYR E  10      74.150  61.040  81.640  1.00  0.00           C
ATOM   2697  HE2 TYR E  10      74.350  59.970  81.620  1.00  0.00           H
ATOM   2698  C   TYR E  10      77.310  66.270  80.500  1.00  0.00           C
ATOM   2699  O   TYR E  10      78.450  65.870  80.730  1.00  0.00           O
ATOM   2700  N   GLU E  11      77.050  67.580  80.320  1.00  0.00           N
ATOM   2701  HN  GLU E  11      76.110  67.860  80.140  1.00  0.00           H
ATOM   2702  CA  GLU E  11      78.080  68.610  80.240  1.00  0.00           C
ATOM   2703  HA  GLU E  11      79.050  68.170  80.410  1.00  0.00           H
ATOM   2704  CB  GLU E  11      78.120  69.250  78.810  1.00  0.00           C
ATOM   2705  HB1 GLU E  11      78.280  70.340  78.830  1.00  0.00           H
ATOM   2706  HB2 GLU E  11      77.110  69.090  78.370  1.00  0.00           H
ATOM   2707  CG  GLU E  11      79.170  68.590  77.870  1.00  0.00           C
ATOM   2708  HG1 GLU E  11      78.800  68.650  76.820  1.00  0.00           H
ATOM   2709  HG2 GLU E  11      79.310  67.530  78.130  1.00  0.00           H
ATOM   2710  CD  GLU E  11      80.520  69.300  77.920  1.00  0.00           C
ATOM   2711  OE1 GLU E  11      81.050  69.700  76.850  1.00  0.00           O
ATOM   2712  OE2 GLU E  11      81.070  69.470  79.040  1.00  0.00           O
ATOM   2713  C   GLU E  11      77.960  69.690  81.310  1.00  0.00           C
ATOM   2714  O   GLU E  11      78.660  70.700  81.260  1.00  0.00           O
ATOM   2715  N   VAL E  12      77.090  69.530  82.330  1.00  0.00           N
ATOM   2716  HN  VAL E  12      76.540  68.700  82.440  1.00  0.00           H
ATOM   2717  CA  VAL E  12      76.940  70.570  83.350  1.00  0.00           C
ATOM   2718  HA  VAL E  12      77.740  71.290  83.260  1.00  0.00           H
ATOM   2719  CB  VAL E  12      75.650  71.370  83.130  1.00  0.00           C
ATOM   2720  HB  VAL E  12      75.690  71.780  82.100  1.00  0.00           H
ATOM   2721  CG1 VAL E  12      74.370  70.510  83.240  1.00  0.00           C
ATOM   2722 HG11 VAL E  12      73.480  71.130  83.010  1.00  0.00           H
ATOM   2723 HG12 VAL E  12      74.400  69.680  82.520  1.00  0.00           H
ATOM   2724 HG13 VAL E  12      74.250  70.100  84.260  1.00  0.00           H
ATOM   2725  CG2 VAL E  12      75.580  72.550  84.110  1.00  0.00           C
ATOM   2726 HG21 VAL E  12      74.630  73.100  83.940  1.00  0.00           H
ATOM   2727 HG22 VAL E  12      75.590  72.200  85.160  1.00  0.00           H
ATOM   2728 HG23 VAL E  12      76.430  73.250  83.950  1.00  0.00           H
ATOM   2729  C   VAL E  12      77.100  69.980  84.740  1.00  0.00           C
ATOM   2730  O   VAL E  12      76.320  69.170  85.220  1.00  0.00           O
ATOM   2731  N   HIS E  13      78.190  70.360  85.450  1.00  0.00           N
ATOM   2732  HN  HIS E  13      78.850  71.010  85.050  1.00  0.00           H
ATOM   2733  CA  HIS E  13      78.650  69.620  86.610  1.00  0.00           C
ATOM   2734  HA  HIS E  13      77.800  69.210  87.120  1.00  0.00           H
ATOM   2735  CB  HIS E  13      79.610  68.490  86.150  1.00  0.00           C
ATOM   2736  HB1 HIS E  13      80.670  68.820  86.110  1.00  0.00           H
ATOM   2737  HB2 HIS E  13      79.320  68.190  85.120  1.00  0.00           H
ATOM   2738  ND1 HIS E  13      78.250  66.620  87.000  1.00  0.00           N
ATOM   2739  CG  HIS E  13      79.480  67.240  86.970  1.00  0.00           C
ATOM   2740  CE1 HIS E  13      78.430  65.520  87.700  1.00  0.00           C
ATOM   2741  HE1 HIS E  13      77.660  64.780  87.910  1.00  0.00           H
ATOM   2742  NE2 HIS E  13      79.720  65.410  88.120  1.00  0.00           N
ATOM   2743  HE2 HIS E  13      80.140  64.590  88.530  1.00  0.00           H
ATOM   2744  CD2 HIS E  13      80.390  66.510  87.650  1.00  0.00           C
ATOM   2745  HD2 HIS E  13      81.450  66.690  87.790  1.00  0.00           H
ATOM   2746  C   HIS E  13      79.380  70.520  87.600  1.00  0.00           C
ATOM   2747  O   HIS E  13      79.510  71.730  87.410  1.00  0.00           O
ATOM   2748  N   HIS E  14      79.880  69.960  88.730  1.00  0.00           N
ATOM   2749  HN  HIS E  14      79.640  69.020  88.950  1.00  0.00           H
ATOM   2750  CA  HIS E  14      80.890  70.630  89.550  1.00  0.00           C
ATOM   2751  HA  HIS E  14      80.450  71.570  89.840  1.00  0.00           H
ATOM   2752  CB  HIS E  14      81.260  69.900  90.860  1.00  0.00           C
ATOM   2753  HB1 HIS E  14      80.320  69.580  91.370  1.00  0.00           H
ATOM   2754  HB2 HIS E  14      81.760  70.610  91.550  1.00  0.00           H
ATOM   2755  ND1 HIS E  14      83.520  68.820  90.990  1.00  0.00           N
ATOM   2756  CG  HIS E  14      82.160  68.700  90.730  1.00  0.00           C
ATOM   2757  CE1 HIS E  14      83.970  67.580  91.010  1.00  0.00           C
ATOM   2758  HE1 HIS E  14      85.000  67.280  91.200  1.00  0.00           H
ATOM   2759  NE2 HIS E  14      82.990  66.680  90.750  1.00  0.00           N
ATOM   2760  HE2 HIS E  14      83.100  65.680  90.660  1.00  0.00           H
ATOM   2761  CD2 HIS E  14      81.820  67.390  90.580  1.00  0.00           C
ATOM   2762  HD2 HIS E  14      80.860  66.940  90.400  1.00  0.00           H
ATOM   2763  C   HIS E  14      82.160  70.970  88.770  1.00  0.00           C
ATOM   2764  O   HIS E  14      82.470  70.330  87.770  1.00  0.00           O
ATOM   2765  N   GLN E  15      82.900  72.000  89.190  1.00  0.00           N
ATOM   2766  HN  GLN E  15      82.680  72.530  90.020  1.00  0.00           H
ATOM   2767  CA  GLN E  15      84.030  72.510  88.450  1.00  0.00           C
ATOM   2768  HA  GLN E  15      84.150  71.970  87.530  1.00  0.00           H
ATOM   2769  CB  GLN E  15      83.740  73.990  88.100  1.00  0.00           C
ATOM   2770  HB1 GLN E  15      83.620  74.580  89.030  1.00  0.00           H
ATOM   2771  HB2 GLN E  15      82.740  73.980  87.600  1.00  0.00           H
ATOM   2772  CG  GLN E  15      84.730  74.650  87.110  1.00  0.00           C
ATOM   2773  HG1 GLN E  15      84.160  75.400  86.510  1.00  0.00           H
ATOM   2774  HG2 GLN E  15      85.140  73.900  86.410  1.00  0.00           H
ATOM   2775  CD  GLN E  15      85.860  75.390  87.810  1.00  0.00           C
ATOM   2776  OE1 GLN E  15      86.000  75.420  89.040  1.00  0.00           O
ATOM   2777  NE2 GLN E  15      86.690  76.070  86.990  1.00  0.00           N
ATOM   2778 HE21 GLN E  15      86.540  76.040  86.000  1.00  0.00           H
ATOM   2779 HE22 GLN E  15      87.420  76.610  87.390  1.00  0.00           H
ATOM   2780  C   GLN E  15      85.300  72.310  89.270  1.00  0.00           C
ATOM   2781  O   GLN E  15      85.310  72.390  90.500  1.00  0.00           O
ATOM   2782  N   LYS E  16      86.410  71.950  88.590  1.00  0.00           N
ATOM   2783  HN  LYS E  16      86.400  71.900  87.600  1.00  0.00           H
ATOM   2784  CA  LYS E  16      87.590  71.440  89.260  1.00  0.00           C
ATOM   2785  HA  LYS E  16      87.710  71.920  90.220  1.00  0.00           H
ATOM   2786  CB  LYS E  16      87.480  69.900  89.430  1.00  0.00           C
ATOM   2787  HB1 LYS E  16      87.370  69.430  88.430  1.00  0.00           H
ATOM   2788  HB2 LYS E  16      86.530  69.700  89.980  1.00  0.00           H
ATOM   2789  CG  LYS E  16      88.620  69.210  90.190  1.00  0.00           C
ATOM   2790  HG1 LYS E  16      89.600  69.420  89.710  1.00  0.00           H
ATOM   2791  HG2 LYS E  16      88.450  68.120  90.110  1.00  0.00           H
ATOM   2792  CD  LYS E  16      88.700  69.610  91.670  1.00  0.00           C
ATOM   2793  HD1 LYS E  16      89.020  70.670  91.730  1.00  0.00           H
ATOM   2794  HD2 LYS E  16      87.690  69.550  92.130  1.00  0.00           H
ATOM   2795  CE  LYS E  16      89.680  68.760  92.500  1.00  0.00           C
ATOM   2796  HE1 LYS E  16      89.890  69.250  93.470  1.00  0.00           H
ATOM   2797  HE2 LYS E  16      90.640  68.620  91.950  1.00  0.00           H
ATOM   2798  NZ  LYS E  16      89.090  67.440  92.770  1.00  0.00           N
ATOM   2799  HZ1 LYS E  16      89.760  66.840  93.320  1.00  0.00           H
ATOM   2800  HZ2 LYS E  16      88.230  67.550  93.360  1.00  0.00           H
ATOM   2801  HZ3 LYS E  16      88.850  66.920  91.900  1.00  0.00           H
ATOM   2802  C   LYS E  16      88.820  71.790  88.430  1.00  0.00           C
ATOM   2803  O   LYS E  16      89.360  70.960  87.690  1.00  0.00           O
ATOM   2804  N   LEU E  17      89.270  73.060  88.470  1.00  0.00           N
ATOM   2805  HN  LEU E  17      88.870  73.750  89.080  1.00  0.00           H
ATOM   2806  CA  LEU E  17      90.370  73.510  87.650  1.00  0.00           C
ATOM   2807  HA  LEU E  17      90.470  72.880  86.770  1.00  0.00           H
ATOM   2808  CB  LEU E  17      90.090  74.960  87.180  1.00  0.00           C
ATOM   2809  HB1 LEU E  17      90.280  75.660  88.020  1.00  0.00           H
ATOM   2810  HB2 LEU E  17      89.000  75.010  86.980  1.00  0.00           H
ATOM   2811  CG  LEU E  17      90.770  75.450  85.880  1.00  0.00           C
ATOM   2812  HG  LEU E  17      90.600  76.560  85.830  1.00  0.00           H
ATOM   2813  CD1 LEU E  17      92.290  75.220  85.820  1.00  0.00           C
ATOM   2814 HD11 LEU E  17      92.740  75.810  84.990  1.00  0.00           H
ATOM   2815 HD12 LEU E  17      92.760  75.530  86.770  1.00  0.00           H
ATOM   2816 HD13 LEU E  17      92.510  74.150  85.640  1.00  0.00           H
ATOM   2817  CD2 LEU E  17      90.100  74.850  84.630  1.00  0.00           C
ATOM   2818 HD21 LEU E  17      90.560  75.250  83.710  1.00  0.00           H
ATOM   2819 HD22 LEU E  17      90.220  73.750  84.620  1.00  0.00           H
ATOM   2820 HD23 LEU E  17      89.020  75.080  84.620  1.00  0.00           H
ATOM   2821  C   LEU E  17      91.660  73.420  88.460  1.00  0.00           C
ATOM   2822  O   LEU E  17      91.760  73.920  89.590  1.00  0.00           O
ATOM   2823  N   VAL E  18      92.680  72.740  87.920  1.00  0.00           N
ATOM   2824  HN  VAL E  18      92.600  72.350  87.000  1.00  0.00           H
ATOM   2825  CA  VAL E  18      93.920  72.480  88.620  1.00  0.00           C
ATOM   2826  HA  VAL E  18      94.060  73.220  89.390  1.00  0.00           H
ATOM   2827  CB  VAL E  18      93.910  71.090  89.270  1.00  0.00           C
ATOM   2828  HB  VAL E  18      93.030  71.050  89.960  1.00  0.00           H
ATOM   2829  CG1 VAL E  18      93.720  69.960  88.240  1.00  0.00           C
ATOM   2830 HG11 VAL E  18      93.670  68.980  88.760  1.00  0.00           H
ATOM   2831 HG12 VAL E  18      92.780  70.090  87.660  1.00  0.00           H
ATOM   2832 HG13 VAL E  18      94.580  69.920  87.530  1.00  0.00           H
ATOM   2833  CG2 VAL E  18      95.180  70.860  90.120  1.00  0.00           C
ATOM   2834 HG21 VAL E  18      95.110  69.890  90.650  1.00  0.00           H
ATOM   2835 HG22 VAL E  18      96.090  70.840  89.490  1.00  0.00           H
ATOM   2836 HG23 VAL E  18      95.300  71.660  90.880  1.00  0.00           H
ATOM   2837  C   VAL E  18      95.070  72.650  87.650  1.00  0.00           C
ATOM   2838  O   VAL E  18      95.030  72.210  86.510  1.00  0.00           O
ATOM   2839  N   PHE E  19      96.130  73.360  88.080  1.00  0.00           N
ATOM   2840  HN  PHE E  19      96.120  73.830  88.960  1.00  0.00           H
ATOM   2841  CA  PHE E  19      97.350  73.470  87.300  1.00  0.00           C
ATOM   2842  HA  PHE E  19      97.450  72.580  86.680  1.00  0.00           H
ATOM   2843  CB  PHE E  19      97.310  74.770  86.440  1.00  0.00           C
ATOM   2844  HB1 PHE E  19      97.340  75.660  87.110  1.00  0.00           H
ATOM   2845  HB2 PHE E  19      96.340  74.770  85.900  1.00  0.00           H
ATOM   2846  CG  PHE E  19      98.370  74.920  85.380  1.00  0.00           C
ATOM   2847  CD1 PHE E  19      98.510  76.180  84.760  1.00  0.00           C
ATOM   2848  HD1 PHE E  19      97.900  77.000  85.110  1.00  0.00           H
ATOM   2849  CE1 PHE E  19      99.400  76.380  83.700  1.00  0.00           C
ATOM   2850  HE1 PHE E  19      99.480  77.350  83.240  1.00  0.00           H
ATOM   2851  CZ  PHE E  19     100.160  75.310  83.230  1.00  0.00           C
ATOM   2852  HZ  PHE E  19     100.840  75.460  82.400  1.00  0.00           H
ATOM   2853  CD2 PHE E  19      99.160  73.860  84.890  1.00  0.00           C
ATOM   2854  HD2 PHE E  19      99.070  72.870  85.310  1.00  0.00           H
ATOM   2855  CE2 PHE E  19     100.040  74.050  83.820  1.00  0.00           C
ATOM   2856  HE2 PHE E  19     100.640  73.230  83.450  1.00  0.00           H
ATOM   2857  C   PHE E  19      98.500  73.470  88.300  1.00  0.00           C
ATOM   2858  O   PHE E  19      98.460  74.180  89.310  1.00  0.00           O
ATOM   2859  N   PHE E  20      99.540  72.650  88.070  1.00  0.00           N
ATOM   2860  HN  PHE E  20      99.550  72.060  87.260  1.00  0.00           H
ATOM   2861  CA  PHE E  20     100.690  72.500  88.940  1.00  0.00           C
ATOM   2862  HA  PHE E  20     101.220  71.670  88.510  1.00  0.00           H
ATOM   2863  CB  PHE E  20     101.690  73.680  88.880  1.00  0.00           C
ATOM   2864  HB1 PHE E  20     102.480  73.560  89.650  1.00  0.00           H
ATOM   2865  HB2 PHE E  20     101.170  74.650  89.050  1.00  0.00           H
ATOM   2866  CG  PHE E  20     102.380  73.700  87.540  1.00  0.00           C
ATOM   2867  CD1 PHE E  20     102.170  74.740  86.620  1.00  0.00           C
ATOM   2868  HD1 PHE E  20     101.460  75.510  86.860  1.00  0.00           H
ATOM   2869  CE1 PHE E  20     102.890  74.790  85.420  1.00  0.00           C
ATOM   2870  HE1 PHE E  20     102.730  75.600  84.720  1.00  0.00           H
ATOM   2871  CZ  PHE E  20     103.820  73.790  85.120  1.00  0.00           C
ATOM   2872  HZ  PHE E  20     104.370  73.820  84.190  1.00  0.00           H
ATOM   2873  CD2 PHE E  20     103.310  72.690  87.220  1.00  0.00           C
ATOM   2874  HD2 PHE E  20     103.480  71.890  87.920  1.00  0.00           H
ATOM   2875  CE2 PHE E  20     104.020  72.730  86.020  1.00  0.00           C
ATOM   2876  HE2 PHE E  20     104.730  71.960  85.790  1.00  0.00           H
ATOM   2877  C   PHE E  20     100.420  72.010  90.360  1.00  0.00           C
ATOM   2878  O   PHE E  20     100.370  72.770  91.330  1.00  0.00           O
ATOM   2879  N   ALA E  21     100.200  70.690  90.480  1.00  0.00           N
ATOM   2880  HN  ALA E  21     100.260  70.090  89.680  1.00  0.00           H
ATOM   2881  CA  ALA E  21      99.810  70.050  91.720  1.00  0.00           C
ATOM   2882  HA  ALA E  21     100.040  70.700  92.560  1.00  0.00           H
ATOM   2883  CB  ALA E  21      98.300  69.770  91.680  1.00  0.00           C
ATOM   2884  HB1 ALA E  21      97.740  70.730  91.620  1.00  0.00           H
ATOM   2885  HB2 ALA E  21      98.040  69.170  90.790  1.00  0.00           H
ATOM   2886  HB3 ALA E  21      97.970  69.240  92.590  1.00  0.00           H
ATOM   2887  C   ALA E  21     100.630  68.790  91.940  1.00  0.00           C
ATOM   2888  O   ALA E  21     100.110  67.750  92.340  1.00  0.00           O
ATOM   2889  N   GLU E  22     101.950  68.910  91.670  1.00  0.00           N
ATOM   2890  HN  GLU E  22     102.280  69.770  91.300  1.00  0.00           H
ATOM   2891  CA  GLU E  22     103.020  67.990  92.010  1.00  0.00           C
ATOM   2892  HA  GLU E  22     102.890  67.690  93.040  1.00  0.00           H
ATOM   2893  CB  GLU E  22     103.150  66.740  91.090  1.00  0.00           C
ATOM   2894  HB1 GLU E  22     104.200  66.370  91.140  1.00  0.00           H
ATOM   2895  HB2 GLU E  22     102.960  67.020  90.040  1.00  0.00           H
ATOM   2896  CG  GLU E  22     102.290  65.530  91.550  1.00  0.00           C
ATOM   2897  HG1 GLU E  22     102.050  65.630  92.620  1.00  0.00           H
ATOM   2898  HG2 GLU E  22     102.880  64.600  91.420  1.00  0.00           H
ATOM   2899  CD  GLU E  22     100.990  65.310  90.780  1.00  0.00           C
ATOM   2900  OE1 GLU E  22     100.090  64.630  91.360  1.00  0.00           O
ATOM   2901  OE2 GLU E  22     100.870  65.710  89.600  1.00  0.00           O
ATOM   2902  C   GLU E  22     104.300  68.830  91.950  1.00  0.00           C
ATOM   2903  O   GLU E  22     104.300  69.890  91.320  1.00  0.00           O
ATOM   2904  N   ASP E  23     105.390  68.400  92.620  1.00  0.00           N
ATOM   2905  HN  ASP E  23     105.330  67.590  93.200  1.00  0.00           H
ATOM   2906  CA  ASP E  23     106.650  69.120  92.760  1.00  0.00           C
ATOM   2907  HA  ASP E  23     106.440  70.050  93.260  1.00  0.00           H
ATOM   2908  CB  ASP E  23     107.660  68.280  93.590  1.00  0.00           C
ATOM   2909  HB1 ASP E  23     108.640  68.810  93.660  1.00  0.00           H
ATOM   2910  HB2 ASP E  23     107.830  67.300  93.100  1.00  0.00           H
ATOM   2911  CG  ASP E  23     107.230  67.980  95.020  1.00  0.00           C
ATOM   2912  OD1 ASP E  23     108.010  67.280  95.710  1.00  0.00           O
ATOM   2913  OD2 ASP E  23     106.150  68.440  95.470  1.00  0.00           O
ATOM   2914  C   ASP E  23     107.350  69.470  91.430  1.00  0.00           C
ATOM   2915  O   ASP E  23     107.490  68.610  90.550  1.00  0.00           O
ATOM   2916  N   VAL E  24     107.860  70.720  91.270  1.00  0.00           N
ATOM   2917  HN  VAL E  24     107.750  71.390  92.010  1.00  0.00           H
ATOM   2918  CA  VAL E  24     108.550  71.170  90.060  1.00  0.00           C
ATOM   2919  HA  VAL E  24     108.890  70.310  89.510  1.00  0.00           H
ATOM   2920  CB  VAL E  24     107.660  72.000  89.110  1.00  0.00           C
ATOM   2921  HB  VAL E  24     107.430  72.990  89.570  1.00  0.00           H
ATOM   2922  CG1 VAL E  24     108.380  72.200  87.770  1.00  0.00           C
ATOM   2923 HG11 VAL E  24     107.690  72.670  87.030  1.00  0.00           H
ATOM   2924 HG12 VAL E  24     109.260  72.870  87.870  1.00  0.00           H
ATOM   2925 HG13 VAL E  24     108.710  71.230  87.340  1.00  0.00           H
ATOM   2926  CG2 VAL E  24     106.330  71.270  88.860  1.00  0.00           C
ATOM   2927 HG21 VAL E  24     105.760  71.810  88.070  1.00  0.00           H
ATOM   2928 HG22 VAL E  24     106.510  70.230  88.510  1.00  0.00           H
ATOM   2929 HG23 VAL E  24     105.710  71.240  89.780  1.00  0.00           H
ATOM   2930  C   VAL E  24     109.790  72.010  90.390  1.00  0.00           C
ATOM   2931  O   VAL E  24     109.740  73.000  91.120  1.00  0.00           O
ATOM   2932  N   GLY E  25     110.970  71.650  89.830  1.00  0.00           N
ATOM   2933  HN  GLY E  25     111.030  70.860  89.220  1.00  0.00           H
ATOM   2934  CA  GLY E  25     112.250  72.310  90.150  1.00  0.00           C
ATOM   2935  HA1 GLY E  25     112.290  72.450  91.220  1.00  0.00           H
ATOM   2936  HA2 GLY E  25     113.030  71.650  89.810  1.00  0.00           H
ATOM   2937  C   GLY E  25     112.500  73.660  89.510  1.00  0.00           C
ATOM   2938  O   GLY E  25     113.280  74.450  90.030  1.00  0.00           O
ATOM   2939  N   SER E  26     111.880  73.970  88.360  1.00  0.00           N
ATOM   2940  HN  SER E  26     111.270  73.320  87.920  1.00  0.00           H
ATOM   2941  CA  SER E  26     111.960  75.300  87.760  1.00  0.00           C
ATOM   2942  HA  SER E  26     111.840  76.030  88.540  1.00  0.00           H
ATOM   2943  CB  SER E  26     113.290  75.580  86.990  1.00  0.00           C
ATOM   2944  HB1 SER E  26     113.190  76.500  86.360  1.00  0.00           H
ATOM   2945  HB2 SER E  26     113.520  74.720  86.320  1.00  0.00           H
ATOM   2946  OG  SER E  26     114.370  75.810  87.880  1.00  0.00           O
ATOM   2947  HG1 SER E  26     114.320  75.090  88.540  1.00  0.00           H
ATOM   2948  C   SER E  26     110.810  75.530  86.800  1.00  0.00           C
ATOM   2949  O   SER E  26     110.260  74.600  86.220  1.00  0.00           O
ATOM   2950  N   ASN E  27     110.440  76.810  86.590  1.00  0.00           N
ATOM   2951  HN  ASN E  27     110.880  77.540  87.120  1.00  0.00           H
ATOM   2952  CA  ASN E  27     109.430  77.240  85.640  1.00  0.00           C
ATOM   2953  HA  ASN E  27     109.450  76.560  84.790  1.00  0.00           H
ATOM   2954  CB  ASN E  27     108.000  77.290  86.260  1.00  0.00           C
ATOM   2955  HB1 ASN E  27     107.320  77.930  85.660  1.00  0.00           H
ATOM   2956  HB2 ASN E  27     108.040  77.690  87.290  1.00  0.00           H
ATOM   2957  CG  ASN E  27     107.400  75.890  86.230  1.00  0.00           C
ATOM   2958  OD1 ASN E  27     107.200  75.330  85.150  1.00  0.00           O
ATOM   2959  ND2 ASN E  27     107.090  75.320  87.410  1.00  0.00           N
ATOM   2960 HD21 ASN E  27     107.220  75.830  88.270  1.00  0.00           H
ATOM   2961 HD22 ASN E  27     106.710  74.400  87.390  1.00  0.00           H
ATOM   2962  C   ASN E  27     109.800  78.610  85.090  1.00  0.00           C
ATOM   2963  O   ASN E  27     110.440  79.420  85.760  1.00  0.00           O
ATOM   2964  N   LYS E  28     109.400  78.870  83.830  1.00  0.00           N
ATOM   2965  HN  LYS E  28     108.800  78.210  83.370  1.00  0.00           H
ATOM   2966  CA  LYS E  28     109.820  80.020  83.050  1.00  0.00           C
ATOM   2967  HA  LYS E  28     110.030  80.840  83.710  1.00  0.00           H
ATOM   2968  CB  LYS E  28     111.080  79.680  82.200  1.00  0.00           C
ATOM   2969  HB1 LYS E  28     110.830  78.830  81.530  1.00  0.00           H
ATOM   2970  HB2 LYS E  28     111.860  79.310  82.910  1.00  0.00           H
ATOM   2971  CG  LYS E  28     111.680  80.830  81.370  1.00  0.00           C
ATOM   2972  HG1 LYS E  28     112.040  81.630  82.060  1.00  0.00           H
ATOM   2973  HG2 LYS E  28     110.890  81.260  80.720  1.00  0.00           H
ATOM   2974  CD  LYS E  28     112.830  80.350  80.460  1.00  0.00           C
ATOM   2975  HD1 LYS E  28     113.640  79.910  81.080  1.00  0.00           H
ATOM   2976  HD2 LYS E  28     112.420  79.510  79.850  1.00  0.00           H
ATOM   2977  CE  LYS E  28     113.390  81.380  79.480  1.00  0.00           C
ATOM   2978  HE1 LYS E  28     112.570  81.960  79.000  1.00  0.00           H
ATOM   2979  HE2 LYS E  28     113.970  80.870  78.680  1.00  0.00           H
ATOM   2980  NZ  LYS E  28     114.290  82.330  80.150  1.00  0.00           N
ATOM   2981  HZ1 LYS E  28     114.310  83.270  79.700  1.00  0.00           H
ATOM   2982  HZ2 LYS E  28     114.060  82.440  81.160  1.00  0.00           H
ATOM   2983  HZ3 LYS E  28     115.280  81.970  80.100  1.00  0.00           H
ATOM   2984  C   LYS E  28     108.640  80.440  82.180  1.00  0.00           C
ATOM   2985  O   LYS E  28     108.610  80.240  80.970  1.00  0.00           O
ATOM   2986  N   GLY E  29     107.630  81.050  82.830  1.00  0.00           N
ATOM   2987  HN  GLY E  29     107.740  81.280  83.800  1.00  0.00           H
ATOM   2988  CA  GLY E  29     106.350  81.430  82.240  1.00  0.00           C
ATOM   2989  HA1 GLY E  29     106.040  82.340  82.720  1.00  0.00           H
ATOM   2990  HA2 GLY E  29     106.470  81.540  81.170  1.00  0.00           H
ATOM   2991  C   GLY E  29     105.270  80.400  82.450  1.00  0.00           C
ATOM   2992  O   GLY E  29     105.330  79.290  81.910  1.00  0.00           O
ATOM   2993  N   ALA E  30     104.230  80.770  83.210  1.00  0.00           N
ATOM   2994  HN  ALA E  30     104.240  81.620  83.740  1.00  0.00           H
ATOM   2995  CA  ALA E  30     102.990  80.020  83.290  1.00  0.00           C
ATOM   2996  HA  ALA E  30     102.810  79.540  82.340  1.00  0.00           H
ATOM   2997  CB  ALA E  30     103.060  78.960  84.410  1.00  0.00           C
ATOM   2998  HB1 ALA E  30     103.900  78.260  84.210  1.00  0.00           H
ATOM   2999  HB2 ALA E  30     103.240  79.440  85.400  1.00  0.00           H
ATOM   3000  HB3 ALA E  30     102.120  78.370  84.460  1.00  0.00           H
ATOM   3001  C   ALA E  30     101.830  80.980  83.540  1.00  0.00           C
ATOM   3002  O   ALA E  30     101.960  81.940  84.310  1.00  0.00           O
ATOM   3003  N   ILE E  31     100.680  80.750  82.890  1.00  0.00           N
ATOM   3004  HN  ILE E  31     100.610  80.010  82.210  1.00  0.00           H
ATOM   3005  CA  ILE E  31      99.510  81.600  83.030  1.00  0.00           C
ATOM   3006  HA  ILE E  31      99.560  82.090  84.000  1.00  0.00           H
ATOM   3007  CB  ILE E  31      99.450  82.710  81.960  1.00  0.00           C
ATOM   3008  HB  ILE E  31     100.370  83.320  82.090  1.00  0.00           H
ATOM   3009  CG2 ILE E  31      99.490  82.090  80.550  1.00  0.00           C
ATOM   3010 HG21 ILE E  31      99.420  82.870  79.770  1.00  0.00           H
ATOM   3011 HG22 ILE E  31     100.450  81.550  80.380  1.00  0.00           H
ATOM   3012 HG23 ILE E  31      98.660  81.380  80.400  1.00  0.00           H
ATOM   3013  CG1 ILE E  31      98.250  83.670  82.130  1.00  0.00           C
ATOM   3014 HG11 ILE E  31      98.130  83.920  83.210  1.00  0.00           H
ATOM   3015 HG12 ILE E  31      97.310  83.160  81.790  1.00  0.00           H
ATOM   3016  CD  ILE E  31      98.410  84.990  81.360  1.00  0.00           C
ATOM   3017  HD1 ILE E  31      97.560  85.670  81.580  1.00  0.00           H
ATOM   3018  HD2 ILE E  31      99.350  85.500  81.650  1.00  0.00           H
ATOM   3019  HD3 ILE E  31      98.430  84.800  80.260  1.00  0.00           H
ATOM   3020  C   ILE E  31      98.240  80.760  83.070  1.00  0.00           C
ATOM   3021  O   ILE E  31      98.190  79.630  82.590  1.00  0.00           O
ATOM   3022  N   ILE E  32      97.170  81.270  83.720  1.00  0.00           N
ATOM   3023  HN  ILE E  32      97.230  82.160  84.160  1.00  0.00           H
ATOM   3024  CA  ILE E  32      95.930  80.550  83.910  1.00  0.00           C
ATOM   3025  HA  ILE E  32      95.770  79.910  83.060  1.00  0.00           H
ATOM   3026  CB  ILE E  32      95.980  79.670  85.170  1.00  0.00           C
ATOM   3027  HB  ILE E  32      96.810  78.950  85.020  1.00  0.00           H
ATOM   3028  CG2 ILE E  32      96.340  80.540  86.390  1.00  0.00           C
ATOM   3029 HG21 ILE E  32      96.460  79.920  87.300  1.00  0.00           H
ATOM   3030 HG22 ILE E  32      97.290  81.090  86.240  1.00  0.00           H
ATOM   3031 HG23 ILE E  32      95.540  81.280  86.580  1.00  0.00           H
ATOM   3032  CG1 ILE E  32      94.690  78.860  85.430  1.00  0.00           C
ATOM   3033 HG11 ILE E  32      94.390  78.360  84.480  1.00  0.00           H
ATOM   3034 HG12 ILE E  32      93.870  79.560  85.720  1.00  0.00           H
ATOM   3035  CD  ILE E  32      94.850  77.800  86.520  1.00  0.00           C
ATOM   3036  HD1 ILE E  32      93.870  77.310  86.710  1.00  0.00           H
ATOM   3037  HD2 ILE E  32      95.580  77.030  86.210  1.00  0.00           H
ATOM   3038  HD3 ILE E  32      95.190  78.240  87.480  1.00  0.00           H
ATOM   3039  C   ILE E  32      94.750  81.510  83.930  1.00  0.00           C
ATOM   3040  O   ILE E  32      94.850  82.660  84.370  1.00  0.00           O
ATOM   3041  N   GLY E  33      93.590  81.050  83.420  1.00  0.00           N
ATOM   3042  HN  GLY E  33      93.580  80.130  83.030  1.00  0.00           H
ATOM   3043  CA  GLY E  33      92.350  81.820  83.320  1.00  0.00           C
ATOM   3044  HA1 GLY E  33      91.680  81.480  84.100  1.00  0.00           H
ATOM   3045  HA2 GLY E  33      92.560  82.870  83.370  1.00  0.00           H
ATOM   3046  C   GLY E  33      91.720  81.550  81.980  1.00  0.00           C
ATOM   3047  O   GLY E  33      92.420  81.370  80.990  1.00  0.00           O
ATOM   3048  N   LEU E  34      90.380  81.460  81.900  1.00  0.00           N
ATOM   3049  HN  LEU E  34      89.800  81.600  82.690  1.00  0.00           H
ATOM   3050  CA  LEU E  34      89.710  81.050  80.670  1.00  0.00           C
ATOM   3051  HA  LEU E  34      90.200  80.150  80.330  1.00  0.00           H
ATOM   3052  CB  LEU E  34      88.220  80.720  80.920  1.00  0.00           C
ATOM   3053  HB1 LEU E  34      87.750  80.430  79.950  1.00  0.00           H
ATOM   3054  HB2 LEU E  34      87.690  81.630  81.290  1.00  0.00           H
ATOM   3055  CG  LEU E  34      87.980  79.570  81.910  1.00  0.00           C
ATOM   3056  HG  LEU E  34      88.310  79.890  82.930  1.00  0.00           H
ATOM   3057  CD1 LEU E  34      86.480  79.250  82.000  1.00  0.00           C
ATOM   3058 HD11 LEU E  34      86.290  78.440  82.740  1.00  0.00           H
ATOM   3059 HD12 LEU E  34      85.920  80.160  82.330  1.00  0.00           H
ATOM   3060 HD13 LEU E  34      86.080  78.940  81.020  1.00  0.00           H
ATOM   3061  CD2 LEU E  34      88.790  78.310  81.550  1.00  0.00           C
ATOM   3062 HD21 LEU E  34      88.440  77.430  82.140  1.00  0.00           H
ATOM   3063 HD22 LEU E  34      88.680  78.060  80.470  1.00  0.00           H
ATOM   3064 HD23 LEU E  34      89.870  78.460  81.760  1.00  0.00           H
ATOM   3065  C   LEU E  34      89.820  82.000  79.480  1.00  0.00           C
ATOM   3066  O   LEU E  34      90.240  81.590  78.400  1.00  0.00           O
ATOM   3067  N   MET E  35      89.490  83.300  79.650  1.00  0.00           N
ATOM   3068  HN  MET E  35      89.210  83.660  80.540  1.00  0.00           H
ATOM   3069  CA  MET E  35      89.500  84.240  78.550  1.00  0.00           C
ATOM   3070  HA  MET E  35      89.400  83.710  77.620  1.00  0.00           H
ATOM   3071  CB  MET E  35      88.300  85.240  78.650  1.00  0.00           C
ATOM   3072  HB1 MET E  35      88.630  86.280  78.870  1.00  0.00           H
ATOM   3073  HB2 MET E  35      87.690  84.930  79.520  1.00  0.00           H
ATOM   3074  CG  MET E  35      87.360  85.260  77.420  1.00  0.00           C
ATOM   3075  HG1 MET E  35      86.360  85.590  77.790  1.00  0.00           H
ATOM   3076  HG2 MET E  35      87.220  84.220  77.050  1.00  0.00           H
ATOM   3077  SD  MET E  35      87.800  86.380  76.050  1.00  0.00           S
ATOM   3078  CE  MET E  35      89.240  85.530  75.340  1.00  0.00           C
ATOM   3079  HE1 MET E  35      89.440  85.890  74.310  1.00  0.00           H
ATOM   3080  HE2 MET E  35      90.150  85.720  75.940  1.00  0.00           H
ATOM   3081  HE3 MET E  35      89.080  84.440  75.290  1.00  0.00           H
ATOM   3082  C   MET E  35      90.830  84.960  78.550  1.00  0.00           C
ATOM   3083  O   MET E  35      91.080  85.900  79.300  1.00  0.00           O
ATOM   3084  N   VAL E  36      91.750  84.510  77.690  1.00  0.00           N
ATOM   3085  HN  VAL E  36      91.570  83.700  77.130  1.00  0.00           H
ATOM   3086  CA  VAL E  36      93.060  85.110  77.530  1.00  0.00           C
ATOM   3087  HA  VAL E  36      93.180  85.910  78.240  1.00  0.00           H
ATOM   3088  CB  VAL E  36      94.210  84.120  77.730  1.00  0.00           C
ATOM   3089  HB  VAL E  36      95.170  84.680  77.660  1.00  0.00           H
ATOM   3090  CG1 VAL E  36      94.140  83.520  79.150  1.00  0.00           C
ATOM   3091 HG11 VAL E  36      95.000  82.840  79.310  1.00  0.00           H
ATOM   3092 HG12 VAL E  36      94.180  84.310  79.930  1.00  0.00           H
ATOM   3093 HG13 VAL E  36      93.210  82.930  79.270  1.00  0.00           H
ATOM   3094  CG2 VAL E  36      94.220  82.980  76.700  1.00  0.00           C
ATOM   3095 HG21 VAL E  36      95.030  82.260  76.940  1.00  0.00           H
ATOM   3096 HG22 VAL E  36      93.260  82.420  76.700  1.00  0.00           H
ATOM   3097 HG23 VAL E  36      94.410  83.360  75.670  1.00  0.00           H
ATOM   3098  C   VAL E  36      93.110  85.760  76.160  1.00  0.00           C
ATOM   3099  O   VAL E  36      92.710  85.170  75.160  1.00  0.00           O
ATOM   3100  N   GLY E  37      93.550  87.020  76.080  1.00  0.00           N
ATOM   3101  HN  GLY E  37      93.760  87.560  76.900  1.00  0.00           H
ATOM   3102  CA  GLY E  37      93.660  87.710  74.800  1.00  0.00           C
ATOM   3103  HA1 GLY E  37      93.750  87.000  73.980  1.00  0.00           H
ATOM   3104  HA2 GLY E  37      92.800  88.360  74.710  1.00  0.00           H
ATOM   3105  C   GLY E  37      94.880  88.580  74.760  1.00  0.00           C
ATOM   3106  O   GLY E  37      94.890  89.670  75.330  1.00  0.00           O
ATOM   3107  N   GLY E  38      95.920  88.140  74.030  1.00  0.00           N
ATOM   3108  HN  GLY E  38      95.890  87.210  73.640  1.00  0.00           H
ATOM   3109  CA  GLY E  38      97.160  88.900  73.880  1.00  0.00           C
ATOM   3110  HA1 GLY E  38      97.480  88.790  72.860  1.00  0.00           H
ATOM   3111  HA2 GLY E  38      97.000  89.930  74.160  1.00  0.00           H
ATOM   3112  C   GLY E  38      98.260  88.380  74.750  1.00  0.00           C
ATOM   3113  O   GLY E  38      98.980  89.150  75.370  1.00  0.00           O
ATOM   3114  N   VAL E  39      98.410  87.040  74.830  1.00  0.00           N
ATOM   3115  HN  VAL E  39      97.780  86.430  74.360  1.00  0.00           H
ATOM   3116  CA  VAL E  39      99.440  86.420  75.650  1.00  0.00           C
ATOM   3117  HA  VAL E  39      99.650  87.060  76.490  1.00  0.00           H
ATOM   3118  CB  VAL E  39      99.000  85.060  76.200  1.00  0.00           C
ATOM   3119  HB  VAL E  39      98.850  84.350  75.360  1.00  0.00           H
ATOM   3120  CG1 VAL E  39     100.070  84.500  77.160  1.00  0.00           C
ATOM   3121 HG11 VAL E  39      99.720  83.530  77.580  1.00  0.00           H
ATOM   3122 HG12 VAL E  39     101.020  84.300  76.630  1.00  0.00           H
ATOM   3123 HG13 VAL E  39     100.260  85.190  78.000  1.00  0.00           H
ATOM   3124  CG2 VAL E  39      97.680  85.220  76.960  1.00  0.00           C
ATOM   3125 HG21 VAL E  39      97.390  84.240  77.410  1.00  0.00           H
ATOM   3126 HG22 VAL E  39      97.770  85.960  77.780  1.00  0.00           H
ATOM   3127 HG23 VAL E  39      96.850  85.540  76.290  1.00  0.00           H
ATOM   3128  C   VAL E  39     100.750  86.290  74.890  1.00  0.00           C
ATOM   3129  O   VAL E  39     100.960  85.380  74.080  1.00  0.00           O
ATOM   3130  N   VAL E  40     101.690  87.220  75.150  1.00  0.00           N
ATOM   3131  HN  VAL E  40     101.500  87.970  75.800  1.00  0.00           H
ATOM   3132  CA  VAL E  40     102.990  87.240  74.500  1.00  0.00           C
ATOM   3133  HA  VAL E  40     102.920  86.720  73.560  1.00  0.00           H
ATOM   3134  CB  VAL E  40     103.440  88.670  74.200  1.00  0.00           C
ATOM   3135  HB  VAL E  40     103.520  89.240  75.150  1.00  0.00           H
ATOM   3136  CG1 VAL E  40     104.810  88.670  73.480  1.00  0.00           C
ATOM   3137 HG11 VAL E  40     105.100  89.720  73.230  1.00  0.00           H
ATOM   3138 HG12 VAL E  40     105.610  88.250  74.120  1.00  0.00           H
ATOM   3139 HG13 VAL E  40     104.760  88.090  72.540  1.00  0.00           H
ATOM   3140  CG2 VAL E  40     102.370  89.370  73.320  1.00  0.00           C
ATOM   3141 HG21 VAL E  40     102.720  90.390  73.050  1.00  0.00           H
ATOM   3142 HG22 VAL E  40     102.190  88.800  72.390  1.00  0.00           H
ATOM   3143 HG23 VAL E  40     101.420  89.480  73.880  1.00  0.00           H
ATOM   3144  C   VAL E  40     104.010  86.510  75.360  1.00  0.00           C
ATOM   3145  O   VAL E  40     104.360  86.930  76.470  1.00  0.00           O
ATOM   3146  N   ILE E  41     104.510  85.370  74.860  1.00  0.00           N
ATOM   3147  HN  ILE E  41     104.230  85.030  73.960  1.00  0.00           H
ATOM   3148  CA  ILE E  41     105.400  84.490  75.600  1.00  0.00           C
ATOM   3149  HA  ILE E  41     105.460  84.810  76.630  1.00  0.00           H
ATOM   3150  CB  ILE E  41     104.900  83.040  75.590  1.00  0.00           C
ATOM   3151  HB  ILE E  41     104.770  82.730  74.520  1.00  0.00           H
ATOM   3152  CG2 ILE E  41     105.900  82.070  76.250  1.00  0.00           C
ATOM   3153 HG21 ILE E  41     105.460  81.050  76.320  1.00  0.00           H
ATOM   3154 HG22 ILE E  41     106.830  81.970  75.640  1.00  0.00           H
ATOM   3155 HG23 ILE E  41     106.160  82.390  77.270  1.00  0.00           H
ATOM   3156  CG1 ILE E  41     103.510  82.910  76.260  1.00  0.00           C
ATOM   3157 HG11 ILE E  41     103.180  81.840  76.200  1.00  0.00           H
ATOM   3158 HG12 ILE E  41     102.770  83.500  75.680  1.00  0.00           H
ATOM   3159  CD  ILE E  41     103.440  83.340  77.730  1.00  0.00           C
ATOM   3160  HD1 ILE E  41     102.440  83.090  78.160  1.00  0.00           H
ATOM   3161  HD2 ILE E  41     104.200  82.810  78.340  1.00  0.00           H
ATOM   3162  HD3 ILE E  41     103.590  84.430  77.830  1.00  0.00           H
ATOM   3163  C   ILE E  41     106.810  84.560  75.030  1.00  0.00           C
ATOM   3164  O   ILE E  41     107.070  84.180  73.890  1.00  0.00           O
ATOM   3165  N   ALA E  42     107.770  85.050  75.840  1.00  0.00           N
ATOM   3166  HN  ALA E  42     107.550  85.540  76.680  1.00  0.00           H
ATOM   3167  CA  ALA E  42     109.190  84.930  75.550  1.00  0.00           C
ATOM   3168  HA  ALA E  42     109.350  84.530  74.560  1.00  0.00           H
ATOM   3169  CB  ALA E  42     109.860  86.310  75.630  1.00  0.00           C
ATOM   3170  HB1 ALA E  42     109.370  87.000  74.910  1.00  0.00           H
ATOM   3171  HB2 ALA E  42     109.760  86.740  76.640  1.00  0.00           H
ATOM   3172  HB3 ALA E  42     110.940  86.240  75.360  1.00  0.00           H
ATOM   3173  C   ALA E  42     109.830  83.940  76.530  1.00  0.00           C
ATOM   3174  O   ALA E  42     111.040  83.900  76.720  1.00  0.00           O
ATOM   3175  N   NME E  43     108.980  83.110  77.180  1.00  0.00           N
ATOM   3176  HN  NME E  43     108.010  83.180  76.950  1.00  0.00           H
ATOM   3177  CH3 NME E  43     109.360  82.090  78.120  1.00  0.00           C
ATOM   3178 HH31 NME E  43     110.470  81.980  78.200  1.00  0.00           H
ATOM   3179 HH32 NME E  43     108.960  82.320  79.130  1.00  0.00           H
ATOM   3180 HH33 NME E  43     108.940  81.110  77.800  1.00  0.00           H
ATOM   3181  CH3 ACE F   0      74.930 146.270  71.510  1.00  0.00           C
ATOM   3182 HH31 ACE F   0      74.190 145.700  70.910  1.00  0.00           H
ATOM   3183 HH32 ACE F   0      74.380 146.960  72.180  1.00  0.00           H
ATOM   3184 HH33 ACE F   0      75.570 146.850  70.810  1.00  0.00           H
ATOM   3185  C   ACE F   0      75.760 145.340  72.310  1.00  0.00           C
ATOM   3186  O   ACE F   0      76.980 145.360  72.230  1.00  0.00           O
ATOM   3187  N   ASP F   1      75.070 144.510  73.100  1.00  0.00           N
ATOM   3188  HN  ASP F   1      74.080 144.650  73.170  1.00  0.00           H
ATOM   3189  CA  ASP F   1      75.610 143.400  73.870  1.00  0.00           C
ATOM   3190  HA  ASP F   1      76.420 143.810  74.460  1.00  0.00           H
ATOM   3191  CB  ASP F   1      74.500 142.840  74.810  1.00  0.00           C
ATOM   3192  HB1 ASP F   1      73.820 142.150  74.280  1.00  0.00           H
ATOM   3193  HB2 ASP F   1      73.890 143.700  75.160  1.00  0.00           H
ATOM   3194  CG  ASP F   1      75.040 142.160  76.050  1.00  0.00           C
ATOM   3195  OD1 ASP F   1      76.270 141.910  76.140  1.00  0.00           O
ATOM   3196  OD2 ASP F   1      74.210 141.870  76.950  1.00  0.00           O
ATOM   3197  C   ASP F   1      76.200 142.300  72.980  1.00  0.00           C
ATOM   3198  O   ASP F   1      75.790 142.130  71.830  1.00  0.00           O
ATOM   3199  N   ALA F   2      77.210 141.560  73.480  1.00  0.00           N
ATOM   3200  HN  ALA F   2      77.440 141.660  74.450  1.00  0.00           H
ATOM   3201  CA  ALA F   2      78.000 140.700  72.620  1.00  0.00           C
ATOM   3202  HA  ALA F   2      77.330 140.180  71.950  1.00  0.00           H
ATOM   3203  CB  ALA F   2      78.990 141.550  71.800  1.00  0.00           C
ATOM   3204  HB1 ALA F   2      78.450 142.330  71.230  1.00  0.00           H
ATOM   3205  HB2 ALA F   2      79.720 142.060  72.480  1.00  0.00           H
ATOM   3206  HB3 ALA F   2      79.560 140.930  71.080  1.00  0.00           H
ATOM   3207  C   ALA F   2      78.780 139.610  73.350  1.00  0.00           C
ATOM   3208  O   ALA F   2      79.700 139.040  72.770  1.00  0.00           O
ATOM   3209  N   GLU F   3      78.450 139.270  74.610  1.00  0.00           N
ATOM   3210  HN  GLU F   3      77.690 139.710  75.080  1.00  0.00           H
ATOM   3211  CA  GLU F   3      79.220 138.320  75.410  1.00  0.00           C
ATOM   3212  HA  GLU F   3      80.190 138.770  75.550  1.00  0.00           H
ATOM   3213  CB  GLU F   3      78.610 138.180  76.830  1.00  0.00           C
ATOM   3214  HB1 GLU F   3      77.520 137.970  76.730  1.00  0.00           H
ATOM   3215  HB2 GLU F   3      78.710 139.160  77.350  1.00  0.00           H
ATOM   3216  CG  GLU F   3      79.230 137.060  77.720  1.00  0.00           C
ATOM   3217  HG1 GLU F   3      80.330 137.210  77.800  1.00  0.00           H
ATOM   3218  HG2 GLU F   3      79.040 136.060  77.290  1.00  0.00           H
ATOM   3219  CD  GLU F   3      78.670 137.070  79.130  1.00  0.00           C
ATOM   3220  OE1 GLU F   3      78.070 136.040  79.550  1.00  0.00           O
ATOM   3221  OE2 GLU F   3      78.860 138.080  79.860  1.00  0.00           O
ATOM   3222  C   GLU F   3      79.530 136.920  74.830  1.00  0.00           C
ATOM   3223  O   GLU F   3      78.630 136.180  74.420  1.00  0.00           O
ATOM   3224  N   PHE F   4      80.820 136.530  74.830  1.00  0.00           N
ATOM   3225  HN  PHE F   4      81.540 137.190  75.080  1.00  0.00           H
ATOM   3226  CA  PHE F   4      81.310 135.210  74.480  1.00  0.00           C
ATOM   3227  HA  PHE F   4      80.490 134.600  74.110  1.00  0.00           H
ATOM   3228  CB  PHE F   4      82.460 135.220  73.420  1.00  0.00           C
ATOM   3229  HB1 PHE F   4      82.960 134.230  73.370  1.00  0.00           H
ATOM   3230  HB2 PHE F   4      83.220 135.970  73.730  1.00  0.00           H
ATOM   3231  CG  PHE F   4      82.010 135.570  72.030  1.00  0.00           C
ATOM   3232  CD1 PHE F   4      81.690 136.890  71.680  1.00  0.00           C
ATOM   3233  HD1 PHE F   4      81.700 137.650  72.440  1.00  0.00           H
ATOM   3234  CE1 PHE F   4      81.380 137.230  70.360  1.00  0.00           C
ATOM   3235  HE1 PHE F   4      81.140 138.260  70.110  1.00  0.00           H
ATOM   3236  CZ  PHE F   4      81.410 136.260  69.360  1.00  0.00           C
ATOM   3237  HZ  PHE F   4      81.180 136.520  68.340  1.00  0.00           H
ATOM   3238  CD2 PHE F   4      82.050 134.600  71.010  1.00  0.00           C
ATOM   3239  HD2 PHE F   4      82.330 133.580  71.250  1.00  0.00           H
ATOM   3240  CE2 PHE F   4      81.750 134.940  69.680  1.00  0.00           C
ATOM   3241  HE2 PHE F   4      81.800 134.180  68.900  1.00  0.00           H
ATOM   3242  C   PHE F   4      81.880 134.510  75.710  1.00  0.00           C
ATOM   3243  O   PHE F   4      82.610 135.100  76.500  1.00  0.00           O
ATOM   3244  N   ARG F   5      81.580 133.220  75.890  1.00  0.00           N
ATOM   3245  HN  ARG F   5      80.970 132.740  75.260  1.00  0.00           H
ATOM   3246  CA  ARG F   5      82.220 132.400  76.900  1.00  0.00           C
ATOM   3247  HA  ARG F   5      83.190 132.810  77.140  1.00  0.00           H
ATOM   3248  CB  ARG F   5      81.370 132.310  78.200  1.00  0.00           C
ATOM   3249  HB1 ARG F   5      80.390 131.840  77.960  1.00  0.00           H
ATOM   3250  HB2 ARG F   5      81.170 133.350  78.540  1.00  0.00           H
ATOM   3251  CG  ARG F   5      82.030 131.540  79.380  1.00  0.00           C
ATOM   3252  HG1 ARG F   5      83.030 131.980  79.590  1.00  0.00           H
ATOM   3253  HG2 ARG F   5      82.170 130.470  79.090  1.00  0.00           H
ATOM   3254  CD  ARG F   5      81.180 131.580  80.670  1.00  0.00           C
ATOM   3255  HD1 ARG F   5      80.180 131.140  80.470  1.00  0.00           H
ATOM   3256  HD2 ARG F   5      81.070 132.630  81.020  1.00  0.00           H
ATOM   3257  NE  ARG F   5      81.890 130.790  81.730  1.00  0.00           N
ATOM   3258  HE  ARG F   5      82.900 130.740  81.720  1.00  0.00           H
ATOM   3259  CZ  ARG F   5      81.310 130.390  82.850  1.00  0.00           C
ATOM   3260  NH1 ARG F   5      80.070 130.660  83.180  1.00  0.00           N
ATOM   3261 HH11 ARG F   5      79.540 131.310  82.610  1.00  0.00           H
ATOM   3262 HH12 ARG F   5      79.830 130.530  84.140  1.00  0.00           H
ATOM   3263  NH2 ARG F   5      81.980 129.690  83.750  1.00  0.00           N
ATOM   3264 HH21 ARG F   5      82.880 129.310  83.510  1.00  0.00           H
ATOM   3265 HH22 ARG F   5      81.450 129.310  84.500  1.00  0.00           H
ATOM   3266  C   ARG F   5      82.450 131.040  76.290  1.00  0.00           C
ATOM   3267  O   ARG F   5      81.590 130.490  75.600  1.00  0.00           O
ATOM   3268  N   HIS F   6      83.640 130.450  76.510  1.00  0.00           N
ATOM   3269  HN  HIS F   6      84.350 130.900  77.040  1.00  0.00           H
ATOM   3270  CA  HIS F   6      83.920 129.080  76.130  1.00  0.00           C
ATOM   3271  HA  HIS F   6      83.000 128.510  76.150  1.00  0.00           H
ATOM   3272  CB  HIS F   6      84.640 128.910  74.770  1.00  0.00           C
ATOM   3273  HB1 HIS F   6      85.030 127.880  74.660  1.00  0.00           H
ATOM   3274  HB2 HIS F   6      85.490 129.610  74.710  1.00  0.00           H
ATOM   3275  ND1 HIS F   6      82.740 128.240  73.290  1.00  0.00           N
ATOM   3276  CG  HIS F   6      83.750 129.140  73.580  1.00  0.00           C
ATOM   3277  CE1 HIS F   6      82.220 128.670  72.160  1.00  0.00           C
ATOM   3278  HE1 HIS F   6      81.380 128.210  71.630  1.00  0.00           H
ATOM   3279  NE2 HIS F   6      82.860 129.770  71.700  1.00  0.00           N
ATOM   3280  HE2 HIS F   6      82.630 130.280  70.870  1.00  0.00           H
ATOM   3281  CD2 HIS F   6      83.850 130.080  72.610  1.00  0.00           C
ATOM   3282  HD2 HIS F   6      84.530 130.910  72.500  1.00  0.00           H
ATOM   3283  C   HIS F   6      84.800 128.510  77.210  1.00  0.00           C
ATOM   3284  O   HIS F   6      85.710 129.190  77.680  1.00  0.00           O
ATOM   3285  N   ASP F   7      84.550 127.270  77.620  1.00  0.00           N
ATOM   3286  HN  ASP F   7      83.810 126.720  77.200  1.00  0.00           H
ATOM   3287  CA  ASP F   7      85.260 126.630  78.690  1.00  0.00           C
ATOM   3288  HA  ASP F   7      86.290 127.000  78.700  1.00  0.00           H
ATOM   3289  CB  ASP F   7      84.550 126.920  80.040  1.00  0.00           C
ATOM   3290  HB1 ASP F   7      83.570 126.400  80.100  1.00  0.00           H
ATOM   3291  HB2 ASP F   7      84.370 128.010  80.130  1.00  0.00           H
ATOM   3292  CG  ASP F   7      85.400 126.520  81.230  1.00  0.00           C
ATOM   3293  OD1 ASP F   7      86.650 126.530  81.110  1.00  0.00           O
ATOM   3294  OD2 ASP F   7      84.830 126.300  82.330  1.00  0.00           O
ATOM   3295  C   ASP F   7      85.310 125.150  78.360  1.00  0.00           C
ATOM   3296  O   ASP F   7      84.470 124.670  77.600  1.00  0.00           O
ATOM   3297  N   SER F   8      86.310 124.410  78.860  1.00  0.00           N
ATOM   3298  HN  SER F   8      86.960 124.790  79.510  1.00  0.00           H
ATOM   3299  CA  SER F   8      86.460 123.000  78.520  1.00  0.00           C
ATOM   3300  HA  SER F   8      85.480 122.550  78.580  1.00  0.00           H
ATOM   3301  CB  SER F   8      87.000 122.730  77.070  1.00  0.00           C
ATOM   3302  HB1 SER F   8      86.150 122.940  76.380  1.00  0.00           H
ATOM   3303  HB2 SER F   8      87.280 121.660  76.930  1.00  0.00           H
ATOM   3304  OG  SER F   8      88.080 123.580  76.680  1.00  0.00           O
ATOM   3305  HG1 SER F   8      88.920 123.190  77.010  1.00  0.00           H
ATOM   3306  C   SER F   8      87.290 122.260  79.550  1.00  0.00           C
ATOM   3307  O   SER F   8      88.120 122.840  80.230  1.00  0.00           O
ATOM   3308  N   GLY F   9      87.050 120.940  79.700  1.00  0.00           N
ATOM   3309  HN  GLY F   9      86.350 120.470  79.150  1.00  0.00           H
ATOM   3310  CA  GLY F   9      87.740 120.120  80.700  1.00  0.00           C
ATOM   3311  HA1 GLY F   9      88.680 120.570  80.970  1.00  0.00           H
ATOM   3312  HA2 GLY F   9      87.070 120.000  81.540  1.00  0.00           H
ATOM   3313  C   GLY F   9      88.030 118.740  80.170  1.00  0.00           C
ATOM   3314  O   GLY F   9      87.130 117.920  80.000  1.00  0.00           O
ATOM   3315  N   TYR F  10      89.310 118.450  79.910  1.00  0.00           N
ATOM   3316  HN  TYR F  10      90.030 119.110  80.120  1.00  0.00           H
ATOM   3317  CA  TYR F  10      89.770 117.170  79.380  1.00  0.00           C
ATOM   3318  HA  TYR F  10      88.950 116.470  79.300  1.00  0.00           H
ATOM   3319  CB  TYR F  10      90.490 117.310  78.020  1.00  0.00           C
ATOM   3320  HB1 TYR F  10      90.660 116.310  77.570  1.00  0.00           H
ATOM   3321  HB2 TYR F  10      91.480 117.800  78.160  1.00  0.00           H
ATOM   3322  CG  TYR F  10      89.730 118.140  77.020  1.00  0.00           C
ATOM   3323  CD1 TYR F  10      88.370 117.920  76.760  1.00  0.00           C
ATOM   3324  HD1 TYR F  10      87.840 117.150  77.310  1.00  0.00           H
ATOM   3325  CE1 TYR F  10      87.690 118.670  75.800  1.00  0.00           C
ATOM   3326  HE1 TYR F  10      86.650 118.490  75.600  1.00  0.00           H
ATOM   3327  CZ  TYR F  10      88.380 119.640  75.060  1.00  0.00           C
ATOM   3328  OH  TYR F  10      87.730 120.350  74.030  1.00  0.00           O
ATOM   3329  HH  TYR F  10      88.400 120.470  73.330  1.00  0.00           H
ATOM   3330  CD2 TYR F  10      90.400 119.140  76.280  1.00  0.00           C
ATOM   3331  HD2 TYR F  10      91.450 119.320  76.460  1.00  0.00           H
ATOM   3332  CE2 TYR F  10      89.730 119.880  75.300  1.00  0.00           C
ATOM   3333  HE2 TYR F  10      90.260 120.630  74.740  1.00  0.00           H
ATOM   3334  C   TYR F  10      90.780 116.640  80.380  1.00  0.00           C
ATOM   3335  O   TYR F  10      91.860 117.200  80.520  1.00  0.00           O
ATOM   3336  N   GLU F  11      90.460 115.560  81.120  1.00  0.00           N
ATOM   3337  HN  GLU F  11      89.580 115.090  81.030  1.00  0.00           H
ATOM   3338  CA  GLU F  11      91.340 115.160  82.200  1.00  0.00           C
ATOM   3339  HA  GLU F  11      92.340 115.520  82.000  1.00  0.00           H
ATOM   3340  CB  GLU F  11      90.850 115.800  83.520  1.00  0.00           C
ATOM   3341  HB1 GLU F  11      89.900 115.340  83.850  1.00  0.00           H
ATOM   3342  HB2 GLU F  11      90.620 116.860  83.250  1.00  0.00           H
ATOM   3343  CG  GLU F  11      91.910 115.810  84.650  1.00  0.00           C
ATOM   3344  HG1 GLU F  11      92.900 116.020  84.190  1.00  0.00           H
ATOM   3345  HG2 GLU F  11      91.940 114.820  85.150  1.00  0.00           H
ATOM   3346  CD  GLU F  11      91.700 116.890  85.700  1.00  0.00           C
ATOM   3347  OE1 GLU F  11      90.830 117.790  85.530  1.00  0.00           O
ATOM   3348  OE2 GLU F  11      92.470 116.870  86.700  1.00  0.00           O
ATOM   3349  C   GLU F  11      91.460 113.650  82.310  1.00  0.00           C
ATOM   3350  O   GLU F  11      90.480 112.920  82.430  1.00  0.00           O
ATOM   3351  N   VAL F  12      92.710 113.120  82.270  1.00  0.00           N
ATOM   3352  HN  VAL F  12      93.500 113.710  82.110  1.00  0.00           H
ATOM   3353  CA  VAL F  12      92.930 111.690  82.350  1.00  0.00           C
ATOM   3354  HA  VAL F  12      92.170 111.230  81.730  1.00  0.00           H
ATOM   3355  CB  VAL F  12      94.250 111.240  81.710  1.00  0.00           C
ATOM   3356  HB  VAL F  12      94.220 111.570  80.640  1.00  0.00           H
ATOM   3357  CG1 VAL F  12      95.480 111.900  82.360  1.00  0.00           C
ATOM   3358 HG11 VAL F  12      96.400 111.590  81.810  1.00  0.00           H
ATOM   3359 HG12 VAL F  12      95.420 113.000  82.320  1.00  0.00           H
ATOM   3360 HG13 VAL F  12      95.590 111.590  83.420  1.00  0.00           H
ATOM   3361  CG2 VAL F  12      94.380 109.700  81.740  1.00  0.00           C
ATOM   3362 HG21 VAL F  12      95.270 109.390  81.150  1.00  0.00           H
ATOM   3363 HG22 VAL F  12      94.520 109.330  82.780  1.00  0.00           H
ATOM   3364 HG23 VAL F  12      93.480 109.230  81.300  1.00  0.00           H
ATOM   3365  C   VAL F  12      92.710 111.120  83.740  1.00  0.00           C
ATOM   3366  O   VAL F  12      93.510 111.260  84.670  1.00  0.00           O
ATOM   3367  N   HIS F  13      91.560 110.450  83.940  1.00  0.00           N
ATOM   3368  HN  HIS F  13      90.870 110.470  83.220  1.00  0.00           H
ATOM   3369  CA  HIS F  13      91.220 109.780  85.180  1.00  0.00           C
ATOM   3370  HA  HIS F  13      91.850 110.130  85.990  1.00  0.00           H
ATOM   3371  CB  HIS F  13      89.740 110.010  85.540  1.00  0.00           C
ATOM   3372  HB1 HIS F  13      89.460 109.420  86.440  1.00  0.00           H
ATOM   3373  HB2 HIS F  13      89.090 109.690  84.700  1.00  0.00           H
ATOM   3374  ND1 HIS F  13      88.060 111.680  86.210  1.00  0.00           N
ATOM   3375  CG  HIS F  13      89.360 111.430  85.810  1.00  0.00           C
ATOM   3376  CE1 HIS F  13      87.990 112.990  86.360  1.00  0.00           C
ATOM   3377  HE1 HIS F  13      87.100 113.540  86.650  1.00  0.00           H
ATOM   3378  NE2 HIS F  13      89.170 113.590  86.090  1.00  0.00           N
ATOM   3379  HE2 HIS F  13      89.340 114.580  86.100  1.00  0.00           H
ATOM   3380  CD2 HIS F  13      90.050 112.590  85.730  1.00  0.00           C
ATOM   3381  HD2 HIS F  13      91.070 112.770  85.430  1.00  0.00           H
ATOM   3382  C   HIS F  13      91.460 108.290  85.000  1.00  0.00           C
ATOM   3383  O   HIS F  13      90.730 107.620  84.260  1.00  0.00           O
ATOM   3384  N   HIS F  14      92.520 107.730  85.620  1.00  0.00           N
ATOM   3385  HN  HIS F  14      93.070 108.260  86.280  1.00  0.00           H
ATOM   3386  CA  HIS F  14      92.930 106.360  85.350  1.00  0.00           C
ATOM   3387  HA  HIS F  14      93.050 106.270  84.280  1.00  0.00           H
ATOM   3388  CB  HIS F  14      94.290 106.030  86.010  1.00  0.00           C
ATOM   3389  HB1 HIS F  14      94.200 105.990  87.110  1.00  0.00           H
ATOM   3390  HB2 HIS F  14      94.990 106.860  85.770  1.00  0.00           H
ATOM   3391  ND1 HIS F  14      95.990 104.800  84.680  1.00  0.00           N
ATOM   3392  CG  HIS F  14      94.910 104.740  85.540  1.00  0.00           C
ATOM   3393  CE1 HIS F  14      96.360 103.540  84.500  1.00  0.00           C
ATOM   3394  HE1 HIS F  14      97.190 103.220  83.870  1.00  0.00           H
ATOM   3395  NE2 HIS F  14      95.580 102.690  85.200  1.00  0.00           N
ATOM   3396  HE2 HIS F  14      95.670 101.690  85.200  1.00  0.00           H
ATOM   3397  CD2 HIS F  14      94.650 103.450  85.880  1.00  0.00           C
ATOM   3398  HD2 HIS F  14      93.880 103.050  86.530  1.00  0.00           H
ATOM   3399  C   HIS F  14      91.910 105.320  85.770  1.00  0.00           C
ATOM   3400  O   HIS F  14      91.510 104.490  84.960  1.00  0.00           O
ATOM   3401  N   GLN F  15      91.440 105.370  87.020  1.00  0.00           N
ATOM   3402  HN  GLN F  15      91.800 106.050  87.670  1.00  0.00           H
ATOM   3403  CA  GLN F  15      90.550 104.390  87.610  1.00  0.00           C
ATOM   3404  HA  GLN F  15      90.240 103.670  86.860  1.00  0.00           H
ATOM   3405  CB  GLN F  15      91.290 103.680  88.780  1.00  0.00           C
ATOM   3406  HB1 GLN F  15      91.490 104.400  89.600  1.00  0.00           H
ATOM   3407  HB2 GLN F  15      92.280 103.370  88.370  1.00  0.00           H
ATOM   3408  CG  GLN F  15      90.620 102.400  89.340  1.00  0.00           C
ATOM   3409  HG1 GLN F  15      91.340 101.840  89.970  1.00  0.00           H
ATOM   3410  HG2 GLN F  15      90.310 101.760  88.500  1.00  0.00           H
ATOM   3411  CD  GLN F  15      89.370 102.670  90.180  1.00  0.00           C
ATOM   3412  OE1 GLN F  15      88.250 102.350  89.790  1.00  0.00           O
ATOM   3413  NE2 GLN F  15      89.560 103.280  91.380  1.00  0.00           N
ATOM   3414 HE21 GLN F  15      90.490 103.380  91.740  1.00  0.00           H
ATOM   3415 HE22 GLN F  15      88.750 103.500  91.920  1.00  0.00           H
ATOM   3416  C   GLN F  15      89.310 105.120  88.090  1.00  0.00           C
ATOM   3417  O   GLN F  15      89.390 106.180  88.730  1.00  0.00           O
ATOM   3418  N   LYS F  16      88.110 104.600  87.780  1.00  0.00           N
ATOM   3419  HN  LYS F  16      88.030 103.730  87.300  1.00  0.00           H
ATOM   3420  CA  LYS F  16      86.870 105.180  88.240  1.00  0.00           C
ATOM   3421  HA  LYS F  16      87.040 105.640  89.200  1.00  0.00           H
ATOM   3422  CB  LYS F  16      86.320 106.250  87.260  1.00  0.00           C
ATOM   3423  HB1 LYS F  16      87.090 107.050  87.230  1.00  0.00           H
ATOM   3424  HB2 LYS F  16      85.410 106.730  87.680  1.00  0.00           H
ATOM   3425  CG  LYS F  16      86.010 105.730  85.850  1.00  0.00           C
ATOM   3426  HG1 LYS F  16      84.960 105.370  85.830  1.00  0.00           H
ATOM   3427  HG2 LYS F  16      86.650 104.850  85.610  1.00  0.00           H
ATOM   3428  CD  LYS F  16      86.200 106.800  84.770  1.00  0.00           C
ATOM   3429  HD1 LYS F  16      85.750 106.450  83.810  1.00  0.00           H
ATOM   3430  HD2 LYS F  16      85.630 107.700  85.080  1.00  0.00           H
ATOM   3431  CE  LYS F  16      87.660 107.220  84.550  1.00  0.00           C
ATOM   3432  HE1 LYS F  16      88.170 107.460  85.500  1.00  0.00           H
ATOM   3433  HE2 LYS F  16      87.680 108.130  83.900  1.00  0.00           H
ATOM   3434  NZ  LYS F  16      88.430 106.170  83.860  1.00  0.00           N
ATOM   3435  HZ1 LYS F  16      89.440 106.470  83.850  1.00  0.00           H
ATOM   3436  HZ2 LYS F  16      88.350 105.230  84.310  1.00  0.00           H
ATOM   3437  HZ3 LYS F  16      88.070 106.140  82.870  1.00  0.00           H
ATOM   3438  C   LYS F  16      85.810 104.120  88.450  1.00  0.00           C
ATOM   3439  O   LYS F  16      85.690 103.160  87.700  1.00  0.00           O
ATOM   3440  N   LEU F  17      85.020 104.330  89.520  1.00  0.00           N
ATOM   3441  HN  LEU F  17      85.140 105.130  90.090  1.00  0.00           H
ATOM   3442  CA  LEU F  17      83.960 103.440  89.940  1.00  0.00           C
ATOM   3443  HA  LEU F  17      83.910 102.580  89.300  1.00  0.00           H
ATOM   3444  CB  LEU F  17      84.220 103.040  91.420  1.00  0.00           C
ATOM   3445  HB1 LEU F  17      84.120 103.920  92.080  1.00  0.00           H
ATOM   3446  HB2 LEU F  17      85.300 102.740  91.460  1.00  0.00           H
ATOM   3447  CG  LEU F  17      83.420 101.860  92.010  1.00  0.00           C
ATOM   3448  HG  LEU F  17      83.880 101.640  93.010  1.00  0.00           H
ATOM   3449  CD1 LEU F  17      81.940 102.180  92.260  1.00  0.00           C
ATOM   3450 HD11 LEU F  17      81.440 101.360  92.820  1.00  0.00           H
ATOM   3451 HD12 LEU F  17      81.840 103.120  92.840  1.00  0.00           H
ATOM   3452 HD13 LEU F  17      81.390 102.310  91.300  1.00  0.00           H
ATOM   3453  CD2 LEU F  17      83.560 100.580  91.170  1.00  0.00           C
ATOM   3454 HD21 LEU F  17      83.150  99.710  91.700  1.00  0.00           H
ATOM   3455 HD22 LEU F  17      83.020 100.700  90.210  1.00  0.00           H
ATOM   3456 HD23 LEU F  17      84.630 100.380  90.940  1.00  0.00           H
ATOM   3457  C   LEU F  17      82.670 104.230  89.800  1.00  0.00           C
ATOM   3458  O   LEU F  17      82.450 105.220  90.510  1.00  0.00           O
ATOM   3459  N   VAL F  18      81.800 103.830  88.870  1.00  0.00           N
ATOM   3460  HN  VAL F  18      82.000 103.050  88.270  1.00  0.00           H
ATOM   3461  CA  VAL F  18      80.540 104.510  88.600  1.00  0.00           C
ATOM   3462  HA  VAL F  18      80.480 105.440  89.150  1.00  0.00           H
ATOM   3463  CB  VAL F  18      80.400 104.830  87.110  1.00  0.00           C
ATOM   3464  HB  VAL F  18      80.740 103.960  86.520  1.00  0.00           H
ATOM   3465  CG1 VAL F  18      78.950 105.160  86.700  1.00  0.00           C
ATOM   3466 HG11 VAL F  18      78.930 105.440  85.630  1.00  0.00           H
ATOM   3467 HG12 VAL F  18      78.270 104.290  86.820  1.00  0.00           H
ATOM   3468 HG13 VAL F  18      78.550 106.010  87.290  1.00  0.00           H
ATOM   3469  CG2 VAL F  18      81.330 106.020  86.780  1.00  0.00           C
ATOM   3470 HG21 VAL F  18      81.250 106.270  85.700  1.00  0.00           H
ATOM   3471 HG22 VAL F  18      81.030 106.920  87.370  1.00  0.00           H
ATOM   3472 HG23 VAL F  18      82.390 105.780  87.010  1.00  0.00           H
ATOM   3473  C   VAL F  18      79.410 103.640  89.080  1.00  0.00           C
ATOM   3474  O   VAL F  18      79.320 102.450  88.750  1.00  0.00           O
ATOM   3475  N   PHE F  19      78.510 104.220  89.900  1.00  0.00           N
ATOM   3476  HN  PHE F  19      78.600 105.190  90.120  1.00  0.00           H
ATOM   3477  CA  PHE F  19      77.360 103.530  90.440  1.00  0.00           C
ATOM   3478  HA  PHE F  19      77.450 102.470  90.250  1.00  0.00           H
ATOM   3479  CB  PHE F  19      77.290 103.740  91.980  1.00  0.00           C
ATOM   3480  HB1 PHE F  19      77.150 104.800  92.240  1.00  0.00           H
ATOM   3481  HB2 PHE F  19      78.260 103.420  92.420  1.00  0.00           H
ATOM   3482  CG  PHE F  19      76.220 102.890  92.630  1.00  0.00           C
ATOM   3483  CD1 PHE F  19      76.300 101.490  92.580  1.00  0.00           C
ATOM   3484  HD1 PHE F  19      77.110 101.030  92.040  1.00  0.00           H
ATOM   3485  CE1 PHE F  19      75.340 100.690  93.210  1.00  0.00           C
ATOM   3486  HE1 PHE F  19      75.400  99.620  93.150  1.00  0.00           H
ATOM   3487  CZ  PHE F  19      74.280 101.290  93.900  1.00  0.00           C
ATOM   3488  HZ  PHE F  19      73.530 100.670  94.380  1.00  0.00           H
ATOM   3489  CD2 PHE F  19      75.160 103.480  93.340  1.00  0.00           C
ATOM   3490  HD2 PHE F  19      75.070 104.550  93.380  1.00  0.00           H
ATOM   3491  CE2 PHE F  19      74.190 102.690  93.970  1.00  0.00           C
ATOM   3492  HE2 PHE F  19      73.370 103.160  94.480  1.00  0.00           H
ATOM   3493  C   PHE F  19      76.140 104.000  89.670  1.00  0.00           C
ATOM   3494  O   PHE F  19      75.780 103.400  88.660  1.00  0.00           O
ATOM   3495  N   PHE F  20      75.500 105.120  90.060  1.00  0.00           N
ATOM   3496  HN  PHE F  20      75.780 105.620  90.880  1.00  0.00           H
ATOM   3497  CA  PHE F  20      74.440 105.740  89.280  1.00  0.00           C
ATOM   3498  HA  PHE F  20      74.230 105.160  88.400  1.00  0.00           H
ATOM   3499  CB  PHE F  20      73.140 105.970  90.100  1.00  0.00           C
ATOM   3500  HB1 PHE F  20      72.410 106.560  89.500  1.00  0.00           H
ATOM   3501  HB2 PHE F  20      73.370 106.530  91.030  1.00  0.00           H
ATOM   3502  CG  PHE F  20      72.440 104.680  90.470  1.00  0.00           C
ATOM   3503  CD1 PHE F  20      72.070 103.760  89.470  1.00  0.00           C
ATOM   3504  HD1 PHE F  20      72.320 103.970  88.440  1.00  0.00           H
ATOM   3505  CE1 PHE F  20      71.350 102.600  89.790  1.00  0.00           C
ATOM   3506  HE1 PHE F  20      71.080 101.910  89.010  1.00  0.00           H
ATOM   3507  CZ  PHE F  20      70.990 102.350  91.120  1.00  0.00           C
ATOM   3508  HZ  PHE F  20      70.440 101.450  91.370  1.00  0.00           H
ATOM   3509  CD2 PHE F  20      72.050 104.430  91.790  1.00  0.00           C
ATOM   3510  HD2 PHE F  20      72.300 105.140  92.570  1.00  0.00           H
ATOM   3511  CE2 PHE F  20      71.330 103.270  92.120  1.00  0.00           C
ATOM   3512  HE2 PHE F  20      71.040 103.080  93.140  1.00  0.00           H
ATOM   3513  C   PHE F  20      74.910 107.100  88.790  1.00  0.00           C
ATOM   3514  O   PHE F  20      75.670 107.780  89.480  1.00  0.00           O
ATOM   3515  N   ALA F  21      74.480 107.520  87.580  1.00  0.00           N
ATOM   3516  HN  ALA F  21      73.890 106.970  87.000  1.00  0.00           H
ATOM   3517  CA  ALA F  21      74.770 108.850  87.070  1.00  0.00           C
ATOM   3518  HA  ALA F  21      75.620 109.260  87.600  1.00  0.00           H
ATOM   3519  CB  ALA F  21      75.150 108.770  85.580  1.00  0.00           C
ATOM   3520  HB1 ALA F  21      75.870 107.940  85.420  1.00  0.00           H
ATOM   3521  HB2 ALA F  21      74.260 108.600  84.950  1.00  0.00           H
ATOM   3522  HB3 ALA F  21      75.640 109.710  85.260  1.00  0.00           H
ATOM   3523  C   ALA F  21      73.600 109.800  87.330  1.00  0.00           C
ATOM   3524  O   ALA F  21      72.920 109.710  88.350  1.00  0.00           O
ATOM   3525  N   GLU F  22      73.350 110.770  86.420  1.00  0.00           N
ATOM   3526  HN  GLU F  22      73.870 110.860  85.580  1.00  0.00           H
ATOM   3527  CA  GLU F  22      72.290 111.750  86.600  1.00  0.00           C
ATOM   3528  HA  GLU F  22      72.190 111.950  87.660  1.00  0.00           H
ATOM   3529  CB  GLU F  22      72.660 113.100  85.930  1.00  0.00           C
ATOM   3530  HB1 GLU F  22      71.860 113.840  86.140  1.00  0.00           H
ATOM   3531  HB2 GLU F  22      72.720 112.970  84.820  1.00  0.00           H
ATOM   3532  CG  GLU F  22      74.010 113.620  86.470  1.00  0.00           C
ATOM   3533  HG1 GLU F  22      74.840 113.080  85.980  1.00  0.00           H
ATOM   3534  HG2 GLU F  22      74.060 113.420  87.560  1.00  0.00           H
ATOM   3535  CD  GLU F  22      74.250 115.120  86.300  1.00  0.00           C
ATOM   3536  OE1 GLU F  22      75.420 115.500  86.050  1.00  0.00           O
ATOM   3537  OE2 GLU F  22      73.310 115.920  86.560  1.00  0.00           O
ATOM   3538  C   GLU F  22      70.940 111.230  86.130  1.00  0.00           C
ATOM   3539  O   GLU F  22      70.830 110.180  85.520  1.00  0.00           O
ATOM   3540  N   ASP F  23      69.840 111.960  86.450  1.00  0.00           N
ATOM   3541  HN  ASP F  23      69.950 112.870  86.870  1.00  0.00           H
ATOM   3542  CA  ASP F  23      68.460 111.590  86.170  1.00  0.00           C
ATOM   3543  HA  ASP F  23      67.840 112.200  86.820  1.00  0.00           H
ATOM   3544  CB  ASP F  23      68.100 111.960  84.710  1.00  0.00           C
ATOM   3545  HB1 ASP F  23      67.040 111.710  84.490  1.00  0.00           H
ATOM   3546  HB2 ASP F  23      68.750 111.410  83.990  1.00  0.00           H
ATOM   3547  CG  ASP F  23      68.270 113.450  84.510  1.00  0.00           C
ATOM   3548  OD1 ASP F  23      68.850 113.860  83.470  1.00  0.00           O
ATOM   3549  OD2 ASP F  23      67.770 114.240  85.360  1.00  0.00           O
ATOM   3550  C   ASP F  23      68.080 110.140  86.550  1.00  0.00           C
ATOM   3551  O   ASP F  23      67.390 109.400  85.850  1.00  0.00           O
ATOM   3552  N   VAL F  24      68.540 109.740  87.760  1.00  0.00           N
ATOM   3553  HN  VAL F  24      69.110 110.370  88.270  1.00  0.00           H
ATOM   3554  CA  VAL F  24      68.480 108.390  88.290  1.00  0.00           C
ATOM   3555  HA  VAL F  24      68.790 107.720  87.510  1.00  0.00           H
ATOM   3556  CB  VAL F  24      69.470 108.270  89.460  1.00  0.00           C
ATOM   3557  HB  VAL F  24      70.460 108.610  89.080  1.00  0.00           H
ATOM   3558  CG1 VAL F  24      69.070 109.170  90.650  1.00  0.00           C
ATOM   3559 HG11 VAL F  24      69.840 109.090  91.440  1.00  0.00           H
ATOM   3560 HG12 VAL F  24      69.010 110.230  90.350  1.00  0.00           H
ATOM   3561 HG13 VAL F  24      68.100 108.860  91.080  1.00  0.00           H
ATOM   3562  CG2 VAL F  24      69.630 106.800  89.910  1.00  0.00           C
ATOM   3563 HG21 VAL F  24      70.400 106.740  90.710  1.00  0.00           H
ATOM   3564 HG22 VAL F  24      68.690 106.400  90.310  1.00  0.00           H
ATOM   3565 HG23 VAL F  24      69.960 106.170  89.060  1.00  0.00           H
ATOM   3566  C   VAL F  24      67.070 107.960  88.710  1.00  0.00           C
ATOM   3567  O   VAL F  24      66.770 106.780  88.860  1.00  0.00           O
ATOM   3568  N   GLY F  25      66.140 108.930  88.850  1.00  0.00           N
ATOM   3569  HN  GLY F  25      66.410 109.870  88.670  1.00  0.00           H
ATOM   3570  CA  GLY F  25      64.740 108.670  89.150  1.00  0.00           C
ATOM   3571  HA1 GLY F  25      64.250 109.630  89.240  1.00  0.00           H
ATOM   3572  HA2 GLY F  25      64.350 108.090  88.320  1.00  0.00           H
ATOM   3573  C   GLY F  25      64.450 107.900  90.410  1.00  0.00           C
ATOM   3574  O   GLY F  25      65.000 108.160  91.480  1.00  0.00           O
ATOM   3575  N   SER F  26      63.520 106.930  90.330  1.00  0.00           N
ATOM   3576  HN  SER F  26      63.190 106.640  89.430  1.00  0.00           H
ATOM   3577  CA  SER F  26      63.040 106.220  91.500  1.00  0.00           C
ATOM   3578  HA  SER F  26      63.080 106.900  92.350  1.00  0.00           H
ATOM   3579  CB  SER F  26      61.580 105.760  91.350  1.00  0.00           C
ATOM   3580  HB1 SER F  26      61.480 104.960  90.580  1.00  0.00           H
ATOM   3581  HB2 SER F  26      60.980 106.630  91.000  1.00  0.00           H
ATOM   3582  OG  SER F  26      61.050 105.320  92.610  1.00  0.00           O
ATOM   3583  HG1 SER F  26      60.070 105.410  92.520  1.00  0.00           H
ATOM   3584  C   SER F  26      63.950 105.050  91.810  1.00  0.00           C
ATOM   3585  O   SER F  26      63.840 103.950  91.260  1.00  0.00           O
ATOM   3586  N   ASN F  27      64.900 105.280  92.730  1.00  0.00           N
ATOM   3587  HN  ASN F  27      64.940 106.170  93.190  1.00  0.00           H
ATOM   3588  CA  ASN F  27      65.990 104.380  93.010  1.00  0.00           C
ATOM   3589  HA  ASN F  27      65.920 103.540  92.350  1.00  0.00           H
ATOM   3590  CB  ASN F  27      67.360 105.100  92.770  1.00  0.00           C
ATOM   3591  HB1 ASN F  27      67.380 105.440  91.710  1.00  0.00           H
ATOM   3592  HB2 ASN F  27      68.190 104.370  92.920  1.00  0.00           H
ATOM   3593  CG  ASN F  27      67.660 106.300  93.670  1.00  0.00           C
ATOM   3594  OD1 ASN F  27      68.520 106.220  94.540  1.00  0.00           O
ATOM   3595  ND2 ASN F  27      67.010 107.460  93.420  1.00  0.00           N
ATOM   3596 HD21 ASN F  27      66.410 107.560  92.630  1.00  0.00           H
ATOM   3597 HD22 ASN F  27      67.220 108.240  94.000  1.00  0.00           H
ATOM   3598  C   ASN F  27      65.840 103.830  94.420  1.00  0.00           C
ATOM   3599  O   ASN F  27      65.590 104.570  95.370  1.00  0.00           O
ATOM   3600  N   LYS F  28      65.920 102.500  94.590  1.00  0.00           N
ATOM   3601  HN  LYS F  28      66.170 101.900  93.820  1.00  0.00           H
ATOM   3602  CA  LYS F  28      65.640 101.910  95.880  1.00  0.00           C
ATOM   3603  HA  LYS F  28      65.970 102.590  96.650  1.00  0.00           H
ATOM   3604  CB  LYS F  28      64.110 101.700  96.080  1.00  0.00           C
ATOM   3605  HB1 LYS F  28      63.710 101.170  95.180  1.00  0.00           H
ATOM   3606  HB2 LYS F  28      63.640 102.710  96.100  1.00  0.00           H
ATOM   3607  CG  LYS F  28      63.720 100.920  97.340  1.00  0.00           C
ATOM   3608  HG1 LYS F  28      64.230 101.370  98.220  1.00  0.00           H
ATOM   3609  HG2 LYS F  28      64.060  99.860  97.250  1.00  0.00           H
ATOM   3610  CD  LYS F  28      62.200 100.940  97.570  1.00  0.00           C
ATOM   3611  HD1 LYS F  28      61.920 102.010  97.700  1.00  0.00           H
ATOM   3612  HD2 LYS F  28      61.690 100.570  96.660  1.00  0.00           H
ATOM   3613  CE  LYS F  28      61.760 100.120  98.790  1.00  0.00           C
ATOM   3614  HE1 LYS F  28      62.470 100.280  99.630  1.00  0.00           H
ATOM   3615  HE2 LYS F  28      61.720  99.040  98.550  1.00  0.00           H
ATOM   3616  NZ  LYS F  28      60.430 100.550  99.240  1.00  0.00           N
ATOM   3617  HZ1 LYS F  28      60.170 100.060 100.130  1.00  0.00           H
ATOM   3618  HZ2 LYS F  28      60.520 101.570  99.480  1.00  0.00           H
ATOM   3619  HZ3 LYS F  28      59.700 100.400  98.500  1.00  0.00           H
ATOM   3620  C   LYS F  28      66.390 100.620  96.150  1.00  0.00           C
ATOM   3621  O   LYS F  28      66.280  99.630  95.420  1.00  0.00           O
ATOM   3622  N   GLY F  29      67.130 100.570  97.280  1.00  0.00           N
ATOM   3623  HN  GLY F  29      67.220 101.390  97.850  1.00  0.00           H
ATOM   3624  CA  GLY F  29      67.910  99.420  97.700  1.00  0.00           C
ATOM   3625  HA1 GLY F  29      68.080  99.490  98.770  1.00  0.00           H
ATOM   3626  HA2 GLY F  29      67.390  98.510  97.420  1.00  0.00           H
ATOM   3627  C   GLY F  29      69.240  99.410  97.030  1.00  0.00           C
ATOM   3628  O   GLY F  29      69.380  98.870  95.940  1.00  0.00           O
ATOM   3629  N   ALA F  30      70.250 100.000  97.670  1.00  0.00           N
ATOM   3630  HN  ALA F  30      70.120 100.390  98.580  1.00  0.00           H
ATOM   3631  CA  ALA F  30      71.550 100.200  97.080  1.00  0.00           C
ATOM   3632  HA  ALA F  30      71.680  99.570  96.210  1.00  0.00           H
ATOM   3633  CB  ALA F  30      71.700 101.670  96.680  1.00  0.00           C
ATOM   3634  HB1 ALA F  30      70.950 101.930  95.890  1.00  0.00           H
ATOM   3635  HB2 ALA F  30      71.530 102.340  97.550  1.00  0.00           H
ATOM   3636  HB3 ALA F  30      72.710 101.880  96.280  1.00  0.00           H
ATOM   3637  C   ALA F  30      72.630  99.820  98.080  1.00  0.00           C
ATOM   3638  O   ALA F  30      72.610 100.280  99.230  1.00  0.00           O
ATOM   3639  N   ILE F  31      73.570  98.950  97.680  1.00  0.00           N
ATOM   3640  HN  ILE F  31      73.490  98.520  96.780  1.00  0.00           H
ATOM   3641  CA  ILE F  31      74.700  98.540  98.500  1.00  0.00           C
ATOM   3642  HA  ILE F  31      74.770  99.180  99.370  1.00  0.00           H
ATOM   3643  CB  ILE F  31      74.590  97.090  98.970  1.00  0.00           C
ATOM   3644  HB  ILE F  31      74.460  96.450  98.070  1.00  0.00           H
ATOM   3645  CG2 ILE F  31      75.880  96.630  99.690  1.00  0.00           C
ATOM   3646 HG21 ILE F  31      75.740  95.600 100.080  1.00  0.00           H
ATOM   3647 HG22 ILE F  31      76.750  96.590  99.000  1.00  0.00           H
ATOM   3648 HG23 ILE F  31      76.130  97.300 100.540  1.00  0.00           H
ATOM   3649  CG1 ILE F  31      73.340  96.860  99.870  1.00  0.00           C
ATOM   3650 HG11 ILE F  31      73.250  95.760 100.050  1.00  0.00           H
ATOM   3651 HG12 ILE F  31      72.430  97.170  99.310  1.00  0.00           H
ATOM   3652  CD  ILE F  31      73.370  97.590 101.220  1.00  0.00           C
ATOM   3653  HD1 ILE F  31      72.410  97.430 101.760  1.00  0.00           H
ATOM   3654  HD2 ILE F  31      74.200  97.220 101.860  1.00  0.00           H
ATOM   3655  HD3 ILE F  31      73.500  98.680 101.070  1.00  0.00           H
ATOM   3656  C   ILE F  31      75.980  98.750  97.710  1.00  0.00           C
ATOM   3657  O   ILE F  31      76.150  98.230  96.610  1.00  0.00           O
ATOM   3658  N   ILE F  32      76.920  99.550  98.260  1.00  0.00           N
ATOM   3659  HN  ILE F  32      76.750 100.000  99.140  1.00  0.00           H
ATOM   3660  CA  ILE F  32      78.230  99.800  97.670  1.00  0.00           C
ATOM   3661  HA  ILE F  32      78.370  99.130  96.840  1.00  0.00           H
ATOM   3662  CB  ILE F  32      78.380 101.230  97.160  1.00  0.00           C
ATOM   3663  HB  ILE F  32      77.540 101.390  96.430  1.00  0.00           H
ATOM   3664  CG2 ILE F  32      78.230 102.270  98.290  1.00  0.00           C
ATOM   3665 HG21 ILE F  32      78.210 103.300  97.870  1.00  0.00           H
ATOM   3666 HG22 ILE F  32      77.300 102.120  98.880  1.00  0.00           H
ATOM   3667 HG23 ILE F  32      79.090 102.210  98.990  1.00  0.00           H
ATOM   3668  CG1 ILE F  32      79.700 101.470  96.380  1.00  0.00           C
ATOM   3669 HG11 ILE F  32      79.980 100.550  95.830  1.00  0.00           H
ATOM   3670 HG12 ILE F  32      80.520 101.680  97.110  1.00  0.00           H
ATOM   3671  CD  ILE F  32      79.590 102.620  95.380  1.00  0.00           C
ATOM   3672  HD1 ILE F  32      80.540 102.770  94.830  1.00  0.00           H
ATOM   3673  HD2 ILE F  32      78.790 102.430  94.640  1.00  0.00           H
ATOM   3674  HD3 ILE F  32      79.350 103.580  95.900  1.00  0.00           H
ATOM   3675  C   ILE F  32      79.320  99.450  98.680  1.00  0.00           C
ATOM   3676  O   ILE F  32      79.220  99.750  99.870  1.00  0.00           O
ATOM   3677  N   GLY F  33      80.390  98.760  98.240  1.00  0.00           N
ATOM   3678  HN  GLY F  33      80.430  98.440  97.290  1.00  0.00           H
ATOM   3679  CA  GLY F  33      81.520  98.440  99.110  1.00  0.00           C
ATOM   3680  HA1 GLY F  33      82.140  99.330  99.180  1.00  0.00           H
ATOM   3681  HA2 GLY F  33      81.150  98.100 100.070  1.00  0.00           H
ATOM   3682  C   GLY F  33      82.340  97.320  98.550  1.00  0.00           C
ATOM   3683  O   GLY F  33      81.810  96.290  98.160  1.00  0.00           O
ATOM   3684  N   LEU F  34      83.670  97.500  98.480  1.00  0.00           N
ATOM   3685  HN  LEU F  34      84.090  98.340  98.810  1.00  0.00           H
ATOM   3686  CA  LEU F  34      84.590  96.570  97.840  1.00  0.00           C
ATOM   3687  HA  LEU F  34      84.260  96.410  96.820  1.00  0.00           H
ATOM   3688  CB  LEU F  34      86.020  97.170  97.810  1.00  0.00           C
ATOM   3689  HB1 LEU F  34      86.780  96.360  97.670  1.00  0.00           H
ATOM   3690  HB2 LEU F  34      86.230  97.650  98.790  1.00  0.00           H
ATOM   3691  CG  LEU F  34      86.320  98.190  96.680  1.00  0.00           C
ATOM   3692  HG  LEU F  34      86.330  97.640  95.710  1.00  0.00           H
ATOM   3693  CD1 LEU F  34      85.290  99.330  96.540  1.00  0.00           C
ATOM   3694 HD11 LEU F  34      85.600 100.020  95.730  1.00  0.00           H
ATOM   3695 HD12 LEU F  34      84.290  98.930  96.300  1.00  0.00           H
ATOM   3696 HD13 LEU F  34      85.230  99.920  97.480  1.00  0.00           H
ATOM   3697  CD2 LEU F  34      87.710  98.800  96.890  1.00  0.00           C
ATOM   3698 HD21 LEU F  34      87.950  99.530  96.090  1.00  0.00           H
ATOM   3699 HD22 LEU F  34      87.750  99.340  97.860  1.00  0.00           H
ATOM   3700 HD23 LEU F  34      88.490  98.010  96.890  1.00  0.00           H
ATOM   3701  C   LEU F  34      84.640  95.170  98.470  1.00  0.00           C
ATOM   3702  O   LEU F  34      84.580  94.170  97.760  1.00  0.00           O
ATOM   3703  N   MET F  35      84.730  95.100  99.810  1.00  0.00           N
ATOM   3704  HN  MET F  35      84.770  95.940 100.350  1.00  0.00           H
ATOM   3705  CA  MET F  35      84.800  93.850 100.550  1.00  0.00           C
ATOM   3706  HA  MET F  35      84.530  93.030  99.900  1.00  0.00           H
ATOM   3707  CB  MET F  35      86.240  93.640 101.100  1.00  0.00           C
ATOM   3708  HB1 MET F  35      86.480  94.410 101.860  1.00  0.00           H
ATOM   3709  HB2 MET F  35      86.940  93.790 100.250  1.00  0.00           H
ATOM   3710  CG  MET F  35      86.500  92.230 101.650  1.00  0.00           C
ATOM   3711  HG1 MET F  35      86.330  91.500 100.820  1.00  0.00           H
ATOM   3712  HG2 MET F  35      85.760  91.990 102.440  1.00  0.00           H
ATOM   3713  SD  MET F  35      88.180  91.990 102.320  1.00  0.00           S
ATOM   3714  CE  MET F  35      87.870  92.770 103.930  1.00  0.00           C
ATOM   3715  HE1 MET F  35      88.790  92.770 104.560  1.00  0.00           H
ATOM   3716  HE2 MET F  35      87.550  93.830 103.810  1.00  0.00           H
ATOM   3717  HE3 MET F  35      87.070  92.240 104.490  1.00  0.00           H
ATOM   3718  C   MET F  35      83.820  93.900 101.710  1.00  0.00           C
ATOM   3719  O   MET F  35      84.050  94.580 102.710  1.00  0.00           O
ATOM   3720  N   VAL F  36      82.710  93.150 101.620  1.00  0.00           N
ATOM   3721  HN  VAL F  36      82.570  92.550 100.840  1.00  0.00           H
ATOM   3722  CA  VAL F  36      81.650  93.150 102.620  1.00  0.00           C
ATOM   3723  HA  VAL F  36      82.090  93.320 103.600  1.00  0.00           H
ATOM   3724  CB  VAL F  36      80.530  94.190 102.410  1.00  0.00           C
ATOM   3725  HB  VAL F  36      79.820  94.130 103.280  1.00  0.00           H
ATOM   3726  CG1 VAL F  36      81.100  95.620 102.390  1.00  0.00           C
ATOM   3727 HG11 VAL F  36      80.270  96.360 102.380  1.00  0.00           H
ATOM   3728 HG12 VAL F  36      81.730  95.800 103.290  1.00  0.00           H
ATOM   3729 HG13 VAL F  36      81.720  95.780 101.490  1.00  0.00           H
ATOM   3730  CG2 VAL F  36      79.730  93.950 101.130  1.00  0.00           C
ATOM   3731 HG21 VAL F  36      78.900  94.690 101.060  1.00  0.00           H
ATOM   3732 HG22 VAL F  36      80.380  94.100 100.250  1.00  0.00           H
ATOM   3733 HG23 VAL F  36      79.290  92.930 101.090  1.00  0.00           H
ATOM   3734  C   VAL F  36      81.060  91.750 102.650  1.00  0.00           C
ATOM   3735  O   VAL F  36      81.410  90.890 101.840  1.00  0.00           O
ATOM   3736  N   GLY F  37      80.170  91.470 103.610  1.00  0.00           N
ATOM   3737  HN  GLY F  37      79.950  92.120 104.340  1.00  0.00           H
ATOM   3738  CA  GLY F  37      79.320  90.290 103.580  1.00  0.00           C
ATOM   3739  HA1 GLY F  37      79.040  90.070 102.560  1.00  0.00           H
ATOM   3740  HA2 GLY F  37      79.820  89.490 104.100  1.00  0.00           H
ATOM   3741  C   GLY F  37      78.070  90.630 104.320  1.00  0.00           C
ATOM   3742  O   GLY F  37      78.020  91.650 105.010  1.00  0.00           O
ATOM   3743  N   GLY F  38      77.020  89.800 104.210  1.00  0.00           N
ATOM   3744  HN  GLY F  38      77.060  89.010 103.600  1.00  0.00           H
ATOM   3745  CA  GLY F  38      75.800  89.990 105.010  1.00  0.00           C
ATOM   3746  HA1 GLY F  38      75.170  89.140 104.820  1.00  0.00           H
ATOM   3747  HA2 GLY F  38      76.080  90.070 106.050  1.00  0.00           H
ATOM   3748  C   GLY F  38      75.010  91.220 104.660  1.00  0.00           C
ATOM   3749  O   GLY F  38      74.700  92.060 105.510  1.00  0.00           O
ATOM   3750  N   VAL F  39      74.660  91.390 103.370  1.00  0.00           N
ATOM   3751  HN  VAL F  39      74.920  90.700 102.690  1.00  0.00           H
ATOM   3752  CA  VAL F  39      73.910  92.540 102.910  1.00  0.00           C
ATOM   3753  HA  VAL F  39      73.740  93.200 103.740  1.00  0.00           H
ATOM   3754  CB  VAL F  39      74.640  93.390 101.870  1.00  0.00           C
ATOM   3755  HB  VAL F  39      74.080  94.350 101.730  1.00  0.00           H
ATOM   3756  CG1 VAL F  39      76.050  93.730 102.390  1.00  0.00           C
ATOM   3757 HG11 VAL F  39      76.560  94.440 101.710  1.00  0.00           H
ATOM   3758 HG12 VAL F  39      76.000  94.190 103.400  1.00  0.00           H
ATOM   3759 HG13 VAL F  39      76.680  92.820 102.460  1.00  0.00           H
ATOM   3760  CG2 VAL F  39      74.720  92.690 100.500  1.00  0.00           C
ATOM   3761 HG21 VAL F  39      75.300  93.300  99.780  1.00  0.00           H
ATOM   3762 HG22 VAL F  39      75.220  91.710 100.620  1.00  0.00           H
ATOM   3763 HG23 VAL F  39      73.710  92.520 100.070  1.00  0.00           H
ATOM   3764  C   VAL F  39      72.530  92.110 102.440  1.00  0.00           C
ATOM   3765  O   VAL F  39      72.340  91.120 101.740  1.00  0.00           O
ATOM   3766  N   VAL F  40      71.500  92.860 102.880  1.00  0.00           N
ATOM   3767  HN  VAL F  40      71.680  93.710 103.380  1.00  0.00           H
ATOM   3768  CA  VAL F  40      70.110  92.510 102.650  1.00  0.00           C
ATOM   3769  HA  VAL F  40      70.060  91.750 101.890  1.00  0.00           H
ATOM   3770  CB  VAL F  40      69.430  91.960 103.910  1.00  0.00           C
ATOM   3771  HB  VAL F  40      70.070  91.120 104.280  1.00  0.00           H
ATOM   3772  CG1 VAL F  40      69.330  93.010 105.040  1.00  0.00           C
ATOM   3773 HG11 VAL F  40      68.930  92.540 105.970  1.00  0.00           H
ATOM   3774 HG12 VAL F  40      70.330  93.420 105.280  1.00  0.00           H
ATOM   3775 HG13 VAL F  40      68.660  93.840 104.770  1.00  0.00           H
ATOM   3776  CG2 VAL F  40      68.040  91.370 103.570  1.00  0.00           C
ATOM   3777 HG21 VAL F  40      67.580  90.910 104.480  1.00  0.00           H
ATOM   3778 HG22 VAL F  40      67.350  92.140 103.190  1.00  0.00           H
ATOM   3779 HG23 VAL F  40      68.120  90.570 102.800  1.00  0.00           H
ATOM   3780  C   VAL F  40      69.360  93.700 102.080  1.00  0.00           C
ATOM   3781  O   VAL F  40      69.460  94.830 102.560  1.00  0.00           O
ATOM   3782  N   ILE F  41      68.600  93.470 101.000  1.00  0.00           N
ATOM   3783  HN  ILE F  41      68.620  92.560 100.570  1.00  0.00           H
ATOM   3784  CA  ILE F  41      67.840  94.490 100.310  1.00  0.00           C
ATOM   3785  HA  ILE F  41      67.970  95.440 100.810  1.00  0.00           H
ATOM   3786  CB  ILE F  41      68.370  94.660  98.880  1.00  0.00           C
ATOM   3787  HB  ILE F  41      68.610  93.650  98.480  1.00  0.00           H
ATOM   3788  CG2 ILE F  41      67.340  95.300  97.930  1.00  0.00           C
ATOM   3789 HG21 ILE F  41      67.750  95.320  96.900  1.00  0.00           H
ATOM   3790 HG22 ILE F  41      66.400  94.730  97.880  1.00  0.00           H
ATOM   3791 HG23 ILE F  41      67.130  96.350  98.240  1.00  0.00           H
ATOM   3792  CG1 ILE F  41      69.690  95.470  98.930  1.00  0.00           C
ATOM   3793 HG11 ILE F  41      70.440  94.900  99.520  1.00  0.00           H
ATOM   3794 HG12 ILE F  41      69.510  96.440  99.450  1.00  0.00           H
ATOM   3795  CD  ILE F  41      70.300  95.770  97.550  1.00  0.00           C
ATOM   3796  HD1 ILE F  41      71.290  96.250  97.650  1.00  0.00           H
ATOM   3797  HD2 ILE F  41      70.420  94.840  96.960  1.00  0.00           H
ATOM   3798  HD3 ILE F  41      69.660  96.470  96.970  1.00  0.00           H
ATOM   3799  C   ILE F  41      66.360  94.180 100.370  1.00  0.00           C
ATOM   3800  O   ILE F  41      65.910  93.070 100.070  1.00  0.00           O
ATOM   3801  N   ALA F  42      65.550  95.170 100.790  1.00  0.00           N
ATOM   3802  HN  ALA F  42      65.950  96.050 101.070  1.00  0.00           H
ATOM   3803  CA  ALA F  42      64.100  95.140 100.710  1.00  0.00           C
ATOM   3804  HA  ALA F  42      63.740  94.120 100.790  1.00  0.00           H
ATOM   3805  CB  ALA F  42      63.500  95.990 101.860  1.00  0.00           C
ATOM   3806  HB1 ALA F  42      63.840  95.580 102.840  1.00  0.00           H
ATOM   3807  HB2 ALA F  42      63.830  97.040 101.780  1.00  0.00           H
ATOM   3808  HB3 ALA F  42      62.390  95.950 101.840  1.00  0.00           H
ATOM   3809  C   ALA F  42      63.630  95.690  99.370  1.00  0.00           C
ATOM   3810  O   ALA F  42      62.620  95.290  98.800  1.00  0.00           O
ATOM   3811  N   NME F  43      64.450  96.590  98.780  1.00  0.00           N
ATOM   3812  HN  NME F  43      65.260  96.910  99.270  1.00  0.00           H
ATOM   3813  CH3 NME F  43      64.210  97.100  97.460  1.00  0.00           C
ATOM   3814 HH31 NME F  43      63.230  97.610  97.390  1.00  0.00           H
ATOM   3815 HH32 NME F  43      65.010  97.830  97.170  1.00  0.00           H
ATOM   3816 HH33 NME F  43      64.230  96.270  96.720  1.00  0.00           H
ATOM   3817  CH3 ACE G   0     104.220 143.310  73.360  1.00  0.00           C
ATOM   3818 HH31 ACE G   0     103.950 144.220  72.780  1.00  0.00           H
ATOM   3819 HH32 ACE G   0     104.260 143.560  74.440  1.00  0.00           H
ATOM   3820 HH33 ACE G   0     105.220 142.960  73.030  1.00  0.00           H
ATOM   3821  C   ACE G   0     103.210 142.250  73.140  1.00  0.00           C
ATOM   3822  O   ACE G   0     102.410 141.940  74.010  1.00  0.00           O
ATOM   3823  N   ASP G   1     103.250 141.650  71.950  1.00  0.00           N
ATOM   3824  HN  ASP G   1     103.950 141.920  71.280  1.00  0.00           H
ATOM   3825  CA  ASP G   1     102.380 140.570  71.560  1.00  0.00           C
ATOM   3826  HA  ASP G   1     101.430 140.670  72.080  1.00  0.00           H
ATOM   3827  CB  ASP G   1     102.120 140.680  70.030  1.00  0.00           C
ATOM   3828  HB1 ASP G   1     103.080 140.530  69.480  1.00  0.00           H
ATOM   3829  HB2 ASP G   1     101.760 141.700  69.800  1.00  0.00           H
ATOM   3830  CG  ASP G   1     101.110 139.700  69.460  1.00  0.00           C
ATOM   3831  OD1 ASP G   1     100.490 138.900  70.200  1.00  0.00           O
ATOM   3832  OD2 ASP G   1     100.930 139.760  68.210  1.00  0.00           O
ATOM   3833  C   ASP G   1     103.020 139.250  71.980  1.00  0.00           C
ATOM   3834  O   ASP G   1     104.170 138.950  71.650  1.00  0.00           O
ATOM   3835  N   ALA G   2     102.300 138.450  72.780  1.00  0.00           N
ATOM   3836  HN  ALA G   2     101.380 138.720  73.060  1.00  0.00           H
ATOM   3837  CA  ALA G   2     102.760 137.150  73.190  1.00  0.00           C
ATOM   3838  HA  ALA G   2     103.390 136.720  72.410  1.00  0.00           H
ATOM   3839  CB  ALA G   2     103.550 137.230  74.520  1.00  0.00           C
ATOM   3840  HB1 ALA G   2     104.420 137.910  74.390  1.00  0.00           H
ATOM   3841  HB2 ALA G   2     102.920 137.640  75.330  1.00  0.00           H
ATOM   3842  HB3 ALA G   2     103.930 136.240  74.820  1.00  0.00           H
ATOM   3843  C   ALA G   2     101.570 136.230  73.360  1.00  0.00           C
ATOM   3844  O   ALA G   2     100.520 136.640  73.860  1.00  0.00           O
ATOM   3845  N   GLU G   3     101.700 134.960  72.970  1.00  0.00           N
ATOM   3846  HN  GLU G   3     102.560 134.650  72.550  1.00  0.00           H
ATOM   3847  CA  GLU G   3     100.640 133.980  73.040  1.00  0.00           C
ATOM   3848  HA  GLU G   3      99.820 134.350  73.640  1.00  0.00           H
ATOM   3849  CB  GLU G   3     100.130 133.660  71.620  1.00  0.00           C
ATOM   3850  HB1 GLU G   3     100.920 133.120  71.040  1.00  0.00           H
ATOM   3851  HB2 GLU G   3      99.960 134.640  71.120  1.00  0.00           H
ATOM   3852  CG  GLU G   3      98.800 132.870  71.600  1.00  0.00           C
ATOM   3853  HG1 GLU G   3      98.020 133.440  72.140  1.00  0.00           H
ATOM   3854  HG2 GLU G   3      98.920 131.880  72.090  1.00  0.00           H
ATOM   3855  CD  GLU G   3      98.310 132.650  70.180  1.00  0.00           C
ATOM   3856  OE1 GLU G   3      98.350 133.600  69.350  1.00  0.00           O
ATOM   3857  OE2 GLU G   3      97.850 131.520  69.870  1.00  0.00           O
ATOM   3858  C   GLU G   3     101.200 132.740  73.720  1.00  0.00           C
ATOM   3859  O   GLU G   3     102.210 132.190  73.300  1.00  0.00           O
ATOM   3860  N   PHE G   4     100.570 132.300  74.820  1.00  0.00           N
ATOM   3861  HN  PHE G   4      99.760 132.770  75.180  1.00  0.00           H
ATOM   3862  CA  PHE G   4     100.990 131.110  75.550  1.00  0.00           C
ATOM   3863  HA  PHE G   4     101.760 130.590  75.000  1.00  0.00           H
ATOM   3864  CB  PHE G   4     101.500 131.440  76.990  1.00  0.00           C
ATOM   3865  HB1 PHE G   4     101.880 130.530  77.490  1.00  0.00           H
ATOM   3866  HB2 PHE G   4     100.670 131.860  77.590  1.00  0.00           H
ATOM   3867  CG  PHE G   4     102.630 132.450  76.990  1.00  0.00           C
ATOM   3868  CD1 PHE G   4     102.640 133.490  77.940  1.00  0.00           C
ATOM   3869  HD1 PHE G   4     101.830 133.580  78.640  1.00  0.00           H
ATOM   3870  CE1 PHE G   4     103.680 134.430  77.960  1.00  0.00           C
ATOM   3871  HE1 PHE G   4     103.670 135.220  78.690  1.00  0.00           H
ATOM   3872  CZ  PHE G   4     104.740 134.320  77.050  1.00  0.00           C
ATOM   3873  HZ  PHE G   4     105.550 135.040  77.080  1.00  0.00           H
ATOM   3874  CD2 PHE G   4     103.720 132.340  76.110  1.00  0.00           C
ATOM   3875  HD2 PHE G   4     103.760 131.520  75.390  1.00  0.00           H
ATOM   3876  CE2 PHE G   4     104.760 133.280  76.120  1.00  0.00           C
ATOM   3877  HE2 PHE G   4     105.580 133.180  75.430  1.00  0.00           H
ATOM   3878  C   PHE G   4      99.800 130.180  75.650  1.00  0.00           C
ATOM   3879  O   PHE G   4      98.790 130.520  76.270  1.00  0.00           O
ATOM   3880  N   ARG G   5      99.880 128.990  75.020  1.00  0.00           N
ATOM   3881  HN  ARG G   5     100.690 128.730  74.510  1.00  0.00           H
ATOM   3882  CA  ARG G   5      98.770 128.060  75.000  1.00  0.00           C
ATOM   3883  HA  ARG G   5      98.080 128.270  75.810  1.00  0.00           H
ATOM   3884  CB  ARG G   5      98.010 128.190  73.650  1.00  0.00           C
ATOM   3885  HB1 ARG G   5      98.710 127.960  72.810  1.00  0.00           H
ATOM   3886  HB2 ARG G   5      97.730 129.270  73.550  1.00  0.00           H
ATOM   3887  CG  ARG G   5      96.730 127.350  73.500  1.00  0.00           C
ATOM   3888  HG1 ARG G   5      96.060 127.560  74.360  1.00  0.00           H
ATOM   3889  HG2 ARG G   5      96.970 126.270  73.500  1.00  0.00           H
ATOM   3890  CD  ARG G   5      96.010 127.700  72.180  1.00  0.00           C
ATOM   3891  HD1 ARG G   5      96.630 127.360  71.330  1.00  0.00           H
ATOM   3892  HD2 ARG G   5      95.870 128.810  72.120  1.00  0.00           H
ATOM   3893  NE  ARG G   5      94.670 127.030  72.140  1.00  0.00           N
ATOM   3894  HE  ARG G   5      94.280 126.640  72.970  1.00  0.00           H
ATOM   3895  CZ  ARG G   5      93.780 127.340  71.200  1.00  0.00           C
ATOM   3896  NH1 ARG G   5      94.120 127.980  70.100  1.00  0.00           N
ATOM   3897 HH11 ARG G   5      95.080 127.940  69.840  1.00  0.00           H
ATOM   3898 HH12 ARG G   5      93.430 128.110  69.380  1.00  0.00           H
ATOM   3899  NH2 ARG G   5      92.520 127.000  71.360  1.00  0.00           N
ATOM   3900 HH21 ARG G   5      92.260 126.300  72.050  1.00  0.00           H
ATOM   3901 HH22 ARG G   5      91.840 127.370  70.730  1.00  0.00           H
ATOM   3902  C   ARG G   5      99.260 126.640  75.200  1.00  0.00           C
ATOM   3903  O   ARG G   5      99.800 126.010  74.300  1.00  0.00           O
ATOM   3904  N   HIS G   6      99.050 126.080  76.410  1.00  0.00           N
ATOM   3905  HN  HIS G   6      98.680 126.640  77.160  1.00  0.00           H
ATOM   3906  CA  HIS G   6      99.260 124.670  76.670  1.00  0.00           C
ATOM   3907  HA  HIS G   6      99.830 124.210  75.880  1.00  0.00           H
ATOM   3908  CB  HIS G   6      99.990 124.410  78.020  1.00  0.00           C
ATOM   3909  HB1 HIS G   6      99.940 123.320  78.270  1.00  0.00           H
ATOM   3910  HB2 HIS G   6      99.500 124.970  78.830  1.00  0.00           H
ATOM   3911  ND1 HIS G   6     102.240 124.500  76.910  1.00  0.00           N
ATOM   3912  CG  HIS G   6     101.460 124.730  78.030  1.00  0.00           C
ATOM   3913  CE1 HIS G   6     103.480 124.730  77.310  1.00  0.00           C
ATOM   3914  HE1 HIS G   6     104.370 124.600  76.690  1.00  0.00           H
ATOM   3915  NE2 HIS G   6     103.530 125.120  78.600  1.00  0.00           N
ATOM   3916  HE2 HIS G   6     104.360 125.290  79.150  1.00  0.00           H
ATOM   3917  CD2 HIS G   6     102.230 125.120  79.080  1.00  0.00           C
ATOM   3918  HD2 HIS G   6     101.960 125.340  80.100  1.00  0.00           H
ATOM   3919  C   HIS G   6      97.920 123.980  76.730  1.00  0.00           C
ATOM   3920  O   HIS G   6      97.180 124.110  77.700  1.00  0.00           O
ATOM   3921  N   ASP G   7      97.580 123.190  75.690  1.00  0.00           N
ATOM   3922  HN  ASP G   7      98.150 123.110  74.870  1.00  0.00           H
ATOM   3923  CA  ASP G   7      96.320 122.490  75.640  1.00  0.00           C
ATOM   3924  HA  ASP G   7      95.740 122.720  76.520  1.00  0.00           H
ATOM   3925  CB  ASP G   7      95.540 122.940  74.380  1.00  0.00           C
ATOM   3926  HB1 ASP G   7      95.940 122.460  73.460  1.00  0.00           H
ATOM   3927  HB2 ASP G   7      95.650 124.040  74.270  1.00  0.00           H
ATOM   3928  CG  ASP G   7      94.050 122.670  74.460  1.00  0.00           C
ATOM   3929  OD1 ASP G   7      93.510 122.400  75.560  1.00  0.00           O
ATOM   3930  OD2 ASP G   7      93.390 122.870  73.400  1.00  0.00           O
ATOM   3931  C   ASP G   7      96.600 120.990  75.650  1.00  0.00           C
ATOM   3932  O   ASP G   7      97.270 120.440  74.770  1.00  0.00           O
ATOM   3933  N   SER G   8      96.120 120.280  76.690  1.00  0.00           N
ATOM   3934  HN  SER G   8      95.620 120.750  77.420  1.00  0.00           H
ATOM   3935  CA  SER G   8      96.200 118.840  76.830  1.00  0.00           C
ATOM   3936  HA  SER G   8      96.730 118.420  75.980  1.00  0.00           H
ATOM   3937  CB  SER G   8      96.950 118.370  78.120  1.00  0.00           C
ATOM   3938  HB1 SER G   8      98.030 118.620  77.980  1.00  0.00           H
ATOM   3939  HB2 SER G   8      96.870 117.270  78.230  1.00  0.00           H
ATOM   3940  OG  SER G   8      96.500 119.020  79.310  1.00  0.00           O
ATOM   3941  HG1 SER G   8      95.630 118.630  79.560  1.00  0.00           H
ATOM   3942  C   SER G   8      94.800 118.260  76.800  1.00  0.00           C
ATOM   3943  O   SER G   8      93.970 118.570  77.650  1.00  0.00           O
ATOM   3944  N   GLY G   9      94.510 117.420  75.790  1.00  0.00           N
ATOM   3945  HN  GLY G   9      95.200 117.240  75.080  1.00  0.00           H
ATOM   3946  CA  GLY G   9      93.240 116.740  75.610  1.00  0.00           C
ATOM   3947  HA1 GLY G   9      92.490 117.140  76.280  1.00  0.00           H
ATOM   3948  HA2 GLY G   9      92.950 116.840  74.570  1.00  0.00           H
ATOM   3949  C   GLY G   9      93.370 115.270  75.900  1.00  0.00           C
ATOM   3950  O   GLY G   9      93.130 114.430  75.040  1.00  0.00           O
ATOM   3951  N   TYR G  10      93.770 114.920  77.130  1.00  0.00           N
ATOM   3952  HN  TYR G  10      93.920 115.610  77.830  1.00  0.00           H
ATOM   3953  CA  TYR G  10      94.000 113.540  77.520  1.00  0.00           C
ATOM   3954  HA  TYR G  10      94.270 112.960  76.650  1.00  0.00           H
ATOM   3955  CB  TYR G  10      95.130 113.400  78.600  1.00  0.00           C
ATOM   3956  HB1 TYR G  10      95.350 112.330  78.790  1.00  0.00           H
ATOM   3957  HB2 TYR G  10      94.780 113.870  79.550  1.00  0.00           H
ATOM   3958  CG  TYR G  10      96.440 114.060  78.240  1.00  0.00           C
ATOM   3959  CD1 TYR G  10      96.900 114.160  76.910  1.00  0.00           C
ATOM   3960  HD1 TYR G  10      96.300 113.780  76.090  1.00  0.00           H
ATOM   3961  CE1 TYR G  10      98.130 114.760  76.630  1.00  0.00           C
ATOM   3962  HE1 TYR G  10      98.480 114.850  75.610  1.00  0.00           H
ATOM   3963  CZ  TYR G  10      98.920 115.260  77.670  1.00  0.00           C
ATOM   3964  OH  TYR G  10     100.150 115.890  77.380  1.00  0.00           O
ATOM   3965  HH  TYR G  10     100.570 116.100  78.230  1.00  0.00           H
ATOM   3966  CD2 TYR G  10      97.260 114.540  79.270  1.00  0.00           C
ATOM   3967  HD2 TYR G  10      96.920 114.460  80.300  1.00  0.00           H
ATOM   3968  CE2 TYR G  10      98.500 115.140  79.000  1.00  0.00           C
ATOM   3969  HE2 TYR G  10      99.100 115.520  79.810  1.00  0.00           H
ATOM   3970  C   TYR G  10      92.730 112.960  78.120  1.00  0.00           C
ATOM   3971  O   TYR G  10      92.250 113.420  79.150  1.00  0.00           O
ATOM   3972  N   GLU G  11      92.170 111.910  77.500  1.00  0.00           N
ATOM   3973  HN  GLU G  11      92.490 111.590  76.610  1.00  0.00           H
ATOM   3974  CA  GLU G  11      90.950 111.300  78.010  1.00  0.00           C
ATOM   3975  HA  GLU G  11      90.790 111.560  79.050  1.00  0.00           H
ATOM   3976  CB  GLU G  11      89.730 111.750  77.170  1.00  0.00           C
ATOM   3977  HB1 GLU G  11      89.790 111.300  76.150  1.00  0.00           H
ATOM   3978  HB2 GLU G  11      89.790 112.850  77.050  1.00  0.00           H
ATOM   3979  CG  GLU G  11      88.370 111.420  77.830  1.00  0.00           C
ATOM   3980  HG1 GLU G  11      88.220 112.030  78.740  1.00  0.00           H
ATOM   3981  HG2 GLU G  11      88.320 110.350  78.120  1.00  0.00           H
ATOM   3982  CD  GLU G  11      87.210 111.680  76.880  1.00  0.00           C
ATOM   3983  OE1 GLU G  11      86.960 112.870  76.550  1.00  0.00           O
ATOM   3984  OE2 GLU G  11      86.550 110.700  76.460  1.00  0.00           O
ATOM   3985  C   GLU G  11      91.140 109.790  77.950  1.00  0.00           C
ATOM   3986  O   GLU G  11      90.330 109.030  77.420  1.00  0.00           O
ATOM   3987  N   VAL G  12      92.250 109.270  78.520  1.00  0.00           N
ATOM   3988  HN  VAL G  12      92.920 109.870  78.960  1.00  0.00           H
ATOM   3989  CA  VAL G  12      92.560 107.850  78.440  1.00  0.00           C
ATOM   3990  HA  VAL G  12      92.180 107.460  77.510  1.00  0.00           H
ATOM   3991  CB  VAL G  12      94.060 107.570  78.450  1.00  0.00           C
ATOM   3992  HB  VAL G  12      94.510 107.830  79.430  1.00  0.00           H
ATOM   3993  CG1 VAL G  12      94.310 106.070  78.170  1.00  0.00           C
ATOM   3994 HG11 VAL G  12      95.400 105.860  78.090  1.00  0.00           H
ATOM   3995 HG12 VAL G  12      93.910 105.420  78.980  1.00  0.00           H
ATOM   3996 HG13 VAL G  12      93.840 105.760  77.210  1.00  0.00           H
ATOM   3997  CG2 VAL G  12      94.750 108.410  77.360  1.00  0.00           C
ATOM   3998 HG21 VAL G  12      95.830 108.140  77.290  1.00  0.00           H
ATOM   3999 HG22 VAL G  12      94.290 108.220  76.370  1.00  0.00           H
ATOM   4000 HG23 VAL G  12      94.690 109.500  77.580  1.00  0.00           H
ATOM   4001  C   VAL G  12      91.880 107.110  79.570  1.00  0.00           C
ATOM   4002  O   VAL G  12      92.310 107.100  80.720  1.00  0.00           O
ATOM   4003  N   HIS G  13      90.740 106.440  79.280  1.00  0.00           N
ATOM   4004  HN  HIS G  13      90.360 106.480  78.350  1.00  0.00           H
ATOM   4005  CA  HIS G  13      90.000 105.680  80.270  1.00  0.00           C
ATOM   4006  HA  HIS G  13      90.010 106.230  81.200  1.00  0.00           H
ATOM   4007  CB  HIS G  13      88.520 105.500  79.860  1.00  0.00           C
ATOM   4008  HB1 HIS G  13      88.010 104.700  80.430  1.00  0.00           H
ATOM   4009  HB2 HIS G  13      88.460 105.240  78.780  1.00  0.00           H
ATOM   4010  ND1 HIS G  13      87.210 106.950  81.380  1.00  0.00           N
ATOM   4011  CG  HIS G  13      87.750 106.750  80.110  1.00  0.00           C
ATOM   4012  CE1 HIS G  13      86.500 108.060  81.260  1.00  0.00           C
ATOM   4013  HE1 HIS G  13      85.910 108.520  82.060  1.00  0.00           H
ATOM   4014  NE2 HIS G  13      86.560 108.570  80.010  1.00  0.00           N
ATOM   4015  HE2 HIS G  13      86.050 109.350  79.650  1.00  0.00           H
ATOM   4016  CD2 HIS G  13      87.350 107.730  79.270  1.00  0.00           C
ATOM   4017  HD2 HIS G  13      87.550 107.870  78.210  1.00  0.00           H
ATOM   4018  C   HIS G  13      90.600 104.330  80.580  1.00  0.00           C
ATOM   4019  O   HIS G  13      90.000 103.300  80.310  1.00  0.00           O
ATOM   4020  N   HIS G  14      91.790 104.310  81.230  1.00  0.00           N
ATOM   4021  HN  HIS G  14      92.240 105.190  81.390  1.00  0.00           H
ATOM   4022  CA  HIS G  14      92.570 103.110  81.490  1.00  0.00           C
ATOM   4023  HA  HIS G  14      92.890 102.700  80.540  1.00  0.00           H
ATOM   4024  CB  HIS G  14      93.820 103.470  82.340  1.00  0.00           C
ATOM   4025  HB1 HIS G  14      94.380 102.550  82.610  1.00  0.00           H
ATOM   4026  HB2 HIS G  14      93.500 103.960  83.290  1.00  0.00           H
ATOM   4027  ND1 HIS G  14      95.770 103.870  80.880  1.00  0.00           N
ATOM   4028  CG  HIS G  14      94.780 104.410  81.670  1.00  0.00           C
ATOM   4029  CE1 HIS G  14      96.560 104.880  80.560  1.00  0.00           C
ATOM   4030  HE1 HIS G  14      97.440 104.810  79.920  1.00  0.00           H
ATOM   4031  NE2 HIS G  14      96.130 106.040  81.120  1.00  0.00           N
ATOM   4032  HE2 HIS G  14      96.580 106.930  81.050  1.00  0.00           H
ATOM   4033  CD2 HIS G  14      94.990 105.740  81.840  1.00  0.00           C
ATOM   4034  HD2 HIS G  14      94.440 106.460  82.430  1.00  0.00           H
ATOM   4035  C   HIS G  14      91.810 102.020  82.220  1.00  0.00           C
ATOM   4036  O   HIS G  14      91.880 100.850  81.860  1.00  0.00           O
ATOM   4037  N   GLN G  15      91.020 102.380  83.250  1.00  0.00           N
ATOM   4038  HN  GLN G  15      91.070 103.310  83.620  1.00  0.00           H
ATOM   4039  CA  GLN G  15      90.090 101.500  83.910  1.00  0.00           C
ATOM   4040  HA  GLN G  15      89.890 100.660  83.270  1.00  0.00           H
ATOM   4041  CB  GLN G  15      90.710 100.980  85.240  1.00  0.00           C
ATOM   4042  HB1 GLN G  15      90.900 101.840  85.920  1.00  0.00           H
ATOM   4043  HB2 GLN G  15      91.700 100.570  84.960  1.00  0.00           H
ATOM   4044  CG  GLN G  15      89.890  99.890  85.970  1.00  0.00           C
ATOM   4045  HG1 GLN G  15      89.640  99.060  85.290  1.00  0.00           H
ATOM   4046  HG2 GLN G  15      88.940 100.310  86.360  1.00  0.00           H
ATOM   4047  CD  GLN G  15      90.650  99.300  87.170  1.00  0.00           C
ATOM   4048  OE1 GLN G  15      90.150  99.310  88.300  1.00  0.00           O
ATOM   4049  NE2 GLN G  15      91.870  98.770  86.930  1.00  0.00           N
ATOM   4050 HE21 GLN G  15      92.220  98.700  85.990  1.00  0.00           H
ATOM   4051 HE22 GLN G  15      92.420  98.500  87.720  1.00  0.00           H
ATOM   4052  C   GLN G  15      88.770 102.230  84.140  1.00  0.00           C
ATOM   4053  O   GLN G  15      88.710 103.360  84.650  1.00  0.00           O
ATOM   4054  N   LYS G  16      87.650 101.610  83.740  1.00  0.00           N
ATOM   4055  HN  LYS G  16      87.700 100.760  83.210  1.00  0.00           H
ATOM   4056  CA  LYS G  16      86.320 102.090  84.080  1.00  0.00           C
ATOM   4057  HA  LYS G  16      86.390 102.660  84.990  1.00  0.00           H
ATOM   4058  CB  LYS G  16      85.680 103.020  83.000  1.00  0.00           C
ATOM   4059  HB1 LYS G  16      86.240 103.980  83.020  1.00  0.00           H
ATOM   4060  HB2 LYS G  16      84.630 103.260  83.300  1.00  0.00           H
ATOM   4061  CG  LYS G  16      85.710 102.490  81.560  1.00  0.00           C
ATOM   4062  HG1 LYS G  16      85.210 101.500  81.520  1.00  0.00           H
ATOM   4063  HG2 LYS G  16      86.780 102.330  81.260  1.00  0.00           H
ATOM   4064  CD  LYS G  16      85.050 103.420  80.510  1.00  0.00           C
ATOM   4065  HD1 LYS G  16      85.540 104.420  80.550  1.00  0.00           H
ATOM   4066  HD2 LYS G  16      85.260 102.980  79.510  1.00  0.00           H
ATOM   4067  CE  LYS G  16      83.530 103.590  80.670  1.00  0.00           C
ATOM   4068  HE1 LYS G  16      83.280 104.200  81.570  1.00  0.00           H
ATOM   4069  HE2 LYS G  16      83.060 102.580  80.780  1.00  0.00           H
ATOM   4070  NZ  LYS G  16      82.910 104.230  79.490  1.00  0.00           N
ATOM   4071  HZ1 LYS G  16      81.900 103.940  79.430  1.00  0.00           H
ATOM   4072  HZ2 LYS G  16      82.930 105.280  79.520  1.00  0.00           H
ATOM   4073  HZ3 LYS G  16      83.390 103.940  78.610  1.00  0.00           H
ATOM   4074  C   LYS G  16      85.390 100.940  84.440  1.00  0.00           C
ATOM   4075  O   LYS G  16      85.210  99.980  83.680  1.00  0.00           O
ATOM   4076  N   LEU G  17      84.770 101.020  85.640  1.00  0.00           N
ATOM   4077  HN  LEU G  17      84.990 101.760  86.280  1.00  0.00           H
ATOM   4078  CA  LEU G  17      83.740 100.110  86.100  1.00  0.00           C
ATOM   4079  HA  LEU G  17      83.640  99.270  85.430  1.00  0.00           H
ATOM   4080  CB  LEU G  17      84.070  99.640  87.550  1.00  0.00           C
ATOM   4081  HB1 LEU G  17      84.020 100.530  88.220  1.00  0.00           H
ATOM   4082  HB2 LEU G  17      85.130  99.310  87.550  1.00  0.00           H
ATOM   4083  CG  LEU G  17      83.230  98.490  88.170  1.00  0.00           C
ATOM   4084  HG  LEU G  17      83.440  98.520  89.270  1.00  0.00           H
ATOM   4085  CD1 LEU G  17      81.700  98.610  88.020  1.00  0.00           C
ATOM   4086 HD11 LEU G  17      81.190  97.810  88.610  1.00  0.00           H
ATOM   4087 HD12 LEU G  17      81.340  99.590  88.370  1.00  0.00           H
ATOM   4088 HD13 LEU G  17      81.410  98.470  86.950  1.00  0.00           H
ATOM   4089  CD2 LEU G  17      83.700  97.120  87.680  1.00  0.00           C
ATOM   4090 HD21 LEU G  17      83.090  96.310  88.130  1.00  0.00           H
ATOM   4091 HD22 LEU G  17      83.620  97.070  86.580  1.00  0.00           H
ATOM   4092 HD23 LEU G  17      84.760  96.960  87.970  1.00  0.00           H
ATOM   4093  C   LEU G  17      82.450 100.920  86.080  1.00  0.00           C
ATOM   4094  O   LEU G  17      82.280 101.850  86.870  1.00  0.00           O
ATOM   4095  N   VAL G  18      81.510 100.590  85.160  1.00  0.00           N
ATOM   4096  HN  VAL G  18      81.680  99.860  84.490  1.00  0.00           H
ATOM   4097  CA  VAL G  18      80.250 101.310  85.040  1.00  0.00           C
ATOM   4098  HA  VAL G  18      80.200 102.120  85.750  1.00  0.00           H
ATOM   4099  CB  VAL G  18      80.070 101.900  83.640  1.00  0.00           C
ATOM   4100  HB  VAL G  18      80.180 101.090  82.880  1.00  0.00           H
ATOM   4101  CG1 VAL G  18      78.690 102.550  83.480  1.00  0.00           C
ATOM   4102 HG11 VAL G  18      78.620 103.040  82.480  1.00  0.00           H
ATOM   4103 HG12 VAL G  18      77.860 101.810  83.530  1.00  0.00           H
ATOM   4104 HG13 VAL G  18      78.530 103.320  84.260  1.00  0.00           H
ATOM   4105  CG2 VAL G  18      81.180 102.940  83.400  1.00  0.00           C
ATOM   4106 HG21 VAL G  18      81.040 103.420  82.410  1.00  0.00           H
ATOM   4107 HG22 VAL G  18      81.140 103.740  84.180  1.00  0.00           H
ATOM   4108 HG23 VAL G  18      82.190 102.480  83.430  1.00  0.00           H
ATOM   4109  C   VAL G  18      79.100 100.390  85.380  1.00  0.00           C
ATOM   4110  O   VAL G  18      78.740  99.480  84.630  1.00  0.00           O
ATOM   4111  N   PHE G  19      78.470 100.600  86.550  1.00  0.00           N
ATOM   4112  HN  PHE G  19      78.810 101.280  87.210  1.00  0.00           H
ATOM   4113  CA  PHE G  19      77.240  99.930  86.930  1.00  0.00           C
ATOM   4114  HA  PHE G  19      77.370  98.870  86.740  1.00  0.00           H
ATOM   4115  CB  PHE G  19      77.050 100.120  88.460  1.00  0.00           C
ATOM   4116  HB1 PHE G  19      77.010 101.210  88.660  1.00  0.00           H
ATOM   4117  HB2 PHE G  19      77.920  99.700  89.000  1.00  0.00           H
ATOM   4118  CG  PHE G  19      75.800  99.490  89.030  1.00  0.00           C
ATOM   4119  CD1 PHE G  19      75.550  98.120  88.830  1.00  0.00           C
ATOM   4120  HD1 PHE G  19      76.230  97.530  88.250  1.00  0.00           H
ATOM   4121  CE1 PHE G  19      74.410  97.520  89.380  1.00  0.00           C
ATOM   4122  HE1 PHE G  19      74.240  96.470  89.240  1.00  0.00           H
ATOM   4123  CZ  PHE G  19      73.500  98.300  90.110  1.00  0.00           C
ATOM   4124  HZ  PHE G  19      72.610  97.840  90.520  1.00  0.00           H
ATOM   4125  CD2 PHE G  19      74.890 100.250  89.780  1.00  0.00           C
ATOM   4126  HD2 PHE G  19      75.060 101.300  89.940  1.00  0.00           H
ATOM   4127  CE2 PHE G  19      73.740  99.660  90.310  1.00  0.00           C
ATOM   4128  HE2 PHE G  19      73.040 100.270  90.850  1.00  0.00           H
ATOM   4129  C   PHE G  19      76.010 100.360  86.120  1.00  0.00           C
ATOM   4130  O   PHE G  19      75.250  99.520  85.630  1.00  0.00           O
ATOM   4131  N   PHE G  20      75.820 101.680  85.930  1.00  0.00           N
ATOM   4132  HN  PHE G  20      76.470 102.330  86.300  1.00  0.00           H
ATOM   4133  CA  PHE G  20      74.660 102.290  85.310  1.00  0.00           C
ATOM   4134  HA  PHE G  20      74.330 101.680  84.480  1.00  0.00           H
ATOM   4135  CB  PHE G  20      73.510 102.530  86.350  1.00  0.00           C
ATOM   4136  HB1 PHE G  20      73.000 103.510  86.230  1.00  0.00           H
ATOM   4137  HB2 PHE G  20      73.940 102.520  87.370  1.00  0.00           H
ATOM   4138  CG  PHE G  20      72.430 101.480  86.300  1.00  0.00           C
ATOM   4139  CD1 PHE G  20      71.250 101.720  85.580  1.00  0.00           C
ATOM   4140  HD1 PHE G  20      71.160 102.610  84.980  1.00  0.00           H
ATOM   4141  CE1 PHE G  20      70.190 100.810  85.650  1.00  0.00           C
ATOM   4142  HE1 PHE G  20      69.280 101.020  85.090  1.00  0.00           H
ATOM   4143  CZ  PHE G  20      70.290  99.660  86.440  1.00  0.00           C
ATOM   4144  HZ  PHE G  20      69.480  98.960  86.460  1.00  0.00           H
ATOM   4145  CD2 PHE G  20      72.530 100.320  87.070  1.00  0.00           C
ATOM   4146  HD2 PHE G  20      73.440 100.120  87.610  1.00  0.00           H
ATOM   4147  CE2 PHE G  20      71.470  99.410  87.150  1.00  0.00           C
ATOM   4148  HE2 PHE G  20      71.580  98.500  87.720  1.00  0.00           H
ATOM   4149  C   PHE G  20      75.040 103.630  84.720  1.00  0.00           C
ATOM   4150  O   PHE G  20      76.160 104.130  84.910  1.00  0.00           O
ATOM   4151  N   ALA G  21      74.120 104.270  83.980  1.00  0.00           N
ATOM   4152  HN  ALA G  21      73.230 103.860  83.760  1.00  0.00           H
ATOM   4153  CA  ALA G  21      74.290 105.620  83.490  1.00  0.00           C
ATOM   4154  HA  ALA G  21      75.130 106.090  83.970  1.00  0.00           H
ATOM   4155  CB  ALA G  21      74.500 105.580  81.960  1.00  0.00           C
ATOM   4156  HB1 ALA G  21      75.330 104.890  81.710  1.00  0.00           H
ATOM   4157  HB2 ALA G  21      73.590 105.190  81.450  1.00  0.00           H
ATOM   4158  HB3 ALA G  21      74.750 106.580  81.550  1.00  0.00           H
ATOM   4159  C   ALA G  21      73.080 106.470  83.870  1.00  0.00           C
ATOM   4160  O   ALA G  21      72.610 106.430  85.000  1.00  0.00           O
ATOM   4161  N   GLU G  22      72.610 107.280  82.910  1.00  0.00           N
ATOM   4162  HN  GLU G  22      73.060 107.300  82.020  1.00  0.00           H
ATOM   4163  CA  GLU G  22      71.450 108.140  82.980  1.00  0.00           C
ATOM   4164  HA  GLU G  22      71.250 108.340  84.020  1.00  0.00           H
ATOM   4165  CB  GLU G  22      71.770 109.510  82.300  1.00  0.00           C
ATOM   4166  HB1 GLU G  22      72.590 109.950  82.930  1.00  0.00           H
ATOM   4167  HB2 GLU G  22      70.910 110.200  82.370  1.00  0.00           H
ATOM   4168  CG  GLU G  22      72.270 109.420  80.830  1.00  0.00           C
ATOM   4169  HG1 GLU G  22      71.380 109.410  80.170  1.00  0.00           H
ATOM   4170  HG2 GLU G  22      72.840 108.490  80.640  1.00  0.00           H
ATOM   4171  CD  GLU G  22      73.180 110.570  80.390  1.00  0.00           C
ATOM   4172  OE1 GLU G  22      72.800 111.320  79.450  1.00  0.00           O
ATOM   4173  OE2 GLU G  22      74.330 110.670  80.910  1.00  0.00           O
ATOM   4174  C   GLU G  22      70.200 107.430  82.450  1.00  0.00           C
ATOM   4175  O   GLU G  22      70.270 106.290  82.000  1.00  0.00           O
ATOM   4176  N   ASP G  23      69.000 108.060  82.590  1.00  0.00           N
ATOM   4177  HN  ASP G  23      68.990 109.010  82.880  1.00  0.00           H
ATOM   4178  CA  ASP G  23      67.670 107.470  82.380  1.00  0.00           C
ATOM   4179  HA  ASP G  23      67.030 108.070  83.010  1.00  0.00           H
ATOM   4180  CB  ASP G  23      67.170 107.610  80.910  1.00  0.00           C
ATOM   4181  HB1 ASP G  23      66.550 106.750  80.600  1.00  0.00           H
ATOM   4182  HB2 ASP G  23      68.030 107.680  80.220  1.00  0.00           H
ATOM   4183  CG  ASP G  23      66.280 108.830  80.770  1.00  0.00           C
ATOM   4184  OD1 ASP G  23      65.340 108.980  81.590  1.00  0.00           O
ATOM   4185  OD2 ASP G  23      66.450 109.610  79.800  1.00  0.00           O
ATOM   4186  C   ASP G  23      67.460 106.070  82.990  1.00  0.00           C
ATOM   4187  O   ASP G  23      66.930 105.130  82.380  1.00  0.00           O
ATOM   4188  N   VAL G  24      67.870 105.930  84.260  1.00  0.00           N
ATOM   4189  HN  VAL G  24      68.350 106.690  84.690  1.00  0.00           H
ATOM   4190  CA  VAL G  24      67.670 104.750  85.080  1.00  0.00           C
ATOM   4191  HA  VAL G  24      68.080 103.910  84.540  1.00  0.00           H
ATOM   4192  CB  VAL G  24      68.410 104.880  86.400  1.00  0.00           C
ATOM   4193  HB  VAL G  24      67.980 105.700  87.000  1.00  0.00           H
ATOM   4194  CG1 VAL G  24      68.300 103.570  87.210  1.00  0.00           C
ATOM   4195 HG11 VAL G  24      69.000 103.610  88.070  1.00  0.00           H
ATOM   4196 HG12 VAL G  24      67.270 103.420  87.570  1.00  0.00           H
ATOM   4197 HG13 VAL G  24      68.580 102.710  86.570  1.00  0.00           H
ATOM   4198  CG2 VAL G  24      69.890 105.210  86.110  1.00  0.00           C
ATOM   4199 HG21 VAL G  24      70.500 105.120  87.040  1.00  0.00           H
ATOM   4200 HG22 VAL G  24      70.310 104.530  85.350  1.00  0.00           H
ATOM   4201 HG23 VAL G  24      70.010 106.250  85.740  1.00  0.00           H
ATOM   4202  C   VAL G  24      66.190 104.440  85.310  1.00  0.00           C
ATOM   4203  O   VAL G  24      65.760 103.290  85.250  1.00  0.00           O
ATOM   4204  N   GLY G  25      65.380 105.490  85.570  1.00  0.00           N
ATOM   4205  HN  GLY G  25      65.760 106.410  85.600  1.00  0.00           H
ATOM   4206  CA  GLY G  25      63.920 105.400  85.670  1.00  0.00           C
ATOM   4207  HA1 GLY G  25      63.550 106.420  85.680  1.00  0.00           H
ATOM   4208  HA2 GLY G  25      63.550 104.840  84.830  1.00  0.00           H
ATOM   4209  C   GLY G  25      63.420 104.760  86.930  1.00  0.00           C
ATOM   4210  O   GLY G  25      63.100 105.430  87.920  1.00  0.00           O
ATOM   4211  N   SER G  26      63.250 103.430  86.900  1.00  0.00           N
ATOM   4212  HN  SER G  26      63.460 102.960  86.040  1.00  0.00           H
ATOM   4213  CA  SER G  26      62.830 102.620  88.030  1.00  0.00           C
ATOM   4214  HA  SER G  26      62.820 103.220  88.940  1.00  0.00           H
ATOM   4215  CB  SER G  26      61.430 101.990  87.810  1.00  0.00           C
ATOM   4216  HB1 SER G  26      61.330 100.980  88.260  1.00  0.00           H
ATOM   4217  HB2 SER G  26      61.240 101.900  86.720  1.00  0.00           H
ATOM   4218  OG  SER G  26      60.410 102.800  88.410  1.00  0.00           O
ATOM   4219  HG1 SER G  26      60.470 103.680  87.970  1.00  0.00           H
ATOM   4220  C   SER G  26      63.800 101.500  88.270  1.00  0.00           C
ATOM   4221  O   SER G  26      63.840 100.520  87.520  1.00  0.00           O
ATOM   4222  N   ASN G  27      64.570 101.550  89.370  1.00  0.00           N
ATOM   4223  HN  ASN G  27      64.520 102.330  89.990  1.00  0.00           H
ATOM   4224  CA  ASN G  27      65.380 100.410  89.780  1.00  0.00           C
ATOM   4225  HA  ASN G  27      65.290  99.620  89.050  1.00  0.00           H
ATOM   4226  CB  ASN G  27      66.900 100.720  89.830  1.00  0.00           C
ATOM   4227  HB1 ASN G  27      67.230 101.040  88.820  1.00  0.00           H
ATOM   4228  HB2 ASN G  27      67.450  99.790  90.080  1.00  0.00           H
ATOM   4229  CG  ASN G  27      67.290 101.760  90.870  1.00  0.00           C
ATOM   4230  OD1 ASN G  27      67.200 101.530  92.080  1.00  0.00           O
ATOM   4231  ND2 ASN G  27      67.760 102.940  90.410  1.00  0.00           N
ATOM   4232 HD21 ASN G  27      67.790 103.110  89.430  1.00  0.00           H
ATOM   4233 HD22 ASN G  27      68.130 103.590  91.060  1.00  0.00           H
ATOM   4234  C   ASN G  27      64.820  99.840  91.070  1.00  0.00           C
ATOM   4235  O   ASN G  27      64.080 100.490  91.810  1.00  0.00           O
ATOM   4236  N   LYS G  28      65.120  98.570  91.350  1.00  0.00           N
ATOM   4237  HN  LYS G  28      65.620  98.010  90.690  1.00  0.00           H
ATOM   4238  CA  LYS G  28      64.860  98.000  92.650  1.00  0.00           C
ATOM   4239  HA  LYS G  28      64.950  98.780  93.400  1.00  0.00           H
ATOM   4240  CB  LYS G  28      63.440  97.360  92.750  1.00  0.00           C
ATOM   4241  HB1 LYS G  28      63.320  96.610  91.940  1.00  0.00           H
ATOM   4242  HB2 LYS G  28      62.700  98.160  92.580  1.00  0.00           H
ATOM   4243  CG  LYS G  28      63.180  96.700  94.120  1.00  0.00           C
ATOM   4244  HG1 LYS G  28      63.330  97.480  94.900  1.00  0.00           H
ATOM   4245  HG2 LYS G  28      63.930  95.900  94.290  1.00  0.00           H
ATOM   4246  CD  LYS G  28      61.780  96.080  94.300  1.00  0.00           C
ATOM   4247  HD1 LYS G  28      61.590  95.350  93.470  1.00  0.00           H
ATOM   4248  HD2 LYS G  28      61.830  95.510  95.250  1.00  0.00           H
ATOM   4249  CE  LYS G  28      60.640  97.090  94.370  1.00  0.00           C
ATOM   4250  HE1 LYS G  28      60.400  97.510  93.370  1.00  0.00           H
ATOM   4251  HE2 LYS G  28      60.900  97.930  95.060  1.00  0.00           H
ATOM   4252  NZ  LYS G  28      59.430  96.440  94.910  1.00  0.00           N
ATOM   4253  HZ1 LYS G  28      58.660  97.150  95.000  1.00  0.00           H
ATOM   4254  HZ2 LYS G  28      59.110  95.650  94.300  1.00  0.00           H
ATOM   4255  HZ3 LYS G  28      59.650  96.050  95.870  1.00  0.00           H
ATOM   4256  C   LYS G  28      65.930  96.970  92.960  1.00  0.00           C
ATOM   4257  O   LYS G  28      65.940  95.880  92.400  1.00  0.00           O
ATOM   4258  N   GLY G  29      66.830  97.280  93.910  1.00  0.00           N
ATOM   4259  HN  GLY G  29      66.810  98.190  94.340  1.00  0.00           H
ATOM   4260  CA  GLY G  29      67.860  96.360  94.390  1.00  0.00           C
ATOM   4261  HA1 GLY G  29      68.140  96.710  95.370  1.00  0.00           H
ATOM   4262  HA2 GLY G  29      67.460  95.360  94.400  1.00  0.00           H
ATOM   4263  C   GLY G  29      69.120  96.330  93.560  1.00  0.00           C
ATOM   4264  O   GLY G  29      69.230  95.570  92.610  1.00  0.00           O
ATOM   4265  N   ALA G  30      70.100  97.130  93.970  1.00  0.00           N
ATOM   4266  HN  ALA G  30      69.940  97.760  94.740  1.00  0.00           H
ATOM   4267  CA  ALA G  30      71.370  97.340  93.320  1.00  0.00           C
ATOM   4268  HA  ALA G  30      71.450  96.730  92.430  1.00  0.00           H
ATOM   4269  CB  ALA G  30      71.460  98.840  92.970  1.00  0.00           C
ATOM   4270  HB1 ALA G  30      70.710  99.090  92.190  1.00  0.00           H
ATOM   4271  HB2 ALA G  30      71.250  99.460  93.860  1.00  0.00           H
ATOM   4272  HB3 ALA G  30      72.470  99.100  92.590  1.00  0.00           H
ATOM   4273  C   ALA G  30      72.530  97.000  94.250  1.00  0.00           C
ATOM   4274  O   ALA G  30      72.680  97.580  95.320  1.00  0.00           O
ATOM   4275  N   ILE G  31      73.390  96.040  93.860  1.00  0.00           N
ATOM   4276  HN  ILE G  31      73.230  95.510  93.020  1.00  0.00           H
ATOM   4277  CA  ILE G  31      74.550  95.680  94.660  1.00  0.00           C
ATOM   4278  HA  ILE G  31      74.700  96.400  95.440  1.00  0.00           H
ATOM   4279  CB  ILE G  31      74.420  94.310  95.340  1.00  0.00           C
ATOM   4280  HB  ILE G  31      74.360  93.520  94.550  1.00  0.00           H
ATOM   4281  CG2 ILE G  31      75.670  94.030  96.200  1.00  0.00           C
ATOM   4282 HG21 ILE G  31      75.590  93.050  96.710  1.00  0.00           H
ATOM   4283 HG22 ILE G  31      76.600  93.990  95.600  1.00  0.00           H
ATOM   4284 HG23 ILE G  31      75.790  94.810  96.980  1.00  0.00           H
ATOM   4285  CG1 ILE G  31      73.110  94.260  96.170  1.00  0.00           C
ATOM   4286 HG11 ILE G  31      72.250  94.380  95.480  1.00  0.00           H
ATOM   4287 HG12 ILE G  31      73.110  95.130  96.860  1.00  0.00           H
ATOM   4288  CD  ILE G  31      72.910  92.980  96.980  1.00  0.00           C
ATOM   4289  HD1 ILE G  31      71.900  92.980  97.460  1.00  0.00           H
ATOM   4290  HD2 ILE G  31      72.990  92.080  96.330  1.00  0.00           H
ATOM   4291  HD3 ILE G  31      73.670  92.910  97.780  1.00  0.00           H
ATOM   4292  C   ILE G  31      75.800  95.720  93.800  1.00  0.00           C
ATOM   4293  O   ILE G  31      75.920  95.030  92.790  1.00  0.00           O
ATOM   4294  N   ILE G  32      76.790  96.540  94.210  1.00  0.00           N
ATOM   4295  HN  ILE G  32      76.660  97.130  95.010  1.00  0.00           H
ATOM   4296  CA  ILE G  32      78.120  96.520  93.640  1.00  0.00           C
ATOM   4297  HA  ILE G  32      78.170  95.740  92.890  1.00  0.00           H
ATOM   4298  CB  ILE G  32      78.530  97.820  92.940  1.00  0.00           C
ATOM   4299  HB  ILE G  32      77.800  97.980  92.110  1.00  0.00           H
ATOM   4300  CG2 ILE G  32      78.420  99.030  93.900  1.00  0.00           C
ATOM   4301 HG21 ILE G  32      78.630  99.970  93.360  1.00  0.00           H
ATOM   4302 HG22 ILE G  32      77.410  99.100  94.340  1.00  0.00           H
ATOM   4303 HG23 ILE G  32      79.160  98.940  94.720  1.00  0.00           H
ATOM   4304  CG1 ILE G  32      79.950  97.720  92.330  1.00  0.00           C
ATOM   4305 HG11 ILE G  32      80.070  96.720  91.850  1.00  0.00           H
ATOM   4306 HG12 ILE G  32      80.710  97.790  93.140  1.00  0.00           H
ATOM   4307  CD  ILE G  32      80.210  98.780  91.260  1.00  0.00           C
ATOM   4308  HD1 ILE G  32      81.240  98.680  90.850  1.00  0.00           H
ATOM   4309  HD2 ILE G  32      79.490  98.680  90.420  1.00  0.00           H
ATOM   4310  HD3 ILE G  32      80.110  99.810  91.670  1.00  0.00           H
ATOM   4311  C   ILE G  32      79.120  96.120  94.700  1.00  0.00           C
ATOM   4312  O   ILE G  32      79.250  96.740  95.760  1.00  0.00           O
ATOM   4313  N   GLY G  33      79.850  95.020  94.460  1.00  0.00           N
ATOM   4314  HN  GLY G  33      79.700  94.480  93.630  1.00  0.00           H
ATOM   4315  CA  GLY G  33      80.820  94.530  95.430  1.00  0.00           C
ATOM   4316  HA1 GLY G  33      81.430  95.350  95.780  1.00  0.00           H
ATOM   4317  HA2 GLY G  33      80.270  94.020  96.210  1.00  0.00           H
ATOM   4318  C   GLY G  33      81.700  93.520  94.780  1.00  0.00           C
ATOM   4319  O   GLY G  33      81.270  92.430  94.440  1.00  0.00           O
ATOM   4320  N   LEU G  34      82.980  93.880  94.560  1.00  0.00           N
ATOM   4321  HN  LEU G  34      83.320  94.770  94.840  1.00  0.00           H
ATOM   4322  CA  LEU G  34      83.940  93.050  93.860  1.00  0.00           C
ATOM   4323  HA  LEU G  34      83.500  92.780  92.910  1.00  0.00           H
ATOM   4324  CB  LEU G  34      85.230  93.860  93.560  1.00  0.00           C
ATOM   4325  HB1 LEU G  34      85.990  93.150  93.150  1.00  0.00           H
ATOM   4326  HB2 LEU G  34      85.650  94.280  94.500  1.00  0.00           H
ATOM   4327  CG  LEU G  34      85.120  94.980  92.500  1.00  0.00           C
ATOM   4328  HG  LEU G  34      84.620  94.550  91.590  1.00  0.00           H
ATOM   4329  CD1 LEU G  34      84.310  96.220  92.950  1.00  0.00           C
ATOM   4330 HD11 LEU G  34      84.390  97.010  92.170  1.00  0.00           H
ATOM   4331 HD12 LEU G  34      83.240  95.980  93.070  1.00  0.00           H
ATOM   4332 HD13 LEU G  34      84.720  96.620  93.900  1.00  0.00           H
ATOM   4333  CD2 LEU G  34      86.520  95.440  92.080  1.00  0.00           C
ATOM   4334 HD21 LEU G  34      86.460  96.210  91.270  1.00  0.00           H
ATOM   4335 HD22 LEU G  34      87.050  95.880  92.950  1.00  0.00           H
ATOM   4336 HD23 LEU G  34      87.120  94.590  91.710  1.00  0.00           H
ATOM   4337  C   LEU G  34      84.270  91.720  94.540  1.00  0.00           C
ATOM   4338  O   LEU G  34      84.360  90.690  93.880  1.00  0.00           O
ATOM   4339  N   MET G  35      84.440  91.740  95.880  1.00  0.00           N
ATOM   4340  HN  MET G  35      84.360  92.600  96.390  1.00  0.00           H
ATOM   4341  CA  MET G  35      84.830  90.580  96.680  1.00  0.00           C
ATOM   4342  HA  MET G  35      84.730  89.680  96.090  1.00  0.00           H
ATOM   4343  CB  MET G  35      86.290  90.760  97.160  1.00  0.00           C
ATOM   4344  HB1 MET G  35      86.350  91.650  97.810  1.00  0.00           H
ATOM   4345  HB2 MET G  35      86.930  90.960  96.270  1.00  0.00           H
ATOM   4346  CG  MET G  35      86.880  89.550  97.920  1.00  0.00           C
ATOM   4347  HG1 MET G  35      86.240  89.310  98.790  1.00  0.00           H
ATOM   4348  HG2 MET G  35      87.870  89.840  98.340  1.00  0.00           H
ATOM   4349  SD  MET G  35      87.100  88.070  96.880  1.00  0.00           S
ATOM   4350  CE  MET G  35      87.270  86.940  98.290  1.00  0.00           C
ATOM   4351  HE1 MET G  35      87.520  85.910  97.960  1.00  0.00           H
ATOM   4352  HE2 MET G  35      88.070  87.280  98.990  1.00  0.00           H
ATOM   4353  HE3 MET G  35      86.320  86.880  98.860  1.00  0.00           H
ATOM   4354  C   MET G  35      83.880  90.460  97.870  1.00  0.00           C
ATOM   4355  O   MET G  35      84.210  90.800  99.010  1.00  0.00           O
ATOM   4356  N   VAL G  36      82.630  90.030  97.630  1.00  0.00           N
ATOM   4357  HN  VAL G  36      82.350  89.750  96.720  1.00  0.00           H
ATOM   4358  CA  VAL G  36      81.590  90.000  98.660  1.00  0.00           C
ATOM   4359  HA  VAL G  36      82.050  90.210  99.610  1.00  0.00           H
ATOM   4360  CB  VAL G  36      80.510  91.050  98.460  1.00  0.00           C
ATOM   4361  HB  VAL G  36      79.840  91.080  99.360  1.00  0.00           H
ATOM   4362  CG1 VAL G  36      81.180  92.430  98.320  1.00  0.00           C
ATOM   4363 HG11 VAL G  36      80.410  93.230  98.270  1.00  0.00           H
ATOM   4364 HG12 VAL G  36      81.850  92.630  99.180  1.00  0.00           H
ATOM   4365 HG13 VAL G  36      81.790  92.490  97.400  1.00  0.00           H
ATOM   4366  CG2 VAL G  36      79.630  90.790  97.220  1.00  0.00           C
ATOM   4367 HG21 VAL G  36      78.840  91.560  97.140  1.00  0.00           H
ATOM   4368 HG22 VAL G  36      80.240  90.850  96.300  1.00  0.00           H
ATOM   4369 HG23 VAL G  36      79.140  89.790  97.260  1.00  0.00           H
ATOM   4370  C   VAL G  36      80.990  88.610  98.820  1.00  0.00           C
ATOM   4371  O   VAL G  36      80.850  87.840  97.870  1.00  0.00           O
ATOM   4372  N   GLY G  37      80.630  88.260 100.070  1.00  0.00           N
ATOM   4373  HN  GLY G  37      80.760  88.910 100.820  1.00  0.00           H
ATOM   4374  CA  GLY G  37      80.060  86.960 100.410  1.00  0.00           C
ATOM   4375  HA1 GLY G  37      79.980  86.330  99.540  1.00  0.00           H
ATOM   4376  HA2 GLY G  37      80.690  86.540 101.180  1.00  0.00           H
ATOM   4377  C   GLY G  37      78.700  87.090 101.020  1.00  0.00           C
ATOM   4378  O   GLY G  37      78.540  87.690 102.080  1.00  0.00           O
ATOM   4379  N   GLY G  38      77.670  86.490 100.390  1.00  0.00           N
ATOM   4380  HN  GLY G  38      77.840  86.000  99.520  1.00  0.00           H
ATOM   4381  CA  GLY G  38      76.320  86.430 100.930  1.00  0.00           C
ATOM   4382  HA1 GLY G  38      75.800  85.660 100.380  1.00  0.00           H
ATOM   4383  HA2 GLY G  38      76.370  86.230 101.990  1.00  0.00           H
ATOM   4384  C   GLY G  38      75.530  87.700 100.760  1.00  0.00           C
ATOM   4385  O   GLY G  38      75.640  88.640 101.550  1.00  0.00           O
ATOM   4386  N   VAL G  39      74.690  87.770  99.710  1.00  0.00           N
ATOM   4387  HN  VAL G  39      74.550  86.980  99.110  1.00  0.00           H
ATOM   4388  CA  VAL G  39      73.950  88.980  99.380  1.00  0.00           C
ATOM   4389  HA  VAL G  39      73.860  89.580 100.270  1.00  0.00           H
ATOM   4390  CB  VAL G  39      74.630  89.840  98.300  1.00  0.00           C
ATOM   4391  HB  VAL G  39      74.180  90.860  98.360  1.00  0.00           H
ATOM   4392  CG1 VAL G  39      76.150  89.990  98.560  1.00  0.00           C
ATOM   4393 HG11 VAL G  39      76.580  90.750  97.880  1.00  0.00           H
ATOM   4394 HG12 VAL G  39      76.360  90.290  99.600  1.00  0.00           H
ATOM   4395 HG13 VAL G  39      76.670  89.020  98.380  1.00  0.00           H
ATOM   4396  CG2 VAL G  39      74.410  89.330  96.870  1.00  0.00           C
ATOM   4397 HG21 VAL G  39      75.030  89.910  96.150  1.00  0.00           H
ATOM   4398 HG22 VAL G  39      74.690  88.260  96.790  1.00  0.00           H
ATOM   4399 HG23 VAL G  39      73.350  89.450  96.570  1.00  0.00           H
ATOM   4400  C   VAL G  39      72.530  88.580  98.990  1.00  0.00           C
ATOM   4401  O   VAL G  39      72.300  87.600  98.270  1.00  0.00           O
ATOM   4402  N   VAL G  40      71.510  89.290  99.510  1.00  0.00           N
ATOM   4403  HN  VAL G  40      71.680  90.040 100.150  1.00  0.00           H
ATOM   4404  CA  VAL G  40      70.110  88.900  99.320  1.00  0.00           C
ATOM   4405  HA  VAL G  40      70.050  88.230  98.480  1.00  0.00           H
ATOM   4406  CB  VAL G  40      69.550  88.110 100.520  1.00  0.00           C
ATOM   4407  HB  VAL G  40      69.900  87.050 100.400  1.00  0.00           H
ATOM   4408  CG1 VAL G  40      70.120  88.610 101.860  1.00  0.00           C
ATOM   4409 HG11 VAL G  40      69.640  88.060 102.690  1.00  0.00           H
ATOM   4410 HG12 VAL G  40      71.210  88.420 101.930  1.00  0.00           H
ATOM   4411 HG13 VAL G  40      69.940  89.690 101.980  1.00  0.00           H
ATOM   4412  CG2 VAL G  40      68.000  88.100 100.550  1.00  0.00           C
ATOM   4413 HG21 VAL G  40      67.660  87.420 101.360  1.00  0.00           H
ATOM   4414 HG22 VAL G  40      67.590  89.110 100.770  1.00  0.00           H
ATOM   4415 HG23 VAL G  40      67.580  87.730  99.590  1.00  0.00           H
ATOM   4416  C   VAL G  40      69.220  90.070  98.910  1.00  0.00           C
ATOM   4417  O   VAL G  40      69.170  91.120  99.560  1.00  0.00           O
ATOM   4418  N   ILE G  41      68.480  89.910  97.790  1.00  0.00           N
ATOM   4419  HN  ILE G  41      68.540  89.040  97.280  1.00  0.00           H
ATOM   4420  CA  ILE G  41      67.580  90.920  97.250  1.00  0.00           C
ATOM   4421  HA  ILE G  41      67.600  91.790  97.880  1.00  0.00           H
ATOM   4422  CB  ILE G  41      67.990  91.350  95.830  1.00  0.00           C
ATOM   4423  HB  ILE G  41      68.080  90.430  95.200  1.00  0.00           H
ATOM   4424  CG2 ILE G  41      66.920  92.270  95.190  1.00  0.00           C
ATOM   4425 HG21 ILE G  41      67.240  92.630  94.200  1.00  0.00           H
ATOM   4426 HG22 ILE G  41      65.980  91.710  95.010  1.00  0.00           H
ATOM   4427 HG23 ILE G  41      66.720  93.150  95.830  1.00  0.00           H
ATOM   4428  CG1 ILE G  41      69.380  92.030  95.850  1.00  0.00           C
ATOM   4429 HG11 ILE G  41      70.130  91.310  96.240  1.00  0.00           H
ATOM   4430 HG12 ILE G  41      69.350  92.890  96.550  1.00  0.00           H
ATOM   4431  CD  ILE G  41      69.850  92.520  94.470  1.00  0.00           C
ATOM   4432  HD1 ILE G  41      70.900  92.900  94.540  1.00  0.00           H
ATOM   4433  HD2 ILE G  41      69.830  91.700  93.730  1.00  0.00           H
ATOM   4434  HD3 ILE G  41      69.230  93.360  94.100  1.00  0.00           H
ATOM   4435  C   ILE G  41      66.140  90.420  97.260  1.00  0.00           C
ATOM   4436  O   ILE G  41      65.780  89.470  96.580  1.00  0.00           O
ATOM   4437  N   ALA G  42      65.250  91.100  98.020  1.00  0.00           N
ATOM   4438  HN  ALA G  42      65.560  91.810  98.660  1.00  0.00           H
ATOM   4439  CA  ALA G  42      63.830  90.810  98.060  1.00  0.00           C
ATOM   4440  HA  ALA G  42      63.690  89.730  98.070  1.00  0.00           H
ATOM   4441  CB  ALA G  42      63.220  91.410  99.340  1.00  0.00           C
ATOM   4442  HB1 ALA G  42      63.730  90.980 100.230  1.00  0.00           H
ATOM   4443  HB2 ALA G  42      63.330  92.510  99.360  1.00  0.00           H
ATOM   4444  HB3 ALA G  42      62.140  91.160  99.420  1.00  0.00           H
ATOM   4445  C   ALA G  42      63.050  91.360  96.860  1.00  0.00           C
ATOM   4446  O   ALA G  42      61.920  90.950  96.580  1.00  0.00           O
ATOM   4447  N   NME G  43      63.670  92.270  96.100  1.00  0.00           N
ATOM   4448  HN  NME G  43      64.590  92.560  96.350  1.00  0.00           H
ATOM   4449  CH3 NME G  43      63.080  92.800  94.890  1.00  0.00           C
ATOM   4450 HH31 NME G  43      62.060  93.210  95.100  1.00  0.00           H
ATOM   4451 HH32 NME G  43      63.710  93.620  94.470  1.00  0.00           H
ATOM   4452 HH33 NME G  43      62.990  92.000  94.130  1.00  0.00           H
ATOM   4453  CH3 ACE H   0     137.150 106.680  71.660  1.00  0.00           C
ATOM   4454 HH31 ACE H   0     136.750 106.270  70.720  1.00  0.00           H
ATOM   4455 HH32 ACE H   0     137.550 107.700  71.470  1.00  0.00           H
ATOM   4456 HH33 ACE H   0     137.990 106.040  72.010  1.00  0.00           H
ATOM   4457  C   ACE H   0     136.090 106.730  72.690  1.00  0.00           C
ATOM   4458  O   ACE H   0     136.170 106.040  73.710  1.00  0.00           O
ATOM   4459  N   ASP H   1     135.070 107.550  72.460  1.00  0.00           N
ATOM   4460  HN  ASP H   1     135.040 108.090  71.620  1.00  0.00           H
ATOM   4461  CA  ASP H   1     133.950 107.710  73.370  1.00  0.00           C
ATOM   4462  HA  ASP H   1     133.800 106.780  73.910  1.00  0.00           H
ATOM   4463  CB  ASP H   1     134.250 108.880  74.350  1.00  0.00           C
ATOM   4464  HB1 ASP H   1     134.290 109.840  73.790  1.00  0.00           H
ATOM   4465  HB2 ASP H   1     135.250 108.720  74.810  1.00  0.00           H
ATOM   4466  CG  ASP H   1     133.240 109.010  75.460  1.00  0.00           C
ATOM   4467  OD1 ASP H   1     132.380 108.120  75.630  1.00  0.00           O
ATOM   4468  OD2 ASP H   1     133.340 110.020  76.210  1.00  0.00           O
ATOM   4469  C   ASP H   1     132.700 107.950  72.530  1.00  0.00           C
ATOM   4470  O   ASP H   1     132.730 108.740  71.580  1.00  0.00           O
ATOM   4471  N   ALA H   2     131.590 107.260  72.840  1.00  0.00           N
ATOM   4472  HN  ALA H   2     131.580 106.720  73.680  1.00  0.00           H
ATOM   4473  CA  ALA H   2     130.390 107.230  72.030  1.00  0.00           C
ATOM   4474  HA  ALA H   2     130.000 108.240  71.960  1.00  0.00           H
ATOM   4475  CB  ALA H   2     130.650 106.670  70.610  1.00  0.00           C
ATOM   4476  HB1 ALA H   2     131.370 107.300  70.060  1.00  0.00           H
ATOM   4477  HB2 ALA H   2     131.070 105.640  70.670  1.00  0.00           H
ATOM   4478  HB3 ALA H   2     129.710 106.630  70.020  1.00  0.00           H
ATOM   4479  C   ALA H   2     129.310 106.370  72.690  1.00  0.00           C
ATOM   4480  O   ALA H   2     129.110 105.200  72.370  1.00  0.00           O
ATOM   4481  N   GLU H   3     128.570 106.950  73.660  1.00  0.00           N
ATOM   4482  HN  GLU H   3     128.800 107.880  73.980  1.00  0.00           H
ATOM   4483  CA  GLU H   3     127.480 106.300  74.360  1.00  0.00           C
ATOM   4484  HA  GLU H   3     127.820 105.310  74.630  1.00  0.00           H
ATOM   4485  CB  GLU H   3     127.180 107.020  75.700  1.00  0.00           C
ATOM   4486  HB1 GLU H   3     127.040 108.110  75.500  1.00  0.00           H
ATOM   4487  HB2 GLU H   3     128.100 106.910  76.320  1.00  0.00           H
ATOM   4488  CG  GLU H   3     125.940 106.510  76.480  1.00  0.00           C
ATOM   4489  HG1 GLU H   3     125.910 105.400  76.460  1.00  0.00           H
ATOM   4490  HG2 GLU H   3     125.000 106.880  76.020  1.00  0.00           H
ATOM   4491  CD  GLU H   3     125.920 106.930  77.940  1.00  0.00           C
ATOM   4492  OE1 GLU H   3     126.990 107.340  78.480  1.00  0.00           O
ATOM   4493  OE2 GLU H   3     124.860 106.760  78.600  1.00  0.00           O
ATOM   4494  C   GLU H   3     126.230 106.080  73.510  1.00  0.00           C
ATOM   4495  O   GLU H   3     125.300 106.890  73.480  1.00  0.00           O
ATOM   4496  N   PHE H   4     126.190 104.960  72.770  1.00  0.00           N
ATOM   4497  HN  PHE H   4     127.020 104.420  72.680  1.00  0.00           H
ATOM   4498  CA  PHE H   4     124.990 104.440  72.130  1.00  0.00           C
ATOM   4499  HA  PHE H   4     124.500 105.250  71.620  1.00  0.00           H
ATOM   4500  CB  PHE H   4     125.300 103.310  71.110  1.00  0.00           C
ATOM   4501  HB1 PHE H   4     124.360 102.850  70.730  1.00  0.00           H
ATOM   4502  HB2 PHE H   4     125.900 102.500  71.600  1.00  0.00           H
ATOM   4503  CG  PHE H   4     126.070 103.830  69.930  1.00  0.00           C
ATOM   4504  CD1 PHE H   4     127.480 103.750  69.890  1.00  0.00           C
ATOM   4505  HD1 PHE H   4     128.020 103.360  70.740  1.00  0.00           H
ATOM   4506  CE1 PHE H   4     128.180 104.170  68.750  1.00  0.00           C
ATOM   4507  HE1 PHE H   4     129.260 104.120  68.740  1.00  0.00           H
ATOM   4508  CZ  PHE H   4     127.490 104.670  67.640  1.00  0.00           C
ATOM   4509  HZ  PHE H   4     128.030 105.000  66.770  1.00  0.00           H
ATOM   4510  CD2 PHE H   4     125.390 104.330  68.810  1.00  0.00           C
ATOM   4511  HD2 PHE H   4     124.310 104.380  68.820  1.00  0.00           H
ATOM   4512  CE2 PHE H   4     126.090 104.750  67.670  1.00  0.00           C
ATOM   4513  HE2 PHE H   4     125.550 105.130  66.810  1.00  0.00           H
ATOM   4514  C   PHE H   4     124.010 103.890  73.160  1.00  0.00           C
ATOM   4515  O   PHE H   4     124.300 102.900  73.840  1.00  0.00           O
ATOM   4516  N   ARG H   5     122.840 104.510  73.310  1.00  0.00           N
ATOM   4517  HN  ARG H   5     122.610 105.320  72.760  1.00  0.00           H
ATOM   4518  CA  ARG H   5     121.870 104.130  74.310  1.00  0.00           C
ATOM   4519  HA  ARG H   5     122.120 103.170  74.740  1.00  0.00           H
ATOM   4520  CB  ARG H   5     121.850 105.190  75.440  1.00  0.00           C
ATOM   4521  HB1 ARG H   5     121.730 106.200  74.990  1.00  0.00           H
ATOM   4522  HB2 ARG H   5     122.860 105.170  75.920  1.00  0.00           H
ATOM   4523  CG  ARG H   5     120.780 105.010  76.540  1.00  0.00           C
ATOM   4524  HG1 ARG H   5     120.860 103.970  76.940  1.00  0.00           H
ATOM   4525  HG2 ARG H   5     119.770 105.140  76.090  1.00  0.00           H
ATOM   4526  CD  ARG H   5     120.960 106.010  77.680  1.00  0.00           C
ATOM   4527  HD1 ARG H   5     120.920 107.050  77.270  1.00  0.00           H
ATOM   4528  HD2 ARG H   5     121.940 105.850  78.180  1.00  0.00           H
ATOM   4529  NE  ARG H   5     119.840 105.820  78.650  1.00  0.00           N
ATOM   4530  HE  ARG H   5     119.090 105.200  78.430  1.00  0.00           H
ATOM   4531  CZ  ARG H   5     119.770 106.450  79.820  1.00  0.00           C
ATOM   4532  NH1 ARG H   5     120.660 107.350  80.170  1.00  0.00           N
ATOM   4533 HH11 ARG H   5     121.260 107.680  79.450  1.00  0.00           H
ATOM   4534 HH12 ARG H   5     120.370 108.020  80.860  1.00  0.00           H
ATOM   4535  NH2 ARG H   5     118.780 106.200  80.650  1.00  0.00           N
ATOM   4536 HH21 ARG H   5     118.050 105.550  80.400  1.00  0.00           H
ATOM   4537 HH22 ARG H   5     118.860 106.550  81.590  1.00  0.00           H
ATOM   4538  C   ARG H   5     120.490 103.980  73.690  1.00  0.00           C
ATOM   4539  O   ARG H   5     119.960 104.920  73.110  1.00  0.00           O
ATOM   4540  N   HIS H   6     119.880 102.790  73.790  1.00  0.00           N
ATOM   4541  HN  HIS H   6     120.320 102.020  74.260  1.00  0.00           H
ATOM   4542  CA  HIS H   6     118.580 102.510  73.200  1.00  0.00           C
ATOM   4543  HA  HIS H   6     118.160 103.430  72.790  1.00  0.00           H
ATOM   4544  CB  HIS H   6     118.670 101.500  72.050  1.00  0.00           C
ATOM   4545  HB1 HIS H   6     117.750 100.880  71.950  1.00  0.00           H
ATOM   4546  HB2 HIS H   6     119.520 100.810  72.220  1.00  0.00           H
ATOM   4547  ND1 HIS H   6     117.760 102.560  70.010  1.00  0.00           N
ATOM   4548  CG  HIS H   6     118.880 102.220  70.760  1.00  0.00           C
ATOM   4549  CE1 HIS H   6     118.240 103.250  68.990  1.00  0.00           C
ATOM   4550  HE1 HIS H   6     117.640 103.730  68.210  1.00  0.00           H
ATOM   4551  NE2 HIS H   6     119.590 103.350  69.040  1.00  0.00           N
ATOM   4552  HE2 HIS H   6     120.140 103.960  68.450  1.00  0.00           H
ATOM   4553  CD2 HIS H   6     120.010 102.680  70.160  1.00  0.00           C
ATOM   4554  HD2 HIS H   6     121.030 102.610  70.490  1.00  0.00           H
ATOM   4555  C   HIS H   6     117.580 102.070  74.250  1.00  0.00           C
ATOM   4556  O   HIS H   6     117.700 101.010  74.880  1.00  0.00           O
ATOM   4557  N   ASP H   7     116.540 102.900  74.460  1.00  0.00           N
ATOM   4558  HN  ASP H   7     116.510 103.780  73.990  1.00  0.00           H
ATOM   4559  CA  ASP H   7     115.460 102.640  75.370  1.00  0.00           C
ATOM   4560  HA  ASP H   7     115.440 101.580  75.630  1.00  0.00           H
ATOM   4561  CB  ASP H   7     115.670 103.490  76.660  1.00  0.00           C
ATOM   4562  HB1 ASP H   7     115.660 104.560  76.400  1.00  0.00           H
ATOM   4563  HB2 ASP H   7     116.670 103.250  77.090  1.00  0.00           H
ATOM   4564  CG  ASP H   7     114.640 103.230  77.740  1.00  0.00           C
ATOM   4565  OD1 ASP H   7     114.050 102.120  77.770  1.00  0.00           O
ATOM   4566  OD2 ASP H   7     114.460 104.110  78.620  1.00  0.00           O
ATOM   4567  C   ASP H   7     114.140 102.950  74.660  1.00  0.00           C
ATOM   4568  O   ASP H   7     113.920 104.040  74.140  1.00  0.00           O
ATOM   4569  N   SER H   8     113.210 101.970  74.590  1.00  0.00           N
ATOM   4570  HN  SER H   8     113.410 101.070  74.990  1.00  0.00           H
ATOM   4571  CA  SER H   8     111.870 102.180  74.070  1.00  0.00           C
ATOM   4572  HA  SER H   8     111.680 103.250  74.010  1.00  0.00           H
ATOM   4573  CB  SER H   8     111.610 101.580  72.650  1.00  0.00           C
ATOM   4574  HB1 SER H   8     112.380 101.990  71.960  1.00  0.00           H
ATOM   4575  HB2 SER H   8     110.610 101.910  72.290  1.00  0.00           H
ATOM   4576  OG  SER H   8     111.670 100.160  72.610  1.00  0.00           O
ATOM   4577  HG1 SER H   8     111.320  99.880  71.740  1.00  0.00           H
ATOM   4578  C   SER H   8     110.880 101.640  75.070  1.00  0.00           C
ATOM   4579  O   SER H   8     111.100 100.610  75.710  1.00  0.00           O
ATOM   4580  N   GLY H   9     109.760 102.350  75.290  1.00  0.00           N
ATOM   4581  HN  GLY H   9     109.600 103.210  74.800  1.00  0.00           H
ATOM   4582  CA  GLY H   9     108.690 101.930  76.200  1.00  0.00           C
ATOM   4583  HA1 GLY H   9     108.890 100.950  76.610  1.00  0.00           H
ATOM   4584  HA2 GLY H   9     108.590 102.700  76.960  1.00  0.00           H
ATOM   4585  C   GLY H   9     107.400 101.870  75.450  1.00  0.00           C
ATOM   4586  O   GLY H   9     106.830 102.900  75.100  1.00  0.00           O
ATOM   4587  N   TYR H  10     106.890 100.660  75.200  1.00  0.00           N
ATOM   4588  HN  TYR H  10     107.370  99.840  75.500  1.00  0.00           H
ATOM   4589  CA  TYR H  10     105.610 100.450  74.550  1.00  0.00           C
ATOM   4590  HA  TYR H  10     105.080 101.390  74.460  1.00  0.00           H
ATOM   4591  CB  TYR H  10     105.740  99.810  73.140  1.00  0.00           C
ATOM   4592  HB1 TYR H  10     104.800  99.290  72.850  1.00  0.00           H
ATOM   4593  HB2 TYR H  10     106.550  99.050  73.150  1.00  0.00           H
ATOM   4594  CG  TYR H  10     106.040 100.830  72.070  1.00  0.00           C
ATOM   4595  CD1 TYR H  10     105.050 101.190  71.150  1.00  0.00           C
ATOM   4596  HD1 TYR H  10     104.060 100.760  71.240  1.00  0.00           H
ATOM   4597  CE1 TYR H  10     105.320 102.070  70.100  1.00  0.00           C
ATOM   4598  HE1 TYR H  10     104.550 102.330  69.390  1.00  0.00           H
ATOM   4599  CZ  TYR H  10     106.600 102.630  69.970  1.00  0.00           C
ATOM   4600  OH  TYR H  10     106.850 103.500  68.890  1.00  0.00           O
ATOM   4601  HH  TYR H  10     107.510 104.160  69.160  1.00  0.00           H
ATOM   4602  CD2 TYR H  10     107.330 101.390  71.920  1.00  0.00           C
ATOM   4603  HD2 TYR H  10     108.110 101.100  72.600  1.00  0.00           H
ATOM   4604  CE2 TYR H  10     107.600 102.290  70.880  1.00  0.00           C
ATOM   4605  HE2 TYR H  10     108.590 102.710  70.770  1.00  0.00           H
ATOM   4606  C   TYR H  10     104.750  99.570  75.450  1.00  0.00           C
ATOM   4607  O   TYR H  10     105.170  98.490  75.860  1.00  0.00           O
ATOM   4608  N   GLU H  11     103.530 100.050  75.760  1.00  0.00           N
ATOM   4609  HN  GLU H  11     103.240 100.920  75.370  1.00  0.00           H
ATOM   4610  CA  GLU H  11     102.520  99.310  76.490  1.00  0.00           C
ATOM   4611  HA  GLU H  11     102.590  98.270  76.190  1.00  0.00           H
ATOM   4612  CB  GLU H  11     102.680  99.390  78.030  1.00  0.00           C
ATOM   4613  HB1 GLU H  11     101.740  99.720  78.550  1.00  0.00           H
ATOM   4614  HB2 GLU H  11     103.460 100.150  78.260  1.00  0.00           H
ATOM   4615  CG  GLU H  11     103.120  98.040  78.640  1.00  0.00           C
ATOM   4616  HG1 GLU H  11     103.490  98.200  79.670  1.00  0.00           H
ATOM   4617  HG2 GLU H  11     103.940  97.600  78.040  1.00  0.00           H
ATOM   4618  CD  GLU H  11     101.980  97.030  78.680  1.00  0.00           C
ATOM   4619  OE1 GLU H  11     101.310  96.800  77.640  1.00  0.00           O
ATOM   4620  OE2 GLU H  11     101.780  96.430  79.770  1.00  0.00           O
ATOM   4621  C   GLU H  11     101.150  99.780  76.070  1.00  0.00           C
ATOM   4622  O   GLU H  11     100.930 100.970  75.780  1.00  0.00           O
ATOM   4623  N   VAL H  12     100.180  98.850  75.970  1.00  0.00           N
ATOM   4624  HN  VAL H  12     100.360  97.930  76.340  1.00  0.00           H
ATOM   4625  CA  VAL H  12      98.870  99.140  75.430  1.00  0.00           C
ATOM   4626  HA  VAL H  12      98.640 100.190  75.570  1.00  0.00           H
ATOM   4627  CB  VAL H  12      98.750  98.790  73.940  1.00  0.00           C
ATOM   4628  HB  VAL H  12      98.830  97.680  73.820  1.00  0.00           H
ATOM   4629  CG1 VAL H  12      97.390  99.290  73.400  1.00  0.00           C
ATOM   4630 HG11 VAL H  12      97.310  99.120  72.310  1.00  0.00           H
ATOM   4631 HG12 VAL H  12      96.540  98.750  73.880  1.00  0.00           H
ATOM   4632 HG13 VAL H  12      97.280 100.370  73.600  1.00  0.00           H
ATOM   4633  CG2 VAL H  12      99.900  99.410  73.130  1.00  0.00           C
ATOM   4634 HG21 VAL H  12      99.790  99.180  72.050  1.00  0.00           H
ATOM   4635 HG22 VAL H  12      99.920 100.510  73.260  1.00  0.00           H
ATOM   4636 HG23 VAL H  12     100.880  98.990  73.440  1.00  0.00           H
ATOM   4637  C   VAL H  12      97.830  98.350  76.210  1.00  0.00           C
ATOM   4638  O   VAL H  12      97.830  97.130  76.210  1.00  0.00           O
ATOM   4639  N   HIS H  13      96.890  99.050  76.880  1.00  0.00           N
ATOM   4640  HN  HIS H  13      96.900 100.040  76.920  1.00  0.00           H
ATOM   4641  CA  HIS H  13      95.910  98.370  77.710  1.00  0.00           C
ATOM   4642  HA  HIS H  13      95.610  97.450  77.220  1.00  0.00           H
ATOM   4643  CB  HIS H  13      96.490  98.060  79.110  1.00  0.00           C
ATOM   4644  HB1 HIS H  13      97.390  97.430  78.970  1.00  0.00           H
ATOM   4645  HB2 HIS H  13      95.760  97.490  79.710  1.00  0.00           H
ATOM   4646  ND1 HIS H  13      98.190  99.730  79.900  1.00  0.00           N
ATOM   4647  CG  HIS H  13      96.870  99.300  79.870  1.00  0.00           C
ATOM   4648  CE1 HIS H  13      98.160 100.880  80.540  1.00  0.00           C
ATOM   4649  HE1 HIS H  13      99.020 101.530  80.670  1.00  0.00           H
ATOM   4650  NE2 HIS H  13      96.910 101.210  80.930  1.00  0.00           N
ATOM   4651  HE2 HIS H  13      96.590 102.150  81.120  1.00  0.00           H
ATOM   4652  CD2 HIS H  13      96.080 100.190  80.530  1.00  0.00           C
ATOM   4653  HD2 HIS H  13      95.010 100.200  80.650  1.00  0.00           H
ATOM   4654  C   HIS H  13      94.660  99.220  77.880  1.00  0.00           C
ATOM   4655  O   HIS H  13      94.680 100.440  77.750  1.00  0.00           O
ATOM   4656  N   HIS H  14      93.530  98.570  78.200  1.00  0.00           N
ATOM   4657  HN  HIS H  14      93.510  97.580  78.230  1.00  0.00           H
ATOM   4658  CA  HIS H  14      92.310  99.220  78.670  1.00  0.00           C
ATOM   4659  HA  HIS H  14      92.540 100.060  79.310  1.00  0.00           H
ATOM   4660  CB  HIS H  14      91.360  99.630  77.520  1.00  0.00           C
ATOM   4661  HB1 HIS H  14      90.290  99.480  77.780  1.00  0.00           H
ATOM   4662  HB2 HIS H  14      91.570  99.000  76.640  1.00  0.00           H
ATOM   4663  ND1 HIS H  14      90.560 101.980  77.570  1.00  0.00           N
ATOM   4664  CG  HIS H  14      91.500 101.070  77.120  1.00  0.00           C
ATOM   4665  CE1 HIS H  14      90.890 103.130  77.030  1.00  0.00           C
ATOM   4666  HE1 HIS H  14      90.360 104.070  77.200  1.00  0.00           H
ATOM   4667  NE2 HIS H  14      91.970 103.010  76.230  1.00  0.00           N
ATOM   4668  HE2 HIS H  14      92.410 103.730  75.690  1.00  0.00           H
ATOM   4669  CD2 HIS H  14      92.360 101.680  76.270  1.00  0.00           C
ATOM   4670  HD2 HIS H  14      93.170 101.260  75.700  1.00  0.00           H
ATOM   4671  C   HIS H  14      91.600  98.180  79.500  1.00  0.00           C
ATOM   4672  O   HIS H  14      91.680  97.000  79.160  1.00  0.00           O
ATOM   4673  N   GLN H  15      90.890  98.580  80.570  1.00  0.00           N
ATOM   4674  HN  GLN H  15      90.990  99.520  80.920  1.00  0.00           H
ATOM   4675  CA  GLN H  15      89.920  97.740  81.260  1.00  0.00           C
ATOM   4676  HA  GLN H  15      89.820  96.790  80.760  1.00  0.00           H
ATOM   4677  CB  GLN H  15      90.270  97.500  82.760  1.00  0.00           C
ATOM   4678  HB1 GLN H  15      89.460  96.860  83.190  1.00  0.00           H
ATOM   4679  HB2 GLN H  15      90.260  98.460  83.310  1.00  0.00           H
ATOM   4680  CG  GLN H  15      91.600  96.760  83.040  1.00  0.00           C
ATOM   4681  HG1 GLN H  15      91.800  96.010  82.250  1.00  0.00           H
ATOM   4682  HG2 GLN H  15      91.520  96.230  84.010  1.00  0.00           H
ATOM   4683  CD  GLN H  15      92.770  97.740  83.190  1.00  0.00           C
ATOM   4684  OE1 GLN H  15      92.880  98.450  84.190  1.00  0.00           O
ATOM   4685  NE2 GLN H  15      93.680  97.760  82.190  1.00  0.00           N
ATOM   4686 HE21 GLN H  15      93.580  97.120  81.430  1.00  0.00           H
ATOM   4687 HE22 GLN H  15      94.470  98.350  82.290  1.00  0.00           H
ATOM   4688  C   GLN H  15      88.570  98.440  81.210  1.00  0.00           C
ATOM   4689  O   GLN H  15      88.340  99.440  81.890  1.00  0.00           O
ATOM   4690  N   LYS H  16      87.620  97.930  80.410  1.00  0.00           N
ATOM   4691  HN  LYS H  16      87.810  97.140  79.820  1.00  0.00           H
ATOM   4692  CA  LYS H  16      86.290  98.510  80.330  1.00  0.00           C
ATOM   4693  HA  LYS H  16      86.190  99.340  81.030  1.00  0.00           H
ATOM   4694  CB  LYS H  16      85.960  99.040  78.910  1.00  0.00           C
ATOM   4695  HB1 LYS H  16      84.950  99.500  78.930  1.00  0.00           H
ATOM   4696  HB2 LYS H  16      85.940  98.190  78.190  1.00  0.00           H
ATOM   4697  CG  LYS H  16      86.960 100.080  78.370  1.00  0.00           C
ATOM   4698  HG1 LYS H  16      87.930  99.580  78.160  1.00  0.00           H
ATOM   4699  HG2 LYS H  16      87.150 100.850  79.160  1.00  0.00           H
ATOM   4700  CD  LYS H  16      86.470 100.790  77.090  1.00  0.00           C
ATOM   4701  HD1 LYS H  16      86.180 100.020  76.340  1.00  0.00           H
ATOM   4702  HD2 LYS H  16      85.550 101.370  77.360  1.00  0.00           H
ATOM   4703  CE  LYS H  16      87.510 101.730  76.470  1.00  0.00           C
ATOM   4704  HE1 LYS H  16      88.360 101.150  76.050  1.00  0.00           H
ATOM   4705  HE2 LYS H  16      87.910 102.420  77.260  1.00  0.00           H
ATOM   4706  NZ  LYS H  16      86.940 102.570  75.400  1.00  0.00           N
ATOM   4707  HZ1 LYS H  16      86.930 103.560  75.750  1.00  0.00           H
ATOM   4708  HZ2 LYS H  16      87.510 102.570  74.520  1.00  0.00           H
ATOM   4709  HZ3 LYS H  16      85.960 102.290  75.150  1.00  0.00           H
ATOM   4710  C   LYS H  16      85.260  97.470  80.740  1.00  0.00           C
ATOM   4711  O   LYS H  16      85.070  96.480  80.040  1.00  0.00           O
ATOM   4712  N   LEU H  17      84.560  97.700  81.870  1.00  0.00           N
ATOM   4713  HN  LEU H  17      84.750  98.490  82.460  1.00  0.00           H
ATOM   4714  CA  LEU H  17      83.460  96.850  82.300  1.00  0.00           C
ATOM   4715  HA  LEU H  17      83.290  96.060  81.580  1.00  0.00           H
ATOM   4716  CB  LEU H  17      83.740  96.210  83.690  1.00  0.00           C
ATOM   4717  HB1 LEU H  17      83.510  96.940  84.490  1.00  0.00           H
ATOM   4718  HB2 LEU H  17      84.840  96.020  83.750  1.00  0.00           H
ATOM   4719  CG  LEU H  17      83.040  94.860  83.980  1.00  0.00           C
ATOM   4720  HG  LEU H  17      83.490  94.100  83.310  1.00  0.00           H
ATOM   4721  CD1 LEU H  17      83.290  94.400  85.420  1.00  0.00           C
ATOM   4722 HD11 LEU H  17      82.950  93.350  85.560  1.00  0.00           H
ATOM   4723 HD12 LEU H  17      84.370  94.450  85.670  1.00  0.00           H
ATOM   4724 HD13 LEU H  17      82.740  95.040  86.130  1.00  0.00           H
ATOM   4725  CD2 LEU H  17      81.520  94.870  83.730  1.00  0.00           C
ATOM   4726 HD21 LEU H  17      81.080  93.910  84.070  1.00  0.00           H
ATOM   4727 HD22 LEU H  17      81.030  95.700  84.280  1.00  0.00           H
ATOM   4728 HD23 LEU H  17      81.300  94.970  82.640  1.00  0.00           H
ATOM   4729  C   LEU H  17      82.210  97.720  82.360  1.00  0.00           C
ATOM   4730  O   LEU H  17      82.130  98.660  83.160  1.00  0.00           O
ATOM   4731  N   VAL H  18      81.220  97.440  81.510  1.00  0.00           N
ATOM   4732  HN  VAL H  18      81.320  96.690  80.850  1.00  0.00           H
ATOM   4733  CA  VAL H  18      79.960  98.170  81.480  1.00  0.00           C
ATOM   4734  HA  VAL H  18      79.930  98.910  82.270  1.00  0.00           H
ATOM   4735  CB  VAL H  18      79.750  98.900  80.150  1.00  0.00           C
ATOM   4736  HB  VAL H  18      79.790  98.160  79.310  1.00  0.00           H
ATOM   4737  CG1 VAL H  18      78.390  99.630  80.110  1.00  0.00           C
ATOM   4738 HG11 VAL H  18      78.300 100.220  79.180  1.00  0.00           H
ATOM   4739 HG12 VAL H  18      77.540  98.910  80.130  1.00  0.00           H
ATOM   4740 HG13 VAL H  18      78.290 100.320  80.970  1.00  0.00           H
ATOM   4741  CG2 VAL H  18      80.900  99.910  79.940  1.00  0.00           C
ATOM   4742 HG21 VAL H  18      80.730 100.490  79.010  1.00  0.00           H
ATOM   4743 HG22 VAL H  18      80.930 100.630  80.790  1.00  0.00           H
ATOM   4744 HG23 VAL H  18      81.880  99.400  79.870  1.00  0.00           H
ATOM   4745  C   VAL H  18      78.820  97.200  81.750  1.00  0.00           C
ATOM   4746  O   VAL H  18      78.730  96.130  81.160  1.00  0.00           O
ATOM   4747  N   PHE H  19      77.930  97.530  82.700  1.00  0.00           N
ATOM   4748  HN  PHE H  19      78.050  98.380  83.230  1.00  0.00           H
ATOM   4749  CA  PHE H  19      76.830  96.680  83.090  1.00  0.00           C
ATOM   4750  HA  PHE H  19      76.970  95.690  82.670  1.00  0.00           H
ATOM   4751  CB  PHE H  19      76.800  96.550  84.630  1.00  0.00           C
ATOM   4752  HB1 PHE H  19      76.660  97.550  85.090  1.00  0.00           H
ATOM   4753  HB2 PHE H  19      77.790  96.170  84.960  1.00  0.00           H
ATOM   4754  CG  PHE H  19      75.760  95.590  85.140  1.00  0.00           C
ATOM   4755  CD1 PHE H  19      74.790  96.020  86.060  1.00  0.00           C
ATOM   4756  HD1 PHE H  19      74.760  97.050  86.360  1.00  0.00           H
ATOM   4757  CE1 PHE H  19      73.860  95.110  86.580  1.00  0.00           C
ATOM   4758  HE1 PHE H  19      73.110  95.460  87.260  1.00  0.00           H
ATOM   4759  CZ  PHE H  19      73.890  93.770  86.190  1.00  0.00           C
ATOM   4760  HZ  PHE H  19      73.170  93.070  86.590  1.00  0.00           H
ATOM   4761  CD2 PHE H  19      75.780  94.240  84.760  1.00  0.00           C
ATOM   4762  HD2 PHE H  19      76.530  93.890  84.070  1.00  0.00           H
ATOM   4763  CE2 PHE H  19      74.850  93.330  85.270  1.00  0.00           C
ATOM   4764  HE2 PHE H  19      74.870  92.300  84.960  1.00  0.00           H
ATOM   4765  C   PHE H  19      75.540  97.210  82.470  1.00  0.00           C
ATOM   4766  O   PHE H  19      75.030  96.640  81.500  1.00  0.00           O
ATOM   4767  N   PHE H  20      74.970  98.310  83.000  1.00  0.00           N
ATOM   4768  HN  PHE H  20      75.320  98.730  83.840  1.00  0.00           H
ATOM   4769  CA  PHE H  20      73.950  99.080  82.310  1.00  0.00           C
ATOM   4770  HA  PHE H  20      73.570  98.530  81.470  1.00  0.00           H
ATOM   4771  CB  PHE H  20      72.760  99.470  83.230  1.00  0.00           C
ATOM   4772  HB1 PHE H  20      72.130 100.270  82.780  1.00  0.00           H
ATOM   4773  HB2 PHE H  20      73.130  99.830  84.200  1.00  0.00           H
ATOM   4774  CG  PHE H  20      71.850  98.300  83.470  1.00  0.00           C
ATOM   4775  CD1 PHE H  20      71.970  97.520  84.630  1.00  0.00           C
ATOM   4776  HD1 PHE H  20      72.760  97.750  85.330  1.00  0.00           H
ATOM   4777  CE1 PHE H  20      71.070  96.480  84.900  1.00  0.00           C
ATOM   4778  HE1 PHE H  20      71.170  95.880  85.790  1.00  0.00           H
ATOM   4779  CZ  PHE H  20      70.040  96.210  83.990  1.00  0.00           C
ATOM   4780  HZ  PHE H  20      69.360  95.390  84.180  1.00  0.00           H
ATOM   4781  CD2 PHE H  20      70.800  98.020  82.580  1.00  0.00           C
ATOM   4782  HD2 PHE H  20      70.680  98.630  81.690  1.00  0.00           H
ATOM   4783  CE2 PHE H  20      69.900  96.980  82.840  1.00  0.00           C
ATOM   4784  HE2 PHE H  20      69.100  96.780  82.140  1.00  0.00           H
ATOM   4785  C   PHE H  20      74.540 100.350  81.720  1.00  0.00           C
ATOM   4786  O   PHE H  20      75.600 100.840  82.130  1.00  0.00           O
ATOM   4787  N   ALA H  21      73.840 100.900  80.720  1.00  0.00           N
ATOM   4788  HN  ALA H  21      73.000 100.450  80.410  1.00  0.00           H
ATOM   4789  CA  ALA H  21      74.190 102.080  79.990  1.00  0.00           C
ATOM   4790  HA  ALA H  21      74.860 102.700  80.580  1.00  0.00           H
ATOM   4791  CB  ALA H  21      74.850 101.700  78.640  1.00  0.00           C
ATOM   4792  HB1 ALA H  21      75.760 101.100  78.830  1.00  0.00           H
ATOM   4793  HB2 ALA H  21      74.150 101.100  78.030  1.00  0.00           H
ATOM   4794  HB3 ALA H  21      75.140 102.600  78.060  1.00  0.00           H
ATOM   4795  C   ALA H  21      72.910 102.880  79.760  1.00  0.00           C
ATOM   4796  O   ALA H  21      71.840 102.480  80.200  1.00  0.00           O
ATOM   4797  N   GLU H  22      73.020 104.040  79.100  1.00  0.00           N
ATOM   4798  HN  GLU H  22      73.960 104.360  78.890  1.00  0.00           H
ATOM   4799  CA  GLU H  22      72.000 104.940  78.620  1.00  0.00           C
ATOM   4800  HA  GLU H  22      71.790 105.640  79.420  1.00  0.00           H
ATOM   4801  CB  GLU H  22      72.630 105.750  77.450  1.00  0.00           C
ATOM   4802  HB1 GLU H  22      71.860 106.480  77.090  1.00  0.00           H
ATOM   4803  HB2 GLU H  22      72.870 105.070  76.600  1.00  0.00           H
ATOM   4804  CG  GLU H  22      73.890 106.600  77.820  1.00  0.00           C
ATOM   4805  HG1 GLU H  22      73.750 107.080  78.810  1.00  0.00           H
ATOM   4806  HG2 GLU H  22      73.980 107.410  77.060  1.00  0.00           H
ATOM   4807  CD  GLU H  22      75.220 105.850  77.820  1.00  0.00           C
ATOM   4808  OE1 GLU H  22      76.030 106.010  76.870  1.00  0.00           O
ATOM   4809  OE2 GLU H  22      75.520 105.130  78.810  1.00  0.00           O
ATOM   4810  C   GLU H  22      70.620 104.340  78.210  1.00  0.00           C
ATOM   4811  O   GLU H  22      70.540 103.260  77.640  1.00  0.00           O
ATOM   4812  N   ASP H  23      69.500 105.050  78.510  1.00  0.00           N
ATOM   4813  HN  ASP H  23      69.620 106.000  78.830  1.00  0.00           H
ATOM   4814  CA  ASP H  23      68.120 104.630  78.280  1.00  0.00           C
ATOM   4815  HA  ASP H  23      67.510 105.340  78.840  1.00  0.00           H
ATOM   4816  CB  ASP H  23      67.720 104.750  76.780  1.00  0.00           C
ATOM   4817  HB1 ASP H  23      66.840 104.110  76.540  1.00  0.00           H
ATOM   4818  HB2 ASP H  23      68.560 104.440  76.130  1.00  0.00           H
ATOM   4819  CG  ASP H  23      67.290 106.160  76.430  1.00  0.00           C
ATOM   4820  OD1 ASP H  23      66.270 106.640  77.000  1.00  0.00           O
ATOM   4821  OD2 ASP H  23      67.890 106.760  75.510  1.00  0.00           O
ATOM   4822  C   ASP H  23      67.700 103.270  78.870  1.00  0.00           C
ATOM   4823  O   ASP H  23      67.440 102.300  78.140  1.00  0.00           O
ATOM   4824  N   VAL H  24      67.550 103.170  80.210  1.00  0.00           N
ATOM   4825  HN  VAL H  24      67.710 103.970  80.800  1.00  0.00           H
ATOM   4826  CA  VAL H  24      67.160 101.930  80.870  1.00  0.00           C
ATOM   4827  HA  VAL H  24      67.420 101.110  80.220  1.00  0.00           H
ATOM   4828  CB  VAL H  24      67.890 101.660  82.180  1.00  0.00           C
ATOM   4829  HB  VAL H  24      67.720 102.500  82.900  1.00  0.00           H
ATOM   4830  CG1 VAL H  24      67.420 100.330  82.820  1.00  0.00           C
ATOM   4831 HG11 VAL H  24      68.090 100.030  83.640  1.00  0.00           H
ATOM   4832 HG12 VAL H  24      66.390 100.430  83.240  1.00  0.00           H
ATOM   4833 HG13 VAL H  24      67.410  99.520  82.060  1.00  0.00           H
ATOM   4834  CG2 VAL H  24      69.390 101.570  81.880  1.00  0.00           C
ATOM   4835 HG21 VAL H  24      69.980 101.380  82.800  1.00  0.00           H
ATOM   4836 HG22 VAL H  24      69.600 100.750  81.160  1.00  0.00           H
ATOM   4837 HG23 VAL H  24      69.750 102.520  81.430  1.00  0.00           H
ATOM   4838  C   VAL H  24      65.670 101.840  81.110  1.00  0.00           C
ATOM   4839  O   VAL H  24      65.020 100.880  80.700  1.00  0.00           O
ATOM   4840  N   GLY H  25      65.070 102.810  81.830  1.00  0.00           N
ATOM   4841  HN  GLY H  25      65.610 103.600  82.140  1.00  0.00           H
ATOM   4842  CA  GLY H  25      63.650 102.780  82.130  1.00  0.00           C
ATOM   4843  HA1 GLY H  25      63.370 103.790  82.400  1.00  0.00           H
ATOM   4844  HA2 GLY H  25      63.110 102.430  81.270  1.00  0.00           H
ATOM   4845  C   GLY H  25      63.260 101.910  83.310  1.00  0.00           C
ATOM   4846  O   GLY H  25      62.690 102.380  84.290  1.00  0.00           O
ATOM   4847  N   SER H  26      63.500 100.590  83.240  1.00  0.00           N
ATOM   4848  HN  SER H  26      63.870 100.200  82.390  1.00  0.00           H
ATOM   4849  CA  SER H  26      63.160  99.690  84.340  1.00  0.00           C
ATOM   4850  HA  SER H  26      63.230 100.250  85.250  1.00  0.00           H
ATOM   4851  CB  SER H  26      61.700  99.150  84.240  1.00  0.00           C
ATOM   4852  HB1 SER H  26      61.590  98.140  84.700  1.00  0.00           H
ATOM   4853  HB2 SER H  26      61.420  99.070  83.170  1.00  0.00           H
ATOM   4854  OG  SER H  26      60.790 100.030  84.910  1.00  0.00           O
ATOM   4855  HG1 SER H  26      60.930 100.900  84.500  1.00  0.00           H
ATOM   4856  C   SER H  26      64.100  98.520  84.560  1.00  0.00           C
ATOM   4857  O   SER H  26      64.450  97.750  83.660  1.00  0.00           O
ATOM   4858  N   ASN H  27      64.500  98.310  85.830  1.00  0.00           N
ATOM   4859  HN  ASN H  27      64.250  98.980  86.530  1.00  0.00           H
ATOM   4860  CA  ASN H  27      65.330  97.200  86.260  1.00  0.00           C
ATOM   4861  HA  ASN H  27      65.150  96.360  85.600  1.00  0.00           H
ATOM   4862  CB  ASN H  27      66.850  97.570  86.190  1.00  0.00           C
ATOM   4863  HB1 ASN H  27      66.940  98.650  86.470  1.00  0.00           H
ATOM   4864  HB2 ASN H  27      67.220  97.470  85.150  1.00  0.00           H
ATOM   4865  CG  ASN H  27      67.780  96.810  87.140  1.00  0.00           C
ATOM   4866  OD1 ASN H  27      68.210  97.360  88.160  1.00  0.00           O
ATOM   4867  ND2 ASN H  27      68.090  95.530  86.850  1.00  0.00           N
ATOM   4868 HD21 ASN H  27      67.810  95.100  85.990  1.00  0.00           H
ATOM   4869 HD22 ASN H  27      68.670  95.030  87.490  1.00  0.00           H
ATOM   4870  C   ASN H  27      64.880  96.740  87.650  1.00  0.00           C
ATOM   4871  O   ASN H  27      64.410  97.510  88.480  1.00  0.00           O
ATOM   4872  N   LYS H  28      64.990  95.430  87.930  1.00  0.00           N
ATOM   4873  HN  LYS H  28      65.280  94.780  87.230  1.00  0.00           H
ATOM   4874  CA  LYS H  28      64.770  94.890  89.260  1.00  0.00           C
ATOM   4875  HA  LYS H  28      64.960  95.660  90.000  1.00  0.00           H
ATOM   4876  CB  LYS H  28      63.310  94.410  89.380  1.00  0.00           C
ATOM   4877  HB1 LYS H  28      63.060  93.850  88.450  1.00  0.00           H
ATOM   4878  HB2 LYS H  28      62.670  95.310  89.390  1.00  0.00           H
ATOM   4879  CG  LYS H  28      62.950  93.530  90.580  1.00  0.00           C
ATOM   4880  HG1 LYS H  28      63.290  94.010  91.520  1.00  0.00           H
ATOM   4881  HG2 LYS H  28      63.460  92.540  90.490  1.00  0.00           H
ATOM   4882  CD  LYS H  28      61.430  93.330  90.620  1.00  0.00           C
ATOM   4883  HD1 LYS H  28      60.960  94.320  90.810  1.00  0.00           H
ATOM   4884  HD2 LYS H  28      61.110  93.000  89.600  1.00  0.00           H
ATOM   4885  CE  LYS H  28      60.930  92.310  91.640  1.00  0.00           C
ATOM   4886  HE1 LYS H  28      61.290  92.570  92.650  1.00  0.00           H
ATOM   4887  HE2 LYS H  28      61.280  91.280  91.380  1.00  0.00           H
ATOM   4888  NZ  LYS H  28      59.460  92.300  91.660  1.00  0.00           N
ATOM   4889  HZ1 LYS H  28      59.080  91.350  91.920  1.00  0.00           H
ATOM   4890  HZ2 LYS H  28      59.100  93.000  92.360  1.00  0.00           H
ATOM   4891  HZ3 LYS H  28      59.080  92.560  90.710  1.00  0.00           H
ATOM   4892  C   LYS H  28      65.760  93.780  89.540  1.00  0.00           C
ATOM   4893  O   LYS H  28      65.770  92.780  88.830  1.00  0.00           O
ATOM   4894  N   GLY H  29      66.610  93.910  90.580  1.00  0.00           N
ATOM   4895  HN  GLY H  29      66.540  94.730  91.160  1.00  0.00           H
ATOM   4896  CA  GLY H  29      67.630  92.940  90.950  1.00  0.00           C
ATOM   4897  HA1 GLY H  29      67.930  93.150  91.960  1.00  0.00           H
ATOM   4898  HA2 GLY H  29      67.230  91.940  90.830  1.00  0.00           H
ATOM   4899  C   GLY H  29      68.860  93.020  90.090  1.00  0.00           C
ATOM   4900  O   GLY H  29      68.960  92.370  89.050  1.00  0.00           O
ATOM   4901  N   ALA H  30      69.850  93.820  90.520  1.00  0.00           N
ATOM   4902  HN  ALA H  30      69.730  94.380  91.350  1.00  0.00           H
ATOM   4903  CA  ALA H  30      71.070  94.080  89.790  1.00  0.00           C
ATOM   4904  HA  ALA H  30      71.120  93.470  88.890  1.00  0.00           H
ATOM   4905  CB  ALA H  30      71.070  95.570  89.400  1.00  0.00           C
ATOM   4906  HB1 ALA H  30      70.250  95.780  88.680  1.00  0.00           H
ATOM   4907  HB2 ALA H  30      70.880  96.200  90.300  1.00  0.00           H
ATOM   4908  HB3 ALA H  30      72.020  95.890  88.950  1.00  0.00           H
ATOM   4909  C   ALA H  30      72.300  93.770  90.630  1.00  0.00           C
ATOM   4910  O   ALA H  30      72.530  94.380  91.680  1.00  0.00           O
ATOM   4911  N   ILE H  31      73.120  92.790  90.190  1.00  0.00           N
ATOM   4912  HN  ILE H  31      72.890  92.280  89.360  1.00  0.00           H
ATOM   4913  CA  ILE H  31      74.310  92.350  90.900  1.00  0.00           C
ATOM   4914  HA  ILE H  31      74.470  92.960  91.780  1.00  0.00           H
ATOM   4915  CB  ILE H  31      74.210  90.870  91.320  1.00  0.00           C
ATOM   4916  HB  ILE H  31      74.110  90.260  90.400  1.00  0.00           H
ATOM   4917  CG2 ILE H  31      75.500  90.410  92.050  1.00  0.00           C
ATOM   4918 HG21 ILE H  31      75.360  89.380  92.440  1.00  0.00           H
ATOM   4919 HG22 ILE H  31      76.370  90.370  91.360  1.00  0.00           H
ATOM   4920 HG23 ILE H  31      75.740  91.080  92.900  1.00  0.00           H
ATOM   4921  CG1 ILE H  31      72.950  90.570  92.160  1.00  0.00           C
ATOM   4922 HG11 ILE H  31      72.890  89.470  92.250  1.00  0.00           H
ATOM   4923 HG12 ILE H  31      72.040  90.900  91.600  1.00  0.00           H
ATOM   4924  CD  ILE H  31      72.940  91.190  93.560  1.00  0.00           C
ATOM   4925  HD1 ILE H  31      72.060  90.830  94.130  1.00  0.00           H
ATOM   4926  HD2 ILE H  31      73.850  90.920  94.130  1.00  0.00           H
ATOM   4927  HD3 ILE H  31      72.880  92.300  93.480  1.00  0.00           H
ATOM   4928  C   ILE H  31      75.540  92.490  90.020  1.00  0.00           C
ATOM   4929  O   ILE H  31      75.630  91.860  88.970  1.00  0.00           O
ATOM   4930  N   ILE H  32      76.540  93.290  90.440  1.00  0.00           N
ATOM   4931  HN  ILE H  32      76.420  93.870  91.260  1.00  0.00           H
ATOM   4932  CA  ILE H  32      77.840  93.300  89.800  1.00  0.00           C
ATOM   4933  HA  ILE H  32      77.880  92.510  89.060  1.00  0.00           H
ATOM   4934  CB  ILE H  32      78.120  94.590  89.020  1.00  0.00           C
ATOM   4935  HB  ILE H  32      77.420  94.600  88.150  1.00  0.00           H
ATOM   4936  CG2 ILE H  32      77.810  95.830  89.880  1.00  0.00           C
ATOM   4937 HG21 ILE H  32      78.040  96.760  89.320  1.00  0.00           H
ATOM   4938 HG22 ILE H  32      76.740  95.860  90.170  1.00  0.00           H
ATOM   4939 HG23 ILE H  32      78.420  95.830  90.800  1.00  0.00           H
ATOM   4940  CG1 ILE H  32      79.560  94.650  88.450  1.00  0.00           C
ATOM   4941 HG11 ILE H  32      79.890  93.630  88.160  1.00  0.00           H
ATOM   4942 HG12 ILE H  32      80.250  95.010  89.250  1.00  0.00           H
ATOM   4943  CD  ILE H  32      79.680  95.560  87.220  1.00  0.00           C
ATOM   4944  HD1 ILE H  32      80.740  95.630  86.890  1.00  0.00           H
ATOM   4945  HD2 ILE H  32      79.090  95.140  86.380  1.00  0.00           H
ATOM   4946  HD3 ILE H  32      79.310  96.580  87.440  1.00  0.00           H
ATOM   4947  C   ILE H  32      78.940  92.940  90.790  1.00  0.00           C
ATOM   4948  O   ILE H  32      79.350  93.710  91.660  1.00  0.00           O
ATOM   4949  N   GLY H  33      79.490  91.720  90.640  1.00  0.00           N
ATOM   4950  HN  GLY H  33      79.170  91.110  89.910  1.00  0.00           H
ATOM   4951  CA  GLY H  33      80.450  91.160  91.580  1.00  0.00           C
ATOM   4952  HA1 GLY H  33      81.030  91.940  92.050  1.00  0.00           H
ATOM   4953  HA2 GLY H  33      79.890  90.580  92.300  1.00  0.00           H
ATOM   4954  C   GLY H  33      81.410  90.240  90.900  1.00  0.00           C
ATOM   4955  O   GLY H  33      81.050  89.120  90.540  1.00  0.00           O
ATOM   4956  N   LEU H  34      82.670  90.660  90.730  1.00  0.00           N
ATOM   4957  HN  LEU H  34      82.910  91.600  91.000  1.00  0.00           H
ATOM   4958  CA  LEU H  34      83.710  89.900  90.040  1.00  0.00           C
ATOM   4959  HA  LEU H  34      83.350  89.710  89.040  1.00  0.00           H
ATOM   4960  CB  LEU H  34      85.030  90.710  89.970  1.00  0.00           C
ATOM   4961  HB1 LEU H  34      85.850  90.070  89.570  1.00  0.00           H
ATOM   4962  HB2 LEU H  34      85.310  91.020  91.000  1.00  0.00           H
ATOM   4963  CG  LEU H  34      84.980  91.970  89.080  1.00  0.00           C
ATOM   4964  HG  LEU H  34      84.160  92.640  89.450  1.00  0.00           H
ATOM   4965  CD1 LEU H  34      86.300  92.750  89.200  1.00  0.00           C
ATOM   4966 HD11 LEU H  34      86.250  93.690  88.610  1.00  0.00           H
ATOM   4967 HD12 LEU H  34      86.510  93.000  90.250  1.00  0.00           H
ATOM   4968 HD13 LEU H  34      87.150  92.140  88.810  1.00  0.00           H
ATOM   4969  CD2 LEU H  34      84.710  91.630  87.610  1.00  0.00           C
ATOM   4970 HD21 LEU H  34      84.780  92.550  86.990  1.00  0.00           H
ATOM   4971 HD22 LEU H  34      85.460  90.910  87.230  1.00  0.00           H
ATOM   4972 HD23 LEU H  34      83.690  91.210  87.480  1.00  0.00           H
ATOM   4973  C   LEU H  34      84.040  88.530  90.620  1.00  0.00           C
ATOM   4974  O   LEU H  34      84.210  87.570  89.870  1.00  0.00           O
ATOM   4975  N   MET H  35      84.160  88.420  91.960  1.00  0.00           N
ATOM   4976  HN  MET H  35      84.030  89.210  92.550  1.00  0.00           H
ATOM   4977  CA  MET H  35      84.660  87.220  92.600  1.00  0.00           C
ATOM   4978  HA  MET H  35      84.560  86.360  91.950  1.00  0.00           H
ATOM   4979  CB  MET H  35      86.150  87.440  92.990  1.00  0.00           C
ATOM   4980  HB1 MET H  35      86.210  88.110  93.870  1.00  0.00           H
ATOM   4981  HB2 MET H  35      86.650  87.950  92.140  1.00  0.00           H
ATOM   4982  CG  MET H  35      86.910  86.130  93.270  1.00  0.00           C
ATOM   4983  HG1 MET H  35      86.930  85.540  92.330  1.00  0.00           H
ATOM   4984  HG2 MET H  35      86.320  85.550  94.000  1.00  0.00           H
ATOM   4985  SD  MET H  35      88.600  86.360  93.890  1.00  0.00           S
ATOM   4986  CE  MET H  35      88.540  84.940  95.030  1.00  0.00           C
ATOM   4987  HE1 MET H  35      89.530  84.690  95.440  1.00  0.00           H
ATOM   4988  HE2 MET H  35      87.860  85.150  95.880  1.00  0.00           H
ATOM   4989  HE3 MET H  35      88.170  84.030  94.520  1.00  0.00           H
ATOM   4990  C   MET H  35      83.820  86.950  93.850  1.00  0.00           C
ATOM   4991  O   MET H  35      84.290  86.970  94.980  1.00  0.00           O
ATOM   4992  N   VAL H  36      82.510  86.710  93.660  1.00  0.00           N
ATOM   4993  HN  VAL H  36      82.150  86.620  92.730  1.00  0.00           H
ATOM   4994  CA  VAL H  36      81.530  86.730  94.740  1.00  0.00           C
ATOM   4995  HA  VAL H  36      82.030  86.870  95.680  1.00  0.00           H
ATOM   4996  CB  VAL H  36      80.540  87.880  94.560  1.00  0.00           C
ATOM   4997  HB  VAL H  36      79.900  87.970  95.460  1.00  0.00           H
ATOM   4998  CG1 VAL H  36      81.330  89.180  94.400  1.00  0.00           C
ATOM   4999 HG11 VAL H  36      80.640  90.050  94.400  1.00  0.00           H
ATOM   5000 HG12 VAL H  36      82.070  89.310  95.210  1.00  0.00           H
ATOM   5001 HG13 VAL H  36      81.880  89.210  93.440  1.00  0.00           H
ATOM   5002  CG2 VAL H  36      79.640  87.670  93.330  1.00  0.00           C
ATOM   5003 HG21 VAL H  36      78.950  88.530  93.220  1.00  0.00           H
ATOM   5004 HG22 VAL H  36      80.250  87.590  92.410  1.00  0.00           H
ATOM   5005 HG23 VAL H  36      79.030  86.760  93.420  1.00  0.00           H
ATOM   5006  C   VAL H  36      80.790  85.400  94.850  1.00  0.00           C
ATOM   5007  O   VAL H  36      80.920  84.520  94.000  1.00  0.00           O
ATOM   5008  N   GLY H  37      80.020  85.190  95.930  1.00  0.00           N
ATOM   5009  HN  GLY H  37      79.950  85.880  96.650  1.00  0.00           H
ATOM   5010  CA  GLY H  37      79.180  84.000  96.030  1.00  0.00           C
ATOM   5011  HA1 GLY H  37      78.770  83.770  95.050  1.00  0.00           H
ATOM   5012  HA2 GLY H  37      79.770  83.200  96.440  1.00  0.00           H
ATOM   5013  C   GLY H  37      77.990  84.180  96.930  1.00  0.00           C
ATOM   5014  O   GLY H  37      77.890  85.130  97.700  1.00  0.00           O
ATOM   5015  N   GLY H  38      77.040  83.220  96.840  1.00  0.00           N
ATOM   5016  HN  GLY H  38      77.180  82.480  96.180  1.00  0.00           H
ATOM   5017  CA  GLY H  38      75.870  83.110  97.710  1.00  0.00           C
ATOM   5018  HA1 GLY H  38      75.440  82.140  97.520  1.00  0.00           H
ATOM   5019  HA2 GLY H  38      76.200  83.210  98.740  1.00  0.00           H
ATOM   5020  C   GLY H  38      74.770  84.120  97.500  1.00  0.00           C
ATOM   5021  O   GLY H  38      74.170  84.590  98.460  1.00  0.00           O
ATOM   5022  N   VAL H  39      74.470  84.490  96.240  1.00  0.00           N
ATOM   5023  HN  VAL H  39      74.960  84.090  95.460  1.00  0.00           H
ATOM   5024  CA  VAL H  39      73.410  85.450  95.940  1.00  0.00           C
ATOM   5025  HA  VAL H  39      73.330  86.120  96.780  1.00  0.00           H
ATOM   5026  CB  VAL H  39      73.720  86.350  94.740  1.00  0.00           C
ATOM   5027  HB  VAL H  39      74.700  86.830  94.940  1.00  0.00           H
ATOM   5028  CG1 VAL H  39      73.830  85.540  93.430  1.00  0.00           C
ATOM   5029 HG11 VAL H  39      74.210  86.190  92.610  1.00  0.00           H
ATOM   5030 HG12 VAL H  39      74.530  84.690  93.570  1.00  0.00           H
ATOM   5031 HG13 VAL H  39      72.850  85.140  93.120  1.00  0.00           H
ATOM   5032  CG2 VAL H  39      72.650  87.440  94.570  1.00  0.00           C
ATOM   5033 HG21 VAL H  39      73.040  88.240  93.920  1.00  0.00           H
ATOM   5034 HG22 VAL H  39      71.730  87.030  94.110  1.00  0.00           H
ATOM   5035 HG23 VAL H  39      72.380  87.890  95.550  1.00  0.00           H
ATOM   5036  C   VAL H  39      72.040  84.810  95.770  1.00  0.00           C
ATOM   5037  O   VAL H  39      71.870  83.790  95.090  1.00  0.00           O
ATOM   5038  N   VAL H  40      71.000  85.420  96.380  1.00  0.00           N
ATOM   5039  HN  VAL H  40      71.170  86.200  96.980  1.00  0.00           H
ATOM   5040  CA  VAL H  40      69.610  85.090  96.110  1.00  0.00           C
ATOM   5041  HA  VAL H  40      69.570  84.460  95.230  1.00  0.00           H
ATOM   5042  CB  VAL H  40      68.950  84.280  97.230  1.00  0.00           C
ATOM   5043  HB  VAL H  40      69.490  83.310  97.310  1.00  0.00           H
ATOM   5044  CG1 VAL H  40      69.050  85.000  98.590  1.00  0.00           C
ATOM   5045 HG11 VAL H  40      68.620  84.360  99.390  1.00  0.00           H
ATOM   5046 HG12 VAL H  40      70.110  85.210  98.860  1.00  0.00           H
ATOM   5047 HG13 VAL H  40      68.500  85.960  98.570  1.00  0.00           H
ATOM   5048  CG2 VAL H  40      67.470  83.960  96.890  1.00  0.00           C
ATOM   5049 HG21 VAL H  40      67.050  83.300  97.670  1.00  0.00           H
ATOM   5050 HG22 VAL H  40      66.850  84.880  96.870  1.00  0.00           H
ATOM   5051 HG23 VAL H  40      67.390  83.450  95.910  1.00  0.00           H
ATOM   5052  C   VAL H  40      68.820  86.340  95.730  1.00  0.00           C
ATOM   5053  O   VAL H  40      68.850  87.360  96.420  1.00  0.00           O
ATOM   5054  N   ILE H  41      68.100  86.290  94.590  1.00  0.00           N
ATOM   5055  HN  ILE H  41      68.160  85.480  94.010  1.00  0.00           H
ATOM   5056  CA  ILE H  41      67.260  87.390  94.130  1.00  0.00           C
ATOM   5057  HA  ILE H  41      67.240  88.170  94.870  1.00  0.00           H
ATOM   5058  CB  ILE H  41      67.740  88.010  92.810  1.00  0.00           C
ATOM   5059  HB  ILE H  41      67.590  87.260  91.990  1.00  0.00           H
ATOM   5060  CG2 ILE H  41      66.900  89.270  92.470  1.00  0.00           C
ATOM   5061 HG21 ILE H  41      67.190  89.670  91.470  1.00  0.00           H
[truncated: 102,633 more chars]
