# Supplementary material for: Modulation of Aβ1–42 Aggregation by a SARS-CoV‑2 Protein Fragment
Source: J Chem Inf Model. 2025 Oct 1;65(20):11342–56. doi: 10.1021/acs.jcim.5c01811 (PMC12570137; doi:10.1021/acs.jcim.5c01811)
Supplement: Supplementary file 2 [file ci5c01811_si_002.zip › AB-coordinates/FIBRIL/5KK3/CONTROL/SFC2_final.pdb]

REMARK    GENERATED BY TRJCONV
TITLE     Protein in water t= 100000.00000 step= 50000000
REMARK    THIS IS A SIMULATION BOX
CRYST1  174.265  174.265  174.265  90.00  90.00  90.00 P 1           1
MODEL        1
ATOM      1  CH3 ACE A   0      73.760  74.590 121.850  1.00  0.00           C
ATOM      2 HH31 ACE A   0      74.090  73.560 121.590  1.00  0.00           H
ATOM      3 HH32 ACE A   0      73.840  74.580 122.950  1.00  0.00           H
ATOM      4 HH33 ACE A   0      72.690  74.720 121.540  1.00  0.00           H
ATOM      5  C   ACE A   0      74.680  75.610 121.300  1.00  0.00           C
ATOM      6  O   ACE A   0      74.680  76.800 121.700  1.00  0.00           O
ATOM      7  N   ASP A   1      75.580  75.300 120.330  1.00  0.00           N
ATOM      8  HN  ASP A   1      75.760  74.400 119.940  1.00  0.00           H
ATOM      9  CA  ASP A   1      76.450  76.300 119.660  1.00  0.00           C
ATOM     10  HA  ASP A   1      77.130  76.750 120.370  1.00  0.00           H
ATOM     11  CB  ASP A   1      77.250  75.490 118.660  1.00  0.00           C
ATOM     12  HB1 ASP A   1      77.890  76.080 117.980  1.00  0.00           H
ATOM     13  HB2 ASP A   1      76.440  75.000 118.070  1.00  0.00           H
ATOM     14  CG  ASP A   1      77.990  74.400 119.360  1.00  0.00           C
ATOM     15  OD1 ASP A   1      78.580  74.560 120.440  1.00  0.00           O
ATOM     16  OD2 ASP A   1      78.130  73.310 118.750  1.00  0.00           O
ATOM     17  C   ASP A   1      75.650  77.460 118.900  1.00  0.00           C
ATOM     18  O   ASP A   1      74.620  77.160 118.210  1.00  0.00           O
ATOM     19  N   ALA A   2      76.060  78.710 119.040  1.00  0.00           N
ATOM     20  HN  ALA A   2      76.840  78.830 119.650  1.00  0.00           H
ATOM     21  CA  ALA A   2      75.640  79.790 118.190  1.00  0.00           C
ATOM     22  HA  ALA A   2      74.850  80.270 118.740  1.00  0.00           H
ATOM     23  CB  ALA A   2      76.680  80.890 117.990  1.00  0.00           C
ATOM     24  HB1 ALA A   2      76.950  81.320 118.980  1.00  0.00           H
ATOM     25  HB2 ALA A   2      77.660  80.410 117.740  1.00  0.00           H
ATOM     26  HB3 ALA A   2      76.440  81.710 117.280  1.00  0.00           H
ATOM     27  C   ALA A   2      75.030  79.500 116.790  1.00  0.00           C
ATOM     28  O   ALA A   2      75.650  78.780 115.970  1.00  0.00           O
ATOM     29  N   GLU A   3      73.930  80.130 116.430  1.00  0.00           N
ATOM     30  HN  GLU A   3      73.670  80.810 117.110  1.00  0.00           H
ATOM     31  CA  GLU A   3      73.380  80.090 115.090  1.00  0.00           C
ATOM     32  HA  GLU A   3      73.130  79.060 114.900  1.00  0.00           H
ATOM     33  CB  GLU A   3      72.070  80.780 114.900  1.00  0.00           C
ATOM     34  HB1 GLU A   3      71.720  80.650 113.860  1.00  0.00           H
ATOM     35  HB2 GLU A   3      72.160  81.860 115.150  1.00  0.00           H
ATOM     36  CG  GLU A   3      70.900  80.200 115.770  1.00  0.00           C
ATOM     37  HG1 GLU A   3      70.740  79.120 115.550  1.00  0.00           H
ATOM     38  HG2 GLU A   3      70.100  80.830 115.350  1.00  0.00           H
ATOM     39  CD  GLU A   3      70.850  80.450 117.210  1.00  0.00           C
ATOM     40  OE1 GLU A   3      70.610  79.560 118.010  1.00  0.00           O
ATOM     41  OE2 GLU A   3      71.040  81.640 117.600  1.00  0.00           O
ATOM     42  C   GLU A   3      74.280  80.630 113.970  1.00  0.00           C
ATOM     43  O   GLU A   3      75.280  81.360 114.140  1.00  0.00           O
ATOM     44  N   PHE A   4      73.990  80.200 112.750  1.00  0.00           N
ATOM     45  HN  PHE A   4      73.210  79.580 112.830  1.00  0.00           H
ATOM     46  CA  PHE A   4      74.520  80.530 111.460  1.00  0.00           C
ATOM     47  HA  PHE A   4      73.760  80.020 110.890  1.00  0.00           H
ATOM     48  CB  PHE A   4      74.580  82.050 111.020  1.00  0.00           C
ATOM     49  HB1 PHE A   4      75.070  82.280 110.050  1.00  0.00           H
ATOM     50  HB2 PHE A   4      75.140  82.650 111.770  1.00  0.00           H
ATOM     51  CG  PHE A   4      73.210  82.580 110.980  1.00  0.00           C
ATOM     52  CD1 PHE A   4      72.350  82.050 109.970  1.00  0.00           C
ATOM     53  HD1 PHE A   4      72.810  81.390 109.250  1.00  0.00           H
ATOM     54  CE1 PHE A   4      70.970  82.390 109.990  1.00  0.00           C
ATOM     55  HE1 PHE A   4      70.380  81.900 109.230  1.00  0.00           H
ATOM     56  CZ  PHE A   4      70.430  83.200 110.960  1.00  0.00           C
ATOM     57  HZ  PHE A   4      69.370  83.400 111.060  1.00  0.00           H
ATOM     58  CD2 PHE A   4      72.650  83.480 111.950  1.00  0.00           C
ATOM     59  HD2 PHE A   4      73.250  83.820 112.780  1.00  0.00           H
ATOM     60  CE2 PHE A   4      71.270  83.830 111.920  1.00  0.00           C
ATOM     61  HE2 PHE A   4      70.840  84.440 112.690  1.00  0.00           H
ATOM     62  C   PHE A   4      75.820  79.800 111.150  1.00  0.00           C
ATOM     63  O   PHE A   4      76.870  80.450 110.850  1.00  0.00           O
ATOM     64  N   ARG A   5      75.770  78.450 111.310  1.00  0.00           N
ATOM     65  HN  ARG A   5      74.920  77.980 111.570  1.00  0.00           H
ATOM     66  CA  ARG A   5      76.700  77.480 111.100  1.00  0.00           C
ATOM     67  HA  ARG A   5      77.530  77.720 110.440  1.00  0.00           H
ATOM     68  CB  ARG A   5      77.290  76.910 112.410  1.00  0.00           C
ATOM     69  HB1 ARG A   5      77.940  77.730 112.780  1.00  0.00           H
ATOM     70  HB2 ARG A   5      77.950  76.020 112.300  1.00  0.00           H
ATOM     71  CG  ARG A   5      76.330  76.470 113.520  1.00  0.00           C
ATOM     72  HG1 ARG A   5      75.870  75.540 113.120  1.00  0.00           H
ATOM     73  HG2 ARG A   5      75.590  77.270 113.740  1.00  0.00           H
ATOM     74  CD  ARG A   5      77.060  76.030 114.870  1.00  0.00           C
ATOM     75  HD1 ARG A   5      77.770  75.230 114.570  1.00  0.00           H
ATOM     76  HD2 ARG A   5      76.190  75.770 115.520  1.00  0.00           H
ATOM     77  NE  ARG A   5      77.760  77.240 115.410  1.00  0.00           N
ATOM     78  HE  ARG A   5      77.200  78.070 115.500  1.00  0.00           H
ATOM     79  CZ  ARG A   5      79.090  77.420 115.470  1.00  0.00           C
ATOM     80  NH1 ARG A   5      79.910  76.420 115.320  1.00  0.00           N
ATOM     81 HH11 ARG A   5      79.430  75.550 115.440  1.00  0.00           H
ATOM     82 HH12 ARG A   5      80.890  76.570 115.420  1.00  0.00           H
ATOM     83  NH2 ARG A   5      79.620  78.610 115.680  1.00  0.00           N
ATOM     84 HH21 ARG A   5      79.090  79.450 115.560  1.00  0.00           H
ATOM     85 HH22 ARG A   5      80.620  78.610 115.630  1.00  0.00           H
ATOM     86  C   ARG A   5      75.960  76.290 110.510  1.00  0.00           C
ATOM     87  O   ARG A   5      74.680  76.290 110.480  1.00  0.00           O
ATOM     88  N   HIS A   6      76.660  75.300 109.850  1.00  0.00           N
ATOM     89  HN  HIS A   6      77.650  75.240 109.690  1.00  0.00           H
ATOM     90  CA  HIS A   6      75.910  74.180 109.320  1.00  0.00           C
ATOM     91  HA  HIS A   6      74.830  74.230 109.360  1.00  0.00           H
ATOM     92  CB  HIS A   6      76.020  74.020 107.800  1.00  0.00           C
ATOM     93  HB1 HIS A   6      77.100  73.830 107.660  1.00  0.00           H
ATOM     94  HB2 HIS A   6      75.770  74.980 107.290  1.00  0.00           H
ATOM     95  ND1 HIS A   6      76.010  71.800 107.100  1.00  0.00           N
ATOM     96  CG  HIS A   6      75.270  72.940 107.180  1.00  0.00           C
ATOM     97  CE1 HIS A   6      75.300  71.020 106.280  1.00  0.00           C
ATOM     98  HE1 HIS A   6      75.550  69.990 106.030  1.00  0.00           H
ATOM     99  NE2 HIS A   6      74.220  71.640 105.770  1.00  0.00           N
ATOM    100  HE2 HIS A   6      73.570  71.400 105.050  1.00  0.00           H
ATOM    101  CD2 HIS A   6      74.180  72.900 106.330  1.00  0.00           C
ATOM    102  HD2 HIS A   6      73.460  73.660 106.060  1.00  0.00           H
ATOM    103  C   HIS A   6      76.340  72.900 109.990  1.00  0.00           C
ATOM    104  O   HIS A   6      77.520  72.710 110.190  1.00  0.00           O
ATOM    105  N   ASP A   7      75.380  71.990 110.270  1.00  0.00           N
ATOM    106  HN  ASP A   7      74.410  72.210 110.210  1.00  0.00           H
ATOM    107  CA  ASP A   7      75.570  70.820 110.990  1.00  0.00           C
ATOM    108  HA  ASP A   7      76.140  71.180 111.840  1.00  0.00           H
ATOM    109  CB  ASP A   7      74.120  70.450 111.350  1.00  0.00           C
ATOM    110  HB1 ASP A   7      73.510  70.150 110.470  1.00  0.00           H
ATOM    111  HB2 ASP A   7      73.600  71.300 111.840  1.00  0.00           H
ATOM    112  CG  ASP A   7      74.080  69.350 112.380  1.00  0.00           C
ATOM    113  OD1 ASP A   7      73.040  68.710 112.610  1.00  0.00           O
ATOM    114  OD2 ASP A   7      75.110  69.130 113.070  1.00  0.00           O
ATOM    115  C   ASP A   7      76.420  69.700 110.290  1.00  0.00           C
ATOM    116  O   ASP A   7      77.000  68.860 110.930  1.00  0.00           O
ATOM    117  N   SER A   8      76.620  69.620 108.990  1.00  0.00           N
ATOM    118  HN  SER A   8      76.190  70.210 108.310  1.00  0.00           H
ATOM    119  CA  SER A   8      77.410  68.590 108.350  1.00  0.00           C
ATOM    120  HA  SER A   8      77.860  67.960 109.110  1.00  0.00           H
ATOM    121  CB  SER A   8      76.670  67.590 107.410  1.00  0.00           C
ATOM    122  HB1 SER A   8      77.240  66.640 107.300  1.00  0.00           H
ATOM    123  HB2 SER A   8      76.390  67.930 106.380  1.00  0.00           H
ATOM    124  OG  SER A   8      75.560  67.080 108.130  1.00  0.00           O
ATOM    125  HG1 SER A   8      75.060  67.870 108.330  1.00  0.00           H
ATOM    126  C   SER A   8      78.530  69.290 107.710  1.00  0.00           C
ATOM    127  O   SER A   8      79.210  68.660 106.910  1.00  0.00           O
ATOM    128  N   GLY A   9      78.780  70.560 108.030  1.00  0.00           N
ATOM    129  HN  GLY A   9      78.260  70.990 108.760  1.00  0.00           H
ATOM    130  CA  GLY A   9      79.880  71.220 107.400  1.00  0.00           C
ATOM    131  HA1 GLY A   9      80.170  72.150 107.860  1.00  0.00           H
ATOM    132  HA2 GLY A   9      80.710  70.530 107.320  1.00  0.00           H
ATOM    133  C   GLY A   9      79.790  71.800 105.950  1.00  0.00           C
ATOM    134  O   GLY A   9      80.770  71.920 105.330  1.00  0.00           O
ATOM    135  N   TYR A  10      78.590  72.190 105.450  1.00  0.00           N
ATOM    136  HN  TYR A  10      77.690  72.150 105.870  1.00  0.00           H
ATOM    137  CA  TYR A  10      78.450  72.710 104.070  1.00  0.00           C
ATOM    138  HA  TYR A  10      79.140  72.200 103.400  1.00  0.00           H
ATOM    139  CB  TYR A  10      76.980  72.530 103.590  1.00  0.00           C
ATOM    140  HB1 TYR A  10      76.910  72.980 102.580  1.00  0.00           H
ATOM    141  HB2 TYR A  10      76.340  73.010 104.350  1.00  0.00           H
ATOM    142  CG  TYR A  10      76.440  71.100 103.390  1.00  0.00           C
ATOM    143  CD1 TYR A  10      77.130  69.970 103.880  1.00  0.00           C
ATOM    144  HD1 TYR A  10      78.100  70.020 104.360  1.00  0.00           H
ATOM    145  CE1 TYR A  10      76.640  68.690 103.570  1.00  0.00           C
ATOM    146  HE1 TYR A  10      77.110  67.770 103.870  1.00  0.00           H
ATOM    147  CZ  TYR A  10      75.430  68.570 102.860  1.00  0.00           C
ATOM    148  OH  TYR A  10      74.930  67.410 102.360  1.00  0.00           O
ATOM    149  HH  TYR A  10      74.060  67.540 101.960  1.00  0.00           H
ATOM    150  CD2 TYR A  10      75.270  70.950 102.650  1.00  0.00           C
ATOM    151  HD2 TYR A  10      74.680  71.810 102.350  1.00  0.00           H
ATOM    152  CE2 TYR A  10      74.760  69.690 102.430  1.00  0.00           C
ATOM    153  HE2 TYR A  10      73.900  69.600 101.790  1.00  0.00           H
ATOM    154  C   TYR A  10      78.930  74.060 103.960  1.00  0.00           C
ATOM    155  O   TYR A  10      78.460  74.930 104.730  1.00  0.00           O
ATOM    156  N   GLU A  11      79.880  74.400 102.990  1.00  0.00           N
ATOM    157  HN  GLU A  11      80.260  73.690 102.400  1.00  0.00           H
ATOM    158  CA  GLU A  11      80.530  75.650 102.940  1.00  0.00           C
ATOM    159  HA  GLU A  11      79.910  76.260 103.590  1.00  0.00           H
ATOM    160  CB  GLU A  11      81.940  75.630 103.580  1.00  0.00           C
ATOM    161  HB1 GLU A  11      82.400  76.640 103.580  1.00  0.00           H
ATOM    162  HB2 GLU A  11      82.550  74.920 102.980  1.00  0.00           H
ATOM    163  CG  GLU A  11      81.940  75.040 105.060  1.00  0.00           C
ATOM    164  HG1 GLU A  11      81.700  73.960 105.050  1.00  0.00           H
ATOM    165  HG2 GLU A  11      81.200  75.510 105.740  1.00  0.00           H
ATOM    166  CD  GLU A  11      83.390  75.190 105.550  1.00  0.00           C
ATOM    167  OE1 GLU A  11      83.730  76.130 106.360  1.00  0.00           O
ATOM    168  OE2 GLU A  11      84.210  74.370 105.140  1.00  0.00           O
ATOM    169  C   GLU A  11      80.620  76.300 101.520  1.00  0.00           C
ATOM    170  O   GLU A  11      80.400  75.690 100.490  1.00  0.00           O
ATOM    171  N   VAL A  12      80.780  77.620 101.590  1.00  0.00           N
ATOM    172  HN  VAL A  12      80.830  78.140 102.450  1.00  0.00           H
ATOM    173  CA  VAL A  12      80.850  78.500 100.390  1.00  0.00           C
ATOM    174  HA  VAL A  12      80.860  77.880  99.500  1.00  0.00           H
ATOM    175  CB  VAL A  12      79.530  79.340 100.430  1.00  0.00           C
ATOM    176  HB  VAL A  12      78.700  78.640 100.630  1.00  0.00           H
ATOM    177  CG1 VAL A  12      79.420  80.610 101.290  1.00  0.00           C
ATOM    178 HG11 VAL A  12      80.240  81.310 101.040  1.00  0.00           H
ATOM    179 HG12 VAL A  12      78.430  81.110 101.150  1.00  0.00           H
ATOM    180 HG13 VAL A  12      79.300  80.450 102.390  1.00  0.00           H
ATOM    181  CG2 VAL A  12      79.330  79.840  99.010  1.00  0.00           C
ATOM    182 HG21 VAL A  12      80.210  80.300  98.510  1.00  0.00           H
ATOM    183 HG22 VAL A  12      79.020  78.970  98.400  1.00  0.00           H
ATOM    184 HG23 VAL A  12      78.490  80.550  99.040  1.00  0.00           H
ATOM    185  C   VAL A  12      82.100  79.500 100.420  1.00  0.00           C
ATOM    186  O   VAL A  12      82.420  80.310 101.330  1.00  0.00           O
ATOM    187  N   HIS A  13      82.900  79.470  99.340  1.00  0.00           N
ATOM    188  HN  HIS A  13      82.590  78.820  98.650  1.00  0.00           H
ATOM    189  CA  HIS A  13      84.190  80.060  99.240  1.00  0.00           C
ATOM    190  HA  HIS A  13      84.090  81.100  99.480  1.00  0.00           H
ATOM    191  CB  HIS A  13      85.280  79.510 100.170  1.00  0.00           C
ATOM    192  HB1 HIS A  13      85.180  79.990 101.160  1.00  0.00           H
ATOM    193  HB2 HIS A  13      86.340  79.730  99.910  1.00  0.00           H
ATOM    194  ND1 HIS A  13      85.620  77.150  99.570  1.00  0.00           N
ATOM    195  CG  HIS A  13      85.110  78.040 100.470  1.00  0.00           C
ATOM    196  CE1 HIS A  13      85.390  76.000 100.070  1.00  0.00           C
ATOM    197  HE1 HIS A  13      85.460  75.110  99.440  1.00  0.00           H
ATOM    198  NE2 HIS A  13      84.830  76.060 101.300  1.00  0.00           N
ATOM    199  HE2 HIS A  13      84.720  75.340 101.980  1.00  0.00           H
ATOM    200  CD2 HIS A  13      84.630  77.420 101.560  1.00  0.00           C
ATOM    201  HD2 HIS A  13      84.160  77.930 102.380  1.00  0.00           H
ATOM    202  C   HIS A  13      84.730  80.090  97.800  1.00  0.00           C
ATOM    203  O   HIS A  13      85.830  80.540  97.480  1.00  0.00           O
ATOM    204  N   HIS A  14      83.940  79.760  96.800  1.00  0.00           N
ATOM    205  HN  HIS A  14      83.020  79.430  97.030  1.00  0.00           H
ATOM    206  CA  HIS A  14      84.170  79.830  95.410  1.00  0.00           C
ATOM    207  HA  HIS A  14      84.490  80.850  95.320  1.00  0.00           H
ATOM    208  CB  HIS A  14      85.400  78.950  94.940  1.00  0.00           C
ATOM    209  HB1 HIS A  14      85.340  77.910  95.340  1.00  0.00           H
ATOM    210  HB2 HIS A  14      86.300  79.470  95.340  1.00  0.00           H
ATOM    211  ND1 HIS A  14      85.870  80.150  92.940  1.00  0.00           N
ATOM    212  CG  HIS A  14      85.720  78.920  93.500  1.00  0.00           C
ATOM    213  CE1 HIS A  14      86.120  79.950  91.640  1.00  0.00           C
ATOM    214  HE1 HIS A  14      86.500  80.670  90.910  1.00  0.00           H
ATOM    215  NE2 HIS A  14      86.270  78.600  91.350  1.00  0.00           N
ATOM    216  HE2 HIS A  14      86.620  78.170  90.520  1.00  0.00           H
ATOM    217  CD2 HIS A  14      85.920  77.940  92.580  1.00  0.00           C
ATOM    218  HD2 HIS A  14      86.050  76.880  92.710  1.00  0.00           H
ATOM    219  C   HIS A  14      82.880  79.620  94.770  1.00  0.00           C
ATOM    220  O   HIS A  14      81.860  79.420  95.460  1.00  0.00           O
ATOM    221  N   GLN A  15      82.850  79.710  93.450  1.00  0.00           N
ATOM    222  HN  GLN A  15      83.660  80.070  92.990  1.00  0.00           H
ATOM    223  CA  GLN A  15      81.740  79.520  92.660  1.00  0.00           C
ATOM    224  HA  GLN A  15      81.050  78.850  93.160  1.00  0.00           H
ATOM    225  CB  GLN A  15      81.080  80.840  92.140  1.00  0.00           C
ATOM    226  HB1 GLN A  15      81.930  81.450  91.770  1.00  0.00           H
ATOM    227  HB2 GLN A  15      80.700  81.350  93.060  1.00  0.00           H
ATOM    228  CG  GLN A  15      79.940  80.890  91.040  1.00  0.00           C
ATOM    229  HG1 GLN A  15      80.420  80.470  90.130  1.00  0.00           H
ATOM    230  HG2 GLN A  15      79.700  81.970  90.890  1.00  0.00           H
ATOM    231  CD  GLN A  15      78.720  80.130  91.450  1.00  0.00           C
ATOM    232  OE1 GLN A  15      77.900  80.400  92.350  1.00  0.00           O
ATOM    233  NE2 GLN A  15      78.630  78.910  90.840  1.00  0.00           N
ATOM    234 HE21 GLN A  15      79.320  78.760  90.130  1.00  0.00           H
ATOM    235 HE22 GLN A  15      77.830  78.330  90.950  1.00  0.00           H
ATOM    236  C   GLN A  15      82.200  78.720  91.420  1.00  0.00           C
ATOM    237  O   GLN A  15      82.730  79.280  90.430  1.00  0.00           O
ATOM    238  N   LYS A  16      82.130  77.380  91.370  1.00  0.00           N
ATOM    239  HN  LYS A  16      81.890  76.850  92.180  1.00  0.00           H
ATOM    240  CA  LYS A  16      82.390  76.660  90.140  1.00  0.00           C
ATOM    241  HA  LYS A  16      83.460  76.620  89.970  1.00  0.00           H
ATOM    242  CB  LYS A  16      82.080  75.130  90.480  1.00  0.00           C
ATOM    243  HB1 LYS A  16      81.060  75.110  90.920  1.00  0.00           H
ATOM    244  HB2 LYS A  16      82.720  74.830  91.340  1.00  0.00           H
ATOM    245  CG  LYS A  16      82.070  74.120  89.350  1.00  0.00           C
ATOM    246  HG1 LYS A  16      83.080  74.130  88.890  1.00  0.00           H
ATOM    247  HG2 LYS A  16      81.350  74.340  88.540  1.00  0.00           H
ATOM    248  CD  LYS A  16      81.650  72.690  89.860  1.00  0.00           C
ATOM    249  HD1 LYS A  16      80.700  72.760  90.440  1.00  0.00           H
ATOM    250  HD2 LYS A  16      81.400  72.140  88.930  1.00  0.00           H
ATOM    251  CE  LYS A  16      82.560  71.910  90.730  1.00  0.00           C
ATOM    252  HE1 LYS A  16      81.880  71.080  91.040  1.00  0.00           H
ATOM    253  HE2 LYS A  16      82.980  72.490  91.580  1.00  0.00           H
ATOM    254  NZ  LYS A  16      83.630  71.350  89.980  1.00  0.00           N
ATOM    255  HZ1 LYS A  16      83.930  70.470  90.440  1.00  0.00           H
ATOM    256  HZ2 LYS A  16      83.350  71.210  88.990  1.00  0.00           H
ATOM    257  HZ3 LYS A  16      84.440  72.000  89.950  1.00  0.00           H
ATOM    258  C   LYS A  16      81.710  76.990  88.830  1.00  0.00           C
ATOM    259  O   LYS A  16      80.550  77.290  88.840  1.00  0.00           O
ATOM    260  N   LEU A  17      82.440  76.840  87.640  1.00  0.00           N
ATOM    261  HN  LEU A  17      83.400  76.580  87.700  1.00  0.00           H
ATOM    262  CA  LEU A  17      81.890  77.000  86.300  1.00  0.00           C
ATOM    263  HA  LEU A  17      80.820  77.160  86.300  1.00  0.00           H
ATOM    264  CB  LEU A  17      82.740  78.080  85.530  1.00  0.00           C
ATOM    265  HB1 LEU A  17      82.400  78.260  84.490  1.00  0.00           H
ATOM    266  HB2 LEU A  17      83.800  77.760  85.570  1.00  0.00           H
ATOM    267  CG  LEU A  17      82.640  79.490  86.200  1.00  0.00           C
ATOM    268  HG  LEU A  17      83.090  79.310  87.200  1.00  0.00           H
ATOM    269  CD1 LEU A  17      83.590  80.560  85.600  1.00  0.00           C
ATOM    270 HD11 LEU A  17      83.390  80.800  84.530  1.00  0.00           H
ATOM    271 HD12 LEU A  17      83.370  81.520  86.120  1.00  0.00           H
ATOM    272 HD13 LEU A  17      84.670  80.350  85.750  1.00  0.00           H
ATOM    273  CD2 LEU A  17      81.230  79.970  86.260  1.00  0.00           C
ATOM    274 HD21 LEU A  17      80.740  79.780  85.280  1.00  0.00           H
ATOM    275 HD22 LEU A  17      80.630  79.390  87.000  1.00  0.00           H
ATOM    276 HD23 LEU A  17      81.090  81.060  86.430  1.00  0.00           H
ATOM    277  C   LEU A  17      82.150  75.610  85.700  1.00  0.00           C
ATOM    278  O   LEU A  17      83.270  75.090  85.600  1.00  0.00           O
ATOM    279  N   VAL A  18      81.050  74.810  85.480  1.00  0.00           N
ATOM    280  HN  VAL A  18      80.170  75.200  85.720  1.00  0.00           H
ATOM    281  CA  VAL A  18      81.160  73.550  84.770  1.00  0.00           C
ATOM    282  HA  VAL A  18      81.980  72.980  85.180  1.00  0.00           H
ATOM    283  CB  VAL A  18      79.960  72.710  84.990  1.00  0.00           C
ATOM    284  HB  VAL A  18      79.020  73.230  84.700  1.00  0.00           H
ATOM    285  CG1 VAL A  18      80.040  71.440  84.010  1.00  0.00           C
ATOM    286 HG11 VAL A  18      80.970  70.860  84.180  1.00  0.00           H
ATOM    287 HG12 VAL A  18      79.180  70.780  84.230  1.00  0.00           H
ATOM    288 HG13 VAL A  18      79.790  71.850  83.010  1.00  0.00           H
ATOM    289  CG2 VAL A  18      80.020  72.190  86.470  1.00  0.00           C
ATOM    290 HG21 VAL A  18      79.150  71.520  86.620  1.00  0.00           H
ATOM    291 HG22 VAL A  18      80.880  71.520  86.670  1.00  0.00           H
ATOM    292 HG23 VAL A  18      80.040  73.050  87.170  1.00  0.00           H
ATOM    293  C   VAL A  18      81.360  73.730  83.360  1.00  0.00           C
ATOM    294  O   VAL A  18      80.580  74.380  82.670  1.00  0.00           O
ATOM    295  N   PHE A  19      82.510  73.190  82.850  1.00  0.00           N
ATOM    296  HN  PHE A  19      83.030  72.500  83.340  1.00  0.00           H
ATOM    297  CA  PHE A  19      82.740  73.400  81.440  1.00  0.00           C
ATOM    298  HA  PHE A  19      81.810  73.660  80.950  1.00  0.00           H
ATOM    299  CB  PHE A  19      83.650  74.570  81.080  1.00  0.00           C
ATOM    300  HB1 PHE A  19      83.260  75.570  81.370  1.00  0.00           H
ATOM    301  HB2 PHE A  19      83.850  74.510  79.990  1.00  0.00           H
ATOM    302  CG  PHE A  19      84.980  74.550  81.830  1.00  0.00           C
ATOM    303  CD1 PHE A  19      85.130  75.440  82.890  1.00  0.00           C
ATOM    304  HD1 PHE A  19      84.490  76.240  83.220  1.00  0.00           H
ATOM    305  CE1 PHE A  19      86.280  75.250  83.730  1.00  0.00           C
ATOM    306  HE1 PHE A  19      86.330  75.990  84.510  1.00  0.00           H
ATOM    307  CZ  PHE A  19      87.290  74.400  83.420  1.00  0.00           C
ATOM    308  HZ  PHE A  19      88.220  74.500  83.960  1.00  0.00           H
ATOM    309  CD2 PHE A  19      85.940  73.650  81.530  1.00  0.00           C
ATOM    310  HD2 PHE A  19      85.750  72.990  80.690  1.00  0.00           H
ATOM    311  CE2 PHE A  19      87.140  73.590  82.250  1.00  0.00           C
ATOM    312  HE2 PHE A  19      88.010  72.970  82.080  1.00  0.00           H
ATOM    313  C   PHE A  19      83.170  72.040  80.880  1.00  0.00           C
ATOM    314  O   PHE A  19      84.140  71.460  81.340  1.00  0.00           O
ATOM    315  N   PHE A  20      82.480  71.600  79.810  1.00  0.00           N
ATOM    316  HN  PHE A  20      81.780  72.240  79.500  1.00  0.00           H
ATOM    317  CA  PHE A  20      82.670  70.370  79.070  1.00  0.00           C
ATOM    318  HA  PHE A  20      82.120  70.480  78.150  1.00  0.00           H
ATOM    319  CB  PHE A  20      84.110  70.050  78.650  1.00  0.00           C
ATOM    320  HB1 PHE A  20      84.240  69.120  78.060  1.00  0.00           H
ATOM    321  HB2 PHE A  20      84.710  69.820  79.550  1.00  0.00           H
ATOM    322  CG  PHE A  20      84.590  71.220  77.800  1.00  0.00           C
ATOM    323  CD1 PHE A  20      84.000  71.520  76.520  1.00  0.00           C
ATOM    324  HD1 PHE A  20      83.180  71.080  75.980  1.00  0.00           H
ATOM    325  CE1 PHE A  20      84.660  72.430  75.670  1.00  0.00           C
ATOM    326  HE1 PHE A  20      84.190  72.750  74.750  1.00  0.00           H
ATOM    327  CZ  PHE A  20      85.840  73.050  76.050  1.00  0.00           C
ATOM    328  HZ  PHE A  20      86.430  73.680  75.400  1.00  0.00           H
ATOM    329  CD2 PHE A  20      85.740  71.870  78.210  1.00  0.00           C
ATOM    330  HD2 PHE A  20      86.130  71.530  79.150  1.00  0.00           H
ATOM    331  CE2 PHE A  20      86.330  72.810  77.360  1.00  0.00           C
ATOM    332  HE2 PHE A  20      87.240  73.260  77.710  1.00  0.00           H
ATOM    333  C   PHE A  20      81.950  69.240  79.750  1.00  0.00           C
ATOM    334  O   PHE A  20      81.770  69.230  80.950  1.00  0.00           O
ATOM    335  N   ALA A  21      81.320  68.340  78.960  1.00  0.00           N
ATOM    336  HN  ALA A  21      81.350  68.500  77.980  1.00  0.00           H
ATOM    337  CA  ALA A  21      80.450  67.310  79.440  1.00  0.00           C
ATOM    338  HA  ALA A  21      79.700  67.770  80.060  1.00  0.00           H
ATOM    339  CB  ALA A  21      79.680  66.640  78.210  1.00  0.00           C
ATOM    340  HB1 ALA A  21      80.410  66.210  77.500  1.00  0.00           H
ATOM    341  HB2 ALA A  21      79.000  65.800  78.490  1.00  0.00           H
ATOM    342  HB3 ALA A  21      79.130  67.430  77.650  1.00  0.00           H
ATOM    343  C   ALA A  21      81.250  66.280  80.160  1.00  0.00           C
ATOM    344  O   ALA A  21      80.970  65.730  81.240  1.00  0.00           O
ATOM    345  N   GLU A  22      82.440  65.850  79.580  1.00  0.00           N
ATOM    346  HN  GLU A  22      82.760  66.370  78.790  1.00  0.00           H
ATOM    347  CA  GLU A  22      83.190  64.870  80.120  1.00  0.00           C
ATOM    348  HA  GLU A  22      82.590  64.050  80.490  1.00  0.00           H
ATOM    349  CB  GLU A  22      84.010  64.260  78.960  1.00  0.00           C
ATOM    350  HB1 GLU A  22      84.760  63.520  79.330  1.00  0.00           H
ATOM    351  HB2 GLU A  22      84.540  65.040  78.370  1.00  0.00           H
ATOM    352  CG  GLU A  22      83.130  63.310  77.980  1.00  0.00           C
ATOM    353  HG1 GLU A  22      82.200  63.790  77.620  1.00  0.00           H
ATOM    354  HG2 GLU A  22      82.970  62.440  78.650  1.00  0.00           H
ATOM    355  CD  GLU A  22      83.900  62.760  76.780  1.00  0.00           C
ATOM    356  OE1 GLU A  22      84.930  62.060  77.000  1.00  0.00           O
ATOM    357  OE2 GLU A  22      83.520  63.040  75.630  1.00  0.00           O
ATOM    358  C   GLU A  22      84.180  65.440  81.110  1.00  0.00           C
ATOM    359  O   GLU A  22      84.620  66.550  80.880  1.00  0.00           O
ATOM    360  N   ASP A  23      84.430  64.780  82.220  1.00  0.00           N
ATOM    361  HN  ASP A  23      84.000  63.900  82.350  1.00  0.00           H
ATOM    362  CA  ASP A  23      85.310  65.280  83.300  1.00  0.00           C
ATOM    363  HA  ASP A  23      84.850  66.140  83.760  1.00  0.00           H
ATOM    364  CB  ASP A  23      85.500  64.310  84.500  1.00  0.00           C
ATOM    365  HB1 ASP A  23      86.240  64.840  85.130  1.00  0.00           H
ATOM    366  HB2 ASP A  23      85.850  63.280  84.280  1.00  0.00           H
ATOM    367  CG  ASP A  23      84.230  64.200  85.340  1.00  0.00           C
ATOM    368  OD1 ASP A  23      83.230  64.900  85.060  1.00  0.00           O
ATOM    369  OD2 ASP A  23      84.210  63.370  86.300  1.00  0.00           O
ATOM    370  C   ASP A  23      86.710  65.650  82.860  1.00  0.00           C
ATOM    371  O   ASP A  23      87.440  64.760  82.440  1.00  0.00           O
ATOM    372  N   VAL A  24      87.140  66.900  83.050  1.00  0.00           N
ATOM    373  HN  VAL A  24      86.590  67.710  83.250  1.00  0.00           H
ATOM    374  CA  VAL A  24      88.400  67.400  82.620  1.00  0.00           C
ATOM    375  HA  VAL A  24      88.650  67.010  81.640  1.00  0.00           H
ATOM    376  CB  VAL A  24      88.350  68.940  82.610  1.00  0.00           C
ATOM    377  HB  VAL A  24      89.360  69.330  82.330  1.00  0.00           H
ATOM    378  CG1 VAL A  24      87.440  69.440  81.490  1.00  0.00           C
ATOM    379 HG11 VAL A  24      87.710  68.830  80.600  1.00  0.00           H
ATOM    380 HG12 VAL A  24      86.380  69.400  81.820  1.00  0.00           H
ATOM    381 HG13 VAL A  24      87.610  70.530  81.330  1.00  0.00           H
ATOM    382  CG2 VAL A  24      87.850  69.590  83.930  1.00  0.00           C
ATOM    383 HG21 VAL A  24      87.880  70.690  83.770  1.00  0.00           H
ATOM    384 HG22 VAL A  24      86.830  69.360  84.310  1.00  0.00           H
ATOM    385 HG23 VAL A  24      88.500  69.280  84.770  1.00  0.00           H
ATOM    386  C   VAL A  24      89.710  67.060  83.500  1.00  0.00           C
ATOM    387  O   VAL A  24      89.770  66.940  84.700  1.00  0.00           O
ATOM    388  N   GLY A  25      90.810  66.880  82.780  1.00  0.00           N
ATOM    389  HN  GLY A  25      90.710  66.760  81.790  1.00  0.00           H
ATOM    390  CA  GLY A  25      92.090  66.470  83.380  1.00  0.00           C
ATOM    391  HA1 GLY A  25      91.990  66.050  84.370  1.00  0.00           H
ATOM    392  HA2 GLY A  25      92.550  65.780  82.700  1.00  0.00           H
ATOM    393  C   GLY A  25      93.030  67.660  83.480  1.00  0.00           C
ATOM    394  O   GLY A  25      92.580  68.770  83.250  1.00  0.00           O
ATOM    395  N   SER A  26      94.310  67.410  83.780  1.00  0.00           N
ATOM    396  HN  SER A  26      94.740  66.520  83.940  1.00  0.00           H
ATOM    397  CA  SER A  26      95.250  68.520  83.900  1.00  0.00           C
ATOM    398  HA  SER A  26      94.850  69.250  84.580  1.00  0.00           H
ATOM    399  CB  SER A  26      96.570  68.050  84.560  1.00  0.00           C
ATOM    400  HB1 SER A  26      96.230  67.670  85.540  1.00  0.00           H
ATOM    401  HB2 SER A  26      97.250  68.920  84.650  1.00  0.00           H
ATOM    402  OG  SER A  26      97.260  66.910  84.020  1.00  0.00           O
ATOM    403  HG1 SER A  26      96.750  66.110  84.090  1.00  0.00           H
ATOM    404  C   SER A  26      95.610  69.340  82.720  1.00  0.00           C
ATOM    405  O   SER A  26      96.030  70.520  82.730  1.00  0.00           O
ATOM    406  N   ASN A  27      95.310  68.730  81.540  1.00  0.00           N
ATOM    407  HN  ASN A  27      94.910  67.820  81.480  1.00  0.00           H
ATOM    408  CA  ASN A  27      95.500  69.310  80.250  1.00  0.00           C
ATOM    409  HA  ASN A  27      95.790  70.350  80.240  1.00  0.00           H
ATOM    410  CB  ASN A  27      96.530  68.470  79.370  1.00  0.00           C
ATOM    411  HB1 ASN A  27      96.410  68.850  78.330  1.00  0.00           H
ATOM    412  HB2 ASN A  27      96.210  67.410  79.450  1.00  0.00           H
ATOM    413  CG  ASN A  27      97.950  68.660  79.750  1.00  0.00           C
ATOM    414  OD1 ASN A  27      98.920  67.980  79.230  1.00  0.00           O
ATOM    415  ND2 ASN A  27      98.190  69.580  80.690  1.00  0.00           N
ATOM    416 HD21 ASN A  27      99.150  69.810  80.880  1.00  0.00           H
ATOM    417 HD22 ASN A  27      97.500  70.040  81.250  1.00  0.00           H
ATOM    418  C   ASN A  27      94.140  69.250  79.530  1.00  0.00           C
ATOM    419  O   ASN A  27      93.640  68.120  79.320  1.00  0.00           O
ATOM    420  N   LYS A  28      93.510  70.390  79.090  1.00  0.00           N
ATOM    421  HN  LYS A  28      93.910  71.300  79.210  1.00  0.00           H
ATOM    422  CA  LYS A  28      92.110  70.400  78.770  1.00  0.00           C
ATOM    423  HA  LYS A  28      91.880  69.500  78.220  1.00  0.00           H
ATOM    424  CB  LYS A  28      91.210  70.490  79.980  1.00  0.00           C
ATOM    425  HB1 LYS A  28      91.560  69.810  80.790  1.00  0.00           H
ATOM    426  HB2 LYS A  28      90.200  70.170  79.660  1.00  0.00           H
ATOM    427  CG  LYS A  28      90.970  71.940  80.620  1.00  0.00           C
ATOM    428  HG1 LYS A  28      90.050  71.900  81.240  1.00  0.00           H
ATOM    429  HG2 LYS A  28      90.620  72.750  79.950  1.00  0.00           H
ATOM    430  CD  LYS A  28      92.090  72.380  81.540  1.00  0.00           C
ATOM    431  HD1 LYS A  28      92.260  71.590  82.310  1.00  0.00           H
ATOM    432  HD2 LYS A  28      92.960  72.510  80.860  1.00  0.00           H
ATOM    433  CE  LYS A  28      91.820  73.720  82.230  1.00  0.00           C
ATOM    434  HE1 LYS A  28      90.930  73.470  82.850  1.00  0.00           H
ATOM    435  HE2 LYS A  28      91.570  74.560  81.550  1.00  0.00           H
ATOM    436  NZ  LYS A  28      93.060  74.170  82.880  1.00  0.00           N
ATOM    437  HZ1 LYS A  28      93.900  73.920  82.310  1.00  0.00           H
ATOM    438  HZ2 LYS A  28      93.070  75.210  82.970  1.00  0.00           H
ATOM    439  HZ3 LYS A  28      93.060  73.770  83.840  1.00  0.00           H
ATOM    440  C   LYS A  28      91.690  71.560  77.810  1.00  0.00           C
ATOM    441  O   LYS A  28      90.500  71.760  77.530  1.00  0.00           O
ATOM    442  N   GLY A  29      92.660  72.290  77.150  1.00  0.00           N
ATOM    443  HN  GLY A  29      93.610  72.200  77.450  1.00  0.00           H
ATOM    444  CA  GLY A  29      92.510  73.250  76.110  1.00  0.00           C
ATOM    445  HA1 GLY A  29      93.530  73.540  75.900  1.00  0.00           H
ATOM    446  HA2 GLY A  29      91.940  72.790  75.310  1.00  0.00           H
ATOM    447  C   GLY A  29      91.850  74.530  76.440  1.00  0.00           C
ATOM    448  O   GLY A  29      92.390  75.510  75.950  1.00  0.00           O
ATOM    449  N   ALA A  30      90.820  74.650  77.250  1.00  0.00           N
ATOM    450  HN  ALA A  30      90.280  73.900  77.650  1.00  0.00           H
ATOM    451  CA  ALA A  30      90.210  75.880  77.470  1.00  0.00           C
ATOM    452  HA  ALA A  30      90.110  76.230  76.450  1.00  0.00           H
ATOM    453  CB  ALA A  30      88.730  75.830  77.880  1.00  0.00           C
ATOM    454  HB1 ALA A  30      88.600  75.330  78.860  1.00  0.00           H
ATOM    455  HB2 ALA A  30      88.260  76.840  77.820  1.00  0.00           H
ATOM    456  HB3 ALA A  30      88.240  75.230  77.080  1.00  0.00           H
ATOM    457  C   ALA A  30      90.970  76.830  78.340  1.00  0.00           C
ATOM    458  O   ALA A  30      91.780  76.310  79.110  1.00  0.00           O
ATOM    459  N   ILE A  31      90.690  78.140  78.310  1.00  0.00           N
ATOM    460  HN  ILE A  31      90.000  78.420  77.640  1.00  0.00           H
ATOM    461  CA  ILE A  31      91.370  79.190  79.070  1.00  0.00           C
ATOM    462  HA  ILE A  31      92.220  78.810  79.630  1.00  0.00           H
ATOM    463  CB  ILE A  31      91.840  80.450  78.280  1.00  0.00           C
ATOM    464  HB  ILE A  31      90.940  80.940  77.840  1.00  0.00           H
ATOM    465  CG2 ILE A  31      92.660  81.380  79.270  1.00  0.00           C
ATOM    466 HG21 ILE A  31      93.370  80.740  79.840  1.00  0.00           H
ATOM    467 HG22 ILE A  31      93.180  82.130  78.640  1.00  0.00           H
ATOM    468 HG23 ILE A  31      91.890  81.790  79.950  1.00  0.00           H
ATOM    469  CG1 ILE A  31      92.740  80.020  77.020  1.00  0.00           C
ATOM    470 HG11 ILE A  31      93.230  80.830  76.450  1.00  0.00           H
ATOM    471 HG12 ILE A  31      92.070  79.590  76.250  1.00  0.00           H
ATOM    472  CD  ILE A  31      93.930  79.070  77.330  1.00  0.00           C
ATOM    473  HD1 ILE A  31      94.870  79.410  76.840  1.00  0.00           H
ATOM    474  HD2 ILE A  31      94.190  79.140  78.410  1.00  0.00           H
ATOM    475  HD3 ILE A  31      93.890  77.980  77.130  1.00  0.00           H
ATOM    476  C   ILE A  31      90.410  79.650  80.200  1.00  0.00           C
ATOM    477  O   ILE A  31      89.350  80.220  79.940  1.00  0.00           O
ATOM    478  N   ILE A  32      90.720  79.250  81.410  1.00  0.00           N
ATOM    479  HN  ILE A  32      91.540  78.700  81.530  1.00  0.00           H
ATOM    480  CA  ILE A  32      89.910  79.400  82.630  1.00  0.00           C
ATOM    481  HA  ILE A  32      89.020  79.910  82.300  1.00  0.00           H
ATOM    482  CB  ILE A  32      89.360  77.960  83.100  1.00  0.00           C
ATOM    483  HB  ILE A  32      88.580  77.600  82.390  1.00  0.00           H
ATOM    484  CG2 ILE A  32      90.590  77.050  83.070  1.00  0.00           C
ATOM    485 HG21 ILE A  32      90.320  76.080  83.540  1.00  0.00           H
ATOM    486 HG22 ILE A  32      90.890  76.740  82.050  1.00  0.00           H
ATOM    487 HG23 ILE A  32      91.400  77.490  83.690  1.00  0.00           H
ATOM    488  CG1 ILE A  32      88.580  77.880  84.480  1.00  0.00           C
ATOM    489 HG11 ILE A  32      89.350  78.140  85.230  1.00  0.00           H
ATOM    490 HG12 ILE A  32      88.370  76.820  84.760  1.00  0.00           H
ATOM    491  CD  ILE A  32      87.540  78.930  84.580  1.00  0.00           C
ATOM    492  HD1 ILE A  32      87.060  78.760  85.570  1.00  0.00           H
ATOM    493  HD2 ILE A  32      87.820  80.010  84.620  1.00  0.00           H
ATOM    494  HD3 ILE A  32      86.720  78.810  83.840  1.00  0.00           H
ATOM    495  C   ILE A  32      90.610  80.160  83.690  1.00  0.00           C
ATOM    496  O   ILE A  32      91.660  79.730  84.170  1.00  0.00           O
ATOM    497  N   GLY A  33      90.040  81.340  84.060  1.00  0.00           N
ATOM    498  HN  GLY A  33      89.210  81.600  83.580  1.00  0.00           H
ATOM    499  CA  GLY A  33      90.520  82.230  85.100  1.00  0.00           C
ATOM    500  HA1 GLY A  33      90.710  81.740  86.040  1.00  0.00           H
ATOM    501  HA2 GLY A  33      91.280  82.840  84.640  1.00  0.00           H
ATOM    502  C   GLY A  33      89.440  83.180  85.620  1.00  0.00           C
ATOM    503  O   GLY A  33      88.240  83.000  85.360  1.00  0.00           O
ATOM    504  N   LEU A  34      89.870  84.240  86.210  1.00  0.00           N
ATOM    505  HN  LEU A  34      90.850  84.380  86.220  1.00  0.00           H
ATOM    506  CA  LEU A  34      89.000  85.280  86.770  1.00  0.00           C
ATOM    507  HA  LEU A  34      87.980  84.940  86.730  1.00  0.00           H
ATOM    508  CB  LEU A  34      89.480  85.660  88.190  1.00  0.00           C
ATOM    509  HB1 LEU A  34      88.930  86.540  88.590  1.00  0.00           H
ATOM    510  HB2 LEU A  34      90.540  85.980  88.100  1.00  0.00           H
ATOM    511  CG  LEU A  34      89.370  84.560  89.220  1.00  0.00           C
ATOM    512  HG  LEU A  34      89.620  83.550  88.840  1.00  0.00           H
ATOM    513  CD1 LEU A  34      90.320  84.890  90.340  1.00  0.00           C
ATOM    514 HD11 LEU A  34      90.410  84.070  91.080  1.00  0.00           H
ATOM    515 HD12 LEU A  34      91.370  85.070  90.010  1.00  0.00           H
ATOM    516 HD13 LEU A  34      90.120  85.780  90.980  1.00  0.00           H
ATOM    517  CD2 LEU A  34      87.930  84.430  89.600  1.00  0.00           C
ATOM    518 HD21 LEU A  34      87.900  83.810  90.520  1.00  0.00           H
ATOM    519 HD22 LEU A  34      87.530  85.440  89.830  1.00  0.00           H
ATOM    520 HD23 LEU A  34      87.400  83.820  88.830  1.00  0.00           H
ATOM    521  C   LEU A  34      89.160  86.510  85.820  1.00  0.00           C
ATOM    522  O   LEU A  34      88.210  87.190  85.390  1.00  0.00           O
ATOM    523  N   MET A  35      90.420  86.730  85.330  1.00  0.00           N
ATOM    524  HN  MET A  35      91.250  86.370  85.760  1.00  0.00           H
ATOM    525  CA  MET A  35      90.720  87.670  84.320  1.00  0.00           C
ATOM    526  HA  MET A  35      89.850  88.230  83.990  1.00  0.00           H
ATOM    527  CB  MET A  35      91.760  88.720  84.890  1.00  0.00           C
ATOM    528  HB1 MET A  35      91.670  89.580  84.190  1.00  0.00           H
ATOM    529  HB2 MET A  35      92.800  88.330  84.840  1.00  0.00           H
ATOM    530  CG  MET A  35      91.570  89.050  86.380  1.00  0.00           C
ATOM    531  HG1 MET A  35      92.460  89.670  86.620  1.00  0.00           H
ATOM    532  HG2 MET A  35      91.870  88.160  86.980  1.00  0.00           H
ATOM    533  SD  MET A  35      90.120  89.910  87.100  1.00  0.00           S
ATOM    534  CE  MET A  35      90.630  91.320  86.100  1.00  0.00           C
ATOM    535  HE1 MET A  35      90.460  91.130  85.020  1.00  0.00           H
ATOM    536  HE2 MET A  35      90.020  92.200  86.410  1.00  0.00           H
ATOM    537  HE3 MET A  35      91.680  91.610  86.320  1.00  0.00           H
ATOM    538  C   MET A  35      91.310  86.890  83.130  1.00  0.00           C
ATOM    539  O   MET A  35      92.410  86.260  83.190  1.00  0.00           O
ATOM    540  N   VAL A  36      90.560  86.980  81.970  1.00  0.00           N
ATOM    541  HN  VAL A  36      89.720  87.520  82.050  1.00  0.00           H
ATOM    542  CA  VAL A  36      90.920  86.300  80.720  1.00  0.00           C
ATOM    543  HA  VAL A  36      91.920  85.910  80.740  1.00  0.00           H
ATOM    544  CB  VAL A  36      89.970  85.160  80.390  1.00  0.00           C
ATOM    545  HB  VAL A  36      89.010  85.550  80.010  1.00  0.00           H
ATOM    546  CG1 VAL A  36      90.640  84.330  79.310  1.00  0.00           C
ATOM    547 HG11 VAL A  36      90.720  84.930  78.370  1.00  0.00           H
ATOM    548 HG12 VAL A  36      91.650  84.010  79.620  1.00  0.00           H
ATOM    549 HG13 VAL A  36      89.970  83.470  79.090  1.00  0.00           H
ATOM    550  CG2 VAL A  36      89.760  84.140  81.550  1.00  0.00           C
ATOM    551 HG21 VAL A  36      90.730  83.780  81.960  1.00  0.00           H
ATOM    552 HG22 VAL A  36      89.270  84.710  82.380  1.00  0.00           H
ATOM    553 HG23 VAL A  36      89.230  83.220  81.210  1.00  0.00           H
ATOM    554  C   VAL A  36      91.000  87.250  79.520  1.00  0.00           C
ATOM    555  O   VAL A  36      90.140  88.120  79.310  1.00  0.00           O
ATOM    556  N   GLY A  37      92.150  87.200  78.710  1.00  0.00           N
ATOM    557  HN  GLY A  37      92.810  86.540  79.050  1.00  0.00           H
ATOM    558  CA  GLY A  37      92.490  88.020  77.530  1.00  0.00           C
ATOM    559  HA1 GLY A  37      92.440  89.090  77.650  1.00  0.00           H
ATOM    560  HA2 GLY A  37      93.430  87.680  77.120  1.00  0.00           H
ATOM    561  C   GLY A  37      91.480  87.710  76.430  1.00  0.00           C
ATOM    562  O   GLY A  37      90.880  86.670  76.440  1.00  0.00           O
ATOM    563  N   GLY A  38      91.250  88.600  75.420  1.00  0.00           N
ATOM    564  HN  GLY A  38      91.700  89.490  75.420  1.00  0.00           H
ATOM    565  CA  GLY A  38      90.340  88.330  74.280  1.00  0.00           C
ATOM    566  HA1 GLY A  38      89.380  87.920  74.580  1.00  0.00           H
ATOM    567  HA2 GLY A  38      89.970  89.100  73.610  1.00  0.00           H
ATOM    568  C   GLY A  38      90.860  87.330  73.300  1.00  0.00           C
ATOM    569  O   GLY A  38      91.990  86.820  73.410  1.00  0.00           O
ATOM    570  N   VAL A  39      90.040  87.080  72.240  1.00  0.00           N
ATOM    571  HN  VAL A  39      89.130  87.480  72.170  1.00  0.00           H
ATOM    572  CA  VAL A  39      90.370  86.120  71.210  1.00  0.00           C
ATOM    573  HA  VAL A  39      90.990  85.300  71.510  1.00  0.00           H
ATOM    574  CB  VAL A  39      89.010  85.670  70.530  1.00  0.00           C
ATOM    575  HB  VAL A  39      88.390  86.540  70.240  1.00  0.00           H
ATOM    576  CG1 VAL A  39      89.160  84.780  69.290  1.00  0.00           C
ATOM    577 HG11 VAL A  39      89.480  85.360  68.400  1.00  0.00           H
ATOM    578 HG12 VAL A  39      89.950  84.050  69.540  1.00  0.00           H
ATOM    579 HG13 VAL A  39      88.250  84.160  69.140  1.00  0.00           H
ATOM    580  CG2 VAL A  39      88.350  84.800  71.630  1.00  0.00           C
ATOM    581 HG21 VAL A  39      88.790  83.780  71.700  1.00  0.00           H
ATOM    582 HG22 VAL A  39      88.380  85.260  72.640  1.00  0.00           H
ATOM    583 HG23 VAL A  39      87.300  84.640  71.300  1.00  0.00           H
ATOM    584  C   VAL A  39      91.050  86.900  70.160  1.00  0.00           C
ATOM    585  O   VAL A  39      90.630  87.900  69.650  1.00  0.00           O
ATOM    586  N   VAL A  40      92.220  86.470  69.700  1.00  0.00           N
ATOM    587  HN  VAL A  40      92.720  85.660  70.010  1.00  0.00           H
ATOM    588  CA  VAL A  40      92.910  86.980  68.500  1.00  0.00           C
ATOM    589  HA  VAL A  40      92.910  88.050  68.680  1.00  0.00           H
ATOM    590  CB  VAL A  40      94.380  86.530  68.430  1.00  0.00           C
ATOM    591  HB  VAL A  40      94.280  85.430  68.380  1.00  0.00           H
ATOM    592  CG1 VAL A  40      94.890  87.100  67.090  1.00  0.00           C
ATOM    593 HG11 VAL A  40      94.760  88.200  67.110  1.00  0.00           H
ATOM    594 HG12 VAL A  40      95.960  86.850  66.970  1.00  0.00           H
ATOM    595 HG13 VAL A  40      94.330  86.650  66.250  1.00  0.00           H
ATOM    596  CG2 VAL A  40      95.150  86.970  69.660  1.00  0.00           C
ATOM    597 HG21 VAL A  40      95.010  88.040  69.950  1.00  0.00           H
ATOM    598 HG22 VAL A  40      94.750  86.300  70.450  1.00  0.00           H
ATOM    599 HG23 VAL A  40      96.230  86.760  69.520  1.00  0.00           H
ATOM    600  C   VAL A  40      92.080  86.630  67.250  1.00  0.00           C
ATOM    601  O   VAL A  40      91.790  85.450  66.920  1.00  0.00           O
ATOM    602  N   ILE A  41      91.860  87.660  66.350  1.00  0.00           N
ATOM    603  HN  ILE A  41      91.860  88.580  66.720  1.00  0.00           H
ATOM    604  CA  ILE A  41      91.690  87.500  64.860  1.00  0.00           C
ATOM    605  HA  ILE A  41      91.580  86.440  64.720  1.00  0.00           H
ATOM    606  CB  ILE A  41      90.380  88.180  64.280  1.00  0.00           C
ATOM    607  HB  ILE A  41      90.350  87.750  63.250  1.00  0.00           H
ATOM    608  CG2 ILE A  41      89.330  87.450  65.090  1.00  0.00           C
ATOM    609 HG21 ILE A  41      89.240  87.860  66.120  1.00  0.00           H
ATOM    610 HG22 ILE A  41      88.320  87.640  64.650  1.00  0.00           H
ATOM    611 HG23 ILE A  41      89.450  86.350  65.110  1.00  0.00           H
ATOM    612  CG1 ILE A  41      90.370  89.710  64.320  1.00  0.00           C
ATOM    613 HG11 ILE A  41      90.730  90.060  63.330  1.00  0.00           H
ATOM    614 HG12 ILE A  41      91.080  90.120  65.070  1.00  0.00           H
ATOM    615  CD  ILE A  41      88.990  90.340  64.420  1.00  0.00           C
ATOM    616  HD1 ILE A  41      88.210  89.650  64.010  1.00  0.00           H
ATOM    617  HD2 ILE A  41      88.710  90.660  65.450  1.00  0.00           H
ATOM    618  HD3 ILE A  41      88.950  91.230  63.750  1.00  0.00           H
ATOM    619  C   ILE A  41      92.870  87.880  63.980  1.00  0.00           C
ATOM    620  O   ILE A  41      93.730  88.680  64.370  1.00  0.00           O
ATOM    621  N   ALA A  42      92.880  87.390  62.790  1.00  0.00           N
ATOM    622  HN  ALA A  42      92.160  86.810  62.420  1.00  0.00           H
ATOM    623  CA  ALA A  42      93.800  87.810  61.740  1.00  0.00           C
ATOM    624  HA  ALA A  42      94.760  87.850  62.220  1.00  0.00           H
ATOM    625  CB  ALA A  42      93.760  86.770  60.620  1.00  0.00           C
ATOM    626  HB1 ALA A  42      94.700  86.870  60.040  1.00  0.00           H
ATOM    627  HB2 ALA A  42      93.820  85.750  61.040  1.00  0.00           H
ATOM    628  HB3 ALA A  42      92.810  86.910  60.050  1.00  0.00           H
ATOM    629  C   ALA A  42      93.480  89.250  61.150  1.00  0.00           C
ATOM    630  O   ALA A  42      92.310  89.580  60.890  1.00  0.00           O
ATOM    631  N   NME A  43      94.490  90.070  60.950  1.00  0.00           N
ATOM    632  HN  NME A  43      95.430  89.740  61.090  1.00  0.00           H
ATOM    633  CH3 NME A  43      94.360  91.410  60.420  1.00  0.00           C
ATOM    634 HH31 NME A  43      94.820  91.440  59.410  1.00  0.00           H
ATOM    635 HH32 NME A  43      93.340  91.830  60.350  1.00  0.00           H
ATOM    636 HH33 NME A  43      95.000  92.070  61.040  1.00  0.00           H
ATOM    637  CH3 ACE B   0      61.650  63.080 113.070  1.00  0.00           C
ATOM    638 HH31 ACE B   0      60.940  63.310 113.890  1.00  0.00           H
ATOM    639 HH32 ACE B   0      61.080  63.500 112.210  1.00  0.00           H
ATOM    640 HH33 ACE B   0      61.840  61.980 113.080  1.00  0.00           H
ATOM    641  C   ACE B   0      63.050  63.770 113.320  1.00  0.00           C
ATOM    642  O   ACE B   0      63.090  64.980 113.290  1.00  0.00           O
ATOM    643  N   ASP B   1      64.170  62.980 113.470  1.00  0.00           N
ATOM    644  HN  ASP B   1      64.020  62.000 113.500  1.00  0.00           H
ATOM    645  CA  ASP B   1      65.480  63.610 113.380  1.00  0.00           C
ATOM    646  HA  ASP B   1      65.390  64.610 113.780  1.00  0.00           H
ATOM    647  CB  ASP B   1      66.560  62.800 114.200  1.00  0.00           C
ATOM    648  HB1 ASP B   1      67.530  63.300 113.980  1.00  0.00           H
ATOM    649  HB2 ASP B   1      66.470  61.710 114.000  1.00  0.00           H
ATOM    650  CG  ASP B   1      66.340  63.030 115.650  1.00  0.00           C
ATOM    651  OD1 ASP B   1      65.910  64.110 116.130  1.00  0.00           O
ATOM    652  OD2 ASP B   1      67.070  62.290 116.390  1.00  0.00           O
ATOM    653  C   ASP B   1      65.870  63.630 111.940  1.00  0.00           C
ATOM    654  O   ASP B   1      65.470  62.740 111.130  1.00  0.00           O
ATOM    655  N   ALA B   2      66.530  64.730 111.520  1.00  0.00           N
ATOM    656  HN  ALA B   2      66.810  65.440 112.170  1.00  0.00           H
ATOM    657  CA  ALA B   2      66.860  64.960 110.140  1.00  0.00           C
ATOM    658  HA  ALA B   2      65.930  64.850 109.610  1.00  0.00           H
ATOM    659  CB  ALA B   2      67.190  66.440 109.780  1.00  0.00           C
ATOM    660  HB1 ALA B   2      68.260  66.680 109.960  1.00  0.00           H
ATOM    661  HB2 ALA B   2      66.830  66.690 108.760  1.00  0.00           H
ATOM    662  HB3 ALA B   2      66.580  67.080 110.440  1.00  0.00           H
ATOM    663  C   ALA B   2      67.910  63.990 109.510  1.00  0.00           C
ATOM    664  O   ALA B   2      68.920  63.660 110.080  1.00  0.00           O
ATOM    665  N   GLU B   3      67.620  63.600 108.240  1.00  0.00           N
ATOM    666  HN  GLU B   3      66.730  63.930 107.940  1.00  0.00           H
ATOM    667  CA  GLU B   3      68.440  62.770 107.390  1.00  0.00           C
ATOM    668  HA  GLU B   3      68.400  61.730 107.670  1.00  0.00           H
ATOM    669  CB  GLU B   3      67.790  62.720 106.030  1.00  0.00           C
ATOM    670  HB1 GLU B   3      68.420  62.250 105.250  1.00  0.00           H
ATOM    671  HB2 GLU B   3      67.520  63.750 105.710  1.00  0.00           H
ATOM    672  CG  GLU B   3      66.520  61.990 105.970  1.00  0.00           C
ATOM    673  HG1 GLU B   3      65.740  62.300 106.700  1.00  0.00           H
ATOM    674  HG2 GLU B   3      66.610  60.920 106.290  1.00  0.00           H
ATOM    675  CD  GLU B   3      65.850  62.020 104.590  1.00  0.00           C
ATOM    676  OE1 GLU B   3      66.320  62.770 103.650  1.00  0.00           O
ATOM    677  OE2 GLU B   3      64.850  61.320 104.410  1.00  0.00           O
ATOM    678  C   GLU B   3      69.970  63.150 107.340  1.00  0.00           C
ATOM    679  O   GLU B   3      70.420  64.280 107.540  1.00  0.00           O
ATOM    680  N   PHE B   4      70.800  62.160 107.090  1.00  0.00           N
ATOM    681  HN  PHE B   4      70.490  61.250 106.810  1.00  0.00           H
ATOM    682  CA  PHE B   4      72.290  62.150 107.170  1.00  0.00           C
ATOM    683  HA  PHE B   4      72.570  62.980 107.800  1.00  0.00           H
ATOM    684  CB  PHE B   4      72.930  60.860 107.590  1.00  0.00           C
ATOM    685  HB1 PHE B   4      72.610  60.070 106.880  1.00  0.00           H
ATOM    686  HB2 PHE B   4      72.510  60.560 108.570  1.00  0.00           H
ATOM    687  CG  PHE B   4      74.480  60.710 107.730  1.00  0.00           C
ATOM    688  CD1 PHE B   4      75.130  61.560 108.650  1.00  0.00           C
ATOM    689  HD1 PHE B   4      74.710  62.380 109.210  1.00  0.00           H
ATOM    690  CE1 PHE B   4      76.590  61.570 108.750  1.00  0.00           C
ATOM    691  HE1 PHE B   4      77.160  62.120 109.490  1.00  0.00           H
ATOM    692  CZ  PHE B   4      77.300  60.620 107.930  1.00  0.00           C
ATOM    693  HZ  PHE B   4      78.380  60.610 107.940  1.00  0.00           H
ATOM    694  CD2 PHE B   4      75.230  59.740 107.030  1.00  0.00           C
ATOM    695  HD2 PHE B   4      74.780  59.040 106.330  1.00  0.00           H
ATOM    696  CE2 PHE B   4      76.630  59.700 107.120  1.00  0.00           C
ATOM    697  HE2 PHE B   4      77.160  59.030 106.450  1.00  0.00           H
ATOM    698  C   PHE B   4      72.830  62.520 105.770  1.00  0.00           C
ATOM    699  O   PHE B   4      72.450  62.030 104.740  1.00  0.00           O
ATOM    700  N   ARG B   5      73.550  63.580 105.770  1.00  0.00           N
ATOM    701  HN  ARG B   5      73.730  64.060 106.620  1.00  0.00           H
ATOM    702  CA  ARG B   5      74.100  64.350 104.620  1.00  0.00           C
ATOM    703  HA  ARG B   5      73.390  65.130 104.370  1.00  0.00           H
ATOM    704  CB  ARG B   5      75.220  65.220 105.200  1.00  0.00           C
ATOM    705  HB1 ARG B   5      74.930  65.500 106.230  1.00  0.00           H
ATOM    706  HB2 ARG B   5      75.350  66.150 104.610  1.00  0.00           H
ATOM    707  CG  ARG B   5      76.620  64.570 105.100  1.00  0.00           C
ATOM    708  HG1 ARG B   5      77.430  65.290 105.350  1.00  0.00           H
ATOM    709  HG2 ARG B   5      76.880  64.300 104.060  1.00  0.00           H
ATOM    710  CD  ARG B   5      76.880  63.350 105.990  1.00  0.00           C
ATOM    711  HD1 ARG B   5      76.060  62.640 105.750  1.00  0.00           H
ATOM    712  HD2 ARG B   5      76.880  63.650 107.060  1.00  0.00           H
ATOM    713  NE  ARG B   5      78.170  62.610 105.650  1.00  0.00           N
ATOM    714  HE  ARG B   5      79.060  62.950 105.950  1.00  0.00           H
ATOM    715  CZ  ARG B   5      78.440  61.730 104.720  1.00  0.00           C
ATOM    716  NH1 ARG B   5      77.590  61.470 103.830  1.00  0.00           N
ATOM    717 HH11 ARG B   5      76.740  61.990 103.800  1.00  0.00           H
ATOM    718 HH12 ARG B   5      77.790  60.830 103.090  1.00  0.00           H
ATOM    719  NH2 ARG B   5      79.580  61.070 104.790  1.00  0.00           N
ATOM    720 HH21 ARG B   5      80.200  61.300 105.540  1.00  0.00           H
ATOM    721 HH22 ARG B   5      79.830  60.370 104.110  1.00  0.00           H
ATOM    722  C   ARG B   5      74.440  63.620 103.330  1.00  0.00           C
ATOM    723  O   ARG B   5      75.140  62.590 103.240  1.00  0.00           O
ATOM    724  N   HIS B   6      74.090  64.120 102.150  1.00  0.00           N
ATOM    725  HN  HIS B   6      73.570  64.970 102.070  1.00  0.00           H
ATOM    726  CA  HIS B   6      74.300  63.440 100.900  1.00  0.00           C
ATOM    727  HA  HIS B   6      73.770  62.510 101.040  1.00  0.00           H
ATOM    728  CB  HIS B   6      73.490  64.050  99.700  1.00  0.00           C
ATOM    729  HB1 HIS B   6      72.450  63.790 100.000  1.00  0.00           H
ATOM    730  HB2 HIS B   6      73.700  63.580  98.720  1.00  0.00           H
ATOM    731  ND1 HIS B   6      72.900  66.440 100.370  1.00  0.00           N
ATOM    732  CG  HIS B   6      73.490  65.550  99.460  1.00  0.00           C
ATOM    733  CE1 HIS B   6      73.220  67.590  99.870  1.00  0.00           C
ATOM    734  HE1 HIS B   6      72.850  68.540 100.260  1.00  0.00           H
ATOM    735  NE2 HIS B   6      73.980  67.530  98.770  1.00  0.00           N
ATOM    736  HE2 HIS B   6      74.410  68.310  98.320  1.00  0.00           H
ATOM    737  CD2 HIS B   6      74.080  66.220  98.420  1.00  0.00           C
ATOM    738  HD2 HIS B   6      74.590  65.840  97.540  1.00  0.00           H
ATOM    739  C   HIS B   6      75.680  63.290 100.390  1.00  0.00           C
ATOM    740  O   HIS B   6      75.970  62.270  99.730  1.00  0.00           O
ATOM    741  N   ASP B   7      76.700  64.160 100.730  1.00  0.00           N
ATOM    742  HN  ASP B   7      76.440  64.890 101.360  1.00  0.00           H
ATOM    743  CA  ASP B   7      78.060  64.040 100.280  1.00  0.00           C
ATOM    744  HA  ASP B   7      78.220  63.000 100.030  1.00  0.00           H
ATOM    745  CB  ASP B   7      78.150  64.910  99.020  1.00  0.00           C
ATOM    746  HB1 ASP B   7      78.420  65.940  99.330  1.00  0.00           H
ATOM    747  HB2 ASP B   7      77.130  64.780  98.600  1.00  0.00           H
ATOM    748  CG  ASP B   7      79.250  64.280  98.180  1.00  0.00           C
ATOM    749  OD1 ASP B   7      79.900  63.320  98.540  1.00  0.00           O
ATOM    750  OD2 ASP B   7      79.540  64.880  97.100  1.00  0.00           O
ATOM    751  C   ASP B   7      78.880  64.660 101.450  1.00  0.00           C
ATOM    752  O   ASP B   7      78.200  65.360 102.260  1.00  0.00           O
ATOM    753  N   SER B   8      80.200  64.500 101.530  1.00  0.00           N
ATOM    754  HN  SER B   8      80.720  63.920 100.900  1.00  0.00           H
ATOM    755  CA  SER B   8      81.080  65.010 102.580  1.00  0.00           C
ATOM    756  HA  SER B   8      80.550  65.650 103.260  1.00  0.00           H
ATOM    757  CB  SER B   8      81.790  63.890 103.410  1.00  0.00           C
ATOM    758  HB1 SER B   8      81.060  63.130 103.750  1.00  0.00           H
ATOM    759  HB2 SER B   8      82.280  64.400 104.260  1.00  0.00           H
ATOM    760  OG  SER B   8      82.780  63.210 102.590  1.00  0.00           O
ATOM    761  HG1 SER B   8      83.480  63.840 102.390  1.00  0.00           H
ATOM    762  C   SER B   8      82.070  65.940 101.890  1.00  0.00           C
ATOM    763  O   SER B   8      82.500  65.530 100.830  1.00  0.00           O
ATOM    764  N   GLY B   9      82.430  67.100 102.520  1.00  0.00           N
ATOM    765  HN  GLY B   9      82.080  67.270 103.430  1.00  0.00           H
ATOM    766  CA  GLY B   9      83.180  68.230 101.970  1.00  0.00           C
ATOM    767  HA1 GLY B   9      83.170  68.990 102.750  1.00  0.00           H
ATOM    768  HA2 GLY B   9      84.120  67.820 101.640  1.00  0.00           H
ATOM    769  C   GLY B   9      82.460  68.900 100.840  1.00  0.00           C
ATOM    770  O   GLY B   9      83.100  69.430  99.910  1.00  0.00           O
ATOM    771  N   TYR B  10      81.090  68.900 101.030  1.00  0.00           N
ATOM    772  HN  TYR B  10      80.710  68.460 101.840  1.00  0.00           H
ATOM    773  CA  TYR B  10      80.300  69.680 100.100  1.00  0.00           C
ATOM    774  HA  TYR B  10      80.420  69.250  99.110  1.00  0.00           H
ATOM    775  CB  TYR B  10      78.840  69.200 100.380  1.00  0.00           C
ATOM    776  HB1 TYR B  10      78.500  69.320 101.430  1.00  0.00           H
ATOM    777  HB2 TYR B  10      78.810  68.100 100.180  1.00  0.00           H
ATOM    778  CG  TYR B  10      77.990  69.840  99.440  1.00  0.00           C
ATOM    779  CD1 TYR B  10      77.790  69.250  98.190  1.00  0.00           C
ATOM    780  HD1 TYR B  10      78.360  68.370  97.950  1.00  0.00           H
ATOM    781  CE1 TYR B  10      76.820  69.760  97.310  1.00  0.00           C
ATOM    782  HE1 TYR B  10      76.620  69.380  96.320  1.00  0.00           H
ATOM    783  CZ  TYR B  10      76.170  70.910  97.650  1.00  0.00           C
ATOM    784  OH  TYR B  10      75.210  71.440  96.770  1.00  0.00           O
ATOM    785  HH  TYR B  10      75.240  70.900  95.980  1.00  0.00           H
ATOM    786  CD2 TYR B  10      77.270  70.990  99.800  1.00  0.00           C
ATOM    787  HD2 TYR B  10      77.410  71.460 100.760  1.00  0.00           H
ATOM    788  CE2 TYR B  10      76.290  71.550  98.910  1.00  0.00           C
ATOM    789  HE2 TYR B  10      75.850  72.520  99.090  1.00  0.00           H
ATOM    790  C   TYR B  10      80.480  71.220 100.140  1.00  0.00           C
ATOM    791  O   TYR B  10      80.590  71.790 101.250  1.00  0.00           O
ATOM    792  N   GLU B  11      80.460  71.800  98.910  1.00  0.00           N
ATOM    793  HN  GLU B  11      80.500  71.200  98.110  1.00  0.00           H
ATOM    794  CA  GLU B  11      80.740  73.220  98.580  1.00  0.00           C
ATOM    795  HA  GLU B  11      80.810  73.730  99.540  1.00  0.00           H
ATOM    796  CB  GLU B  11      82.040  73.280  97.660  1.00  0.00           C
ATOM    797  HB1 GLU B  11      82.120  74.280  97.190  1.00  0.00           H
ATOM    798  HB2 GLU B  11      81.830  72.620  96.790  1.00  0.00           H
ATOM    799  CG  GLU B  11      83.280  72.910  98.440  1.00  0.00           C
ATOM    800  HG1 GLU B  11      83.290  71.980  99.040  1.00  0.00           H
ATOM    801  HG2 GLU B  11      83.450  73.740  99.160  1.00  0.00           H
ATOM    802  CD  GLU B  11      84.470  72.790  97.570  1.00  0.00           C
ATOM    803  OE1 GLU B  11      85.470  73.580  97.740  1.00  0.00           O
ATOM    804  OE2 GLU B  11      84.570  71.830  96.740  1.00  0.00           O
ATOM    805  C   GLU B  11      79.520  73.860  97.870  1.00  0.00           C
ATOM    806  O   GLU B  11      79.070  73.310  96.880  1.00  0.00           O
ATOM    807  N   VAL B  12      78.980  75.030  98.330  1.00  0.00           N
ATOM    808  HN  VAL B  12      79.350  75.560  99.080  1.00  0.00           H
ATOM    809  CA  VAL B  12      77.600  75.370  97.980  1.00  0.00           C
ATOM    810  HA  VAL B  12      76.990  74.480  98.080  1.00  0.00           H
ATOM    811  CB  VAL B  12      77.030  76.330  99.010  1.00  0.00           C
ATOM    812  HB  VAL B  12      77.650  77.240  99.100  1.00  0.00           H
ATOM    813  CG1 VAL B  12      75.700  76.960  98.510  1.00  0.00           C
ATOM    814 HG11 VAL B  12      75.390  77.740  99.230  1.00  0.00           H
ATOM    815 HG12 VAL B  12      75.850  77.370  97.490  1.00  0.00           H
ATOM    816 HG13 VAL B  12      74.930  76.150  98.540  1.00  0.00           H
ATOM    817  CG2 VAL B  12      76.890  75.690 100.440  1.00  0.00           C
ATOM    818 HG21 VAL B  12      76.860  76.500 101.190  1.00  0.00           H
ATOM    819 HG22 VAL B  12      75.990  75.050 100.550  1.00  0.00           H
ATOM    820 HG23 VAL B  12      77.720  75.010 100.720  1.00  0.00           H
ATOM    821  C   VAL B  12      77.570  75.800  96.520  1.00  0.00           C
ATOM    822  O   VAL B  12      76.580  75.540  95.860  1.00  0.00           O
ATOM    823  N   HIS B  13      78.560  76.490  95.850  1.00  0.00           N
ATOM    824  HN  HIS B  13      79.400  76.700  96.350  1.00  0.00           H
ATOM    825  CA  HIS B  13      78.630  76.980  94.440  1.00  0.00           C
ATOM    826  HA  HIS B  13      79.230  77.880  94.500  1.00  0.00           H
ATOM    827  CB  HIS B  13      79.370  76.100  93.480  1.00  0.00           C
ATOM    828  HB1 HIS B  13      79.560  76.570  92.490  1.00  0.00           H
ATOM    829  HB2 HIS B  13      78.800  75.150  93.440  1.00  0.00           H
ATOM    830  ND1 HIS B  13      81.620  76.750  94.320  1.00  0.00           N
ATOM    831  CG  HIS B  13      80.710  75.770  93.920  1.00  0.00           C
ATOM    832  CE1 HIS B  13      82.780  76.100  94.560  1.00  0.00           C
ATOM    833  HE1 HIS B  13      83.730  76.610  94.740  1.00  0.00           H
ATOM    834  NE2 HIS B  13      82.700  74.800  94.230  1.00  0.00           N
ATOM    835  HE2 HIS B  13      83.440  74.130  94.220  1.00  0.00           H
ATOM    836  CD2 HIS B  13      81.360  74.600  93.860  1.00  0.00           C
ATOM    837  HD2 HIS B  13      80.990  73.670  93.440  1.00  0.00           H
ATOM    838  C   HIS B  13      77.270  77.400  93.970  1.00  0.00           C
ATOM    839  O   HIS B  13      76.670  76.650  93.230  1.00  0.00           O
ATOM    840  N   HIS B  14      76.740  78.600  94.470  1.00  0.00           N
ATOM    841  HN  HIS B  14      77.380  79.170  94.980  1.00  0.00           H
ATOM    842  CA  HIS B  14      75.260  78.930  94.330  1.00  0.00           C
ATOM    843  HA  HIS B  14      74.590  78.310  94.910  1.00  0.00           H
ATOM    844  CB  HIS B  14      74.990  80.350  94.940  1.00  0.00           C
ATOM    845  HB1 HIS B  14      73.950  80.700  94.810  1.00  0.00           H
ATOM    846  HB2 HIS B  14      75.680  81.130  94.550  1.00  0.00           H
ATOM    847  ND1 HIS B  14      74.230  79.980  97.300  1.00  0.00           N
ATOM    848  CG  HIS B  14      75.230  80.350  96.450  1.00  0.00           C
ATOM    849  CE1 HIS B  14      74.700  80.080  98.530  1.00  0.00           C
ATOM    850  HE1 HIS B  14      74.290  79.880  99.510  1.00  0.00           H
ATOM    851  NE2 HIS B  14      75.980  80.520  98.540  1.00  0.00           N
ATOM    852  HE2 HIS B  14      76.520  80.590  99.380  1.00  0.00           H
ATOM    853  CD2 HIS B  14      76.290  80.690  97.230  1.00  0.00           C
ATOM    854  HD2 HIS B  14      77.280  81.040  96.940  1.00  0.00           H
ATOM    855  C   HIS B  14      74.690  78.920  92.930  1.00  0.00           C
ATOM    856  O   HIS B  14      73.680  78.270  92.650  1.00  0.00           O
ATOM    857  N   GLN B  15      75.360  79.670  91.940  1.00  0.00           N
ATOM    858  HN  GLN B  15      76.260  80.050  92.140  1.00  0.00           H
ATOM    859  CA  GLN B  15      74.850  79.690  90.570  1.00  0.00           C
ATOM    860  HA  GLN B  15      73.780  79.780  90.660  1.00  0.00           H
ATOM    861  CB  GLN B  15      75.530  80.840  89.750  1.00  0.00           C
ATOM    862  HB1 GLN B  15      75.090  80.790  88.730  1.00  0.00           H
ATOM    863  HB2 GLN B  15      76.610  80.690  89.570  1.00  0.00           H
ATOM    864  CG  GLN B  15      75.310  82.320  90.290  1.00  0.00           C
ATOM    865  HG1 GLN B  15      75.450  83.000  89.420  1.00  0.00           H
ATOM    866  HG2 GLN B  15      76.150  82.510  90.990  1.00  0.00           H
ATOM    867  CD  GLN B  15      73.990  82.690  90.950  1.00  0.00           C
ATOM    868  OE1 GLN B  15      72.920  82.610  90.330  1.00  0.00           O
ATOM    869  NE2 GLN B  15      74.030  83.120  92.250  1.00  0.00           N
ATOM    870 HE21 GLN B  15      74.940  83.130  92.660  1.00  0.00           H
ATOM    871 HE22 GLN B  15      73.140  83.450  92.560  1.00  0.00           H
ATOM    872  C   GLN B  15      75.050  78.440  89.830  1.00  0.00           C
ATOM    873  O   GLN B  15      76.120  77.810  90.010  1.00  0.00           O
ATOM    874  N   LYS B  16      74.160  78.130  88.930  1.00  0.00           N
ATOM    875  HN  LYS B  16      73.410  78.720  88.630  1.00  0.00           H
ATOM    876  CA  LYS B  16      74.560  77.140  87.950  1.00  0.00           C
ATOM    877  HA  LYS B  16      75.490  76.660  88.210  1.00  0.00           H
ATOM    878  CB  LYS B  16      73.430  76.100  87.850  1.00  0.00           C
ATOM    879  HB1 LYS B  16      72.540  76.740  87.670  1.00  0.00           H
ATOM    880  HB2 LYS B  16      73.320  75.660  88.860  1.00  0.00           H
ATOM    881  CG  LYS B  16      73.610  74.930  86.880  1.00  0.00           C
ATOM    882  HG1 LYS B  16      74.570  74.470  87.180  1.00  0.00           H
ATOM    883  HG2 LYS B  16      73.630  75.200  85.800  1.00  0.00           H
ATOM    884  CD  LYS B  16      72.410  73.940  86.930  1.00  0.00           C
ATOM    885  HD1 LYS B  16      72.250  73.610  87.980  1.00  0.00           H
ATOM    886  HD2 LYS B  16      71.440  74.430  86.700  1.00  0.00           H
ATOM    887  CE  LYS B  16      72.610  72.590  86.150  1.00  0.00           C
ATOM    888  HE1 LYS B  16      73.590  72.190  86.480  1.00  0.00           H
ATOM    889  HE2 LYS B  16      72.590  72.750  85.050  1.00  0.00           H
ATOM    890  NZ  LYS B  16      71.500  71.620  86.570  1.00  0.00           N
ATOM    891  HZ1 LYS B  16      71.500  70.710  86.070  1.00  0.00           H
ATOM    892  HZ2 LYS B  16      71.530  71.450  87.590  1.00  0.00           H
ATOM    893  HZ3 LYS B  16      70.570  72.050  86.420  1.00  0.00           H
ATOM    894  C   LYS B  16      74.890  77.840  86.670  1.00  0.00           C
ATOM    895  O   LYS B  16      74.190  78.690  86.090  1.00  0.00           O
ATOM    896  N   LEU B  17      76.160  77.680  86.210  1.00  0.00           N
ATOM    897  HN  LEU B  17      76.770  77.110  86.750  1.00  0.00           H
ATOM    898  CA  LEU B  17      76.640  78.000  84.900  1.00  0.00           C
ATOM    899  HA  LEU B  17      75.700  78.120  84.370  1.00  0.00           H
ATOM    900  CB  LEU B  17      77.470  79.210  84.830  1.00  0.00           C
ATOM    901  HB1 LEU B  17      78.410  79.150  85.410  1.00  0.00           H
ATOM    902  HB2 LEU B  17      76.880  80.110  85.120  1.00  0.00           H
ATOM    903  CG  LEU B  17      77.870  79.490  83.280  1.00  0.00           C
ATOM    904  HG  LEU B  17      77.100  79.030  82.620  1.00  0.00           H
ATOM    905  CD1 LEU B  17      77.710  80.940  82.890  1.00  0.00           C
ATOM    906 HD11 LEU B  17      76.630  81.190  82.910  1.00  0.00           H
ATOM    907 HD12 LEU B  17      78.230  81.520  83.680  1.00  0.00           H
ATOM    908 HD13 LEU B  17      78.140  81.110  81.880  1.00  0.00           H
ATOM    909  CD2 LEU B  17      79.250  79.020  83.010  1.00  0.00           C
ATOM    910 HD21 LEU B  17      79.530  79.090  81.930  1.00  0.00           H
ATOM    911 HD22 LEU B  17      80.010  79.470  83.670  1.00  0.00           H
ATOM    912 HD23 LEU B  17      79.290  77.960  83.340  1.00  0.00           H
ATOM    913  C   LEU B  17      77.310  76.710  84.330  1.00  0.00           C
ATOM    914  O   LEU B  17      78.300  76.160  84.860  1.00  0.00           O
ATOM    915  N   VAL B  18      76.760  76.240  83.240  1.00  0.00           N
ATOM    916  HN  VAL B  18      75.990  76.730  82.840  1.00  0.00           H
ATOM    917  CA  VAL B  18      77.140  75.010  82.480  1.00  0.00           C
ATOM    918  HA  VAL B  18      78.000  74.620  83.010  1.00  0.00           H
ATOM    919  CB  VAL B  18      76.050  73.930  82.510  1.00  0.00           C
ATOM    920  HB  VAL B  18      75.220  74.370  81.920  1.00  0.00           H
ATOM    921  CG1 VAL B  18      76.590  72.670  81.860  1.00  0.00           C
ATOM    922 HG11 VAL B  18      77.510  72.400  82.420  1.00  0.00           H
ATOM    923 HG12 VAL B  18      75.870  71.820  81.860  1.00  0.00           H
ATOM    924 HG13 VAL B  18      76.730  72.820  80.770  1.00  0.00           H
ATOM    925  CG2 VAL B  18      75.510  73.690  83.900  1.00  0.00           C
ATOM    926 HG21 VAL B  18      74.780  72.840  83.880  1.00  0.00           H
ATOM    927 HG22 VAL B  18      76.360  73.460  84.580  1.00  0.00           H
ATOM    928 HG23 VAL B  18      74.930  74.530  84.330  1.00  0.00           H
ATOM    929  C   VAL B  18      77.570  75.280  81.060  1.00  0.00           C
ATOM    930  O   VAL B  18      76.810  75.620  80.210  1.00  0.00           O
ATOM    931  N   PHE B  19      78.810  75.140  80.690  1.00  0.00           N
ATOM    932  HN  PHE B  19      79.390  74.800  81.420  1.00  0.00           H
ATOM    933  CA  PHE B  19      79.370  75.560  79.440  1.00  0.00           C
ATOM    934  HA  PHE B  19      78.600  76.050  78.850  1.00  0.00           H
ATOM    935  CB  PHE B  19      80.500  76.560  79.670  1.00  0.00           C
ATOM    936  HB1 PHE B  19      81.240  76.120  80.380  1.00  0.00           H
ATOM    937  HB2 PHE B  19      80.030  77.470  80.110  1.00  0.00           H
ATOM    938  CG  PHE B  19      81.380  76.860  78.480  1.00  0.00           C
ATOM    939  CD1 PHE B  19      82.780  76.900  78.530  1.00  0.00           C
ATOM    940  HD1 PHE B  19      83.430  76.850  79.390  1.00  0.00           H
ATOM    941  CE1 PHE B  19      83.520  77.420  77.460  1.00  0.00           C
ATOM    942  HE1 PHE B  19      84.590  77.570  77.490  1.00  0.00           H
ATOM    943  CZ  PHE B  19      82.920  77.700  76.280  1.00  0.00           C
ATOM    944  HZ  PHE B  19      83.450  78.130  75.450  1.00  0.00           H
ATOM    945  CD2 PHE B  19      80.740  77.080  77.240  1.00  0.00           C
ATOM    946  HD2 PHE B  19      79.680  77.110  77.050  1.00  0.00           H
ATOM    947  CE2 PHE B  19      81.520  77.490  76.130  1.00  0.00           C
ATOM    948  HE2 PHE B  19      81.070  77.680  75.170  1.00  0.00           H
ATOM    949  C   PHE B  19      79.770  74.320  78.630  1.00  0.00           C
ATOM    950  O   PHE B  19      80.690  73.580  79.020  1.00  0.00           O
ATOM    951  N   PHE B  20      79.030  74.050  77.550  1.00  0.00           N
ATOM    952  HN  PHE B  20      78.420  74.790  77.280  1.00  0.00           H
ATOM    953  CA  PHE B  20      79.110  72.900  76.670  1.00  0.00           C
ATOM    954  HA  PHE B  20      78.420  73.010  75.840  1.00  0.00           H
ATOM    955  CB  PHE B  20      80.520  72.750  76.000  1.00  0.00           C
ATOM    956  HB1 PHE B  20      80.640  71.750  75.520  1.00  0.00           H
ATOM    957  HB2 PHE B  20      81.220  72.650  76.860  1.00  0.00           H
ATOM    958  CG  PHE B  20      81.010  73.820  74.990  1.00  0.00           C
ATOM    959  CD1 PHE B  20      80.510  73.790  73.740  1.00  0.00           C
ATOM    960  HD1 PHE B  20      79.690  73.130  73.510  1.00  0.00           H
ATOM    961  CE1 PHE B  20      81.190  74.510  72.720  1.00  0.00           C
ATOM    962  HE1 PHE B  20      80.640  74.520  71.790  1.00  0.00           H
ATOM    963  CZ  PHE B  20      82.390  75.190  72.940  1.00  0.00           C
ATOM    964  HZ  PHE B  20      82.820  75.750  72.120  1.00  0.00           H
ATOM    965  CD2 PHE B  20      82.220  74.460  75.260  1.00  0.00           C
ATOM    966  HD2 PHE B  20      82.670  74.370  76.240  1.00  0.00           H
ATOM    967  CE2 PHE B  20      82.930  75.010  74.190  1.00  0.00           C
ATOM    968  HE2 PHE B  20      83.910  75.420  74.350  1.00  0.00           H
ATOM    969  C   PHE B  20      78.640  71.540  77.220  1.00  0.00           C
ATOM    970  O   PHE B  20      79.420  70.760  77.800  1.00  0.00           O
ATOM    971  N   ALA B  21      77.430  71.170  76.790  1.00  0.00           N
ATOM    972  HN  ALA B  21      77.060  71.680  76.010  1.00  0.00           H
ATOM    973  CA  ALA B  21      76.690  70.150  77.450  1.00  0.00           C
ATOM    974  HA  ALA B  21      77.230  69.720  78.280  1.00  0.00           H
ATOM    975  CB  ALA B  21      75.280  70.610  77.960  1.00  0.00           C
ATOM    976  HB1 ALA B  21      74.560  70.640  77.120  1.00  0.00           H
ATOM    977  HB2 ALA B  21      74.880  69.880  78.700  1.00  0.00           H
ATOM    978  HB3 ALA B  21      75.280  71.650  78.350  1.00  0.00           H
ATOM    979  C   ALA B  21      76.460  68.960  76.540  1.00  0.00           C
ATOM    980  O   ALA B  21      76.040  67.890  76.980  1.00  0.00           O
ATOM    981  N   GLU B  22      76.750  69.060  75.220  1.00  0.00           N
ATOM    982  HN  GLU B  22      77.330  69.840  74.990  1.00  0.00           H
ATOM    983  CA  GLU B  22      76.660  67.980  74.210  1.00  0.00           C
ATOM    984  HA  GLU B  22      76.410  67.050  74.700  1.00  0.00           H
ATOM    985  CB  GLU B  22      75.670  68.150  73.010  1.00  0.00           C
ATOM    986  HB1 GLU B  22      75.720  69.190  72.640  1.00  0.00           H
ATOM    987  HB2 GLU B  22      74.630  68.090  73.390  1.00  0.00           H
ATOM    988  CG  GLU B  22      75.820  67.160  71.810  1.00  0.00           C
ATOM    989  HG1 GLU B  22      76.860  67.180  71.410  1.00  0.00           H
ATOM    990  HG2 GLU B  22      75.160  67.480  70.980  1.00  0.00           H
ATOM    991  CD  GLU B  22      75.330  65.730  72.190  1.00  0.00           C
ATOM    992  OE1 GLU B  22      74.530  65.610  73.160  1.00  0.00           O
ATOM    993  OE2 GLU B  22      75.800  64.720  71.580  1.00  0.00           O
ATOM    994  C   GLU B  22      78.140  67.890  73.670  1.00  0.00           C
ATOM    995  O   GLU B  22      78.880  68.880  73.790  1.00  0.00           O
ATOM    996  N   ASP B  23      78.550  66.690  73.290  1.00  0.00           N
ATOM    997  HN  ASP B  23      77.840  65.990  73.240  1.00  0.00           H
ATOM    998  CA  ASP B  23      79.860  66.260  72.770  1.00  0.00           C
ATOM    999  HA  ASP B  23      80.470  66.320  73.650  1.00  0.00           H
ATOM   1000  CB  ASP B  23      79.880  64.830  72.150  1.00  0.00           C
ATOM   1001  HB1 ASP B  23      80.940  64.720  71.840  1.00  0.00           H
ATOM   1002  HB2 ASP B  23      79.220  64.700  71.270  1.00  0.00           H
ATOM   1003  CG  ASP B  23      79.530  63.810  73.190  1.00  0.00           C
ATOM   1004  OD1 ASP B  23      79.230  62.640  72.810  1.00  0.00           O
ATOM   1005  OD2 ASP B  23      79.770  64.060  74.400  1.00  0.00           O
ATOM   1006  C   ASP B  23      80.560  67.290  71.900  1.00  0.00           C
ATOM   1007  O   ASP B  23      80.150  67.580  70.810  1.00  0.00           O
ATOM   1008  N   VAL B  24      81.740  67.860  72.410  1.00  0.00           N
ATOM   1009  HN  VAL B  24      82.010  67.680  73.360  1.00  0.00           H
ATOM   1010  CA  VAL B  24      82.510  68.710  71.620  1.00  0.00           C
ATOM   1011  HA  VAL B  24      81.880  69.200  70.900  1.00  0.00           H
ATOM   1012  CB  VAL B  24      83.210  69.870  72.410  1.00  0.00           C
ATOM   1013  HB  VAL B  24      83.830  70.470  71.710  1.00  0.00           H
ATOM   1014  CG1 VAL B  24      82.130  70.780  72.950  1.00  0.00           C
ATOM   1015 HG11 VAL B  24      81.560  70.300  73.790  1.00  0.00           H
ATOM   1016 HG12 VAL B  24      82.500  71.760  73.300  1.00  0.00           H
ATOM   1017 HG13 VAL B  24      81.370  71.120  72.220  1.00  0.00           H
ATOM   1018  CG2 VAL B  24      83.990  69.350  73.620  1.00  0.00           C
ATOM   1019 HG21 VAL B  24      84.710  68.570  73.310  1.00  0.00           H
ATOM   1020 HG22 VAL B  24      84.540  70.200  74.080  1.00  0.00           H
ATOM   1021 HG23 VAL B  24      83.420  68.830  74.410  1.00  0.00           H
ATOM   1022  C   VAL B  24      83.630  67.940  70.900  1.00  0.00           C
ATOM   1023  O   VAL B  24      83.970  66.780  71.270  1.00  0.00           O
ATOM   1024  N   GLY B  25      84.100  68.370  69.750  1.00  0.00           N
ATOM   1025  HN  GLY B  25      83.750  69.220  69.360  1.00  0.00           H
ATOM   1026  CA  GLY B  25      85.070  67.660  68.900  1.00  0.00           C
ATOM   1027  HA1 GLY B  25      84.860  66.600  68.980  1.00  0.00           H
ATOM   1028  HA2 GLY B  25      84.900  68.100  67.930  1.00  0.00           H
ATOM   1029  C   GLY B  25      86.530  67.920  69.180  1.00  0.00           C
ATOM   1030  O   GLY B  25      87.400  67.190  68.740  1.00  0.00           O
ATOM   1031  N   SER B  26      86.770  69.000  69.950  1.00  0.00           N
ATOM   1032  HN  SER B  26      85.960  69.530  70.190  1.00  0.00           H
ATOM   1033  CA  SER B  26      88.050  69.420  70.560  1.00  0.00           C
ATOM   1034  HA  SER B  26      88.700  68.600  70.810  1.00  0.00           H
ATOM   1035  CB  SER B  26      88.770  70.250  69.430  1.00  0.00           C
ATOM   1036  HB1 SER B  26      88.300  71.250  69.310  1.00  0.00           H
ATOM   1037  HB2 SER B  26      88.560  69.770  68.450  1.00  0.00           H
ATOM   1038  OG  SER B  26      90.160  70.440  69.630  1.00  0.00           O
ATOM   1039  HG1 SER B  26      90.410  70.970  68.870  1.00  0.00           H
ATOM   1040  C   SER B  26      87.700  70.330  71.690  1.00  0.00           C
ATOM   1041  O   SER B  26      86.650  70.960  71.770  1.00  0.00           O
ATOM   1042  N   ASN B  27      88.600  70.610  72.670  1.00  0.00           N
ATOM   1043  HN  ASN B  27      89.420  70.040  72.720  1.00  0.00           H
ATOM   1044  CA  ASN B  27      88.450  71.570  73.700  1.00  0.00           C
ATOM   1045  HA  ASN B  27      87.410  71.770  73.900  1.00  0.00           H
ATOM   1046  CB  ASN B  27      89.020  70.960  75.020  1.00  0.00           C
ATOM   1047  HB1 ASN B  27      88.890  71.730  75.820  1.00  0.00           H
ATOM   1048  HB2 ASN B  27      90.110  70.750  74.930  1.00  0.00           H
ATOM   1049  CG  ASN B  27      88.280  69.660  75.430  1.00  0.00           C
ATOM   1050  OD1 ASN B  27      88.900  68.600  75.700  1.00  0.00           O
ATOM   1051  ND2 ASN B  27      86.940  69.810  75.520  1.00  0.00           N
ATOM   1052 HD21 ASN B  27      86.540  70.660  75.180  1.00  0.00           H
ATOM   1053 HD22 ASN B  27      86.390  69.020  75.800  1.00  0.00           H
ATOM   1054  C   ASN B  27      89.100  72.930  73.450  1.00  0.00           C
ATOM   1055  O   ASN B  27      89.100  73.830  74.270  1.00  0.00           O
ATOM   1056  N   LYS B  28      89.580  73.080  72.260  1.00  0.00           N
ATOM   1057  HN  LYS B  28      89.580  72.310  71.630  1.00  0.00           H
ATOM   1058  CA  LYS B  28      90.160  74.340  71.800  1.00  0.00           C
ATOM   1059  HA  LYS B  28      90.800  74.820  72.520  1.00  0.00           H
ATOM   1060  CB  LYS B  28      91.150  74.130  70.670  1.00  0.00           C
ATOM   1061  HB1 LYS B  28      91.470  75.080  70.190  1.00  0.00           H
ATOM   1062  HB2 LYS B  28      90.660  73.490  69.900  1.00  0.00           H
ATOM   1063  CG  LYS B  28      92.420  73.380  71.040  1.00  0.00           C
ATOM   1064  HG1 LYS B  28      92.810  72.840  70.150  1.00  0.00           H
ATOM   1065  HG2 LYS B  28      91.980  72.660  71.750  1.00  0.00           H
ATOM   1066  CD  LYS B  28      93.620  74.270  71.550  1.00  0.00           C
ATOM   1067  HD1 LYS B  28      93.900  75.060  70.820  1.00  0.00           H
ATOM   1068  HD2 LYS B  28      93.280  74.830  72.450  1.00  0.00           H
ATOM   1069  CE  LYS B  28      94.890  73.350  71.940  1.00  0.00           C
ATOM   1070  HE1 LYS B  28      94.400  72.500  72.460  1.00  0.00           H
ATOM   1071  HE2 LYS B  28      95.500  73.960  72.640  1.00  0.00           H
ATOM   1072  NZ  LYS B  28      95.580  72.870  70.730  1.00  0.00           N
ATOM   1073  HZ1 LYS B  28      96.290  72.140  70.950  1.00  0.00           H
ATOM   1074  HZ2 LYS B  28      94.850  72.430  70.130  1.00  0.00           H
ATOM   1075  HZ3 LYS B  28      95.970  73.680  70.200  1.00  0.00           H
ATOM   1076  C   LYS B  28      89.070  75.330  71.370  1.00  0.00           C
ATOM   1077  O   LYS B  28      87.880  75.010  71.180  1.00  0.00           O
ATOM   1078  N   GLY B  29      89.440  76.650  71.300  1.00  0.00           N
ATOM   1079  HN  GLY B  29      90.380  76.970  71.290  1.00  0.00           H
ATOM   1080  CA  GLY B  29      88.440  77.680  71.020  1.00  0.00           C
ATOM   1081  HA1 GLY B  29      88.940  78.620  71.130  1.00  0.00           H
ATOM   1082  HA2 GLY B  29      88.000  77.550  70.040  1.00  0.00           H
ATOM   1083  C   GLY B  29      87.400  77.850  72.150  1.00  0.00           C
ATOM   1084  O   GLY B  29      86.220  78.070  71.860  1.00  0.00           O
ATOM   1085  N   ALA B  30      87.830  77.710  73.440  1.00  0.00           N
ATOM   1086  HN  ALA B  30      88.740  77.370  73.660  1.00  0.00           H
ATOM   1087  CA  ALA B  30      86.960  77.940  74.540  1.00  0.00           C
ATOM   1088  HA  ALA B  30      86.130  78.530  74.170  1.00  0.00           H
ATOM   1089  CB  ALA B  30      86.630  76.560  75.130  1.00  0.00           C
ATOM   1090  HB1 ALA B  30      87.630  76.130  75.340  1.00  0.00           H
ATOM   1091  HB2 ALA B  30      86.100  76.700  76.100  1.00  0.00           H
ATOM   1092  HB3 ALA B  30      85.980  76.010  74.420  1.00  0.00           H
ATOM   1093  C   ALA B  30      87.630  78.990  75.480  1.00  0.00           C
ATOM   1094  O   ALA B  30      88.770  78.820  75.980  1.00  0.00           O
ATOM   1095  N   ILE B  31      86.880  80.060  75.770  1.00  0.00           N
ATOM   1096  HN  ILE B  31      86.040  80.320  75.320  1.00  0.00           H
ATOM   1097  CA  ILE B  31      87.310  81.010  76.730  1.00  0.00           C
ATOM   1098  HA  ILE B  31      88.210  80.750  77.280  1.00  0.00           H
ATOM   1099  CB  ILE B  31      87.470  82.430  76.090  1.00  0.00           C
ATOM   1100  HB  ILE B  31      86.470  82.860  75.870  1.00  0.00           H
ATOM   1101  CG2 ILE B  31      88.220  83.330  77.020  1.00  0.00           C
ATOM   1102 HG21 ILE B  31      88.490  84.240  76.460  1.00  0.00           H
ATOM   1103 HG22 ILE B  31      87.680  83.680  77.930  1.00  0.00           H
ATOM   1104 HG23 ILE B  31      89.170  82.840  77.310  1.00  0.00           H
ATOM   1105  CG1 ILE B  31      88.200  82.480  74.700  1.00  0.00           C
ATOM   1106 HG11 ILE B  31      88.170  83.530  74.340  1.00  0.00           H
ATOM   1107 HG12 ILE B  31      87.590  81.900  73.970  1.00  0.00           H
ATOM   1108  CD  ILE B  31      89.620  81.980  74.720  1.00  0.00           C
ATOM   1109  HD1 ILE B  31      89.620  80.880  74.840  1.00  0.00           H
ATOM   1110  HD2 ILE B  31      90.040  82.280  73.740  1.00  0.00           H
ATOM   1111  HD3 ILE B  31      90.260  82.530  75.440  1.00  0.00           H
ATOM   1112  C   ILE B  31      86.130  81.150  77.780  1.00  0.00           C
ATOM   1113  O   ILE B  31      84.960  81.370  77.500  1.00  0.00           O
ATOM   1114  N   ILE B  32      86.470  81.050  79.110  1.00  0.00           N
ATOM   1115  HN  ILE B  32      87.400  80.900  79.420  1.00  0.00           H
ATOM   1116  CA  ILE B  32      85.510  81.010  80.180  1.00  0.00           C
ATOM   1117  HA  ILE B  32      84.730  81.690  79.880  1.00  0.00           H
ATOM   1118  CB  ILE B  32      85.100  79.570  80.560  1.00  0.00           C
ATOM   1119  HB  ILE B  32      84.440  79.170  79.750  1.00  0.00           H
ATOM   1120  CG2 ILE B  32      86.280  78.610  80.580  1.00  0.00           C
ATOM   1121 HG21 ILE B  32      87.110  79.080  81.140  1.00  0.00           H
ATOM   1122 HG22 ILE B  32      85.920  77.680  81.070  1.00  0.00           H
ATOM   1123 HG23 ILE B  32      86.600  78.360  79.540  1.00  0.00           H
ATOM   1124  CG1 ILE B  32      84.280  79.470  81.860  1.00  0.00           C
ATOM   1125 HG11 ILE B  32      84.810  79.840  82.760  1.00  0.00           H
ATOM   1126 HG12 ILE B  32      84.090  78.380  82.010  1.00  0.00           H
ATOM   1127  CD  ILE B  32      82.860  80.070  81.780  1.00  0.00           C
ATOM   1128  HD1 ILE B  32      82.810  81.110  81.410  1.00  0.00           H
ATOM   1129  HD2 ILE B  32      82.310  79.400  81.090  1.00  0.00           H
ATOM   1130  HD3 ILE B  32      82.240  80.100  82.700  1.00  0.00           H
ATOM   1131  C   ILE B  32      86.120  81.640  81.390  1.00  0.00           C
ATOM   1132  O   ILE B  32      87.160  81.330  81.960  1.00  0.00           O
ATOM   1133  N   GLY B  33      85.490  82.780  81.740  1.00  0.00           N
ATOM   1134  HN  GLY B  33      84.660  83.070  81.280  1.00  0.00           H
ATOM   1135  CA  GLY B  33      86.050  83.660  82.750  1.00  0.00           C
ATOM   1136  HA1 GLY B  33      86.540  83.150  83.570  1.00  0.00           H
ATOM   1137  HA2 GLY B  33      86.650  84.240  82.070  1.00  0.00           H
ATOM   1138  C   GLY B  33      84.970  84.530  83.330  1.00  0.00           C
ATOM   1139  O   GLY B  33      83.740  84.340  83.190  1.00  0.00           O
ATOM   1140  N   LEU B  34      85.420  85.490  84.210  1.00  0.00           N
ATOM   1141  HN  LEU B  34      86.400  85.500  84.400  1.00  0.00           H
ATOM   1142  CA  LEU B  34      84.540  86.600  84.710  1.00  0.00           C
ATOM   1143  HA  LEU B  34      83.540  86.270  84.470  1.00  0.00           H
ATOM   1144  CB  LEU B  34      84.780  87.000  86.200  1.00  0.00           C
ATOM   1145  HB1 LEU B  34      83.960  87.640  86.590  1.00  0.00           H
ATOM   1146  HB2 LEU B  34      85.740  87.560  86.260  1.00  0.00           H
ATOM   1147  CG  LEU B  34      84.790  85.790  87.250  1.00  0.00           C
ATOM   1148  HG  LEU B  34      85.670  85.150  87.020  1.00  0.00           H
ATOM   1149  CD1 LEU B  34      84.990  86.240  88.690  1.00  0.00           C
ATOM   1150 HD11 LEU B  34      85.820  86.950  88.860  1.00  0.00           H
ATOM   1151 HD12 LEU B  34      84.100  86.750  89.110  1.00  0.00           H
ATOM   1152 HD13 LEU B  34      85.150  85.330  89.310  1.00  0.00           H
ATOM   1153  CD2 LEU B  34      83.570  84.760  87.140  1.00  0.00           C
ATOM   1154 HD21 LEU B  34      83.490  84.050  87.990  1.00  0.00           H
ATOM   1155 HD22 LEU B  34      82.570  85.250  87.170  1.00  0.00           H
ATOM   1156 HD23 LEU B  34      83.620  84.250  86.160  1.00  0.00           H
ATOM   1157  C   LEU B  34      84.840  87.870  83.950  1.00  0.00           C
ATOM   1158  O   LEU B  34      84.000  88.340  83.170  1.00  0.00           O
ATOM   1159  N   MET B  35      86.110  88.330  83.900  1.00  0.00           N
ATOM   1160  HN  MET B  35      86.860  87.950  84.430  1.00  0.00           H
ATOM   1161  CA  MET B  35      86.420  89.450  83.050  1.00  0.00           C
ATOM   1162  HA  MET B  35      85.590  90.070  82.720  1.00  0.00           H
ATOM   1163  CB  MET B  35      87.320  90.450  83.930  1.00  0.00           C
ATOM   1164  HB1 MET B  35      87.970  90.940  83.180  1.00  0.00           H
ATOM   1165  HB2 MET B  35      88.050  89.910  84.570  1.00  0.00           H
ATOM   1166  CG  MET B  35      86.570  91.560  84.730  1.00  0.00           C
ATOM   1167  HG1 MET B  35      85.700  91.890  84.120  1.00  0.00           H
ATOM   1168  HG2 MET B  35      87.290  92.390  84.930  1.00  0.00           H
ATOM   1169  SD  MET B  35      85.910  91.020  86.310  1.00  0.00           S
ATOM   1170  CE  MET B  35      85.480  92.650  86.940  1.00  0.00           C
ATOM   1171  HE1 MET B  35      84.880  92.470  87.860  1.00  0.00           H
ATOM   1172  HE2 MET B  35      86.400  93.220  87.190  1.00  0.00           H
ATOM   1173  HE3 MET B  35      84.860  93.300  86.290  1.00  0.00           H
ATOM   1174  C   MET B  35      87.170  89.040  81.850  1.00  0.00           C
ATOM   1175  O   MET B  35      88.360  88.710  81.910  1.00  0.00           O
ATOM   1176  N   VAL B  36      86.540  89.130  80.690  1.00  0.00           N
ATOM   1177  HN  VAL B  36      85.600  89.460  80.640  1.00  0.00           H
ATOM   1178  CA  VAL B  36      87.040  88.520  79.490  1.00  0.00           C
ATOM   1179  HA  VAL B  36      87.970  88.010  79.710  1.00  0.00           H
ATOM   1180  CB  VAL B  36      86.080  87.460  78.850  1.00  0.00           C
ATOM   1181  HB  VAL B  36      85.150  87.870  78.400  1.00  0.00           H
ATOM   1182  CG1 VAL B  36      86.910  86.670  77.860  1.00  0.00           C
ATOM   1183 HG11 VAL B  36      86.300  85.850  77.420  1.00  0.00           H
ATOM   1184 HG12 VAL B  36      87.130  87.350  77.010  1.00  0.00           H
ATOM   1185 HG13 VAL B  36      87.810  86.300  78.400  1.00  0.00           H
ATOM   1186  CG2 VAL B  36      85.580  86.580  79.970  1.00  0.00           C
ATOM   1187 HG21 VAL B  36      86.350  86.220  80.690  1.00  0.00           H
ATOM   1188 HG22 VAL B  36      84.810  87.070  80.600  1.00  0.00           H
ATOM   1189 HG23 VAL B  36      85.180  85.610  79.610  1.00  0.00           H
ATOM   1190  C   VAL B  36      87.300  89.650  78.480  1.00  0.00           C
ATOM   1191  O   VAL B  36      86.410  90.400  78.100  1.00  0.00           O
ATOM   1192  N   GLY B  37      88.580  89.700  77.840  1.00  0.00           N
ATOM   1193  HN  GLY B  37      89.270  89.070  78.190  1.00  0.00           H
ATOM   1194  CA  GLY B  37      88.910  90.840  76.980  1.00  0.00           C
ATOM   1195  HA1 GLY B  37      88.670  91.720  77.550  1.00  0.00           H
ATOM   1196  HA2 GLY B  37      89.960  90.720  76.790  1.00  0.00           H
ATOM   1197  C   GLY B  37      88.400  91.010  75.610  1.00  0.00           C
ATOM   1198  O   GLY B  37      89.120  91.590  74.790  1.00  0.00           O
ATOM   1199  N   GLY B  38      87.200  90.510  75.200  1.00  0.00           N
ATOM   1200  HN  GLY B  38      86.610  89.970  75.800  1.00  0.00           H
ATOM   1201  CA  GLY B  38      86.720  90.710  73.850  1.00  0.00           C
ATOM   1202  HA1 GLY B  38      85.750  90.230  73.890  1.00  0.00           H
ATOM   1203  HA2 GLY B  38      86.640  91.750  73.560  1.00  0.00           H
ATOM   1204  C   GLY B  38      87.340  89.970  72.750  1.00  0.00           C
ATOM   1205  O   GLY B  38      87.790  88.810  72.850  1.00  0.00           O
ATOM   1206  N   VAL B  39      87.500  90.630  71.540  1.00  0.00           N
ATOM   1207  HN  VAL B  39      87.110  91.540  71.440  1.00  0.00           H
ATOM   1208  CA  VAL B  39      88.150  90.020  70.420  1.00  0.00           C
ATOM   1209  HA  VAL B  39      88.810  89.220  70.690  1.00  0.00           H
ATOM   1210  CB  VAL B  39      87.210  89.690  69.250  1.00  0.00           C
ATOM   1211  HB  VAL B  39      86.740  90.660  68.990  1.00  0.00           H
ATOM   1212  CG1 VAL B  39      88.030  89.160  68.110  1.00  0.00           C
ATOM   1213 HG11 VAL B  39      88.770  88.420  68.500  1.00  0.00           H
ATOM   1214 HG12 VAL B  39      87.440  88.610  67.350  1.00  0.00           H
ATOM   1215 HG13 VAL B  39      88.650  89.920  67.600  1.00  0.00           H
ATOM   1216  CG2 VAL B  39      86.120  88.650  69.690  1.00  0.00           C
ATOM   1217 HG21 VAL B  39      85.370  89.000  70.430  1.00  0.00           H
ATOM   1218 HG22 VAL B  39      85.510  88.330  68.820  1.00  0.00           H
ATOM   1219 HG23 VAL B  39      86.550  87.740  70.170  1.00  0.00           H
ATOM   1220  C   VAL B  39      89.050  91.150  69.980  1.00  0.00           C
ATOM   1221  O   VAL B  39      88.610  92.300  69.900  1.00  0.00           O
ATOM   1222  N   VAL B  40      90.380  90.770  69.740  1.00  0.00           N
ATOM   1223  HN  VAL B  40      90.650  89.820  69.880  1.00  0.00           H
ATOM   1224  CA  VAL B  40      91.470  91.690  69.460  1.00  0.00           C
ATOM   1225  HA  VAL B  40      91.080  92.690  69.460  1.00  0.00           H
ATOM   1226  CB  VAL B  40      92.590  91.720  70.510  1.00  0.00           C
ATOM   1227  HB  VAL B  40      93.360  92.460  70.210  1.00  0.00           H
ATOM   1228  CG1 VAL B  40      92.100  92.180  71.900  1.00  0.00           C
ATOM   1229 HG11 VAL B  40      91.570  91.360  72.440  1.00  0.00           H
ATOM   1230 HG12 VAL B  40      92.930  92.540  72.540  1.00  0.00           H
ATOM   1231 HG13 VAL B  40      91.420  93.020  71.660  1.00  0.00           H
ATOM   1232  CG2 VAL B  40      93.250  90.380  70.800  1.00  0.00           C
ATOM   1233 HG21 VAL B  40      94.200  90.390  71.370  1.00  0.00           H
ATOM   1234 HG22 VAL B  40      92.530  89.700  71.300  1.00  0.00           H
ATOM   1235 HG23 VAL B  40      93.540  89.850  69.870  1.00  0.00           H
ATOM   1236  C   VAL B  40      91.980  91.340  68.060  1.00  0.00           C
ATOM   1237  O   VAL B  40      91.880  90.200  67.540  1.00  0.00           O
ATOM   1238  N   ILE B  41      92.410  92.360  67.320  1.00  0.00           N
ATOM   1239  HN  ILE B  41      92.670  93.260  67.650  1.00  0.00           H
ATOM   1240  CA  ILE B  41      92.820  92.230  65.960  1.00  0.00           C
ATOM   1241  HA  ILE B  41      92.500  91.270  65.590  1.00  0.00           H
ATOM   1242  CB  ILE B  41      92.350  93.360  65.100  1.00  0.00           C
ATOM   1243  HB  ILE B  41      92.840  94.320  65.390  1.00  0.00           H
ATOM   1244  CG2 ILE B  41      92.830  93.140  63.700  1.00  0.00           C
ATOM   1245 HG21 ILE B  41      92.390  92.230  63.240  1.00  0.00           H
ATOM   1246 HG22 ILE B  41      92.780  93.940  62.940  1.00  0.00           H
ATOM   1247 HG23 ILE B  41      93.930  93.020  63.740  1.00  0.00           H
ATOM   1248  CG1 ILE B  41      90.770  93.540  65.240  1.00  0.00           C
ATOM   1249 HG11 ILE B  41      90.460  93.890  66.240  1.00  0.00           H
ATOM   1250 HG12 ILE B  41      90.300  92.540  65.120  1.00  0.00           H
ATOM   1251  CD  ILE B  41      90.300  94.460  64.180  1.00  0.00           C
ATOM   1252  HD1 ILE B  41      90.170  93.970  63.190  1.00  0.00           H
ATOM   1253  HD2 ILE B  41      89.290  94.840  64.440  1.00  0.00           H
ATOM   1254  HD3 ILE B  41      90.920  95.370  64.100  1.00  0.00           H
ATOM   1255  C   ILE B  41      94.370  92.180  66.090  1.00  0.00           C
ATOM   1256  O   ILE B  41      94.960  92.960  66.770  1.00  0.00           O
ATOM   1257  N   ALA B  42      95.100  91.330  65.320  1.00  0.00           N
ATOM   1258  HN  ALA B  42      94.720  90.560  64.810  1.00  0.00           H
ATOM   1259  CA  ALA B  42      96.490  91.410  65.250  1.00  0.00           C
ATOM   1260  HA  ALA B  42      96.860  91.720  66.210  1.00  0.00           H
ATOM   1261  CB  ALA B  42      97.090  90.090  65.020  1.00  0.00           C
ATOM   1262  HB1 ALA B  42      96.700  89.480  64.180  1.00  0.00           H
ATOM   1263  HB2 ALA B  42      98.180  90.240  64.880  1.00  0.00           H
ATOM   1264  HB3 ALA B  42      97.050  89.400  65.890  1.00  0.00           H
ATOM   1265  C   ALA B  42      97.130  92.540  64.260  1.00  0.00           C
ATOM   1266  O   ALA B  42      96.480  93.060  63.340  1.00  0.00           O
ATOM   1267  N   NME B  43      98.400  92.910  64.500  1.00  0.00           N
ATOM   1268  HN  NME B  43      98.740  92.470  65.330  1.00  0.00           H
ATOM   1269  CH3 NME B  43      99.020  94.050  63.860  1.00  0.00           C
ATOM   1270 HH31 NME B  43     100.070  93.730  63.650  1.00  0.00           H
ATOM   1271 HH32 NME B  43      98.590  94.430  62.900  1.00  0.00           H
ATOM   1272 HH33 NME B  43      99.130  94.950  64.510  1.00  0.00           H
ATOM   1273  CH3 ACE C   0      59.750  52.130  82.090  1.00  0.00           C
ATOM   1274 HH31 ACE C   0      59.370  51.210  81.610  1.00  0.00           H
ATOM   1275 HH32 ACE C   0      59.520  52.190  83.180  1.00  0.00           H
ATOM   1276 HH33 ACE C   0      59.220  52.960  81.590  1.00  0.00           H
ATOM   1277  C   ACE C   0      61.200  52.330  82.020  1.00  0.00           C
ATOM   1278  O   ACE C   0      61.930  51.800  82.840  1.00  0.00           O
ATOM   1279  N   ASP C   1      61.640  53.120  81.020  1.00  0.00           N
ATOM   1280  HN  ASP C   1      61.030  53.580  80.370  1.00  0.00           H
ATOM   1281  CA  ASP C   1      63.010  53.560  80.880  1.00  0.00           C
ATOM   1282  HA  ASP C   1      63.620  52.680  80.780  1.00  0.00           H
ATOM   1283  CB  ASP C   1      63.180  54.390  79.610  1.00  0.00           C
ATOM   1284  HB1 ASP C   1      64.240  54.680  79.450  1.00  0.00           H
ATOM   1285  HB2 ASP C   1      62.700  55.390  79.630  1.00  0.00           H
ATOM   1286  CG  ASP C   1      62.670  53.670  78.400  1.00  0.00           C
ATOM   1287  OD1 ASP C   1      62.090  54.320  77.490  1.00  0.00           O
ATOM   1288  OD2 ASP C   1      62.930  52.440  78.360  1.00  0.00           O
ATOM   1289  C   ASP C   1      63.540  54.430  82.070  1.00  0.00           C
ATOM   1290  O   ASP C   1      62.790  55.300  82.490  1.00  0.00           O
ATOM   1291  N   ALA C   2      64.790  54.220  82.550  1.00  0.00           N
ATOM   1292  HN  ALA C   2      65.350  53.470  82.180  1.00  0.00           H
ATOM   1293  CA  ALA C   2      65.530  54.960  83.550  1.00  0.00           C
ATOM   1294  HA  ALA C   2      64.850  55.210  84.350  1.00  0.00           H
ATOM   1295  CB  ALA C   2      66.770  54.260  83.910  1.00  0.00           C
ATOM   1296  HB1 ALA C   2      66.500  53.330  84.450  1.00  0.00           H
ATOM   1297  HB2 ALA C   2      67.310  54.100  82.950  1.00  0.00           H
ATOM   1298  HB3 ALA C   2      67.360  54.810  84.680  1.00  0.00           H
ATOM   1299  C   ALA C   2      65.940  56.340  83.050  1.00  0.00           C
ATOM   1300  O   ALA C   2      66.220  56.550  81.810  1.00  0.00           O
ATOM   1301  N   GLU C   3      66.070  57.350  83.900  1.00  0.00           N
ATOM   1302  HN  GLU C   3      65.670  57.140  84.800  1.00  0.00           H
ATOM   1303  CA  GLU C   3      66.490  58.660  83.650  1.00  0.00           C
ATOM   1304  HA  GLU C   3      66.670  58.900  82.620  1.00  0.00           H
ATOM   1305  CB  GLU C   3      65.420  59.740  84.120  1.00  0.00           C
ATOM   1306  HB1 GLU C   3      65.870  60.740  84.010  1.00  0.00           H
ATOM   1307  HB2 GLU C   3      65.280  59.670  85.220  1.00  0.00           H
ATOM   1308  CG  GLU C   3      64.090  59.670  83.350  1.00  0.00           C
ATOM   1309  HG1 GLU C   3      63.710  58.640  83.180  1.00  0.00           H
ATOM   1310  HG2 GLU C   3      64.300  60.070  82.340  1.00  0.00           H
ATOM   1311  CD  GLU C   3      63.020  60.440  84.100  1.00  0.00           C
ATOM   1312  OE1 GLU C   3      61.870  59.970  84.270  1.00  0.00           O
ATOM   1313  OE2 GLU C   3      63.420  61.540  84.510  1.00  0.00           O
ATOM   1314  C   GLU C   3      67.810  58.930  84.360  1.00  0.00           C
ATOM   1315  O   GLU C   3      68.190  58.120  85.200  1.00  0.00           O
ATOM   1316  N   PHE C   4      68.590  59.920  83.890  1.00  0.00           N
ATOM   1317  HN  PHE C   4      68.290  60.480  83.130  1.00  0.00           H
ATOM   1318  CA  PHE C   4      69.770  60.300  84.630  1.00  0.00           C
ATOM   1319  HA  PHE C   4      70.310  59.410  84.880  1.00  0.00           H
ATOM   1320  CB  PHE C   4      70.730  61.190  83.680  1.00  0.00           C
ATOM   1321  HB1 PHE C   4      70.290  62.150  83.350  1.00  0.00           H
ATOM   1322  HB2 PHE C   4      71.040  60.500  82.870  1.00  0.00           H
ATOM   1323  CG  PHE C   4      72.020  61.480  84.400  1.00  0.00           C
ATOM   1324  CD1 PHE C   4      72.280  62.770  84.720  1.00  0.00           C
ATOM   1325  HD1 PHE C   4      71.630  63.590  84.450  1.00  0.00           H
ATOM   1326  CE1 PHE C   4      73.530  63.080  85.290  1.00  0.00           C
ATOM   1327  HE1 PHE C   4      73.770  64.130  85.380  1.00  0.00           H
ATOM   1328  CZ  PHE C   4      74.410  62.140  85.660  1.00  0.00           C
ATOM   1329  HZ  PHE C   4      75.370  62.450  86.040  1.00  0.00           H
ATOM   1330  CD2 PHE C   4      72.940  60.430  84.880  1.00  0.00           C
ATOM   1331  HD2 PHE C   4      72.720  59.380  84.760  1.00  0.00           H
ATOM   1332  CE2 PHE C   4      74.170  60.760  85.500  1.00  0.00           C
ATOM   1333  HE2 PHE C   4      74.850  59.970  85.810  1.00  0.00           H
ATOM   1334  C   PHE C   4      69.330  61.130  85.850  1.00  0.00           C
ATOM   1335  O   PHE C   4      68.620  62.110  85.750  1.00  0.00           O
ATOM   1336  N   ARG C   5      69.780  60.750  87.050  1.00  0.00           N
ATOM   1337  HN  ARG C   5      70.110  59.820  87.200  1.00  0.00           H
ATOM   1338  CA  ARG C   5      69.410  61.490  88.240  1.00  0.00           C
ATOM   1339  HA  ARG C   5      68.350  61.300  88.270  1.00  0.00           H
ATOM   1340  CB  ARG C   5      70.080  60.860  89.540  1.00  0.00           C
ATOM   1341  HB1 ARG C   5      69.520  59.940  89.790  1.00  0.00           H
ATOM   1342  HB2 ARG C   5      70.000  61.560  90.410  1.00  0.00           H
ATOM   1343  CG  ARG C   5      71.630  60.510  89.500  1.00  0.00           C
ATOM   1344  HG1 ARG C   5      71.810  59.840  88.630  1.00  0.00           H
ATOM   1345  HG2 ARG C   5      71.800  59.990  90.470  1.00  0.00           H
ATOM   1346  CD  ARG C   5      72.550  61.700  89.420  1.00  0.00           C
ATOM   1347  HD1 ARG C   5      72.430  62.290  90.360  1.00  0.00           H
ATOM   1348  HD2 ARG C   5      72.340  62.280  88.500  1.00  0.00           H
ATOM   1349  NE  ARG C   5      73.930  61.190  89.350  1.00  0.00           N
ATOM   1350  HE  ARG C   5      74.080  60.210  89.260  1.00  0.00           H
ATOM   1351  CZ  ARG C   5      74.980  61.930  89.110  1.00  0.00           C
ATOM   1352  NH1 ARG C   5      74.940  63.210  89.030  1.00  0.00           N
ATOM   1353 HH11 ARG C   5      74.070  63.630  89.260  1.00  0.00           H
ATOM   1354 HH12 ARG C   5      75.790  63.670  88.770  1.00  0.00           H
ATOM   1355  NH2 ARG C   5      76.150  61.340  88.940  1.00  0.00           N
ATOM   1356 HH21 ARG C   5      76.190  60.340  88.840  1.00  0.00           H
ATOM   1357 HH22 ARG C   5      76.960  61.840  88.660  1.00  0.00           H
ATOM   1358  C   ARG C   5      69.500  63.050  88.280  1.00  0.00           C
ATOM   1359  O   ARG C   5      70.390  63.690  87.790  1.00  0.00           O
ATOM   1360  N   HIS C   6      68.430  63.670  88.850  1.00  0.00           N
ATOM   1361  HN  HIS C   6      67.630  63.170  89.160  1.00  0.00           H
ATOM   1362  CA  HIS C   6      68.380  65.080  89.230  1.00  0.00           C
ATOM   1363  HA  HIS C   6      68.760  65.780  88.500  1.00  0.00           H
ATOM   1364  CB  HIS C   6      66.910  65.450  89.750  1.00  0.00           C
ATOM   1365  HB1 HIS C   6      66.890  66.390  90.340  1.00  0.00           H
ATOM   1366  HB2 HIS C   6      66.560  64.650  90.430  1.00  0.00           H
ATOM   1367  ND1 HIS C   6      65.700  66.720  88.020  1.00  0.00           N
ATOM   1368  CG  HIS C   6      65.820  65.510  88.710  1.00  0.00           C
ATOM   1369  CE1 HIS C   6      64.620  66.600  87.220  1.00  0.00           C
ATOM   1370  HE1 HIS C   6      64.270  67.290  86.460  1.00  0.00           H
ATOM   1371  NE2 HIS C   6      64.000  65.450  87.440  1.00  0.00           N
ATOM   1372  HE2 HIS C   6      63.420  64.940  86.800  1.00  0.00           H
ATOM   1373  CD2 HIS C   6      64.810  64.700  88.340  1.00  0.00           C
ATOM   1374  HD2 HIS C   6      64.630  63.660  88.580  1.00  0.00           H
ATOM   1375  C   HIS C   6      69.370  65.200  90.450  1.00  0.00           C
ATOM   1376  O   HIS C   6      69.520  64.310  91.270  1.00  0.00           O
ATOM   1377  N   ASP C   7      69.940  66.340  90.770  1.00  0.00           N
ATOM   1378  HN  ASP C   7      69.930  67.050  90.070  1.00  0.00           H
ATOM   1379  CA  ASP C   7      70.820  66.650  91.860  1.00  0.00           C
ATOM   1380  HA  ASP C   7      71.620  65.930  91.750  1.00  0.00           H
ATOM   1381  CB  ASP C   7      71.420  68.070  91.770  1.00  0.00           C
ATOM   1382  HB1 ASP C   7      72.150  68.160  92.600  1.00  0.00           H
ATOM   1383  HB2 ASP C   7      70.690  68.900  91.800  1.00  0.00           H
ATOM   1384  CG  ASP C   7      72.320  68.520  90.550  1.00  0.00           C
ATOM   1385  OD1 ASP C   7      72.720  67.670  89.730  1.00  0.00           O
ATOM   1386  OD2 ASP C   7      72.670  69.740  90.550  1.00  0.00           O
ATOM   1387  C   ASP C   7      69.990  66.450  93.180  1.00  0.00           C
ATOM   1388  O   ASP C   7      68.760  66.600  93.250  1.00  0.00           O
ATOM   1389  N   SER C   8      70.700  66.270  94.300  1.00  0.00           N
ATOM   1390  HN  SER C   8      71.670  66.090  94.150  1.00  0.00           H
ATOM   1391  CA  SER C   8      70.190  66.140  95.680  1.00  0.00           C
ATOM   1392  HA  SER C   8      69.480  65.330  95.760  1.00  0.00           H
ATOM   1393  CB  SER C   8      71.260  65.750  96.760  1.00  0.00           C
ATOM   1394  HB1 SER C   8      70.910  65.950  97.790  1.00  0.00           H
ATOM   1395  HB2 SER C   8      72.020  66.530  96.560  1.00  0.00           H
ATOM   1396  OG  SER C   8      71.740  64.380  96.670  1.00  0.00           O
ATOM   1397  HG1 SER C   8      72.470  64.430  96.040  1.00  0.00           H
ATOM   1398  C   SER C   8      69.290  67.230  96.340  1.00  0.00           C
ATOM   1399  O   SER C   8      69.520  68.420  96.070  1.00  0.00           O
ATOM   1400  N   GLY C   9      68.330  66.930  97.200  1.00  0.00           N
ATOM   1401  HN  GLY C   9      68.130  65.980  97.430  1.00  0.00           H
ATOM   1402  CA  GLY C   9      67.420  67.870  97.810  1.00  0.00           C
ATOM   1403  HA1 GLY C   9      66.660  67.290  98.310  1.00  0.00           H
ATOM   1404  HA2 GLY C   9      68.070  68.510  98.380  1.00  0.00           H
ATOM   1405  C   GLY C   9      66.400  68.570  96.840  1.00  0.00           C
ATOM   1406  O   GLY C   9      66.210  68.170  95.690  1.00  0.00           O
ATOM   1407  N   TYR C  10      65.840  69.720  97.290  1.00  0.00           N
ATOM   1408  HN  TYR C  10      66.120  69.950  98.210  1.00  0.00           H
ATOM   1409  CA  TYR C  10      64.890  70.650  96.610  1.00  0.00           C
ATOM   1410  HA  TYR C  10      64.050  70.080  96.230  1.00  0.00           H
ATOM   1411  CB  TYR C  10      64.280  71.770  97.590  1.00  0.00           C
ATOM   1412  HB1 TYR C  10      63.490  72.320  97.030  1.00  0.00           H
ATOM   1413  HB2 TYR C  10      65.130  72.410  97.910  1.00  0.00           H
ATOM   1414  CG  TYR C  10      63.590  71.150  98.770  1.00  0.00           C
ATOM   1415  CD1 TYR C  10      62.700  70.050  98.650  1.00  0.00           C
ATOM   1416  HD1 TYR C  10      62.570  69.620  97.670  1.00  0.00           H
ATOM   1417  CE1 TYR C  10      61.900  69.610  99.740  1.00  0.00           C
ATOM   1418  HE1 TYR C  10      61.250  68.780  99.540  1.00  0.00           H
ATOM   1419  CZ  TYR C  10      62.050  70.250 100.970  1.00  0.00           C
ATOM   1420  OH  TYR C  10      61.320  69.890 102.100  1.00  0.00           O
ATOM   1421  HH  TYR C  10      60.630  69.300 101.790  1.00  0.00           H
ATOM   1422  CD2 TYR C  10      63.640  71.840 100.050  1.00  0.00           C
ATOM   1423  HD2 TYR C  10      64.150  72.790 100.030  1.00  0.00           H
ATOM   1424  CE2 TYR C  10      62.850  71.370 101.090  1.00  0.00           C
ATOM   1425  HE2 TYR C  10      62.850  72.020 101.950  1.00  0.00           H
ATOM   1426  C   TYR C  10      65.610  71.430  95.480  1.00  0.00           C
ATOM   1427  O   TYR C  10      66.850  71.460  95.480  1.00  0.00           O
ATOM   1428  N   GLU C  11      64.950  71.960  94.420  1.00  0.00           N
ATOM   1429  HN  GLU C  11      63.950  71.890  94.360  1.00  0.00           H
ATOM   1430  CA  GLU C  11      65.600  72.820  93.520  1.00  0.00           C
ATOM   1431  HA  GLU C  11      66.260  72.230  92.900  1.00  0.00           H
ATOM   1432  CB  GLU C  11      64.610  73.160  92.350  1.00  0.00           C
ATOM   1433  HB1 GLU C  11      63.810  73.790  92.810  1.00  0.00           H
ATOM   1434  HB2 GLU C  11      64.130  72.200  92.080  1.00  0.00           H
ATOM   1435  CG  GLU C  11      65.130  73.950  91.100  1.00  0.00           C
ATOM   1436  HG1 GLU C  11      65.850  74.750  91.350  1.00  0.00           H
ATOM   1437  HG2 GLU C  11      64.240  74.400  90.600  1.00  0.00           H
ATOM   1438  CD  GLU C  11      65.740  73.040  90.080  1.00  0.00           C
ATOM   1439  OE1 GLU C  11      65.210  72.860  88.970  1.00  0.00           O
ATOM   1440  OE2 GLU C  11      66.800  72.430  90.410  1.00  0.00           O
ATOM   1441  C   GLU C  11      66.220  74.180  94.040  1.00  0.00           C
ATOM   1442  O   GLU C  11      65.770  74.870  94.970  1.00  0.00           O
ATOM   1443  N   VAL C  12      67.320  74.580  93.380  1.00  0.00           N
ATOM   1444  HN  VAL C  12      67.760  74.030  92.670  1.00  0.00           H
ATOM   1445  CA  VAL C  12      68.000  75.850  93.650  1.00  0.00           C
ATOM   1446  HA  VAL C  12      68.180  75.790  94.720  1.00  0.00           H
ATOM   1447  CB  VAL C  12      69.300  75.980  92.880  1.00  0.00           C
ATOM   1448  HB  VAL C  12      69.850  76.900  93.150  1.00  0.00           H
ATOM   1449  CG1 VAL C  12      70.390  74.970  93.370  1.00  0.00           C
ATOM   1450 HG11 VAL C  12      71.250  75.080  92.660  1.00  0.00           H
ATOM   1451 HG12 VAL C  12      70.710  75.200  94.400  1.00  0.00           H
ATOM   1452 HG13 VAL C  12      69.860  73.990  93.370  1.00  0.00           H
ATOM   1453  CG2 VAL C  12      69.140  75.860  91.340  1.00  0.00           C
ATOM   1454 HG21 VAL C  12      68.690  76.730  90.820  1.00  0.00           H
ATOM   1455 HG22 VAL C  12      70.170  75.680  90.950  1.00  0.00           H
ATOM   1456 HG23 VAL C  12      68.600  74.920  91.090  1.00  0.00           H
ATOM   1457  C   VAL C  12      67.120  76.990  93.330  1.00  0.00           C
ATOM   1458  O   VAL C  12      66.490  77.160  92.310  1.00  0.00           O
ATOM   1459  N   HIS C  13      67.090  77.960  94.260  1.00  0.00           N
ATOM   1460  HN  HIS C  13      67.530  77.850  95.150  1.00  0.00           H
ATOM   1461  CA  HIS C  13      66.510  79.300  94.020  1.00  0.00           C
ATOM   1462  HA  HIS C  13      65.510  79.180  93.620  1.00  0.00           H
ATOM   1463  CB  HIS C  13      66.390  80.040  95.330  1.00  0.00           C
ATOM   1464  HB1 HIS C  13      66.140  81.120  95.190  1.00  0.00           H
ATOM   1465  HB2 HIS C  13      67.400  80.040  95.780  1.00  0.00           H
ATOM   1466  ND1 HIS C  13      64.470  80.390  96.760  1.00  0.00           N
ATOM   1467  CG  HIS C  13      65.370  79.470  96.250  1.00  0.00           C
ATOM   1468  CE1 HIS C  13      63.730  79.670  97.550  1.00  0.00           C
ATOM   1469  HE1 HIS C  13      62.820  79.890  98.090  1.00  0.00           H
ATOM   1470  NE2 HIS C  13      64.160  78.400  97.640  1.00  0.00           N
ATOM   1471  HE2 HIS C  13      63.790  77.680  98.220  1.00  0.00           H
ATOM   1472  CD2 HIS C  13      65.250  78.230  96.780  1.00  0.00           C
ATOM   1473  HD2 HIS C  13      65.860  77.350  96.590  1.00  0.00           H
ATOM   1474  C   HIS C  13      67.320  80.130  93.010  1.00  0.00           C
ATOM   1475  O   HIS C  13      66.770  81.160  92.520  1.00  0.00           O
ATOM   1476  N   HIS C  14      68.640  79.750  92.850  1.00  0.00           N
ATOM   1477  HN  HIS C  14      68.810  78.820  93.160  1.00  0.00           H
ATOM   1478  CA  HIS C  14      69.630  80.440  92.120  1.00  0.00           C
ATOM   1479  HA  HIS C  14      69.470  81.500  92.260  1.00  0.00           H
ATOM   1480  CB  HIS C  14      70.960  79.950  92.640  1.00  0.00           C
ATOM   1481  HB1 HIS C  14      71.750  80.610  92.230  1.00  0.00           H
ATOM   1482  HB2 HIS C  14      71.150  78.910  92.310  1.00  0.00           H
ATOM   1483  ND1 HIS C  14      71.280  81.160  94.780  1.00  0.00           N
ATOM   1484  CG  HIS C  14      71.020  79.960  94.120  1.00  0.00           C
ATOM   1485  CE1 HIS C  14      71.360  80.830  96.090  1.00  0.00           C
ATOM   1486  HE1 HIS C  14      71.430  81.550  96.910  1.00  0.00           H
ATOM   1487  NE2 HIS C  14      71.260  79.500  96.270  1.00  0.00           N
ATOM   1488  HE2 HIS C  14      71.430  79.060  97.150  1.00  0.00           H
ATOM   1489  CD2 HIS C  14      71.030  78.960  95.010  1.00  0.00           C
ATOM   1490  HD2 HIS C  14      71.020  77.880  94.920  1.00  0.00           H
ATOM   1491  C   HIS C  14      69.630  80.230  90.580  1.00  0.00           C
ATOM   1492  O   HIS C  14      68.970  79.340  89.980  1.00  0.00           O
ATOM   1493  N   GLN C  15      70.370  81.070  89.800  1.00  0.00           N
ATOM   1494  HN  GLN C  15      70.950  81.740  90.260  1.00  0.00           H
ATOM   1495  CA  GLN C  15      70.180  81.220  88.380  1.00  0.00           C
ATOM   1496  HA  GLN C  15      69.120  81.250  88.200  1.00  0.00           H
ATOM   1497  CB  GLN C  15      70.800  82.600  87.860  1.00  0.00           C
ATOM   1498  HB1 GLN C  15      70.590  82.690  86.770  1.00  0.00           H
ATOM   1499  HB2 GLN C  15      71.890  82.580  88.070  1.00  0.00           H
ATOM   1500  CG  GLN C  15      70.230  83.870  88.510  1.00  0.00           C
ATOM   1501  HG1 GLN C  15      70.660  84.770  88.010  1.00  0.00           H
ATOM   1502  HG2 GLN C  15      70.650  83.830  89.540  1.00  0.00           H
ATOM   1503  CD  GLN C  15      68.710  83.960  88.540  1.00  0.00           C
ATOM   1504  OE1 GLN C  15      68.060  84.250  87.550  1.00  0.00           O
ATOM   1505  NE2 GLN C  15      68.200  83.630  89.760  1.00  0.00           N
ATOM   1506 HE21 GLN C  15      68.830  83.740  90.530  1.00  0.00           H
ATOM   1507 HE22 GLN C  15      67.210  83.540  89.870  1.00  0.00           H
ATOM   1508  C   GLN C  15      70.910  80.040  87.610  1.00  0.00           C
ATOM   1509  O   GLN C  15      71.900  79.450  88.010  1.00  0.00           O
ATOM   1510  N   LYS C  16      70.370  79.770  86.350  1.00  0.00           N
ATOM   1511  HN  LYS C  16      69.570  80.240  86.010  1.00  0.00           H
ATOM   1512  CA  LYS C  16      70.880  78.620  85.570  1.00  0.00           C
ATOM   1513  HA  LYS C  16      71.730  78.170  86.060  1.00  0.00           H
ATOM   1514  CB  LYS C  16      69.760  77.540  85.390  1.00  0.00           C
ATOM   1515  HB1 LYS C  16      70.270  76.670  84.930  1.00  0.00           H
ATOM   1516  HB2 LYS C  16      68.940  77.830  84.700  1.00  0.00           H
ATOM   1517  CG  LYS C  16      69.120  76.960  86.710  1.00  0.00           C
ATOM   1518  HG1 LYS C  16      68.810  77.800  87.370  1.00  0.00           H
ATOM   1519  HG2 LYS C  16      69.760  76.260  87.270  1.00  0.00           H
ATOM   1520  CD  LYS C  16      67.910  76.090  86.400  1.00  0.00           C
ATOM   1521  HD1 LYS C  16      67.160  76.670  85.840  1.00  0.00           H
ATOM   1522  HD2 LYS C  16      68.340  75.370  85.670  1.00  0.00           H
ATOM   1523  CE  LYS C  16      67.280  75.340  87.600  1.00  0.00           C
ATOM   1524  HE1 LYS C  16      66.980  76.020  88.420  1.00  0.00           H
ATOM   1525  HE2 LYS C  16      68.110  74.750  88.060  1.00  0.00           H
ATOM   1526  NZ  LYS C  16      66.080  74.550  87.260  1.00  0.00           N
ATOM   1527  HZ1 LYS C  16      65.290  75.150  86.930  1.00  0.00           H
ATOM   1528  HZ2 LYS C  16      66.380  73.890  86.510  1.00  0.00           H
ATOM   1529  HZ3 LYS C  16      65.830  73.910  88.030  1.00  0.00           H
ATOM   1530  C   LYS C  16      71.360  79.130  84.190  1.00  0.00           C
ATOM   1531  O   LYS C  16      70.600  79.790  83.480  1.00  0.00           O
ATOM   1532  N   LEU C  17      72.640  78.940  83.880  1.00  0.00           N
ATOM   1533  HN  LEU C  17      73.380  78.700  84.500  1.00  0.00           H
ATOM   1534  CA  LEU C  17      73.070  79.250  82.490  1.00  0.00           C
ATOM   1535  HA  LEU C  17      72.270  79.670  81.900  1.00  0.00           H
ATOM   1536  CB  LEU C  17      74.120  80.450  82.460  1.00  0.00           C
ATOM   1537  HB1 LEU C  17      75.030  80.130  83.020  1.00  0.00           H
ATOM   1538  HB2 LEU C  17      73.730  81.320  83.020  1.00  0.00           H
ATOM   1539  CG  LEU C  17      74.400  81.020  81.040  1.00  0.00           C
ATOM   1540  HG  LEU C  17      73.500  80.940  80.410  1.00  0.00           H
ATOM   1541  CD1 LEU C  17      74.750  82.570  81.110  1.00  0.00           C
ATOM   1542 HD11 LEU C  17      75.810  82.630  81.420  1.00  0.00           H
ATOM   1543 HD12 LEU C  17      74.800  83.070  80.120  1.00  0.00           H
ATOM   1544 HD13 LEU C  17      74.140  83.160  81.840  1.00  0.00           H
ATOM   1545  CD2 LEU C  17      75.540  80.320  80.390  1.00  0.00           C
ATOM   1546 HD21 LEU C  17      75.160  79.500  79.740  1.00  0.00           H
ATOM   1547 HD22 LEU C  17      76.080  81.130  79.860  1.00  0.00           H
ATOM   1548 HD23 LEU C  17      76.270  79.900  81.120  1.00  0.00           H
ATOM   1549  C   LEU C  17      73.670  78.070  81.830  1.00  0.00           C
ATOM   1550  O   LEU C  17      74.570  77.500  82.330  1.00  0.00           O
ATOM   1551  N   VAL C  18      73.130  77.670  80.610  1.00  0.00           N
ATOM   1552  HN  VAL C  18      72.280  78.120  80.350  1.00  0.00           H
ATOM   1553  CA  VAL C  18      73.550  76.620  79.760  1.00  0.00           C
ATOM   1554  HA  VAL C  18      74.470  76.250  80.190  1.00  0.00           H
ATOM   1555  CB  VAL C  18      72.560  75.480  79.620  1.00  0.00           C
ATOM   1556  HB  VAL C  18      71.770  75.790  78.910  1.00  0.00           H
ATOM   1557  CG1 VAL C  18      73.130  74.200  79.020  1.00  0.00           C
ATOM   1558 HG11 VAL C  18      73.690  74.320  78.070  1.00  0.00           H
ATOM   1559 HG12 VAL C  18      73.760  73.700  79.780  1.00  0.00           H
ATOM   1560 HG13 VAL C  18      72.240  73.540  78.990  1.00  0.00           H
ATOM   1561  CG2 VAL C  18      72.000  75.220  81.030  1.00  0.00           C
ATOM   1562 HG21 VAL C  18      71.450  74.260  80.930  1.00  0.00           H
ATOM   1563 HG22 VAL C  18      72.890  75.130  81.680  1.00  0.00           H
ATOM   1564 HG23 VAL C  18      71.380  76.090  81.350  1.00  0.00           H
ATOM   1565  C   VAL C  18      73.930  77.100  78.400  1.00  0.00           C
ATOM   1566  O   VAL C  18      73.120  77.800  77.760  1.00  0.00           O
ATOM   1567  N   PHE C  19      75.150  76.740  77.900  1.00  0.00           N
ATOM   1568  HN  PHE C  19      75.690  76.290  78.610  1.00  0.00           H
ATOM   1569  CA  PHE C  19      75.580  77.180  76.600  1.00  0.00           C
ATOM   1570  HA  PHE C  19      74.900  77.740  75.980  1.00  0.00           H
ATOM   1571  CB  PHE C  19      76.730  78.160  76.860  1.00  0.00           C
ATOM   1572  HB1 PHE C  19      77.410  77.670  77.580  1.00  0.00           H
ATOM   1573  HB2 PHE C  19      76.270  78.920  77.530  1.00  0.00           H
ATOM   1574  CG  PHE C  19      77.610  78.780  75.830  1.00  0.00           C
ATOM   1575  CD1 PHE C  19      78.600  79.600  76.190  1.00  0.00           C
ATOM   1576  HD1 PHE C  19      78.860  79.840  77.210  1.00  0.00           H
ATOM   1577  CE1 PHE C  19      79.400  80.270  75.280  1.00  0.00           C
ATOM   1578  HE1 PHE C  19      80.180  80.960  75.580  1.00  0.00           H
ATOM   1579  CZ  PHE C  19      79.220  80.060  73.860  1.00  0.00           C
ATOM   1580  HZ  PHE C  19      79.790  80.570  73.090  1.00  0.00           H
ATOM   1581  CD2 PHE C  19      77.420  78.640  74.410  1.00  0.00           C
ATOM   1582  HD2 PHE C  19      76.600  77.990  74.140  1.00  0.00           H
ATOM   1583  CE2 PHE C  19      78.160  79.270  73.410  1.00  0.00           C
ATOM   1584  HE2 PHE C  19      77.850  79.110  72.390  1.00  0.00           H
ATOM   1585  C   PHE C  19      76.120  75.990  75.760  1.00  0.00           C
ATOM   1586  O   PHE C  19      77.150  75.410  76.030  1.00  0.00           O
ATOM   1587  N   PHE C  20      75.340  75.650  74.710  1.00  0.00           N
ATOM   1588  HN  PHE C  20      74.660  76.230  74.270  1.00  0.00           H
ATOM   1589  CA  PHE C  20      75.450  74.440  73.950  1.00  0.00           C
ATOM   1590  HA  PHE C  20      74.880  74.490  73.030  1.00  0.00           H
ATOM   1591  CB  PHE C  20      76.820  74.100  73.370  1.00  0.00           C
ATOM   1592  HB1 PHE C  20      76.670  73.070  72.960  1.00  0.00           H
ATOM   1593  HB2 PHE C  20      77.610  74.170  74.150  1.00  0.00           H
ATOM   1594  CG  PHE C  20      77.180  75.020  72.280  1.00  0.00           C
ATOM   1595  CD1 PHE C  20      78.220  76.030  72.410  1.00  0.00           C
ATOM   1596  HD1 PHE C  20      78.790  76.020  73.320  1.00  0.00           H
ATOM   1597  CE1 PHE C  20      78.610  76.800  71.290  1.00  0.00           C
ATOM   1598  HE1 PHE C  20      79.450  77.460  71.310  1.00  0.00           H
ATOM   1599  CZ  PHE C  20      77.950  76.550  70.110  1.00  0.00           C
ATOM   1600  HZ  PHE C  20      78.290  77.060  69.210  1.00  0.00           H
ATOM   1601  CD2 PHE C  20      76.480  74.920  71.020  1.00  0.00           C
ATOM   1602  HD2 PHE C  20      75.780  74.120  70.850  1.00  0.00           H
ATOM   1603  CE2 PHE C  20      76.920  75.720  69.940  1.00  0.00           C
ATOM   1604  HE2 PHE C  20      76.490  75.470  68.980  1.00  0.00           H
ATOM   1605  C   PHE C  20      74.810  73.190  74.590  1.00  0.00           C
ATOM   1606  O   PHE C  20      75.490  72.390  75.200  1.00  0.00           O
ATOM   1607  N   ALA C  21      73.520  73.100  74.430  1.00  0.00           N
ATOM   1608  HN  ALA C  21      73.080  73.870  73.980  1.00  0.00           H
ATOM   1609  CA  ALA C  21      72.610  72.010  74.780  1.00  0.00           C
ATOM   1610  HA  ALA C  21      72.990  71.480  75.640  1.00  0.00           H
ATOM   1611  CB  ALA C  21      71.310  72.640  75.220  1.00  0.00           C
ATOM   1612  HB1 ALA C  21      71.550  73.330  76.060  1.00  0.00           H
ATOM   1613  HB2 ALA C  21      70.850  73.210  74.390  1.00  0.00           H
ATOM   1614  HB3 ALA C  21      70.560  71.860  75.460  1.00  0.00           H
ATOM   1615  C   ALA C  21      72.330  70.880  73.760  1.00  0.00           C
ATOM   1616  O   ALA C  21      72.030  69.730  74.090  1.00  0.00           O
ATOM   1617  N   GLU C  22      72.680  71.210  72.490  1.00  0.00           N
ATOM   1618  HN  GLU C  22      73.020  72.140  72.340  1.00  0.00           H
ATOM   1619  CA  GLU C  22      72.730  70.410  71.300  1.00  0.00           C
ATOM   1620  HA  GLU C  22      72.780  69.380  71.620  1.00  0.00           H
ATOM   1621  CB  GLU C  22      71.470  70.640  70.400  1.00  0.00           C
ATOM   1622  HB1 GLU C  22      71.520  69.980  69.510  1.00  0.00           H
ATOM   1623  HB2 GLU C  22      71.360  71.650  69.950  1.00  0.00           H
ATOM   1624  CG  GLU C  22      70.080  70.130  71.010  1.00  0.00           C
ATOM   1625  HG1 GLU C  22      69.740  70.520  71.990  1.00  0.00           H
ATOM   1626  HG2 GLU C  22      70.250  69.110  71.420  1.00  0.00           H
ATOM   1627  CD  GLU C  22      68.870  70.230  70.070  1.00  0.00           C
ATOM   1628  OE1 GLU C  22      68.950  70.140  68.820  1.00  0.00           O
ATOM   1629  OE2 GLU C  22      67.780  70.390  70.660  1.00  0.00           O
ATOM   1630  C   GLU C  22      74.030  70.630  70.440  1.00  0.00           C
ATOM   1631  O   GLU C  22      74.870  71.480  70.630  1.00  0.00           O
ATOM   1632  N   ASP C  23      74.200  69.620  69.550  1.00  0.00           N
ATOM   1633  HN  ASP C  23      73.600  68.830  69.540  1.00  0.00           H
ATOM   1634  CA  ASP C  23      75.220  69.350  68.590  1.00  0.00           C
ATOM   1635  HA  ASP C  23      75.850  68.540  68.930  1.00  0.00           H
ATOM   1636  CB  ASP C  23      74.640  68.770  67.270  1.00  0.00           C
ATOM   1637  HB1 ASP C  23      75.360  68.860  66.430  1.00  0.00           H
ATOM   1638  HB2 ASP C  23      73.890  69.520  66.940  1.00  0.00           H
ATOM   1639  CG  ASP C  23      74.090  67.340  67.370  1.00  0.00           C
ATOM   1640  OD1 ASP C  23      74.510  66.560  68.240  1.00  0.00           O
ATOM   1641  OD2 ASP C  23      73.250  66.990  66.490  1.00  0.00           O
ATOM   1642  C   ASP C  23      76.110  70.540  68.270  1.00  0.00           C
ATOM   1643  O   ASP C  23      75.720  71.610  67.840  1.00  0.00           O
ATOM   1644  N   VAL C  24      77.470  70.340  68.400  1.00  0.00           N
ATOM   1645  HN  VAL C  24      77.820  69.440  68.640  1.00  0.00           H
ATOM   1646  CA  VAL C  24      78.500  71.390  68.280  1.00  0.00           C
ATOM   1647  HA  VAL C  24      78.020  72.360  68.270  1.00  0.00           H
ATOM   1648  CB  VAL C  24      79.430  71.370  69.530  1.00  0.00           C
ATOM   1649  HB  VAL C  24      79.980  70.400  69.580  1.00  0.00           H
ATOM   1650  CG1 VAL C  24      80.400  72.550  69.480  1.00  0.00           C
ATOM   1651 HG11 VAL C  24      80.980  72.420  68.540  1.00  0.00           H
ATOM   1652 HG12 VAL C  24      79.900  73.540  69.450  1.00  0.00           H
ATOM   1653 HG13 VAL C  24      81.040  72.480  70.390  1.00  0.00           H
ATOM   1654  CG2 VAL C  24      78.520  71.370  70.810  1.00  0.00           C
ATOM   1655 HG21 VAL C  24      79.160  71.440  71.720  1.00  0.00           H
ATOM   1656 HG22 VAL C  24      77.760  72.170  70.730  1.00  0.00           H
ATOM   1657 HG23 VAL C  24      77.980  70.400  70.890  1.00  0.00           H
ATOM   1658  C   VAL C  24      79.310  71.140  67.000  1.00  0.00           C
ATOM   1659  O   VAL C  24      80.190  70.280  66.860  1.00  0.00           O
ATOM   1660  N   GLY C  25      79.010  72.040  65.950  1.00  0.00           N
ATOM   1661  HN  GLY C  25      78.340  72.770  66.040  1.00  0.00           H
ATOM   1662  CA  GLY C  25      79.690  71.890  64.620  1.00  0.00           C
ATOM   1663  HA1 GLY C  25      79.700  70.820  64.470  1.00  0.00           H
ATOM   1664  HA2 GLY C  25      79.190  72.540  63.920  1.00  0.00           H
ATOM   1665  C   GLY C  25      81.170  72.220  64.650  1.00  0.00           C
ATOM   1666  O   GLY C  25      81.750  72.350  65.690  1.00  0.00           O
ATOM   1667  N   SER C  26      81.870  72.270  63.480  1.00  0.00           N
ATOM   1668  HN  SER C  26      81.270  72.040  62.720  1.00  0.00           H
ATOM   1669  CA  SER C  26      83.210  72.770  63.250  1.00  0.00           C
ATOM   1670  HA  SER C  26      83.760  72.510  64.150  1.00  0.00           H
ATOM   1671  CB  SER C  26      83.880  72.110  62.060  1.00  0.00           C
ATOM   1672  HB1 SER C  26      83.230  72.220  61.160  1.00  0.00           H
ATOM   1673  HB2 SER C  26      83.850  71.020  62.260  1.00  0.00           H
ATOM   1674  OG  SER C  26      85.250  72.390  61.780  1.00  0.00           O
ATOM   1675  HG1 SER C  26      85.380  73.250  61.360  1.00  0.00           H
ATOM   1676  C   SER C  26      83.220  74.300  63.260  1.00  0.00           C
ATOM   1677  O   SER C  26      83.210  74.910  62.220  1.00  0.00           O
ATOM   1678  N   ASN C  27      83.060  74.850  64.490  1.00  0.00           N
ATOM   1679  HN  ASN C  27      83.030  74.250  65.290  1.00  0.00           H
ATOM   1680  CA  ASN C  27      82.730  76.260  64.650  1.00  0.00           C
ATOM   1681  HA  ASN C  27      82.320  76.610  63.710  1.00  0.00           H
ATOM   1682  CB  ASN C  27      81.790  76.490  65.850  1.00  0.00           C
ATOM   1683  HB1 ASN C  27      81.710  77.600  65.900  1.00  0.00           H
ATOM   1684  HB2 ASN C  27      82.420  76.220  66.730  1.00  0.00           H
ATOM   1685  CG  ASN C  27      80.520  75.760  65.760  1.00  0.00           C
ATOM   1686  OD1 ASN C  27      80.010  75.440  64.720  1.00  0.00           O
ATOM   1687  ND2 ASN C  27      79.950  75.350  66.890  1.00  0.00           N
ATOM   1688 HD21 ASN C  27      79.240  74.650  66.880  1.00  0.00           H
ATOM   1689 HD22 ASN C  27      80.460  75.500  67.740  1.00  0.00           H
ATOM   1690  C   ASN C  27      84.020  77.060  64.940  1.00  0.00           C
ATOM   1691  O   ASN C  27      85.020  76.520  65.400  1.00  0.00           O
ATOM   1692  N   LYS C  28      83.930  78.410  64.810  1.00  0.00           N
ATOM   1693  HN  LYS C  28      83.060  78.740  64.450  1.00  0.00           H
ATOM   1694  CA  LYS C  28      84.800  79.380  65.350  1.00  0.00           C
ATOM   1695  HA  LYS C  28      85.770  78.910  65.220  1.00  0.00           H
ATOM   1696  CB  LYS C  28      84.650  80.750  64.620  1.00  0.00           C
ATOM   1697  HB1 LYS C  28      85.360  81.530  64.980  1.00  0.00           H
ATOM   1698  HB2 LYS C  28      83.630  81.120  64.860  1.00  0.00           H
ATOM   1699  CG  LYS C  28      84.600  80.770  63.050  1.00  0.00           C
ATOM   1700  HG1 LYS C  28      84.530  81.860  62.830  1.00  0.00           H
ATOM   1701  HG2 LYS C  28      83.660  80.270  62.730  1.00  0.00           H
ATOM   1702  CD  LYS C  28      85.840  80.110  62.510  1.00  0.00           C
ATOM   1703  HD1 LYS C  28      86.680  80.630  63.020  1.00  0.00           H
ATOM   1704  HD2 LYS C  28      85.820  79.030  62.760  1.00  0.00           H
ATOM   1705  CE  LYS C  28      85.850  80.230  60.980  1.00  0.00           C
ATOM   1706  HE1 LYS C  28      85.990  81.300  60.730  1.00  0.00           H
ATOM   1707  HE2 LYS C  28      84.840  79.980  60.590  1.00  0.00           H
ATOM   1708  NZ  LYS C  28      86.980  79.400  60.440  1.00  0.00           N
ATOM   1709  HZ1 LYS C  28      87.840  79.910  60.700  1.00  0.00           H
ATOM   1710  HZ2 LYS C  28      86.920  78.460  60.890  1.00  0.00           H
ATOM   1711  HZ3 LYS C  28      86.890  79.210  59.420  1.00  0.00           H
ATOM   1712  C   LYS C  28      84.580  79.630  66.920  1.00  0.00           C
ATOM   1713  O   LYS C  28      83.490  79.380  67.390  1.00  0.00           O
ATOM   1714  N   GLY C  29      85.580  80.120  67.640  1.00  0.00           N
ATOM   1715  HN  GLY C  29      86.420  80.360  67.160  1.00  0.00           H
ATOM   1716  CA  GLY C  29      85.730  80.340  69.120  1.00  0.00           C
ATOM   1717  HA1 GLY C  29      85.990  79.380  69.540  1.00  0.00           H
ATOM   1718  HA2 GLY C  29      86.340  81.230  69.230  1.00  0.00           H
ATOM   1719  C   GLY C  29      84.420  80.700  69.850  1.00  0.00           C
ATOM   1720  O   GLY C  29      83.620  81.480  69.380  1.00  0.00           O
ATOM   1721  N   ALA C  30      84.320  80.230  71.100  1.00  0.00           N
ATOM   1722  HN  ALA C  30      85.040  79.570  71.330  1.00  0.00           H
ATOM   1723  CA  ALA C  30      83.320  80.520  72.110  1.00  0.00           C
ATOM   1724  HA  ALA C  30      82.470  81.020  71.650  1.00  0.00           H
ATOM   1725  CB  ALA C  30      82.720  79.200  72.630  1.00  0.00           C
ATOM   1726  HB1 ALA C  30      82.330  78.550  71.820  1.00  0.00           H
ATOM   1727  HB2 ALA C  30      83.500  78.570  73.100  1.00  0.00           H
ATOM   1728  HB3 ALA C  30      81.850  79.400  73.290  1.00  0.00           H
ATOM   1729  C   ALA C  30      83.810  81.310  73.260  1.00  0.00           C
ATOM   1730  O   ALA C  30      84.840  80.970  73.870  1.00  0.00           O
ATOM   1731  N   ILE C  31      83.150  82.380  73.660  1.00  0.00           N
ATOM   1732  HN  ILE C  31      82.400  82.640  73.060  1.00  0.00           H
ATOM   1733  CA  ILE C  31      83.470  83.210  74.850  1.00  0.00           C
ATOM   1734  HA  ILE C  31      84.370  82.870  75.340  1.00  0.00           H
ATOM   1735  CB  ILE C  31      83.810  84.660  74.530  1.00  0.00           C
ATOM   1736  HB  ILE C  31      82.850  85.050  74.120  1.00  0.00           H
ATOM   1737  CG2 ILE C  31      84.170  85.330  75.900  1.00  0.00           C
ATOM   1738 HG21 ILE C  31      83.280  85.510  76.530  1.00  0.00           H
ATOM   1739 HG22 ILE C  31      84.860  84.680  76.480  1.00  0.00           H
ATOM   1740 HG23 ILE C  31      84.700  86.280  75.700  1.00  0.00           H
ATOM   1741  CG1 ILE C  31      84.980  84.810  73.590  1.00  0.00           C
ATOM   1742 HG11 ILE C  31      84.730  84.310  72.640  1.00  0.00           H
ATOM   1743 HG12 ILE C  31      85.910  84.270  73.850  1.00  0.00           H
ATOM   1744  CD  ILE C  31      85.290  86.220  73.070  1.00  0.00           C
ATOM   1745  HD1 ILE C  31      85.850  86.760  73.860  1.00  0.00           H
ATOM   1746  HD2 ILE C  31      85.870  86.190  72.120  1.00  0.00           H
ATOM   1747  HD3 ILE C  31      84.410  86.860  72.870  1.00  0.00           H
ATOM   1748  C   ILE C  31      82.200  83.220  75.740  1.00  0.00           C
ATOM   1749  O   ILE C  31      81.080  83.590  75.270  1.00  0.00           O
ATOM   1750  N   ILE C  32      82.320  82.800  77.040  1.00  0.00           N
ATOM   1751  HN  ILE C  32      83.160  82.330  77.280  1.00  0.00           H
ATOM   1752  CA  ILE C  32      81.360  83.050  78.120  1.00  0.00           C
ATOM   1753  HA  ILE C  32      80.610  83.750  77.790  1.00  0.00           H
ATOM   1754  CB  ILE C  32      80.660  81.800  78.650  1.00  0.00           C
ATOM   1755  HB  ILE C  32      80.010  81.530  77.790  1.00  0.00           H
ATOM   1756  CG2 ILE C  32      81.660  80.550  78.680  1.00  0.00           C
ATOM   1757 HG21 ILE C  32      82.660  80.800  79.110  1.00  0.00           H
ATOM   1758 HG22 ILE C  32      81.250  79.610  79.090  1.00  0.00           H
ATOM   1759 HG23 ILE C  32      81.940  80.330  77.630  1.00  0.00           H
ATOM   1760  CG1 ILE C  32      79.770  81.970  79.930  1.00  0.00           C
ATOM   1761 HG11 ILE C  32      80.300  82.320  80.840  1.00  0.00           H
ATOM   1762 HG12 ILE C  32      79.390  80.940  80.110  1.00  0.00           H
ATOM   1763  CD  ILE C  32      78.610  82.940  79.630  1.00  0.00           C
ATOM   1764  HD1 ILE C  32      78.770  84.020  79.810  1.00  0.00           H
ATOM   1765  HD2 ILE C  32      78.200  82.760  78.610  1.00  0.00           H
ATOM   1766  HD3 ILE C  32      77.790  82.740  80.350  1.00  0.00           H
ATOM   1767  C   ILE C  32      82.010  83.800  79.240  1.00  0.00           C
ATOM   1768  O   ILE C  32      83.060  83.340  79.700  1.00  0.00           O
ATOM   1769  N   GLY C  33      81.290  84.840  79.680  1.00  0.00           N
ATOM   1770  HN  GLY C  33      80.430  85.140  79.280  1.00  0.00           H
ATOM   1771  CA  GLY C  33      81.760  85.640  80.800  1.00  0.00           C
ATOM   1772  HA1 GLY C  33      82.160  84.950  81.530  1.00  0.00           H
ATOM   1773  HA2 GLY C  33      82.520  86.310  80.440  1.00  0.00           H
ATOM   1774  C   GLY C  33      80.660  86.430  81.470  1.00  0.00           C
ATOM   1775  O   GLY C  33      79.500  86.430  81.150  1.00  0.00           O
ATOM   1776  N   LEU C  34      81.080  87.230  82.460  1.00  0.00           N
ATOM   1777  HN  LEU C  34      82.040  87.420  82.650  1.00  0.00           H
ATOM   1778  CA  LEU C  34      80.220  88.160  83.150  1.00  0.00           C
ATOM   1779  HA  LEU C  34      79.210  87.840  82.940  1.00  0.00           H
ATOM   1780  CB  LEU C  34      80.540  88.170  84.650  1.00  0.00           C
ATOM   1781  HB1 LEU C  34      79.750  88.790  85.120  1.00  0.00           H
ATOM   1782  HB2 LEU C  34      81.440  88.810  84.770  1.00  0.00           H
ATOM   1783  CG  LEU C  34      80.500  86.800  85.280  1.00  0.00           C
ATOM   1784  HG  LEU C  34      81.280  86.150  84.840  1.00  0.00           H
ATOM   1785  CD1 LEU C  34      80.670  86.870  86.790  1.00  0.00           C
ATOM   1786 HD11 LEU C  34      79.760  87.410  87.130  1.00  0.00           H
ATOM   1787 HD12 LEU C  34      80.600  85.880  87.270  1.00  0.00           H
ATOM   1788 HD13 LEU C  34      81.580  87.450  87.080  1.00  0.00           H
ATOM   1789  CD2 LEU C  34      79.130  85.990  85.030  1.00  0.00           C
ATOM   1790 HD21 LEU C  34      79.040  85.860  83.930  1.00  0.00           H
ATOM   1791 HD22 LEU C  34      79.160  85.080  85.670  1.00  0.00           H
ATOM   1792 HD23 LEU C  34      78.360  86.650  85.470  1.00  0.00           H
ATOM   1793  C   LEU C  34      80.440  89.520  82.510  1.00  0.00           C
ATOM   1794  O   LEU C  34      79.400  90.110  82.300  1.00  0.00           O
ATOM   1795  N   MET C  35      81.680  89.900  82.180  1.00  0.00           N
ATOM   1796  HN  MET C  35      82.470  89.370  82.460  1.00  0.00           H
ATOM   1797  CA  MET C  35      81.920  91.110  81.540  1.00  0.00           C
ATOM   1798  HA  MET C  35      80.990  91.570  81.270  1.00  0.00           H
ATOM   1799  CB  MET C  35      82.890  91.930  82.470  1.00  0.00           C
ATOM   1800  HB1 MET C  35      83.280  92.870  82.020  1.00  0.00           H
ATOM   1801  HB2 MET C  35      83.870  91.420  82.590  1.00  0.00           H
ATOM   1802  CG  MET C  35      82.550  92.120  83.910  1.00  0.00           C
ATOM   1803  HG1 MET C  35      83.400  92.630  84.430  1.00  0.00           H
ATOM   1804  HG2 MET C  35      82.580  91.150  84.450  1.00  0.00           H
ATOM   1805  SD  MET C  35      81.160  93.080  84.400  1.00  0.00           S
ATOM   1806  CE  MET C  35      81.830  94.650  83.970  1.00  0.00           C
ATOM   1807  HE1 MET C  35      82.830  94.790  84.440  1.00  0.00           H
ATOM   1808  HE2 MET C  35      81.870  94.510  82.860  1.00  0.00           H
ATOM   1809  HE3 MET C  35      81.100  95.450  84.200  1.00  0.00           H
ATOM   1810  C   MET C  35      82.670  90.650  80.310  1.00  0.00           C
ATOM   1811  O   MET C  35      83.660  89.970  80.510  1.00  0.00           O
ATOM   1812  N   VAL C  36      82.290  90.980  79.060  1.00  0.00           N
ATOM   1813  HN  VAL C  36      81.340  91.200  78.860  1.00  0.00           H
ATOM   1814  CA  VAL C  36      83.040  90.640  77.870  1.00  0.00           C
ATOM   1815  HA  VAL C  36      83.960  90.120  78.080  1.00  0.00           H
ATOM   1816  CB  VAL C  36      82.380  89.680  76.880  1.00  0.00           C
ATOM   1817  HB  VAL C  36      81.380  90.030  76.540  1.00  0.00           H
ATOM   1818  CG1 VAL C  36      83.170  89.310  75.600  1.00  0.00           C
ATOM   1819 HG11 VAL C  36      82.530  88.720  74.920  1.00  0.00           H
ATOM   1820 HG12 VAL C  36      83.600  90.220  75.110  1.00  0.00           H
ATOM   1821 HG13 VAL C  36      84.040  88.660  75.840  1.00  0.00           H
ATOM   1822  CG2 VAL C  36      81.980  88.390  77.680  1.00  0.00           C
ATOM   1823 HG21 VAL C  36      82.800  87.840  78.190  1.00  0.00           H
ATOM   1824 HG22 VAL C  36      81.290  88.680  78.500  1.00  0.00           H
ATOM   1825 HG23 VAL C  36      81.460  87.610  77.070  1.00  0.00           H
ATOM   1826  C   VAL C  36      83.370  91.890  77.100  1.00  0.00           C
ATOM   1827  O   VAL C  36      82.420  92.650  76.950  1.00  0.00           O
ATOM   1828  N   GLY C  37      84.610  92.210  76.810  1.00  0.00           N
ATOM   1829  HN  GLY C  37      85.330  91.590  77.120  1.00  0.00           H
ATOM   1830  CA  GLY C  37      85.100  93.340  75.950  1.00  0.00           C
ATOM   1831  HA1 GLY C  37      84.980  94.290  76.450  1.00  0.00           H
ATOM   1832  HA2 GLY C  37      86.140  93.090  75.820  1.00  0.00           H
ATOM   1833  C   GLY C  37      84.550  93.510  74.570  1.00  0.00           C
ATOM   1834  O   GLY C  37      83.580  92.860  74.180  1.00  0.00           O
ATOM   1835  N   GLY C  38      85.070  94.430  73.700  1.00  0.00           N
ATOM   1836  HN  GLY C  38      85.920  94.820  74.040  1.00  0.00           H
ATOM   1837  CA  GLY C  38      84.660  94.730  72.350  1.00  0.00           C
ATOM   1838  HA1 GLY C  38      83.710  95.250  72.390  1.00  0.00           H
ATOM   1839  HA2 GLY C  38      85.450  95.390  72.040  1.00  0.00           H
ATOM   1840  C   GLY C  38      84.660  93.630  71.430  1.00  0.00           C
ATOM   1841  O   GLY C  38      85.560  92.860  71.480  1.00  0.00           O
ATOM   1842  N   VAL C  39      83.740  93.460  70.500  1.00  0.00           N
ATOM   1843  HN  VAL C  39      82.890  93.950  70.670  1.00  0.00           H
ATOM   1844  CA  VAL C  39      83.690  92.310  69.540  1.00  0.00           C
ATOM   1845  HA  VAL C  39      84.560  91.680  69.640  1.00  0.00           H
ATOM   1846  CB  VAL C  39      82.360  91.510  69.740  1.00  0.00           C
ATOM   1847  HB  VAL C  39      81.510  92.110  69.360  1.00  0.00           H
ATOM   1848  CG1 VAL C  39      82.510  90.120  69.160  1.00  0.00           C
ATOM   1849 HG11 VAL C  39      81.600  89.580  69.500  1.00  0.00           H
ATOM   1850 HG12 VAL C  39      82.540  90.090  68.050  1.00  0.00           H
ATOM   1851 HG13 VAL C  39      83.460  89.700  69.550  1.00  0.00           H
ATOM   1852  CG2 VAL C  39      82.050  91.310  71.240  1.00  0.00           C
ATOM   1853 HG21 VAL C  39      82.890  90.840  71.780  1.00  0.00           H
ATOM   1854 HG22 VAL C  39      81.760  92.290  71.690  1.00  0.00           H
ATOM   1855 HG23 VAL C  39      81.130  90.680  71.310  1.00  0.00           H
ATOM   1856  C   VAL C  39      83.620  92.840  68.100  1.00  0.00           C
ATOM   1857  O   VAL C  39      83.030  93.850  67.640  1.00  0.00           O
ATOM   1858  N   VAL C  40      84.380  92.010  67.310  1.00  0.00           N
ATOM   1859  HN  VAL C  40      84.840  91.190  67.650  1.00  0.00           H
ATOM   1860  CA  VAL C  40      84.370  92.080  65.870  1.00  0.00           C
ATOM   1861  HA  VAL C  40      83.830  92.940  65.490  1.00  0.00           H
ATOM   1862  CB  VAL C  40      85.790  92.230  65.320  1.00  0.00           C
ATOM   1863  HB  VAL C  40      86.460  91.360  65.520  1.00  0.00           H
ATOM   1864  CG1 VAL C  40      85.790  92.410  63.820  1.00  0.00           C
ATOM   1865 HG11 VAL C  40      85.250  91.560  63.350  1.00  0.00           H
ATOM   1866 HG12 VAL C  40      85.060  93.230  63.670  1.00  0.00           H
ATOM   1867 HG13 VAL C  40      86.830  92.490  63.410  1.00  0.00           H
ATOM   1868  CG2 VAL C  40      86.550  93.360  65.990  1.00  0.00           C
ATOM   1869 HG21 VAL C  40      86.500  93.370  67.100  1.00  0.00           H
ATOM   1870 HG22 VAL C  40      87.610  93.260  65.680  1.00  0.00           H
ATOM   1871 HG23 VAL C  40      86.250  94.330  65.540  1.00  0.00           H
ATOM   1872  C   VAL C  40      83.940  90.670  65.280  1.00  0.00           C
ATOM   1873  O   VAL C  40      84.450  89.640  65.760  1.00  0.00           O
ATOM   1874  N   ILE C  41      82.880  90.590  64.470  1.00  0.00           N
ATOM   1875  HN  ILE C  41      82.480  91.430  64.100  1.00  0.00           H
ATOM   1876  CA  ILE C  41      82.170  89.370  64.150  1.00  0.00           C
ATOM   1877  HA  ILE C  41      82.660  88.530  64.630  1.00  0.00           H
ATOM   1878  CB  ILE C  41      80.710  89.470  64.570  1.00  0.00           C
ATOM   1879  HB  ILE C  41      80.690  89.560  65.670  1.00  0.00           H
ATOM   1880  CG2 ILE C  41      80.040  90.790  64.050  1.00  0.00           C
ATOM   1881 HG21 ILE C  41      80.650  91.590  64.530  1.00  0.00           H
ATOM   1882 HG22 ILE C  41      80.050  90.910  62.940  1.00  0.00           H
ATOM   1883 HG23 ILE C  41      78.980  90.950  64.310  1.00  0.00           H
ATOM   1884  CG1 ILE C  41      79.890  88.200  64.130  1.00  0.00           C
ATOM   1885 HG11 ILE C  41      80.410  87.300  64.530  1.00  0.00           H
ATOM   1886 HG12 ILE C  41      79.870  88.160  63.020  1.00  0.00           H
ATOM   1887  CD  ILE C  41      78.510  88.090  64.690  1.00  0.00           C
ATOM   1888  HD1 ILE C  41      78.080  87.230  64.140  1.00  0.00           H
ATOM   1889  HD2 ILE C  41      78.390  87.920  65.780  1.00  0.00           H
ATOM   1890  HD3 ILE C  41      77.980  89.050  64.500  1.00  0.00           H
ATOM   1891  C   ILE C  41      82.270  89.210  62.640  1.00  0.00           C
ATOM   1892  O   ILE C  41      81.930  90.140  61.900  1.00  0.00           O
ATOM   1893  N   ALA C  42      82.670  87.980  62.190  1.00  0.00           N
ATOM   1894  HN  ALA C  42      82.860  87.260  62.850  1.00  0.00           H
ATOM   1895  CA  ALA C  42      82.870  87.590  60.810  1.00  0.00           C
ATOM   1896  HA  ALA C  42      83.120  88.420  60.180  1.00  0.00           H
ATOM   1897  CB  ALA C  42      84.070  86.640  60.710  1.00  0.00           C
ATOM   1898  HB1 ALA C  42      84.970  87.210  61.010  1.00  0.00           H
ATOM   1899  HB2 ALA C  42      83.940  85.760  61.370  1.00  0.00           H
ATOM   1900  HB3 ALA C  42      84.240  86.220  59.690  1.00  0.00           H
ATOM   1901  C   ALA C  42      81.710  86.890  60.170  1.00  0.00           C
ATOM   1902  O   ALA C  42      81.020  86.000  60.710  1.00  0.00           O
ATOM   1903  N   NME C  43      81.480  87.280  58.920  1.00  0.00           N
ATOM   1904  HN  NME C  43      82.120  87.940  58.540  1.00  0.00           H
ATOM   1905  CH3 NME C  43      80.460  86.680  58.000  1.00  0.00           C
ATOM   1906 HH31 NME C  43      80.570  85.590  57.790  1.00  0.00           H
ATOM   1907 HH32 NME C  43      79.420  86.850  58.340  1.00  0.00           H
ATOM   1908 HH33 NME C  43      80.360  87.120  56.980  1.00  0.00           H
ATOM   1909  CH3 ACE D   0      63.480  76.660  79.110  1.00  0.00           C
ATOM   1910 HH31 ACE D   0      64.190  75.820  79.230  1.00  0.00           H
ATOM   1911 HH32 ACE D   0      63.140  76.810  78.060  1.00  0.00           H
ATOM   1912 HH33 ACE D   0      64.000  77.620  79.340  1.00  0.00           H
ATOM   1913  C   ACE D   0      62.320  76.500  80.020  1.00  0.00           C
ATOM   1914  O   ACE D   0      62.260  77.060  81.070  1.00  0.00           O
ATOM   1915  N   ASP D   1      61.440  75.560  79.630  1.00  0.00           N
ATOM   1916  HN  ASP D   1      61.490  75.170  78.710  1.00  0.00           H
ATOM   1917  CA  ASP D   1      60.400  75.050  80.550  1.00  0.00           C
ATOM   1918  HA  ASP D   1      59.780  75.900  80.760  1.00  0.00           H
ATOM   1919  CB  ASP D   1      59.430  74.060  79.770  1.00  0.00           C
ATOM   1920  HB1 ASP D   1      58.520  73.820  80.360  1.00  0.00           H
ATOM   1921  HB2 ASP D   1      60.060  73.190  79.500  1.00  0.00           H
ATOM   1922  CG  ASP D   1      58.970  74.710  78.450  1.00  0.00           C
ATOM   1923  OD1 ASP D   1      59.030  75.940  78.310  1.00  0.00           O
ATOM   1924  OD2 ASP D   1      58.560  73.930  77.510  1.00  0.00           O
ATOM   1925  C   ASP D   1      60.940  74.550  81.880  1.00  0.00           C
ATOM   1926  O   ASP D   1      62.050  73.970  81.980  1.00  0.00           O
ATOM   1927  N   ALA D   2      60.260  74.870  82.990  1.00  0.00           N
ATOM   1928  HN  ALA D   2      59.410  75.390  82.880  1.00  0.00           H
ATOM   1929  CA  ALA D   2      60.680  74.670  84.340  1.00  0.00           C
ATOM   1930  HA  ALA D   2      61.680  75.090  84.330  1.00  0.00           H
ATOM   1931  CB  ALA D   2      59.990  75.460  85.420  1.00  0.00           C
ATOM   1932  HB1 ALA D   2      58.930  75.200  85.640  1.00  0.00           H
ATOM   1933  HB2 ALA D   2      60.540  75.390  86.390  1.00  0.00           H
ATOM   1934  HB3 ALA D   2      59.820  76.530  85.150  1.00  0.00           H
ATOM   1935  C   ALA D   2      60.840  73.160  84.740  1.00  0.00           C
ATOM   1936  O   ALA D   2      60.080  72.280  84.350  1.00  0.00           O
ATOM   1937  N   GLU D   3      62.000  72.860  85.410  1.00  0.00           N
ATOM   1938  HN  GLU D   3      62.630  73.560  85.740  1.00  0.00           H
ATOM   1939  CA  GLU D   3      62.410  71.520  85.650  1.00  0.00           C
ATOM   1940  HA  GLU D   3      62.160  70.910  84.790  1.00  0.00           H
ATOM   1941  CB  GLU D   3      63.990  71.470  85.590  1.00  0.00           C
ATOM   1942  HB1 GLU D   3      64.390  70.460  85.810  1.00  0.00           H
ATOM   1943  HB2 GLU D   3      64.280  72.070  86.490  1.00  0.00           H
ATOM   1944  CG  GLU D   3      64.700  71.840  84.320  1.00  0.00           C
ATOM   1945  HG1 GLU D   3      64.280  72.780  83.880  1.00  0.00           H
ATOM   1946  HG2 GLU D   3      64.620  70.980  83.630  1.00  0.00           H
ATOM   1947  CD  GLU D   3      66.160  72.160  84.470  1.00  0.00           C
ATOM   1948  OE1 GLU D   3      66.480  73.250  85.000  1.00  0.00           O
ATOM   1949  OE2 GLU D   3      67.020  71.510  83.800  1.00  0.00           O
ATOM   1950  C   GLU D   3      61.840  70.820  86.870  1.00  0.00           C
ATOM   1951  O   GLU D   3      62.590  70.290  87.680  1.00  0.00           O
ATOM   1952  N   PHE D   4      60.490  70.750  86.950  1.00  0.00           N
ATOM   1953  HN  PHE D   4      59.910  71.190  86.280  1.00  0.00           H
ATOM   1954  CA  PHE D   4      59.750  69.980  87.980  1.00  0.00           C
ATOM   1955  HA  PHE D   4      60.030  70.300  88.970  1.00  0.00           H
ATOM   1956  CB  PHE D   4      58.230  70.210  87.600  1.00  0.00           C
ATOM   1957  HB1 PHE D   4      57.650  69.820  88.470  1.00  0.00           H
ATOM   1958  HB2 PHE D   4      57.840  69.700  86.690  1.00  0.00           H
ATOM   1959  CG  PHE D   4      57.740  71.610  87.330  1.00  0.00           C
ATOM   1960  CD1 PHE D   4      57.700  72.650  88.380  1.00  0.00           C
ATOM   1961  HD1 PHE D   4      57.880  72.390  89.420  1.00  0.00           H
ATOM   1962  CE1 PHE D   4      57.170  73.910  88.140  1.00  0.00           C
ATOM   1963  HE1 PHE D   4      56.930  74.620  88.920  1.00  0.00           H
ATOM   1964  CZ  PHE D   4      56.680  74.200  86.750  1.00  0.00           C
ATOM   1965  HZ  PHE D   4      56.250  75.160  86.500  1.00  0.00           H
ATOM   1966  CD2 PHE D   4      57.320  71.960  86.070  1.00  0.00           C
ATOM   1967  HD2 PHE D   4      57.360  71.210  85.290  1.00  0.00           H
ATOM   1968  CE2 PHE D   4      56.790  73.170  85.810  1.00  0.00           C
ATOM   1969  HE2 PHE D   4      56.480  73.430  84.810  1.00  0.00           H
ATOM   1970  C   PHE D   4      59.980  68.440  88.040  1.00  0.00           C
ATOM   1971  O   PHE D   4      60.120  67.750  87.050  1.00  0.00           O
ATOM   1972  N   ARG D   5      60.010  67.880  89.300  1.00  0.00           N
ATOM   1973  HN  ARG D   5      59.820  68.480  90.080  1.00  0.00           H
ATOM   1974  CA  ARG D   5      60.420  66.540  89.540  1.00  0.00           C
ATOM   1975  HA  ARG D   5      61.090  66.260  88.740  1.00  0.00           H
ATOM   1976  CB  ARG D   5      61.110  66.380  90.890  1.00  0.00           C
ATOM   1977  HB1 ARG D   5      61.480  65.330  90.860  1.00  0.00           H
ATOM   1978  HB2 ARG D   5      60.510  66.480  91.820  1.00  0.00           H
ATOM   1979  CG  ARG D   5      62.200  67.430  91.170  1.00  0.00           C
ATOM   1980  HG1 ARG D   5      62.520  67.140  92.190  1.00  0.00           H
ATOM   1981  HG2 ARG D   5      61.740  68.450  91.150  1.00  0.00           H
ATOM   1982  CD  ARG D   5      63.370  67.470  90.150  1.00  0.00           C
ATOM   1983  HD1 ARG D   5      63.130  67.910  89.160  1.00  0.00           H
ATOM   1984  HD2 ARG D   5      63.720  66.440  89.910  1.00  0.00           H
ATOM   1985  NE  ARG D   5      64.400  68.120  90.970  1.00  0.00           N
ATOM   1986  HE  ARG D   5      64.510  67.780  91.900  1.00  0.00           H
ATOM   1987  CZ  ARG D   5      64.770  69.380  90.720  1.00  0.00           C
ATOM   1988  NH1 ARG D   5      64.510  70.040  89.640  1.00  0.00           N
ATOM   1989 HH11 ARG D   5      63.820  69.810  88.950  1.00  0.00           H
ATOM   1990 HH12 ARG D   5      64.920  70.950  89.630  1.00  0.00           H
ATOM   1991  NH2 ARG D   5      65.670  70.000  91.420  1.00  0.00           N
ATOM   1992 HH21 ARG D   5      66.290  69.420  91.960  1.00  0.00           H
ATOM   1993 HH22 ARG D   5      66.090  70.800  91.000  1.00  0.00           H
ATOM   1994  C   ARG D   5      59.170  65.630  89.460  1.00  0.00           C
ATOM   1995  O   ARG D   5      58.120  65.930  89.970  1.00  0.00           O
ATOM   1996  N   HIS D   6      59.300  64.410  88.950  1.00  0.00           N
ATOM   1997  HN  HIS D   6      60.060  64.030  88.430  1.00  0.00           H
ATOM   1998  CA  HIS D   6      58.270  63.390  89.020  1.00  0.00           C
ATOM   1999  HA  HIS D   6      58.780  62.620  88.460  1.00  0.00           H
ATOM   2000  CB  HIS D   6      57.970  62.940  90.450  1.00  0.00           C
ATOM   2001  HB1 HIS D   6      57.440  61.960  90.470  1.00  0.00           H
ATOM   2002  HB2 HIS D   6      57.330  63.640  91.030  1.00  0.00           H
ATOM   2003  ND1 HIS D   6      60.100  61.840  90.840  1.00  0.00           N
ATOM   2004  CG  HIS D   6      59.200  62.720  91.280  1.00  0.00           C
ATOM   2005  CE1 HIS D   6      61.190  62.030  91.600  1.00  0.00           C
ATOM   2006  HE1 HIS D   6      62.160  61.580  91.420  1.00  0.00           H
ATOM   2007  NE2 HIS D   6      60.980  63.000  92.520  1.00  0.00           N
ATOM   2008  HE2 HIS D   6      61.690  63.170  93.190  1.00  0.00           H
ATOM   2009  CD2 HIS D   6      59.670  63.410  92.360  1.00  0.00           C
ATOM   2010  HD2 HIS D   6      59.190  64.280  92.790  1.00  0.00           H
ATOM   2011  C   HIS D   6      56.890  63.680  88.320  1.00  0.00           C
ATOM   2012  O   HIS D   6      55.950  62.970  88.520  1.00  0.00           O
ATOM   2013  N   ASP D   7      56.820  64.680  87.470  1.00  0.00           N
ATOM   2014  HN  ASP D   7      57.700  65.130  87.290  1.00  0.00           H
ATOM   2015  CA  ASP D   7      55.660  65.330  86.890  1.00  0.00           C
ATOM   2016  HA  ASP D   7      56.080  66.090  86.250  1.00  0.00           H
ATOM   2017  CB  ASP D   7      54.780  64.420  85.970  1.00  0.00           C
ATOM   2018  HB1 ASP D   7      53.940  65.000  85.540  1.00  0.00           H
ATOM   2019  HB2 ASP D   7      54.420  63.560  86.570  1.00  0.00           H
ATOM   2020  CG  ASP D   7      55.530  63.830  84.860  1.00  0.00           C
ATOM   2021  OD1 ASP D   7      56.610  64.330  84.440  1.00  0.00           O
ATOM   2022  OD2 ASP D   7      55.020  62.810  84.320  1.00  0.00           O
ATOM   2023  C   ASP D   7      54.830  66.060  87.930  1.00  0.00           C
ATOM   2024  O   ASP D   7      53.630  66.230  87.740  1.00  0.00           O
ATOM   2025  N   SER D   8      55.450  66.500  89.070  1.00  0.00           N
ATOM   2026  HN  SER D   8      56.330  66.060  89.240  1.00  0.00           H
ATOM   2027  CA  SER D   8      54.840  67.220  90.100  1.00  0.00           C
ATOM   2028  HA  SER D   8      53.780  67.390  89.950  1.00  0.00           H
ATOM   2029  CB  SER D   8      54.700  66.540  91.430  1.00  0.00           C
ATOM   2030  HB1 SER D   8      55.690  66.210  91.820  1.00  0.00           H
ATOM   2031  HB2 SER D   8      54.140  65.590  91.270  1.00  0.00           H
ATOM   2032  OG  SER D   8      53.950  67.310  92.380  1.00  0.00           O
ATOM   2033  HG1 SER D   8      54.030  66.740  93.150  1.00  0.00           H
ATOM   2034  C   SER D   8      55.550  68.540  90.340  1.00  0.00           C
ATOM   2035  O   SER D   8      56.740  68.620  90.480  1.00  0.00           O
ATOM   2036  N   GLY D   9      54.830  69.650  90.260  1.00  0.00           N
ATOM   2037  HN  GLY D   9      53.870  69.610  90.020  1.00  0.00           H
ATOM   2038  CA  GLY D   9      55.400  71.020  90.500  1.00  0.00           C
ATOM   2039  HA1 GLY D   9      55.910  71.330  89.610  1.00  0.00           H
ATOM   2040  HA2 GLY D   9      54.610  71.740  90.680  1.00  0.00           H
ATOM   2041  C   GLY D   9      56.300  71.200  91.740  1.00  0.00           C
ATOM   2042  O   GLY D   9      56.120  70.430  92.680  1.00  0.00           O
ATOM   2043  N   TYR D  10      57.150  72.260  91.710  1.00  0.00           N
ATOM   2044  HN  TYR D  10      57.370  72.660  90.820  1.00  0.00           H
ATOM   2045  CA  TYR D  10      57.820  72.930  92.710  1.00  0.00           C
ATOM   2046  HA  TYR D  10      57.480  72.460  93.620  1.00  0.00           H
ATOM   2047  CB  TYR D  10      59.350  72.910  92.860  1.00  0.00           C
ATOM   2048  HB1 TYR D  10      59.450  71.850  93.170  1.00  0.00           H
ATOM   2049  HB2 TYR D  10      59.780  73.640  93.580  1.00  0.00           H
ATOM   2050  CG  TYR D  10      60.080  73.100  91.550  1.00  0.00           C
ATOM   2051  CD1 TYR D  10      61.170  72.240  91.250  1.00  0.00           C
ATOM   2052  HD1 TYR D  10      61.330  71.330  91.800  1.00  0.00           H
ATOM   2053  CE1 TYR D  10      62.010  72.570  90.140  1.00  0.00           C
ATOM   2054  HE1 TYR D  10      62.900  72.020  89.880  1.00  0.00           H
ATOM   2055  CZ  TYR D  10      61.870  73.760  89.410  1.00  0.00           C
ATOM   2056  OH  TYR D  10      62.810  74.040  88.370  1.00  0.00           O
ATOM   2057  HH  TYR D  10      63.560  73.490  88.590  1.00  0.00           H
ATOM   2058  CD2 TYR D  10      59.930  74.270  90.790  1.00  0.00           C
ATOM   2059  HD2 TYR D  10      59.240  75.070  91.030  1.00  0.00           H
ATOM   2060  CE2 TYR D  10      60.770  74.600  89.730  1.00  0.00           C
ATOM   2061  HE2 TYR D  10      60.520  75.490  89.180  1.00  0.00           H
ATOM   2062  C   TYR D  10      57.300  74.360  92.760  1.00  0.00           C
ATOM   2063  O   TYR D  10      56.680  74.870  91.820  1.00  0.00           O
ATOM   2064  N   GLU D  11      57.440  75.080  93.870  1.00  0.00           N
ATOM   2065  HN  GLU D  11      57.880  74.690  94.680  1.00  0.00           H
ATOM   2066  CA  GLU D  11      56.990  76.500  93.930  1.00  0.00           C
ATOM   2067  HA  GLU D  11      56.200  76.780  93.250  1.00  0.00           H
ATOM   2068  CB  GLU D  11      56.220  76.660  95.310  1.00  0.00           C
ATOM   2069  HB1 GLU D  11      55.990  77.730  95.480  1.00  0.00           H
ATOM   2070  HB2 GLU D  11      56.960  76.290  96.060  1.00  0.00           H
ATOM   2071  CG  GLU D  11      54.850  75.970  95.350  1.00  0.00           C
ATOM   2072  HG1 GLU D  11      55.000  74.900  95.120  1.00  0.00           H
ATOM   2073  HG2 GLU D  11      54.080  76.450  94.710  1.00  0.00           H
ATOM   2074  CD  GLU D  11      54.300  76.020  96.760  1.00  0.00           C
ATOM   2075  OE1 GLU D  11      54.210  74.890  97.390  1.00  0.00           O
ATOM   2076  OE2 GLU D  11      53.820  77.080  97.260  1.00  0.00           O
ATOM   2077  C   GLU D  11      58.170  77.430  93.960  1.00  0.00           C
ATOM   2078  O   GLU D  11      57.890  78.620  94.100  1.00  0.00           O
ATOM   2079  N   VAL D  12      59.420  76.920  93.910  1.00  0.00           N
ATOM   2080  HN  VAL D  12      59.500  75.950  93.730  1.00  0.00           H
ATOM   2081  CA  VAL D  12      60.700  77.600  93.650  1.00  0.00           C
ATOM   2082  HA  VAL D  12      60.900  78.370  94.370  1.00  0.00           H
ATOM   2083  CB  VAL D  12      61.830  76.630  93.820  1.00  0.00           C
ATOM   2084  HB  VAL D  12      61.650  75.770  93.140  1.00  0.00           H
ATOM   2085  CG1 VAL D  12      63.150  77.300  93.440  1.00  0.00           C
ATOM   2086 HG11 VAL D  12      64.110  76.770  93.640  1.00  0.00           H
ATOM   2087 HG12 VAL D  12      63.190  77.570  92.360  1.00  0.00           H
ATOM   2088 HG13 VAL D  12      63.190  78.260  94.000  1.00  0.00           H
ATOM   2089  CG2 VAL D  12      61.960  76.110  95.260  1.00  0.00           C
ATOM   2090 HG21 VAL D  12      62.660  75.250  95.310  1.00  0.00           H
ATOM   2091 HG22 VAL D  12      62.280  76.910  95.960  1.00  0.00           H
ATOM   2092 HG23 VAL D  12      60.980  75.860  95.710  1.00  0.00           H
ATOM   2093  C   VAL D  12      60.680  78.210  92.280  1.00  0.00           C
ATOM   2094  O   VAL D  12      60.220  77.620  91.330  1.00  0.00           O
ATOM   2095  N   HIS D  13      61.230  79.420  92.200  1.00  0.00           N
ATOM   2096  HN  HIS D  13      61.550  79.970  92.970  1.00  0.00           H
ATOM   2097  CA  HIS D  13      61.530  80.090  90.940  1.00  0.00           C
ATOM   2098  HA  HIS D  13      60.600  80.060  90.390  1.00  0.00           H
ATOM   2099  CB  HIS D  13      61.900  81.550  91.090  1.00  0.00           C
ATOM   2100  HB1 HIS D  13      62.170  81.990  90.110  1.00  0.00           H
ATOM   2101  HB2 HIS D  13      62.660  81.800  91.870  1.00  0.00           H
ATOM   2102  ND1 HIS D  13      60.170  82.400  92.810  1.00  0.00           N
ATOM   2103  HD1 HIS D  13      60.300  81.650  93.460  1.00  0.00           H
ATOM   2104  CG  HIS D  13      60.810  82.410  91.580  1.00  0.00           C
ATOM   2105  CE1 HIS D  13      59.270  83.450  92.780  1.00  0.00           C
ATOM   2106  HE1 HIS D  13      58.520  83.570  93.560  1.00  0.00           H
ATOM   2107  NE2 HIS D  13      59.330  84.140  91.690  1.00  0.00           N
ATOM   2108  CD2 HIS D  13      60.310  83.540  90.940  1.00  0.00           C
ATOM   2109  HD2 HIS D  13      60.580  84.120  90.070  1.00  0.00           H
ATOM   2110  C   HIS D  13      62.650  79.440  90.070  1.00  0.00           C
ATOM   2111  O   HIS D  13      63.790  79.210  90.540  1.00  0.00           O
ATOM   2112  N   HIS D  14      62.270  79.080  88.810  1.00  0.00           N
ATOM   2113  HN  HIS D  14      61.320  79.250  88.550  1.00  0.00           H
ATOM   2114  CA  HIS D  14      63.230  78.700  87.760  1.00  0.00           C
ATOM   2115  HA  HIS D  14      64.220  78.510  88.150  1.00  0.00           H
ATOM   2116  CB  HIS D  14      62.780  77.410  87.040  1.00  0.00           C
ATOM   2117  HB1 HIS D  14      61.690  77.560  86.900  1.00  0.00           H
ATOM   2118  HB2 HIS D  14      62.810  76.550  87.740  1.00  0.00           H
ATOM   2119  ND1 HIS D  14      64.210  75.970  85.710  1.00  0.00           N
ATOM   2120  CG  HIS D  14      63.380  77.020  85.730  1.00  0.00           C
ATOM   2121  CE1 HIS D  14      64.490  75.760  84.410  1.00  0.00           C
ATOM   2122  HE1 HIS D  14      65.000  74.950  83.890  1.00  0.00           H
ATOM   2123  NE2 HIS D  14      63.800  76.590  83.600  1.00  0.00           N
ATOM   2124  HE2 HIS D  14      63.800  76.600  82.600  1.00  0.00           H
ATOM   2125  CD2 HIS D  14      63.110  77.420  84.470  1.00  0.00           C
ATOM   2126  HD2 HIS D  14      62.330  78.090  84.140  1.00  0.00           H
ATOM   2127  C   HIS D  14      63.410  79.820  86.710  1.00  0.00           C
ATOM   2128  O   HIS D  14      62.530  80.210  85.910  1.00  0.00           O
ATOM   2129  N   GLN D  15      64.690  80.370  86.600  1.00  0.00           N
ATOM   2130  HN  GLN D  15      65.440  80.240  87.240  1.00  0.00           H
ATOM   2131  CA  GLN D  15      65.120  81.180  85.430  1.00  0.00           C
ATOM   2132  HA  GLN D  15      64.300  81.230  84.720  1.00  0.00           H
ATOM   2133  CB  GLN D  15      65.340  82.680  85.650  1.00  0.00           C
ATOM   2134  HB1 GLN D  15      65.970  82.880  86.550  1.00  0.00           H
ATOM   2135  HB2 GLN D  15      64.380  83.150  85.960  1.00  0.00           H
ATOM   2136  CG  GLN D  15      65.900  83.480  84.410  1.00  0.00           C
ATOM   2137  HG1 GLN D  15      65.310  83.230  83.500  1.00  0.00           H
ATOM   2138  HG2 GLN D  15      66.980  83.370  84.210  1.00  0.00           H
ATOM   2139  CD  GLN D  15      65.650  85.000  84.670  1.00  0.00           C
ATOM   2140  OE1 GLN D  15      65.060  85.730  83.870  1.00  0.00           O
ATOM   2141  NE2 GLN D  15      66.120  85.490  85.790  1.00  0.00           N
ATOM   2142 HE21 GLN D  15      66.750  84.960  86.350  1.00  0.00           H
ATOM   2143 HE22 GLN D  15      65.920  86.430  86.080  1.00  0.00           H
ATOM   2144  C   GLN D  15      66.300  80.520  84.770  1.00  0.00           C
ATOM   2145  O   GLN D  15      67.300  80.130  85.430  1.00  0.00           O
ATOM   2146  N   LYS D  16      66.310  80.300  83.450  1.00  0.00           N
ATOM   2147  HN  LYS D  16      65.710  80.660  82.740  1.00  0.00           H
ATOM   2148  CA  LYS D  16      67.410  79.600  82.820  1.00  0.00           C
ATOM   2149  HA  LYS D  16      68.320  79.680  83.390  1.00  0.00           H
ATOM   2150  CB  LYS D  16      67.130  78.130  82.590  1.00  0.00           C
ATOM   2151  HB1 LYS D  16      66.260  77.960  81.920  1.00  0.00           H
ATOM   2152  HB2 LYS D  16      66.910  77.660  83.570  1.00  0.00           H
ATOM   2153  CG  LYS D  16      68.320  77.400  81.930  1.00  0.00           C
ATOM   2154  HG1 LYS D  16      69.300  77.480  82.450  1.00  0.00           H
ATOM   2155  HG2 LYS D  16      68.540  77.990  81.010  1.00  0.00           H
ATOM   2156  CD  LYS D  16      68.130  75.950  81.620  1.00  0.00           C
ATOM   2157  HD1 LYS D  16      67.310  75.980  80.860  1.00  0.00           H
ATOM   2158  HD2 LYS D  16      69.030  75.520  81.120  1.00  0.00           H
ATOM   2159  CE  LYS D  16      67.790  74.900  82.760  1.00  0.00           C
ATOM   2160  HE1 LYS D  16      66.870  75.080  83.370  1.00  0.00           H
ATOM   2161  HE2 LYS D  16      68.630  74.870  83.480  1.00  0.00           H
ATOM   2162  NZ  LYS D  16      67.700  73.570  82.220  1.00  0.00           N
ATOM   2163  HZ1 LYS D  16      68.410  73.370  81.490  1.00  0.00           H
ATOM   2164  HZ2 LYS D  16      67.780  72.910  83.020  1.00  0.00           H
ATOM   2165  HZ3 LYS D  16      66.820  73.370  81.700  1.00  0.00           H
ATOM   2166  C   LYS D  16      67.680  80.410  81.550  1.00  0.00           C
ATOM   2167  O   LYS D  16      66.700  80.790  80.890  1.00  0.00           O
ATOM   2168  N   LEU D  17      68.950  80.700  81.220  1.00  0.00           N
ATOM   2169  HN  LEU D  17      69.720  80.580  81.840  1.00  0.00           H
ATOM   2170  CA  LEU D  17      69.310  81.060  79.850  1.00  0.00           C
ATOM   2171  HA  LEU D  17      68.390  81.350  79.370  1.00  0.00           H
ATOM   2172  CB  LEU D  17      70.480  82.150  79.900  1.00  0.00           C
ATOM   2173  HB1 LEU D  17      71.430  81.780  80.350  1.00  0.00           H
ATOM   2174  HB2 LEU D  17      70.090  82.950  80.560  1.00  0.00           H
ATOM   2175  CG  LEU D  17      70.730  82.950  78.550  1.00  0.00           C
ATOM   2176  HG  LEU D  17      69.790  83.170  78.010  1.00  0.00           H
ATOM   2177  CD1 LEU D  17      71.280  84.330  79.000  1.00  0.00           C
ATOM   2178 HD11 LEU D  17      72.160  84.190  79.670  1.00  0.00           H
ATOM   2179 HD12 LEU D  17      71.580  84.950  78.140  1.00  0.00           H
ATOM   2180 HD13 LEU D  17      70.600  84.980  79.590  1.00  0.00           H
ATOM   2181  CD2 LEU D  17      71.670  82.190  77.620  1.00  0.00           C
ATOM   2182 HD21 LEU D  17      71.120  81.340  77.160  1.00  0.00           H
ATOM   2183 HD22 LEU D  17      71.960  82.980  76.890  1.00  0.00           H
ATOM   2184 HD23 LEU D  17      72.600  81.840  78.110  1.00  0.00           H
ATOM   2185  C   LEU D  17      69.870  79.820  79.130  1.00  0.00           C
ATOM   2186  O   LEU D  17      70.790  79.140  79.630  1.00  0.00           O
ATOM   2187  N   VAL D  18      69.320  79.510  77.920  1.00  0.00           N
ATOM   2188  HN  VAL D  18      68.660  80.140  77.510  1.00  0.00           H
ATOM   2189  CA  VAL D  18      69.660  78.410  77.040  1.00  0.00           C
ATOM   2190  HA  VAL D  18      70.370  77.790  77.580  1.00  0.00           H
ATOM   2191  CB  VAL D  18      68.370  77.580  76.840  1.00  0.00           C
ATOM   2192  HB  VAL D  18      67.520  78.080  76.310  1.00  0.00           H
ATOM   2193  CG1 VAL D  18      68.720  76.370  75.900  1.00  0.00           C
ATOM   2194 HG11 VAL D  18      69.140  76.750  74.940  1.00  0.00           H
ATOM   2195 HG12 VAL D  18      69.540  75.790  76.380  1.00  0.00           H
ATOM   2196 HG13 VAL D  18      67.760  75.840  75.810  1.00  0.00           H
ATOM   2197  CG2 VAL D  18      67.880  77.120  78.200  1.00  0.00           C
ATOM   2198 HG21 VAL D  18      67.100  76.330  78.180  1.00  0.00           H
ATOM   2199 HG22 VAL D  18      68.740  76.720  78.770  1.00  0.00           H
ATOM   2200 HG23 VAL D  18      67.560  78.020  78.780  1.00  0.00           H
ATOM   2201  C   VAL D  18      70.200  78.950  75.720  1.00  0.00           C
ATOM   2202  O   VAL D  18      69.460  79.430  74.820  1.00  0.00           O
ATOM   2203  N   PHE D  19      71.500  78.870  75.480  1.00  0.00           N
ATOM   2204  HN  PHE D  19      72.180  78.520  76.120  1.00  0.00           H
ATOM   2205  CA  PHE D  19      72.090  79.270  74.220  1.00  0.00           C
ATOM   2206  HA  PHE D  19      71.330  79.790  73.660  1.00  0.00           H
ATOM   2207  CB  PHE D  19      73.260  80.250  74.580  1.00  0.00           C
ATOM   2208  HB1 PHE D  19      73.990  79.760  75.260  1.00  0.00           H
ATOM   2209  HB2 PHE D  19      72.780  81.070  75.140  1.00  0.00           H
ATOM   2210  CG  PHE D  19      74.000  81.020  73.450  1.00  0.00           C
ATOM   2211  CD1 PHE D  19      75.330  81.450  73.660  1.00  0.00           C
ATOM   2212  HD1 PHE D  19      75.880  81.090  74.520  1.00  0.00           H
ATOM   2213  CE1 PHE D  19      76.000  82.210  72.750  1.00  0.00           C
ATOM   2214  HE1 PHE D  19      77.020  82.490  72.950  1.00  0.00           H
ATOM   2215  CZ  PHE D  19      75.380  82.630  71.610  1.00  0.00           C
ATOM   2216  HZ  PHE D  19      75.980  83.280  70.990  1.00  0.00           H
ATOM   2217  CD2 PHE D  19      73.420  81.390  72.230  1.00  0.00           C
ATOM   2218  HD2 PHE D  19      72.380  81.130  72.110  1.00  0.00           H
ATOM   2219  CE2 PHE D  19      74.020  82.250  71.310  1.00  0.00           C
ATOM   2220  HE2 PHE D  19      73.580  82.450  70.350  1.00  0.00           H
ATOM   2221  C   PHE D  19      72.610  78.230  73.320  1.00  0.00           C
ATOM   2222  O   PHE D  19      73.440  77.400  73.670  1.00  0.00           O
ATOM   2223  N   PHE D  20      72.070  78.060  72.100  1.00  0.00           N
ATOM   2224  HN  PHE D  20      71.320  78.700  71.910  1.00  0.00           H
ATOM   2225  CA  PHE D  20      72.300  76.930  71.230  1.00  0.00           C
ATOM   2226  HA  PHE D  20      71.860  77.280  70.300  1.00  0.00           H
ATOM   2227  CB  PHE D  20      73.730  76.660  70.770  1.00  0.00           C
ATOM   2228  HB1 PHE D  20      73.790  75.830  70.040  1.00  0.00           H
ATOM   2229  HB2 PHE D  20      74.340  76.340  71.640  1.00  0.00           H
ATOM   2230  CG  PHE D  20      74.480  77.840  70.040  1.00  0.00           C
ATOM   2231  CD1 PHE D  20      75.190  78.750  70.840  1.00  0.00           C
ATOM   2232  HD1 PHE D  20      75.250  78.580  71.910  1.00  0.00           H
ATOM   2233  CE1 PHE D  20      76.000  79.730  70.240  1.00  0.00           C
ATOM   2234  HE1 PHE D  20      76.670  80.260  70.890  1.00  0.00           H
ATOM   2235  CZ  PHE D  20      75.830  80.090  68.920  1.00  0.00           C
ATOM   2236  HZ  PHE D  20      76.320  80.940  68.490  1.00  0.00           H
ATOM   2237  CD2 PHE D  20      74.260  78.210  68.690  1.00  0.00           C
ATOM   2238  HD2 PHE D  20      73.800  77.490  68.030  1.00  0.00           H
ATOM   2239  CE2 PHE D  20      74.960  79.340  68.100  1.00  0.00           C
ATOM   2240  HE2 PHE D  20      74.850  79.550  67.050  1.00  0.00           H
ATOM   2241  C   PHE D  20      71.630  75.540  71.530  1.00  0.00           C
ATOM   2242  O   PHE D  20      72.090  74.760  72.350  1.00  0.00           O
ATOM   2243  N   ALA D  21      70.520  75.330  70.820  1.00  0.00           N
ATOM   2244  HN  ALA D  21      70.130  75.970  70.160  1.00  0.00           H
ATOM   2245  CA  ALA D  21      69.690  74.190  71.060  1.00  0.00           C
ATOM   2246  HA  ALA D  21      70.310  73.440  71.530  1.00  0.00           H
ATOM   2247  CB  ALA D  21      68.370  74.570  71.840  1.00  0.00           C
ATOM   2248  HB1 ALA D  21      67.680  75.260  71.300  1.00  0.00           H
ATOM   2249  HB2 ALA D  21      67.830  73.630  72.060  1.00  0.00           H
ATOM   2250  HB3 ALA D  21      68.740  75.100  72.740  1.00  0.00           H
ATOM   2251  C   ALA D  21      69.220  73.730  69.680  1.00  0.00           C
ATOM   2252  O   ALA D  21      68.020  73.350  69.490  1.00  0.00           O
ATOM   2253  N   GLU D  22      70.150  73.810  68.670  1.00  0.00           N
ATOM   2254  HN  GLU D  22      71.090  74.080  68.860  1.00  0.00           H
ATOM   2255  CA  GLU D  22      69.860  73.270  67.380  1.00  0.00           C
ATOM   2256  HA  GLU D  22      69.340  72.330  67.460  1.00  0.00           H
ATOM   2257  CB  GLU D  22      69.040  74.310  66.560  1.00  0.00           C
ATOM   2258  HB1 GLU D  22      69.630  75.250  66.600  1.00  0.00           H
ATOM   2259  HB2 GLU D  22      68.080  74.340  67.110  1.00  0.00           H
ATOM   2260  CG  GLU D  22      68.710  73.960  65.080  1.00  0.00           C
ATOM   2261  HG1 GLU D  22      69.550  73.830  64.360  1.00  0.00           H
ATOM   2262  HG2 GLU D  22      68.040  74.710  64.620  1.00  0.00           H
ATOM   2263  CD  GLU D  22      67.960  72.640  64.930  1.00  0.00           C
ATOM   2264  OE1 GLU D  22      68.380  71.580  65.460  1.00  0.00           O
ATOM   2265  OE2 GLU D  22      66.960  72.630  64.170  1.00  0.00           O
ATOM   2266  C   GLU D  22      71.200  72.980  66.710  1.00  0.00           C
ATOM   2267  O   GLU D  22      72.240  73.440  67.150  1.00  0.00           O
ATOM   2268  N   ASP D  23      71.180  72.240  65.620  1.00  0.00           N
ATOM   2269  HN  ASP D  23      70.290  71.870  65.360  1.00  0.00           H
ATOM   2270  CA  ASP D  23      72.390  72.130  64.800  1.00  0.00           C
ATOM   2271  HA  ASP D  23      73.200  72.000  65.510  1.00  0.00           H
ATOM   2272  CB  ASP D  23      72.240  70.780  64.130  1.00  0.00           C
ATOM   2273  HB1 ASP D  23      71.290  70.860  63.550  1.00  0.00           H
ATOM   2274  HB2 ASP D  23      72.040  70.010  64.910  1.00  0.00           H
ATOM   2275  CG  ASP D  23      73.340  70.330  63.170  1.00  0.00           C
ATOM   2276  OD1 ASP D  23      73.360  69.130  62.600  1.00  0.00           O
ATOM   2277  OD2 ASP D  23      74.230  71.150  63.040  1.00  0.00           O
ATOM   2278  C   ASP D  23      72.360  73.290  63.880  1.00  0.00           C
ATOM   2279  O   ASP D  23      71.480  73.320  63.000  1.00  0.00           O
ATOM   2280  N   VAL D  24      73.270  74.360  64.080  1.00  0.00           N
ATOM   2281  HN  VAL D  24      74.030  74.260  64.720  1.00  0.00           H
ATOM   2282  CA  VAL D  24      73.260  75.580  63.340  1.00  0.00           C
ATOM   2283  HA  VAL D  24      72.400  75.660  62.700  1.00  0.00           H
ATOM   2284  CB  VAL D  24      73.260  76.900  64.200  1.00  0.00           C
ATOM   2285  HB  VAL D  24      73.110  77.690  63.440  1.00  0.00           H
ATOM   2286  CG1 VAL D  24      72.170  76.800  65.290  1.00  0.00           C
ATOM   2287 HG11 VAL D  24      71.150  76.610  64.880  1.00  0.00           H
ATOM   2288 HG12 VAL D  24      72.430  75.940  65.940  1.00  0.00           H
ATOM   2289 HG13 VAL D  24      71.990  77.700  65.920  1.00  0.00           H
ATOM   2290  CG2 VAL D  24      74.650  77.230  64.770  1.00  0.00           C
ATOM   2291 HG21 VAL D  24      75.410  77.240  63.960  1.00  0.00           H
ATOM   2292 HG22 VAL D  24      74.610  78.140  65.390  1.00  0.00           H
ATOM   2293 HG23 VAL D  24      75.040  76.380  65.370  1.00  0.00           H
ATOM   2294  C   VAL D  24      74.480  75.470  62.350  1.00  0.00           C
ATOM   2295  O   VAL D  24      74.850  76.410  61.610  1.00  0.00           O
ATOM   2296  N   GLY D  25      75.140  74.270  62.360  1.00  0.00           N
ATOM   2297  HN  GLY D  25      74.880  73.510  62.940  1.00  0.00           H
ATOM   2298  CA  GLY D  25      76.280  74.130  61.570  1.00  0.00           C
ATOM   2299  HA1 GLY D  25      76.650  73.120  61.660  1.00  0.00           H
ATOM   2300  HA2 GLY D  25      76.070  74.460  60.560  1.00  0.00           H
ATOM   2301  C   GLY D  25      77.420  74.930  62.040  1.00  0.00           C
ATOM   2302  O   GLY D  25      77.640  75.120  63.210  1.00  0.00           O
ATOM   2303  N   SER D  26      78.290  75.470  61.070  1.00  0.00           N
ATOM   2304  HN  SER D  26      78.180  75.380  60.080  1.00  0.00           H
ATOM   2305  CA  SER D  26      79.520  76.170  61.430  1.00  0.00           C
ATOM   2306  HA  SER D  26      80.000  75.750  62.300  1.00  0.00           H
ATOM   2307  CB  SER D  26      80.560  76.190  60.310  1.00  0.00           C
ATOM   2308  HB1 SER D  26      81.370  76.920  60.480  1.00  0.00           H
ATOM   2309  HB2 SER D  26      80.060  76.510  59.370  1.00  0.00           H
ATOM   2310  OG  SER D  26      81.060  74.850  60.040  1.00  0.00           O
ATOM   2311  HG1 SER D  26      81.490  74.620  60.870  1.00  0.00           H
ATOM   2312  C   SER D  26      79.160  77.470  61.970  1.00  0.00           C
ATOM   2313  O   SER D  26      79.070  78.410  61.260  1.00  0.00           O
ATOM   2314  N   ASN D  27      78.920  77.580  63.290  1.00  0.00           N
ATOM   2315  HN  ASN D  27      78.980  76.720  63.800  1.00  0.00           H
ATOM   2316  CA  ASN D  27      78.750  78.890  63.930  1.00  0.00           C
ATOM   2317  HA  ASN D  27      77.900  79.340  63.440  1.00  0.00           H
ATOM   2318  CB  ASN D  27      78.360  78.600  65.460  1.00  0.00           C
ATOM   2319  HB1 ASN D  27      79.060  77.860  65.890  1.00  0.00           H
ATOM   2320  HB2 ASN D  27      77.340  78.160  65.550  1.00  0.00           H
ATOM   2321  CG  ASN D  27      78.500  79.740  66.360  1.00  0.00           C
ATOM   2322  OD1 ASN D  27      79.420  79.850  67.180  1.00  0.00           O
ATOM   2323  ND2 ASN D  27      77.690  80.780  66.210  1.00  0.00           N
ATOM   2324 HD21 ASN D  27      76.970  80.750  65.510  1.00  0.00           H
ATOM   2325 HD22 ASN D  27      77.930  81.650  66.650  1.00  0.00           H
ATOM   2326  C   ASN D  27      79.970  79.780  63.810  1.00  0.00           C
ATOM   2327  O   ASN D  27      81.070  79.260  63.940  1.00  0.00           O
ATOM   2328  N   LYS D  28      79.850  81.020  63.380  1.00  0.00           N
ATOM   2329  HN  LYS D  28      78.930  81.300  63.090  1.00  0.00           H
ATOM   2330  CA  LYS D  28      80.780  82.050  63.200  1.00  0.00           C
ATOM   2331  HA  LYS D  28      81.700  81.550  62.950  1.00  0.00           H
ATOM   2332  CB  LYS D  28      80.760  82.780  61.870  1.00  0.00           C
ATOM   2333  HB1 LYS D  28      81.500  83.610  61.840  1.00  0.00           H
ATOM   2334  HB2 LYS D  28      79.710  83.120  61.850  1.00  0.00           H
ATOM   2335  CG  LYS D  28      81.030  81.910  60.690  1.00  0.00           C
ATOM   2336  HG1 LYS D  28      80.220  81.170  60.500  1.00  0.00           H
ATOM   2337  HG2 LYS D  28      82.030  81.430  60.750  1.00  0.00           H
ATOM   2338  CD  LYS D  28      81.010  82.790  59.430  1.00  0.00           C
ATOM   2339  HD1 LYS D  28      80.090  83.420  59.420  1.00  0.00           H
ATOM   2340  HD2 LYS D  28      81.850  83.490  59.600  1.00  0.00           H
ATOM   2341  CE  LYS D  28      81.320  82.020  58.090  1.00  0.00           C
ATOM   2342  HE1 LYS D  28      80.640  81.220  57.710  1.00  0.00           H
ATOM   2343  HE2 LYS D  28      82.260  81.470  58.310  1.00  0.00           H
ATOM   2344  NZ  LYS D  28      81.510  82.830  56.850  1.00  0.00           N
ATOM   2345  HZ1 LYS D  28      82.300  83.500  56.970  1.00  0.00           H
ATOM   2346  HZ2 LYS D  28      81.920  82.220  56.120  1.00  0.00           H
ATOM   2347  HZ3 LYS D  28      80.600  83.220  56.520  1.00  0.00           H
ATOM   2348  C   LYS D  28      81.160  82.800  64.430  1.00  0.00           C
ATOM   2349  O   LYS D  28      81.290  84.040  64.530  1.00  0.00           O
ATOM   2350  N   GLY D  29      81.350  82.040  65.610  1.00  0.00           N
ATOM   2351  HN  GLY D  29      81.120  81.070  65.560  1.00  0.00           H
ATOM   2352  CA  GLY D  29      81.810  82.590  66.910  1.00  0.00           C
ATOM   2353  HA1 GLY D  29      82.380  81.800  67.370  1.00  0.00           H
ATOM   2354  HA2 GLY D  29      82.380  83.500  66.750  1.00  0.00           H
ATOM   2355  C   GLY D  29      80.680  82.910  67.740  1.00  0.00           C
ATOM   2356  O   GLY D  29      79.670  83.400  67.260  1.00  0.00           O
ATOM   2357  N   ALA D  30      80.830  82.500  68.960  1.00  0.00           N
ATOM   2358  HN  ALA D  30      81.720  82.140  69.250  1.00  0.00           H
ATOM   2359  CA  ALA D  30      79.780  82.650  69.950  1.00  0.00           C
ATOM   2360  HA  ALA D  30      78.910  83.200  69.620  1.00  0.00           H
ATOM   2361  CB  ALA D  30      79.240  81.300  70.420  1.00  0.00           C
ATOM   2362  HB1 ALA D  30      79.980  80.590  70.850  1.00  0.00           H
ATOM   2363  HB2 ALA D  30      78.390  81.420  71.120  1.00  0.00           H
ATOM   2364  HB3 ALA D  30      78.860  80.860  69.470  1.00  0.00           H
ATOM   2365  C   ALA D  30      80.270  83.410  71.150  1.00  0.00           C
ATOM   2366  O   ALA D  30      80.970  83.010  72.040  1.00  0.00           O
ATOM   2367  N   ILE D  31      79.840  84.650  71.190  1.00  0.00           N
ATOM   2368  HN  ILE D  31      79.190  85.080  70.570  1.00  0.00           H
ATOM   2369  CA  ILE D  31      80.250  85.530  72.280  1.00  0.00           C
ATOM   2370  HA  ILE D  31      80.870  85.110  73.050  1.00  0.00           H
ATOM   2371  CB  ILE D  31      80.920  86.690  71.590  1.00  0.00           C
ATOM   2372  HB  ILE D  31      80.210  86.960  70.780  1.00  0.00           H
ATOM   2373  CG2 ILE D  31      81.050  87.850  72.580  1.00  0.00           C
ATOM   2374 HG21 ILE D  31      81.760  88.660  72.310  1.00  0.00           H
ATOM   2375 HG22 ILE D  31      80.050  88.320  72.670  1.00  0.00           H
ATOM   2376 HG23 ILE D  31      81.450  87.400  73.520  1.00  0.00           H
ATOM   2377  CG1 ILE D  31      82.230  86.310  70.980  1.00  0.00           C
ATOM   2378 HG11 ILE D  31      82.480  85.290  71.330  1.00  0.00           H
ATOM   2379 HG12 ILE D  31      82.970  87.080  71.310  1.00  0.00           H
ATOM   2380  CD  ILE D  31      82.200  86.280  69.440  1.00  0.00           C
ATOM   2381  HD1 ILE D  31      81.520  85.520  69.000  1.00  0.00           H
ATOM   2382  HD2 ILE D  31      81.870  87.270  69.050  1.00  0.00           H
ATOM   2383  HD3 ILE D  31      83.180  86.150  68.940  1.00  0.00           H
ATOM   2384  C   ILE D  31      79.000  85.910  73.020  1.00  0.00           C
ATOM   2385  O   ILE D  31      78.100  86.540  72.550  1.00  0.00           O
ATOM   2386  N   ILE D  32      78.930  85.410  74.240  1.00  0.00           N
ATOM   2387  HN  ILE D  32      79.670  84.900  74.670  1.00  0.00           H
ATOM   2388  CA  ILE D  32      77.880  85.780  75.170  1.00  0.00           C
ATOM   2389  HA  ILE D  32      77.300  86.580  74.740  1.00  0.00           H
ATOM   2390  CB  ILE D  32      76.940  84.550  75.460  1.00  0.00           C
ATOM   2391  HB  ILE D  32      76.300  84.370  74.570  1.00  0.00           H
ATOM   2392  CG2 ILE D  32      77.850  83.350  75.640  1.00  0.00           C
ATOM   2393 HG21 ILE D  32      78.620  83.550  76.410  1.00  0.00           H
ATOM   2394 HG22 ILE D  32      77.240  82.450  75.860  1.00  0.00           H
ATOM   2395 HG23 ILE D  32      78.340  83.170  74.660  1.00  0.00           H
ATOM   2396  CG1 ILE D  32      76.010  84.770  76.680  1.00  0.00           C
ATOM   2397 HG11 ILE D  32      75.370  85.650  76.460  1.00  0.00           H
ATOM   2398 HG12 ILE D  32      76.690  84.960  77.540  1.00  0.00           H
ATOM   2399  CD  ILE D  32      75.020  83.610  76.910  1.00  0.00           C
ATOM   2400  HD1 ILE D  32      75.560  82.670  77.160  1.00  0.00           H
ATOM   2401  HD2 ILE D  32      74.260  84.010  77.600  1.00  0.00           H
ATOM   2402  HD3 ILE D  32      74.570  83.390  75.920  1.00  0.00           H
ATOM   2403  C   ILE D  32      78.560  86.380  76.400  1.00  0.00           C
ATOM   2404  O   ILE D  32      79.560  85.850  76.910  1.00  0.00           O
ATOM   2405  N   GLY D  33      77.990  87.440  76.980  1.00  0.00           N
ATOM   2406  HN  GLY D  33      77.190  87.830  76.520  1.00  0.00           H
ATOM   2407  CA  GLY D  33      78.450  87.990  78.270  1.00  0.00           C
ATOM   2408  HA1 GLY D  33      78.980  87.310  78.930  1.00  0.00           H
ATOM   2409  HA2 GLY D  33      79.180  88.740  77.970  1.00  0.00           H
ATOM   2410  C   GLY D  33      77.300  88.680  78.950  1.00  0.00           C
ATOM   2411  O   GLY D  33      76.430  89.230  78.290  1.00  0.00           O
ATOM   2412  N   LEU D  34      77.200  88.600  80.260  1.00  0.00           N
ATOM   2413  HN  LEU D  34      77.660  87.910  80.820  1.00  0.00           H
ATOM   2414  CA  LEU D  34      76.060  89.300  80.930  1.00  0.00           C
ATOM   2415  HA  LEU D  34      75.180  88.980  80.400  1.00  0.00           H
ATOM   2416  CB  LEU D  34      75.940  88.990  82.440  1.00  0.00           C
ATOM   2417  HB1 LEU D  34      75.140  89.690  82.770  1.00  0.00           H
ATOM   2418  HB2 LEU D  34      76.910  89.250  82.910  1.00  0.00           H
ATOM   2419  CG  LEU D  34      75.560  87.560  82.750  1.00  0.00           C
ATOM   2420  HG  LEU D  34      76.430  86.940  82.440  1.00  0.00           H
ATOM   2421  CD1 LEU D  34      75.250  87.440  84.210  1.00  0.00           C
ATOM   2422 HD11 LEU D  34      74.320  87.950  84.550  1.00  0.00           H
ATOM   2423 HD12 LEU D  34      75.340  86.370  84.490  1.00  0.00           H
ATOM   2424 HD13 LEU D  34      76.030  87.930  84.830  1.00  0.00           H
ATOM   2425  CD2 LEU D  34      74.350  87.020  81.970  1.00  0.00           C
ATOM   2426 HD21 LEU D  34      74.720  86.850  80.930  1.00  0.00           H
ATOM   2427 HD22 LEU D  34      73.940  86.060  82.360  1.00  0.00           H
ATOM   2428 HD23 LEU D  34      73.560  87.790  81.940  1.00  0.00           H
ATOM   2429  C   LEU D  34      76.080  90.850  80.670  1.00  0.00           C
ATOM   2430  O   LEU D  34      75.030  91.490  80.490  1.00  0.00           O
ATOM   2431  N   MET D  35      77.320  91.430  80.570  1.00  0.00           N
ATOM   2432  HN  MET D  35      78.120  90.930  80.890  1.00  0.00           H
ATOM   2433  CA  MET D  35      77.710  92.660  79.950  1.00  0.00           C
ATOM   2434  HA  MET D  35      76.840  93.010  79.420  1.00  0.00           H
ATOM   2435  CB  MET D  35      78.350  93.680  80.850  1.00  0.00           C
ATOM   2436  HB1 MET D  35      78.780  94.540  80.300  1.00  0.00           H
ATOM   2437  HB2 MET D  35      79.140  93.060  81.340  1.00  0.00           H
ATOM   2438  CG  MET D  35      77.480  94.340  81.850  1.00  0.00           C
ATOM   2439  HG1 MET D  35      76.940  93.510  82.360  1.00  0.00           H
ATOM   2440  HG2 MET D  35      76.650  94.800  81.260  1.00  0.00           H
ATOM   2441  SD  MET D  35      78.390  95.470  82.930  1.00  0.00           S
ATOM   2442  CE  MET D  35      76.890  95.950  83.980  1.00  0.00           C
ATOM   2443  HE1 MET D  35      77.070  96.830  84.640  1.00  0.00           H
ATOM   2444  HE2 MET D  35      76.050  96.370  83.390  1.00  0.00           H
ATOM   2445  HE3 MET D  35      76.530  95.070  84.550  1.00  0.00           H
ATOM   2446  C   MET D  35      78.730  92.330  78.860  1.00  0.00           C
ATOM   2447  O   MET D  35      79.620  91.560  79.010  1.00  0.00           O
ATOM   2448  N   VAL D  36      78.410  92.820  77.630  1.00  0.00           N
ATOM   2449  HN  VAL D  36      77.510  93.230  77.490  1.00  0.00           H
ATOM   2450  CA  VAL D  36      79.250  92.390  76.490  1.00  0.00           C
ATOM   2451  HA  VAL D  36      80.230  92.130  76.860  1.00  0.00           H
ATOM   2452  CB  VAL D  36      78.800  91.110  75.750  1.00  0.00           C
ATOM   2453  HB  VAL D  36      79.000  90.210  76.370  1.00  0.00           H
ATOM   2454  CG1 VAL D  36      77.310  91.150  75.330  1.00  0.00           C
ATOM   2455 HG11 VAL D  36      76.610  90.990  76.180  1.00  0.00           H
ATOM   2456 HG12 VAL D  36      77.000  92.180  75.040  1.00  0.00           H
ATOM   2457 HG13 VAL D  36      77.080  90.360  74.590  1.00  0.00           H
ATOM   2458  CG2 VAL D  36      79.580  90.890  74.420  1.00  0.00           C
ATOM   2459 HG21 VAL D  36      79.500  91.560  73.540  1.00  0.00           H
ATOM   2460 HG22 VAL D  36      80.610  90.500  74.560  1.00  0.00           H
ATOM   2461 HG23 VAL D  36      79.080  90.010  73.950  1.00  0.00           H
ATOM   2462  C   VAL D  36      79.390  93.640  75.520  1.00  0.00           C
ATOM   2463  O   VAL D  36      78.360  94.180  75.100  1.00  0.00           O
ATOM   2464  N   GLY D  37      80.660  94.000  75.180  1.00  0.00           N
ATOM   2465  HN  GLY D  37      81.400  93.430  75.550  1.00  0.00           H
ATOM   2466  CA  GLY D  37      81.140  95.190  74.340  1.00  0.00           C
ATOM   2467  HA1 GLY D  37      80.990  96.090  74.920  1.00  0.00           H
ATOM   2468  HA2 GLY D  37      82.190  95.040  74.160  1.00  0.00           H
ATOM   2469  C   GLY D  37      80.480  95.350  73.040  1.00  0.00           C
ATOM   2470  O   GLY D  37      79.860  94.410  72.500  1.00  0.00           O
ATOM   2471  N   GLY D  38      80.580  96.580  72.460  1.00  0.00           N
ATOM   2472  HN  GLY D  38      81.080  97.330  72.880  1.00  0.00           H
ATOM   2473  CA  GLY D  38      79.870  96.960  71.200  1.00  0.00           C
ATOM   2474  HA1 GLY D  38      78.810  96.780  71.310  1.00  0.00           H
ATOM   2475  HA2 GLY D  38      80.090  98.010  71.090  1.00  0.00           H
ATOM   2476  C   GLY D  38      80.450  96.270  70.030  1.00  0.00           C
ATOM   2477  O   GLY D  38      81.560  95.790  70.080  1.00  0.00           O
ATOM   2478  N   VAL D  39      79.640  96.170  68.950  1.00  0.00           N
ATOM   2479  HN  VAL D  39      78.770  96.640  68.800  1.00  0.00           H
ATOM   2480  CA  VAL D  39      79.850  95.050  67.940  1.00  0.00           C
ATOM   2481  HA  VAL D  39      80.590  94.340  68.290  1.00  0.00           H
ATOM   2482  CB  VAL D  39      78.610  94.150  67.760  1.00  0.00           C
ATOM   2483  HB  VAL D  39      77.640  94.620  67.480  1.00  0.00           H
ATOM   2484  CG1 VAL D  39      78.900  92.910  66.830  1.00  0.00           C
ATOM   2485 HG11 VAL D  39      77.980  92.330  66.600  1.00  0.00           H
ATOM   2486 HG12 VAL D  39      79.250  93.200  65.820  1.00  0.00           H
ATOM   2487 HG13 VAL D  39      79.680  92.180  67.150  1.00  0.00           H
ATOM   2488  CG2 VAL D  39      78.280  93.580  69.210  1.00  0.00           C
ATOM   2489 HG21 VAL D  39      78.210  94.330  70.030  1.00  0.00           H
ATOM   2490 HG22 VAL D  39      77.320  93.030  69.150  1.00  0.00           H
ATOM   2491 HG23 VAL D  39      79.080  92.850  69.470  1.00  0.00           H
ATOM   2492  C   VAL D  39      80.220  95.560  66.540  1.00  0.00           C
ATOM   2493  O   VAL D  39      79.440  96.320  65.950  1.00  0.00           O
ATOM   2494  N   VAL D  40      81.390  95.220  65.980  1.00  0.00           N
ATOM   2495  HN  VAL D  40      82.070  94.740  66.530  1.00  0.00           H
ATOM   2496  CA  VAL D  40      81.830  95.640  64.690  1.00  0.00           C
ATOM   2497  HA  VAL D  40      81.220  96.440  64.300  1.00  0.00           H
ATOM   2498  CB  VAL D  40      83.250  96.150  64.710  1.00  0.00           C
ATOM   2499  HB  VAL D  40      83.920  95.480  65.300  1.00  0.00           H
ATOM   2500  CG1 VAL D  40      83.880  96.240  63.300  1.00  0.00           C
ATOM   2501 HG11 VAL D  40      83.860  95.250  62.790  1.00  0.00           H
ATOM   2502 HG12 VAL D  40      83.380  96.960  62.610  1.00  0.00           H
ATOM   2503 HG13 VAL D  40      84.960  96.500  63.390  1.00  0.00           H
ATOM   2504  CG2 VAL D  40      83.270  97.560  65.300  1.00  0.00           C
ATOM   2505 HG21 VAL D  40      82.560  98.210  64.740  1.00  0.00           H
ATOM   2506 HG22 VAL D  40      83.070  97.480  66.390  1.00  0.00           H
ATOM   2507 HG23 VAL D  40      84.260  98.020  65.100  1.00  0.00           H
ATOM   2508  C   VAL D  40      81.630  94.430  63.680  1.00  0.00           C
ATOM   2509  O   VAL D  40      81.990  93.320  63.980  1.00  0.00           O
ATOM   2510  N   ILE D  41      81.000  94.760  62.540  1.00  0.00           N
ATOM   2511  HN  ILE D  41      80.730  95.690  62.330  1.00  0.00           H
ATOM   2512  CA  ILE D  41      80.430  93.790  61.670  1.00  0.00           C
ATOM   2513  HA  ILE D  41      80.490  92.840  62.190  1.00  0.00           H
ATOM   2514  CB  ILE D  41      79.000  94.170  61.240  1.00  0.00           C
ATOM   2515  HB  ILE D  41      78.920  95.160  60.750  1.00  0.00           H
ATOM   2516  CG2 ILE D  41      78.550  93.090  60.270  1.00  0.00           C
ATOM   2517 HG21 ILE D  41      78.910  93.180  59.220  1.00  0.00           H
ATOM   2518 HG22 ILE D  41      78.830  92.080  60.640  1.00  0.00           H
ATOM   2519 HG23 ILE D  41      77.440  93.150  60.190  1.00  0.00           H
ATOM   2520  CG1 ILE D  41      78.030  94.270  62.440  1.00  0.00           C
ATOM   2521 HG11 ILE D  41      78.680  94.690  63.240  1.00  0.00           H
ATOM   2522 HG12 ILE D  41      77.650  93.310  62.850  1.00  0.00           H
ATOM   2523  CD  ILE D  41      76.840  95.160  62.130  1.00  0.00           C
ATOM   2524  HD1 ILE D  41      76.250  94.900  61.230  1.00  0.00           H
ATOM   2525  HD2 ILE D  41      76.070  95.230  62.930  1.00  0.00           H
ATOM   2526  HD3 ILE D  41      77.170  96.190  61.860  1.00  0.00           H
ATOM   2527  C   ILE D  41      81.290  93.620  60.440  1.00  0.00           C
ATOM   2528  O   ILE D  41      81.470  94.520  59.640  1.00  0.00           O
ATOM   2529  N   ALA D  42      81.800  92.390  60.240  1.00  0.00           N
ATOM   2530  HN  ALA D  42      81.550  91.620  60.820  1.00  0.00           H
ATOM   2531  CA  ALA D  42      82.710  92.070  59.140  1.00  0.00           C
ATOM   2532  HA  ALA D  42      83.050  92.940  58.600  1.00  0.00           H
ATOM   2533  CB  ALA D  42      84.000  91.560  59.770  1.00  0.00           C
ATOM   2534  HB1 ALA D  42      84.510  92.310  60.410  1.00  0.00           H
ATOM   2535  HB2 ALA D  42      83.850  90.610  60.320  1.00  0.00           H
ATOM   2536  HB3 ALA D  42      84.710  91.420  58.930  1.00  0.00           H
ATOM   2537  C   ALA D  42      82.030  91.120  58.150  1.00  0.00           C
ATOM   2538  O   ALA D  42      81.810  89.990  58.530  1.00  0.00           O
ATOM   2539  N   NME D  43      81.630  91.550  56.960  1.00  0.00           N
ATOM   2540  HN  NME D  43      81.810  92.450  56.580  1.00  0.00           H
ATOM   2541  CH3 NME D  43      80.860  90.680  56.150  1.00  0.00           C
ATOM   2542 HH31 NME D  43      81.120  89.600  56.200  1.00  0.00           H
ATOM   2543 HH32 NME D  43      79.760  90.820  56.240  1.00  0.00           H
ATOM   2544 HH33 NME D  43      81.030  91.000  55.100  1.00  0.00           H
ATOM   2545  CH3 ACE E   0      67.860  94.650 106.110  1.00  0.00           C
ATOM   2546 HH31 ACE E   0      68.750  94.830 106.740  1.00  0.00           H
ATOM   2547 HH32 ACE E   0      68.090  93.760 105.490  1.00  0.00           H
ATOM   2548 HH33 ACE E   0      67.630  95.540 105.480  1.00  0.00           H
ATOM   2549  C   ACE E   0      66.750  94.320 107.010  1.00  0.00           C
ATOM   2550  O   ACE E   0      67.070  93.830 108.100  1.00  0.00           O
ATOM   2551  N   ASP E   1      65.480  94.560 106.600  1.00  0.00           N
ATOM   2552  HN  ASP E   1      65.410  95.100 105.760  1.00  0.00           H
ATOM   2553  CA  ASP E   1      64.280  94.150 107.240  1.00  0.00           C
ATOM   2554  HA  ASP E   1      64.480  94.340 108.280  1.00  0.00           H
ATOM   2555  CB  ASP E   1      63.130  95.100 106.720  1.00  0.00           C
ATOM   2556  HB1 ASP E   1      62.800  94.900 105.680  1.00  0.00           H
ATOM   2557  HB2 ASP E   1      63.640  96.090 106.700  1.00  0.00           H
ATOM   2558  CG  ASP E   1      61.950  95.040 107.590  1.00  0.00           C
ATOM   2559  OD1 ASP E   1      60.970  95.700 107.320  1.00  0.00           O
ATOM   2560  OD2 ASP E   1      61.970  94.330 108.660  1.00  0.00           O
ATOM   2561  C   ASP E   1      63.980  92.670 107.070  1.00  0.00           C
ATOM   2562  O   ASP E   1      63.770  92.170 105.950  1.00  0.00           O
ATOM   2563  N   ALA E   2      63.940  91.920 108.180  1.00  0.00           N
ATOM   2564  HN  ALA E   2      64.220  92.380 109.020  1.00  0.00           H
ATOM   2565  CA  ALA E   2      63.560  90.500 108.270  1.00  0.00           C
ATOM   2566  HA  ALA E   2      63.970  89.970 107.420  1.00  0.00           H
ATOM   2567  CB  ALA E   2      64.280  89.970 109.610  1.00  0.00           C
ATOM   2568  HB1 ALA E   2      63.800  90.370 110.520  1.00  0.00           H
ATOM   2569  HB2 ALA E   2      64.260  88.860 109.640  1.00  0.00           H
ATOM   2570  HB3 ALA E   2      65.380  90.150 109.570  1.00  0.00           H
ATOM   2571  C   ALA E   2      62.110  90.370 108.460  1.00  0.00           C
ATOM   2572  O   ALA E   2      61.600  89.290 108.440  1.00  0.00           O
ATOM   2573  N   GLU E   3      61.350  91.520 108.610  1.00  0.00           N
ATOM   2574  HN  GLU E   3      61.810  92.400 108.590  1.00  0.00           H
ATOM   2575  CA  GLU E   3      59.900  91.460 108.600  1.00  0.00           C
ATOM   2576  HA  GLU E   3      59.440  90.560 108.970  1.00  0.00           H
ATOM   2577  CB  GLU E   3      59.310  92.520 109.620  1.00  0.00           C
ATOM   2578  HB1 GLU E   3      58.200  92.570 109.620  1.00  0.00           H
ATOM   2579  HB2 GLU E   3      59.670  93.540 109.350  1.00  0.00           H
ATOM   2580  CG  GLU E   3      59.750  92.160 111.080  1.00  0.00           C
ATOM   2581  HG1 GLU E   3      60.780  92.540 111.250  1.00  0.00           H
ATOM   2582  HG2 GLU E   3      59.810  91.050 111.120  1.00  0.00           H
ATOM   2583  CD  GLU E   3      58.870  92.700 112.160  1.00  0.00           C
ATOM   2584  OE1 GLU E   3      57.710  92.160 112.320  1.00  0.00           O
ATOM   2585  OE2 GLU E   3      59.260  93.690 112.900  1.00  0.00           O
ATOM   2586  C   GLU E   3      59.370  91.730 107.220  1.00  0.00           C
ATOM   2587  O   GLU E   3      58.230  91.950 107.110  1.00  0.00           O
ATOM   2588  N   PHE E   4      60.190  91.660 106.120  1.00  0.00           N
ATOM   2589  HN  PHE E   4      61.180  91.610 106.230  1.00  0.00           H
ATOM   2590  CA  PHE E   4      59.740  91.750 104.770  1.00  0.00           C
ATOM   2591  HA  PHE E   4      59.410  92.780 104.710  1.00  0.00           H
ATOM   2592  CB  PHE E   4      60.990  91.800 103.870  1.00  0.00           C
ATOM   2593  HB1 PHE E   4      61.440  90.810 104.100  1.00  0.00           H
ATOM   2594  HB2 PHE E   4      61.750  92.520 104.240  1.00  0.00           H
ATOM   2595  CG  PHE E   4      60.830  92.030 102.370  1.00  0.00           C
ATOM   2596  CD1 PHE E   4      61.260  91.100 101.430  1.00  0.00           C
ATOM   2597  HD1 PHE E   4      61.570  90.140 101.810  1.00  0.00           H
ATOM   2598  CE1 PHE E   4      61.240  91.340 100.100  1.00  0.00           C
ATOM   2599  HE1 PHE E   4      61.610  90.560  99.460  1.00  0.00           H
ATOM   2600  CZ  PHE E   4      60.770  92.570  99.620  1.00  0.00           C
ATOM   2601  HZ  PHE E   4      60.780  92.800  98.570  1.00  0.00           H
ATOM   2602  CD2 PHE E   4      60.340  93.290 101.900  1.00  0.00           C
ATOM   2603  HD2 PHE E   4      60.150  94.090 102.590  1.00  0.00           H
ATOM   2604  CE2 PHE E   4      60.260  93.510 100.500  1.00  0.00           C
ATOM   2605  HE2 PHE E   4      60.030  94.500 100.130  1.00  0.00           H
ATOM   2606  C   PHE E   4      58.660  90.810 104.290  1.00  0.00           C
ATOM   2607  O   PHE E   4      58.670  89.590 104.540  1.00  0.00           O
ATOM   2608  N   ARG E   5      57.720  91.410 103.540  1.00  0.00           N
ATOM   2609  HN  ARG E   5      57.700  92.400 103.410  1.00  0.00           H
ATOM   2610  CA  ARG E   5      56.750  90.720 102.710  1.00  0.00           C
ATOM   2611  HA  ARG E   5      57.110  89.740 102.440  1.00  0.00           H
ATOM   2612  CB  ARG E   5      55.360  90.570 103.380  1.00  0.00           C
ATOM   2613  HB1 ARG E   5      54.700  89.980 102.700  1.00  0.00           H
ATOM   2614  HB2 ARG E   5      54.850  91.550 103.530  1.00  0.00           H
ATOM   2615  CG  ARG E   5      55.480  89.820 104.710  1.00  0.00           C
ATOM   2616  HG1 ARG E   5      54.440  89.920 105.110  1.00  0.00           H
ATOM   2617  HG2 ARG E   5      56.100  90.260 105.510  1.00  0.00           H
ATOM   2618  CD  ARG E   5      55.910  88.380 104.510  1.00  0.00           C
ATOM   2619  HD1 ARG E   5      56.920  88.110 104.140  1.00  0.00           H
ATOM   2620  HD2 ARG E   5      55.280  87.750 103.840  1.00  0.00           H
ATOM   2621  NE  ARG E   5      55.800  87.700 105.820  1.00  0.00           N
ATOM   2622  HE  ARG E   5      54.970  87.250 106.160  1.00  0.00           H
ATOM   2623  CZ  ARG E   5      56.720  87.550 106.750  1.00  0.00           C
ATOM   2624  NH1 ARG E   5      57.980  87.920 106.500  1.00  0.00           N
ATOM   2625 HH11 ARG E   5      58.140  88.520 105.710  1.00  0.00           H
ATOM   2626 HH12 ARG E   5      58.720  87.830 107.160  1.00  0.00           H
ATOM   2627  NH2 ARG E   5      56.420  87.040 107.890  1.00  0.00           N
ATOM   2628 HH21 ARG E   5      55.500  86.730 108.130  1.00  0.00           H
ATOM   2629 HH22 ARG E   5      57.050  86.750 108.600  1.00  0.00           H
ATOM   2630  C   ARG E   5      56.450  91.450 101.350  1.00  0.00           C
ATOM   2631  O   ARG E   5      56.510  92.690 101.290  1.00  0.00           O
ATOM   2632  N   HIS E   6      56.160  90.730 100.240  1.00  0.00           N
ATOM   2633  HN  HIS E   6      56.060  89.730 100.290  1.00  0.00           H
ATOM   2634  CA  HIS E   6      56.190  91.350  99.010  1.00  0.00           C
ATOM   2635  HA  HIS E   6      55.930  92.390  99.150  1.00  0.00           H
ATOM   2636  CB  HIS E   6      57.580  91.260  98.340  1.00  0.00           C
ATOM   2637  HB1 HIS E   6      57.710  90.240  97.910  1.00  0.00           H
ATOM   2638  HB2 HIS E   6      58.410  91.410  99.060  1.00  0.00           H
ATOM   2639  ND1 HIS E   6      57.500  91.710  95.890  1.00  0.00           N
ATOM   2640  CG  HIS E   6      57.770  92.190  97.150  1.00  0.00           C
ATOM   2641  CE1 HIS E   6      57.880  92.760  95.160  1.00  0.00           C
ATOM   2642  HE1 HIS E   6      57.850  92.690  94.070  1.00  0.00           H
ATOM   2643  NE2 HIS E   6      58.540  93.740  95.850  1.00  0.00           N
ATOM   2644  HE2 HIS E   6      58.840  94.650  95.570  1.00  0.00           H
ATOM   2645  CD2 HIS E   6      58.390  93.380  97.130  1.00  0.00           C
ATOM   2646  HD2 HIS E   6      58.810  93.970  97.940  1.00  0.00           H
ATOM   2647  C   HIS E   6      55.060  90.860  98.050  1.00  0.00           C
ATOM   2648  O   HIS E   6      54.590  89.730  98.140  1.00  0.00           O
ATOM   2649  N   ASP E   7      54.650  91.680  97.070  1.00  0.00           N
ATOM   2650  HN  ASP E   7      54.900  92.630  97.210  1.00  0.00           H
ATOM   2651  CA  ASP E   7      53.570  91.480  96.090  1.00  0.00           C
ATOM   2652  HA  ASP E   7      52.640  91.360  96.620  1.00  0.00           H
ATOM   2653  CB  ASP E   7      53.530  92.690  95.140  1.00  0.00           C
ATOM   2654  HB1 ASP E   7      52.740  92.520  94.380  1.00  0.00           H
ATOM   2655  HB2 ASP E   7      54.540  92.780  94.680  1.00  0.00           H
ATOM   2656  CG  ASP E   7      53.100  93.890  95.870  1.00  0.00           C
ATOM   2657  OD1 ASP E   7      53.860  94.910  95.880  1.00  0.00           O
ATOM   2658  OD2 ASP E   7      51.980  93.880  96.430  1.00  0.00           O
ATOM   2659  C   ASP E   7      53.700  90.170  95.240  1.00  0.00           C
ATOM   2660  O   ASP E   7      52.720  89.530  94.840  1.00  0.00           O
ATOM   2661  N   SER E   8      55.000  89.740  95.020  1.00  0.00           N
ATOM   2662  HN  SER E   8      55.730  90.230  95.500  1.00  0.00           H
ATOM   2663  CA  SER E   8      55.380  88.490  94.310  1.00  0.00           C
ATOM   2664  HA  SER E   8      54.490  88.060  93.870  1.00  0.00           H
ATOM   2665  CB  SER E   8      56.320  88.680  93.200  1.00  0.00           C
ATOM   2666  HB1 SER E   8      56.780  87.770  92.740  1.00  0.00           H
ATOM   2667  HB2 SER E   8      57.160  89.330  93.510  1.00  0.00           H
ATOM   2668  OG  SER E   8      55.670  89.390  92.150  1.00  0.00           O
ATOM   2669  HG1 SER E   8      55.800  90.320  92.310  1.00  0.00           H
ATOM   2670  C   SER E   8      55.960  87.470  95.250  1.00  0.00           C
ATOM   2671  O   SER E   8      56.360  86.380  94.840  1.00  0.00           O
ATOM   2672  N   GLY E   9      55.880  87.750  96.580  1.00  0.00           N
ATOM   2673  HN  GLY E   9      55.630  88.630  96.990  1.00  0.00           H
ATOM   2674  CA  GLY E   9      56.030  86.780  97.590  1.00  0.00           C
ATOM   2675  HA1 GLY E   9      56.760  86.070  97.260  1.00  0.00           H
ATOM   2676  HA2 GLY E   9      56.210  87.270  98.540  1.00  0.00           H
ATOM   2677  C   GLY E   9      54.820  85.850  97.760  1.00  0.00           C
ATOM   2678  O   GLY E   9      54.920  84.770  98.410  1.00  0.00           O
ATOM   2679  N   TYR E  10      53.670  86.280  97.260  1.00  0.00           N
ATOM   2680  HN  TYR E  10      53.510  87.180  96.860  1.00  0.00           H
ATOM   2681  CA  TYR E  10      52.530  85.430  97.250  1.00  0.00           C
ATOM   2682  HA  TYR E  10      52.500  84.540  97.850  1.00  0.00           H
ATOM   2683  CB  TYR E  10      51.330  86.220  97.860  1.00  0.00           C
ATOM   2684  HB1 TYR E  10      50.400  85.610  97.880  1.00  0.00           H
ATOM   2685  HB2 TYR E  10      51.080  87.110  97.230  1.00  0.00           H
ATOM   2686  CG  TYR E  10      51.660  86.760  99.200  1.00  0.00           C
ATOM   2687  CD1 TYR E  10      51.920  88.160  99.440  1.00  0.00           C
ATOM   2688  HD1 TYR E  10      51.710  88.850  98.640  1.00  0.00           H
ATOM   2689  CE1 TYR E  10      52.080  88.630 100.750  1.00  0.00           C
ATOM   2690  HE1 TYR E  10      52.170  89.700 100.890  1.00  0.00           H
ATOM   2691  CZ  TYR E  10      52.150  87.680 101.820  1.00  0.00           C
ATOM   2692  OH  TYR E  10      52.480  87.970 103.190  1.00  0.00           O
ATOM   2693  HH  TYR E  10      52.800  87.140 103.570  1.00  0.00           H
ATOM   2694  CD2 TYR E  10      51.560  85.920 100.320  1.00  0.00           C
ATOM   2695  HD2 TYR E  10      51.280  84.890 100.170  1.00  0.00           H
ATOM   2696  CE2 TYR E  10      51.860  86.380 101.600  1.00  0.00           C
ATOM   2697  HE2 TYR E  10      51.910  85.630 102.380  1.00  0.00           H
ATOM   2698  C   TYR E  10      52.270  85.030  95.820  1.00  0.00           C
ATOM   2699  O   TYR E  10      51.200  84.530  95.480  1.00  0.00           O
ATOM   2700  N   GLU E  11      53.300  85.190  94.880  1.00  0.00           N
ATOM   2701  HN  GLU E  11      54.240  85.480  95.060  1.00  0.00           H
ATOM   2702  CA  GLU E  11      53.300  84.730  93.530  1.00  0.00           C
ATOM   2703  HA  GLU E  11      52.420  84.130  93.370  1.00  0.00           H
ATOM   2704  CB  GLU E  11      53.200  85.900  92.480  1.00  0.00           C
ATOM   2705  HB1 GLU E  11      53.430  85.560  91.440  1.00  0.00           H
ATOM   2706  HB2 GLU E  11      53.930  86.700  92.730  1.00  0.00           H
ATOM   2707  CG  GLU E  11      51.830  86.580  92.360  1.00  0.00           C
ATOM   2708  HG1 GLU E  11      51.470  87.060  93.300  1.00  0.00           H
ATOM   2709  HG2 GLU E  11      51.030  85.870  92.050  1.00  0.00           H
ATOM   2710  CD  GLU E  11      51.710  87.700  91.310  1.00  0.00           C
ATOM   2711  OE1 GLU E  11      52.540  87.720  90.320  1.00  0.00           O
ATOM   2712  OE2 GLU E  11      50.860  88.560  91.530  1.00  0.00           O
ATOM   2713  C   GLU E  11      54.470  83.820  93.210  1.00  0.00           C
ATOM   2714  O   GLU E  11      55.460  83.780  93.960  1.00  0.00           O
ATOM   2715  N   VAL E  12      54.400  83.060  92.070  1.00  0.00           N
ATOM   2716  HN  VAL E  12      53.770  83.270  91.330  1.00  0.00           H
ATOM   2717  CA  VAL E  12      55.660  82.450  91.580  1.00  0.00           C
ATOM   2718  HA  VAL E  12      56.480  82.820  92.180  1.00  0.00           H
ATOM   2719  CB  VAL E  12      55.540  80.980  91.840  1.00  0.00           C
ATOM   2720  HB  VAL E  12      54.620  80.580  91.350  1.00  0.00           H
ATOM   2721  CG1 VAL E  12      56.850  80.200  91.280  1.00  0.00           C
ATOM   2722 HG11 VAL E  12      56.970  80.190  90.170  1.00  0.00           H
ATOM   2723 HG12 VAL E  12      57.740  80.550  91.850  1.00  0.00           H
ATOM   2724 HG13 VAL E  12      56.680  79.140  91.560  1.00  0.00           H
ATOM   2725  CG2 VAL E  12      55.450  80.740  93.380  1.00  0.00           C
ATOM   2726 HG21 VAL E  12      54.720  81.240  94.060  1.00  0.00           H
ATOM   2727 HG22 VAL E  12      55.290  79.660  93.600  1.00  0.00           H
ATOM   2728 HG23 VAL E  12      56.470  81.010  93.760  1.00  0.00           H
ATOM   2729  C   VAL E  12      55.860  82.770  90.190  1.00  0.00           C
ATOM   2730  O   VAL E  12      54.890  82.790  89.480  1.00  0.00           O
ATOM   2731  N   HIS E  13      57.120  83.070  89.700  1.00  0.00           N
ATOM   2732  HN  HIS E  13      57.890  83.100  90.340  1.00  0.00           H
ATOM   2733  CA  HIS E  13      57.460  83.390  88.310  1.00  0.00           C
ATOM   2734  HA  HIS E  13      56.660  83.210  87.600  1.00  0.00           H
ATOM   2735  CB  HIS E  13      57.880  84.870  88.130  1.00  0.00           C
ATOM   2736  HB1 HIS E  13      57.950  85.170  87.070  1.00  0.00           H
ATOM   2737  HB2 HIS E  13      58.810  85.020  88.730  1.00  0.00           H
ATOM   2738  ND1 HIS E  13      55.740  86.170  87.930  1.00  0.00           N
ATOM   2739  CG  HIS E  13      56.850  85.870  88.680  1.00  0.00           C
ATOM   2740  CE1 HIS E  13      55.050  86.940  88.780  1.00  0.00           C
ATOM   2741  HE1 HIS E  13      54.080  87.390  88.550  1.00  0.00           H
ATOM   2742  NE2 HIS E  13      55.700  87.070  89.950  1.00  0.00           N
ATOM   2743  HE2 HIS E  13      55.320  87.630  90.700  1.00  0.00           H
ATOM   2744  CD2 HIS E  13      56.850  86.420  89.930  1.00  0.00           C
ATOM   2745  HD2 HIS E  13      57.530  86.400  90.770  1.00  0.00           H
ATOM   2746  C   HIS E  13      58.610  82.560  87.830  1.00  0.00           C
ATOM   2747  O   HIS E  13      59.590  82.440  88.490  1.00  0.00           O
ATOM   2748  N   HIS E  14      58.510  81.980  86.660  1.00  0.00           N
ATOM   2749  HN  HIS E  14      57.630  82.020  86.200  1.00  0.00           H
ATOM   2750  CA  HIS E  14      59.540  81.230  85.950  1.00  0.00           C
ATOM   2751  HA  HIS E  14      60.460  81.440  86.490  1.00  0.00           H
ATOM   2752  CB  HIS E  14      59.260  79.660  85.660  1.00  0.00           C
ATOM   2753  HB1 HIS E  14      60.150  79.150  85.240  1.00  0.00           H
ATOM   2754  HB2 HIS E  14      58.410  79.570  84.950  1.00  0.00           H
ATOM   2755  ND1 HIS E  14      59.380  78.370  87.900  1.00  0.00           N
ATOM   2756  CG  HIS E  14      58.630  78.920  86.850  1.00  0.00           C
ATOM   2757  CE1 HIS E  14      58.550  77.940  88.830  1.00  0.00           C
ATOM   2758  HE1 HIS E  14      58.750  77.380  89.740  1.00  0.00           H
ATOM   2759  NE2 HIS E  14      57.270  78.130  88.380  1.00  0.00           N
ATOM   2760  HE2 HIS E  14      56.410  77.870  88.830  1.00  0.00           H
ATOM   2761  CD2 HIS E  14      57.270  78.760  87.150  1.00  0.00           C
ATOM   2762  HD2 HIS E  14      56.470  79.280  86.640  1.00  0.00           H
ATOM   2763  C   HIS E  14      59.760  81.880  84.690  1.00  0.00           C
ATOM   2764  O   HIS E  14      58.840  82.410  84.070  1.00  0.00           O
ATOM   2765  N   GLN E  15      60.980  81.890  84.210  1.00  0.00           N
ATOM   2766  HN  GLN E  15      61.740  81.480  84.710  1.00  0.00           H
ATOM   2767  CA  GLN E  15      61.230  82.520  82.980  1.00  0.00           C
ATOM   2768  HA  GLN E  15      60.370  82.630  82.330  1.00  0.00           H
ATOM   2769  CB  GLN E  15      61.970  84.000  83.150  1.00  0.00           C
ATOM   2770  HB1 GLN E  15      62.360  84.370  82.180  1.00  0.00           H
ATOM   2771  HB2 GLN E  15      62.810  83.860  83.870  1.00  0.00           H
ATOM   2772  CG  GLN E  15      61.060  85.190  83.460  1.00  0.00           C
ATOM   2773  HG1 GLN E  15      60.310  84.840  84.200  1.00  0.00           H
ATOM   2774  HG2 GLN E  15      60.450  85.430  82.560  1.00  0.00           H
ATOM   2775  CD  GLN E  15      61.680  86.440  84.080  1.00  0.00           C
ATOM   2776  OE1 GLN E  15      61.810  87.500  83.510  1.00  0.00           O
ATOM   2777  NE2 GLN E  15      62.020  86.420  85.430  1.00  0.00           N
ATOM   2778 HE21 GLN E  15      61.840  85.690  86.090  1.00  0.00           H
ATOM   2779 HE22 GLN E  15      62.370  87.270  85.830  1.00  0.00           H
ATOM   2780  C   GLN E  15      62.250  81.830  82.130  1.00  0.00           C
ATOM   2781  O   GLN E  15      63.020  80.960  82.570  1.00  0.00           O
ATOM   2782  N   LYS E  16      62.330  82.240  80.850  1.00  0.00           N
ATOM   2783  HN  LYS E  16      61.750  82.960  80.480  1.00  0.00           H
ATOM   2784  CA  LYS E  16      63.180  81.590  79.880  1.00  0.00           C
ATOM   2785  HA  LYS E  16      63.990  81.090  80.400  1.00  0.00           H
ATOM   2786  CB  LYS E  16      62.480  80.500  78.970  1.00  0.00           C
ATOM   2787  HB1 LYS E  16      62.370  79.650  79.680  1.00  0.00           H
ATOM   2788  HB2 LYS E  16      63.250  80.100  78.270  1.00  0.00           H
ATOM   2789  CG  LYS E  16      61.100  80.970  78.450  1.00  0.00           C
ATOM   2790  HG1 LYS E  16      61.130  81.860  77.790  1.00  0.00           H
ATOM   2791  HG2 LYS E  16      60.530  81.180  79.380  1.00  0.00           H
ATOM   2792  CD  LYS E  16      60.440  79.870  77.710  1.00  0.00           C
ATOM   2793  HD1 LYS E  16      60.890  79.600  76.730  1.00  0.00           H
ATOM   2794  HD2 LYS E  16      60.550  78.970  78.350  1.00  0.00           H
ATOM   2795  CE  LYS E  16      58.910  80.070  77.540  1.00  0.00           C
ATOM   2796  HE1 LYS E  16      58.790  80.860  76.770  1.00  0.00           H
ATOM   2797  HE2 LYS E  16      58.400  80.260  78.510  1.00  0.00           H
ATOM   2798  NZ  LYS E  16      58.210  78.880  77.070  1.00  0.00           N
ATOM   2799  HZ1 LYS E  16      57.210  79.050  76.850  1.00  0.00           H
ATOM   2800  HZ2 LYS E  16      58.650  78.380  76.270  1.00  0.00           H
ATOM   2801  HZ3 LYS E  16      58.210  78.190  77.860  1.00  0.00           H
ATOM   2802  C   LYS E  16      63.850  82.550  78.920  1.00  0.00           C
ATOM   2803  O   LYS E  16      63.240  83.490  78.290  1.00  0.00           O
ATOM   2804  N   LEU E  17      65.180  82.500  78.760  1.00  0.00           N
ATOM   2805  HN  LEU E  17      65.680  81.940  79.420  1.00  0.00           H
ATOM   2806  CA  LEU E  17      65.920  83.290  77.760  1.00  0.00           C
ATOM   2807  HA  LEU E  17      65.270  83.890  77.150  1.00  0.00           H
ATOM   2808  CB  LEU E  17      67.030  84.150  78.400  1.00  0.00           C
ATOM   2809  HB1 LEU E  17      67.340  84.890  77.640  1.00  0.00           H
ATOM   2810  HB2 LEU E  17      67.840  83.520  78.820  1.00  0.00           H
ATOM   2811  CG  LEU E  17      66.560  85.000  79.650  1.00  0.00           C
ATOM   2812  HG  LEU E  17      66.060  84.360  80.410  1.00  0.00           H
ATOM   2813  CD1 LEU E  17      67.830  85.560  80.250  1.00  0.00           C
ATOM   2814 HD11 LEU E  17      68.490  84.780  80.690  1.00  0.00           H
ATOM   2815 HD12 LEU E  17      68.430  86.110  79.490  1.00  0.00           H
ATOM   2816 HD13 LEU E  17      67.600  86.260  81.070  1.00  0.00           H
ATOM   2817  CD2 LEU E  17      65.700  86.240  79.100  1.00  0.00           C
ATOM   2818 HD21 LEU E  17      66.360  86.920  78.530  1.00  0.00           H
ATOM   2819 HD22 LEU E  17      64.960  85.870  78.360  1.00  0.00           H
ATOM   2820 HD23 LEU E  17      65.150  86.890  79.820  1.00  0.00           H
ATOM   2821  C   LEU E  17      66.610  82.300  76.890  1.00  0.00           C
ATOM   2822  O   LEU E  17      67.510  81.560  77.300  1.00  0.00           O
ATOM   2823  N   VAL E  18      66.090  82.100  75.650  1.00  0.00           N
ATOM   2824  HN  VAL E  18      65.280  82.590  75.330  1.00  0.00           H
ATOM   2825  CA  VAL E  18      66.530  80.960  74.770  1.00  0.00           C
ATOM   2826  HA  VAL E  18      67.360  80.440  75.230  1.00  0.00           H
ATOM   2827  CB  VAL E  18      65.340  80.030  74.470  1.00  0.00           C
ATOM   2828  HB  VAL E  18      64.560  80.520  73.860  1.00  0.00           H
ATOM   2829  CG1 VAL E  18      65.820  78.710  73.700  1.00  0.00           C
ATOM   2830 HG11 VAL E  18      66.210  79.120  72.750  1.00  0.00           H
ATOM   2831 HG12 VAL E  18      66.670  78.120  74.100  1.00  0.00           H
ATOM   2832 HG13 VAL E  18      64.980  78.040  73.410  1.00  0.00           H
ATOM   2833  CG2 VAL E  18      64.800  79.510  75.820  1.00  0.00           C
ATOM   2834 HG21 VAL E  18      64.380  80.330  76.440  1.00  0.00           H
ATOM   2835 HG22 VAL E  18      64.080  78.680  75.710  1.00  0.00           H
ATOM   2836 HG23 VAL E  18      65.640  79.030  76.380  1.00  0.00           H
ATOM   2837  C   VAL E  18      66.930  81.570  73.480  1.00  0.00           C
ATOM   2838  O   VAL E  18      66.150  82.120  72.680  1.00  0.00           O
ATOM   2839  N   PHE E  19      68.240  81.320  73.170  1.00  0.00           N
ATOM   2840  HN  PHE E  19      68.840  80.770  73.750  1.00  0.00           H
ATOM   2841  CA  PHE E  19      68.910  81.870  72.010  1.00  0.00           C
ATOM   2842  HA  PHE E  19      68.230  82.510  71.460  1.00  0.00           H
ATOM   2843  CB  PHE E  19      70.110  82.780  72.370  1.00  0.00           C
ATOM   2844  HB1 PHE E  19      70.500  83.240  71.440  1.00  0.00           H
ATOM   2845  HB2 PHE E  19      70.740  82.100  72.980  1.00  0.00           H
ATOM   2846  CG  PHE E  19      69.710  83.870  73.300  1.00  0.00           C
ATOM   2847  CD1 PHE E  19      69.980  83.710  74.690  1.00  0.00           C
ATOM   2848  HD1 PHE E  19      70.310  82.740  75.040  1.00  0.00           H
ATOM   2849  CE1 PHE E  19      69.610  84.790  75.490  1.00  0.00           C
ATOM   2850  HE1 PHE E  19      69.680  84.610  76.550  1.00  0.00           H
ATOM   2851  CZ  PHE E  19      69.160  86.070  74.980  1.00  0.00           C
ATOM   2852  HZ  PHE E  19      68.840  86.850  75.660  1.00  0.00           H
ATOM   2853  CD2 PHE E  19      69.250  85.060  72.780  1.00  0.00           C
ATOM   2854  HD2 PHE E  19      69.090  85.110  71.710  1.00  0.00           H
ATOM   2855  CE2 PHE E  19      68.940  86.170  73.580  1.00  0.00           C
ATOM   2856  HE2 PHE E  19      68.650  87.070  73.060  1.00  0.00           H
ATOM   2857  C   PHE E  19      69.480  80.740  71.060  1.00  0.00           C
ATOM   2858  O   PHE E  19      69.980  79.790  71.580  1.00  0.00           O
ATOM   2859  N   PHE E  20      69.350  80.890  69.700  1.00  0.00           N
ATOM   2860  HN  PHE E  20      69.010  81.730  69.280  1.00  0.00           H
ATOM   2861  CA  PHE E  20      69.760  79.920  68.700  1.00  0.00           C
ATOM   2862  HA  PHE E  20      69.430  80.360  67.770  1.00  0.00           H
ATOM   2863  CB  PHE E  20      71.260  79.740  68.460  1.00  0.00           C
ATOM   2864  HB1 PHE E  20      71.730  78.810  68.060  1.00  0.00           H
ATOM   2865  HB2 PHE E  20      71.680  79.710  69.480  1.00  0.00           H
ATOM   2866  CG  PHE E  20      71.870  81.010  67.810  1.00  0.00           C
ATOM   2867  CD1 PHE E  20      72.380  80.920  66.540  1.00  0.00           C
ATOM   2868  HD1 PHE E  20      72.300  79.930  66.120  1.00  0.00           H
ATOM   2869  CE1 PHE E  20      73.030  81.980  65.970  1.00  0.00           C
ATOM   2870  HE1 PHE E  20      73.590  81.840  65.050  1.00  0.00           H
ATOM   2871  CZ  PHE E  20      73.150  83.120  66.680  1.00  0.00           C
ATOM   2872  HZ  PHE E  20      73.670  83.950  66.220  1.00  0.00           H
ATOM   2873  CD2 PHE E  20      71.820  82.290  68.470  1.00  0.00           C
ATOM   2874  HD2 PHE E  20      71.340  82.240  69.440  1.00  0.00           H
ATOM   2875  CE2 PHE E  20      72.490  83.340  67.920  1.00  0.00           C
ATOM   2876  HE2 PHE E  20      72.670  84.240  68.490  1.00  0.00           H
ATOM   2877  C   PHE E  20      69.110  78.610  68.950  1.00  0.00           C
ATOM   2878  O   PHE E  20      69.740  77.510  68.950  1.00  0.00           O
ATOM   2879  N   ALA E  21      67.780  78.610  69.070  1.00  0.00           N
ATOM   2880  HN  ALA E  21      67.190  79.410  69.030  1.00  0.00           H
ATOM   2881  CA  ALA E  21      67.170  77.360  69.310  1.00  0.00           C
ATOM   2882  HA  ALA E  21      67.730  76.620  69.850  1.00  0.00           H
ATOM   2883  CB  ALA E  21      65.890  77.740  70.190  1.00  0.00           C
ATOM   2884  HB1 ALA E  21      66.360  77.920  71.180  1.00  0.00           H
ATOM   2885  HB2 ALA E  21      65.400  78.630  69.750  1.00  0.00           H
ATOM   2886  HB3 ALA E  21      65.190  76.880  70.180  1.00  0.00           H
ATOM   2887  C   ALA E  21      66.610  76.840  67.940  1.00  0.00           C
ATOM   2888  O   ALA E  21      65.890  75.910  67.690  1.00  0.00           O
ATOM   2889  N   GLU E  22      67.050  77.510  66.840  1.00  0.00           N
ATOM   2890  HN  GLU E  22      67.750  78.210  66.950  1.00  0.00           H
ATOM   2891  CA  GLU E  22      66.600  77.240  65.500  1.00  0.00           C
ATOM   2892  HA  GLU E  22      66.540  76.170  65.430  1.00  0.00           H
ATOM   2893  CB  GLU E  22      65.200  77.960  65.140  1.00  0.00           C
ATOM   2894  HB1 GLU E  22      64.350  77.570  65.730  1.00  0.00           H
ATOM   2895  HB2 GLU E  22      64.970  77.540  64.130  1.00  0.00           H
ATOM   2896  CG  GLU E  22      65.220  79.500  65.240  1.00  0.00           C
ATOM   2897  HG1 GLU E  22      66.000  79.980  64.610  1.00  0.00           H
ATOM   2898  HG2 GLU E  22      65.400  79.740  66.310  1.00  0.00           H
ATOM   2899  CD  GLU E  22      63.900  80.190  64.870  1.00  0.00           C
ATOM   2900  OE1 GLU E  22      63.640  81.300  65.470  1.00  0.00           O
ATOM   2901  OE2 GLU E  22      63.170  79.740  63.940  1.00  0.00           O
ATOM   2902  C   GLU E  22      67.760  77.820  64.640  1.00  0.00           C
ATOM   2903  O   GLU E  22      68.520  78.710  65.020  1.00  0.00           O
ATOM   2904  N   ASP E  23      68.030  77.330  63.420  1.00  0.00           N
ATOM   2905  HN  ASP E  23      67.520  76.520  63.160  1.00  0.00           H
ATOM   2906  CA  ASP E  23      68.960  78.040  62.530  1.00  0.00           C
ATOM   2907  HA  ASP E  23      69.820  78.190  63.160  1.00  0.00           H
ATOM   2908  CB  ASP E  23      69.240  77.190  61.330  1.00  0.00           C
ATOM   2909  HB1 ASP E  23      68.290  76.880  60.850  1.00  0.00           H
ATOM   2910  HB2 ASP E  23      69.810  76.290  61.650  1.00  0.00           H
ATOM   2911  CG  ASP E  23      70.160  77.790  60.290  1.00  0.00           C
ATOM   2912  OD1 ASP E  23      71.220  78.350  60.580  1.00  0.00           O
ATOM   2913  OD2 ASP E  23      69.840  77.730  59.090  1.00  0.00           O
ATOM   2914  C   ASP E  23      68.500  79.450  62.210  1.00  0.00           C
ATOM   2915  O   ASP E  23      67.430  79.730  61.680  1.00  0.00           O
ATOM   2916  N   VAL E  24      69.320  80.490  62.300  1.00  0.00           N
ATOM   2917  HN  VAL E  24      70.200  80.230  62.680  1.00  0.00           H
ATOM   2918  CA  VAL E  24      68.950  81.890  62.270  1.00  0.00           C
ATOM   2919  HA  VAL E  24      67.920  81.900  62.570  1.00  0.00           H
ATOM   2920  CB  VAL E  24      69.730  82.750  63.340  1.00  0.00           C
ATOM   2921  HB  VAL E  24      69.350  83.790  63.230  1.00  0.00           H
ATOM   2922  CG1 VAL E  24      69.480  82.260  64.790  1.00  0.00           C
ATOM   2923 HG11 VAL E  24      70.280  82.660  65.440  1.00  0.00           H
ATOM   2924 HG12 VAL E  24      68.460  82.560  65.130  1.00  0.00           H
ATOM   2925 HG13 VAL E  24      69.600  81.160  64.840  1.00  0.00           H
ATOM   2926  CG2 VAL E  24      71.200  82.710  62.980  1.00  0.00           C
ATOM   2927 HG21 VAL E  24      71.720  81.790  63.340  1.00  0.00           H
ATOM   2928 HG22 VAL E  24      71.450  82.630  61.900  1.00  0.00           H
ATOM   2929 HG23 VAL E  24      71.850  83.540  63.340  1.00  0.00           H
ATOM   2930  C   VAL E  24      69.160  82.370  60.840  1.00  0.00           C
ATOM   2931  O   VAL E  24      70.010  81.880  60.100  1.00  0.00           O
ATOM   2932  N   GLY E  25      68.310  83.310  60.340  1.00  0.00           N
ATOM   2933  HN  GLY E  25      67.610  83.660  60.950  1.00  0.00           H
ATOM   2934  CA  GLY E  25      68.530  84.000  59.110  1.00  0.00           C
ATOM   2935  HA1 GLY E  25      68.730  83.290  58.310  1.00  0.00           H
ATOM   2936  HA2 GLY E  25      67.730  84.700  58.940  1.00  0.00           H
ATOM   2937  C   GLY E  25      69.760  84.940  59.230  1.00  0.00           C
ATOM   2938  O   GLY E  25      70.230  85.300  60.330  1.00  0.00           O
ATOM   2939  N   SER E  26      70.300  85.310  58.030  1.00  0.00           N
ATOM   2940  HN  SER E  26      69.790  85.200  57.190  1.00  0.00           H
ATOM   2941  CA  SER E  26      71.570  86.030  57.950  1.00  0.00           C
ATOM   2942  HA  SER E  26      71.620  86.030  56.870  1.00  0.00           H
ATOM   2943  CB  SER E  26      71.370  87.560  58.240  1.00  0.00           C
ATOM   2944  HB1 SER E  26      70.960  87.800  59.240  1.00  0.00           H
ATOM   2945  HB2 SER E  26      70.580  87.830  57.510  1.00  0.00           H
ATOM   2946  OG  SER E  26      72.490  88.400  58.040  1.00  0.00           O
ATOM   2947  HG1 SER E  26      72.690  88.740  58.910  1.00  0.00           H
ATOM   2948  C   SER E  26      72.840  85.270  58.510  1.00  0.00           C
ATOM   2949  O   SER E  26      73.070  84.070  58.360  1.00  0.00           O
ATOM   2950  N   ASN E  27      73.820  86.040  59.150  1.00  0.00           N
ATOM   2951  HN  ASN E  27      73.600  87.010  59.240  1.00  0.00           H
ATOM   2952  CA  ASN E  27      75.010  85.490  59.860  1.00  0.00           C
ATOM   2953  HA  ASN E  27      75.450  84.840  59.110  1.00  0.00           H
ATOM   2954  CB  ASN E  27      75.960  86.680  60.120  1.00  0.00           C
ATOM   2955  HB1 ASN E  27      75.620  87.370  60.920  1.00  0.00           H
ATOM   2956  HB2 ASN E  27      76.130  87.260  59.190  1.00  0.00           H
ATOM   2957  CG  ASN E  27      77.430  86.260  60.520  1.00  0.00           C
ATOM   2958  OD1 ASN E  27      77.800  85.140  60.470  1.00  0.00           O
ATOM   2959  ND2 ASN E  27      78.140  87.200  61.190  1.00  0.00           N
ATOM   2960 HD21 ASN E  27      79.130  87.100  61.330  1.00  0.00           H
ATOM   2961 HD22 ASN E  27      77.660  88.060  61.350  1.00  0.00           H
ATOM   2962  C   ASN E  27      74.750  84.640  61.030  1.00  0.00           C
ATOM   2963  O   ASN E  27      73.910  84.920  61.910  1.00  0.00           O
ATOM   2964  N   LYS E  28      75.490  83.560  61.000  1.00  0.00           N
ATOM   2965  HN  LYS E  28      76.160  83.380  60.280  1.00  0.00           H
ATOM   2966  CA  LYS E  28      75.360  82.420  61.870  1.00  0.00           C
ATOM   2967  HA  LYS E  28      74.360  82.140  62.170  1.00  0.00           H
ATOM   2968  CB  LYS E  28      75.940  81.100  61.160  1.00  0.00           C
ATOM   2969  HB1 LYS E  28      75.870  80.270  61.900  1.00  0.00           H
ATOM   2970  HB2 LYS E  28      77.010  81.330  61.020  1.00  0.00           H
ATOM   2971  CG  LYS E  28      75.240  80.760  59.840  1.00  0.00           C
ATOM   2972  HG1 LYS E  28      75.620  79.810  59.420  1.00  0.00           H
ATOM   2973  HG2 LYS E  28      75.460  81.530  59.060  1.00  0.00           H
ATOM   2974  CD  LYS E  28      73.730  80.690  59.990  1.00  0.00           C
ATOM   2975  HD1 LYS E  28      73.430  79.920  60.730  1.00  0.00           H
ATOM   2976  HD2 LYS E  28      73.270  81.680  60.190  1.00  0.00           H
ATOM   2977  CE  LYS E  28      73.150  80.310  58.640  1.00  0.00           C
ATOM   2978  HE1 LYS E  28      73.550  79.320  58.340  1.00  0.00           H
ATOM   2979  HE2 LYS E  28      73.380  81.070  57.860  1.00  0.00           H
ATOM   2980  NZ  LYS E  28      71.640  80.240  58.620  1.00  0.00           N
ATOM   2981  HZ1 LYS E  28      71.190  81.080  59.030  1.00  0.00           H
ATOM   2982  HZ2 LYS E  28      71.240  80.200  57.660  1.00  0.00           H
ATOM   2983  HZ3 LYS E  28      71.370  79.410  59.190  1.00  0.00           H
ATOM   2984  C   LYS E  28      76.250  82.560  63.100  1.00  0.00           C
ATOM   2985  O   LYS E  28      76.200  81.800  64.020  1.00  0.00           O
ATOM   2986  N   GLY E  29      77.260  83.540  63.100  1.00  0.00           N
ATOM   2987  HN  GLY E  29      77.280  84.200  62.360  1.00  0.00           H
ATOM   2988  CA  GLY E  29      77.960  83.950  64.360  1.00  0.00           C
ATOM   2989  HA1 GLY E  29      78.320  83.020  64.770  1.00  0.00           H
ATOM   2990  HA2 GLY E  29      78.790  84.610  64.170  1.00  0.00           H
ATOM   2991  C   GLY E  29      76.960  84.570  65.260  1.00  0.00           C
ATOM   2992  O   GLY E  29      76.050  85.210  64.830  1.00  0.00           O
ATOM   2993  N   ALA E  30      77.250  84.540  66.600  1.00  0.00           N
ATOM   2994  HN  ALA E  30      78.070  84.090  66.940  1.00  0.00           H
ATOM   2995  CA  ALA E  30      76.250  85.080  67.550  1.00  0.00           C
ATOM   2996  HA  ALA E  30      75.520  85.740  67.120  1.00  0.00           H
ATOM   2997  CB  ALA E  30      75.690  83.790  68.230  1.00  0.00           C
ATOM   2998  HB1 ALA E  30      74.850  83.810  68.950  1.00  0.00           H
ATOM   2999  HB2 ALA E  30      75.390  83.010  67.500  1.00  0.00           H
ATOM   3000  HB3 ALA E  30      76.490  83.350  68.860  1.00  0.00           H
ATOM   3001  C   ALA E  30      76.800  85.930  68.600  1.00  0.00           C
ATOM   3002  O   ALA E  30      77.710  85.570  69.360  1.00  0.00           O
ATOM   3003  N   ILE E  31      76.330  87.230  68.730  1.00  0.00           N
ATOM   3004  HN  ILE E  31      75.760  87.570  67.990  1.00  0.00           H
ATOM   3005  CA  ILE E  31      76.500  88.080  69.910  1.00  0.00           C
ATOM   3006  HA  ILE E  31      77.180  87.650  70.630  1.00  0.00           H
ATOM   3007  CB  ILE E  31      77.010  89.480  69.610  1.00  0.00           C
ATOM   3008  HB  ILE E  31      76.130  90.110  69.340  1.00  0.00           H
ATOM   3009  CG2 ILE E  31      77.730  89.960  71.000  1.00  0.00           C
ATOM   3010 HG21 ILE E  31      77.730  91.070  71.040  1.00  0.00           H
ATOM   3011 HG22 ILE E  31      77.020  89.700  71.810  1.00  0.00           H
ATOM   3012 HG23 ILE E  31      78.780  89.630  71.110  1.00  0.00           H
ATOM   3013  CG1 ILE E  31      78.030  89.700  68.440  1.00  0.00           C
ATOM   3014 HG11 ILE E  31      78.410  90.740  68.520  1.00  0.00           H
ATOM   3015 HG12 ILE E  31      77.340  89.760  67.570  1.00  0.00           H
ATOM   3016  CD  ILE E  31      79.180  88.580  68.340  1.00  0.00           C
ATOM   3017  HD1 ILE E  31      79.710  88.580  69.320  1.00  0.00           H
ATOM   3018  HD2 ILE E  31      78.710  87.640  67.980  1.00  0.00           H
ATOM   3019  HD3 ILE E  31      79.920  88.930  67.600  1.00  0.00           H
ATOM   3020  C   ILE E  31      75.210  88.120  70.720  1.00  0.00           C
ATOM   3021  O   ILE E  31      74.130  88.400  70.200  1.00  0.00           O
ATOM   3022  N   ILE E  32      75.270  87.780  72.010  1.00  0.00           N
ATOM   3023  HN  ILE E  32      76.110  87.370  72.380  1.00  0.00           H
ATOM   3024  CA  ILE E  32      74.190  87.790  72.970  1.00  0.00           C
ATOM   3025  HA  ILE E  32      73.320  88.290  72.580  1.00  0.00           H
ATOM   3026  CB  ILE E  32      73.900  86.320  73.390  1.00  0.00           C
ATOM   3027  HB  ILE E  32      74.780  85.960  73.980  1.00  0.00           H
ATOM   3028  CG2 ILE E  32      72.700  86.310  74.360  1.00  0.00           C
ATOM   3029 HG21 ILE E  32      72.430  85.290  74.690  1.00  0.00           H
ATOM   3030 HG22 ILE E  32      72.890  86.760  75.360  1.00  0.00           H
ATOM   3031 HG23 ILE E  32      71.830  86.850  73.940  1.00  0.00           H
ATOM   3032  CG1 ILE E  32      73.710  85.420  72.170  1.00  0.00           C
ATOM   3033 HG11 ILE E  32      73.530  84.370  72.490  1.00  0.00           H
ATOM   3034 HG12 ILE E  32      74.570  85.350  71.480  1.00  0.00           H
ATOM   3035  CD  ILE E  32      72.500  85.790  71.340  1.00  0.00           C
ATOM   3036  HD1 ILE E  32      72.380  86.880  71.140  1.00  0.00           H
ATOM   3037  HD2 ILE E  32      72.570  85.280  70.360  1.00  0.00           H
ATOM   3038  HD3 ILE E  32      71.560  85.500  71.850  1.00  0.00           H
ATOM   3039  C   ILE E  32      74.560  88.570  74.160  1.00  0.00           C
ATOM   3040  O   ILE E  32      75.690  88.420  74.710  1.00  0.00           O
ATOM   3041  N   GLY E  33      73.720  89.560  74.550  1.00  0.00           N
ATOM   3042  HN  GLY E  33      72.910  89.650  73.970  1.00  0.00           H
ATOM   3043  CA  GLY E  33      73.720  90.300  75.770  1.00  0.00           C
ATOM   3044  HA1 GLY E  33      74.390  89.820  76.470  1.00  0.00           H
ATOM   3045  HA2 GLY E  33      73.930  91.330  75.490  1.00  0.00           H
ATOM   3046  C   GLY E  33      72.320  90.360  76.310  1.00  0.00           C
ATOM   3047  O   GLY E  33      71.370  89.790  75.820  1.00  0.00           O
ATOM   3048  N   LEU E  34      72.180  91.160  77.400  1.00  0.00           N
ATOM   3049  HN  LEU E  34      72.970  91.660  77.740  1.00  0.00           H
ATOM   3050  CA  LEU E  34      70.900  91.270  78.050  1.00  0.00           C
ATOM   3051  HA  LEU E  34      70.050  90.970  77.470  1.00  0.00           H
ATOM   3052  CB  LEU E  34      70.760  90.560  79.440  1.00  0.00           C
ATOM   3053  HB1 LEU E  34      69.940  90.890  80.110  1.00  0.00           H
ATOM   3054  HB2 LEU E  34      71.760  90.610  79.930  1.00  0.00           H
ATOM   3055  CG  LEU E  34      70.670  89.050  79.250  1.00  0.00           C
ATOM   3056  HG  LEU E  34      71.520  88.660  78.650  1.00  0.00           H
ATOM   3057  CD1 LEU E  34      70.770  88.320  80.610  1.00  0.00           C
ATOM   3058 HD11 LEU E  34      71.290  87.350  80.440  1.00  0.00           H
ATOM   3059 HD12 LEU E  34      71.230  88.880  81.450  1.00  0.00           H
ATOM   3060 HD13 LEU E  34      69.790  88.070  81.080  1.00  0.00           H
ATOM   3061  CD2 LEU E  34      69.360  88.600  78.610  1.00  0.00           C
ATOM   3062 HD21 LEU E  34      69.310  87.500  78.470  1.00  0.00           H
ATOM   3063 HD22 LEU E  34      68.420  88.880  79.140  1.00  0.00           H
ATOM   3064 HD23 LEU E  34      69.290  89.070  77.610  1.00  0.00           H
ATOM   3065  C   LEU E  34      70.520  92.720  78.310  1.00  0.00           C
ATOM   3066  O   LEU E  34      69.370  93.030  78.620  1.00  0.00           O
ATOM   3067  N   MET E  35      71.400  93.700  77.910  1.00  0.00           N
ATOM   3068  HN  MET E  35      72.330  93.470  77.620  1.00  0.00           H
ATOM   3069  CA  MET E  35      71.080  95.080  78.010  1.00  0.00           C
ATOM   3070  HA  MET E  35      70.220  95.110  78.660  1.00  0.00           H
ATOM   3071  CB  MET E  35      72.040  95.940  78.790  1.00  0.00           C
ATOM   3072  HB1 MET E  35      71.700  96.990  78.860  1.00  0.00           H
ATOM   3073  HB2 MET E  35      73.020  95.850  78.290  1.00  0.00           H
ATOM   3074  CG  MET E  35      72.260  95.480  80.220  1.00  0.00           C
ATOM   3075  HG1 MET E  35      72.780  94.500  80.170  1.00  0.00           H
ATOM   3076  HG2 MET E  35      71.270  95.380  80.710  1.00  0.00           H
ATOM   3077  SD  MET E  35      73.180  96.770  81.120  1.00  0.00           S
ATOM   3078  CE  MET E  35      74.820  96.370  80.520  1.00  0.00           C
ATOM   3079  HE1 MET E  35      75.500  96.610  81.370  1.00  0.00           H
ATOM   3080  HE2 MET E  35      74.990  95.300  80.300  1.00  0.00           H
ATOM   3081  HE3 MET E  35      75.100  96.950  79.620  1.00  0.00           H
ATOM   3082  C   MET E  35      70.600  95.730  76.760  1.00  0.00           C
ATOM   3083  O   MET E  35      71.340  95.690  75.720  1.00  0.00           O
ATOM   3084  N   VAL E  36      69.520  96.470  76.880  1.00  0.00           N
ATOM   3085  HN  VAL E  36      69.070  96.360  77.760  1.00  0.00           H
ATOM   3086  CA  VAL E  36      68.900  97.240  75.700  1.00  0.00           C
ATOM   3087  HA  VAL E  36      69.130  96.650  74.820  1.00  0.00           H
ATOM   3088  CB  VAL E  36      67.350  97.400  75.710  1.00  0.00           C
ATOM   3089  HB  VAL E  36      67.120  98.030  74.820  1.00  0.00           H
ATOM   3090  CG1 VAL E  36      66.560  96.060  75.530  1.00  0.00           C
ATOM   3091 HG11 VAL E  36      65.480  96.260  75.720  1.00  0.00           H
ATOM   3092 HG12 VAL E  36      66.670  95.600  74.530  1.00  0.00           H
ATOM   3093 HG13 VAL E  36      66.780  95.270  76.280  1.00  0.00           H
ATOM   3094  CG2 VAL E  36      66.790  98.130  76.900  1.00  0.00           C
ATOM   3095 HG21 VAL E  36      67.280  99.110  77.110  1.00  0.00           H
ATOM   3096 HG22 VAL E  36      65.730  98.390  76.680  1.00  0.00           H
ATOM   3097 HG23 VAL E  36      66.820  97.560  77.850  1.00  0.00           H
ATOM   3098  C   VAL E  36      69.530  98.580  75.420  1.00  0.00           C
ATOM   3099  O   VAL E  36      70.070  99.250  76.290  1.00  0.00           O
ATOM   3100  N   GLY E  37      69.310  99.090  74.180  1.00  0.00           N
ATOM   3101  HN  GLY E  37      68.980  98.520  73.430  1.00  0.00           H
ATOM   3102  CA  GLY E  37      69.590 100.440  73.690  1.00  0.00           C
ATOM   3103  HA1 GLY E  37      68.650 100.950  73.530  1.00  0.00           H
ATOM   3104  HA2 GLY E  37      70.240 100.990  74.360  1.00  0.00           H
ATOM   3105  C   GLY E  37      70.200 100.450  72.370  1.00  0.00           C
ATOM   3106  O   GLY E  37      70.800  99.490  71.910  1.00  0.00           O
ATOM   3107  N   GLY E  38      70.070 101.540  71.590  1.00  0.00           N
ATOM   3108  HN  GLY E  38      69.670 102.370  71.980  1.00  0.00           H
ATOM   3109  CA  GLY E  38      70.470 101.640  70.220  1.00  0.00           C
ATOM   3110  HA1 GLY E  38      70.120 102.580  69.820  1.00  0.00           H
ATOM   3111  HA2 GLY E  38      71.540 101.560  70.320  1.00  0.00           H
ATOM   3112  C   GLY E  38      69.860 100.580  69.310  1.00  0.00           C
ATOM   3113  O   GLY E  38      68.830  99.960  69.550  1.00  0.00           O
ATOM   3114  N   VAL E  39      70.480 100.510  68.110  1.00  0.00           N
ATOM   3115  HN  VAL E  39      71.090 101.210  67.740  1.00  0.00           H
ATOM   3116  CA  VAL E  39      70.160  99.450  67.190  1.00  0.00           C
ATOM   3117  HA  VAL E  39      71.020  99.570  66.550  1.00  0.00           H
ATOM   3118  CB  VAL E  39      70.390  97.990  67.500  1.00  0.00           C
ATOM   3119  HB  VAL E  39      69.770  97.760  68.390  1.00  0.00           H
ATOM   3120  CG1 VAL E  39      70.040  96.960  66.300  1.00  0.00           C
ATOM   3121 HG11 VAL E  39      68.960  96.950  66.040  1.00  0.00           H
ATOM   3122 HG12 VAL E  39      70.590  97.110  65.340  1.00  0.00           H
ATOM   3123 HG13 VAL E  39      70.170  95.900  66.590  1.00  0.00           H
ATOM   3124  CG2 VAL E  39      71.830  97.730  67.960  1.00  0.00           C
ATOM   3125 HG21 VAL E  39      72.000  96.670  68.250  1.00  0.00           H
ATOM   3126 HG22 VAL E  39      72.510  97.840  67.090  1.00  0.00           H
ATOM   3127 HG23 VAL E  39      72.160  98.420  68.760  1.00  0.00           H
ATOM   3128  C   VAL E  39      68.920  99.690  66.350  1.00  0.00           C
ATOM   3129  O   VAL E  39      67.760  99.650  66.840  1.00  0.00           O
ATOM   3130  N   VAL E  40      69.070  99.970  65.050  1.00  0.00           N
ATOM   3131  HN  VAL E  40      69.950  99.840  64.600  1.00  0.00           H
ATOM   3132  CA  VAL E  40      67.940 100.500  64.290  1.00  0.00           C
ATOM   3133  HA  VAL E  40      67.350 101.050  65.010  1.00  0.00           H
ATOM   3134  CB  VAL E  40      68.440 101.540  63.310  1.00  0.00           C
ATOM   3135  HB  VAL E  40      69.330 101.120  62.790  1.00  0.00           H
ATOM   3136  CG1 VAL E  40      67.370 102.050  62.310  1.00  0.00           C
ATOM   3137 HG11 VAL E  40      66.390 102.280  62.770  1.00  0.00           H
ATOM   3138 HG12 VAL E  40      67.780 102.870  61.680  1.00  0.00           H
ATOM   3139 HG13 VAL E  40      67.140 101.220  61.600  1.00  0.00           H
ATOM   3140  CG2 VAL E  40      68.980 102.710  64.200  1.00  0.00           C
ATOM   3141 HG21 VAL E  40      68.220 103.170  64.860  1.00  0.00           H
ATOM   3142 HG22 VAL E  40      69.760 102.380  64.930  1.00  0.00           H
ATOM   3143 HG23 VAL E  40      69.580 103.420  63.590  1.00  0.00           H
ATOM   3144  C   VAL E  40      67.170  99.410  63.570  1.00  0.00           C
ATOM   3145  O   VAL E  40      67.750  98.510  62.940  1.00  0.00           O
ATOM   3146  N   ILE E  41      65.840  99.380  63.830  1.00  0.00           N
ATOM   3147  HN  ILE E  41      65.390 100.080  64.370  1.00  0.00           H
ATOM   3148  CA  ILE E  41      64.810  98.440  63.310  1.00  0.00           C
ATOM   3149  HA  ILE E  41      65.050  97.480  63.740  1.00  0.00           H
ATOM   3150  CB  ILE E  41      63.360  98.920  63.600  1.00  0.00           C
ATOM   3151  HB  ILE E  41      63.210  98.750  64.680  1.00  0.00           H
ATOM   3152  CG2 ILE E  41      63.160 100.410  63.270  1.00  0.00           C
ATOM   3153 HG21 ILE E  41      62.140 100.660  63.660  1.00  0.00           H
ATOM   3154 HG22 ILE E  41      63.860 101.090  63.800  1.00  0.00           H
ATOM   3155 HG23 ILE E  41      63.280 100.590  62.180  1.00  0.00           H
ATOM   3156  CG1 ILE E  41      62.170  98.090  63.040  1.00  0.00           C
ATOM   3157 HG11 ILE E  41      62.230  96.980  62.980  1.00  0.00           H
ATOM   3158 HG12 ILE E  41      61.770  98.480  62.080  1.00  0.00           H
ATOM   3159  CD  ILE E  41      61.050  98.080  64.090  1.00  0.00           C
ATOM   3160  HD1 ILE E  41      60.230  97.520  63.600  1.00  0.00           H
ATOM   3161  HD2 ILE E  41      61.440  97.580  65.000  1.00  0.00           H
ATOM   3162  HD3 ILE E  41      60.780  99.110  64.400  1.00  0.00           H
ATOM   3163  C   ILE E  41      64.980  98.210  61.770  1.00  0.00           C
ATOM   3164  O   ILE E  41      64.970  99.100  60.910  1.00  0.00           O
ATOM   3165  N   ALA E  42      65.070  96.970  61.430  1.00  0.00           N
ATOM   3166  HN  ALA E  42      65.130  96.230  62.090  1.00  0.00           H
ATOM   3167  CA  ALA E  42      64.800  96.530  60.040  1.00  0.00           C
ATOM   3168  HA  ALA E  42      65.170  97.280  59.360  1.00  0.00           H
ATOM   3169  CB  ALA E  42      65.270  95.110  59.900  1.00  0.00           C
ATOM   3170  HB1 ALA E  42      64.860  94.340  60.580  1.00  0.00           H
ATOM   3171  HB2 ALA E  42      65.110  94.670  58.890  1.00  0.00           H
ATOM   3172  HB3 ALA E  42      66.340  95.140  60.200  1.00  0.00           H
ATOM   3173  C   ALA E  42      63.420  96.700  59.430  1.00  0.00           C
ATOM   3174  O   ALA E  42      62.410  96.630  60.150  1.00  0.00           O
ATOM   3175  N   NME E  43      63.240  96.990  58.080  1.00  0.00           N
ATOM   3176  HN  NME E  43      64.040  97.220  57.520  1.00  0.00           H
ATOM   3177  CH3 NME E  43      61.870  97.090  57.460  1.00  0.00           C
ATOM   3178 HH31 NME E  43      61.770  98.050  56.920  1.00  0.00           H
ATOM   3179 HH32 NME E  43      61.710  96.390  56.610  1.00  0.00           H
ATOM   3180 HH33 NME E  43      61.090  96.940  58.240  1.00  0.00           H
ATOM   3181  CH3 ACE F   0     118.460  73.440  65.370  1.00  0.00           C
ATOM   3182 HH31 ACE F   0     119.300  73.170  64.700  1.00  0.00           H
ATOM   3183 HH32 ACE F   0     118.170  72.430  65.730  1.00  0.00           H
ATOM   3184 HH33 ACE F   0     117.530  73.820  64.880  1.00  0.00           H
ATOM   3185  C   ACE F   0     118.960  74.320  66.380  1.00  0.00           C
ATOM   3186  O   ACE F   0     118.330  74.360  67.390  1.00  0.00           O
ATOM   3187  N   ASP F   1     120.070  75.000  66.180  1.00  0.00           N
ATOM   3188  HN  ASP F   1     120.530  74.730  65.340  1.00  0.00           H
ATOM   3189  CA  ASP F   1     120.610  75.900  67.250  1.00  0.00           C
ATOM   3190  HA  ASP F   1     120.670  75.210  68.080  1.00  0.00           H
ATOM   3191  CB  ASP F   1     122.000  76.330  66.760  1.00  0.00           C
ATOM   3192  HB1 ASP F   1     122.480  76.980  67.530  1.00  0.00           H
ATOM   3193  HB2 ASP F   1     121.940  77.010  65.880  1.00  0.00           H
ATOM   3194  CG  ASP F   1     123.000  75.140  66.490  1.00  0.00           C
ATOM   3195  OD1 ASP F   1     123.870  75.230  65.610  1.00  0.00           O
ATOM   3196  OD2 ASP F   1     122.920  74.180  67.310  1.00  0.00           O
ATOM   3197  C   ASP F   1     119.760  77.100  67.610  1.00  0.00           C
ATOM   3198  O   ASP F   1     119.610  77.480  68.760  1.00  0.00           O
ATOM   3199  N   ALA F   2     119.160  77.660  66.520  1.00  0.00           N
ATOM   3200  HN  ALA F   2     118.910  77.070  65.750  1.00  0.00           H
ATOM   3201  CA  ALA F   2     118.460  78.910  66.470  1.00  0.00           C
ATOM   3202  HA  ALA F   2     118.850  79.580  67.220  1.00  0.00           H
ATOM   3203  CB  ALA F   2     118.550  79.420  64.990  1.00  0.00           C
ATOM   3204  HB1 ALA F   2     119.600  79.590  64.670  1.00  0.00           H
ATOM   3205  HB2 ALA F   2     118.050  78.740  64.270  1.00  0.00           H
ATOM   3206  HB3 ALA F   2     118.090  80.410  64.770  1.00  0.00           H
ATOM   3207  C   ALA F   2     116.930  78.690  66.700  1.00  0.00           C
ATOM   3208  O   ALA F   2     116.400  77.590  66.630  1.00  0.00           O
ATOM   3209  N   GLU F   3     116.120  79.790  67.050  1.00  0.00           N
ATOM   3210  HN  GLU F   3     116.490  80.710  67.170  1.00  0.00           H
ATOM   3211  CA  GLU F   3     114.630  79.740  67.190  1.00  0.00           C
ATOM   3212  HA  GLU F   3     114.410  78.990  67.940  1.00  0.00           H
ATOM   3213  CB  GLU F   3     114.140  81.190  67.580  1.00  0.00           C
ATOM   3214  HB1 GLU F   3     114.610  81.820  66.800  1.00  0.00           H
ATOM   3215  HB2 GLU F   3     114.590  81.480  68.560  1.00  0.00           H
ATOM   3216  CG  GLU F   3     112.620  81.410  67.640  1.00  0.00           C
ATOM   3217  HG1 GLU F   3     112.000  80.760  68.300  1.00  0.00           H
ATOM   3218  HG2 GLU F   3     112.150  81.440  66.630  1.00  0.00           H
ATOM   3219  CD  GLU F   3     112.300  82.880  68.170  1.00  0.00           C
ATOM   3220  OE1 GLU F   3     112.720  83.100  69.350  1.00  0.00           O
ATOM   3221  OE2 GLU F   3     111.720  83.710  67.450  1.00  0.00           O
ATOM   3222  C   GLU F   3     113.870  79.310  65.980  1.00  0.00           C
ATOM   3223  O   GLU F   3     114.380  79.460  64.900  1.00  0.00           O
ATOM   3224  N   PHE F   4     112.640  78.760  66.080  1.00  0.00           N
ATOM   3225  HN  PHE F   4     112.230  78.600  66.970  1.00  0.00           H
ATOM   3226  CA  PHE F   4     111.800  78.160  65.030  1.00  0.00           C
ATOM   3227  HA  PHE F   4     112.400  77.370  64.610  1.00  0.00           H
ATOM   3228  CB  PHE F   4     110.640  77.430  65.700  1.00  0.00           C
ATOM   3229  HB1 PHE F   4     111.050  76.660  66.380  1.00  0.00           H
ATOM   3230  HB2 PHE F   4     109.960  77.030  64.920  1.00  0.00           H
ATOM   3231  CG  PHE F   4     109.720  78.240  66.520  1.00  0.00           C
ATOM   3232  CD1 PHE F   4     108.630  78.990  65.950  1.00  0.00           C
ATOM   3233  HD1 PHE F   4     108.480  78.790  64.900  1.00  0.00           H
ATOM   3234  CE1 PHE F   4     107.930  79.900  66.700  1.00  0.00           C
ATOM   3235  HE1 PHE F   4     107.170  80.500  66.220  1.00  0.00           H
ATOM   3236  CZ  PHE F   4     108.220  80.050  68.070  1.00  0.00           C
ATOM   3237  HZ  PHE F   4     107.650  80.820  68.570  1.00  0.00           H
ATOM   3238  CD2 PHE F   4     110.050  78.470  67.870  1.00  0.00           C
ATOM   3239  HD2 PHE F   4     110.790  77.880  68.390  1.00  0.00           H
ATOM   3240  CE2 PHE F   4     109.240  79.300  68.700  1.00  0.00           C
ATOM   3241  HE2 PHE F   4     109.520  79.560  69.710  1.00  0.00           H
ATOM   3242  C   PHE F   4     111.380  79.290  63.990  1.00  0.00           C
ATOM   3243  O   PHE F   4     111.110  80.450  64.270  1.00  0.00           O
ATOM   3244  N   ARG F   5     111.450  78.960  62.690  1.00  0.00           N
ATOM   3245  HN  ARG F   5     111.610  78.040  62.340  1.00  0.00           H
ATOM   3246  CA  ARG F   5     111.140  80.010  61.660  1.00  0.00           C
ATOM   3247  HA  ARG F   5     111.570  80.970  61.930  1.00  0.00           H
ATOM   3248  CB  ARG F   5     111.970  79.730  60.340  1.00  0.00           C
ATOM   3249  HB1 ARG F   5     111.410  79.870  59.390  1.00  0.00           H
ATOM   3250  HB2 ARG F   5     112.260  78.660  60.420  1.00  0.00           H
ATOM   3251  CG  ARG F   5     113.300  80.450  60.350  1.00  0.00           C
ATOM   3252  HG1 ARG F   5     113.180  81.550  60.300  1.00  0.00           H
ATOM   3253  HG2 ARG F   5     113.950  80.180  59.490  1.00  0.00           H
ATOM   3254  CD  ARG F   5     114.150  80.140  61.690  1.00  0.00           C
ATOM   3255  HD1 ARG F   5     114.270  79.040  61.820  1.00  0.00           H
ATOM   3256  HD2 ARG F   5     113.590  80.610  62.530  1.00  0.00           H
ATOM   3257  NE  ARG F   5     115.500  80.750  61.630  1.00  0.00           N
ATOM   3258  HE  ARG F   5     115.710  81.010  60.690  1.00  0.00           H
ATOM   3259  CZ  ARG F   5     116.190  81.400  62.530  1.00  0.00           C
ATOM   3260  NH1 ARG F   5     115.830  81.470  63.810  1.00  0.00           N
ATOM   3261 HH11 ARG F   5     115.150  80.820  64.130  1.00  0.00           H
ATOM   3262 HH12 ARG F   5     116.220  82.150  64.430  1.00  0.00           H
ATOM   3263  NH2 ARG F   5     117.260  82.060  62.130  1.00  0.00           N
ATOM   3264 HH21 ARG F   5     117.460  81.950  61.150  1.00  0.00           H
ATOM   3265 HH22 ARG F   5     117.970  82.390  62.760  1.00  0.00           H
ATOM   3266  C   ARG F   5     109.660  80.330  61.340  1.00  0.00           C
ATOM   3267  O   ARG F   5     109.300  81.350  60.670  1.00  0.00           O
ATOM   3268  N   HIS F   6     108.630  79.600  61.810  1.00  0.00           N
ATOM   3269  HN  HIS F   6     108.780  78.800  62.390  1.00  0.00           H
ATOM   3270  CA  HIS F   6     107.180  80.030  61.690  1.00  0.00           C
ATOM   3271  HA  HIS F   6     107.080  80.370  60.670  1.00  0.00           H
ATOM   3272  CB  HIS F   6     106.170  78.900  61.850  1.00  0.00           C
ATOM   3273  HB1 HIS F   6     106.300  78.340  60.900  1.00  0.00           H
ATOM   3274  HB2 HIS F   6     105.110  79.240  61.850  1.00  0.00           H
ATOM   3275  ND1 HIS F   6     107.320  76.920  62.980  1.00  0.00           N
ATOM   3276  CG  HIS F   6     106.400  77.960  63.050  1.00  0.00           C
ATOM   3277  CE1 HIS F   6     107.250  76.380  64.220  1.00  0.00           C
ATOM   3278  HE1 HIS F   6     107.810  75.490  64.480  1.00  0.00           H
ATOM   3279  NE2 HIS F   6     106.410  77.030  65.020  1.00  0.00           N
ATOM   3280  HE2 HIS F   6     105.980  76.640  65.830  1.00  0.00           H
ATOM   3281  CD2 HIS F   6     105.800  77.980  64.220  1.00  0.00           C
ATOM   3282  HD2 HIS F   6     105.040  78.620  64.650  1.00  0.00           H
ATOM   3283  C   HIS F   6     106.850  81.210  62.710  1.00  0.00           C
ATOM   3284  O   HIS F   6     107.470  81.450  63.770  1.00  0.00           O
ATOM   3285  N   ASP F   7     105.890  82.110  62.290  1.00  0.00           N
ATOM   3286  HN  ASP F   7     105.410  81.960  61.430  1.00  0.00           H
ATOM   3287  CA  ASP F   7     105.280  83.210  63.100  1.00  0.00           C
ATOM   3288  HA  ASP F   7     106.100  83.820  63.450  1.00  0.00           H
ATOM   3289  CB  ASP F   7     104.370  84.020  62.050  1.00  0.00           C
ATOM   3290  HB1 ASP F   7     103.660  83.230  61.720  1.00  0.00           H
ATOM   3291  HB2 ASP F   7     104.910  84.410  61.160  1.00  0.00           H
ATOM   3292  CG  ASP F   7     103.540  85.180  62.590  1.00  0.00           C
ATOM   3293  OD1 ASP F   7     102.560  85.610  61.910  1.00  0.00           O
ATOM   3294  OD2 ASP F   7     103.840  85.660  63.700  1.00  0.00           O
ATOM   3295  C   ASP F   7     104.630  82.630  64.350  1.00  0.00           C
ATOM   3296  O   ASP F   7     104.000  81.570  64.350  1.00  0.00           O
ATOM   3297  N   SER F   8     104.810  83.350  65.370  1.00  0.00           N
ATOM   3298  HN  SER F   8     105.410  84.140  65.320  1.00  0.00           H
ATOM   3299  CA  SER F   8     104.370  83.040  66.760  1.00  0.00           C
ATOM   3300  HA  SER F   8     104.240  81.970  66.710  1.00  0.00           H
ATOM   3301  CB  SER F   8     105.390  83.190  67.880  1.00  0.00           C
ATOM   3302  HB1 SER F   8     106.120  82.350  67.810  1.00  0.00           H
ATOM   3303  HB2 SER F   8     104.950  83.280  68.890  1.00  0.00           H
ATOM   3304  OG  SER F   8     106.080  84.460  67.670  1.00  0.00           O
ATOM   3305  HG1 SER F   8     106.660  84.250  66.930  1.00  0.00           H
ATOM   3306  C   SER F   8     103.100  83.880  67.130  1.00  0.00           C
ATOM   3307  O   SER F   8     102.480  83.610  68.110  1.00  0.00           O
ATOM   3308  N   GLY F   9     102.690  84.820  66.230  1.00  0.00           N
ATOM   3309  HN  GLY F   9     103.130  84.890  65.340  1.00  0.00           H
ATOM   3310  CA  GLY F   9     101.510  85.670  66.410  1.00  0.00           C
ATOM   3311  HA1 GLY F   9     101.460  86.410  65.620  1.00  0.00           H
ATOM   3312  HA2 GLY F   9     100.680  84.980  66.460  1.00  0.00           H
ATOM   3313  C   GLY F   9     101.520  86.560  67.700  1.00  0.00           C
ATOM   3314  O   GLY F   9     102.530  87.030  68.110  1.00  0.00           O
ATOM   3315  N   TYR F  10     100.340  86.830  68.220  1.00  0.00           N
ATOM   3316  HN  TYR F  10      99.550  86.420  67.770  1.00  0.00           H
ATOM   3317  CA  TYR F  10     100.060  87.870  69.190  1.00  0.00           C
ATOM   3318  HA  TYR F  10     100.940  88.490  69.290  1.00  0.00           H
ATOM   3319  CB  TYR F  10      98.890  88.680  68.520  1.00  0.00           C
ATOM   3320  HB1 TYR F  10      98.180  87.960  68.060  1.00  0.00           H
ATOM   3321  HB2 TYR F  10      99.260  89.180  67.610  1.00  0.00           H
ATOM   3322  CG  TYR F  10      98.210  89.730  69.360  1.00  0.00           C
ATOM   3323  CD1 TYR F  10      98.920  90.450  70.390  1.00  0.00           C
ATOM   3324  HD1 TYR F  10      99.920  90.150  70.660  1.00  0.00           H
ATOM   3325  CE1 TYR F  10      98.340  91.500  71.020  1.00  0.00           C
ATOM   3326  HE1 TYR F  10      98.860  92.000  71.820  1.00  0.00           H
ATOM   3327  CZ  TYR F  10      97.000  91.840  70.660  1.00  0.00           C
ATOM   3328  OH  TYR F  10      96.310  92.960  71.240  1.00  0.00           O
ATOM   3329  HH  TYR F  10      96.980  93.410  71.760  1.00  0.00           H
ATOM   3330  CD2 TYR F  10      96.950  90.060  68.980  1.00  0.00           C
ATOM   3331  HD2 TYR F  10      96.490  89.580  68.140  1.00  0.00           H
ATOM   3332  CE2 TYR F  10      96.290  91.050  69.690  1.00  0.00           C
ATOM   3333  HE2 TYR F  10      95.280  91.330  69.420  1.00  0.00           H
ATOM   3334  C   TYR F  10      99.810  87.240  70.620  1.00  0.00           C
ATOM   3335  O   TYR F  10      98.910  86.450  70.870  1.00  0.00           O
ATOM   3336  N   GLU F  11     100.710  87.640  71.570  1.00  0.00           N
ATOM   3337  HN  GLU F  11     101.470  88.250  71.370  1.00  0.00           H
ATOM   3338  CA  GLU F  11     100.590  87.330  72.990  1.00  0.00           C
ATOM   3339  HA  GLU F  11     100.200  86.320  72.990  1.00  0.00           H
ATOM   3340  CB  GLU F  11     101.940  87.410  73.720  1.00  0.00           C
ATOM   3341  HB1 GLU F  11     101.730  87.200  74.790  1.00  0.00           H
ATOM   3342  HB2 GLU F  11     102.410  88.410  73.580  1.00  0.00           H
ATOM   3343  CG  GLU F  11     103.080  86.410  73.250  1.00  0.00           C
ATOM   3344  HG1 GLU F  11     103.380  86.560  72.190  1.00  0.00           H
ATOM   3345  HG2 GLU F  11     102.780  85.350  73.410  1.00  0.00           H
ATOM   3346  CD  GLU F  11     104.330  86.660  74.010  1.00  0.00           C
ATOM   3347  OE1 GLU F  11     104.460  86.390  75.270  1.00  0.00           O
ATOM   3348  OE2 GLU F  11     105.300  87.010  73.370  1.00  0.00           O
ATOM   3349  C   GLU F  11      99.540  88.240  73.700  1.00  0.00           C
ATOM   3350  O   GLU F  11      99.840  89.380  73.990  1.00  0.00           O
ATOM   3351  N   VAL F  12      98.350  87.660  74.060  1.00  0.00           N
ATOM   3352  HN  VAL F  12      98.130  86.700  73.860  1.00  0.00           H
ATOM   3353  CA  VAL F  12      97.280  88.530  74.520  1.00  0.00           C
ATOM   3354  HA  VAL F  12      97.360  89.510  74.080  1.00  0.00           H
ATOM   3355  CB  VAL F  12      95.890  88.000  74.180  1.00  0.00           C
ATOM   3356  HB  VAL F  12      95.110  88.700  74.530  1.00  0.00           H
ATOM   3357  CG1 VAL F  12      95.610  87.950  72.650  1.00  0.00           C
ATOM   3358 HG11 VAL F  12      96.020  87.010  72.230  1.00  0.00           H
ATOM   3359 HG12 VAL F  12      94.540  87.780  72.430  1.00  0.00           H
ATOM   3360 HG13 VAL F  12      95.930  88.900  72.170  1.00  0.00           H
ATOM   3361  CG2 VAL F  12      95.720  86.620  74.900  1.00  0.00           C
ATOM   3362 HG21 VAL F  12      96.520  85.890  74.660  1.00  0.00           H
ATOM   3363 HG22 VAL F  12      95.590  86.900  75.970  1.00  0.00           H
ATOM   3364 HG23 VAL F  12      94.810  86.170  74.440  1.00  0.00           H
ATOM   3365  C   VAL F  12      97.300  88.760  76.030  1.00  0.00           C
ATOM   3366  O   VAL F  12      98.010  88.120  76.830  1.00  0.00           O
ATOM   3367  N   HIS F  13      96.570  89.760  76.510  1.00  0.00           N
ATOM   3368  HN  HIS F  13      96.030  90.310  75.880  1.00  0.00           H
ATOM   3369  CA  HIS F  13      96.620  90.140  77.870  1.00  0.00           C
ATOM   3370  HA  HIS F  13      96.620  89.260  78.500  1.00  0.00           H
ATOM   3371  CB  HIS F  13      97.880  90.970  78.280  1.00  0.00           C
ATOM   3372  HB1 HIS F  13      97.770  91.410  79.290  1.00  0.00           H
ATOM   3373  HB2 HIS F  13      97.960  91.820  77.570  1.00  0.00           H
ATOM   3374  ND1 HIS F  13      99.750  89.960  79.550  1.00  0.00           N
ATOM   3375  CG  HIS F  13      99.160  90.270  78.290  1.00  0.00           C
ATOM   3376  CE1 HIS F  13     101.030  89.890  79.250  1.00  0.00           C
ATOM   3377  HE1 HIS F  13     101.810  89.760  80.010  1.00  0.00           H
ATOM   3378  NE2 HIS F  13     101.350  90.080  77.940  1.00  0.00           N
ATOM   3379  HE2 HIS F  13     102.160  89.770  77.440  1.00  0.00           H
ATOM   3380  CD2 HIS F  13     100.110  90.340  77.300  1.00  0.00           C
ATOM   3381  HD2 HIS F  13     100.030  90.670  76.280  1.00  0.00           H
ATOM   3382  C   HIS F  13      95.420  90.990  78.200  1.00  0.00           C
ATOM   3383  O   HIS F  13      94.870  91.550  77.320  1.00  0.00           O
ATOM   3384  N   HIS F  14      95.030  91.040  79.480  1.00  0.00           N
ATOM   3385  HN  HIS F  14      95.620  90.700  80.210  1.00  0.00           H
ATOM   3386  CA  HIS F  14      93.970  91.880  80.010  1.00  0.00           C
ATOM   3387  HA  HIS F  14      93.870  92.800  79.440  1.00  0.00           H
ATOM   3388  CB  HIS F  14      92.640  91.080  79.950  1.00  0.00           C
ATOM   3389  HB1 HIS F  14      92.800  90.090  80.430  1.00  0.00           H
ATOM   3390  HB2 HIS F  14      92.370  90.920  78.880  1.00  0.00           H
ATOM   3391  ND1 HIS F  14      90.990  92.870  79.690  1.00  0.00           N
ATOM   3392  CG  HIS F  14      91.420  91.770  80.420  1.00  0.00           C
ATOM   3393  CE1 HIS F  14      89.740  93.040  80.020  1.00  0.00           C
ATOM   3394  HE1 HIS F  14      89.050  93.780  79.620  1.00  0.00           H
ATOM   3395  NE2 HIS F  14      89.340  92.110  80.900  1.00  0.00           N
ATOM   3396  HE2 HIS F  14      88.430  91.960  81.280  1.00  0.00           H
ATOM   3397  CD2 HIS F  14      90.390  91.330  81.200  1.00  0.00           C
ATOM   3398  HD2 HIS F  14      90.360  90.490  81.880  1.00  0.00           H
ATOM   3399  C   HIS F  14      94.310  92.090  81.440  1.00  0.00           C
ATOM   3400  O   HIS F  14      95.100  91.400  81.930  1.00  0.00           O
ATOM   3401  N   GLN F  15      93.700  93.150  82.060  1.00  0.00           N
ATOM   3402  HN  GLN F  15      93.180  93.850  81.570  1.00  0.00           H
ATOM   3403  CA  GLN F  15      93.770  93.680  83.370  1.00  0.00           C
ATOM   3404  HA  GLN F  15      94.590  94.390  83.300  1.00  0.00           H
ATOM   3405  CB  GLN F  15      92.530  94.470  83.790  1.00  0.00           C
ATOM   3406  HB1 GLN F  15      92.700  95.430  83.250  1.00  0.00           H
ATOM   3407  HB2 GLN F  15      92.540  94.790  84.860  1.00  0.00           H
ATOM   3408  CG  GLN F  15      91.110  93.900  83.390  1.00  0.00           C
ATOM   3409  HG1 GLN F  15      91.010  92.910  83.890  1.00  0.00           H
ATOM   3410  HG2 GLN F  15      90.980  93.760  82.290  1.00  0.00           H
ATOM   3411  CD  GLN F  15      89.850  94.640  83.830  1.00  0.00           C
ATOM   3412  OE1 GLN F  15      89.290  95.420  83.080  1.00  0.00           O
ATOM   3413  NE2 GLN F  15      89.380  94.470  85.060  1.00  0.00           N
ATOM   3414 HE21 GLN F  15      89.920  94.230  85.870  1.00  0.00           H
ATOM   3415 HE22 GLN F  15      88.500  94.920  85.230  1.00  0.00           H
ATOM   3416  C   GLN F  15      93.980  92.660  84.580  1.00  0.00           C
ATOM   3417  O   GLN F  15      93.480  91.520  84.650  1.00  0.00           O
ATOM   3418  N   LYS F  16      94.750  93.150  85.520  1.00  0.00           N
ATOM   3419  HN  LYS F  16      95.170  94.050  85.410  1.00  0.00           H
ATOM   3420  CA  LYS F  16      95.040  92.500  86.730  1.00  0.00           C
ATOM   3421  HA  LYS F  16      95.370  91.490  86.550  1.00  0.00           H
ATOM   3422  CB  LYS F  16      96.140  93.160  87.450  1.00  0.00           C
ATOM   3423  HB1 LYS F  16      96.300  92.810  88.490  1.00  0.00           H
ATOM   3424  HB2 LYS F  16      95.920  94.250  87.480  1.00  0.00           H
ATOM   3425  CG  LYS F  16      97.530  92.900  86.820  1.00  0.00           C
ATOM   3426  HG1 LYS F  16      97.720  91.810  86.700  1.00  0.00           H
ATOM   3427  HG2 LYS F  16      98.260  93.210  87.600  1.00  0.00           H
ATOM   3428  CD  LYS F  16      97.930  93.730  85.500  1.00  0.00           C
ATOM   3429  HD1 LYS F  16      97.070  93.550  84.820  1.00  0.00           H
ATOM   3430  HD2 LYS F  16      98.080  94.810  85.710  1.00  0.00           H
ATOM   3431  CE  LYS F  16      99.310  93.120  85.080  1.00  0.00           C
ATOM   3432  HE1 LYS F  16      99.190  92.010  85.070  1.00  0.00           H
ATOM   3433  HE2 LYS F  16     100.160  93.490  85.690  1.00  0.00           H
ATOM   3434  NZ  LYS F  16      99.570  93.540  83.710  1.00  0.00           N
ATOM   3435  HZ1 LYS F  16      98.810  93.320  83.030  1.00  0.00           H
ATOM   3436  HZ2 LYS F  16      99.660  94.570  83.680  1.00  0.00           H
ATOM   3437  HZ3 LYS F  16     100.410  93.100  83.290  1.00  0.00           H
ATOM   3438  C   LYS F  16      93.840  92.450  87.690  1.00  0.00           C
ATOM   3439  O   LYS F  16      92.880  93.230  87.600  1.00  0.00           O
ATOM   3440  N   LEU F  17      93.800  91.520  88.650  1.00  0.00           N
ATOM   3441  HN  LEU F  17      94.520  90.840  88.820  1.00  0.00           H
ATOM   3442  CA  LEU F  17      92.680  91.330  89.580  1.00  0.00           C
ATOM   3443  HA  LEU F  17      91.780  91.160  89.020  1.00  0.00           H
ATOM   3444  CB  LEU F  17      92.950  89.980  90.290  1.00  0.00           C
ATOM   3445  HB1 LEU F  17      93.910  90.050  90.840  1.00  0.00           H
ATOM   3446  HB2 LEU F  17      93.070  89.200  89.510  1.00  0.00           H
ATOM   3447  CG  LEU F  17      91.880  89.500  91.290  1.00  0.00           C
ATOM   3448  HG  LEU F  17      91.770  90.310  92.040  1.00  0.00           H
ATOM   3449  CD1 LEU F  17      90.540  89.210  90.570  1.00  0.00           C
ATOM   3450 HD11 LEU F  17      90.240  90.020  89.880  1.00  0.00           H
ATOM   3451 HD12 LEU F  17      90.690  88.260  90.010  1.00  0.00           H
ATOM   3452 HD13 LEU F  17      89.700  89.000  91.260  1.00  0.00           H
ATOM   3453  CD2 LEU F  17      92.400  88.260  92.040  1.00  0.00           C
ATOM   3454 HD21 LEU F  17      93.330  88.620  92.520  1.00  0.00           H
ATOM   3455 HD22 LEU F  17      91.690  87.840  92.780  1.00  0.00           H
ATOM   3456 HD23 LEU F  17      92.710  87.510  91.280  1.00  0.00           H
ATOM   3457  C   LEU F  17      92.360  92.540  90.460  1.00  0.00           C
ATOM   3458  O   LEU F  17      93.280  93.290  90.810  1.00  0.00           O
ATOM   3459  N   VAL F  18      91.100  92.790  90.680  1.00  0.00           N
ATOM   3460  HN  VAL F  18      90.350  92.260  90.290  1.00  0.00           H
ATOM   3461  CA  VAL F  18      90.550  93.690  91.650  1.00  0.00           C
ATOM   3462  HA  VAL F  18      90.930  94.640  91.280  1.00  0.00           H
ATOM   3463  CB  VAL F  18      89.080  93.840  91.560  1.00  0.00           C
ATOM   3464  HB  VAL F  18      88.900  94.030  90.480  1.00  0.00           H
ATOM   3465  CG1 VAL F  18      88.310  92.560  91.980  1.00  0.00           C
ATOM   3466 HG11 VAL F  18      88.130  92.580  93.080  1.00  0.00           H
ATOM   3467 HG12 VAL F  18      87.280  92.590  91.560  1.00  0.00           H
ATOM   3468 HG13 VAL F  18      88.940  91.680  91.720  1.00  0.00           H
ATOM   3469  CG2 VAL F  18      88.640  95.110  92.380  1.00  0.00           C
ATOM   3470 HG21 VAL F  18      89.010  96.130  92.140  1.00  0.00           H
ATOM   3471 HG22 VAL F  18      87.540  95.170  92.250  1.00  0.00           H
ATOM   3472 HG23 VAL F  18      88.670  95.000  93.490  1.00  0.00           H
ATOM   3473  C   VAL F  18      91.030  93.450  93.170  1.00  0.00           C
ATOM   3474  O   VAL F  18      91.030  92.320  93.690  1.00  0.00           O
ATOM   3475  N   PHE F  19      91.330  94.530  94.000  1.00  0.00           N
ATOM   3476  HN  PHE F  19      91.300  95.490  93.720  1.00  0.00           H
ATOM   3477  CA  PHE F  19      91.550  94.470  95.420  1.00  0.00           C
ATOM   3478  HA  PHE F  19      90.840  93.790  95.880  1.00  0.00           H
ATOM   3479  CB  PHE F  19      92.990  93.990  95.760  1.00  0.00           C
ATOM   3480  HB1 PHE F  19      93.760  94.560  95.200  1.00  0.00           H
ATOM   3481  HB2 PHE F  19      93.220  92.990  95.320  1.00  0.00           H
ATOM   3482  CG  PHE F  19      93.310  93.910  97.260  1.00  0.00           C
ATOM   3483  CD1 PHE F  19      92.780  92.910  98.080  1.00  0.00           C
ATOM   3484  HD1 PHE F  19      92.190  92.190  97.520  1.00  0.00           H
ATOM   3485  CE1 PHE F  19      93.170  92.730  99.490  1.00  0.00           C
ATOM   3486  HE1 PHE F  19      92.740  91.870  99.970  1.00  0.00           H
ATOM   3487  CZ  PHE F  19      94.030  93.690 100.060  1.00  0.00           C
ATOM   3488  HZ  PHE F  19      94.360  93.680 101.090  1.00  0.00           H
ATOM   3489  CD2 PHE F  19      94.290  94.730  97.830  1.00  0.00           C
ATOM   3490  HD2 PHE F  19      94.780  95.500  97.260  1.00  0.00           H
ATOM   3491  CE2 PHE F  19      94.540  94.730  99.190  1.00  0.00           C
ATOM   3492  HE2 PHE F  19      95.240  95.400  99.660  1.00  0.00           H
ATOM   3493  C   PHE F  19      91.260  95.750  96.200  1.00  0.00           C
ATOM   3494  O   PHE F  19      91.690  96.850  95.890  1.00  0.00           O
ATOM   3495  N   PHE F  20      90.560  95.650  97.330  1.00  0.00           N
ATOM   3496  HN  PHE F  20      90.200  94.810  97.730  1.00  0.00           H
ATOM   3497  CA  PHE F  20      90.250  96.850  98.160  1.00  0.00           C
ATOM   3498  HA  PHE F  20      90.840  97.710  97.890  1.00  0.00           H
ATOM   3499  CB  PHE F  20      88.760  97.210  98.170  1.00  0.00           C
ATOM   3500  HB1 PHE F  20      88.600  98.200  98.650  1.00  0.00           H
ATOM   3501  HB2 PHE F  20      88.250  96.390  98.710  1.00  0.00           H
ATOM   3502  CG  PHE F  20      88.160  97.310  96.780  1.00  0.00           C
ATOM   3503  CD1 PHE F  20      87.120  96.360  96.440  1.00  0.00           C
ATOM   3504  HD1 PHE F  20      86.780  95.630  97.160  1.00  0.00           H
ATOM   3505  CE1 PHE F  20      86.620  96.390  95.140  1.00  0.00           C
ATOM   3506  HE1 PHE F  20      85.900  95.680  94.770  1.00  0.00           H
ATOM   3507  CZ  PHE F  20      86.900  97.420  94.260  1.00  0.00           C
ATOM   3508  HZ  PHE F  20      86.500  97.400  93.260  1.00  0.00           H
ATOM   3509  CD2 PHE F  20      88.480  98.280  95.800  1.00  0.00           C
ATOM   3510  HD2 PHE F  20      89.210  99.010  96.110  1.00  0.00           H
ATOM   3511  CE2 PHE F  20      87.870  98.370  94.550  1.00  0.00           C
ATOM   3512  HE2 PHE F  20      88.120  99.180  93.870  1.00  0.00           H
ATOM   3513  C   PHE F  20      90.650  96.520  99.540  1.00  0.00           C
ATOM   3514  O   PHE F  20      90.640  95.370  99.960  1.00  0.00           O
ATOM   3515  N   ALA F  21      91.070  97.510 100.390  1.00  0.00           N
ATOM   3516  HN  ALA F  21      91.110  98.480 100.160  1.00  0.00           H
ATOM   3517  CA  ALA F  21      91.640  97.170 101.680  1.00  0.00           C
ATOM   3518  HA  ALA F  21      92.110  96.190 101.630  1.00  0.00           H
ATOM   3519  CB  ALA F  21      92.790  98.110 102.070  1.00  0.00           C
ATOM   3520  HB1 ALA F  21      93.580  98.020 101.290  1.00  0.00           H
ATOM   3521  HB2 ALA F  21      92.540  99.190 102.100  1.00  0.00           H
ATOM   3522  HB3 ALA F  21      93.160  97.720 103.040  1.00  0.00           H
ATOM   3523  C   ALA F  21      90.570  96.990 102.790  1.00  0.00           C
ATOM   3524  O   ALA F  21      89.790  97.920 103.100  1.00  0.00           O
ATOM   3525  N   GLU F  22      90.540  95.770 103.410  1.00  0.00           N
ATOM   3526  HN  GLU F  22      90.970  94.930 103.080  1.00  0.00           H
ATOM   3527  CA  GLU F  22      89.790  95.570 104.600  1.00  0.00           C
ATOM   3528  HA  GLU F  22      88.770  95.870 104.410  1.00  0.00           H
ATOM   3529  CB  GLU F  22      89.780  94.070 104.930  1.00  0.00           C
ATOM   3530  HB1 GLU F  22      90.800  93.670 104.760  1.00  0.00           H
ATOM   3531  HB2 GLU F  22      89.110  93.500 104.250  1.00  0.00           H
ATOM   3532  CG  GLU F  22      89.250  93.690 106.400  1.00  0.00           C
ATOM   3533  HG1 GLU F  22      88.360  94.300 106.670  1.00  0.00           H
ATOM   3534  HG2 GLU F  22      90.020  93.730 107.190  1.00  0.00           H
ATOM   3535  CD  GLU F  22      88.760  92.200 106.520  1.00  0.00           C
ATOM   3536  OE1 GLU F  22      89.510  91.220 106.850  1.00  0.00           O
ATOM   3537  OE2 GLU F  22      87.580  92.010 106.210  1.00  0.00           O
ATOM   3538  C   GLU F  22      90.220  96.370 105.840  1.00  0.00           C
ATOM   3539  O   GLU F  22      91.410  96.410 106.080  1.00  0.00           O
ATOM   3540  N   ASP F  23      89.330  96.980 106.660  1.00  0.00           N
ATOM   3541  HN  ASP F  23      88.400  96.900 106.310  1.00  0.00           H
ATOM   3542  CA  ASP F  23      89.690  97.660 107.860  1.00  0.00           C
ATOM   3543  HA  ASP F  23      90.460  98.390 107.660  1.00  0.00           H
ATOM   3544  CB  ASP F  23      88.480  98.390 108.460  1.00  0.00           C
ATOM   3545  HB1 ASP F  23      88.810  98.590 109.500  1.00  0.00           H
ATOM   3546  HB2 ASP F  23      87.550  97.780 108.430  1.00  0.00           H
ATOM   3547  CG  ASP F  23      88.080  99.640 107.740  1.00  0.00           C
ATOM   3548  OD1 ASP F  23      88.660  99.940 106.670  1.00  0.00           O
ATOM   3549  OD2 ASP F  23      87.170 100.310 108.160  1.00  0.00           O
ATOM   3550  C   ASP F  23      90.250  96.620 108.930  1.00  0.00           C
ATOM   3551  O   ASP F  23      89.830  95.480 109.060  1.00  0.00           O
ATOM   3552  N   VAL F  24      91.320  97.040 109.680  1.00  0.00           N
ATOM   3553  HN  VAL F  24      91.660  97.960 109.510  1.00  0.00           H
ATOM   3554  CA  VAL F  24      91.980  96.250 110.670  1.00  0.00           C
ATOM   3555  HA  VAL F  24      92.000  95.210 110.380  1.00  0.00           H
ATOM   3556  CB  VAL F  24      93.390  96.780 110.910  1.00  0.00           C
ATOM   3557  HB  VAL F  24      93.350  97.510 111.750  1.00  0.00           H
ATOM   3558  CG1 VAL F  24      94.280  95.680 111.520  1.00  0.00           C
ATOM   3559 HG11 VAL F  24      94.390  94.910 110.720  1.00  0.00           H
ATOM   3560 HG12 VAL F  24      95.270  96.160 111.660  1.00  0.00           H
ATOM   3561 HG13 VAL F  24      93.930  95.260 112.490  1.00  0.00           H
ATOM   3562  CG2 VAL F  24      94.120  97.490 109.740  1.00  0.00           C
ATOM   3563 HG21 VAL F  24      94.220  96.930 108.780  1.00  0.00           H
ATOM   3564 HG22 VAL F  24      93.580  98.440 109.500  1.00  0.00           H
ATOM   3565 HG23 VAL F  24      95.170  97.680 110.040  1.00  0.00           H
ATOM   3566  C   VAL F  24      91.150  96.340 111.880  1.00  0.00           C
ATOM   3567  O   VAL F  24      90.670  97.380 112.250  1.00  0.00           O
ATOM   3568  N   GLY F  25      90.970  95.230 112.640  1.00  0.00           N
ATOM   3569  HN  GLY F  25      91.390  94.360 112.370  1.00  0.00           H
ATOM   3570  CA  GLY F  25      90.070  95.270 113.800  1.00  0.00           C
ATOM   3571  HA1 GLY F  25      90.430  94.340 114.230  1.00  0.00           H
ATOM   3572  HA2 GLY F  25      90.230  96.100 114.480  1.00  0.00           H
ATOM   3573  C   GLY F  25      88.590  95.260 113.470  1.00  0.00           C
ATOM   3574  O   GLY F  25      88.130  94.910 112.420  1.00  0.00           O
ATOM   3575  N   SER F  26      87.830  95.650 114.490  1.00  0.00           N
ATOM   3576  HN  SER F  26      88.210  95.940 115.370  1.00  0.00           H
ATOM   3577  CA  SER F  26      86.420  95.320 114.470  1.00  0.00           C
ATOM   3578  HA  SER F  26      86.190  94.580 113.710  1.00  0.00           H
ATOM   3579  CB  SER F  26      85.820  94.940 115.800  1.00  0.00           C
ATOM   3580  HB1 SER F  26      84.720  94.850 115.780  1.00  0.00           H
ATOM   3581  HB2 SER F  26      86.100  95.620 116.640  1.00  0.00           H
ATOM   3582  OG  SER F  26      86.510  93.720 116.170  1.00  0.00           O
ATOM   3583  HG1 SER F  26      86.210  92.990 115.620  1.00  0.00           H
ATOM   3584  C   SER F  26      85.670  96.540 114.030  1.00  0.00           C
ATOM   3585  O   SER F  26      84.580  96.400 113.540  1.00  0.00           O
ATOM   3586  N   ASN F  27      86.260  97.750 114.050  1.00  0.00           N
ATOM   3587  HN  ASN F  27      87.220  97.690 114.300  1.00  0.00           H
ATOM   3588  CA  ASN F  27      85.780  99.010 113.480  1.00  0.00           C
ATOM   3589  HA  ASN F  27      84.750  99.190 113.730  1.00  0.00           H
ATOM   3590  CB  ASN F  27      86.550 100.280 114.010  1.00  0.00           C
ATOM   3591  HB1 ASN F  27      86.330 101.210 113.440  1.00  0.00           H
ATOM   3592  HB2 ASN F  27      87.660 100.190 114.020  1.00  0.00           H
ATOM   3593  CG  ASN F  27      86.070 100.470 115.430  1.00  0.00           C
ATOM   3594  OD1 ASN F  27      85.340  99.670 116.060  1.00  0.00           O
ATOM   3595  ND2 ASN F  27      86.220 101.770 115.870  1.00  0.00           N
ATOM   3596 HD21 ASN F  27      85.720 102.080 116.670  1.00  0.00           H
ATOM   3597 HD22 ASN F  27      86.560 102.490 115.250  1.00  0.00           H
ATOM   3598  C   ASN F  27      85.940  99.000 112.010  1.00  0.00           C
ATOM   3599  O   ASN F  27      86.880  99.600 111.470  1.00  0.00           O
ATOM   3600  N   LYS F  28      85.040  98.340 111.350  1.00  0.00           N
ATOM   3601  HN  LYS F  28      84.490  97.700 111.880  1.00  0.00           H
ATOM   3602  CA  LYS F  28      84.910  98.280 109.930  1.00  0.00           C
ATOM   3603  HA  LYS F  28      85.790  98.730 109.480  1.00  0.00           H
ATOM   3604  CB  LYS F  28      84.720  96.800 109.640  1.00  0.00           C
ATOM   3605  HB1 LYS F  28      84.480  96.710 108.560  1.00  0.00           H
ATOM   3606  HB2 LYS F  28      83.770  96.410 110.070  1.00  0.00           H
ATOM   3607  CG  LYS F  28      85.930  95.850 109.990  1.00  0.00           C
ATOM   3608  HG1 LYS F  28      85.920  95.600 111.070  1.00  0.00           H
ATOM   3609  HG2 LYS F  28      86.810  96.490 109.770  1.00  0.00           H
ATOM   3610  CD  LYS F  28      86.000  94.560 109.070  1.00  0.00           C
ATOM   3611  HD1 LYS F  28      84.970  94.220 108.820  1.00  0.00           H
ATOM   3612  HD2 LYS F  28      86.570  94.840 108.160  1.00  0.00           H
ATOM   3613  CE  LYS F  28      86.790  93.320 109.610  1.00  0.00           C
ATOM   3614  HE1 LYS F  28      86.910  92.550 108.820  1.00  0.00           H
ATOM   3615  HE2 LYS F  28      86.180  92.820 110.390  1.00  0.00           H
ATOM   3616  NZ  LYS F  28      88.160  93.600 110.160  1.00  0.00           N
ATOM   3617  HZ1 LYS F  28      88.190  94.100 111.060  1.00  0.00           H
ATOM   3618  HZ2 LYS F  28      88.590  92.650 110.270  1.00  0.00           H
ATOM   3619  HZ3 LYS F  28      88.820  94.190 109.620  1.00  0.00           H
ATOM   3620  C   LYS F  28      83.720  99.080 109.530  1.00  0.00           C
ATOM   3621  O   LYS F  28      82.640  98.990 110.150  1.00  0.00           O
ATOM   3622  N   GLY F  29      83.750  99.880 108.410  1.00  0.00           N
ATOM   3623  HN  GLY F  29      84.580 100.030 107.870  1.00  0.00           H
ATOM   3624  CA  GLY F  29      82.550 100.760 107.950  1.00  0.00           C
ATOM   3625  HA1 GLY F  29      81.790 100.760 108.710  1.00  0.00           H
ATOM   3626  HA2 GLY F  29      83.000 101.750 107.930  1.00  0.00           H
ATOM   3627  C   GLY F  29      82.020 100.350 106.630  1.00  0.00           C
ATOM   3628  O   GLY F  29      80.920 100.650 106.270  1.00  0.00           O
ATOM   3629  N   ALA F  30      82.860  99.690 105.860  1.00  0.00           N
ATOM   3630  HN  ALA F  30      83.780  99.500 106.210  1.00  0.00           H
ATOM   3631  CA  ALA F  30      82.490  98.990 104.650  1.00  0.00           C
ATOM   3632  HA  ALA F  30      81.420  98.980 104.540  1.00  0.00           H
ATOM   3633  CB  ALA F  30      82.990  99.830 103.420  1.00  0.00           C
ATOM   3634  HB1 ALA F  30      82.780  99.350 102.440  1.00  0.00           H
ATOM   3635  HB2 ALA F  30      82.300 100.700 103.450  1.00  0.00           H
ATOM   3636  HB3 ALA F  30      84.060 100.120 103.510  1.00  0.00           H
ATOM   3637  C   ALA F  30      83.180  97.660 104.640  1.00  0.00           C
ATOM   3638  O   ALA F  30      84.250  97.470 105.210  1.00  0.00           O
ATOM   3639  N   ILE F  31      82.600  96.640 103.970  1.00  0.00           N
ATOM   3640  HN  ILE F  31      81.790  96.840 103.430  1.00  0.00           H
ATOM   3641  CA  ILE F  31      83.030  95.250 104.050  1.00  0.00           C
ATOM   3642  HA  ILE F  31      83.890  95.140 104.680  1.00  0.00           H
ATOM   3643  CB  ILE F  31      82.000  94.360 104.680  1.00  0.00           C
ATOM   3644  HB  ILE F  31      81.070  94.400 104.070  1.00  0.00           H
ATOM   3645  CG2 ILE F  31      82.460  92.880 104.780  1.00  0.00           C
ATOM   3646 HG21 ILE F  31      81.660  92.360 105.360  1.00  0.00           H
ATOM   3647 HG22 ILE F  31      82.450  92.510 103.730  1.00  0.00           H
ATOM   3648 HG23 ILE F  31      83.510  92.770 105.120  1.00  0.00           H
ATOM   3649  CG1 ILE F  31      81.590  94.870 106.070  1.00  0.00           C
ATOM   3650 HG11 ILE F  31      80.940  94.060 106.460  1.00  0.00           H
ATOM   3651 HG12 ILE F  31      81.090  95.860 106.070  1.00  0.00           H
ATOM   3652  CD  ILE F  31      82.770  95.040 106.990  1.00  0.00           C
ATOM   3653  HD1 ILE F  31      83.230  94.060 107.260  1.00  0.00           H
ATOM   3654  HD2 ILE F  31      83.530  95.690 106.520  1.00  0.00           H
ATOM   3655  HD3 ILE F  31      82.510  95.620 107.910  1.00  0.00           H
ATOM   3656  C   ILE F  31      83.350  94.740 102.640  1.00  0.00           C
ATOM   3657  O   ILE F  31      82.660  95.060 101.680  1.00  0.00           O
ATOM   3658  N   ILE F  32      84.500  94.070 102.530  1.00  0.00           N
ATOM   3659  HN  ILE F  32      85.040  93.860 103.340  1.00  0.00           H
ATOM   3660  CA  ILE F  32      85.050  93.530 101.190  1.00  0.00           C
ATOM   3661  HA  ILE F  32      84.420  93.840 100.380  1.00  0.00           H
ATOM   3662  CB  ILE F  32      86.460  93.970 101.080  1.00  0.00           C
ATOM   3663  HB  ILE F  32      87.150  93.460 101.790  1.00  0.00           H
ATOM   3664  CG2 ILE F  32      86.850  93.610  99.590  1.00  0.00           C
ATOM   3665 HG21 ILE F  32      87.860  93.980  99.300  1.00  0.00           H
ATOM   3666 HG22 ILE F  32      86.880  92.500  99.540  1.00  0.00           H
ATOM   3667 HG23 ILE F  32      86.170  94.020  98.820  1.00  0.00           H
ATOM   3668  CG1 ILE F  32      86.630  95.530 101.300  1.00  0.00           C
ATOM   3669 HG11 ILE F  32      87.710  95.740 101.130  1.00  0.00           H
ATOM   3670 HG12 ILE F  32      86.340  95.830 102.330  1.00  0.00           H
ATOM   3671  CD  ILE F  32      85.780  96.430 100.380  1.00  0.00           C
ATOM   3672  HD1 ILE F  32      85.900  96.320  99.280  1.00  0.00           H
ATOM   3673  HD2 ILE F  32      84.720  96.390 100.720  1.00  0.00           H
ATOM   3674  HD3 ILE F  32      85.980  97.520 100.540  1.00  0.00           H
ATOM   3675  C   ILE F  32      84.990  92.000 101.330  1.00  0.00           C
ATOM   3676  O   ILE F  32      85.390  91.410 102.350  1.00  0.00           O
ATOM   3677  N   GLY F  33      84.410  91.260 100.310  1.00  0.00           N
ATOM   3678  HN  GLY F  33      84.280  91.720  99.430  1.00  0.00           H
ATOM   3679  CA  GLY F  33      83.960  89.840 100.330  1.00  0.00           C
ATOM   3680  HA1 GLY F  33      84.520  89.300 101.080  1.00  0.00           H
ATOM   3681  HA2 GLY F  33      82.900  90.000 100.450  1.00  0.00           H
ATOM   3682  C   GLY F  33      84.410  89.150  99.030  1.00  0.00           C
ATOM   3683  O   GLY F  33      83.820  88.310  98.410  1.00  0.00           O
ATOM   3684  N   LEU F  34      85.580  89.530  98.510  1.00  0.00           N
ATOM   3685  HN  LEU F  34      86.140  90.140  99.060  1.00  0.00           H
ATOM   3686  CA  LEU F  34      85.910  89.180  97.120  1.00  0.00           C
ATOM   3687  HA  LEU F  34      85.060  89.450  96.510  1.00  0.00           H
ATOM   3688  CB  LEU F  34      87.130  90.070  96.590  1.00  0.00           C
ATOM   3689  HB1 LEU F  34      87.450  89.680  95.600  1.00  0.00           H
ATOM   3690  HB2 LEU F  34      88.030  89.960  97.230  1.00  0.00           H
ATOM   3691  CG  LEU F  34      86.710  91.540  96.440  1.00  0.00           C
ATOM   3692  HG  LEU F  34      86.100  91.850  97.310  1.00  0.00           H
ATOM   3693  CD1 LEU F  34      87.920  92.520  96.380  1.00  0.00           C
ATOM   3694 HD11 LEU F  34      87.530  93.460  96.820  1.00  0.00           H
ATOM   3695 HD12 LEU F  34      88.790  92.140  96.960  1.00  0.00           H
ATOM   3696 HD13 LEU F  34      88.240  92.730  95.340  1.00  0.00           H
ATOM   3697  CD2 LEU F  34      85.770  91.670  95.210  1.00  0.00           C
ATOM   3698 HD21 LEU F  34      86.180  91.140  94.330  1.00  0.00           H
ATOM   3699 HD22 LEU F  34      84.880  91.130  95.600  1.00  0.00           H
ATOM   3700 HD23 LEU F  34      85.670  92.770  95.120  1.00  0.00           H
ATOM   3701  C   LEU F  34      86.160  87.660  96.850  1.00  0.00           C
ATOM   3702  O   LEU F  34      85.410  86.900  96.200  1.00  0.00           O
ATOM   3703  N   MET F  35      87.270  87.180  97.510  1.00  0.00           N
ATOM   3704  HN  MET F  35      87.630  87.830  98.180  1.00  0.00           H
ATOM   3705  CA  MET F  35      87.890  85.920  97.200  1.00  0.00           C
ATOM   3706  HA  MET F  35      87.310  85.510  96.400  1.00  0.00           H
ATOM   3707  CB  MET F  35      89.340  86.170  96.820  1.00  0.00           C
ATOM   3708  HB1 MET F  35      89.900  85.230  96.660  1.00  0.00           H
ATOM   3709  HB2 MET F  35      89.910  86.820  97.520  1.00  0.00           H
ATOM   3710  CG  MET F  35      89.380  86.840  95.410  1.00  0.00           C
ATOM   3711  HG1 MET F  35      90.370  87.280  95.160  1.00  0.00           H
ATOM   3712  HG2 MET F  35      88.550  87.580  95.480  1.00  0.00           H
ATOM   3713  SD  MET F  35      88.910  85.710  94.070  1.00  0.00           S
ATOM   3714  CE  MET F  35      90.490  84.900  93.790  1.00  0.00           C
ATOM   3715  HE1 MET F  35      91.060  85.690  93.260  1.00  0.00           H
ATOM   3716  HE2 MET F  35      91.070  84.580  94.680  1.00  0.00           H
ATOM   3717  HE3 MET F  35      90.450  84.050  93.080  1.00  0.00           H
ATOM   3718  C   MET F  35      87.740  84.970  98.360  1.00  0.00           C
ATOM   3719  O   MET F  35      88.050  83.780  98.370  1.00  0.00           O
ATOM   3720  N   VAL F  36      87.480  85.610  99.570  1.00  0.00           N
ATOM   3721  HN  VAL F  36      87.480  86.600  99.560  1.00  0.00           H
ATOM   3722  CA  VAL F  36      87.110  84.980 100.790  1.00  0.00           C
ATOM   3723  HA  VAL F  36      87.710  84.090 100.790  1.00  0.00           H
ATOM   3724  CB  VAL F  36      87.450  85.880 101.990  1.00  0.00           C
ATOM   3725  HB  VAL F  36      87.260  85.270 102.900  1.00  0.00           H
ATOM   3726  CG1 VAL F  36      88.920  86.240 102.100  1.00  0.00           C
ATOM   3727 HG11 VAL F  36      89.150  86.330 103.180  1.00  0.00           H
ATOM   3728 HG12 VAL F  36      89.620  85.470 101.710  1.00  0.00           H
ATOM   3729 HG13 VAL F  36      89.080  87.190 101.540  1.00  0.00           H
ATOM   3730  CG2 VAL F  36      86.550  87.130 102.050  1.00  0.00           C
ATOM   3731 HG21 VAL F  36      85.470  86.880 102.000  1.00  0.00           H
ATOM   3732 HG22 VAL F  36      86.820  87.600 103.020  1.00  0.00           H
ATOM   3733 HG23 VAL F  36      86.910  87.870 101.300  1.00  0.00           H
ATOM   3734  C   VAL F  36      85.660  84.440 100.890  1.00  0.00           C
ATOM   3735  O   VAL F  36      84.830  84.780 100.070  1.00  0.00           O
ATOM   3736  N   GLY F  37      85.420  83.460 101.800  1.00  0.00           N
ATOM   3737  HN  GLY F  37      86.060  83.190 102.510  1.00  0.00           H
ATOM   3738  CA  GLY F  37      84.060  82.860 101.960  1.00  0.00           C
ATOM   3739  HA1 GLY F  37      83.760  82.540 100.970  1.00  0.00           H
ATOM   3740  HA2 GLY F  37      84.150  82.050 102.670  1.00  0.00           H
ATOM   3741  C   GLY F  37      82.950  83.800 102.390  1.00  0.00           C
ATOM   3742  O   GLY F  37      83.010  85.040 102.470  1.00  0.00           O
ATOM   3743  N   GLY F  38      81.750  83.230 102.700  1.00  0.00           N
ATOM   3744  HN  GLY F  38      81.680  82.250 102.590  1.00  0.00           H
ATOM   3745  CA  GLY F  38      80.510  83.930 103.210  1.00  0.00           C
ATOM   3746  HA1 GLY F  38      80.120  84.660 102.510  1.00  0.00           H
ATOM   3747  HA2 GLY F  38      79.770  83.160 103.350  1.00  0.00           H
ATOM   3748  C   GLY F  38      80.740  84.780 104.480  1.00  0.00           C
ATOM   3749  O   GLY F  38      81.790  84.590 105.070  1.00  0.00           O
ATOM   3750  N   VAL F  39      79.690  85.630 104.870  1.00  0.00           N
ATOM   3751  HN  VAL F  39      78.890  85.570 104.280  1.00  0.00           H
ATOM   3752  CA  VAL F  39      79.680  86.480 106.000  1.00  0.00           C
ATOM   3753  HA  VAL F  39      80.590  86.330 106.570  1.00  0.00           H
ATOM   3754  CB  VAL F  39      79.630  87.930 105.580  1.00  0.00           C
ATOM   3755  HB  VAL F  39      79.550  88.580 106.480  1.00  0.00           H
ATOM   3756  CG1 VAL F  39      81.030  88.270 105.010  1.00  0.00           C
ATOM   3757 HG11 VAL F  39      81.750  88.270 105.850  1.00  0.00           H
ATOM   3758 HG12 VAL F  39      81.300  87.540 104.220  1.00  0.00           H
ATOM   3759 HG13 VAL F  39      80.890  89.280 104.560  1.00  0.00           H
ATOM   3760  CG2 VAL F  39      78.610  88.390 104.550  1.00  0.00           C
ATOM   3761 HG21 VAL F  39      77.570  88.160 104.870  1.00  0.00           H
ATOM   3762 HG22 VAL F  39      78.690  89.490 104.390  1.00  0.00           H
ATOM   3763 HG23 VAL F  39      78.770  87.940 103.550  1.00  0.00           H
ATOM   3764  C   VAL F  39      78.530  86.210 106.860  1.00  0.00           C
ATOM   3765  O   VAL F  39      77.470  85.730 106.420  1.00  0.00           O
ATOM   3766  N   VAL F  40      78.680  86.500 108.150  1.00  0.00           N
ATOM   3767  HN  VAL F  40      79.540  86.680 108.610  1.00  0.00           H
ATOM   3768  CA  VAL F  40      77.570  86.620 109.060  1.00  0.00           C
ATOM   3769  HA  VAL F  40      76.570  86.620 108.650  1.00  0.00           H
ATOM   3770  CB  VAL F  40      77.530  85.630 110.290  1.00  0.00           C
ATOM   3771  HB  VAL F  40      78.380  85.850 110.970  1.00  0.00           H
ATOM   3772  CG1 VAL F  40      76.230  85.840 111.020  1.00  0.00           C
ATOM   3773 HG11 VAL F  40      75.340  85.950 110.370  1.00  0.00           H
ATOM   3774 HG12 VAL F  40      76.090  84.930 111.640  1.00  0.00           H
ATOM   3775 HG13 VAL F  40      76.110  86.720 111.690  1.00  0.00           H
ATOM   3776  CG2 VAL F  40      77.680  84.170 109.750  1.00  0.00           C
ATOM   3777 HG21 VAL F  40      77.620  83.440 110.580  1.00  0.00           H
ATOM   3778 HG22 VAL F  40      76.860  83.860 109.070  1.00  0.00           H
ATOM   3779 HG23 VAL F  40      78.680  84.020 109.300  1.00  0.00           H
ATOM   3780  C   VAL F  40      77.780  88.060 109.690  1.00  0.00           C
ATOM   3781  O   VAL F  40      78.720  88.310 110.400  1.00  0.00           O
ATOM   3782  N   ILE F  41      76.930  89.050 109.350  1.00  0.00           N
ATOM   3783  HN  ILE F  41      76.250  88.940 108.640  1.00  0.00           H
ATOM   3784  CA  ILE F  41      76.890  90.320 109.980  1.00  0.00           C
ATOM   3785  HA  ILE F  41      77.860  90.630 110.330  1.00  0.00           H
ATOM   3786  CB  ILE F  41      76.570  91.360 108.930  1.00  0.00           C
ATOM   3787  HB  ILE F  41      75.510  91.190 108.640  1.00  0.00           H
ATOM   3788  CG2 ILE F  41      76.650  92.730 109.570  1.00  0.00           C
ATOM   3789 HG21 ILE F  41      76.630  93.530 108.800  1.00  0.00           H
ATOM   3790 HG22 ILE F  41      75.930  92.950 110.390  1.00  0.00           H
ATOM   3791 HG23 ILE F  41      77.700  92.910 109.860  1.00  0.00           H
ATOM   3792  CG1 ILE F  41      77.440  91.360 107.600  1.00  0.00           C
ATOM   3793 HG11 ILE F  41      77.120  92.180 106.930  1.00  0.00           H
ATOM   3794 HG12 ILE F  41      77.410  90.380 107.090  1.00  0.00           H
ATOM   3795  CD  ILE F  41      78.900  91.480 107.810  1.00  0.00           C
ATOM   3796  HD1 ILE F  41      79.120  92.380 108.430  1.00  0.00           H
ATOM   3797  HD2 ILE F  41      79.360  90.560 108.240  1.00  0.00           H
ATOM   3798  HD3 ILE F  41      79.380  91.710 106.840  1.00  0.00           H
ATOM   3799  C   ILE F  41      75.980  90.400 111.200  1.00  0.00           C
ATOM   3800  O   ILE F  41      74.850  89.860 111.120  1.00  0.00           O
ATOM   3801  N   ALA F  42      76.410  90.990 112.330  1.00  0.00           N
ATOM   3802  HN  ALA F  42      77.300  91.410 112.490  1.00  0.00           H
ATOM   3803  CA  ALA F  42      75.530  91.010 113.480  1.00  0.00           C
ATOM   3804  HA  ALA F  42      74.510  91.270 113.230  1.00  0.00           H
ATOM   3805  CB  ALA F  42      75.760  89.810 114.270  1.00  0.00           C
ATOM   3806  HB1 ALA F  42      76.840  89.570 114.340  1.00  0.00           H
ATOM   3807  HB2 ALA F  42      75.370  89.970 115.300  1.00  0.00           H
ATOM   3808  HB3 ALA F  42      75.260  88.970 113.740  1.00  0.00           H
ATOM   3809  C   ALA F  42      76.000  92.210 114.260  1.00  0.00           C
ATOM   3810  O   ALA F  42      76.440  92.100 115.440  1.00  0.00           O
ATOM   3811  N   NME F  43      75.880  93.390 113.560  1.00  0.00           N
ATOM   3812  HN  NME F  43      75.450  93.320 112.670  1.00  0.00           H
ATOM   3813  CH3 NME F  43      76.270  94.670 114.090  1.00  0.00           C
ATOM   3814 HH31 NME F  43      77.140  95.060 113.540  1.00  0.00           H
ATOM   3815 HH32 NME F  43      75.430  95.400 114.040  1.00  0.00           H
ATOM   3816 HH33 NME F  43      76.630  94.590 115.140  1.00  0.00           H
ATOM   3817  CH3 ACE G   0      86.550 107.030  81.810  1.00  0.00           C
ATOM   3818 HH31 ACE G   0      87.170 106.120  81.660  1.00  0.00           H
ATOM   3819 HH32 ACE G   0      85.510 106.810  81.490  1.00  0.00           H
ATOM   3820 HH33 ACE G   0      87.000 107.850  81.210  1.00  0.00           H
ATOM   3821  C   ACE G   0      86.540 107.360  83.250  1.00  0.00           C
ATOM   3822  O   ACE G   0      85.510 107.710  83.840  1.00  0.00           O
ATOM   3823  N   ASP G   1      87.700 107.190  83.920  1.00  0.00           N
ATOM   3824  HN  ASP G   1      88.470 106.850  83.380  1.00  0.00           H
ATOM   3825  CA  ASP G   1      87.910 107.410  85.370  1.00  0.00           C
ATOM   3826  HA  ASP G   1      86.970 107.190  85.850  1.00  0.00           H
ATOM   3827  CB  ASP G   1      88.990 106.630  86.200  1.00  0.00           C
ATOM   3828  HB1 ASP G   1      88.910 106.820  87.290  1.00  0.00           H
ATOM   3829  HB2 ASP G   1      89.960 106.980  85.790  1.00  0.00           H
ATOM   3830  CG  ASP G   1      88.730 105.180  85.870  1.00  0.00           C
ATOM   3831  OD1 ASP G   1      89.700 104.470  85.630  1.00  0.00           O
ATOM   3832  OD2 ASP G   1      87.540 104.790  86.030  1.00  0.00           O
ATOM   3833  C   ASP G   1      88.170 108.890  85.550  1.00  0.00           C
ATOM   3834  O   ASP G   1      88.880 109.590  84.790  1.00  0.00           O
ATOM   3835  N   ALA G   2      87.670 109.520  86.590  1.00  0.00           N
ATOM   3836  HN  ALA G   2      87.080 109.140  87.300  1.00  0.00           H
ATOM   3837  CA  ALA G   2      87.880 110.950  86.820  1.00  0.00           C
ATOM   3838  HA  ALA G   2      87.990 111.510  85.900  1.00  0.00           H
ATOM   3839  CB  ALA G   2      86.740 111.620  87.540  1.00  0.00           C
ATOM   3840  HB1 ALA G   2      86.120 111.030  88.250  1.00  0.00           H
ATOM   3841  HB2 ALA G   2      87.050 112.580  88.010  1.00  0.00           H
ATOM   3842  HB3 ALA G   2      85.980 111.890  86.790  1.00  0.00           H
ATOM   3843  C   ALA G   2      89.170 111.290  87.660  1.00  0.00           C
ATOM   3844  O   ALA G   2      89.420 112.370  88.120  1.00  0.00           O
ATOM   3845  N   GLU G   3      90.070 110.290  87.920  1.00  0.00           N
ATOM   3846  HN  GLU G   3      89.810 109.340  87.730  1.00  0.00           H
ATOM   3847  CA  GLU G   3      91.400 110.460  88.570  1.00  0.00           C
ATOM   3848  HA  GLU G   3      91.440 111.340  89.200  1.00  0.00           H
ATOM   3849  CB  GLU G   3      91.550 109.270  89.460  1.00  0.00           C
ATOM   3850  HB1 GLU G   3      90.520 108.950  89.730  1.00  0.00           H
ATOM   3851  HB2 GLU G   3      92.230 109.600  90.280  1.00  0.00           H
ATOM   3852  CG  GLU G   3      92.270 108.030  88.740  1.00  0.00           C
ATOM   3853  HG1 GLU G   3      93.260 108.300  88.330  1.00  0.00           H
ATOM   3854  HG2 GLU G   3      91.570 107.780  87.910  1.00  0.00           H
ATOM   3855  CD  GLU G   3      92.310 106.780  89.630  1.00  0.00           C
ATOM   3856  OE1 GLU G   3      93.290 106.760  90.440  1.00  0.00           O
ATOM   3857  OE2 GLU G   3      91.530 105.810  89.530  1.00  0.00           O
ATOM   3858  C   GLU G   3      92.390 110.640  87.440  1.00  0.00           C
ATOM   3859  O   GLU G   3      92.290 110.060  86.340  1.00  0.00           O
ATOM   3860  N   PHE G   4      93.430 111.470  87.670  1.00  0.00           N
ATOM   3861  HN  PHE G   4      93.480 111.960  88.540  1.00  0.00           H
ATOM   3862  CA  PHE G   4      94.550 111.530  86.750  1.00  0.00           C
ATOM   3863  HA  PHE G   4      94.300 111.780  85.730  1.00  0.00           H
ATOM   3864  CB  PHE G   4      95.340 112.670  87.310  1.00  0.00           C
ATOM   3865  HB1 PHE G   4      95.660 112.520  88.360  1.00  0.00           H
ATOM   3866  HB2 PHE G   4      94.730 113.590  87.380  1.00  0.00           H
ATOM   3867  CG  PHE G   4      96.680 112.900  86.630  1.00  0.00           C
ATOM   3868  CD1 PHE G   4      97.810 112.120  86.980  1.00  0.00           C
ATOM   3869  HD1 PHE G   4      97.710 111.390  87.760  1.00  0.00           H
ATOM   3870  CE1 PHE G   4      99.050 112.490  86.390  1.00  0.00           C
ATOM   3871  HE1 PHE G   4      99.920 111.990  86.790  1.00  0.00           H
ATOM   3872  CZ  PHE G   4      99.200 113.450  85.400  1.00  0.00           C
ATOM   3873  HZ  PHE G   4     100.130 113.700  84.910  1.00  0.00           H
ATOM   3874  CD2 PHE G   4      96.830 113.880  85.660  1.00  0.00           C
ATOM   3875  HD2 PHE G   4      95.910 114.410  85.440  1.00  0.00           H
ATOM   3876  CE2 PHE G   4      98.050 114.210  85.020  1.00  0.00           C
ATOM   3877  HE2 PHE G   4      98.070 115.030  84.320  1.00  0.00           H
ATOM   3878  C   PHE G   4      95.360 110.180  86.680  1.00  0.00           C
ATOM   3879  O   PHE G   4      95.610 109.590  87.720  1.00  0.00           O
ATOM   3880  N   ARG G   5      95.780 109.740  85.480  1.00  0.00           N
ATOM   3881  HN  ARG G   5      95.520 110.330  84.720  1.00  0.00           H
ATOM   3882  CA  ARG G   5      96.960 108.900  85.340  1.00  0.00           C
ATOM   3883  HA  ARG G   5      97.460 108.750  86.290  1.00  0.00           H
ATOM   3884  CB  ARG G   5      96.510 107.500  84.970  1.00  0.00           C
ATOM   3885  HB1 ARG G   5      97.320 106.810  84.650  1.00  0.00           H
ATOM   3886  HB2 ARG G   5      95.900 107.470  84.040  1.00  0.00           H
ATOM   3887  CG  ARG G   5      95.720 106.690  85.980  1.00  0.00           C
ATOM   3888  HG1 ARG G   5      95.080 105.880  85.580  1.00  0.00           H
ATOM   3889  HG2 ARG G   5      95.040 107.420  86.470  1.00  0.00           H
ATOM   3890  CD  ARG G   5      96.490 106.120  87.190  1.00  0.00           C
ATOM   3891  HD1 ARG G   5      95.750 105.550  87.790  1.00  0.00           H
ATOM   3892  HD2 ARG G   5      96.970 106.890  87.840  1.00  0.00           H
ATOM   3893  NE  ARG G   5      97.570 105.180  86.670  1.00  0.00           N
ATOM   3894  HE  ARG G   5      98.410 105.580  86.300  1.00  0.00           H
ATOM   3895  CZ  ARG G   5      97.290 103.980  86.230  1.00  0.00           C
ATOM   3896  NH1 ARG G   5      96.160 103.330  86.510  1.00  0.00           N
ATOM   3897 HH11 ARG G   5      95.380 103.860  86.850  1.00  0.00           H
ATOM   3898 HH12 ARG G   5      96.000 102.550  85.910  1.00  0.00           H
ATOM   3899  NH2 ARG G   5      98.240 103.410  85.500  1.00  0.00           N
ATOM   3900 HH21 ARG G   5      99.110 103.900  85.400  1.00  0.00           H
ATOM   3901 HH22 ARG G   5      98.110 102.520  85.050  1.00  0.00           H
ATOM   3902  C   ARG G   5      97.940 109.500  84.440  1.00  0.00           C
ATOM   3903  O   ARG G   5      97.730 110.000  83.340  1.00  0.00           O
ATOM   3904  N   HIS G   6      99.190 109.540  84.860  1.00  0.00           N
ATOM   3905  HN  HIS G   6      99.330 109.050  85.710  1.00  0.00           H
ATOM   3906  CA  HIS G   6     100.370 110.000  84.190  1.00  0.00           C
ATOM   3907  HA  HIS G   6     100.220 111.070  84.090  1.00  0.00           H
ATOM   3908  CB  HIS G   6     101.660 109.900  85.040  1.00  0.00           C
ATOM   3909  HB1 HIS G   6     101.960 108.840  85.170  1.00  0.00           H
ATOM   3910  HB2 HIS G   6     101.570 110.390  86.030  1.00  0.00           H
ATOM   3911  ND1 HIS G   6     103.010 112.000  84.560  1.00  0.00           N
ATOM   3912  CG  HIS G   6     102.860 110.620  84.470  1.00  0.00           C
ATOM   3913  CE1 HIS G   6     104.080 112.290  83.920  1.00  0.00           C
ATOM   3914  HE1 HIS G   6     104.430 113.310  83.770  1.00  0.00           H
ATOM   3915  NE2 HIS G   6     104.640 111.200  83.390  1.00  0.00           N
ATOM   3916  HE2 HIS G   6     105.490 111.270  82.870  1.00  0.00           H
ATOM   3917  CD2 HIS G   6     103.890 110.120  83.790  1.00  0.00           C
ATOM   3918  HD2 HIS G   6     104.070 109.090  83.500  1.00  0.00           H
ATOM   3919  C   HIS G   6     100.720 109.380  82.890  1.00  0.00           C
ATOM   3920  O   HIS G   6     100.830 108.110  82.790  1.00  0.00           O
ATOM   3921  N   ASP G   7     101.070 110.170  81.840  1.00  0.00           N
ATOM   3922  HN  ASP G   7     100.940 111.150  81.950  1.00  0.00           H
ATOM   3923  CA  ASP G   7     101.550 109.590  80.560  1.00  0.00           C
ATOM   3924  HA  ASP G   7     101.730 110.480  79.970  1.00  0.00           H
ATOM   3925  CB  ASP G   7     102.940 108.900  80.610  1.00  0.00           C
ATOM   3926  HB1 ASP G   7     102.840 107.890  81.080  1.00  0.00           H
ATOM   3927  HB2 ASP G   7     103.560 109.430  81.360  1.00  0.00           H
ATOM   3928  CG  ASP G   7     103.800 108.790  79.370  1.00  0.00           C
ATOM   3929  OD1 ASP G   7     105.060 108.680  79.500  1.00  0.00           O
ATOM   3930  OD2 ASP G   7     103.320 108.770  78.230  1.00  0.00           O
ATOM   3931  C   ASP G   7     100.480 108.790  79.810  1.00  0.00           C
ATOM   3932  O   ASP G   7      99.300 108.710  80.170  1.00  0.00           O
ATOM   3933  N   SER G   8     100.840 108.180  78.700  1.00  0.00           N
ATOM   3934  HN  SER G   8     101.740 108.520  78.430  1.00  0.00           H
ATOM   3935  CA  SER G   8      99.990 107.580  77.750  1.00  0.00           C
ATOM   3936  HA  SER G   8      98.970 107.610  78.130  1.00  0.00           H
ATOM   3937  CB  SER G   8      99.940 108.450  76.430  1.00  0.00           C
ATOM   3938  HB1 SER G   8      99.520 109.440  76.720  1.00  0.00           H
ATOM   3939  HB2 SER G   8      99.330 107.880  75.690  1.00  0.00           H
ATOM   3940  OG  SER G   8     101.230 108.610  75.800  1.00  0.00           O
ATOM   3941  HG1 SER G   8     101.830 109.120  76.350  1.00  0.00           H
ATOM   3942  C   SER G   8     100.410 106.170  77.580  1.00  0.00           C
ATOM   3943  O   SER G   8     101.590 105.860  77.700  1.00  0.00           O
ATOM   3944  N   GLY G   9      99.410 105.280  77.420  1.00  0.00           N
ATOM   3945  HN  GLY G   9      98.460 105.570  77.410  1.00  0.00           H
ATOM   3946  CA  GLY G   9      99.720 103.840  77.360  1.00  0.00           C
ATOM   3947  HA1 GLY G   9      99.070 103.250  76.720  1.00  0.00           H
ATOM   3948  HA2 GLY G   9     100.680 103.710  76.890  1.00  0.00           H
ATOM   3949  C   GLY G   9      99.680 103.080  78.710  1.00  0.00           C
ATOM   3950  O   GLY G   9     100.400 102.090  78.860  1.00  0.00           O
ATOM   3951  N   TYR G  10      99.060 103.630  79.740  1.00  0.00           N
ATOM   3952  HN  TYR G  10      98.600 104.510  79.640  1.00  0.00           H
ATOM   3953  CA  TYR G  10      99.000 103.040  81.060  1.00  0.00           C
ATOM   3954  HA  TYR G  10      99.990 102.630  81.230  1.00  0.00           H
ATOM   3955  CB  TYR G  10      98.960 104.160  82.140  1.00  0.00           C
ATOM   3956  HB1 TYR G  10      99.780 104.890  81.930  1.00  0.00           H
ATOM   3957  HB2 TYR G  10      98.920 103.730  83.170  1.00  0.00           H
ATOM   3958  CG  TYR G  10      97.710 104.950  81.940  1.00  0.00           C
ATOM   3959  CD1 TYR G  10      96.500 104.490  82.510  1.00  0.00           C
ATOM   3960  HD1 TYR G  10      96.480 103.640  83.170  1.00  0.00           H
ATOM   3961  CE1 TYR G  10      95.360 105.230  82.310  1.00  0.00           C
ATOM   3962  HE1 TYR G  10      94.410 104.890  82.690  1.00  0.00           H
ATOM   3963  CZ  TYR G  10      95.400 106.380  81.560  1.00  0.00           C
ATOM   3964  OH  TYR G  10      94.180 107.010  81.230  1.00  0.00           O
ATOM   3965  HH  TYR G  10      94.320 107.700  80.570  1.00  0.00           H
ATOM   3966  CD2 TYR G  10      97.740 106.180  81.220  1.00  0.00           C
ATOM   3967  HD2 TYR G  10      98.680 106.510  80.810  1.00  0.00           H
ATOM   3968  CE2 TYR G  10      96.600 106.930  81.050  1.00  0.00           C
ATOM   3969  HE2 TYR G  10      96.690 107.830  80.460  1.00  0.00           H
ATOM   3970  C   TYR G  10      98.040 101.850  81.380  1.00  0.00           C
ATOM   3971  O   TYR G  10      96.930 101.750  80.830  1.00  0.00           O
ATOM   3972  N   GLU G  11      98.490 100.870  82.240  1.00  0.00           N
ATOM   3973  HN  GLU G  11      99.450 100.790  82.530  1.00  0.00           H
ATOM   3974  CA  GLU G  11      97.610  99.920  82.810  1.00  0.00           C
ATOM   3975  HA  GLU G  11      97.160  99.440  81.950  1.00  0.00           H
ATOM   3976  CB  GLU G  11      98.270  98.700  83.580  1.00  0.00           C
ATOM   3977  HB1 GLU G  11      97.570  98.010  84.090  1.00  0.00           H
ATOM   3978  HB2 GLU G  11      98.770  99.130  84.480  1.00  0.00           H
ATOM   3979  CG  GLU G  11      99.140  97.850  82.530  1.00  0.00           C
ATOM   3980  HG1 GLU G  11     100.020  98.430  82.160  1.00  0.00           H
ATOM   3981  HG2 GLU G  11      98.570  97.370  81.710  1.00  0.00           H
ATOM   3982  CD  GLU G  11      99.830  96.650  83.250  1.00  0.00           C
ATOM   3983  OE1 GLU G  11      99.790  96.530  84.490  1.00  0.00           O
ATOM   3984  OE2 GLU G  11     100.470  95.810  82.540  1.00  0.00           O
ATOM   3985  C   GLU G  11      96.430 100.430  83.620  1.00  0.00           C
ATOM   3986  O   GLU G  11      96.440 101.410  84.400  1.00  0.00           O
ATOM   3987  N   VAL G  12      95.280  99.840  83.320  1.00  0.00           N
ATOM   3988  HN  VAL G  12      95.270  99.110  82.630  1.00  0.00           H
ATOM   3989  CA  VAL G  12      93.980 100.460  83.740  1.00  0.00           C
ATOM   3990  HA  VAL G  12      94.030 100.590  84.810  1.00  0.00           H
ATOM   3991  CB  VAL G  12      93.630 101.800  83.010  1.00  0.00           C
ATOM   3992  HB  VAL G  12      94.580 102.350  82.880  1.00  0.00           H
ATOM   3993  CG1 VAL G  12      92.970 101.450  81.650  1.00  0.00           C
ATOM   3994 HG11 VAL G  12      91.900 101.190  81.760  1.00  0.00           H
ATOM   3995 HG12 VAL G  12      93.050 102.310  80.950  1.00  0.00           H
ATOM   3996 HG13 VAL G  12      93.480 100.630  81.100  1.00  0.00           H
ATOM   3997  CG2 VAL G  12      92.670 102.620  83.990  1.00  0.00           C
ATOM   3998 HG21 VAL G  12      91.690 102.090  84.060  1.00  0.00           H
ATOM   3999 HG22 VAL G  12      93.140 102.600  85.000  1.00  0.00           H
ATOM   4000 HG23 VAL G  12      92.400 103.650  83.680  1.00  0.00           H
ATOM   4001  C   VAL G  12      92.820  99.360  83.610  1.00  0.00           C
ATOM   4002  O   VAL G  12      92.800  98.460  82.800  1.00  0.00           O
ATOM   4003  N   HIS G  13      91.770  99.480  84.410  1.00  0.00           N
ATOM   4004  HN  HIS G  13      91.730 100.170  85.130  1.00  0.00           H
ATOM   4005  CA  HIS G  13      90.580  98.550  84.360  1.00  0.00           C
ATOM   4006  HA  HIS G  13      90.850  97.580  83.980  1.00  0.00           H
ATOM   4007  CB  HIS G  13      90.100  98.180  85.730  1.00  0.00           C
ATOM   4008  HB1 HIS G  13      89.390  97.330  85.730  1.00  0.00           H
ATOM   4009  HB2 HIS G  13      89.490  99.020  86.130  1.00  0.00           H
ATOM   4010  ND1 HIS G  13      92.270  96.960  86.320  1.00  0.00           N
ATOM   4011  CG  HIS G  13      91.220  97.870  86.650  1.00  0.00           C
ATOM   4012  CE1 HIS G  13      93.070  96.970  87.390  1.00  0.00           C
ATOM   4013  HE1 HIS G  13      94.020  96.440  87.440  1.00  0.00           H
ATOM   4014  NE2 HIS G  13      92.570  97.740  88.340  1.00  0.00           N
ATOM   4015  HE2 HIS G  13      92.790  97.720  89.320  1.00  0.00           H
ATOM   4016  CD2 HIS G  13      91.380  98.270  87.890  1.00  0.00           C
ATOM   4017  HD2 HIS G  13      90.970  99.060  88.510  1.00  0.00           H
ATOM   4018  C   HIS G  13      89.470  99.170  83.520  1.00  0.00           C
ATOM   4019  O   HIS G  13      89.050 100.320  83.780  1.00  0.00           O
ATOM   4020  N   HIS G  14      88.900  98.420  82.570  1.00  0.00           N
ATOM   4021  HN  HIS G  14      89.250  97.500  82.430  1.00  0.00           H
ATOM   4022  CA  HIS G  14      87.840  98.770  81.700  1.00  0.00           C
ATOM   4023  HA  HIS G  14      87.740  99.840  81.740  1.00  0.00           H
ATOM   4024  CB  HIS G  14      88.160  98.590  80.250  1.00  0.00           C
ATOM   4025  HB1 HIS G  14      87.240  98.620  79.630  1.00  0.00           H
ATOM   4026  HB2 HIS G  14      88.750  97.670  80.080  1.00  0.00           H
ATOM   4027  ND1 HIS G  14      89.840  99.220  78.450  1.00  0.00           N
ATOM   4028  CG  HIS G  14      89.060  99.560  79.560  1.00  0.00           C
ATOM   4029  CE1 HIS G  14      90.680 100.240  78.250  1.00  0.00           C
ATOM   4030  HE1 HIS G  14      91.590 100.100  77.660  1.00  0.00           H
ATOM   4031  NE2 HIS G  14      90.440 101.250  79.190  1.00  0.00           N
ATOM   4032  HE2 HIS G  14      90.820 102.170  79.040  1.00  0.00           H
ATOM   4033  CD2 HIS G  14      89.470 100.790  80.020  1.00  0.00           C
ATOM   4034  HD2 HIS G  14      89.170 101.370  80.890  1.00  0.00           H
ATOM   4035  C   HIS G  14      86.500  98.050  82.050  1.00  0.00           C
ATOM   4036  O   HIS G  14      85.390  98.430  81.590  1.00  0.00           O
ATOM   4037  N   GLN G  15      86.660  97.060  82.930  1.00  0.00           N
ATOM   4038  HN  GLN G  15      87.580  96.760  83.190  1.00  0.00           H
ATOM   4039  CA  GLN G  15      85.590  96.270  83.500  1.00  0.00           C
ATOM   4040  HA  GLN G  15      84.670  96.780  83.260  1.00  0.00           H
ATOM   4041  CB  GLN G  15      85.650  94.880  82.970  1.00  0.00           C
ATOM   4042  HB1 GLN G  15      84.720  94.310  83.190  1.00  0.00           H
ATOM   4043  HB2 GLN G  15      86.540  94.360  83.390  1.00  0.00           H
ATOM   4044  CG  GLN G  15      85.750  94.740  81.400  1.00  0.00           C
ATOM   4045  HG1 GLN G  15      86.750  95.130  81.110  1.00  0.00           H
ATOM   4046  HG2 GLN G  15      84.900  95.160  80.810  1.00  0.00           H
ATOM   4047  CD  GLN G  15      85.750  93.250  80.950  1.00  0.00           C
ATOM   4048  OE1 GLN G  15      86.320  92.380  81.600  1.00  0.00           O
ATOM   4049  NE2 GLN G  15      85.190  92.940  79.770  1.00  0.00           N
ATOM   4050 HE21 GLN G  15      84.840  93.600  79.110  1.00  0.00           H
ATOM   4051 HE22 GLN G  15      85.680  92.230  79.260  1.00  0.00           H
ATOM   4052  C   GLN G  15      85.670  96.300  85.020  1.00  0.00           C
ATOM   4053  O   GLN G  15      86.610  95.760  85.680  1.00  0.00           O
ATOM   4054  N   LYS G  16      84.650  96.940  85.620  1.00  0.00           N
ATOM   4055  HN  LYS G  16      83.740  97.120  85.270  1.00  0.00           H
ATOM   4056  CA  LYS G  16      84.730  97.200  87.060  1.00  0.00           C
ATOM   4057  HA  LYS G  16      85.230  96.440  87.640  1.00  0.00           H
ATOM   4058  CB  LYS G  16      85.580  98.520  87.300  1.00  0.00           C
ATOM   4059  HB1 LYS G  16      86.640  98.500  86.970  1.00  0.00           H
ATOM   4060  HB2 LYS G  16      85.660  98.630  88.400  1.00  0.00           H
ATOM   4061  CG  LYS G  16      84.970  99.790  86.770  1.00  0.00           C
ATOM   4062  HG1 LYS G  16      84.010 100.090  87.230  1.00  0.00           H
ATOM   4063  HG2 LYS G  16      84.770  99.720  85.680  1.00  0.00           H
ATOM   4064  CD  LYS G  16      85.700 101.100  87.190  1.00  0.00           C
ATOM   4065  HD1 LYS G  16      85.030 101.970  87.080  1.00  0.00           H
ATOM   4066  HD2 LYS G  16      85.790 101.060  88.300  1.00  0.00           H
ATOM   4067  CE  LYS G  16      87.050 101.300  86.440  1.00  0.00           C
ATOM   4068  HE1 LYS G  16      86.980 101.550  85.360  1.00  0.00           H
ATOM   4069  HE2 LYS G  16      87.570 100.330  86.480  1.00  0.00           H
ATOM   4070  NZ  LYS G  16      87.910 102.310  87.130  1.00  0.00           N
ATOM   4071  HZ1 LYS G  16      88.920 102.120  86.950  1.00  0.00           H
ATOM   4072  HZ2 LYS G  16      87.610 103.250  86.800  1.00  0.00           H
ATOM   4073  HZ3 LYS G  16      87.760 102.200  88.150  1.00  0.00           H
ATOM   4074  C   LYS G  16      83.450  97.400  87.670  1.00  0.00           C
ATOM   4075  O   LYS G  16      82.410  97.290  87.020  1.00  0.00           O
ATOM   4076  N   LEU G  17      83.460  97.590  88.990  1.00  0.00           N
ATOM   4077  HN  LEU G  17      84.340  97.520  89.440  1.00  0.00           H
ATOM   4078  CA  LEU G  17      82.370  98.000  89.830  1.00  0.00           C
ATOM   4079  HA  LEU G  17      81.500  97.920  89.210  1.00  0.00           H
ATOM   4080  CB  LEU G  17      82.110  97.010  91.080  1.00  0.00           C
ATOM   4081  HB1 LEU G  17      81.160  97.390  91.510  1.00  0.00           H
ATOM   4082  HB2 LEU G  17      82.940  97.140  91.810  1.00  0.00           H
ATOM   4083  CG  LEU G  17      81.990  95.500  90.640  1.00  0.00           C
ATOM   4084  HG  LEU G  17      81.860  95.400  89.540  1.00  0.00           H
ATOM   4085  CD1 LEU G  17      83.230  94.740  91.110  1.00  0.00           C
ATOM   4086 HD11 LEU G  17      84.080  95.000  90.440  1.00  0.00           H
ATOM   4087 HD12 LEU G  17      83.390  95.010  92.180  1.00  0.00           H
ATOM   4088 HD13 LEU G  17      83.010  93.660  91.020  1.00  0.00           H
ATOM   4089  CD2 LEU G  17      80.800  94.720  91.350  1.00  0.00           C
ATOM   4090 HD21 LEU G  17      80.910  93.630  91.160  1.00  0.00           H
ATOM   4091 HD22 LEU G  17      80.800  94.990  92.420  1.00  0.00           H
ATOM   4092 HD23 LEU G  17      79.820  95.020  90.910  1.00  0.00           H
ATOM   4093  C   LEU G  17      82.700  99.440  90.300  1.00  0.00           C
ATOM   4094  O   LEU G  17      83.860  99.750  90.570  1.00  0.00           O
ATOM   4095  N   VAL G  18      81.700 100.290  90.500  1.00  0.00           N
ATOM   4096  HN  VAL G  18      80.740 100.100  90.300  1.00  0.00           H
ATOM   4097  CA  VAL G  18      82.030 101.580  91.070  1.00  0.00           C
ATOM   4098  HA  VAL G  18      82.990 101.990  90.790  1.00  0.00           H
ATOM   4099  CB  VAL G  18      81.030 102.720  90.720  1.00  0.00           C
ATOM   4100  HB  VAL G  18      79.980 102.380  90.860  1.00  0.00           H
ATOM   4101  CG1 VAL G  18      81.330 103.930  91.580  1.00  0.00           C
ATOM   4102 HG11 VAL G  18      82.420 104.140  91.580  1.00  0.00           H
ATOM   4103 HG12 VAL G  18      80.740 104.780  91.160  1.00  0.00           H
ATOM   4104 HG13 VAL G  18      81.080 103.770  92.650  1.00  0.00           H
ATOM   4105  CG2 VAL G  18      81.250 103.060  89.230  1.00  0.00           C
ATOM   4106 HG21 VAL G  18      81.260 102.210  88.510  1.00  0.00           H
ATOM   4107 HG22 VAL G  18      80.560 103.830  88.820  1.00  0.00           H
ATOM   4108 HG23 VAL G  18      82.230 103.570  89.120  1.00  0.00           H
ATOM   4109  C   VAL G  18      82.160 101.350  92.570  1.00  0.00           C
ATOM   4110  O   VAL G  18      81.120 101.070  93.200  1.00  0.00           O
ATOM   4111  N   PHE G  19      83.380 101.610  93.060  1.00  0.00           N
ATOM   4112  HN  PHE G  19      84.080 102.120  92.550  1.00  0.00           H
ATOM   4113  CA  PHE G  19      83.620 101.430  94.460  1.00  0.00           C
ATOM   4114  HA  PHE G  19      83.360 100.420  94.740  1.00  0.00           H
ATOM   4115  CB  PHE G  19      85.200 101.360  94.660  1.00  0.00           C
ATOM   4116  HB1 PHE G  19      85.670 102.300  94.290  1.00  0.00           H
ATOM   4117  HB2 PHE G  19      85.480 100.440  94.120  1.00  0.00           H
ATOM   4118  CG  PHE G  19      85.610 101.290  96.110  1.00  0.00           C
ATOM   4119  CD1 PHE G  19      85.760 100.090  96.760  1.00  0.00           C
ATOM   4120  HD1 PHE G  19      85.600  99.110  96.330  1.00  0.00           H
ATOM   4121  CE1 PHE G  19      86.110 100.050  98.140  1.00  0.00           C
ATOM   4122  HE1 PHE G  19      86.220  99.070  98.580  1.00  0.00           H
ATOM   4123  CZ  PHE G  19      86.520 101.220  98.760  1.00  0.00           C
ATOM   4124  HZ  PHE G  19      87.020 101.200  99.720  1.00  0.00           H
ATOM   4125  CD2 PHE G  19      86.040 102.490  96.770  1.00  0.00           C
ATOM   4126  HD2 PHE G  19      86.150 103.420  96.250  1.00  0.00           H
ATOM   4127  CE2 PHE G  19      86.520 102.450  98.060  1.00  0.00           C
ATOM   4128  HE2 PHE G  19      86.790 103.410  98.490  1.00  0.00           H
ATOM   4129  C   PHE G  19      82.950 102.500  95.380  1.00  0.00           C
ATOM   4130  O   PHE G  19      82.670 103.590  94.970  1.00  0.00           O
ATOM   4131  N   PHE G  20      82.660 102.130  96.700  1.00  0.00           N
ATOM   4132  HN  PHE G  20      82.920 101.240  97.080  1.00  0.00           H
ATOM   4133  CA  PHE G  20      82.130 103.050  97.710  1.00  0.00           C
ATOM   4134  HA  PHE G  20      81.080 103.160  97.480  1.00  0.00           H
ATOM   4135  CB  PHE G  20      82.440 102.460  99.150  1.00  0.00           C
ATOM   4136  HB1 PHE G  20      82.050 103.090  99.980  1.00  0.00           H
ATOM   4137  HB2 PHE G  20      83.540 102.320  99.250  1.00  0.00           H
ATOM   4138  CG  PHE G  20      81.880 101.090  99.190  1.00  0.00           C
ATOM   4139  CD1 PHE G  20      82.450  99.830  99.620  1.00  0.00           C
ATOM   4140  HD1 PHE G  20      83.450  99.800 100.040  1.00  0.00           H
ATOM   4141  CE1 PHE G  20      81.720  98.610  99.800  1.00  0.00           C
ATOM   4142  HE1 PHE G  20      82.170  97.800 100.360  1.00  0.00           H
ATOM   4143  CZ  PHE G  20      80.460  98.530  99.380  1.00  0.00           C
ATOM   4144  HZ  PHE G  20      79.960  97.580  99.460  1.00  0.00           H
ATOM   4145  CD2 PHE G  20      80.470 100.990  98.890  1.00  0.00           C
ATOM   4146  HD2 PHE G  20      79.980 101.880  98.530  1.00  0.00           H
ATOM   4147  CE2 PHE G  20      79.740  99.720  98.960  1.00  0.00           C
ATOM   4148  HE2 PHE G  20      78.720  99.620  98.610  1.00  0.00           H
ATOM   4149  C   PHE G  20      82.720 104.470  97.720  1.00  0.00           C
ATOM   4150  O   PHE G  20      83.930 104.760  97.580  1.00  0.00           O
ATOM   4151  N   ALA G  21      81.860 105.450  98.030  1.00  0.00           N
ATOM   4152  HN  ALA G  21      80.900 105.180  98.090  1.00  0.00           H
ATOM   4153  CA  ALA G  21      82.230 106.770  98.260  1.00  0.00           C
ATOM   4154  HA  ALA G  21      82.750 107.090  97.360  1.00  0.00           H
ATOM   4155  CB  ALA G  21      80.960 107.630  98.460  1.00  0.00           C
ATOM   4156  HB1 ALA G  21      80.310 107.700  97.570  1.00  0.00           H
ATOM   4157  HB2 ALA G  21      80.370 107.340  99.360  1.00  0.00           H
ATOM   4158  HB3 ALA G  21      81.250 108.690  98.630  1.00  0.00           H
ATOM   4159  C   ALA G  21      83.250 107.140  99.320  1.00  0.00           C
ATOM   4160  O   ALA G  21      83.200 106.630 100.490  1.00  0.00           O
ATOM   4161  N   GLU G  22      84.310 107.790  98.950  1.00  0.00           N
ATOM   4162  HN  GLU G  22      84.210 108.440  98.200  1.00  0.00           H
ATOM   4163  CA  GLU G  22      85.490 108.010  99.780  1.00  0.00           C
ATOM   4164  HA  GLU G  22      85.590 107.180 100.460  1.00  0.00           H
ATOM   4165  CB  GLU G  22      86.790 107.990  98.950  1.00  0.00           C
ATOM   4166  HB1 GLU G  22      87.650 108.150  99.630  1.00  0.00           H
ATOM   4167  HB2 GLU G  22      86.800 108.880  98.290  1.00  0.00           H
ATOM   4168  CG  GLU G  22      87.070 106.690  98.240  1.00  0.00           C
ATOM   4169  HG1 GLU G  22      86.320 106.670  97.420  1.00  0.00           H
ATOM   4170  HG2 GLU G  22      86.980 105.840  98.940  1.00  0.00           H
ATOM   4171  CD  GLU G  22      88.420 106.680  97.550  1.00  0.00           C
ATOM   4172  OE1 GLU G  22      88.340 106.770  96.250  1.00  0.00           O
ATOM   4173  OE2 GLU G  22      89.450 106.430  98.150  1.00  0.00           O
ATOM   4174  C   GLU G  22      85.510 109.340 100.460  1.00  0.00           C
ATOM   4175  O   GLU G  22      85.010 110.350  99.940  1.00  0.00           O
ATOM   4176  N   ASP G  23      86.170 109.370 101.640  1.00  0.00           N
ATOM   4177  HN  ASP G  23      86.770 108.610 101.850  1.00  0.00           H
ATOM   4178  CA  ASP G  23      86.170 110.430 102.640  1.00  0.00           C
ATOM   4179  HA  ASP G  23      86.710 110.110 103.520  1.00  0.00           H
ATOM   4180  CB  ASP G  23      86.800 111.710 102.070  1.00  0.00           C
ATOM   4181  HB1 ASP G  23      86.800 112.470 102.880  1.00  0.00           H
ATOM   4182  HB2 ASP G  23      86.100 112.140 101.320  1.00  0.00           H
ATOM   4183  CG  ASP G  23      88.140 111.710 101.440  1.00  0.00           C
ATOM   4184  OD1 ASP G  23      88.560 112.750 100.830  1.00  0.00           O
ATOM   4185  OD2 ASP G  23      88.880 110.750 101.690  1.00  0.00           O
ATOM   4186  C   ASP G  23      84.790 110.730 103.290  1.00  0.00           C
ATOM   4187  O   ASP G  23      84.570 111.900 103.510  1.00  0.00           O
ATOM   4188  N   VAL G  24      83.910 109.780 103.420  1.00  0.00           N
ATOM   4189  HN  VAL G  24      84.150 108.840 103.210  1.00  0.00           H
ATOM   4190  CA  VAL G  24      82.540 110.010 103.790  1.00  0.00           C
ATOM   4191  HA  VAL G  24      82.260 111.050 103.680  1.00  0.00           H
ATOM   4192  CB  VAL G  24      81.530 109.270 102.970  1.00  0.00           C
ATOM   4193  HB  VAL G  24      80.540 109.550 103.400  1.00  0.00           H
ATOM   4194  CG1 VAL G  24      81.570 109.550 101.460  1.00  0.00           C
ATOM   4195 HG11 VAL G  24      82.590 109.360 101.060  1.00  0.00           H
ATOM   4196 HG12 VAL G  24      80.780 109.010 100.900  1.00  0.00           H
ATOM   4197 HG13 VAL G  24      81.300 110.620 101.350  1.00  0.00           H
ATOM   4198  CG2 VAL G  24      81.760 107.760 103.090  1.00  0.00           C
ATOM   4199 HG21 VAL G  24      82.650 107.220 102.690  1.00  0.00           H
ATOM   4200 HG22 VAL G  24      81.570 107.470 104.150  1.00  0.00           H
ATOM   4201 HG23 VAL G  24      80.930 107.220 102.580  1.00  0.00           H
ATOM   4202  C   VAL G  24      82.430 109.660 105.220  1.00  0.00           C
ATOM   4203  O   VAL G  24      81.610 110.210 105.890  1.00  0.00           O
ATOM   4204  N   GLY G  25      83.400 108.870 105.790  1.00  0.00           N
ATOM   4205  HN  GLY G  25      83.960 108.410 105.110  1.00  0.00           H
ATOM   4206  CA  GLY G  25      83.460 108.430 107.180  1.00  0.00           C
ATOM   4207  HA1 GLY G  25      84.500 108.450 107.470  1.00  0.00           H
ATOM   4208  HA2 GLY G  25      82.710 108.810 107.860  1.00  0.00           H
ATOM   4209  C   GLY G  25      83.250 106.920 107.180  1.00  0.00           C
ATOM   4210  O   GLY G  25      84.100 106.140 107.600  1.00  0.00           O
ATOM   4211  N   SER G  26      82.100 106.560 106.670  1.00  0.00           N
ATOM   4212  HN  SER G  26      81.510 107.290 106.340  1.00  0.00           H
ATOM   4213  CA  SER G  26      81.630 105.170 106.710  1.00  0.00           C
ATOM   4214  HA  SER G  26      82.440 104.520 106.410  1.00  0.00           H
ATOM   4215  CB  SER G  26      81.100 104.710 108.100  1.00  0.00           C
ATOM   4216  HB1 SER G  26      80.440 105.540 108.440  1.00  0.00           H
ATOM   4217  HB2 SER G  26      81.880 104.610 108.890  1.00  0.00           H
ATOM   4218  OG  SER G  26      80.460 103.440 108.050  1.00  0.00           O
ATOM   4219  HG1 SER G  26      80.690 103.020 108.890  1.00  0.00           H
ATOM   4220  C   SER G  26      80.540 104.940 105.680  1.00  0.00           C
ATOM   4221  O   SER G  26      79.810 105.900 105.310  1.00  0.00           O
ATOM   4222  N   ASN G  27      80.410 103.710 105.060  1.00  0.00           N
ATOM   4223  HN  ASN G  27      81.050 103.040 105.430  1.00  0.00           H
ATOM   4224  CA  ASN G  27      79.480 103.310 103.970  1.00  0.00           C
ATOM   4225  HA  ASN G  27      78.830 104.140 103.750  1.00  0.00           H
ATOM   4226  CB  ASN G  27      80.250 102.850 102.700  1.00  0.00           C
ATOM   4227  HB1 ASN G  27      79.500 102.410 102.010  1.00  0.00           H
ATOM   4228  HB2 ASN G  27      81.120 102.230 102.990  1.00  0.00           H
ATOM   4229  CG  ASN G  27      80.880 104.110 102.030  1.00  0.00           C
ATOM   4230  OD1 ASN G  27      80.230 104.810 101.230  1.00  0.00           O
ATOM   4231  ND2 ASN G  27      82.160 104.420 102.360  1.00  0.00           N
ATOM   4232 HD21 ASN G  27      82.670 103.840 102.990  1.00  0.00           H
ATOM   4233 HD22 ASN G  27      82.570 105.240 101.950  1.00  0.00           H
ATOM   4234  C   ASN G  27      78.520 102.270 104.490  1.00  0.00           C
ATOM   4235  O   ASN G  27      78.120 101.330 103.800  1.00  0.00           O
ATOM   4236  N   LYS G  28      78.200 102.370 105.840  1.00  0.00           N
ATOM   4237  HN  LYS G  28      78.760 103.040 106.330  1.00  0.00           H
ATOM   4238  CA  LYS G  28      77.190 101.690 106.610  1.00  0.00           C
ATOM   4239  HA  LYS G  28      77.730 101.780 107.540  1.00  0.00           H
ATOM   4240  CB  LYS G  28      75.840 102.540 106.650  1.00  0.00           C
ATOM   4241  HB1 LYS G  28      75.090 102.020 107.290  1.00  0.00           H
ATOM   4242  HB2 LYS G  28      75.370 102.500 105.650  1.00  0.00           H
ATOM   4243  CG  LYS G  28      75.980 103.960 107.180  1.00  0.00           C
ATOM   4244  HG1 LYS G  28      75.000 104.470 107.110  1.00  0.00           H
ATOM   4245  HG2 LYS G  28      76.620 104.560 106.490  1.00  0.00           H
ATOM   4246  CD  LYS G  28      76.650 103.950 108.600  1.00  0.00           C
ATOM   4247  HD1 LYS G  28      76.240 103.150 109.260  1.00  0.00           H
ATOM   4248  HD2 LYS G  28      77.710 103.600 108.580  1.00  0.00           H
ATOM   4249  CE  LYS G  28      76.410 105.310 109.380  1.00  0.00           C
ATOM   4250  HE1 LYS G  28      76.840 106.200 108.870  1.00  0.00           H
ATOM   4251  HE2 LYS G  28      76.920 105.300 110.370  1.00  0.00           H
ATOM   4252  NZ  LYS G  28      74.960 105.650 109.540  1.00  0.00           N
ATOM   4253  HZ1 LYS G  28      74.580 105.940 108.610  1.00  0.00           H
ATOM   4254  HZ2 LYS G  28      74.310 104.910 109.890  1.00  0.00           H
ATOM   4255  HZ3 LYS G  28      75.000 106.460 110.190  1.00  0.00           H
ATOM   4256  C   LYS G  28      77.090 100.130 106.470  1.00  0.00           C
ATOM   4257  O   LYS G  28      75.970  99.550 106.420  1.00  0.00           O
ATOM   4258  N   GLY G  29      78.230  99.410 106.460  1.00  0.00           N
ATOM   4259  HN  GLY G  29      79.110  99.880 106.440  1.00  0.00           H
ATOM   4260  CA  GLY G  29      78.270  97.950 106.430  1.00  0.00           C
ATOM   4261  HA1 GLY G  29      79.330  97.760 106.450  1.00  0.00           H
ATOM   4262  HA2 GLY G  29      77.700  97.520 107.240  1.00  0.00           H
ATOM   4263  C   GLY G  29      77.750  97.400 105.220  1.00  0.00           C
ATOM   4264  O   GLY G  29      77.250  96.290 105.270  1.00  0.00           O
ATOM   4265  N   ALA G  30      77.810  98.160 104.110  1.00  0.00           N
ATOM   4266  HN  ALA G  30      78.190  99.070 104.250  1.00  0.00           H
ATOM   4267  CA  ALA G  30      77.640  97.640 102.740  1.00  0.00           C
ATOM   4268  HA  ALA G  30      76.760  97.010 102.760  1.00  0.00           H
ATOM   4269  CB  ALA G  30      77.550  98.780 101.640  1.00  0.00           C
ATOM   4270  HB1 ALA G  30      76.940  99.610 102.060  1.00  0.00           H
ATOM   4271  HB2 ALA G  30      78.580  99.210 101.620  1.00  0.00           H
ATOM   4272  HB3 ALA G  30      77.120  98.430 100.680  1.00  0.00           H
ATOM   4273  C   ALA G  30      78.790  96.740 102.310  1.00  0.00           C
ATOM   4274  O   ALA G  30      79.950  96.950 102.650  1.00  0.00           O
ATOM   4275  N   ILE G  31      78.510  95.730 101.470  1.00  0.00           N
ATOM   4276  HN  ILE G  31      77.600  95.680 101.070  1.00  0.00           H
ATOM   4277  CA  ILE G  31      79.370  94.580 101.290  1.00  0.00           C
ATOM   4278  HA  ILE G  31      80.260  94.700 101.900  1.00  0.00           H
ATOM   4279  CB  ILE G  31      78.730  93.280 101.760  1.00  0.00           C
ATOM   4280  HB  ILE G  31      77.790  93.190 101.170  1.00  0.00           H
ATOM   4281  CG2 ILE G  31      79.710  92.130 101.480  1.00  0.00           C
ATOM   4282 HG21 ILE G  31      80.680  92.260 102.000  1.00  0.00           H
ATOM   4283 HG22 ILE G  31      79.310  91.160 101.840  1.00  0.00           H
ATOM   4284 HG23 ILE G  31      79.890  92.100 100.380  1.00  0.00           H
ATOM   4285  CG1 ILE G  31      78.270  93.120 103.300  1.00  0.00           C
ATOM   4286 HG11 ILE G  31      78.410  94.040 103.900  1.00  0.00           H
ATOM   4287 HG12 ILE G  31      78.970  92.420 103.810  1.00  0.00           H
ATOM   4288  CD  ILE G  31      76.830  92.700 103.550  1.00  0.00           C
ATOM   4289  HD1 ILE G  31      76.640  92.510 104.620  1.00  0.00           H
ATOM   4290  HD2 ILE G  31      76.180  93.540 103.230  1.00  0.00           H
ATOM   4291  HD3 ILE G  31      76.490  91.860 102.900  1.00  0.00           H
ATOM   4292  C   ILE G  31      79.640  94.540  99.830  1.00  0.00           C
ATOM   4293  O   ILE G  31      78.680  94.500  99.060  1.00  0.00           O
ATOM   4294  N   ILE G  32      80.910  94.500  99.330  1.00  0.00           N
ATOM   4295  HN  ILE G  32      81.650  94.510  99.990  1.00  0.00           H
ATOM   4296  CA  ILE G  32      81.300  94.440  97.870  1.00  0.00           C
ATOM   4297  HA  ILE G  32      80.430  94.530  97.250  1.00  0.00           H
ATOM   4298  CB  ILE G  32      82.010  95.680  97.500  1.00  0.00           C
ATOM   4299  HB  ILE G  32      81.440  96.610  97.670  1.00  0.00           H
ATOM   4300  CG2 ILE G  32      83.330  95.970  98.210  1.00  0.00           C
ATOM   4301 HG21 ILE G  32      83.740  96.970  97.980  1.00  0.00           H
ATOM   4302 HG22 ILE G  32      83.010  96.020  99.280  1.00  0.00           H
ATOM   4303 HG23 ILE G  32      84.040  95.130  98.030  1.00  0.00           H
ATOM   4304  CG1 ILE G  32      82.310  95.560  95.990  1.00  0.00           C
ATOM   4305 HG11 ILE G  32      81.450  95.100  95.470  1.00  0.00           H
ATOM   4306 HG12 ILE G  32      83.070  94.770  95.810  1.00  0.00           H
ATOM   4307  CD  ILE G  32      82.790  96.850  95.370  1.00  0.00           C
ATOM   4308  HD1 ILE G  32      82.210  97.750  95.650  1.00  0.00           H
ATOM   4309  HD2 ILE G  32      83.840  97.070  95.640  1.00  0.00           H
ATOM   4310  HD3 ILE G  32      82.720  96.880  94.260  1.00  0.00           H
ATOM   4311  C   ILE G  32      82.000  93.090  97.740  1.00  0.00           C
ATOM   4312  O   ILE G  32      83.040  92.730  98.330  1.00  0.00           O
ATOM   4313  N   GLY G  33      81.350  92.290  96.860  1.00  0.00           N
ATOM   4314  HN  GLY G  33      80.590  92.730  96.370  1.00  0.00           H
ATOM   4315  CA  GLY G  33      81.690  90.970  96.520  1.00  0.00           C
ATOM   4316  HA1 GLY G  33      82.710  90.790  96.800  1.00  0.00           H
ATOM   4317  HA2 GLY G  33      80.930  90.390  97.020  1.00  0.00           H
ATOM   4318  C   GLY G  33      81.770  90.770  95.060  1.00  0.00           C
ATOM   4319  O   GLY G  33      81.590  91.570  94.130  1.00  0.00           O
ATOM   4320  N   LEU G  34      82.050  89.490  94.710  1.00  0.00           N
ATOM   4321  HN  LEU G  34      82.080  88.740  95.370  1.00  0.00           H
ATOM   4322  CA  LEU G  34      82.550  89.030  93.440  1.00  0.00           C
ATOM   4323  HA  LEU G  34      82.340  89.890  92.810  1.00  0.00           H
ATOM   4324  CB  LEU G  34      84.030  88.560  93.430  1.00  0.00           C
ATOM   4325  HB1 LEU G  34      84.160  87.630  94.030  1.00  0.00           H
ATOM   4326  HB2 LEU G  34      84.470  89.430  93.960  1.00  0.00           H
ATOM   4327  CG  LEU G  34      84.700  88.560  92.120  1.00  0.00           C
ATOM   4328  HG  LEU G  34      84.160  87.950  91.360  1.00  0.00           H
ATOM   4329  CD1 LEU G  34      84.850  90.010  91.460  1.00  0.00           C
ATOM   4330 HD11 LEU G  34      85.190  90.840  92.100  1.00  0.00           H
ATOM   4331 HD12 LEU G  34      85.430  89.950  90.510  1.00  0.00           H
ATOM   4332 HD13 LEU G  34      83.870  90.360  91.060  1.00  0.00           H
ATOM   4333  CD2 LEU G  34      86.140  87.860  92.330  1.00  0.00           C
ATOM   4334 HD21 LEU G  34      86.700  87.840  91.370  1.00  0.00           H
ATOM   4335 HD22 LEU G  34      86.870  88.380  93.000  1.00  0.00           H
ATOM   4336 HD23 LEU G  34      85.960  86.830  92.690  1.00  0.00           H
ATOM   4337  C   LEU G  34      81.610  87.950  92.800  1.00  0.00           C
ATOM   4338  O   LEU G  34      80.910  88.230  91.820  1.00  0.00           O
ATOM   4339  N   MET G  35      81.620  86.760  93.460  1.00  0.00           N
ATOM   4340  HN  MET G  35      82.010  86.680  94.380  1.00  0.00           H
ATOM   4341  CA  MET G  35      81.020  85.590  92.900  1.00  0.00           C
ATOM   4342  HA  MET G  35      80.100  85.940  92.440  1.00  0.00           H
ATOM   4343  CB  MET G  35      81.790  84.930  91.680  1.00  0.00           C
ATOM   4344  HB1 MET G  35      81.650  85.530  90.750  1.00  0.00           H
ATOM   4345  HB2 MET G  35      81.240  84.000  91.400  1.00  0.00           H
ATOM   4346  CG  MET G  35      83.340  84.730  91.800  1.00  0.00           C
ATOM   4347  HG1 MET G  35      83.780  85.730  91.970  1.00  0.00           H
ATOM   4348  HG2 MET G  35      83.790  84.580  90.800  1.00  0.00           H
ATOM   4349  SD  MET G  35      83.970  83.520  92.980  1.00  0.00           S
ATOM   4350  CE  MET G  35      85.650  83.330  92.380  1.00  0.00           C
ATOM   4351  HE1 MET G  35      85.670  82.860  91.380  1.00  0.00           H
ATOM   4352  HE2 MET G  35      86.310  84.220  92.450  1.00  0.00           H
ATOM   4353  HE3 MET G  35      86.250  82.650  93.010  1.00  0.00           H
ATOM   4354  C   MET G  35      80.670  84.510  93.890  1.00  0.00           C
ATOM   4355  O   MET G  35      79.850  83.640  93.610  1.00  0.00           O
ATOM   4356  N   VAL G  36      81.210  84.630  95.100  1.00  0.00           N
ATOM   4357  HN  VAL G  36      81.780  85.430  95.280  1.00  0.00           H
ATOM   4358  CA  VAL G  36      81.120  83.630  96.170  1.00  0.00           C
ATOM   4359  HA  VAL G  36      81.270  82.620  95.800  1.00  0.00           H
ATOM   4360  CB  VAL G  36      82.160  83.920  97.240  1.00  0.00           C
ATOM   4361  HB  VAL G  36      82.060  84.940  97.660  1.00  0.00           H
ATOM   4362  CG1 VAL G  36      82.020  82.980  98.420  1.00  0.00           C
ATOM   4363 HG11 VAL G  36      82.090  81.960  97.990  1.00  0.00           H
ATOM   4364 HG12 VAL G  36      82.770  83.170  99.210  1.00  0.00           H
ATOM   4365 HG13 VAL G  36      81.010  83.040  98.890  1.00  0.00           H
ATOM   4366  CG2 VAL G  36      83.590  83.860  96.680  1.00  0.00           C
ATOM   4367 HG21 VAL G  36      83.710  84.590  95.850  1.00  0.00           H
ATOM   4368 HG22 VAL G  36      84.460  84.060  97.330  1.00  0.00           H
ATOM   4369 HG23 VAL G  36      83.800  82.850  96.270  1.00  0.00           H
ATOM   4370  C   VAL G  36      79.680  83.600  96.750  1.00  0.00           C
ATOM   4371  O   VAL G  36      79.160  82.580  97.040  1.00  0.00           O
ATOM   4372  N   GLY G  37      78.980  84.790  96.910  1.00  0.00           N
ATOM   4373  HN  GLY G  37      79.310  85.690  96.640  1.00  0.00           H
ATOM   4374  CA  GLY G  37      77.830  84.850  97.820  1.00  0.00           C
ATOM   4375  HA1 GLY G  37      77.500  85.870  97.720  1.00  0.00           H
ATOM   4376  HA2 GLY G  37      77.050  84.160  97.520  1.00  0.00           H
ATOM   4377  C   GLY G  37      77.960  84.430  99.220  1.00  0.00           C
ATOM   4378  O   GLY G  37      79.090  84.430  99.770  1.00  0.00           O
ATOM   4379  N   GLY G  38      76.860  84.120  99.960  1.00  0.00           N
ATOM   4380  HN  GLY G  38      75.960  84.330  99.570  1.00  0.00           H
ATOM   4381  CA  GLY G  38      76.870  83.630 101.360  1.00  0.00           C
ATOM   4382  HA1 GLY G  38      76.090  82.880 101.400  1.00  0.00           H
ATOM   4383  HA2 GLY G  38      77.840  83.220 101.610  1.00  0.00           H
ATOM   4384  C   GLY G  38      76.580  84.710 102.320  1.00  0.00           C
ATOM   4385  O   GLY G  38      77.190  84.750 103.400  1.00  0.00           O
ATOM   4386  N   VAL G  39      75.720  85.700 102.040  1.00  0.00           N
ATOM   4387  HN  VAL G  39      75.350  85.750 101.120  1.00  0.00           H
ATOM   4388  CA  VAL G  39      75.480  86.810 102.990  1.00  0.00           C
ATOM   4389  HA  VAL G  39      76.440  86.980 103.470  1.00  0.00           H
ATOM   4390  CB  VAL G  39      75.150  88.100 102.280  1.00  0.00           C
ATOM   4391  HB  VAL G  39      74.220  87.910 101.700  1.00  0.00           H
ATOM   4392  CG1 VAL G  39      74.830  89.270 103.250  1.00  0.00           C
ATOM   4393 HG11 VAL G  39      74.660  90.200 102.680  1.00  0.00           H
ATOM   4394 HG12 VAL G  39      73.970  89.010 103.910  1.00  0.00           H
ATOM   4395 HG13 VAL G  39      75.740  89.290 103.880  1.00  0.00           H
ATOM   4396  CG2 VAL G  39      76.340  88.500 101.340  1.00  0.00           C
ATOM   4397 HG21 VAL G  39      75.970  89.510 101.040  1.00  0.00           H
ATOM   4398 HG22 VAL G  39      77.250  88.610 101.960  1.00  0.00           H
ATOM   4399 HG23 VAL G  39      76.390  87.700 100.580  1.00  0.00           H
ATOM   4400  C   VAL G  39      74.430  86.490 104.010  1.00  0.00           C
ATOM   4401  O   VAL G  39      73.290  86.210 103.630  1.00  0.00           O
ATOM   4402  N   VAL G  40      74.720  86.650 105.360  1.00  0.00           N
ATOM   4403  HN  VAL G  40      75.620  86.920 105.680  1.00  0.00           H
ATOM   4404  CA  VAL G  40      73.810  86.510 106.440  1.00  0.00           C
ATOM   4405  HA  VAL G  40      72.830  86.330 106.030  1.00  0.00           H
ATOM   4406  CB  VAL G  40      74.150  85.330 107.360  1.00  0.00           C
ATOM   4407  HB  VAL G  40      75.160  85.500 107.790  1.00  0.00           H
ATOM   4408  CG1 VAL G  40      73.150  85.130 108.510  1.00  0.00           C
ATOM   4409 HG11 VAL G  40      72.160  84.910 108.070  1.00  0.00           H
ATOM   4410 HG12 VAL G  40      73.330  84.190 109.070  1.00  0.00           H
ATOM   4411 HG13 VAL G  40      73.050  85.970 109.240  1.00  0.00           H
ATOM   4412  CG2 VAL G  40      74.240  84.000 106.550  1.00  0.00           C
ATOM   4413 HG21 VAL G  40      75.180  83.940 105.940  1.00  0.00           H
ATOM   4414 HG22 VAL G  40      74.380  83.220 107.330  1.00  0.00           H
ATOM   4415 HG23 VAL G  40      73.370  83.820 105.890  1.00  0.00           H
ATOM   4416  C   VAL G  40      73.770  87.810 107.180  1.00  0.00           C
ATOM   4417  O   VAL G  40      74.790  88.410 107.590  1.00  0.00           O
ATOM   4418  N   ILE G  41      72.540  88.280 107.420  1.00  0.00           N
ATOM   4419  HN  ILE G  41      71.730  87.760 107.160  1.00  0.00           H
ATOM   4420  CA  ILE G  41      72.280  89.530 108.100  1.00  0.00           C
ATOM   4421  HA  ILE G  41      73.210  89.970 108.410  1.00  0.00           H
ATOM   4422  CB  ILE G  41      71.450  90.460 107.200  1.00  0.00           C
ATOM   4423  HB  ILE G  41      70.540  89.890 106.920  1.00  0.00           H
ATOM   4424  CG2 ILE G  41      70.940  91.700 107.940  1.00  0.00           C
ATOM   4425 HG21 ILE G  41      71.730  92.430 108.220  1.00  0.00           H
ATOM   4426 HG22 ILE G  41      70.210  92.190 107.260  1.00  0.00           H
ATOM   4427 HG23 ILE G  41      70.330  91.510 108.850  1.00  0.00           H
ATOM   4428  CG1 ILE G  41      72.260  90.790 105.910  1.00  0.00           C
ATOM   4429 HG11 ILE G  41      71.660  91.450 105.250  1.00  0.00           H
ATOM   4430 HG12 ILE G  41      72.460  89.870 105.320  1.00  0.00           H
ATOM   4431  CD  ILE G  41      73.500  91.620 106.120  1.00  0.00           C
ATOM   4432  HD1 ILE G  41      73.990  91.640 105.120  1.00  0.00           H
ATOM   4433  HD2 ILE G  41      73.200  92.640 106.440  1.00  0.00           H
ATOM   4434  HD3 ILE G  41      74.220  91.210 106.860  1.00  0.00           H
ATOM   4435  C   ILE G  41      71.520  89.080 109.330  1.00  0.00           C
ATOM   4436  O   ILE G  41      70.310  88.770 109.210  1.00  0.00           O
ATOM   4437  N   ALA G  42      72.120  89.220 110.490  1.00  0.00           N
ATOM   4438  HN  ALA G  42      73.100  89.350 110.650  1.00  0.00           H
ATOM   4439  CA  ALA G  42      71.660  88.710 111.730  1.00  0.00           C
ATOM   4440  HA  ALA G  42      70.700  88.250 111.540  1.00  0.00           H
ATOM   4441  CB  ALA G  42      72.590  87.650 112.320  1.00  0.00           C
ATOM   4442  HB1 ALA G  42      72.720  86.880 111.530  1.00  0.00           H
ATOM   4443  HB2 ALA G  42      73.580  88.110 112.540  1.00  0.00           H
ATOM   4444  HB3 ALA G  42      72.180  87.050 113.160  1.00  0.00           H
ATOM   4445  C   ALA G  42      71.360  89.880 112.700  1.00  0.00           C
ATOM   4446  O   ALA G  42      71.890  90.990 112.590  1.00  0.00           O
ATOM   4447  N   NME G  43      70.410  89.610 113.630  1.00  0.00           N
ATOM   4448  HN  NME G  43      70.010  88.690 113.560  1.00  0.00           H
ATOM   4449  CH3 NME G  43      69.770  90.470 114.620  1.00  0.00           C
ATOM   4450 HH31 NME G  43      70.510  91.030 115.230  1.00  0.00           H
ATOM   4451 HH32 NME G  43      69.190  91.250 114.090  1.00  0.00           H
ATOM   4452 HH33 NME G  43      69.090  89.880 115.270  1.00  0.00           H
ATOM   4453  CH3 ACE H   0      98.690 121.800  52.350  1.00  0.00           C
ATOM   4454 HH31 ACE H   0      99.140 122.560  53.020  1.00  0.00           H
ATOM   4455 HH32 ACE H   0      99.490 121.090  52.050  1.00  0.00           H
ATOM   4456 HH33 ACE H   0      98.200 122.280  51.480  1.00  0.00           H
ATOM   4457  C   ACE H   0      97.740 120.940  53.150  1.00  0.00           C
ATOM   4458  O   ACE H   0      98.140 120.350  54.140  1.00  0.00           O
ATOM   4459  N   ASP H   1      96.480 120.990  52.750  1.00  0.00           N
ATOM   4460  HN  ASP H   1      96.270 121.500  51.920  1.00  0.00           H
ATOM   4461  CA  ASP H   1      95.200 120.560  53.350  1.00  0.00           C
ATOM   4462  HA  ASP H   1      95.100 121.100  54.280  1.00  0.00           H
ATOM   4463  CB  ASP H   1      94.010 120.870  52.380  1.00  0.00           C
ATOM   4464  HB1 ASP H   1      93.030 120.560  52.810  1.00  0.00           H
ATOM   4465  HB2 ASP H   1      94.150 120.570  51.320  1.00  0.00           H
ATOM   4466  CG  ASP H   1      93.750 122.390  52.510  1.00  0.00           C
ATOM   4467  OD1 ASP H   1      93.900 123.060  53.530  1.00  0.00           O
ATOM   4468  OD2 ASP H   1      93.350 122.940  51.450  1.00  0.00           O
ATOM   4469  C   ASP H   1      95.190 119.100  53.720  1.00  0.00           C
ATOM   4470  O   ASP H   1      94.530 118.710  54.690  1.00  0.00           O
ATOM   4471  N   ALA H   2      95.990 118.260  53.070  1.00  0.00           N
ATOM   4472  HN  ALA H   2      96.500 118.660  52.310  1.00  0.00           H
ATOM   4473  CA  ALA H   2      96.140 116.900  53.310  1.00  0.00           C
ATOM   4474  HA  ALA H   2      95.360 116.640  54.000  1.00  0.00           H
ATOM   4475  CB  ALA H   2      95.920 115.930  52.100  1.00  0.00           C
ATOM   4476  HB1 ALA H   2      96.870 115.810  51.540  1.00  0.00           H
ATOM   4477  HB2 ALA H   2      95.520 114.970  52.480  1.00  0.00           H
ATOM   4478  HB3 ALA H   2      95.130 116.350  51.440  1.00  0.00           H
ATOM   4479  C   ALA H   2      97.440 116.490  54.010  1.00  0.00           C
ATOM   4480  O   ALA H   2      97.530 115.360  54.420  1.00  0.00           O
ATOM   4481  N   GLU H   3      98.410 117.390  54.300  1.00  0.00           N
ATOM   4482  HN  GLU H   3      98.290 118.360  54.130  1.00  0.00           H
ATOM   4483  CA  GLU H   3      99.770 117.060  54.750  1.00  0.00           C
ATOM   4484  HA  GLU H   3     100.240 116.460  54.000  1.00  0.00           H
ATOM   4485  CB  GLU H   3     100.730 118.330  54.920  1.00  0.00           C
ATOM   4486  HB1 GLU H   3     101.730 118.020  55.290  1.00  0.00           H
ATOM   4487  HB2 GLU H   3     100.260 119.060  55.610  1.00  0.00           H
ATOM   4488  CG  GLU H   3     101.070 119.030  53.550  1.00  0.00           C
ATOM   4489  HG1 GLU H   3     100.280 119.770  53.280  1.00  0.00           H
ATOM   4490  HG2 GLU H   3     101.190 118.390  52.650  1.00  0.00           H
ATOM   4491  CD  GLU H   3     102.360 119.780  53.690  1.00  0.00           C
ATOM   4492  OE1 GLU H   3     102.380 120.640  54.590  1.00  0.00           O
ATOM   4493  OE2 GLU H   3     103.340 119.530  52.920  1.00  0.00           O
ATOM   4494  C   GLU H   3      99.860 116.350  56.150  1.00  0.00           C
ATOM   4495  O   GLU H   3     100.830 115.740  56.480  1.00  0.00           O
ATOM   4496  N   PHE H   4      98.800 116.500  56.900  1.00  0.00           N
ATOM   4497  HN  PHE H   4      98.050 117.000  56.470  1.00  0.00           H
ATOM   4498  CA  PHE H   4      98.680 116.110  58.280  1.00  0.00           C
ATOM   4499  HA  PHE H   4      99.440 116.440  58.970  1.00  0.00           H
ATOM   4500  CB  PHE H   4      97.300 116.690  58.840  1.00  0.00           C
ATOM   4501  HB1 PHE H   4      97.170 116.400  59.900  1.00  0.00           H
ATOM   4502  HB2 PHE H   4      96.470 116.180  58.300  1.00  0.00           H
ATOM   4503  CG  PHE H   4      97.150 118.170  58.810  1.00  0.00           C
ATOM   4504  CD1 PHE H   4      97.630 118.930  59.880  1.00  0.00           C
ATOM   4505  HD1 PHE H   4      98.020 118.370  60.720  1.00  0.00           H
ATOM   4506  CE1 PHE H   4      97.610 120.370  59.860  1.00  0.00           C
ATOM   4507  HE1 PHE H   4      97.830 120.880  60.790  1.00  0.00           H
ATOM   4508  CZ  PHE H   4      96.990 121.000  58.780  1.00  0.00           C
ATOM   4509  HZ  PHE H   4      96.870 122.070  58.700  1.00  0.00           H
ATOM   4510  CD2 PHE H   4      96.530 118.830  57.730  1.00  0.00           C
ATOM   4511  HD2 PHE H   4      96.230 118.240  56.880  1.00  0.00           H
ATOM   4512  CE2 PHE H   4      96.440 120.240  57.720  1.00  0.00           C
ATOM   4513  HE2 PHE H   4      95.960 120.710  56.880  1.00  0.00           H
ATOM   4514  C   PHE H   4      98.620 114.600  58.540  1.00  0.00           C
ATOM   4515  O   PHE H   4      98.120 113.870  57.670  1.00  0.00           O
ATOM   4516  N   ARG H   5      98.970 114.100  59.670  1.00  0.00           N
ATOM   4517  HN  ARG H   5      99.530 114.690  60.250  1.00  0.00           H
ATOM   4518  CA  ARG H   5      98.900 112.680  60.030  1.00  0.00           C
ATOM   4519  HA  ARG H   5      98.420 112.150  59.220  1.00  0.00           H
ATOM   4520  CB  ARG H   5     100.240 112.000  60.090  1.00  0.00           C
ATOM   4521  HB1 ARG H   5     100.570 111.860  59.040  1.00  0.00           H
ATOM   4522  HB2 ARG H   5     100.250 110.970  60.500  1.00  0.00           H
ATOM   4523  CG  ARG H   5     101.430 112.690  60.940  1.00  0.00           C
ATOM   4524  HG1 ARG H   5     101.050 112.830  61.980  1.00  0.00           H
ATOM   4525  HG2 ARG H   5     101.550 113.730  60.560  1.00  0.00           H
ATOM   4526  CD  ARG H   5     102.770 111.940  61.000  1.00  0.00           C
ATOM   4527  HD1 ARG H   5     102.690 111.040  61.660  1.00  0.00           H
ATOM   4528  HD2 ARG H   5     103.470 112.690  61.420  1.00  0.00           H
ATOM   4529  NE  ARG H   5     103.130 111.650  59.560  1.00  0.00           N
ATOM   4530  HE  ARG H   5     102.750 112.160  58.790  1.00  0.00           H
ATOM   4531  CZ  ARG H   5     104.020 110.650  59.240  1.00  0.00           C
ATOM   4532  NH1 ARG H   5     104.500 109.760  60.110  1.00  0.00           N
ATOM   4533 HH11 ARG H   5     104.210 109.700  61.060  1.00  0.00           H
ATOM   4534 HH12 ARG H   5     105.250 109.170  59.800  1.00  0.00           H
ATOM   4535  NH2 ARG H   5     104.280 110.460  57.970  1.00  0.00           N
ATOM   4536 HH21 ARG H   5     103.830 111.030  57.280  1.00  0.00           H
ATOM   4537 HH22 ARG H   5     104.880 109.700  57.730  1.00  0.00           H
ATOM   4538  C   ARG H   5      98.110 112.480  61.330  1.00  0.00           C
ATOM   4539  O   ARG H   5      98.410 112.980  62.400  1.00  0.00           O
ATOM   4540  N   HIS H   6      97.000 111.830  61.230  1.00  0.00           N
ATOM   4541  HN  HIS H   6      96.760 111.240  60.470  1.00  0.00           H
ATOM   4542  CA  HIS H   6      96.080 111.770  62.330  1.00  0.00           C
ATOM   4543  HA  HIS H   6      95.960 112.790  62.670  1.00  0.00           H
ATOM   4544  CB  HIS H   6      94.660 111.390  61.830  1.00  0.00           C
ATOM   4545  HB1 HIS H   6      94.720 110.480  61.210  1.00  0.00           H
ATOM   4546  HB2 HIS H   6      94.220 112.250  61.280  1.00  0.00           H
ATOM   4547  ND1 HIS H   6      93.430 112.380  63.690  1.00  0.00           N
ATOM   4548  CG  HIS H   6      93.620 111.300  62.890  1.00  0.00           C
ATOM   4549  CE1 HIS H   6      92.500 111.980  64.590  1.00  0.00           C
ATOM   4550  HE1 HIS H   6      92.040 112.480  65.440  1.00  0.00           H
ATOM   4551  NE2 HIS H   6      92.100 110.720  64.310  1.00  0.00           N
ATOM   4552  HE2 HIS H   6      91.340 110.230  64.730  1.00  0.00           H
ATOM   4553  CD2 HIS H   6      92.850 110.250  63.250  1.00  0.00           C
ATOM   4554  HD2 HIS H   6      92.710 109.290  62.780  1.00  0.00           H
ATOM   4555  C   HIS H   6      96.420 110.810  63.440  1.00  0.00           C
ATOM   4556  O   HIS H   6      96.830 109.670  63.250  1.00  0.00           O
ATOM   4557  N   ASP H   7      96.350 111.320  64.730  1.00  0.00           N
ATOM   4558  HN  ASP H   7      96.020 112.240  64.900  1.00  0.00           H
ATOM   4559  CA  ASP H   7      96.810 110.620  65.960  1.00  0.00           C
ATOM   4560  HA  ASP H   7      97.880 110.500  65.920  1.00  0.00           H
ATOM   4561  CB  ASP H   7      96.540 111.460  67.230  1.00  0.00           C
ATOM   4562  HB1 ASP H   7      96.840 110.830  68.100  1.00  0.00           H
ATOM   4563  HB2 ASP H   7      95.460 111.690  67.390  1.00  0.00           H
ATOM   4564  CG  ASP H   7      97.340 112.720  67.370  1.00  0.00           C
ATOM   4565  OD1 ASP H   7      98.310 113.000  66.550  1.00  0.00           O
ATOM   4566  OD2 ASP H   7      97.080 113.360  68.400  1.00  0.00           O
ATOM   4567  C   ASP H   7      96.140 109.270  66.170  1.00  0.00           C
ATOM   4568  O   ASP H   7      94.940 109.010  65.900  1.00  0.00           O
ATOM   4569  N   SER H   8      96.890 108.230  66.740  1.00  0.00           N
ATOM   4570  HN  SER H   8      97.530 108.430  67.470  1.00  0.00           H
ATOM   4571  CA  SER H   8      96.400 106.850  66.750  1.00  0.00           C
ATOM   4572  HA  SER H   8      95.800 106.810  65.860  1.00  0.00           H
ATOM   4573  CB  SER H   8      97.410 105.610  66.600  1.00  0.00           C
ATOM   4574  HB1 SER H   8      98.140 105.620  67.440  1.00  0.00           H
ATOM   4575  HB2 SER H   8      98.010 105.750  65.680  1.00  0.00           H
ATOM   4576  OG  SER H   8      96.780 104.300  66.590  1.00  0.00           O
ATOM   4577  HG1 SER H   8      96.410 104.200  65.700  1.00  0.00           H
ATOM   4578  C   SER H   8      95.570 106.550  67.970  1.00  0.00           C
ATOM   4579  O   SER H   8      95.960 106.950  69.100  1.00  0.00           O
ATOM   4580  N   GLY H   9      94.460 105.840  67.840  1.00  0.00           N
ATOM   4581  HN  GLY H   9      94.110 105.560  66.950  1.00  0.00           H
ATOM   4582  CA  GLY H   9      93.640 105.470  69.010  1.00  0.00           C
ATOM   4583  HA1 GLY H   9      94.210 105.340  69.920  1.00  0.00           H
ATOM   4584  HA2 GLY H   9      92.980 106.320  69.040  1.00  0.00           H
ATOM   4585  C   GLY H   9      92.880 104.180  68.770  1.00  0.00           C
ATOM   4586  O   GLY H   9      92.980 103.560  67.680  1.00  0.00           O
ATOM   4587  N   TYR H  10      92.160 103.710  69.830  1.00  0.00           N
ATOM   4588  HN  TYR H  10      92.000 104.190  70.690  1.00  0.00           H
ATOM   4589  CA  TYR H  10      91.370 102.530  69.540  1.00  0.00           C
ATOM   4590  HA  TYR H  10      91.080 102.510  68.500  1.00  0.00           H
ATOM   4591  CB  TYR H  10      92.240 101.240  69.960  1.00  0.00           C
ATOM   4592  HB1 TYR H  10      92.450 101.310  71.040  1.00  0.00           H
ATOM   4593  HB2 TYR H  10      93.200 101.300  69.400  1.00  0.00           H
ATOM   4594  CG  TYR H  10      91.590  99.940  69.800  1.00  0.00           C
ATOM   4595  CD1 TYR H  10      91.440  99.540  68.450  1.00  0.00           C
ATOM   4596  HD1 TYR H  10      91.650 100.300  67.710  1.00  0.00           H
ATOM   4597  CE1 TYR H  10      91.040  98.260  68.100  1.00  0.00           C
ATOM   4598  HE1 TYR H  10      90.830  98.100  67.050  1.00  0.00           H
ATOM   4599  CZ  TYR H  10      90.650  97.410  69.090  1.00  0.00           C
ATOM   4600  OH  TYR H  10      90.190  96.170  68.630  1.00  0.00           O
ATOM   4601  HH  TYR H  10      89.690  95.880  69.400  1.00  0.00           H
ATOM   4602  CD2 TYR H  10      91.150  99.060  70.790  1.00  0.00           C
ATOM   4603  HD2 TYR H  10      91.160  99.350  71.830  1.00  0.00           H
ATOM   4604  CE2 TYR H  10      90.670  97.750  70.420  1.00  0.00           C
ATOM   4605  HE2 TYR H  10      90.330  96.990  71.110  1.00  0.00           H
ATOM   4606  C   TYR H  10      90.030 102.670  70.230  1.00  0.00           C
ATOM   4607  O   TYR H  10      89.740 103.580  71.030  1.00  0.00           O
ATOM   4608  N   GLU H  11      89.060 101.760  69.920  1.00  0.00           N
ATOM   4609  HN  GLU H  11      89.210 101.080  69.200  1.00  0.00           H
ATOM   4610  CA  GLU H  11      87.810 101.670  70.650  1.00  0.00           C
ATOM   4611  HA  GLU H  11      87.330 102.630  70.680  1.00  0.00           H
ATOM   4612  CB  GLU H  11      86.730 100.830  69.980  1.00  0.00           C
ATOM   4613  HB1 GLU H  11      85.790 101.070  70.520  1.00  0.00           H
ATOM   4614  HB2 GLU H  11      87.000  99.750  70.000  1.00  0.00           H
ATOM   4615  CG  GLU H  11      86.440 101.190  68.470  1.00  0.00           C
ATOM   4616  HG1 GLU H  11      87.290 100.860  67.840  1.00  0.00           H
ATOM   4617  HG2 GLU H  11      86.470 102.300  68.440  1.00  0.00           H
ATOM   4618  CD  GLU H  11      85.180 100.570  67.950  1.00  0.00           C
ATOM   4619  OE1 GLU H  11      85.300  99.790  66.960  1.00  0.00           O
ATOM   4620  OE2 GLU H  11      84.060 100.800  68.500  1.00  0.00           O
ATOM   4621  C   GLU H  11      87.860 101.180  72.060  1.00  0.00           C
ATOM   4622  O   GLU H  11      88.740 100.390  72.440  1.00  0.00           O
ATOM   4623  N   VAL H  12      87.060 101.730  72.960  1.00  0.00           N
ATOM   4624  HN  VAL H  12      86.510 102.550  72.800  1.00  0.00           H
ATOM   4625  CA  VAL H  12      87.260 101.440  74.340  1.00  0.00           C
ATOM   4626  HA  VAL H  12      87.900 100.600  74.550  1.00  0.00           H
ATOM   4627  CB  VAL H  12      87.980 102.570  74.990  1.00  0.00           C
ATOM   4628  HB  VAL H  12      87.530 103.490  74.550  1.00  0.00           H
ATOM   4629  CG1 VAL H  12      87.780 102.490  76.550  1.00  0.00           C
ATOM   4630 HG11 VAL H  12      88.010 101.490  76.970  1.00  0.00           H
ATOM   4631 HG12 VAL H  12      88.400 103.300  76.980  1.00  0.00           H
ATOM   4632 HG13 VAL H  12      86.710 102.700  76.780  1.00  0.00           H
ATOM   4633  CG2 VAL H  12      89.460 102.530  74.640  1.00  0.00           C
ATOM   4634 HG21 VAL H  12      89.910 101.520  74.510  1.00  0.00           H
ATOM   4635 HG22 VAL H  12      89.640 103.080  73.690  1.00  0.00           H
ATOM   4636 HG23 VAL H  12      90.080 102.960  75.460  1.00  0.00           H
ATOM   4637  C   VAL H  12      85.900 101.210  74.950  1.00  0.00           C
ATOM   4638  O   VAL H  12      85.020 102.030  74.800  1.00  0.00           O
ATOM   4639  N   HIS H  13      85.730 100.010  75.530  1.00  0.00           N
ATOM   4640  HN  HIS H  13      86.480  99.370  75.420  1.00  0.00           H
ATOM   4641  CA  HIS H  13      84.410  99.630  76.050  1.00  0.00           C
ATOM   4642  HA  HIS H  13      83.660 100.250  75.580  1.00  0.00           H
ATOM   4643  CB  HIS H  13      84.030  98.250  75.470  1.00  0.00           C
ATOM   4644  HB1 HIS H  13      83.150  97.810  75.980  1.00  0.00           H
ATOM   4645  HB2 HIS H  13      84.830  97.500  75.670  1.00  0.00           H
ATOM   4646  ND1 HIS H  13      82.480  98.700  73.570  1.00  0.00           N
ATOM   4647  CG  HIS H  13      83.790  98.400  74.010  1.00  0.00           C
ATOM   4648  CE1 HIS H  13      82.560  98.770  72.260  1.00  0.00           C
ATOM   4649  HE1 HIS H  13      81.760  99.090  71.600  1.00  0.00           H
ATOM   4650  NE2 HIS H  13      83.780  98.420  71.820  1.00  0.00           N
ATOM   4651  HE2 HIS H  13      83.940  98.200  70.850  1.00  0.00           H
ATOM   4652  CD2 HIS H  13      84.570  98.220  72.930  1.00  0.00           C
ATOM   4653  HD2 HIS H  13      85.560  97.790  72.890  1.00  0.00           H
ATOM   4654  C   HIS H  13      84.470  99.670  77.570  1.00  0.00           C
ATOM   4655  O   HIS H  13      84.780  98.600  78.120  1.00  0.00           O
ATOM   4656  N   HIS H  14      83.990 100.730  78.200  1.00  0.00           N
ATOM   4657  HN  HIS H  14      83.790 101.580  77.710  1.00  0.00           H
ATOM   4658  CA  HIS H  14      84.030 100.940  79.720  1.00  0.00           C
ATOM   4659  HA  HIS H  14      84.820 100.340  80.140  1.00  0.00           H
ATOM   4660  CB  HIS H  14      84.140 102.370  80.120  1.00  0.00           C
ATOM   4661  HB1 HIS H  14      84.040 102.430  81.220  1.00  0.00           H
ATOM   4662  HB2 HIS H  14      83.300 102.990  79.730  1.00  0.00           H
ATOM   4663  ND1 HIS H  14      86.560 102.400  80.110  1.00  0.00           N
ATOM   4664  CG  HIS H  14      85.420 103.060  79.770  1.00  0.00           C
ATOM   4665  CE1 HIS H  14      87.540 103.200  79.770  1.00  0.00           C
ATOM   4666  HE1 HIS H  14      88.610 102.980  79.890  1.00  0.00           H
ATOM   4667  NE2 HIS H  14      87.090 104.380  79.290  1.00  0.00           N
ATOM   4668  HE2 HIS H  14      87.630 105.210  79.160  1.00  0.00           H
ATOM   4669  CD2 HIS H  14      85.750 104.250  79.260  1.00  0.00           C
ATOM   4670  HD2 HIS H  14      85.140 105.030  78.820  1.00  0.00           H
ATOM   4671  C   HIS H  14      82.700 100.280  80.200  1.00  0.00           C
ATOM   4672  O   HIS H  14      81.590 100.830  80.050  1.00  0.00           O
ATOM   4673  N   GLN H  15      82.790  99.140  80.940  1.00  0.00           N
ATOM   4674  HN  GLN H  15      83.670  98.730  81.200  1.00  0.00           H
ATOM   4675  CA  GLN H  15      81.650  98.310  81.330  1.00  0.00           C
ATOM   4676  HA  GLN H  15      80.760  98.780  80.930  1.00  0.00           H
ATOM   4677  CB  GLN H  15      81.780  96.900  80.820  1.00  0.00           C
ATOM   4678  HB1 GLN H  15      80.810  96.380  80.960  1.00  0.00           H
ATOM   4679  HB2 GLN H  15      82.600  96.440  81.410  1.00  0.00           H
ATOM   4680  CG  GLN H  15      82.050  96.940  79.330  1.00  0.00           C
ATOM   4681  HG1 GLN H  15      82.980  97.450  79.010  1.00  0.00           H
ATOM   4682  HG2 GLN H  15      81.270  97.460  78.720  1.00  0.00           H
ATOM   4683  CD  GLN H  15      82.360  95.510  78.840  1.00  0.00           C
ATOM   4684  OE1 GLN H  15      83.540  95.060  78.920  1.00  0.00           O
ATOM   4685  NE2 GLN H  15      81.300  94.810  78.320  1.00  0.00           N
ATOM   4686 HE21 GLN H  15      80.420  95.240  78.120  1.00  0.00           H
ATOM   4687 HE22 GLN H  15      81.580  93.990  77.800  1.00  0.00           H
ATOM   4688  C   GLN H  15      81.500  98.260  82.840  1.00  0.00           C
ATOM   4689  O   GLN H  15      82.520  97.870  83.470  1.00  0.00           O
ATOM   4690  N   LYS H  16      80.360  98.640  83.540  1.00  0.00           N
ATOM   4691  HN  LYS H  16      79.490  98.930  83.140  1.00  0.00           H
ATOM   4692  CA  LYS H  16      80.460  98.740  85.010  1.00  0.00           C
ATOM   4693  HA  LYS H  16      80.880  97.790  85.310  1.00  0.00           H
ATOM   4694  CB  LYS H  16      81.320  99.950  85.500  1.00  0.00           C
ATOM   4695  HB1 LYS H  16      82.290  99.880  84.960  1.00  0.00           H
ATOM   4696  HB2 LYS H  16      81.560  99.800  86.570  1.00  0.00           H
ATOM   4697  CG  LYS H  16      80.660 101.320  85.260  1.00  0.00           C
ATOM   4698  HG1 LYS H  16      80.110 101.350  86.220  1.00  0.00           H
ATOM   4699  HG2 LYS H  16      79.980 101.340  84.380  1.00  0.00           H
ATOM   4700  CD  LYS H  16      81.720 102.430  85.130  1.00  0.00           C
ATOM   4701  HD1 LYS H  16      82.350 102.300  86.030  1.00  0.00           H
ATOM   4702  HD2 LYS H  16      82.300 102.110  84.240  1.00  0.00           H
ATOM   4703  CE  LYS H  16      81.220 103.960  85.060  1.00  0.00           C
ATOM   4704  HE1 LYS H  16      81.910 104.590  85.660  1.00  0.00           H
ATOM   4705  HE2 LYS H  16      80.260 104.120  85.590  1.00  0.00           H
ATOM   4706  NZ  LYS H  16      81.230 104.450  83.670  1.00  0.00           N
ATOM   4707  HZ1 LYS H  16      80.740 105.370  83.770  1.00  0.00           H
ATOM   4708  HZ2 LYS H  16      82.200 104.760  83.450  1.00  0.00           H
ATOM   4709  HZ3 LYS H  16      80.790 103.830  82.970  1.00  0.00           H
ATOM   4710  C   LYS H  16      79.110  98.820  85.690  1.00  0.00           C
ATOM   4711  O   LYS H  16      78.120  99.300  85.170  1.00  0.00           O
ATOM   4712  N   LEU H  17      79.060  98.370  87.000  1.00  0.00           N
ATOM   4713  HN  LEU H  17      79.980  98.240  87.370  1.00  0.00           H
ATOM   4714  CA  LEU H  17      77.880  98.290  87.860  1.00  0.00           C
ATOM   4715  HA  LEU H  17      77.010  98.380  87.230  1.00  0.00           H
ATOM   4716  CB  LEU H  17      77.830  96.900  88.520  1.00  0.00           C
ATOM   4717  HB1 LEU H  17      76.850  96.820  89.040  1.00  0.00           H
ATOM   4718  HB2 LEU H  17      78.750  96.750  89.130  1.00  0.00           H
ATOM   4719  CG  LEU H  17      77.760  95.600  87.740  1.00  0.00           C
ATOM   4720  HG  LEU H  17      77.100  95.760  86.850  1.00  0.00           H
ATOM   4721  CD1 LEU H  17      79.120  95.250  87.050  1.00  0.00           C
ATOM   4722 HD11 LEU H  17      78.930  94.330  86.460  1.00  0.00           H
ATOM   4723 HD12 LEU H  17      79.580  96.030  86.410  1.00  0.00           H
ATOM   4724 HD13 LEU H  17      79.880  95.010  87.830  1.00  0.00           H
ATOM   4725  CD2 LEU H  17      77.350  94.450  88.660  1.00  0.00           C
ATOM   4726 HD21 LEU H  17      76.260  94.550  88.810  1.00  0.00           H
ATOM   4727 HD22 LEU H  17      77.500  93.420  88.280  1.00  0.00           H
ATOM   4728 HD23 LEU H  17      77.850  94.600  89.650  1.00  0.00           H
ATOM   4729  C   LEU H  17      77.850  99.330  88.930  1.00  0.00           C
ATOM   4730  O   LEU H  17      78.790  99.570  89.680  1.00  0.00           O
ATOM   4731  N   VAL H  18      76.800 100.190  88.910  1.00  0.00           N
ATOM   4732  HN  VAL H  18      76.010 100.060  88.300  1.00  0.00           H
ATOM   4733  CA  VAL H  18      76.790 101.430  89.670  1.00  0.00           C
ATOM   4734  HA  VAL H  18      77.750 101.620  90.140  1.00  0.00           H
ATOM   4735  CB  VAL H  18      76.480 102.590  88.740  1.00  0.00           C
ATOM   4736  HB  VAL H  18      75.440 102.460  88.370  1.00  0.00           H
ATOM   4737  CG1 VAL H  18      76.640 103.880  89.520  1.00  0.00           C
ATOM   4738 HG11 VAL H  18      76.270 104.680  88.860  1.00  0.00           H
ATOM   4739 HG12 VAL H  18      75.990 103.950  90.420  1.00  0.00           H
ATOM   4740 HG13 VAL H  18      77.710 104.010  89.790  1.00  0.00           H
ATOM   4741  CG2 VAL H  18      77.410 102.640  87.580  1.00  0.00           C
ATOM   4742 HG21 VAL H  18      77.310 103.480  86.850  1.00  0.00           H
ATOM   4743 HG22 VAL H  18      78.430 102.660  88.020  1.00  0.00           H
ATOM   4744 HG23 VAL H  18      77.200 101.720  86.990  1.00  0.00           H
ATOM   4745  C   VAL H  18      75.710 101.380  90.750  1.00  0.00           C
ATOM   4746  O   VAL H  18      74.540 101.270  90.450  1.00  0.00           O
ATOM   4747  N   PHE H  19      76.100 101.320  92.030  1.00  0.00           N
ATOM   4748  HN  PHE H  19      77.030 101.590  92.290  1.00  0.00           H
ATOM   4749  CA  PHE H  19      75.090 101.170  93.080  1.00  0.00           C
ATOM   4750  HA  PHE H  19      74.270 100.640  92.620  1.00  0.00           H
ATOM   4751  CB  PHE H  19      75.710 100.290  94.220  1.00  0.00           C
ATOM   4752  HB1 PHE H  19      76.550 100.750  94.790  1.00  0.00           H
ATOM   4753  HB2 PHE H  19      76.190  99.400  93.770  1.00  0.00           H
ATOM   4754  CG  PHE H  19      74.750  99.670  95.230  1.00  0.00           C
ATOM   4755  CD1 PHE H  19      75.290  98.670  96.050  1.00  0.00           C
ATOM   4756  HD1 PHE H  19      76.290  98.290  95.910  1.00  0.00           H
ATOM   4757  CE1 PHE H  19      74.470  98.090  97.120  1.00  0.00           C
ATOM   4758  HE1 PHE H  19      74.890  97.300  97.730  1.00  0.00           H
ATOM   4759  CZ  PHE H  19      73.220  98.690  97.340  1.00  0.00           C
ATOM   4760  HZ  PHE H  19      72.570  98.270  98.090  1.00  0.00           H
ATOM   4761  CD2 PHE H  19      73.450 100.160  95.440  1.00  0.00           C
ATOM   4762  HD2 PHE H  19      73.040 100.900  94.760  1.00  0.00           H
ATOM   4763  CE2 PHE H  19      72.730  99.720  96.550  1.00  0.00           C
ATOM   4764  HE2 PHE H  19      71.730 100.120  96.620  1.00  0.00           H
ATOM   4765  C   PHE H  19      74.570 102.520  93.560  1.00  0.00           C
ATOM   4766  O   PHE H  19      73.600 103.080  93.050  1.00  0.00           O
ATOM   4767  N   PHE H  20      75.130 103.140  94.580  1.00  0.00           N
ATOM   4768  HN  PHE H  20      75.850 102.770  95.170  1.00  0.00           H
ATOM   4769  CA  PHE H  20      74.640 104.420  95.060  1.00  0.00           C
ATOM   4770  HA  PHE H  20      73.560 104.420  94.920  1.00  0.00           H
ATOM   4771  CB  PHE H  20      75.080 104.610  96.540  1.00  0.00           C
ATOM   4772  HB1 PHE H  20      75.010 105.660  96.890  1.00  0.00           H
ATOM   4773  HB2 PHE H  20      76.150 104.310  96.550  1.00  0.00           H
ATOM   4774  CG  PHE H  20      74.190 103.720  97.440  1.00  0.00           C
ATOM   4775  CD1 PHE H  20      74.760 102.690  98.180  1.00  0.00           C
ATOM   4776  HD1 PHE H  20      75.830 102.530  98.130  1.00  0.00           H
ATOM   4777  CE1 PHE H  20      74.000 101.910  99.090  1.00  0.00           C
ATOM   4778  HE1 PHE H  20      74.430 101.140  99.710  1.00  0.00           H
ATOM   4779  CZ  PHE H  20      72.610 102.210  99.190  1.00  0.00           C
ATOM   4780  HZ  PHE H  20      71.990 101.700  99.910  1.00  0.00           H
ATOM   4781  CD2 PHE H  20      72.840 104.000  97.550  1.00  0.00           C
ATOM   4782  HD2 PHE H  20      72.530 104.880  97.010  1.00  0.00           H
ATOM   4783  CE2 PHE H  20      72.030 103.310  98.420  1.00  0.00           C
ATOM   4784  HE2 PHE H  20      70.970 103.460  98.570  1.00  0.00           H
ATOM   4785  C   PHE H  20      74.950 105.720  94.310  1.00  0.00           C
ATOM   4786  O   PHE H  20      76.030 105.930  93.840  1.00  0.00           O
ATOM   4787  N   ALA H  21      73.890 106.650  94.270  1.00  0.00           N
ATOM   4788  HN  ALA H  21      72.940 106.540  94.530  1.00  0.00           H
ATOM   4789  CA  ALA H  21      74.210 108.020  93.970  1.00  0.00           C
ATOM   4790  HA  ALA H  21      75.120 108.130  93.390  1.00  0.00           H
ATOM   4791  CB  ALA H  21      73.210 108.630  92.980  1.00  0.00           C
ATOM   4792  HB1 ALA H  21      73.430 109.720  92.900  1.00  0.00           H
ATOM   4793  HB2 ALA H  21      73.290 108.140  91.990  1.00  0.00           H
ATOM   4794  HB3 ALA H  21      72.160 108.570  93.330  1.00  0.00           H
ATOM   4795  C   ALA H  21      74.450 108.910  95.210  1.00  0.00           C
ATOM   4796  O   ALA H  21      75.500 109.010  95.760  1.00  0.00           O
ATOM   4797  N   GLU H  22      73.400 109.610  95.740  1.00  0.00           N
ATOM   4798  HN  GLU H  22      72.500 109.590  95.330  1.00  0.00           H
ATOM   4799  CA  GLU H  22      73.470 110.650  96.800  1.00  0.00           C
ATOM   4800  HA  GLU H  22      74.290 110.310  97.430  1.00  0.00           H
ATOM   4801  CB  GLU H  22      73.610 112.160  96.250  1.00  0.00           C
ATOM   4802  HB1 GLU H  22      73.430 112.960  97.000  1.00  0.00           H
ATOM   4803  HB2 GLU H  22      72.750 112.250  95.560  1.00  0.00           H
ATOM   4804  CG  GLU H  22      74.900 112.430  95.420  1.00  0.00           C
ATOM   4805  HG1 GLU H  22      74.750 112.380  94.320  1.00  0.00           H
ATOM   4806  HG2 GLU H  22      75.530 111.550  95.670  1.00  0.00           H
ATOM   4807  CD  GLU H  22      75.660 113.690  95.860  1.00  0.00           C
ATOM   4808  OE1 GLU H  22      75.660 114.680  95.110  1.00  0.00           O
ATOM   4809  OE2 GLU H  22      76.260 113.720  96.960  1.00  0.00           O
ATOM   4810  C   GLU H  22      72.320 110.600  97.790  1.00  0.00           C
ATOM   4811  O   GLU H  22      71.220 110.080  97.530  1.00  0.00           O
ATOM   4812  N   ASP H  23      72.630 111.100  98.970  1.00  0.00           N
ATOM   4813  HN  ASP H  23      73.560 111.400  99.150  1.00  0.00           H
ATOM   4814  CA  ASP H  23      71.930 111.210 100.220  1.00  0.00           C
ATOM   4815  HA  ASP H  23      72.650 111.060 101.000  1.00  0.00           H
ATOM   4816  CB  ASP H  23      71.280 112.610 100.580  1.00  0.00           C
ATOM   4817  HB1 ASP H  23      70.770 112.670 101.570  1.00  0.00           H
ATOM   4818  HB2 ASP H  23      70.500 112.810  99.820  1.00  0.00           H
ATOM   4819  CG  ASP H  23      72.220 113.870 100.540  1.00  0.00           C
ATOM   4820  OD1 ASP H  23      71.690 114.950 100.200  1.00  0.00           O
ATOM   4821  OD2 ASP H  23      73.420 113.780 100.830  1.00  0.00           O
ATOM   4822  C   ASP H  23      71.060 110.000 100.460  1.00  0.00           C
ATOM   4823  O   ASP H  23      69.830 110.070 100.390  1.00  0.00           O
ATOM   4824  N   VAL H  24      71.790 108.880 100.740  1.00  0.00           N
ATOM   4825  HN  VAL H  24      72.780 109.000 100.750  1.00  0.00           H
ATOM   4826  CA  VAL H  24      71.110 107.590 100.990  1.00  0.00           C
ATOM   4827  HA  VAL H  24      70.500 107.350 100.140  1.00  0.00           H
ATOM   4828  CB  VAL H  24      72.170 106.460 101.120  1.00  0.00           C
ATOM   4829  HB  VAL H  24      72.970 106.830 101.800  1.00  0.00           H
ATOM   4830  CG1 VAL H  24      71.570 105.110 101.600  1.00  0.00           C
ATOM   4831 HG11 VAL H  24      72.240 104.220 101.600  1.00  0.00           H
ATOM   4832 HG12 VAL H  24      71.260 105.230 102.660  1.00  0.00           H
ATOM   4833 HG13 VAL H  24      70.660 104.740 101.070  1.00  0.00           H
ATOM   4834  CG2 VAL H  24      72.910 106.350  99.780  1.00  0.00           C
ATOM   4835 HG21 VAL H  24      72.170 105.940  99.070  1.00  0.00           H
ATOM   4836 HG22 VAL H  24      73.330 107.340  99.510  1.00  0.00           H
ATOM   4837 HG23 VAL H  24      73.770 105.650  99.860  1.00  0.00           H
ATOM   4838  C   VAL H  24      70.190 107.690 102.170  1.00  0.00           C
ATOM   4839  O   VAL H  24      69.110 107.120 102.140  1.00  0.00           O
ATOM   4840  N   GLY H  25      70.670 108.370 103.230  1.00  0.00           N
ATOM   4841  HN  GLY H  25      71.630 108.640 103.190  1.00  0.00           H
ATOM   4842  CA  GLY H  25      69.940 108.480 104.500  1.00  0.00           C
ATOM   4843  HA1 GLY H  25      70.350 109.290 105.080  1.00  0.00           H
ATOM   4844  HA2 GLY H  25      68.870 108.480 104.310  1.00  0.00           H
ATOM   4845  C   GLY H  25      70.260 107.320 105.370  1.00  0.00           C
ATOM   4846  O   GLY H  25      69.450 107.050 106.230  1.00  0.00           O
ATOM   4847  N   SER H  26      71.370 106.670 105.180  1.00  0.00           N
ATOM   4848  HN  SER H  26      72.120 107.140 104.710  1.00  0.00           H
ATOM   4849  CA  SER H  26      71.610 105.350 105.850  1.00  0.00           C
ATOM   4850  HA  SER H  26      72.630 105.210 105.540  1.00  0.00           H
ATOM   4851  CB  SER H  26      71.770 105.350 107.390  1.00  0.00           C
ATOM   4852  HB1 SER H  26      72.010 104.330 107.760  1.00  0.00           H
ATOM   4853  HB2 SER H  26      70.850 105.730 107.880  1.00  0.00           H
ATOM   4854  OG  SER H  26      72.890 106.190 107.790  1.00  0.00           O
ATOM   4855  HG1 SER H  26      72.600 107.100 107.860  1.00  0.00           H
ATOM   4856  C   SER H  26      71.150 104.070 105.210  1.00  0.00           C
ATOM   4857  O   SER H  26      70.000 103.910 104.810  1.00  0.00           O
ATOM   4858  N   ASN H  27      72.080 103.070 105.040  1.00  0.00           N
ATOM   4859  HN  ASN H  27      72.990 103.100 105.440  1.00  0.00           H
ATOM   4860  CA  ASN H  27      71.730 101.850 104.390  1.00  0.00           C
ATOM   4861  HA  ASN H  27      70.660 101.750 104.250  1.00  0.00           H
ATOM   4862  CB  ASN H  27      72.570 101.530 103.050  1.00  0.00           C
ATOM   4863  HB1 ASN H  27      72.220 102.230 102.270  1.00  0.00           H
ATOM   4864  HB2 ASN H  27      72.370 100.510 102.670  1.00  0.00           H
ATOM   4865  CG  ASN H  27      74.090 101.860 103.210  1.00  0.00           C
ATOM   4866  OD1 ASN H  27      74.550 102.990 103.110  1.00  0.00           O
ATOM   4867  ND2 ASN H  27      74.930 100.760 103.350  1.00  0.00           N
ATOM   4868 HD21 ASN H  27      74.570  99.820 103.350  1.00  0.00           H
ATOM   4869 HD22 ASN H  27      75.850 101.020 103.630  1.00  0.00           H
ATOM   4870  C   ASN H  27      72.030 100.760 105.360  1.00  0.00           C
ATOM   4871  O   ASN H  27      73.010 100.970 106.120  1.00  0.00           O
ATOM   4872  N   LYS H  28      71.240  99.610 105.330  1.00  0.00           N
ATOM   4873  HN  LYS H  28      70.420  99.580 104.770  1.00  0.00           H
ATOM   4874  CA  LYS H  28      71.490  98.400 106.050  1.00  0.00           C
ATOM   4875  HA  LYS H  28      72.530  98.250 106.300  1.00  0.00           H
ATOM   4876  CB  LYS H  28      70.440  98.340 107.210  1.00  0.00           C
ATOM   4877  HB1 LYS H  28      69.350  98.290 106.980  1.00  0.00           H
ATOM   4878  HB2 LYS H  28      70.550  99.280 107.790  1.00  0.00           H
ATOM   4879  CG  LYS H  28      70.630  97.210 108.130  1.00  0.00           C
ATOM   4880  HG1 LYS H  28      71.670  96.960 108.430  1.00  0.00           H
ATOM   4881  HG2 LYS H  28      70.420  96.350 107.450  1.00  0.00           H
ATOM   4882  CD  LYS H  28      69.620  97.160 109.280  1.00  0.00           C
ATOM   4883  HD1 LYS H  28      69.780  98.040 109.940  1.00  0.00           H
ATOM   4884  HD2 LYS H  28      68.590  97.250 108.870  1.00  0.00           H
ATOM   4885  CE  LYS H  28      69.720  95.950 110.220  1.00  0.00           C
ATOM   4886  HE1 LYS H  28      70.710  95.900 110.710  1.00  0.00           H
ATOM   4887  HE2 LYS H  28      69.450  95.050 109.630  1.00  0.00           H
ATOM   4888  NZ  LYS H  28      68.650  96.100 111.230  1.00  0.00           N
ATOM   4889  HZ1 LYS H  28      68.770  95.460 112.040  1.00  0.00           H
ATOM   4890  HZ2 LYS H  28      68.710  97.010 111.740  1.00  0.00           H
ATOM   4891  HZ3 LYS H  28      67.710  95.950 110.820  1.00  0.00           H
ATOM   4892  C   LYS H  28      71.180  97.250 105.080  1.00  0.00           C
ATOM   4893  O   LYS H  28      70.180  97.200 104.440  1.00  0.00           O
ATOM   4894  N   GLY H  29      72.100  96.290 104.980  1.00  0.00           N
ATOM   4895  HN  GLY H  29      72.930  96.360 105.520  1.00  0.00           H
ATOM   4896  CA  GLY H  29      72.060  95.060 104.160  1.00  0.00           C
ATOM   4897  HA1 GLY H  29      72.870  94.430 104.500  1.00  0.00           H
ATOM   4898  HA2 GLY H  29      71.100  94.590 104.330  1.00  0.00           H
ATOM   4899  C   GLY H  29      72.140  95.360 102.670  1.00  0.00           C
ATOM   4900  O   GLY H  29      71.320  94.830 101.920  1.00  0.00           O
ATOM   4901  N   ALA H  30      73.090  96.220 102.300  1.00  0.00           N
ATOM   4902  HN  ALA H  30      73.540  96.780 102.990  1.00  0.00           H
ATOM   4903  CA  ALA H  30      73.400  96.680 100.950  1.00  0.00           C
ATOM   4904  HA  ALA H  30      72.510  96.590 100.340  1.00  0.00           H
ATOM   4905  CB  ALA H  30      73.850  98.140 100.880  1.00  0.00           C
ATOM   4906  HB1 ALA H  30      74.800  98.210 101.440  1.00  0.00           H
ATOM   4907  HB2 ALA H  30      74.000  98.540  99.850  1.00  0.00           H
ATOM   4908  HB3 ALA H  30      73.120  98.820 101.370  1.00  0.00           H
ATOM   4909  C   ALA H  30      74.520  95.790 100.280  1.00  0.00           C
ATOM   4910  O   ALA H  30      75.560  95.660 100.880  1.00  0.00           O
ATOM   4911  N   ILE H  31      74.200  95.020  99.180  1.00  0.00           N
ATOM   4912  HN  ILE H  31      73.330  94.970  98.700  1.00  0.00           H
ATOM   4913  CA  ILE H  31      74.990  93.880  98.720  1.00  0.00           C
ATOM   4914  HA  ILE H  31      75.900  93.800  99.290  1.00  0.00           H
ATOM   4915  CB  ILE H  31      74.300  92.450  98.930  1.00  0.00           C
ATOM   4916  HB  ILE H  31      73.480  92.380  98.190  1.00  0.00           H
ATOM   4917  CG2 ILE H  31      75.330  91.340  98.630  1.00  0.00           C
ATOM   4918 HG21 ILE H  31      74.910  90.350  98.890  1.00  0.00           H
ATOM   4919 HG22 ILE H  31      75.440  91.340  97.520  1.00  0.00           H
ATOM   4920 HG23 ILE H  31      76.290  91.360  99.190  1.00  0.00           H
ATOM   4921  CG1 ILE H  31      73.700  92.380 100.390  1.00  0.00           C
ATOM   4922 HG11 ILE H  31      73.000  93.230 100.510  1.00  0.00           H
ATOM   4923 HG12 ILE H  31      74.540  92.500 101.120  1.00  0.00           H
ATOM   4924  CD  ILE H  31      72.880  91.080 100.690  1.00  0.00           C
ATOM   4925  HD1 ILE H  31      73.470  90.160 100.500  1.00  0.00           H
ATOM   4926  HD2 ILE H  31      72.640  91.060 101.770  1.00  0.00           H
ATOM   4927  HD3 ILE H  31      71.970  91.160 100.050  1.00  0.00           H
ATOM   4928  C   ILE H  31      75.210  94.010  97.250  1.00  0.00           C
ATOM   4929  O   ILE H  31      74.290  93.920  96.420  1.00  0.00           O
ATOM   4930  N   ILE H  32      76.470  94.130  96.830  1.00  0.00           N
ATOM   4931  HN  ILE H  32      77.210  94.030  97.490  1.00  0.00           H
ATOM   4932  CA  ILE H  32      76.870  94.330  95.440  1.00  0.00           C
ATOM   4933  HA  ILE H  32      76.050  94.110  94.780  1.00  0.00           H
ATOM   4934  CB  ILE H  32      77.350  95.820  95.120  1.00  0.00           C
ATOM   4935  HB  ILE H  32      76.420  96.420  95.260  1.00  0.00           H
ATOM   4936  CG2 ILE H  32      78.440  96.340  96.000  1.00  0.00           C
ATOM   4937 HG21 ILE H  32      79.300  95.650  95.990  1.00  0.00           H
ATOM   4938 HG22 ILE H  32      78.750  97.340  95.620  1.00  0.00           H
ATOM   4939 HG23 ILE H  32      78.030  96.280  97.030  1.00  0.00           H
ATOM   4940  CG1 ILE H  32      77.810  95.770  93.630  1.00  0.00           C
ATOM   4941 HG11 ILE H  32      77.090  95.140  93.070  1.00  0.00           H
ATOM   4942 HG12 ILE H  32      78.830  95.330  93.520  1.00  0.00           H
ATOM   4943  CD  ILE H  32      77.900  97.100  92.850  1.00  0.00           C
ATOM   4944  HD1 ILE H  32      77.860  96.870  91.760  1.00  0.00           H
ATOM   4945  HD2 ILE H  32      77.000  97.710  93.070  1.00  0.00           H
ATOM   4946  HD3 ILE H  32      78.820  97.630  93.170  1.00  0.00           H
ATOM   4947  C   ILE H  32      77.870  93.350  94.980  1.00  0.00           C
ATOM   4948  O   ILE H  32      78.940  93.240  95.590  1.00  0.00           O
ATOM   4949  N   GLY H  33      77.560  92.520  93.890  1.00  0.00           N
ATOM   4950  HN  GLY H  33      76.680  92.640  93.440  1.00  0.00           H
ATOM   4951  CA  GLY H  33      78.450  91.650  93.280  1.00  0.00           C
ATOM   4952  HA1 GLY H  33      79.500  91.900  93.320  1.00  0.00           H
ATOM   4953  HA2 GLY H  33      78.180  90.710  93.740  1.00  0.00           H
ATOM   4954  C   GLY H  33      78.150  91.410  91.750  1.00  0.00           C
ATOM   4955  O   GLY H  33      77.150  91.910  91.230  1.00  0.00           O
ATOM   4956  N   LEU H  34      78.950  90.590  91.080  1.00  0.00           N
ATOM   4957  HN  LEU H  34      79.780  90.210  91.480  1.00  0.00           H
ATOM   4958  CA  LEU H  34      78.700  90.140  89.750  1.00  0.00           C
ATOM   4959  HA  LEU H  34      78.260  90.950  89.190  1.00  0.00           H
ATOM   4960  CB  LEU H  34      80.020  89.800  89.020  1.00  0.00           C
ATOM   4961  HB1 LEU H  34      79.840  89.630  87.930  1.00  0.00           H
ATOM   4962  HB2 LEU H  34      80.510  88.910  89.470  1.00  0.00           H
ATOM   4963  CG  LEU H  34      81.100  90.880  88.930  1.00  0.00           C
ATOM   4964  HG  LEU H  34      81.400  91.300  89.910  1.00  0.00           H
ATOM   4965  CD1 LEU H  34      82.360  90.330  88.290  1.00  0.00           C
ATOM   4966 HD11 LEU H  34      82.130  89.900  87.290  1.00  0.00           H
ATOM   4967 HD12 LEU H  34      83.260  90.980  88.160  1.00  0.00           H
ATOM   4968 HD13 LEU H  34      82.770  89.520  88.930  1.00  0.00           H
ATOM   4969  CD2 LEU H  34      80.590  92.010  88.030  1.00  0.00           C
ATOM   4970 HD21 LEU H  34      80.360  91.580  87.040  1.00  0.00           H
ATOM   4971 HD22 LEU H  34      79.680  92.490  88.450  1.00  0.00           H
ATOM   4972 HD23 LEU H  34      81.350  92.820  87.950  1.00  0.00           H
ATOM   4973  C   LEU H  34      77.780  88.980  89.670  1.00  0.00           C
ATOM   4974  O   LEU H  34      76.910  88.920  88.810  1.00  0.00           O
ATOM   4975  N   MET H  35      77.960  87.990  90.580  1.00  0.00           N
ATOM   4976  HN  MET H  35      78.730  88.030  91.220  1.00  0.00           H
ATOM   4977  CA  MET H  35      77.030  86.860  90.790  1.00  0.00           C
ATOM   4978  HA  MET H  35      76.090  87.000  90.290  1.00  0.00           H
ATOM   4979  CB  MET H  35      77.670  85.430  90.420  1.00  0.00           C
ATOM   4980  HB1 MET H  35      77.130  84.570  90.850  1.00  0.00           H
ATOM   4981  HB2 MET H  35      78.660  85.440  90.920  1.00  0.00           H
ATOM   4982  CG  MET H  35      77.810  85.160  88.880  1.00  0.00           C
ATOM   4983  HG1 MET H  35      78.140  86.140  88.460  1.00  0.00           H
ATOM   4984  HG2 MET H  35      76.850  84.890  88.410  1.00  0.00           H
ATOM   4985  SD  MET H  35      79.120  83.970  88.620  1.00  0.00           S
ATOM   4986  CE  MET H  35      78.050  82.700  87.790  1.00  0.00           C
ATOM   4987  HE1 MET H  35      78.670  81.810  87.570  1.00  0.00           H
ATOM   4988  HE2 MET H  35      77.280  82.280  88.470  1.00  0.00           H
ATOM   4989  HE3 MET H  35      77.590  83.060  86.840  1.00  0.00           H
ATOM   4990  C   MET H  35      76.810  86.890  92.250  1.00  0.00           C
ATOM   4991  O   MET H  35      77.730  86.720  93.040  1.00  0.00           O
ATOM   4992  N   VAL H  36      75.570  87.070  92.770  1.00  0.00           N
ATOM   4993  HN  VAL H  36      74.750  87.240  92.220  1.00  0.00           H
ATOM   4994  CA  VAL H  36      75.310  87.230  94.230  1.00  0.00           C
ATOM   4995  HA  VAL H  36      76.230  87.280  94.780  1.00  0.00           H
ATOM   4996  CB  VAL H  36      74.560  88.480  94.320  1.00  0.00           C
ATOM   4997  HB  VAL H  36      73.580  88.520  93.800  1.00  0.00           H
ATOM   4998  CG1 VAL H  36      74.400  88.720  95.840  1.00  0.00           C
ATOM   4999 HG11 VAL H  36      73.580  89.460  95.900  1.00  0.00           H
ATOM   5000 HG12 VAL H  36      74.080  87.800  96.370  1.00  0.00           H
ATOM   5001 HG13 VAL H  36      75.360  89.090  96.270  1.00  0.00           H
ATOM   5002  CG2 VAL H  36      75.350  89.690  93.670  1.00  0.00           C
ATOM   5003 HG21 VAL H  36      74.860  90.680  93.770  1.00  0.00           H
ATOM   5004 HG22 VAL H  36      76.410  89.690  94.000  1.00  0.00           H
ATOM   5005 HG23 VAL H  36      75.470  89.410  92.600  1.00  0.00           H
ATOM   5006  C   VAL H  36      74.590  85.900  94.500  1.00  0.00           C
ATOM   5007  O   VAL H  36      73.420  85.720  94.180  1.00  0.00           O
ATOM   5008  N   GLY H  37      75.320  84.920  95.110  1.00  0.00           N
ATOM   5009  HN  GLY H  37      76.310  84.950  95.180  1.00  0.00           H
ATOM   5010  CA  GLY H  37      74.750  83.680  95.710  1.00  0.00           C
ATOM   5011  HA1 GLY H  37      74.070  83.300  94.960  1.00  0.00           H
ATOM   5012  HA2 GLY H  37      75.540  82.970  95.940  1.00  0.00           H
ATOM   5013  C   GLY H  37      73.780  83.930  96.880  1.00  0.00           C
ATOM   5014  O   GLY H  37      73.340  85.090  97.100  1.00  0.00           O
ATOM   5015  N   GLY H  38      73.400  82.830  97.590  1.00  0.00           N
ATOM   5016  HN  GLY H  38      73.870  81.950  97.560  1.00  0.00           H
ATOM   5017  CA  GLY H  38      72.230  82.790  98.530  1.00  0.00           C
ATOM   5018  HA1 GLY H  38      71.340  83.090  98.000  1.00  0.00           H
ATOM   5019  HA2 GLY H  38      72.160  81.770  98.880  1.00  0.00           H
ATOM   5020  C   GLY H  38      72.430  83.690  99.710  1.00  0.00           C
ATOM   5021  O   GLY H  38      73.540  83.850 100.240  1.00  0.00           O
ATOM   5022  N   VAL H  39      71.300  84.370 100.080  1.00  0.00           N
ATOM   5023  HN  VAL H  39      70.520  84.120  99.510  1.00  0.00           H
ATOM   5024  CA  VAL H  39      71.260  85.420 101.090  1.00  0.00           C
ATOM   5025  HA  VAL H  39      72.250  85.570 101.500  1.00  0.00           H
ATOM   5026  CB  VAL H  39      70.750  86.810 100.490  1.00  0.00           C
ATOM   5027  HB  VAL H  39      69.790  86.610  99.960  1.00  0.00           H
ATOM   5028  CG1 VAL H  39      70.410  87.880 101.550  1.00  0.00           C
ATOM   5029 HG11 VAL H  39      70.290  88.930 101.230  1.00  0.00           H
ATOM   5030 HG12 VAL H  39      69.430  87.620 102.020  1.00  0.00           H
ATOM   5031 HG13 VAL H  39      71.180  87.630 102.310  1.00  0.00           H
ATOM   5032  CG2 VAL H  39      71.790  87.400  99.440  1.00  0.00           C
ATOM   5033 HG21 VAL H  39      72.270  86.530  98.950  1.00  0.00           H
ATOM   5034 HG22 VAL H  39      71.390  88.090  98.660  1.00  0.00           H
ATOM   5035 HG23 VAL H  39      72.590  87.970  99.970  1.00  0.00           H
ATOM   5036  C   VAL H  39      70.220  85.100 102.200  1.00  0.00           C
ATOM   5037  O   VAL H  39      69.160  84.650 101.860  1.00  0.00           O
ATOM   5038  N   VAL H  40      70.500  85.230 103.510  1.00  0.00           N
ATOM   5039  HN  VAL H  40      71.340  85.710 103.730  1.00  0.00           H
ATOM   5040  CA  VAL H  40      69.570  85.050 104.630  1.00  0.00           C
ATOM   5041  HA  VAL H  40      68.630  84.780 104.180  1.00  0.00           H
ATOM   5042  CB  VAL H  40      70.030  84.040 105.610  1.00  0.00           C
ATOM   5043  HB  VAL H  40      71.050  84.270 105.990  1.00  0.00           H
ATOM   5044  CG1 VAL H  40      69.080  83.890 106.900  1.00  0.00           C
ATOM   5045 HG11 VAL H  40      69.450  83.080 107.560  1.00  0.00           H
ATOM   5046 HG12 VAL H  40      69.170  84.870 107.410  1.00  0.00           H
ATOM   5047 HG13 VAL H  40      68.060  83.520 106.650  1.00  0.00           H
ATOM   5048  CG2 VAL H  40      70.020  82.670 104.820  1.00  0.00           C
ATOM   5049 HG21 VAL H  40      69.020  82.520 104.350  1.00  0.00           H
ATOM   5050 HG22 VAL H  40      70.780  82.710 104.010  1.00  0.00           H
ATOM   5051 HG23 VAL H  40      70.170  81.710 105.360  1.00  0.00           H
ATOM   5052  C   VAL H  40      69.390  86.320 105.390  1.00  0.00           C
ATOM   5053  O   VAL H  40      70.340  86.760 106.040  1.00  0.00           O
ATOM   5054  N   ILE H  41      68.270  86.970 105.410  1.00  0.00           N
ATOM   5055  HN  ILE H  41      67.460  86.550 105.010  1.00  0.00           H
ATOM   5056  CA  ILE H  41      68.020  88.100 106.260  1.00  0.00           C
ATOM   5057  HA  ILE H  41      68.930  88.520 106.670  1.00  0.00           H
ATOM   5058  CB  ILE H  41      67.220  89.150 105.540  1.00  0.00           C
ATOM   5059  HB  ILE H  41      66.200  88.770 105.320  1.00  0.00           H
ATOM   5060  CG2 ILE H  41      67.090  90.420 106.440  1.00  0.00           C
[truncated: 102,712 more chars]
