# Supplementary material for: Modulation of Aβ1–42 Aggregation by a SARS-CoV‑2 Protein Fragment
Source: J Chem Inf Model. 2025 Oct 1;65(20):11342–56. doi: 10.1021/acs.jcim.5c01811 (PMC12570137; doi:10.1021/acs.jcim.5c01811)
Supplement: Supplementary file 2 [file ci5c01811_si_002.zip › AB-coordinates/FIBRIL/5KK3/CONTROL/SFC3_final.pdb]

REMARK    GENERATED BY TRJCONV
TITLE     Protein in water t= 100000.00000 step= 50000000
REMARK    THIS IS A SIMULATION BOX
CRYST1  174.232  174.232  174.232  90.00  90.00  90.00 P 1           1
MODEL        1
ATOM      1  CH3 ACE A   0      63.080  76.850  47.050  1.00  0.00           C
ATOM      2 HH31 ACE A   0      62.240  76.580  47.730  1.00  0.00           H
ATOM      3 HH32 ACE A   0      63.150  77.940  47.230  1.00  0.00           H
ATOM      4 HH33 ACE A   0      62.740  76.620  46.020  1.00  0.00           H
ATOM      5  C   ACE A   0      64.260  76.220  47.510  1.00  0.00           C
ATOM      6  O   ACE A   0      64.210  75.110  48.020  1.00  0.00           O
ATOM      7  N   ASP A   1      65.420  76.870  47.480  1.00  0.00           N
ATOM      8  HN  ASP A   1      65.390  77.820  47.180  1.00  0.00           H
ATOM      9  CA  ASP A   1      66.650  76.240  47.810  1.00  0.00           C
ATOM     10  HA  ASP A   1      66.460  75.190  47.670  1.00  0.00           H
ATOM     11  CB  ASP A   1      67.870  76.850  46.920  1.00  0.00           C
ATOM     12  HB1 ASP A   1      68.150  77.860  47.280  1.00  0.00           H
ATOM     13  HB2 ASP A   1      67.640  76.940  45.840  1.00  0.00           H
ATOM     14  CG  ASP A   1      68.910  75.850  46.890  1.00  0.00           C
ATOM     15  OD1 ASP A   1      70.120  76.260  46.820  1.00  0.00           O
ATOM     16  OD2 ASP A   1      68.640  74.620  46.830  1.00  0.00           O
ATOM     17  C   ASP A   1      66.970  76.350  49.280  1.00  0.00           C
ATOM     18  O   ASP A   1      66.800  77.440  49.880  1.00  0.00           O
ATOM     19  N   ALA A   2      67.270  75.260  49.940  1.00  0.00           N
ATOM     20  HN  ALA A   2      67.320  74.420  49.390  1.00  0.00           H
ATOM     21  CA  ALA A   2      67.370  75.000  51.350  1.00  0.00           C
ATOM     22  HA  ALA A   2      66.340  74.980  51.680  1.00  0.00           H
ATOM     23  CB  ALA A   2      67.960  73.650  51.650  1.00  0.00           C
ATOM     24  HB1 ALA A   2      67.670  73.460  52.710  1.00  0.00           H
ATOM     25  HB2 ALA A   2      67.520  72.780  51.100  1.00  0.00           H
ATOM     26  HB3 ALA A   2      69.060  73.560  51.660  1.00  0.00           H
ATOM     27  C   ALA A   2      68.140  75.940  52.180  1.00  0.00           C
ATOM     28  O   ALA A   2      69.080  76.550  51.700  1.00  0.00           O
ATOM     29  N   GLU A   3      67.610  76.220  53.380  1.00  0.00           N
ATOM     30  HN  GLU A   3      66.670  75.900  53.520  1.00  0.00           H
ATOM     31  CA  GLU A   3      67.940  77.180  54.330  1.00  0.00           C
ATOM     32  HA  GLU A   3      68.260  78.020  53.730  1.00  0.00           H
ATOM     33  CB  GLU A   3      66.680  77.620  55.160  1.00  0.00           C
ATOM     34  HB1 GLU A   3      67.100  78.440  55.780  1.00  0.00           H
ATOM     35  HB2 GLU A   3      66.410  76.780  55.840  1.00  0.00           H
ATOM     36  CG  GLU A   3      65.500  78.200  54.330  1.00  0.00           C
ATOM     37  HG1 GLU A   3      65.120  77.370  53.700  1.00  0.00           H
ATOM     38  HG2 GLU A   3      65.760  78.980  53.580  1.00  0.00           H
ATOM     39  CD  GLU A   3      64.400  78.760  55.170  1.00  0.00           C
ATOM     40  OE1 GLU A   3      63.790  77.910  55.850  1.00  0.00           O
ATOM     41  OE2 GLU A   3      64.100  80.020  55.090  1.00  0.00           O
ATOM     42  C   GLU A   3      69.040  76.870  55.250  1.00  0.00           C
ATOM     43  O   GLU A   3      69.490  75.730  55.320  1.00  0.00           O
ATOM     44  N   PHE A   4      69.570  77.930  55.910  1.00  0.00           N
ATOM     45  HN  PHE A   4      69.260  78.840  55.660  1.00  0.00           H
ATOM     46  CA  PHE A   4      70.510  77.900  57.030  1.00  0.00           C
ATOM     47  HA  PHE A   4      71.270  77.230  56.670  1.00  0.00           H
ATOM     48  CB  PHE A   4      71.110  79.290  57.090  1.00  0.00           C
ATOM     49  HB1 PHE A   4      70.410  80.110  57.360  1.00  0.00           H
ATOM     50  HB2 PHE A   4      71.520  79.520  56.090  1.00  0.00           H
ATOM     51  CG  PHE A   4      72.220  79.430  58.040  1.00  0.00           C
ATOM     52  CD1 PHE A   4      73.460  78.860  57.640  1.00  0.00           C
ATOM     53  HD1 PHE A   4      73.530  78.260  56.750  1.00  0.00           H
ATOM     54  CE1 PHE A   4      74.520  78.890  58.550  1.00  0.00           C
ATOM     55  HE1 PHE A   4      75.470  78.470  58.230  1.00  0.00           H
ATOM     56  CZ  PHE A   4      74.410  79.550  59.770  1.00  0.00           C
ATOM     57  HZ  PHE A   4      75.240  79.710  60.440  1.00  0.00           H
ATOM     58  CD2 PHE A   4      72.100  80.090  59.320  1.00  0.00           C
ATOM     59  HD2 PHE A   4      71.150  80.500  59.630  1.00  0.00           H
ATOM     60  CE2 PHE A   4      73.170  80.180  60.150  1.00  0.00           C
ATOM     61  HE2 PHE A   4      73.220  80.750  61.060  1.00  0.00           H
ATOM     62  C   PHE A   4      69.980  77.340  58.310  1.00  0.00           C
ATOM     63  O   PHE A   4      68.910  77.720  58.800  1.00  0.00           O
ATOM     64  N   ARG A   5      70.610  76.320  58.900  1.00  0.00           N
ATOM     65  HN  ARG A   5      71.410  76.010  58.400  1.00  0.00           H
ATOM     66  CA  ARG A   5      70.310  75.660  60.160  1.00  0.00           C
ATOM     67  HA  ARG A   5      69.350  75.240  59.870  1.00  0.00           H
ATOM     68  CB  ARG A   5      71.300  74.440  60.480  1.00  0.00           C
ATOM     69  HB1 ARG A   5      71.210  74.180  61.560  1.00  0.00           H
ATOM     70  HB2 ARG A   5      72.280  74.950  60.390  1.00  0.00           H
ATOM     71  CG  ARG A   5      71.160  73.130  59.630  1.00  0.00           C
ATOM     72  HG1 ARG A   5      71.990  72.440  59.880  1.00  0.00           H
ATOM     73  HG2 ARG A   5      71.240  73.250  58.530  1.00  0.00           H
ATOM     74  CD  ARG A   5      69.860  72.380  59.860  1.00  0.00           C
ATOM     75  HD1 ARG A   5      68.950  72.870  59.440  1.00  0.00           H
ATOM     76  HD2 ARG A   5      69.550  72.290  60.930  1.00  0.00           H
ATOM     77  NE  ARG A   5      70.050  71.000  59.350  1.00  0.00           N
ATOM     78  HE  ARG A   5      70.560  70.330  59.890  1.00  0.00           H
ATOM     79  CZ  ARG A   5      70.180  70.680  58.040  1.00  0.00           C
ATOM     80  NH1 ARG A   5      69.950  71.550  57.050  1.00  0.00           N
ATOM     81 HH11 ARG A   5      69.490  72.430  57.210  1.00  0.00           H
ATOM     82 HH12 ARG A   5      70.330  71.340  56.150  1.00  0.00           H
ATOM     83  NH2 ARG A   5      70.600  69.460  57.700  1.00  0.00           N
ATOM     84 HH21 ARG A   5      70.570  68.700  58.370  1.00  0.00           H
ATOM     85 HH22 ARG A   5      70.610  69.290  56.720  1.00  0.00           H
ATOM     86  C   ARG A   5      70.170  76.620  61.400  1.00  0.00           C
ATOM     87  O   ARG A   5      71.080  77.360  61.750  1.00  0.00           O
ATOM     88  N   HIS A   6      69.040  76.560  62.080  1.00  0.00           N
ATOM     89  HN  HIS A   6      68.300  75.950  61.780  1.00  0.00           H
ATOM     90  CA  HIS A   6      68.670  77.230  63.270  1.00  0.00           C
ATOM     91  HA  HIS A   6      68.930  78.270  63.160  1.00  0.00           H
ATOM     92  CB  HIS A   6      67.080  77.280  63.500  1.00  0.00           C
ATOM     93  HB1 HIS A   6      66.890  77.410  64.580  1.00  0.00           H
ATOM     94  HB2 HIS A   6      66.570  76.350  63.180  1.00  0.00           H
ATOM     95  ND1 HIS A   6      66.880  79.700  62.770  1.00  0.00           N
ATOM     96  CG  HIS A   6      66.350  78.420  62.840  1.00  0.00           C
ATOM     97  CE1 HIS A   6      65.950  80.340  62.080  1.00  0.00           C
ATOM     98  HE1 HIS A   6      65.790  81.410  61.940  1.00  0.00           H
ATOM     99  NE2 HIS A   6      64.910  79.560  61.750  1.00  0.00           N
ATOM    100  HE2 HIS A   6      64.050  79.840  61.310  1.00  0.00           H
ATOM    101  CD2 HIS A   6      65.140  78.330  62.250  1.00  0.00           C
ATOM    102  HD2 HIS A   6      64.440  77.520  62.090  1.00  0.00           H
ATOM    103  C   HIS A   6      69.410  76.790  64.560  1.00  0.00           C
ATOM    104  O   HIS A   6      69.280  75.700  65.030  1.00  0.00           O
ATOM    105  N   ASP A   7      70.120  77.700  65.310  1.00  0.00           N
ATOM    106  HN  ASP A   7      70.220  78.650  65.010  1.00  0.00           H
ATOM    107  CA  ASP A   7      70.730  77.520  66.630  1.00  0.00           C
ATOM    108  HA  ASP A   7      71.480  76.750  66.460  1.00  0.00           H
ATOM    109  CB  ASP A   7      71.530  78.730  67.060  1.00  0.00           C
ATOM    110  HB1 ASP A   7      71.950  78.590  68.080  1.00  0.00           H
ATOM    111  HB2 ASP A   7      70.910  79.620  67.290  1.00  0.00           H
ATOM    112  CG  ASP A   7      72.730  79.080  66.220  1.00  0.00           C
ATOM    113  OD1 ASP A   7      73.030  78.390  65.200  1.00  0.00           O
ATOM    114  OD2 ASP A   7      73.530  80.050  66.530  1.00  0.00           O
ATOM    115  C   ASP A   7      69.660  77.130  67.670  1.00  0.00           C
ATOM    116  O   ASP A   7      68.530  77.440  67.560  1.00  0.00           O
ATOM    117  N   SER A   8      69.910  76.300  68.770  1.00  0.00           N
ATOM    118  HN  SER A   8      70.860  76.050  68.940  1.00  0.00           H
ATOM    119  CA  SER A   8      69.000  76.050  69.870  1.00  0.00           C
ATOM    120  HA  SER A   8      67.980  76.180  69.540  1.00  0.00           H
ATOM    121  CB  SER A   8      69.040  74.550  70.430  1.00  0.00           C
ATOM    122  HB1 SER A   8      70.120  74.340  70.590  1.00  0.00           H
ATOM    123  HB2 SER A   8      68.610  73.810  69.710  1.00  0.00           H
ATOM    124  OG  SER A   8      68.300  74.460  71.660  1.00  0.00           O
ATOM    125  HG1 SER A   8      68.170  73.540  71.920  1.00  0.00           H
ATOM    126  C   SER A   8      69.310  77.020  70.990  1.00  0.00           C
ATOM    127  O   SER A   8      70.450  77.320  71.360  1.00  0.00           O
ATOM    128  N   GLY A   9      68.250  77.640  71.600  1.00  0.00           N
ATOM    129  HN  GLY A   9      67.360  77.280  71.320  1.00  0.00           H
ATOM    130  CA  GLY A   9      68.260  78.690  72.610  1.00  0.00           C
ATOM    131  HA1 GLY A   9      67.300  79.130  72.810  1.00  0.00           H
ATOM    132  HA2 GLY A   9      68.760  78.220  73.440  1.00  0.00           H
ATOM    133  C   GLY A   9      69.100  79.850  72.440  1.00  0.00           C
ATOM    134  O   GLY A   9      69.650  80.080  71.330  1.00  0.00           O
ATOM    135  N   TYR A  10      69.260  80.690  73.510  1.00  0.00           N
ATOM    136  HN  TYR A  10      68.760  80.580  74.370  1.00  0.00           H
ATOM    137  CA  TYR A  10      70.170  81.920  73.400  1.00  0.00           C
ATOM    138  HA  TYR A  10      70.840  81.790  72.560  1.00  0.00           H
ATOM    139  CB  TYR A  10      69.190  83.140  73.220  1.00  0.00           C
ATOM    140  HB1 TYR A  10      68.610  83.420  74.120  1.00  0.00           H
ATOM    141  HB2 TYR A  10      68.500  83.080  72.350  1.00  0.00           H
ATOM    142  CG  TYR A  10      69.970  84.350  72.860  1.00  0.00           C
ATOM    143  CD1 TYR A  10      71.030  84.270  71.970  1.00  0.00           C
ATOM    144  HD1 TYR A  10      71.270  83.350  71.460  1.00  0.00           H
ATOM    145  CE1 TYR A  10      71.630  85.440  71.440  1.00  0.00           C
ATOM    146  HE1 TYR A  10      72.330  85.420  70.620  1.00  0.00           H
ATOM    147  CZ  TYR A  10      71.180  86.680  71.980  1.00  0.00           C
ATOM    148  OH  TYR A  10      71.560  88.030  71.570  1.00  0.00           O
ATOM    149  HH  TYR A  10      71.140  88.600  72.220  1.00  0.00           H
ATOM    150  CD2 TYR A  10      69.550  85.540  73.380  1.00  0.00           C
ATOM    151  HD2 TYR A  10      68.700  85.580  74.050  1.00  0.00           H
ATOM    152  CE2 TYR A  10      70.230  86.690  73.040  1.00  0.00           C
ATOM    153  HE2 TYR A  10      69.900  87.600  73.520  1.00  0.00           H
ATOM    154  C   TYR A  10      70.750  82.180  74.750  1.00  0.00           C
ATOM    155  O   TYR A  10      70.240  81.750  75.780  1.00  0.00           O
ATOM    156  N   GLU A  11      71.940  82.830  74.820  1.00  0.00           N
ATOM    157  HN  GLU A  11      72.250  83.190  73.950  1.00  0.00           H
ATOM    158  CA  GLU A  11      72.650  83.170  76.100  1.00  0.00           C
ATOM    159  HA  GLU A  11      73.450  83.850  75.880  1.00  0.00           H
ATOM    160  CB  GLU A  11      71.850  84.070  77.070  1.00  0.00           C
ATOM    161  HB1 GLU A  11      72.560  84.140  77.920  1.00  0.00           H
ATOM    162  HB2 GLU A  11      70.910  83.650  77.480  1.00  0.00           H
ATOM    163  CG  GLU A  11      71.640  85.490  76.510  1.00  0.00           C
ATOM    164  HG1 GLU A  11      70.970  85.440  75.620  1.00  0.00           H
ATOM    165  HG2 GLU A  11      72.630  85.830  76.140  1.00  0.00           H
ATOM    166  CD  GLU A  11      71.040  86.470  77.510  1.00  0.00           C
ATOM    167  OE1 GLU A  11      70.430  87.440  77.130  1.00  0.00           O
ATOM    168  OE2 GLU A  11      71.220  86.200  78.710  1.00  0.00           O
ATOM    169  C   GLU A  11      73.150  81.900  76.800  1.00  0.00           C
ATOM    170  O   GLU A  11      73.240  81.800  78.060  1.00  0.00           O
ATOM    171  N   VAL A  12      73.330  80.880  76.020  1.00  0.00           N
ATOM    172  HN  VAL A  12      73.040  80.970  75.070  1.00  0.00           H
ATOM    173  CA  VAL A  12      73.670  79.520  76.470  1.00  0.00           C
ATOM    174  HA  VAL A  12      72.820  79.280  77.080  1.00  0.00           H
ATOM    175  CB  VAL A  12      73.710  78.540  75.170  1.00  0.00           C
ATOM    176  HB  VAL A  12      74.310  78.990  74.350  1.00  0.00           H
ATOM    177  CG1 VAL A  12      74.010  77.080  75.510  1.00  0.00           C
ATOM    178 HG11 VAL A  12      73.330  76.610  76.260  1.00  0.00           H
ATOM    179 HG12 VAL A  12      73.990  76.370  74.650  1.00  0.00           H
ATOM    180 HG13 VAL A  12      75.020  77.050  75.990  1.00  0.00           H
ATOM    181  CG2 VAL A  12      72.350  78.560  74.510  1.00  0.00           C
ATOM    182 HG21 VAL A  12      72.060  79.570  74.140  1.00  0.00           H
ATOM    183 HG22 VAL A  12      72.390  77.940  73.590  1.00  0.00           H
ATOM    184 HG23 VAL A  12      71.510  78.180  75.120  1.00  0.00           H
ATOM    185  C   VAL A  12      74.980  79.410  77.310  1.00  0.00           C
ATOM    186  O   VAL A  12      75.060  78.630  78.280  1.00  0.00           O
ATOM    187  N   HIS A  13      75.910  80.390  77.080  1.00  0.00           N
ATOM    188  HN  HIS A  13      75.820  80.940  76.250  1.00  0.00           H
ATOM    189  CA  HIS A  13      77.180  80.520  77.810  1.00  0.00           C
ATOM    190  HA  HIS A  13      77.330  79.650  78.430  1.00  0.00           H
ATOM    191  CB  HIS A  13      78.420  80.750  76.830  1.00  0.00           C
ATOM    192  HB1 HIS A  13      78.790  79.770  76.460  1.00  0.00           H
ATOM    193  HB2 HIS A  13      79.290  81.100  77.430  1.00  0.00           H
ATOM    194  ND1 HIS A  13      77.490  82.850  75.880  1.00  0.00           N
ATOM    195  CG  HIS A  13      78.130  81.640  75.660  1.00  0.00           C
ATOM    196  CE1 HIS A  13      77.270  83.400  74.710  1.00  0.00           C
ATOM    197  HE1 HIS A  13      76.760  84.340  74.490  1.00  0.00           H
ATOM    198  NE2 HIS A  13      77.810  82.620  73.730  1.00  0.00           N
ATOM    199  HE2 HIS A  13      77.780  82.820  72.750  1.00  0.00           H
ATOM    200  CD2 HIS A  13      78.320  81.440  74.320  1.00  0.00           C
ATOM    201  HD2 HIS A  13      78.650  80.610  73.720  1.00  0.00           H
ATOM    202  C   HIS A  13      77.080  81.610  78.860  1.00  0.00           C
ATOM    203  O   HIS A  13      78.140  82.130  79.360  1.00  0.00           O
ATOM    204  N   HIS A  14      75.920  82.080  79.220  1.00  0.00           N
ATOM    205  HN  HIS A  14      75.110  81.730  78.750  1.00  0.00           H
ATOM    206  CA  HIS A  14      75.750  82.960  80.360  1.00  0.00           C
ATOM    207  HA  HIS A  14      76.510  83.720  80.370  1.00  0.00           H
ATOM    208  CB  HIS A  14      74.280  83.570  80.410  1.00  0.00           C
ATOM    209  HB1 HIS A  14      73.610  82.700  80.560  1.00  0.00           H
ATOM    210  HB2 HIS A  14      74.070  84.170  79.500  1.00  0.00           H
ATOM    211  ND1 HIS A  14      74.970  85.590  81.560  1.00  0.00           N
ATOM    212  CG  HIS A  14      74.080  84.520  81.470  1.00  0.00           C
ATOM    213  CE1 HIS A  14      74.560  86.260  82.630  1.00  0.00           C
ATOM    214  HE1 HIS A  14      74.840  87.200  83.110  1.00  0.00           H
ATOM    215  NE2 HIS A  14      73.520  85.710  83.240  1.00  0.00           N
ATOM    216  HE2 HIS A  14      72.970  86.030  84.010  1.00  0.00           H
ATOM    217  CD2 HIS A  14      73.210  84.560  82.480  1.00  0.00           C
ATOM    218  HD2 HIS A  14      72.320  83.970  82.630  1.00  0.00           H
ATOM    219  C   HIS A  14      76.090  82.190  81.620  1.00  0.00           C
ATOM    220  O   HIS A  14      75.940  80.980  81.790  1.00  0.00           O
ATOM    221  N   GLN A  15      76.640  82.910  82.660  1.00  0.00           N
ATOM    222  HN  GLN A  15      76.790  83.900  82.580  1.00  0.00           H
ATOM    223  CA  GLN A  15      76.830  82.310  84.000  1.00  0.00           C
ATOM    224  HA  GLN A  15      76.490  81.280  84.030  1.00  0.00           H
ATOM    225  CB  GLN A  15      78.310  82.600  84.490  1.00  0.00           C
ATOM    226  HB1 GLN A  15      78.450  82.110  85.470  1.00  0.00           H
ATOM    227  HB2 GLN A  15      78.360  83.710  84.610  1.00  0.00           H
ATOM    228  CG  GLN A  15      79.530  82.220  83.640  1.00  0.00           C
ATOM    229  HG1 GLN A  15      80.380  82.540  84.270  1.00  0.00           H
ATOM    230  HG2 GLN A  15      79.580  82.900  82.760  1.00  0.00           H
ATOM    231  CD  GLN A  15      79.650  80.790  83.260  1.00  0.00           C
ATOM    232  OE1 GLN A  15      80.380  79.930  83.720  1.00  0.00           O
ATOM    233  NE2 GLN A  15      78.760  80.500  82.300  1.00  0.00           N
ATOM    234 HE21 GLN A  15      78.420  81.210  81.680  1.00  0.00           H
ATOM    235 HE22 GLN A  15      78.790  79.540  82.020  1.00  0.00           H
ATOM    236  C   GLN A  15      75.950  83.060  85.030  1.00  0.00           C
ATOM    237  O   GLN A  15      76.140  84.260  85.100  1.00  0.00           O
ATOM    238  N   LYS A  16      75.060  82.330  85.850  1.00  0.00           N
ATOM    239  HN  LYS A  16      75.010  81.340  85.720  1.00  0.00           H
ATOM    240  CA  LYS A  16      74.210  83.070  86.820  1.00  0.00           C
ATOM    241  HA  LYS A  16      74.750  83.980  87.060  1.00  0.00           H
ATOM    242  CB  LYS A  16      72.730  83.380  86.280  1.00  0.00           C
ATOM    243  HB1 LYS A  16      72.700  84.210  85.540  1.00  0.00           H
ATOM    244  HB2 LYS A  16      72.070  83.670  87.120  1.00  0.00           H
ATOM    245  CG  LYS A  16      72.100  82.180  85.550  1.00  0.00           C
ATOM    246  HG1 LYS A  16      72.370  81.190  85.990  1.00  0.00           H
ATOM    247  HG2 LYS A  16      72.510  82.140  84.520  1.00  0.00           H
ATOM    248  CD  LYS A  16      70.570  82.320  85.320  1.00  0.00           C
ATOM    249  HD1 LYS A  16      70.430  83.350  84.940  1.00  0.00           H
ATOM    250  HD2 LYS A  16      70.220  81.670  84.490  1.00  0.00           H
ATOM    251  CE  LYS A  16      69.730  82.010  86.510  1.00  0.00           C
ATOM    252  HE1 LYS A  16      70.110  82.610  87.370  1.00  0.00           H
ATOM    253  HE2 LYS A  16      69.830  80.920  86.740  1.00  0.00           H
ATOM    254  NZ  LYS A  16      68.310  82.300  86.290  1.00  0.00           N
ATOM    255  HZ1 LYS A  16      67.830  81.620  85.670  1.00  0.00           H
ATOM    256  HZ2 LYS A  16      67.750  82.280  87.160  1.00  0.00           H
ATOM    257  HZ3 LYS A  16      68.170  83.250  85.870  1.00  0.00           H
ATOM    258  C   LYS A  16      74.060  82.300  88.100  1.00  0.00           C
ATOM    259  O   LYS A  16      74.480  81.120  88.230  1.00  0.00           O
ATOM    260  N   LEU A  17      73.490  82.990  89.190  1.00  0.00           N
ATOM    261  HN  LEU A  17      73.310  83.940  88.940  1.00  0.00           H
ATOM    262  CA  LEU A  17      73.080  82.520  90.500  1.00  0.00           C
ATOM    263  HA  LEU A  17      73.610  81.630  90.800  1.00  0.00           H
ATOM    264  CB  LEU A  17      73.330  83.560  91.560  1.00  0.00           C
ATOM    265  HB1 LEU A  17      72.600  83.560  92.390  1.00  0.00           H
ATOM    266  HB2 LEU A  17      73.420  84.600  91.160  1.00  0.00           H
ATOM    267  CG  LEU A  17      74.790  83.370  92.170  1.00  0.00           C
ATOM    268  HG  LEU A  17      74.930  82.300  92.460  1.00  0.00           H
ATOM    269  CD1 LEU A  17      75.970  83.710  91.180  1.00  0.00           C
ATOM    270 HD11 LEU A  17      76.940  83.630  91.710  1.00  0.00           H
ATOM    271 HD12 LEU A  17      76.010  82.910  90.410  1.00  0.00           H
ATOM    272 HD13 LEU A  17      75.980  84.720  90.720  1.00  0.00           H
ATOM    273  CD2 LEU A  17      74.980  84.400  93.270  1.00  0.00           C
ATOM    274 HD21 LEU A  17      75.940  84.310  93.840  1.00  0.00           H
ATOM    275 HD22 LEU A  17      74.890  85.420  92.840  1.00  0.00           H
ATOM    276 HD23 LEU A  17      74.160  84.320  94.020  1.00  0.00           H
ATOM    277  C   LEU A  17      71.690  82.000  90.600  1.00  0.00           C
ATOM    278  O   LEU A  17      70.760  82.590  90.000  1.00  0.00           O
ATOM    279  N   VAL A  18      71.390  80.860  91.200  1.00  0.00           N
ATOM    280  HN  VAL A  18      72.090  80.250  91.560  1.00  0.00           H
ATOM    281  CA  VAL A  18      70.100  80.370  91.430  1.00  0.00           C
ATOM    282  HA  VAL A  18      69.380  81.100  91.090  1.00  0.00           H
ATOM    283  CB  VAL A  18      69.800  79.120  90.590  1.00  0.00           C
ATOM    284  HB  VAL A  18      70.700  78.460  90.570  1.00  0.00           H
ATOM    285  CG1 VAL A  18      68.700  78.320  91.190  1.00  0.00           C
ATOM    286 HG11 VAL A  18      67.840  78.930  91.550  1.00  0.00           H
ATOM    287 HG12 VAL A  18      68.310  77.650  90.390  1.00  0.00           H
ATOM    288 HG13 VAL A  18      69.130  77.720  92.020  1.00  0.00           H
ATOM    289  CG2 VAL A  18      69.550  79.480  89.120  1.00  0.00           C
ATOM    290 HG21 VAL A  18      70.260  79.990  88.430  1.00  0.00           H
ATOM    291 HG22 VAL A  18      69.190  78.580  88.580  1.00  0.00           H
ATOM    292 HG23 VAL A  18      68.720  80.200  89.230  1.00  0.00           H
ATOM    293  C   VAL A  18      69.930  80.070  92.970  1.00  0.00           C
ATOM    294  O   VAL A  18      70.600  79.260  93.580  1.00  0.00           O
ATOM    295  N   PHE A  19      68.990  80.830  93.670  1.00  0.00           N
ATOM    296  HN  PHE A  19      68.450  81.550  93.240  1.00  0.00           H
ATOM    297  CA  PHE A  19      68.680  80.600  95.080  1.00  0.00           C
ATOM    298  HA  PHE A  19      69.350  79.870  95.500  1.00  0.00           H
ATOM    299  CB  PHE A  19      68.820  81.970  95.770  1.00  0.00           C
ATOM    300  HB1 PHE A  19      68.150  82.620  95.170  1.00  0.00           H
ATOM    301  HB2 PHE A  19      69.860  82.340  95.640  1.00  0.00           H
ATOM    302  CG  PHE A  19      68.650  82.050  97.320  1.00  0.00           C
ATOM    303  CD1 PHE A  19      69.210  81.090  98.190  1.00  0.00           C
ATOM    304  HD1 PHE A  19      69.600  80.150  97.820  1.00  0.00           H
ATOM    305  CE1 PHE A  19      69.280  81.300  99.610  1.00  0.00           C
ATOM    306  HE1 PHE A  19      69.600  80.460 100.200  1.00  0.00           H
ATOM    307  CZ  PHE A  19      68.760  82.510 100.060  1.00  0.00           C
ATOM    308  HZ  PHE A  19      68.830  82.690 101.120  1.00  0.00           H
ATOM    309  CD2 PHE A  19      68.210  83.290  97.850  1.00  0.00           C
ATOM    310  HD2 PHE A  19      67.870  84.070  97.190  1.00  0.00           H
ATOM    311  CE2 PHE A  19      68.210  83.510  99.210  1.00  0.00           C
ATOM    312  HE2 PHE A  19      67.680  84.370  99.600  1.00  0.00           H
ATOM    313  C   PHE A  19      67.310  79.990  95.040  1.00  0.00           C
ATOM    314  O   PHE A  19      66.390  80.740  94.710  1.00  0.00           O
ATOM    315  N   PHE A  20      67.190  78.730  95.480  1.00  0.00           N
ATOM    316  HN  PHE A  20      67.990  78.340  95.930  1.00  0.00           H
ATOM    317  CA  PHE A  20      65.990  77.910  95.450  1.00  0.00           C
ATOM    318  HA  PHE A  20      66.150  76.960  95.940  1.00  0.00           H
ATOM    319  CB  PHE A  20      64.650  78.550  96.220  1.00  0.00           C
ATOM    320  HB1 PHE A  20      63.910  77.730  96.370  1.00  0.00           H
ATOM    321  HB2 PHE A  20      64.240  79.420  95.670  1.00  0.00           H
ATOM    322  CG  PHE A  20      65.000  78.890  97.680  1.00  0.00           C
ATOM    323  CD1 PHE A  20      65.200  80.250  98.050  1.00  0.00           C
ATOM    324  HD1 PHE A  20      65.170  81.020  97.300  1.00  0.00           H
ATOM    325  CE1 PHE A  20      65.450  80.610  99.370  1.00  0.00           C
ATOM    326  HE1 PHE A  20      65.590  81.660  99.580  1.00  0.00           H
ATOM    327  CZ  PHE A  20      65.370  79.640 100.390  1.00  0.00           C
ATOM    328  HZ  PHE A  20      65.400  79.900 101.440  1.00  0.00           H
ATOM    329  CD2 PHE A  20      65.020  77.930  98.690  1.00  0.00           C
ATOM    330  HD2 PHE A  20      64.700  76.910  98.520  1.00  0.00           H
ATOM    331  CE2 PHE A  20      65.220  78.270 100.050  1.00  0.00           C
ATOM    332  HE2 PHE A  20      65.210  77.420 100.710  1.00  0.00           H
ATOM    333  C   PHE A  20      65.540  77.490  94.050  1.00  0.00           C
ATOM    334  O   PHE A  20      64.860  78.220  93.400  1.00  0.00           O
ATOM    335  N   ALA A  21      65.710  76.200  93.780  1.00  0.00           N
ATOM    336  HN  ALA A  21      66.300  75.660  94.370  1.00  0.00           H
ATOM    337  CA  ALA A  21      65.300  75.590  92.590  1.00  0.00           C
ATOM    338  HA  ALA A  21      64.980  76.300  91.840  1.00  0.00           H
ATOM    339  CB  ALA A  21      66.420  74.740  92.000  1.00  0.00           C
ATOM    340  HB1 ALA A  21      66.490  73.930  92.750  1.00  0.00           H
ATOM    341  HB2 ALA A  21      66.270  74.380  90.970  1.00  0.00           H
ATOM    342  HB3 ALA A  21      67.340  75.370  91.990  1.00  0.00           H
ATOM    343  C   ALA A  21      64.020  74.740  92.720  1.00  0.00           C
ATOM    344  O   ALA A  21      63.420  74.220  91.760  1.00  0.00           O
ATOM    345  N   GLU A  22      63.510  74.630  93.950  1.00  0.00           N
ATOM    346  HN  GLU A  22      64.100  75.080  94.610  1.00  0.00           H
ATOM    347  CA  GLU A  22      62.290  73.940  94.360  1.00  0.00           C
ATOM    348  HA  GLU A  22      61.560  74.000  93.560  1.00  0.00           H
ATOM    349  CB  GLU A  22      62.610  72.420  94.480  1.00  0.00           C
ATOM    350  HB1 GLU A  22      63.390  72.310  95.260  1.00  0.00           H
ATOM    351  HB2 GLU A  22      63.120  71.990  93.590  1.00  0.00           H
ATOM    352  CG  GLU A  22      61.410  71.470  94.870  1.00  0.00           C
ATOM    353  HG1 GLU A  22      60.980  71.810  95.840  1.00  0.00           H
ATOM    354  HG2 GLU A  22      61.880  70.490  95.030  1.00  0.00           H
ATOM    355  CD  GLU A  22      60.330  71.500  93.850  1.00  0.00           C
ATOM    356  OE1 GLU A  22      60.250  70.430  93.070  1.00  0.00           O
ATOM    357  OE2 GLU A  22      59.550  72.450  93.690  1.00  0.00           O
ATOM    358  C   GLU A  22      61.670  74.570  95.510  1.00  0.00           C
ATOM    359  O   GLU A  22      62.290  75.330  96.200  1.00  0.00           O
ATOM    360  N   ASP A  23      60.370  74.350  95.770  1.00  0.00           N
ATOM    361  HN  ASP A  23      59.940  73.770  95.070  1.00  0.00           H
ATOM    362  CA  ASP A  23      59.580  74.880  96.860  1.00  0.00           C
ATOM    363  HA  ASP A  23      59.390  75.910  96.610  1.00  0.00           H
ATOM    364  CB  ASP A  23      58.130  74.260  96.910  1.00  0.00           C
ATOM    365  HB1 ASP A  23      57.550  74.490  97.830  1.00  0.00           H
ATOM    366  HB2 ASP A  23      58.290  73.180  96.720  1.00  0.00           H
ATOM    367  CG  ASP A  23      57.280  74.760  95.740  1.00  0.00           C
ATOM    368  OD1 ASP A  23      56.150  74.230  95.610  1.00  0.00           O
ATOM    369  OD2 ASP A  23      57.610  75.710  95.040  1.00  0.00           O
ATOM    370  C   ASP A  23      60.230  74.800  98.250  1.00  0.00           C
ATOM    371  O   ASP A  23      61.070  73.970  98.580  1.00  0.00           O
ATOM    372  N   VAL A  24      59.730  75.700  99.140  1.00  0.00           N
ATOM    373  HN  VAL A  24      59.050  76.300  98.740  1.00  0.00           H
ATOM    374  CA  VAL A  24      60.220  75.870 100.500  1.00  0.00           C
ATOM    375  HA  VAL A  24      60.820  75.000 100.740  1.00  0.00           H
ATOM    376  CB  VAL A  24      61.120  77.100 100.660  1.00  0.00           C
ATOM    377  HB  VAL A  24      61.830  77.020  99.820  1.00  0.00           H
ATOM    378  CG1 VAL A  24      60.220  78.330 100.390  1.00  0.00           C
ATOM    379 HG11 VAL A  24      59.390  78.470 101.110  1.00  0.00           H
ATOM    380 HG12 VAL A  24      60.900  79.200 100.380  1.00  0.00           H
ATOM    381 HG13 VAL A  24      59.710  78.340  99.400  1.00  0.00           H
ATOM    382  CG2 VAL A  24      61.890  77.250 102.010  1.00  0.00           C
ATOM    383 HG21 VAL A  24      61.090  77.520 102.740  1.00  0.00           H
ATOM    384 HG22 VAL A  24      62.380  76.330 102.380  1.00  0.00           H
ATOM    385 HG23 VAL A  24      62.710  78.000 101.920  1.00  0.00           H
ATOM    386  C   VAL A  24      59.090  75.960 101.500  1.00  0.00           C
ATOM    387  O   VAL A  24      57.980  76.300 101.160  1.00  0.00           O
ATOM    388  N   GLY A  25      59.260  75.510 102.820  1.00  0.00           N
ATOM    389  HN  GLY A  25      60.040  75.010 103.170  1.00  0.00           H
ATOM    390  CA  GLY A  25      58.220  75.470 103.880  1.00  0.00           C
ATOM    391  HA1 GLY A  25      57.270  75.500 103.370  1.00  0.00           H
ATOM    392  HA2 GLY A  25      58.440  74.590 104.450  1.00  0.00           H
ATOM    393  C   GLY A  25      58.240  76.670 104.880  1.00  0.00           C
ATOM    394  O   GLY A  25      57.260  77.320 105.190  1.00  0.00           O
ATOM    395  N   SER A  26      59.430  77.140 105.310  1.00  0.00           N
ATOM    396  HN  SER A  26      60.180  76.650 104.860  1.00  0.00           H
ATOM    397  CA  SER A  26      59.680  78.350 106.080  1.00  0.00           C
ATOM    398  HA  SER A  26      59.050  79.190 105.810  1.00  0.00           H
ATOM    399  CB  SER A  26      59.460  78.120 107.610  1.00  0.00           C
ATOM    400  HB1 SER A  26      60.250  77.400 107.910  1.00  0.00           H
ATOM    401  HB2 SER A  26      58.490  77.580 107.640  1.00  0.00           H
ATOM    402  OG  SER A  26      59.500  79.280 108.470  1.00  0.00           O
ATOM    403  HG1 SER A  26      58.990  79.130 109.260  1.00  0.00           H
ATOM    404  C   SER A  26      61.050  78.840 105.810  1.00  0.00           C
ATOM    405  O   SER A  26      61.990  78.110 105.540  1.00  0.00           O
ATOM    406  N   ASN A  27      61.320  80.200 105.980  1.00  0.00           N
ATOM    407  HN  ASN A  27      60.580  80.840 106.190  1.00  0.00           H
ATOM    408  CA  ASN A  27      62.630  80.780 105.640  1.00  0.00           C
ATOM    409  HA  ASN A  27      63.350  80.100 106.080  1.00  0.00           H
ATOM    410  CB  ASN A  27      62.990  80.940 104.070  1.00  0.00           C
ATOM    411  HB1 ASN A  27      62.090  81.270 103.510  1.00  0.00           H
ATOM    412  HB2 ASN A  27      63.330  79.980 103.620  1.00  0.00           H
ATOM    413  CG  ASN A  27      64.200  81.760 103.750  1.00  0.00           C
ATOM    414  OD1 ASN A  27      65.170  81.670 104.430  1.00  0.00           O
ATOM    415  ND2 ASN A  27      64.090  82.620 102.710  1.00  0.00           N
ATOM    416 HD21 ASN A  27      63.360  82.430 102.060  1.00  0.00           H
ATOM    417 HD22 ASN A  27      64.870  83.160 102.410  1.00  0.00           H
ATOM    418  C   ASN A  27      62.760  82.040 106.460  1.00  0.00           C
ATOM    419  O   ASN A  27      61.950  82.910 106.390  1.00  0.00           O
ATOM    420  N   LYS A  28      63.710  82.240 107.350  1.00  0.00           N
ATOM    421  HN  LYS A  28      64.330  81.470 107.470  1.00  0.00           H
ATOM    422  CA  LYS A  28      63.900  83.520 108.100  1.00  0.00           C
ATOM    423  HA  LYS A  28      63.120  84.190 107.750  1.00  0.00           H
ATOM    424  CB  LYS A  28      64.030  83.170 109.620  1.00  0.00           C
ATOM    425  HB1 LYS A  28      64.380  84.020 110.250  1.00  0.00           H
ATOM    426  HB2 LYS A  28      64.860  82.450 109.730  1.00  0.00           H
ATOM    427  CG  LYS A  28      62.790  82.550 110.310  1.00  0.00           C
ATOM    428  HG1 LYS A  28      63.020  82.550 111.400  1.00  0.00           H
ATOM    429  HG2 LYS A  28      62.600  81.560 109.840  1.00  0.00           H
ATOM    430  CD  LYS A  28      61.520  83.390 109.940  1.00  0.00           C
ATOM    431  HD1 LYS A  28      61.570  84.460 110.250  1.00  0.00           H
ATOM    432  HD2 LYS A  28      61.520  83.510 108.840  1.00  0.00           H
ATOM    433  CE  LYS A  28      60.170  82.980 110.400  1.00  0.00           C
ATOM    434  HE1 LYS A  28      60.220  82.960 111.510  1.00  0.00           H
ATOM    435  HE2 LYS A  28      59.850  81.970 110.050  1.00  0.00           H
ATOM    436  NZ  LYS A  28      59.130  83.960 110.030  1.00  0.00           N
ATOM    437  HZ1 LYS A  28      58.830  83.940 109.030  1.00  0.00           H
ATOM    438  HZ2 LYS A  28      58.260  83.760 110.560  1.00  0.00           H
ATOM    439  HZ3 LYS A  28      59.550  84.910 110.120  1.00  0.00           H
ATOM    440  C   LYS A  28      65.200  84.380 107.800  1.00  0.00           C
ATOM    441  O   LYS A  28      66.320  83.850 107.910  1.00  0.00           O
ATOM    442  N   GLY A  29      65.080  85.710 107.500  1.00  0.00           N
ATOM    443  HN  GLY A  29      64.140  86.060 107.490  1.00  0.00           H
ATOM    444  CA  GLY A  29      66.060  86.830 107.410  1.00  0.00           C
ATOM    445  HA1 GLY A  29      65.550  87.720 107.100  1.00  0.00           H
ATOM    446  HA2 GLY A  29      66.490  86.890 108.400  1.00  0.00           H
ATOM    447  C   GLY A  29      67.250  86.640 106.530  1.00  0.00           C
ATOM    448  O   GLY A  29      68.350  86.950 106.930  1.00  0.00           O
ATOM    449  N   ALA A  30      67.060  86.110 105.290  1.00  0.00           N
ATOM    450  HN  ALA A  30      66.160  85.810 104.980  1.00  0.00           H
ATOM    451  CA  ALA A  30      68.140  85.990 104.300  1.00  0.00           C
ATOM    452  HA  ALA A  30      68.920  85.400 104.770  1.00  0.00           H
ATOM    453  CB  ALA A  30      67.650  85.240 103.070  1.00  0.00           C
ATOM    454  HB1 ALA A  30      67.170  84.280 103.370  1.00  0.00           H
ATOM    455  HB2 ALA A  30      66.900  85.780 102.440  1.00  0.00           H
ATOM    456  HB3 ALA A  30      68.610  85.000 102.570  1.00  0.00           H
ATOM    457  C   ALA A  30      68.740  87.360 103.870  1.00  0.00           C
ATOM    458  O   ALA A  30      68.160  88.410 103.990  1.00  0.00           O
ATOM    459  N   ILE A  31      69.970  87.300 103.420  1.00  0.00           N
ATOM    460  HN  ILE A  31      70.340  86.380 103.550  1.00  0.00           H
ATOM    461  CA  ILE A  31      70.750  88.420 102.960  1.00  0.00           C
ATOM    462  HA  ILE A  31      70.150  89.310 103.030  1.00  0.00           H
ATOM    463  CB  ILE A  31      72.020  88.520 103.870  1.00  0.00           C
ATOM    464  HB  ILE A  31      72.650  87.610 103.810  1.00  0.00           H
ATOM    465  CG2 ILE A  31      72.940  89.620 103.280  1.00  0.00           C
ATOM    466 HG21 ILE A  31      73.820  89.840 103.930  1.00  0.00           H
ATOM    467 HG22 ILE A  31      73.320  89.400 102.260  1.00  0.00           H
ATOM    468 HG23 ILE A  31      72.310  90.520 103.110  1.00  0.00           H
ATOM    469  CG1 ILE A  31      71.570  88.840 105.320  1.00  0.00           C
ATOM    470 HG11 ILE A  31      71.150  87.890 105.710  1.00  0.00           H
ATOM    471 HG12 ILE A  31      70.790  89.610 105.530  1.00  0.00           H
ATOM    472  CD  ILE A  31      72.730  89.060 106.280  1.00  0.00           C
ATOM    473  HD1 ILE A  31      73.530  88.390 105.880  1.00  0.00           H
ATOM    474  HD2 ILE A  31      73.140  90.090 106.310  1.00  0.00           H
ATOM    475  HD3 ILE A  31      72.480  88.830 107.330  1.00  0.00           H
ATOM    476  C   ILE A  31      71.150  88.220 101.530  1.00  0.00           C
ATOM    477  O   ILE A  31      71.960  87.400 101.210  1.00  0.00           O
ATOM    478  N   ILE A  32      70.550  89.050 100.610  1.00  0.00           N
ATOM    479  HN  ILE A  32      69.930  89.770 100.920  1.00  0.00           H
ATOM    480  CA  ILE A  32      70.850  89.050  99.240  1.00  0.00           C
ATOM    481  HA  ILE A  32      71.610  88.340  98.980  1.00  0.00           H
ATOM    482  CB  ILE A  32      69.600  88.710  98.470  1.00  0.00           C
ATOM    483  HB  ILE A  32      68.860  89.540  98.590  1.00  0.00           H
ATOM    484  CG2 ILE A  32      70.030  88.600  96.940  1.00  0.00           C
ATOM    485 HG21 ILE A  32      69.320  87.990  96.350  1.00  0.00           H
ATOM    486 HG22 ILE A  32      69.970  89.670  96.640  1.00  0.00           H
ATOM    487 HG23 ILE A  32      71.090  88.270  96.870  1.00  0.00           H
ATOM    488  CG1 ILE A  32      69.070  87.430  99.020  1.00  0.00           C
ATOM    489 HG11 ILE A  32      68.670  87.680 100.020  1.00  0.00           H
ATOM    490 HG12 ILE A  32      69.870  86.660  98.960  1.00  0.00           H
ATOM    491  CD  ILE A  32      67.750  87.030  98.350  1.00  0.00           C
ATOM    492  HD1 ILE A  32      67.230  87.960  98.050  1.00  0.00           H
ATOM    493  HD2 ILE A  32      68.000  86.420  97.460  1.00  0.00           H
ATOM    494  HD3 ILE A  32      67.120  86.410  99.030  1.00  0.00           H
ATOM    495  C   ILE A  32      71.330  90.420  98.850  1.00  0.00           C
ATOM    496  O   ILE A  32      70.740  91.450  99.170  1.00  0.00           O
ATOM    497  N   GLY A  33      72.380  90.530  97.990  1.00  0.00           N
ATOM    498  HN  GLY A  33      72.800  89.720  97.590  1.00  0.00           H
ATOM    499  CA  GLY A  33      72.760  91.830  97.380  1.00  0.00           C
ATOM    500  HA1 GLY A  33      71.820  92.310  97.150  1.00  0.00           H
ATOM    501  HA2 GLY A  33      73.360  92.380  98.090  1.00  0.00           H
ATOM    502  C   GLY A  33      73.530  91.630  96.110  1.00  0.00           C
ATOM    503  O   GLY A  33      73.730  90.490  95.670  1.00  0.00           O
ATOM    504  N   LEU A  34      74.200  92.690  95.570  1.00  0.00           N
ATOM    505  HN  LEU A  34      73.920  93.590  95.880  1.00  0.00           H
ATOM    506  CA  LEU A  34      75.290  92.540  94.550  1.00  0.00           C
ATOM    507  HA  LEU A  34      75.140  91.670  93.930  1.00  0.00           H
ATOM    508  CB  LEU A  34      75.360  93.840  93.760  1.00  0.00           C
ATOM    509  HB1 LEU A  34      75.560  94.690  94.450  1.00  0.00           H
ATOM    510  HB2 LEU A  34      74.370  93.960  93.270  1.00  0.00           H
ATOM    511  CG  LEU A  34      76.440  93.850  92.620  1.00  0.00           C
ATOM    512  HG  LEU A  34      77.400  93.420  92.980  1.00  0.00           H
ATOM    513  CD1 LEU A  34      75.870  93.040  91.470  1.00  0.00           C
ATOM    514 HD11 LEU A  34      74.850  93.390  91.230  1.00  0.00           H
ATOM    515 HD12 LEU A  34      76.450  93.330  90.570  1.00  0.00           H
ATOM    516 HD13 LEU A  34      75.840  91.940  91.640  1.00  0.00           H
ATOM    517  CD2 LEU A  34      76.630  95.280  92.090  1.00  0.00           C
ATOM    518 HD21 LEU A  34      75.800  95.600  91.410  1.00  0.00           H
ATOM    519 HD22 LEU A  34      76.490  96.030  92.900  1.00  0.00           H
ATOM    520 HD23 LEU A  34      77.600  95.420  91.570  1.00  0.00           H
ATOM    521  C   LEU A  34      76.540  92.280  95.320  1.00  0.00           C
ATOM    522  O   LEU A  34      77.180  91.240  95.210  1.00  0.00           O
ATOM    523  N   MET A  35      76.890  93.230  96.230  1.00  0.00           N
ATOM    524  HN  MET A  35      76.270  94.000  96.180  1.00  0.00           H
ATOM    525  CA  MET A  35      78.010  93.080  97.180  1.00  0.00           C
ATOM    526  HA  MET A  35      78.490  92.120  97.100  1.00  0.00           H
ATOM    527  CB  MET A  35      79.090  94.260  97.060  1.00  0.00           C
ATOM    528  HB1 MET A  35      80.000  94.120  97.680  1.00  0.00           H
ATOM    529  HB2 MET A  35      78.540  95.130  97.500  1.00  0.00           H
ATOM    530  CG  MET A  35      79.440  94.710  95.630  1.00  0.00           C
ATOM    531  HG1 MET A  35      80.150  95.560  95.720  1.00  0.00           H
ATOM    532  HG2 MET A  35      78.500  95.000  95.110  1.00  0.00           H
ATOM    533  SD  MET A  35      80.200  93.340  94.780  1.00  0.00           S
ATOM    534  CE  MET A  35      80.560  94.520  93.430  1.00  0.00           C
ATOM    535  HE1 MET A  35      79.650  94.990  93.000  1.00  0.00           H
ATOM    536  HE2 MET A  35      81.260  95.350  93.670  1.00  0.00           H
ATOM    537  HE3 MET A  35      81.080  93.980  92.610  1.00  0.00           H
ATOM    538  C   MET A  35      77.360  93.160  98.590  1.00  0.00           C
ATOM    539  O   MET A  35      76.430  93.910  98.820  1.00  0.00           O
ATOM    540  N   VAL A  36      77.940  92.370  99.580  1.00  0.00           N
ATOM    541  HN  VAL A  36      78.580  91.650  99.340  1.00  0.00           H
ATOM    542  CA  VAL A  36      77.480  92.380 100.930  1.00  0.00           C
ATOM    543  HA  VAL A  36      76.630  93.040 101.050  1.00  0.00           H
ATOM    544  CB  VAL A  36      76.890  90.990 101.360  1.00  0.00           C
ATOM    545  HB  VAL A  36      77.740  90.320 101.070  1.00  0.00           H
ATOM    546  CG1 VAL A  36      76.580  90.980 102.890  1.00  0.00           C
ATOM    547 HG11 VAL A  36      76.000  90.080 103.170  1.00  0.00           H
ATOM    548 HG12 VAL A  36      77.560  90.970 103.410  1.00  0.00           H
ATOM    549 HG13 VAL A  36      75.910  91.800 103.210  1.00  0.00           H
ATOM    550  CG2 VAL A  36      75.580  90.650 100.610  1.00  0.00           C
ATOM    551 HG21 VAL A  36      75.670  90.570  99.500  1.00  0.00           H
ATOM    552 HG22 VAL A  36      75.160  89.700 101.010  1.00  0.00           H
ATOM    553 HG23 VAL A  36      74.840  91.420 100.910  1.00  0.00           H
ATOM    554  C   VAL A  36      78.630  92.760 101.860  1.00  0.00           C
ATOM    555  O   VAL A  36      79.750  92.290 101.750  1.00  0.00           O
ATOM    556  N   GLY A  37      78.440  93.630 102.880  1.00  0.00           N
ATOM    557  HN  GLY A  37      77.550  94.080 102.900  1.00  0.00           H
ATOM    558  CA  GLY A  37      79.310  93.940 103.970  1.00  0.00           C
ATOM    559  HA1 GLY A  37      78.860  93.590 104.880  1.00  0.00           H
ATOM    560  HA2 GLY A  37      80.250  93.480 103.700  1.00  0.00           H
ATOM    561  C   GLY A  37      79.600  95.380 104.120  1.00  0.00           C
ATOM    562  O   GLY A  37      80.340  95.800 104.990  1.00  0.00           O
ATOM    563  N   GLY A  38      78.980  96.250 103.310  1.00  0.00           N
ATOM    564  HN  GLY A  38      78.540  95.930 102.470  1.00  0.00           H
ATOM    565  CA  GLY A  38      78.920  97.690 103.520  1.00  0.00           C
ATOM    566  HA1 GLY A  38      78.220  98.040 102.770  1.00  0.00           H
ATOM    567  HA2 GLY A  38      78.530  97.840 104.520  1.00  0.00           H
ATOM    568  C   GLY A  38      80.220  98.380 103.460  1.00  0.00           C
ATOM    569  O   GLY A  38      81.330  97.870 103.020  1.00  0.00           O
ATOM    570  N   VAL A  39      80.200  99.600 103.850  1.00  0.00           N
ATOM    571  HN  VAL A  39      79.300  99.980 104.020  1.00  0.00           H
ATOM    572  CA  VAL A  39      81.350 100.450 103.880  1.00  0.00           C
ATOM    573  HA  VAL A  39      82.110 100.000 103.270  1.00  0.00           H
ATOM    574  CB  VAL A  39      81.060 101.880 103.180  1.00  0.00           C
ATOM    575  HB  VAL A  39      81.990 102.480 103.300  1.00  0.00           H
ATOM    576  CG1 VAL A  39      80.790 101.770 101.590  1.00  0.00           C
ATOM    577 HG11 VAL A  39      81.610 101.240 101.060  1.00  0.00           H
ATOM    578 HG12 VAL A  39      79.870 101.200 101.370  1.00  0.00           H
ATOM    579 HG13 VAL A  39      80.810 102.820 101.210  1.00  0.00           H
ATOM    580  CG2 VAL A  39      79.980 102.810 103.800  1.00  0.00           C
ATOM    581 HG21 VAL A  39      80.040 102.820 104.910  1.00  0.00           H
ATOM    582 HG22 VAL A  39      80.000 103.840 103.390  1.00  0.00           H
ATOM    583 HG23 VAL A  39      79.010 102.340 103.520  1.00  0.00           H
ATOM    584  C   VAL A  39      82.010 100.590 105.270  1.00  0.00           C
ATOM    585  O   VAL A  39      81.370 100.560 106.270  1.00  0.00           O
ATOM    586  N   VAL A  40      83.340 100.570 105.290  1.00  0.00           N
ATOM    587  HN  VAL A  40      83.850 100.820 104.470  1.00  0.00           H
ATOM    588  CA  VAL A  40      84.110 100.220 106.500  1.00  0.00           C
ATOM    589  HA  VAL A  40      83.630 100.590 107.400  1.00  0.00           H
ATOM    590  CB  VAL A  40      84.260  98.660 106.790  1.00  0.00           C
ATOM    591  HB  VAL A  40      83.210  98.300 106.830  1.00  0.00           H
ATOM    592  CG1 VAL A  40      85.040  97.990 105.730  1.00  0.00           C
ATOM    593 HG11 VAL A  40      86.070  98.380 105.880  1.00  0.00           H
ATOM    594 HG12 VAL A  40      85.040  96.900 105.900  1.00  0.00           H
ATOM    595 HG13 VAL A  40      84.750  98.230 104.680  1.00  0.00           H
ATOM    596  CG2 VAL A  40      84.930  98.400 108.220  1.00  0.00           C
ATOM    597 HG21 VAL A  40      85.310  97.370 108.400  1.00  0.00           H
ATOM    598 HG22 VAL A  40      85.820  99.020 108.460  1.00  0.00           H
ATOM    599 HG23 VAL A  40      84.230  98.630 109.060  1.00  0.00           H
ATOM    600  C   VAL A  40      85.420 101.050 106.480  1.00  0.00           C
ATOM    601  O   VAL A  40      86.180 101.110 105.500  1.00  0.00           O
ATOM    602  N   ILE A  41      85.760 101.700 107.600  1.00  0.00           N
ATOM    603  HN  ILE A  41      85.170 101.710 108.410  1.00  0.00           H
ATOM    604  CA  ILE A  41      87.030 102.350 107.710  1.00  0.00           C
ATOM    605  HA  ILE A  41      87.170 102.880 106.780  1.00  0.00           H
ATOM    606  CB  ILE A  41      86.990 103.270 108.970  1.00  0.00           C
ATOM    607  HB  ILE A  41      86.200 104.010 108.720  1.00  0.00           H
ATOM    608  CG2 ILE A  41      86.660 102.580 110.300  1.00  0.00           C
ATOM    609 HG21 ILE A  41      85.640 102.130 110.240  1.00  0.00           H
ATOM    610 HG22 ILE A  41      87.400 101.840 110.670  1.00  0.00           H
ATOM    611 HG23 ILE A  41      86.440 103.330 111.090  1.00  0.00           H
ATOM    612  CG1 ILE A  41      88.140 104.260 109.110  1.00  0.00           C
ATOM    613 HG11 ILE A  41      89.040 103.770 109.510  1.00  0.00           H
ATOM    614 HG12 ILE A  41      88.120 104.900 110.020  1.00  0.00           H
ATOM    615  CD  ILE A  41      88.410 105.170 107.900  1.00  0.00           C
ATOM    616  HD1 ILE A  41      89.130 105.980 108.150  1.00  0.00           H
ATOM    617  HD2 ILE A  41      88.730 104.570 107.020  1.00  0.00           H
ATOM    618  HD3 ILE A  41      87.470 105.700 107.620  1.00  0.00           H
ATOM    619  C   ILE A  41      88.190 101.360 107.850  1.00  0.00           C
ATOM    620  O   ILE A  41      88.100 100.270 108.480  1.00  0.00           O
ATOM    621  N   ALA A  42      89.320 101.800 107.220  1.00  0.00           N
ATOM    622  HN  ALA A  42      89.430 102.720 106.830  1.00  0.00           H
ATOM    623  CA  ALA A  42      90.510 101.030 107.030  1.00  0.00           C
ATOM    624  HA  ALA A  42      90.650 100.420 107.910  1.00  0.00           H
ATOM    625  CB  ALA A  42      90.380 100.100 105.780  1.00  0.00           C
ATOM    626  HB1 ALA A  42      91.140  99.300 105.870  1.00  0.00           H
ATOM    627  HB2 ALA A  42      89.430  99.520 105.820  1.00  0.00           H
ATOM    628  HB3 ALA A  42      90.450 100.580 104.780  1.00  0.00           H
ATOM    629  C   ALA A  42      91.640 101.980 106.840  1.00  0.00           C
ATOM    630  O   ALA A  42      91.370 103.220 106.780  1.00  0.00           O
ATOM    631  N   NME A  43      92.920 101.540 106.870  1.00  0.00           N
ATOM    632  HN  NME A  43      93.160 100.600 107.070  1.00  0.00           H
ATOM    633  CH3 NME A  43      93.980 102.500 106.840  1.00  0.00           C
ATOM    634 HH31 NME A  43      93.800 103.110 105.930  1.00  0.00           H
ATOM    635 HH32 NME A  43      93.940 103.240 107.680  1.00  0.00           H
ATOM    636 HH33 NME A  43      94.940 101.970 106.690  1.00  0.00           H
ATOM    637  CH3 ACE B   0      65.850  94.740  95.310  1.00  0.00           C
ATOM    638 HH31 ACE B   0      64.860  94.320  95.040  1.00  0.00           H
ATOM    639 HH32 ACE B   0      66.250  94.420  96.300  1.00  0.00           H
ATOM    640 HH33 ACE B   0      65.680  95.830  95.330  1.00  0.00           H
ATOM    641  C   ACE B   0      66.760  94.380  94.190  1.00  0.00           C
ATOM    642  O   ACE B   0      66.350  93.840  93.150  1.00  0.00           O
ATOM    643  N   ASP B   1      68.060  94.640  94.410  1.00  0.00           N
ATOM    644  HN  ASP B   1      68.290  95.050  95.280  1.00  0.00           H
ATOM    645  CA  ASP B   1      69.200  94.360  93.460  1.00  0.00           C
ATOM    646  HA  ASP B   1      69.090  95.060  92.640  1.00  0.00           H
ATOM    647  CB  ASP B   1      70.500  94.470  94.360  1.00  0.00           C
ATOM    648  HB1 ASP B   1      71.390  94.140  93.780  1.00  0.00           H
ATOM    649  HB2 ASP B   1      70.560  93.850  95.270  1.00  0.00           H
ATOM    650  CG  ASP B   1      70.820  95.820  94.830  1.00  0.00           C
ATOM    651  OD1 ASP B   1      71.800  95.850  95.660  1.00  0.00           O
ATOM    652  OD2 ASP B   1      70.170  96.860  94.490  1.00  0.00           O
ATOM    653  C   ASP B   1      69.100  93.000  92.790  1.00  0.00           C
ATOM    654  O   ASP B   1      69.230  92.830  91.570  1.00  0.00           O
ATOM    655  N   ALA B   2      68.850  91.950  93.570  1.00  0.00           N
ATOM    656  HN  ALA B   2      68.610  92.060  94.530  1.00  0.00           H
ATOM    657  CA  ALA B   2      68.930  90.620  93.070  1.00  0.00           C
ATOM    658  HA  ALA B   2      68.700  90.510  92.020  1.00  0.00           H
ATOM    659  CB  ALA B   2      70.270  90.120  93.360  1.00  0.00           C
ATOM    660  HB1 ALA B   2      70.990  90.630  92.680  1.00  0.00           H
ATOM    661  HB2 ALA B   2      70.640  90.210  94.400  1.00  0.00           H
ATOM    662  HB3 ALA B   2      70.410  89.070  93.010  1.00  0.00           H
ATOM    663  C   ALA B   2      67.950  89.910  93.980  1.00  0.00           C
ATOM    664  O   ALA B   2      67.890  90.210  95.200  1.00  0.00           O
ATOM    665  N   GLU B   3      67.280  88.920  93.380  1.00  0.00           N
ATOM    666  HN  GLU B   3      67.280  88.730  92.410  1.00  0.00           H
ATOM    667  CA  GLU B   3      66.490  87.920  94.080  1.00  0.00           C
ATOM    668  HA  GLU B   3      66.540  88.160  95.130  1.00  0.00           H
ATOM    669  CB  GLU B   3      65.020  87.890  93.630  1.00  0.00           C
ATOM    670  HB1 GLU B   3      64.500  86.920  93.800  1.00  0.00           H
ATOM    671  HB2 GLU B   3      65.060  88.210  92.570  1.00  0.00           H
ATOM    672  CG  GLU B   3      64.150  89.040  94.370  1.00  0.00           C
ATOM    673  HG1 GLU B   3      64.490  90.070  94.120  1.00  0.00           H
ATOM    674  HG2 GLU B   3      64.310  88.990  95.470  1.00  0.00           H
ATOM    675  CD  GLU B   3      62.690  88.960  94.230  1.00  0.00           C
ATOM    676  OE1 GLU B   3      62.150  89.230  93.120  1.00  0.00           O
ATOM    677  OE2 GLU B   3      62.000  88.530  95.140  1.00  0.00           O
ATOM    678  C   GLU B   3      67.050  86.580  93.880  1.00  0.00           C
ATOM    679  O   GLU B   3      67.030  85.640  94.600  1.00  0.00           O
ATOM    680  N   PHE B   4      67.850  86.540  92.810  1.00  0.00           N
ATOM    681  HN  PHE B   4      67.910  87.360  92.250  1.00  0.00           H
ATOM    682  CA  PHE B   4      68.450  85.310  92.340  1.00  0.00           C
ATOM    683  HA  PHE B   4      68.880  85.660  91.410  1.00  0.00           H
ATOM    684  CB  PHE B   4      69.670  84.900  93.190  1.00  0.00           C
ATOM    685  HB1 PHE B   4      70.090  83.960  92.790  1.00  0.00           H
ATOM    686  HB2 PHE B   4      69.500  84.650  94.260  1.00  0.00           H
ATOM    687  CG  PHE B   4      70.730  85.950  93.180  1.00  0.00           C
ATOM    688  CD1 PHE B   4      71.430  86.320  91.970  1.00  0.00           C
ATOM    689  HD1 PHE B   4      71.190  85.910  91.000  1.00  0.00           H
ATOM    690  CE1 PHE B   4      72.520  87.180  92.050  1.00  0.00           C
ATOM    691  HE1 PHE B   4      73.080  87.330  91.130  1.00  0.00           H
ATOM    692  CZ  PHE B   4      72.880  87.730  93.310  1.00  0.00           C
ATOM    693  HZ  PHE B   4      73.670  88.460  93.300  1.00  0.00           H
ATOM    694  CD2 PHE B   4      71.210  86.500  94.460  1.00  0.00           C
ATOM    695  HD2 PHE B   4      70.650  86.230  95.350  1.00  0.00           H
ATOM    696  CE2 PHE B   4      72.200  87.420  94.470  1.00  0.00           C
ATOM    697  HE2 PHE B   4      72.490  87.970  95.360  1.00  0.00           H
ATOM    698  C   PHE B   4      67.550  84.140  91.920  1.00  0.00           C
ATOM    699  O   PHE B   4      67.350  83.180  92.660  1.00  0.00           O
ATOM    700  N   ARG B   5      66.980  84.120  90.730  1.00  0.00           N
ATOM    701  HN  ARG B   5      67.290  84.790  90.050  1.00  0.00           H
ATOM    702  CA  ARG B   5      65.770  83.410  90.480  1.00  0.00           C
ATOM    703  HA  ARG B   5      65.450  82.960  91.420  1.00  0.00           H
ATOM    704  CB  ARG B   5      64.580  84.360  90.000  1.00  0.00           C
ATOM    705  HB1 ARG B   5      63.940  83.780  89.310  1.00  0.00           H
ATOM    706  HB2 ARG B   5      64.940  85.210  89.380  1.00  0.00           H
ATOM    707  CG  ARG B   5      63.860  85.130  91.170  1.00  0.00           C
ATOM    708  HG1 ARG B   5      64.530  85.880  91.630  1.00  0.00           H
ATOM    709  HG2 ARG B   5      63.640  84.360  91.940  1.00  0.00           H
ATOM    710  CD  ARG B   5      62.580  85.790  90.700  1.00  0.00           C
ATOM    711  HD1 ARG B   5      61.920  85.080  90.160  1.00  0.00           H
ATOM    712  HD2 ARG B   5      62.830  86.580  89.960  1.00  0.00           H
ATOM    713  NE  ARG B   5      61.870  86.320  91.960  1.00  0.00           N
ATOM    714  HE  ARG B   5      62.160  87.190  92.360  1.00  0.00           H
ATOM    715  CZ  ARG B   5      60.940  85.670  92.670  1.00  0.00           C
ATOM    716  NH1 ARG B   5      60.410  84.450  92.540  1.00  0.00           N
ATOM    717 HH11 ARG B   5      60.700  83.820  91.820  1.00  0.00           H
ATOM    718 HH12 ARG B   5      59.600  84.250  93.100  1.00  0.00           H
ATOM    719  NH2 ARG B   5      60.480  86.460  93.670  1.00  0.00           N
ATOM    720 HH21 ARG B   5      60.890  87.360  93.830  1.00  0.00           H
ATOM    721 HH22 ARG B   5      59.710  86.120  94.210  1.00  0.00           H
ATOM    722  C   ARG B   5      65.990  82.260  89.470  1.00  0.00           C
ATOM    723  O   ARG B   5      66.470  82.440  88.420  1.00  0.00           O
ATOM    724  N   HIS B   6      65.520  81.110  89.940  1.00  0.00           N
ATOM    725  HN  HIS B   6      65.100  81.080  90.840  1.00  0.00           H
ATOM    726  CA  HIS B   6      65.390  79.860  89.160  1.00  0.00           C
ATOM    727  HA  HIS B   6      66.390  79.640  88.830  1.00  0.00           H
ATOM    728  CB  HIS B   6      64.860  78.660  90.000  1.00  0.00           C
ATOM    729  HB1 HIS B   6      63.810  78.950  90.210  1.00  0.00           H
ATOM    730  HB2 HIS B   6      65.310  78.720  91.020  1.00  0.00           H
ATOM    731  ND1 HIS B   6      66.190  76.720  89.150  1.00  0.00           N
ATOM    732  CG  HIS B   6      64.930  77.330  89.370  1.00  0.00           C
ATOM    733  CE1 HIS B   6      65.940  75.530  88.590  1.00  0.00           C
ATOM    734  HE1 HIS B   6      66.640  74.770  88.250  1.00  0.00           H
ATOM    735  NE2 HIS B   6      64.570  75.300  88.490  1.00  0.00           N
ATOM    736  HE2 HIS B   6      64.110  74.670  87.860  1.00  0.00           H
ATOM    737  CD2 HIS B   6      63.970  76.450  89.040  1.00  0.00           C
ATOM    738  HD2 HIS B   6      62.920  76.570  88.830  1.00  0.00           H
ATOM    739  C   HIS B   6      64.540  79.990  87.890  1.00  0.00           C
ATOM    740  O   HIS B   6      63.440  80.520  87.960  1.00  0.00           O
ATOM    741  N   ASP B   7      65.080  79.550  86.730  1.00  0.00           N
ATOM    742  HN  ASP B   7      65.960  79.090  86.620  1.00  0.00           H
ATOM    743  CA  ASP B   7      64.470  79.720  85.450  1.00  0.00           C
ATOM    744  HA  ASP B   7      63.980  80.680  85.460  1.00  0.00           H
ATOM    745  CB  ASP B   7      65.520  79.630  84.250  1.00  0.00           C
ATOM    746  HB1 ASP B   7      64.970  79.580  83.290  1.00  0.00           H
ATOM    747  HB2 ASP B   7      66.120  78.690  84.260  1.00  0.00           H
ATOM    748  CG  ASP B   7      66.380  80.810  84.520  1.00  0.00           C
ATOM    749  OD1 ASP B   7      65.990  81.940  84.860  1.00  0.00           O
ATOM    750  OD2 ASP B   7      67.600  80.600  84.280  1.00  0.00           O
ATOM    751  C   ASP B   7      63.350  78.670  85.310  1.00  0.00           C
ATOM    752  O   ASP B   7      63.410  77.620  85.960  1.00  0.00           O
ATOM    753  N   SER B   8      62.310  78.970  84.560  1.00  0.00           N
ATOM    754  HN  SER B   8      62.370  79.900  84.210  1.00  0.00           H
ATOM    755  CA  SER B   8      61.130  78.130  84.310  1.00  0.00           C
ATOM    756  HA  SER B   8      60.640  77.990  85.260  1.00  0.00           H
ATOM    757  CB  SER B   8      60.150  78.810  83.400  1.00  0.00           C
ATOM    758  HB1 SER B   8      59.710  79.700  83.910  1.00  0.00           H
ATOM    759  HB2 SER B   8      59.230  78.220  83.190  1.00  0.00           H
ATOM    760  OG  SER B   8      60.820  79.260  82.180  1.00  0.00           O
ATOM    761  HG1 SER B   8      60.190  79.840  81.750  1.00  0.00           H
ATOM    762  C   SER B   8      61.300  76.740  83.820  1.00  0.00           C
ATOM    763  O   SER B   8      62.420  76.320  83.480  1.00  0.00           O
ATOM    764  N   GLY B   9      60.230  75.930  83.810  1.00  0.00           N
ATOM    765  HN  GLY B   9      59.410  76.230  84.270  1.00  0.00           H
ATOM    766  CA  GLY B   9      60.260  74.500  83.410  1.00  0.00           C
ATOM    767  HA1 GLY B   9      59.270  74.080  83.430  1.00  0.00           H
ATOM    768  HA2 GLY B   9      60.510  74.460  82.360  1.00  0.00           H
ATOM    769  C   GLY B   9      61.140  73.620  84.240  1.00  0.00           C
ATOM    770  O   GLY B   9      61.600  73.910  85.350  1.00  0.00           O
ATOM    771  N   TYR B  10      61.420  72.380  83.740  1.00  0.00           N
ATOM    772  HN  TYR B  10      60.880  72.100  82.950  1.00  0.00           H
ATOM    773  CA  TYR B  10      62.700  71.750  83.810  1.00  0.00           C
ATOM    774  HA  TYR B  10      62.800  71.290  84.780  1.00  0.00           H
ATOM    775  CB  TYR B  10      62.800  70.570  82.720  1.00  0.00           C
ATOM    776  HB1 TYR B  10      63.800  70.080  82.620  1.00  0.00           H
ATOM    777  HB2 TYR B  10      62.620  71.010  81.720  1.00  0.00           H
ATOM    778  CG  TYR B  10      61.920  69.360  82.910  1.00  0.00           C
ATOM    779  CD1 TYR B  10      61.510  68.870  84.130  1.00  0.00           C
ATOM    780  HD1 TYR B  10      61.710  69.460  85.020  1.00  0.00           H
ATOM    781  CE1 TYR B  10      60.840  67.760  84.270  1.00  0.00           C
ATOM    782  HE1 TYR B  10      60.470  67.610  85.270  1.00  0.00           H
ATOM    783  CZ  TYR B  10      60.460  66.900  83.230  1.00  0.00           C
ATOM    784  OH  TYR B  10      59.650  65.840  83.580  1.00  0.00           O
ATOM    785  HH  TYR B  10      59.430  65.880  84.520  1.00  0.00           H
ATOM    786  CD2 TYR B  10      61.510  68.630  81.720  1.00  0.00           C
ATOM    787  HD2 TYR B  10      61.810  68.870  80.710  1.00  0.00           H
ATOM    788  CE2 TYR B  10      60.780  67.370  81.950  1.00  0.00           C
ATOM    789  HE2 TYR B  10      60.490  66.710  81.150  1.00  0.00           H
ATOM    790  C   TYR B  10      63.910  72.690  83.690  1.00  0.00           C
ATOM    791  O   TYR B  10      63.890  73.730  83.010  1.00  0.00           O
ATOM    792  N   GLU B  11      65.090  72.310  84.290  1.00  0.00           N
ATOM    793  HN  GLU B  11      65.120  71.500  84.850  1.00  0.00           H
ATOM    794  CA  GLU B  11      66.330  72.960  83.900  1.00  0.00           C
ATOM    795  HA  GLU B  11      66.330  73.790  84.610  1.00  0.00           H
ATOM    796  CB  GLU B  11      67.530  72.070  84.340  1.00  0.00           C
ATOM    797  HB1 GLU B  11      68.480  72.270  83.790  1.00  0.00           H
ATOM    798  HB2 GLU B  11      67.260  71.010  84.200  1.00  0.00           H
ATOM    799  CG  GLU B  11      67.810  72.330  85.810  1.00  0.00           C
ATOM    800  HG1 GLU B  11      66.890  72.200  86.410  1.00  0.00           H
ATOM    801  HG2 GLU B  11      68.290  73.320  85.940  1.00  0.00           H
ATOM    802  CD  GLU B  11      68.760  71.360  86.410  1.00  0.00           C
ATOM    803  OE1 GLU B  11      68.540  70.090  86.290  1.00  0.00           O
ATOM    804  OE2 GLU B  11      69.800  71.760  86.950  1.00  0.00           O
ATOM    805  C   GLU B  11      66.660  73.550  82.490  1.00  0.00           C
ATOM    806  O   GLU B  11      66.670  72.890  81.400  1.00  0.00           O
ATOM    807  N   VAL B  12      66.950  74.850  82.430  1.00  0.00           N
ATOM    808  HN  VAL B  12      66.610  75.360  83.230  1.00  0.00           H
ATOM    809  CA  VAL B  12      67.570  75.470  81.270  1.00  0.00           C
ATOM    810  HA  VAL B  12      67.040  75.080  80.410  1.00  0.00           H
ATOM    811  CB  VAL B  12      67.330  76.960  81.220  1.00  0.00           C
ATOM    812  HB  VAL B  12      67.780  77.390  80.300  1.00  0.00           H
ATOM    813  CG1 VAL B  12      65.850  77.180  81.240  1.00  0.00           C
ATOM    814 HG11 VAL B  12      65.480  76.950  82.260  1.00  0.00           H
ATOM    815 HG12 VAL B  12      65.520  78.180  80.880  1.00  0.00           H
ATOM    816 HG13 VAL B  12      65.400  76.480  80.500  1.00  0.00           H
ATOM    817  CG2 VAL B  12      67.990  77.680  82.440  1.00  0.00           C
ATOM    818 HG21 VAL B  12      67.710  77.330  83.460  1.00  0.00           H
ATOM    819 HG22 VAL B  12      69.100  77.670  82.360  1.00  0.00           H
ATOM    820 HG23 VAL B  12      67.650  78.730  82.470  1.00  0.00           H
ATOM    821  C   VAL B  12      69.070  75.160  80.980  1.00  0.00           C
ATOM    822  O   VAL B  12      69.790  74.730  81.910  1.00  0.00           O
ATOM    823  N   HIS B  13      69.640  75.410  79.760  1.00  0.00           N
ATOM    824  HN  HIS B  13      69.110  75.930  79.090  1.00  0.00           H
ATOM    825  CA  HIS B  13      71.010  74.870  79.420  1.00  0.00           C
ATOM    826  HA  HIS B  13      71.170  73.940  79.950  1.00  0.00           H
ATOM    827  CB  HIS B  13      71.050  74.570  77.920  1.00  0.00           C
ATOM    828  HB1 HIS B  13      71.970  73.980  77.750  1.00  0.00           H
ATOM    829  HB2 HIS B  13      70.990  75.510  77.330  1.00  0.00           H
ATOM    830  ND1 HIS B  13      69.820  72.400  77.930  1.00  0.00           N
ATOM    831  CG  HIS B  13      69.900  73.720  77.570  1.00  0.00           C
ATOM    832  CE1 HIS B  13      68.730  71.900  77.280  1.00  0.00           C
ATOM    833  HE1 HIS B  13      68.300  70.910  77.250  1.00  0.00           H
ATOM    834  NE2 HIS B  13      68.140  72.890  76.550  1.00  0.00           N
ATOM    835  HE2 HIS B  13      67.290  72.900  76.030  1.00  0.00           H
ATOM    836  CD2 HIS B  13      68.890  74.010  76.710  1.00  0.00           C
ATOM    837  HD2 HIS B  13      68.680  74.950  76.200  1.00  0.00           H
ATOM    838  C   HIS B  13      72.190  75.740  79.830  1.00  0.00           C
ATOM    839  O   HIS B  13      73.270  75.180  79.700  1.00  0.00           O
ATOM    840  N   HIS B  14      72.000  76.990  80.210  1.00  0.00           N
ATOM    841  HN  HIS B  14      71.070  77.360  80.190  1.00  0.00           H
ATOM    842  CA  HIS B  14      73.190  77.790  80.540  1.00  0.00           C
ATOM    843  HA  HIS B  14      73.960  77.530  79.830  1.00  0.00           H
ATOM    844  CB  HIS B  14      72.920  79.290  80.400  1.00  0.00           C
ATOM    845  HB1 HIS B  14      73.040  79.570  79.330  1.00  0.00           H
ATOM    846  HB2 HIS B  14      73.660  79.920  80.930  1.00  0.00           H
ATOM    847  ND1 HIS B  14      70.480  79.700  80.230  1.00  0.00           N
ATOM    848  CG  HIS B  14      71.630  79.770  80.960  1.00  0.00           C
ATOM    849  CE1 HIS B  14      69.570  80.320  80.910  1.00  0.00           C
ATOM    850  HE1 HIS B  14      68.540  80.490  80.580  1.00  0.00           H
ATOM    851  NE2 HIS B  14      70.020  80.740  82.070  1.00  0.00           N
ATOM    852  HE2 HIS B  14      69.470  81.160  82.790  1.00  0.00           H
ATOM    853  CD2 HIS B  14      71.410  80.460  82.080  1.00  0.00           C
ATOM    854  HD2 HIS B  14      72.110  80.690  82.880  1.00  0.00           H
ATOM    855  C   HIS B  14      73.580  77.490  81.980  1.00  0.00           C
ATOM    856  O   HIS B  14      72.700  77.110  82.770  1.00  0.00           O
ATOM    857  N   GLN B  15      74.870  77.610  82.310  1.00  0.00           N
ATOM    858  HN  GLN B  15      75.450  78.120  81.680  1.00  0.00           H
ATOM    859  CA  GLN B  15      75.440  77.660  83.640  1.00  0.00           C
ATOM    860  HA  GLN B  15      75.430  76.640  84.020  1.00  0.00           H
ATOM    861  CB  GLN B  15      76.890  78.050  83.620  1.00  0.00           C
ATOM    862  HB1 GLN B  15      77.220  78.420  84.620  1.00  0.00           H
ATOM    863  HB2 GLN B  15      77.030  78.970  83.020  1.00  0.00           H
ATOM    864  CG  GLN B  15      77.860  76.970  83.150  1.00  0.00           C
ATOM    865  HG1 GLN B  15      78.830  77.450  82.920  1.00  0.00           H
ATOM    866  HG2 GLN B  15      77.500  76.580  82.170  1.00  0.00           H
ATOM    867  CD  GLN B  15      77.890  75.840  84.160  1.00  0.00           C
ATOM    868  OE1 GLN B  15      77.380  75.870  85.310  1.00  0.00           O
ATOM    869  NE2 GLN B  15      78.460  74.720  83.740  1.00  0.00           N
ATOM    870 HE21 GLN B  15      78.820  74.640  82.810  1.00  0.00           H
ATOM    871 HE22 GLN B  15      78.700  74.080  84.470  1.00  0.00           H
ATOM    872  C   GLN B  15      74.660  78.380  84.710  1.00  0.00           C
ATOM    873  O   GLN B  15      74.130  79.490  84.520  1.00  0.00           O
ATOM    874  N   LYS B  16      74.580  77.830  85.940  1.00  0.00           N
ATOM    875  HN  LYS B  16      75.100  77.010  86.130  1.00  0.00           H
ATOM    876  CA  LYS B  16      73.710  78.310  87.060  1.00  0.00           C
ATOM    877  HA  LYS B  16      73.730  79.390  87.090  1.00  0.00           H
ATOM    878  CB  LYS B  16      72.150  77.860  86.950  1.00  0.00           C
ATOM    879  HB1 LYS B  16      71.670  78.200  86.010  1.00  0.00           H
ATOM    880  HB2 LYS B  16      71.760  78.410  87.830  1.00  0.00           H
ATOM    881  CG  LYS B  16      71.880  76.390  87.050  1.00  0.00           C
ATOM    882  HG1 LYS B  16      72.020  76.040  88.090  1.00  0.00           H
ATOM    883  HG2 LYS B  16      72.670  75.800  86.530  1.00  0.00           H
ATOM    884  CD  LYS B  16      70.480  76.000  86.520  1.00  0.00           C
ATOM    885  HD1 LYS B  16      70.320  74.940  86.830  1.00  0.00           H
ATOM    886  HD2 LYS B  16      69.750  76.520  87.180  1.00  0.00           H
ATOM    887  CE  LYS B  16      70.190  76.150  85.050  1.00  0.00           C
ATOM    888  HE1 LYS B  16      70.320  77.200  84.680  1.00  0.00           H
ATOM    889  HE2 LYS B  16      69.170  75.790  84.790  1.00  0.00           H
ATOM    890  NZ  LYS B  16      71.150  75.450  84.250  1.00  0.00           N
ATOM    891  HZ1 LYS B  16      71.450  74.520  84.610  1.00  0.00           H
ATOM    892  HZ2 LYS B  16      70.670  75.260  83.340  1.00  0.00           H
ATOM    893  HZ3 LYS B  16      71.980  76.000  83.980  1.00  0.00           H
ATOM    894  C   LYS B  16      74.430  77.740  88.280  1.00  0.00           C
ATOM    895  O   LYS B  16      74.810  76.580  88.350  1.00  0.00           O
ATOM    896  N   LEU B  17      74.680  78.540  89.310  1.00  0.00           N
ATOM    897  HN  LEU B  17      74.230  79.420  89.220  1.00  0.00           H
ATOM    898  CA  LEU B  17      75.330  78.150  90.540  1.00  0.00           C
ATOM    899  HA  LEU B  17      75.750  77.160  90.470  1.00  0.00           H
ATOM    900  CB  LEU B  17      76.570  79.030  91.070  1.00  0.00           C
ATOM    901  HB1 LEU B  17      76.390  80.120  91.030  1.00  0.00           H
ATOM    902  HB2 LEU B  17      77.410  78.810  90.380  1.00  0.00           H
ATOM    903  CG  LEU B  17      77.110  78.700  92.480  1.00  0.00           C
ATOM    904  HG  LEU B  17      76.370  79.130  93.180  1.00  0.00           H
ATOM    905  CD1 LEU B  17      77.230  77.280  92.910  1.00  0.00           C
ATOM    906 HD11 LEU B  17      77.980  76.710  92.330  1.00  0.00           H
ATOM    907 HD12 LEU B  17      77.580  77.270  93.960  1.00  0.00           H
ATOM    908 HD13 LEU B  17      76.290  76.680  92.960  1.00  0.00           H
ATOM    909  CD2 LEU B  17      78.350  79.580  92.810  1.00  0.00           C
ATOM    910 HD21 LEU B  17      79.100  79.280  92.040  1.00  0.00           H
ATOM    911 HD22 LEU B  17      78.130  80.670  92.720  1.00  0.00           H
ATOM    912 HD23 LEU B  17      78.800  79.260  93.770  1.00  0.00           H
ATOM    913  C   LEU B  17      74.140  78.160  91.600  1.00  0.00           C
ATOM    914  O   LEU B  17      73.670  79.240  91.980  1.00  0.00           O
ATOM    915  N   VAL B  18      73.730  76.970  92.020  1.00  0.00           N
ATOM    916  HN  VAL B  18      74.250  76.220  91.630  1.00  0.00           H
ATOM    917  CA  VAL B  18      72.470  76.710  92.690  1.00  0.00           C
ATOM    918  HA  VAL B  18      71.770  77.530  92.600  1.00  0.00           H
ATOM    919  CB  VAL B  18      71.800  75.440  92.270  1.00  0.00           C
ATOM    920  HB  VAL B  18      72.600  74.690  92.460  1.00  0.00           H
ATOM    921  CG1 VAL B  18      70.470  75.180  93.050  1.00  0.00           C
ATOM    922 HG11 VAL B  18      70.060  74.170  92.830  1.00  0.00           H
ATOM    923 HG12 VAL B  18      70.460  75.400  94.130  1.00  0.00           H
ATOM    924 HG13 VAL B  18      69.620  75.810  92.710  1.00  0.00           H
ATOM    925  CG2 VAL B  18      71.630  75.390  90.710  1.00  0.00           C
ATOM    926 HG21 VAL B  18      72.620  75.410  90.200  1.00  0.00           H
ATOM    927 HG22 VAL B  18      71.100  74.510  90.290  1.00  0.00           H
ATOM    928 HG23 VAL B  18      71.120  76.310  90.360  1.00  0.00           H
ATOM    929  C   VAL B  18      72.770  76.620  94.180  1.00  0.00           C
ATOM    930  O   VAL B  18      73.670  75.880  94.550  1.00  0.00           O
ATOM    931  N   PHE B  19      72.060  77.360  95.000  1.00  0.00           N
ATOM    932  HN  PHE B  19      71.370  77.900  94.510  1.00  0.00           H
ATOM    933  CA  PHE B  19      71.910  77.160  96.430  1.00  0.00           C
ATOM    934  HA  PHE B  19      72.620  76.370  96.610  1.00  0.00           H
ATOM    935  CB  PHE B  19      72.240  78.490  97.070  1.00  0.00           C
ATOM    936  HB1 PHE B  19      71.350  79.080  96.760  1.00  0.00           H
ATOM    937  HB2 PHE B  19      73.160  78.910  96.610  1.00  0.00           H
ATOM    938  CG  PHE B  19      72.170  78.560  98.640  1.00  0.00           C
ATOM    939  CD1 PHE B  19      72.330  79.870  99.200  1.00  0.00           C
ATOM    940  HD1 PHE B  19      72.370  80.730  98.550  1.00  0.00           H
ATOM    941  CE1 PHE B  19      72.470  80.070 100.620  1.00  0.00           C
ATOM    942  HE1 PHE B  19      72.540  81.040 101.080  1.00  0.00           H
ATOM    943  CZ  PHE B  19      72.430  78.860 101.400  1.00  0.00           C
ATOM    944  HZ  PHE B  19      72.710  78.990 102.430  1.00  0.00           H
ATOM    945  CD2 PHE B  19      72.040  77.510  99.480  1.00  0.00           C
ATOM    946  HD2 PHE B  19      72.010  76.530  99.020  1.00  0.00           H
ATOM    947  CE2 PHE B  19      72.100  77.640 100.830  1.00  0.00           C
ATOM    948  HE2 PHE B  19      72.020  76.750 101.430  1.00  0.00           H
ATOM    949  C   PHE B  19      70.480  76.680  96.680  1.00  0.00           C
ATOM    950  O   PHE B  19      69.510  77.320  96.460  1.00  0.00           O
ATOM    951  N   PHE B  20      70.420  75.330  97.090  1.00  0.00           N
ATOM    952  HN  PHE B  20      71.290  74.880  97.230  1.00  0.00           H
ATOM    953  CA  PHE B  20      69.190  74.470  97.110  1.00  0.00           C
ATOM    954  HA  PHE B  20      69.450  73.580  97.660  1.00  0.00           H
ATOM    955  CB  PHE B  20      67.950  75.020  97.860  1.00  0.00           C
ATOM    956  HB1 PHE B  20      67.150  74.260  97.740  1.00  0.00           H
ATOM    957  HB2 PHE B  20      67.590  75.890  97.280  1.00  0.00           H
ATOM    958  CG  PHE B  20      68.310  75.470  99.310  1.00  0.00           C
ATOM    959  CD1 PHE B  20      68.270  76.790  99.800  1.00  0.00           C
ATOM    960  HD1 PHE B  20      67.900  77.500  99.080  1.00  0.00           H
ATOM    961  CE1 PHE B  20      68.500  77.190 101.100  1.00  0.00           C
ATOM    962  HE1 PHE B  20      68.540  78.220 101.440  1.00  0.00           H
ATOM    963  CZ  PHE B  20      68.670  76.170 102.020  1.00  0.00           C
ATOM    964  HZ  PHE B  20      68.660  76.390 103.080  1.00  0.00           H
ATOM    965  CD2 PHE B  20      68.600  74.470 100.280  1.00  0.00           C
ATOM    966  HD2 PHE B  20      68.640  73.470  99.880  1.00  0.00           H
ATOM    967  CE2 PHE B  20      68.760  74.840 101.690  1.00  0.00           C
ATOM    968  HE2 PHE B  20      69.130  74.120 102.400  1.00  0.00           H
ATOM    969  C   PHE B  20      68.800  73.990  95.720  1.00  0.00           C
ATOM    970  O   PHE B  20      68.010  74.610  94.980  1.00  0.00           O
ATOM    971  N   ALA B  21      69.140  72.790  95.320  1.00  0.00           N
ATOM    972  HN  ALA B  21      69.700  72.180  95.890  1.00  0.00           H
ATOM    973  CA  ALA B  21      68.590  72.220  94.060  1.00  0.00           C
ATOM    974  HA  ALA B  21      68.370  72.990  93.330  1.00  0.00           H
ATOM    975  CB  ALA B  21      69.630  71.230  93.460  1.00  0.00           C
ATOM    976  HB1 ALA B  21      70.600  71.770  93.390  1.00  0.00           H
ATOM    977  HB2 ALA B  21      69.770  70.310  94.060  1.00  0.00           H
ATOM    978  HB3 ALA B  21      69.380  70.830  92.450  1.00  0.00           H
ATOM    979  C   ALA B  21      67.210  71.470  94.270  1.00  0.00           C
ATOM    980  O   ALA B  21      66.490  71.240  93.250  1.00  0.00           O
ATOM    981  N   GLU B  22      66.810  71.140  95.520  1.00  0.00           N
ATOM    982  HN  GLU B  22      67.440  71.540  96.190  1.00  0.00           H
ATOM    983  CA  GLU B  22      65.680  70.280  96.040  1.00  0.00           C
ATOM    984  HA  GLU B  22      64.930  70.230  95.260  1.00  0.00           H
ATOM    985  CB  GLU B  22      66.320  68.930  96.380  1.00  0.00           C
ATOM    986  HB1 GLU B  22      65.620  68.190  96.810  1.00  0.00           H
ATOM    987  HB2 GLU B  22      67.040  69.080  97.210  1.00  0.00           H
ATOM    988  CG  GLU B  22      67.170  68.240  95.180  1.00  0.00           C
ATOM    989  HG1 GLU B  22      67.750  67.390  95.620  1.00  0.00           H
ATOM    990  HG2 GLU B  22      68.060  68.750  94.750  1.00  0.00           H
ATOM    991  CD  GLU B  22      66.410  67.710  94.000  1.00  0.00           C
ATOM    992  OE1 GLU B  22      65.200  67.380  94.060  1.00  0.00           O
ATOM    993  OE2 GLU B  22      67.020  67.540  92.870  1.00  0.00           O
ATOM    994  C   GLU B  22      65.080  70.940  97.320  1.00  0.00           C
ATOM    995  O   GLU B  22      65.370  72.030  97.730  1.00  0.00           O
ATOM    996  N   ASP B  23      63.980  70.280  97.800  1.00  0.00           N
ATOM    997  HN  ASP B  23      63.650  69.440  97.370  1.00  0.00           H
ATOM    998  CA  ASP B  23      63.020  70.590  98.840  1.00  0.00           C
ATOM    999  HA  ASP B  23      62.460  71.390  98.380  1.00  0.00           H
ATOM   1000  CB  ASP B  23      62.070  69.410  98.990  1.00  0.00           C
ATOM   1001  HB1 ASP B  23      62.840  68.620  99.130  1.00  0.00           H
ATOM   1002  HB2 ASP B  23      61.490  69.200  98.070  1.00  0.00           H
ATOM   1003  CG  ASP B  23      61.240  69.420 100.250  1.00  0.00           C
ATOM   1004  OD1 ASP B  23      61.260  68.440 101.040  1.00  0.00           O
ATOM   1005  OD2 ASP B  23      60.630  70.470 100.510  1.00  0.00           O
ATOM   1006  C   ASP B  23      63.640  71.200 100.060  1.00  0.00           C
ATOM   1007  O   ASP B  23      64.720  70.780 100.500  1.00  0.00           O
ATOM   1008  N   VAL B  24      63.040  72.240 100.620  1.00  0.00           N
ATOM   1009  HN  VAL B  24      62.180  72.560 100.240  1.00  0.00           H
ATOM   1010  CA  VAL B  24      63.550  72.880 101.790  1.00  0.00           C
ATOM   1011  HA  VAL B  24      64.280  72.220 102.240  1.00  0.00           H
ATOM   1012  CB  VAL B  24      64.360  74.170 101.450  1.00  0.00           C
ATOM   1013  HB  VAL B  24      63.680  74.990 101.110  1.00  0.00           H
ATOM   1014  CG1 VAL B  24      65.080  74.620 102.750  1.00  0.00           C
ATOM   1015 HG11 VAL B  24      65.860  75.410 102.630  1.00  0.00           H
ATOM   1016 HG12 VAL B  24      64.410  75.120 103.480  1.00  0.00           H
ATOM   1017 HG13 VAL B  24      65.680  73.780 103.180  1.00  0.00           H
ATOM   1018  CG2 VAL B  24      65.350  73.940 100.330  1.00  0.00           C
ATOM   1019 HG21 VAL B  24      65.870  74.910 100.210  1.00  0.00           H
ATOM   1020 HG22 VAL B  24      66.060  73.140 100.630  1.00  0.00           H
ATOM   1021 HG23 VAL B  24      64.700  73.670  99.480  1.00  0.00           H
ATOM   1022  C   VAL B  24      62.570  73.050 102.910  1.00  0.00           C
ATOM   1023  O   VAL B  24      61.490  73.570 102.600  1.00  0.00           O
ATOM   1024  N   GLY B  25      62.790  72.550 104.120  1.00  0.00           N
ATOM   1025  HN  GLY B  25      63.700  72.140 104.190  1.00  0.00           H
ATOM   1026  CA  GLY B  25      61.870  72.470 105.240  1.00  0.00           C
ATOM   1027  HA1 GLY B  25      60.870  72.250 104.890  1.00  0.00           H
ATOM   1028  HA2 GLY B  25      62.320  71.740 105.890  1.00  0.00           H
ATOM   1029  C   GLY B  25      61.830  73.860 105.960  1.00  0.00           C
ATOM   1030  O   GLY B  25      60.790  74.450 106.130  1.00  0.00           O
ATOM   1031  N   SER B  26      63.070  74.330 106.350  1.00  0.00           N
ATOM   1032  HN  SER B  26      63.860  73.880 105.960  1.00  0.00           H
ATOM   1033  CA  SER B  26      63.450  75.460 107.080  1.00  0.00           C
ATOM   1034  HA  SER B  26      62.640  76.180 107.060  1.00  0.00           H
ATOM   1035  CB  SER B  26      63.460  75.050 108.580  1.00  0.00           C
ATOM   1036  HB1 SER B  26      64.140  74.210 108.810  1.00  0.00           H
ATOM   1037  HB2 SER B  26      62.430  74.770 108.900  1.00  0.00           H
ATOM   1038  OG  SER B  26      63.860  76.130 109.380  1.00  0.00           O
ATOM   1039  HG1 SER B  26      63.040  76.500 109.730  1.00  0.00           H
ATOM   1040  C   SER B  26      64.800  75.990 106.690  1.00  0.00           C
ATOM   1041  O   SER B  26      65.700  75.320 106.310  1.00  0.00           O
ATOM   1042  N   ASN B  27      64.920  77.360 106.680  1.00  0.00           N
ATOM   1043  HN  ASN B  27      64.120  77.830 107.030  1.00  0.00           H
ATOM   1044  CA  ASN B  27      66.210  77.910 106.300  1.00  0.00           C
ATOM   1045  HA  ASN B  27      67.030  77.290 106.640  1.00  0.00           H
ATOM   1046  CB  ASN B  27      66.320  78.190 104.820  1.00  0.00           C
ATOM   1047  HB1 ASN B  27      65.390  78.740 104.550  1.00  0.00           H
ATOM   1048  HB2 ASN B  27      66.140  77.200 104.350  1.00  0.00           H
ATOM   1049  CG  ASN B  27      67.620  78.830 104.430  1.00  0.00           C
ATOM   1050  OD1 ASN B  27      68.700  78.560 104.990  1.00  0.00           O
ATOM   1051  ND2 ASN B  27      67.640  79.740 103.460  1.00  0.00           N
ATOM   1052 HD21 ASN B  27      66.820  80.090 103.020  1.00  0.00           H
ATOM   1053 HD22 ASN B  27      68.510  80.200 103.310  1.00  0.00           H
ATOM   1054  C   ASN B  27      66.390  79.140 107.180  1.00  0.00           C
ATOM   1055  O   ASN B  27      65.480  79.980 107.230  1.00  0.00           O
ATOM   1056  N   LYS B  28      67.580  79.420 107.790  1.00  0.00           N
ATOM   1057  HN  LYS B  28      68.410  78.880 107.800  1.00  0.00           H
ATOM   1058  CA  LYS B  28      67.660  80.640 108.590  1.00  0.00           C
ATOM   1059  HA  LYS B  28      66.910  81.380 108.340  1.00  0.00           H
ATOM   1060  CB  LYS B  28      67.540  80.270 110.110  1.00  0.00           C
ATOM   1061  HB1 LYS B  28      67.840  81.140 110.730  1.00  0.00           H
ATOM   1062  HB2 LYS B  28      68.290  79.500 110.400  1.00  0.00           H
ATOM   1063  CG  LYS B  28      66.130  79.920 110.550  1.00  0.00           C
ATOM   1064  HG1 LYS B  28      65.870  78.900 110.180  1.00  0.00           H
ATOM   1065  HG2 LYS B  28      65.460  80.700 110.130  1.00  0.00           H
ATOM   1066  CD  LYS B  28      66.100  80.040 112.070  1.00  0.00           C
ATOM   1067  HD1 LYS B  28      66.720  79.240 112.520  1.00  0.00           H
ATOM   1068  HD2 LYS B  28      66.430  81.010 112.490  1.00  0.00           H
ATOM   1069  CE  LYS B  28      64.620  79.880 112.480  1.00  0.00           C
ATOM   1070  HE1 LYS B  28      64.340  78.820 112.310  1.00  0.00           H
ATOM   1071  HE2 LYS B  28      63.830  80.450 111.950  1.00  0.00           H
ATOM   1072  NZ  LYS B  28      64.540  80.140 113.920  1.00  0.00           N
ATOM   1073  HZ1 LYS B  28      63.670  79.810 114.370  1.00  0.00           H
ATOM   1074  HZ2 LYS B  28      65.330  79.730 114.460  1.00  0.00           H
ATOM   1075  HZ3 LYS B  28      64.620  81.170 114.060  1.00  0.00           H
ATOM   1076  C   LYS B  28      69.010  81.290 108.460  1.00  0.00           C
ATOM   1077  O   LYS B  28      70.020  80.640 108.580  1.00  0.00           O
ATOM   1078  N   GLY B  29      68.990  82.600 108.070  1.00  0.00           N
ATOM   1079  HN  GLY B  29      68.130  83.100 108.020  1.00  0.00           H
ATOM   1080  CA  GLY B  29      70.170  83.350 107.980  1.00  0.00           C
ATOM   1081  HA1 GLY B  29      69.800  84.340 107.730  1.00  0.00           H
ATOM   1082  HA2 GLY B  29      70.730  83.250 108.900  1.00  0.00           H
ATOM   1083  C   GLY B  29      71.070  83.090 106.810  1.00  0.00           C
ATOM   1084  O   GLY B  29      72.330  83.150 106.920  1.00  0.00           O
ATOM   1085  N   ALA B  30      70.530  82.840 105.600  1.00  0.00           N
ATOM   1086  HN  ALA B  30      69.540  82.730 105.540  1.00  0.00           H
ATOM   1087  CA  ALA B  30      71.350  82.610 104.460  1.00  0.00           C
ATOM   1088  HA  ALA B  30      72.210  81.990 104.710  1.00  0.00           H
ATOM   1089  CB  ALA B  30      70.400  81.960 103.350  1.00  0.00           C
ATOM   1090  HB1 ALA B  30      70.880  81.930 102.350  1.00  0.00           H
ATOM   1091  HB2 ALA B  30      70.400  80.880 103.600  1.00  0.00           H
ATOM   1092  HB3 ALA B  30      69.400  82.450 103.340  1.00  0.00           H
ATOM   1093  C   ALA B  30      71.910  83.890 103.820  1.00  0.00           C
ATOM   1094  O   ALA B  30      71.210  84.860 103.590  1.00  0.00           O
ATOM   1095  N   ILE B  31      73.200  83.920 103.610  1.00  0.00           N
ATOM   1096  HN  ILE B  31      73.720  83.130 103.920  1.00  0.00           H
ATOM   1097  CA  ILE B  31      74.010  84.990 102.940  1.00  0.00           C
ATOM   1098  HA  ILE B  31      73.250  85.750 102.830  1.00  0.00           H
ATOM   1099  CB  ILE B  31      75.170  85.570 103.810  1.00  0.00           C
ATOM   1100  HB  ILE B  31      76.090  84.950 103.890  1.00  0.00           H
ATOM   1101  CG2 ILE B  31      75.710  86.860 103.110  1.00  0.00           C
ATOM   1102 HG21 ILE B  31      76.370  86.650 102.240  1.00  0.00           H
ATOM   1103 HG22 ILE B  31      74.930  87.610 102.870  1.00  0.00           H
ATOM   1104 HG23 ILE B  31      76.340  87.530 103.730  1.00  0.00           H
ATOM   1105  CG1 ILE B  31      74.790  85.720 105.280  1.00  0.00           C
ATOM   1106 HG11 ILE B  31      74.700  84.710 105.730  1.00  0.00           H
ATOM   1107 HG12 ILE B  31      73.770  86.170 105.320  1.00  0.00           H
ATOM   1108  CD  ILE B  31      75.770  86.560 106.120  1.00  0.00           C
ATOM   1109  HD1 ILE B  31      75.390  86.390 107.150  1.00  0.00           H
ATOM   1110  HD2 ILE B  31      76.850  86.290 106.180  1.00  0.00           H
ATOM   1111  HD3 ILE B  31      75.590  87.580 105.720  1.00  0.00           H
ATOM   1112  C   ILE B  31      74.400  84.640 101.580  1.00  0.00           C
ATOM   1113  O   ILE B  31      75.380  83.960 101.430  1.00  0.00           O
ATOM   1114  N   ILE B  32      73.780  85.240 100.530  1.00  0.00           N
ATOM   1115  HN  ILE B  32      73.120  85.980 100.650  1.00  0.00           H
ATOM   1116  CA  ILE B  32      74.150  85.000  99.160  1.00  0.00           C
ATOM   1117  HA  ILE B  32      75.130  84.560  99.140  1.00  0.00           H
ATOM   1118  CB  ILE B  32      73.200  83.950  98.440  1.00  0.00           C
ATOM   1119  HB  ILE B  32      73.530  83.000  98.900  1.00  0.00           H
ATOM   1120  CG2 ILE B  32      71.700  84.220  98.680  1.00  0.00           C
ATOM   1121 HG21 ILE B  32      71.440  85.180  98.180  1.00  0.00           H
ATOM   1122 HG22 ILE B  32      71.070  83.380  98.340  1.00  0.00           H
ATOM   1123 HG23 ILE B  32      71.470  84.330  99.770  1.00  0.00           H
ATOM   1124  CG1 ILE B  32      73.690  83.880  96.930  1.00  0.00           C
ATOM   1125 HG11 ILE B  32      74.800  83.850  96.830  1.00  0.00           H
ATOM   1126 HG12 ILE B  32      73.300  84.810  96.470  1.00  0.00           H
ATOM   1127  CD  ILE B  32      73.120  82.630  96.170  1.00  0.00           C
ATOM   1128  HD1 ILE B  32      73.500  82.700  95.120  1.00  0.00           H
ATOM   1129  HD2 ILE B  32      73.560  81.700  96.600  1.00  0.00           H
ATOM   1130  HD3 ILE B  32      72.010  82.540  96.150  1.00  0.00           H
ATOM   1131  C   ILE B  32      74.270  86.310  98.370  1.00  0.00           C
ATOM   1132  O   ILE B  32      73.380  87.170  98.330  1.00  0.00           O
ATOM   1133  N   GLY B  33      75.400  86.390  97.770  1.00  0.00           N
ATOM   1134  HN  GLY B  33      76.090  85.680  97.910  1.00  0.00           H
ATOM   1135  CA  GLY B  33      75.740  87.560  96.930  1.00  0.00           C
ATOM   1136  HA1 GLY B  33      74.850  87.970  96.480  1.00  0.00           H
ATOM   1137  HA2 GLY B  33      76.210  88.270  97.600  1.00  0.00           H
ATOM   1138  C   GLY B  33      76.830  87.110  95.980  1.00  0.00           C
ATOM   1139  O   GLY B  33      77.080  85.950  95.770  1.00  0.00           O
ATOM   1140  N   LEU B  34      77.530  88.130  95.340  1.00  0.00           N
ATOM   1141  HN  LEU B  34      77.300  89.090  95.470  1.00  0.00           H
ATOM   1142  CA  LEU B  34      78.690  87.840  94.460  1.00  0.00           C
ATOM   1143  HA  LEU B  34      78.750  86.830  94.100  1.00  0.00           H
ATOM   1144  CB  LEU B  34      78.660  88.740  93.110  1.00  0.00           C
ATOM   1145  HB1 LEU B  34      79.580  88.450  92.550  1.00  0.00           H
ATOM   1146  HB2 LEU B  34      78.750  89.770  93.500  1.00  0.00           H
ATOM   1147  CG  LEU B  34      77.440  88.600  92.140  1.00  0.00           C
ATOM   1148  HG  LEU B  34      76.600  89.220  92.530  1.00  0.00           H
ATOM   1149  CD1 LEU B  34      77.880  89.410  90.910  1.00  0.00           C
ATOM   1150 HD11 LEU B  34      78.200  90.390  91.330  1.00  0.00           H
ATOM   1151 HD12 LEU B  34      78.820  89.020  90.470  1.00  0.00           H
ATOM   1152 HD13 LEU B  34      77.170  89.500  90.060  1.00  0.00           H
ATOM   1153  CD2 LEU B  34      77.090  87.100  91.920  1.00  0.00           C
ATOM   1154 HD21 LEU B  34      76.910  86.480  92.820  1.00  0.00           H
ATOM   1155 HD22 LEU B  34      76.090  87.010  91.450  1.00  0.00           H
ATOM   1156 HD23 LEU B  34      77.860  86.640  91.260  1.00  0.00           H
ATOM   1157  C   LEU B  34      80.010  88.050  95.180  1.00  0.00           C
ATOM   1158  O   LEU B  34      80.870  87.230  95.040  1.00  0.00           O
ATOM   1159  N   MET B  35      80.150  89.070  95.940  1.00  0.00           N
ATOM   1160  HN  MET B  35      79.280  89.490  96.190  1.00  0.00           H
ATOM   1161  CA  MET B  35      81.220  89.260  96.940  1.00  0.00           C
ATOM   1162  HA  MET B  35      81.780  88.340  96.970  1.00  0.00           H
ATOM   1163  CB  MET B  35      82.300  90.370  96.540  1.00  0.00           C
ATOM   1164  HB1 MET B  35      83.100  90.570  97.290  1.00  0.00           H
ATOM   1165  HB2 MET B  35      81.710  91.320  96.560  1.00  0.00           H
ATOM   1166  CG  MET B  35      82.920  90.120  95.150  1.00  0.00           C
ATOM   1167  HG1 MET B  35      82.160  90.360  94.380  1.00  0.00           H
ATOM   1168  HG2 MET B  35      83.230  89.060  95.050  1.00  0.00           H
ATOM   1169  SD  MET B  35      84.460  91.080  94.800  1.00  0.00           S
ATOM   1170  CE  MET B  35      83.710  92.700  94.970  1.00  0.00           C
ATOM   1171  HE1 MET B  35      83.020  92.770  94.110  1.00  0.00           H
ATOM   1172  HE2 MET B  35      83.070  92.820  95.870  1.00  0.00           H
ATOM   1173  HE3 MET B  35      84.460  93.530  94.900  1.00  0.00           H
ATOM   1174  C   MET B  35      80.690  89.540  98.300  1.00  0.00           C
ATOM   1175  O   MET B  35      79.810  90.320  98.540  1.00  0.00           O
ATOM   1176  N   VAL B  36      81.230  88.910  99.390  1.00  0.00           N
ATOM   1177  HN  VAL B  36      81.940  88.230  99.270  1.00  0.00           H
ATOM   1178  CA  VAL B  36      80.670  89.030 100.780  1.00  0.00           C
ATOM   1179  HA  VAL B  36      80.010  89.880 100.870  1.00  0.00           H
ATOM   1180  CB  VAL B  36      79.880  87.730 101.140  1.00  0.00           C
ATOM   1181  HB  VAL B  36      80.520  86.840 101.000  1.00  0.00           H
ATOM   1182  CG1 VAL B  36      79.460  87.630 102.560  1.00  0.00           C
ATOM   1183 HG11 VAL B  36      79.060  86.610 102.720  1.00  0.00           H
ATOM   1184 HG12 VAL B  36      80.180  87.740 103.400  1.00  0.00           H
ATOM   1185 HG13 VAL B  36      78.660  88.360 102.810  1.00  0.00           H
ATOM   1186  CG2 VAL B  36      78.790  87.490 100.100  1.00  0.00           C
ATOM   1187 HG21 VAL B  36      79.140  87.510  99.050  1.00  0.00           H
ATOM   1188 HG22 VAL B  36      78.310  86.500 100.220  1.00  0.00           H
ATOM   1189 HG23 VAL B  36      78.070  88.320 100.260  1.00  0.00           H
ATOM   1190  C   VAL B  36      81.730  89.270 101.710  1.00  0.00           C
ATOM   1191  O   VAL B  36      82.710  88.510 101.870  1.00  0.00           O
ATOM   1192  N   GLY B  37      81.650  90.460 102.320  1.00  0.00           N
ATOM   1193  HN  GLY B  37      80.790  90.960 102.360  1.00  0.00           H
ATOM   1194  CA  GLY B  37      82.580  91.040 103.260  1.00  0.00           C
ATOM   1195  HA1 GLY B  37      83.540  90.550 103.220  1.00  0.00           H
ATOM   1196  HA2 GLY B  37      82.600  92.110 103.070  1.00  0.00           H
ATOM   1197  C   GLY B  37      81.990  90.930 104.620  1.00  0.00           C
ATOM   1198  O   GLY B  37      81.080  90.190 104.750  1.00  0.00           O
ATOM   1199  N   GLY B  38      82.440  91.630 105.680  1.00  0.00           N
ATOM   1200  HN  GLY B  38      83.120  92.260 105.320  1.00  0.00           H
ATOM   1201  CA  GLY B  38      82.080  91.590 107.080  1.00  0.00           C
ATOM   1202  HA1 GLY B  38      82.170  90.580 107.460  1.00  0.00           H
ATOM   1203  HA2 GLY B  38      82.680  92.300 107.610  1.00  0.00           H
ATOM   1204  C   GLY B  38      80.680  92.120 107.250  1.00  0.00           C
ATOM   1205  O   GLY B  38      80.520  93.260 106.880  1.00  0.00           O
ATOM   1206  N   VAL B  39      79.780  91.400 107.880  1.00  0.00           N
ATOM   1207  HN  VAL B  39      80.050  90.490 108.170  1.00  0.00           H
ATOM   1208  CA  VAL B  39      78.350  91.700 108.030  1.00  0.00           C
ATOM   1209  HA  VAL B  39      78.060  92.530 107.410  1.00  0.00           H
ATOM   1210  CB  VAL B  39      77.610  90.410 107.610  1.00  0.00           C
ATOM   1211  HB  VAL B  39      77.890  89.490 108.170  1.00  0.00           H
ATOM   1212  CG1 VAL B  39      76.110  90.540 107.710  1.00  0.00           C
ATOM   1213 HG11 VAL B  39      75.730  90.860 108.710  1.00  0.00           H
ATOM   1214 HG12 VAL B  39      75.630  91.180 106.950  1.00  0.00           H
ATOM   1215 HG13 VAL B  39      75.740  89.490 107.690  1.00  0.00           H
ATOM   1216  CG2 VAL B  39      78.100  90.120 106.170  1.00  0.00           C
ATOM   1217 HG21 VAL B  39      77.320  89.590 105.580  1.00  0.00           H
ATOM   1218 HG22 VAL B  39      78.280  91.110 105.710  1.00  0.00           H
ATOM   1219 HG23 VAL B  39      79.020  89.510 106.140  1.00  0.00           H
ATOM   1220  C   VAL B  39      77.950  91.960 109.420  1.00  0.00           C
ATOM   1221  O   VAL B  39      77.990  91.080 110.290  1.00  0.00           O
ATOM   1222  N   VAL B  40      77.580  93.190 109.840  1.00  0.00           N
ATOM   1223  HN  VAL B  40      77.590  93.900 109.140  1.00  0.00           H
ATOM   1224  CA  VAL B  40      77.070  93.570 111.210  1.00  0.00           C
ATOM   1225  HA  VAL B  40      77.650  93.010 111.940  1.00  0.00           H
ATOM   1226  CB  VAL B  40      77.450  95.030 111.620  1.00  0.00           C
ATOM   1227  HB  VAL B  40      77.120  95.760 110.860  1.00  0.00           H
ATOM   1228  CG1 VAL B  40      76.800  95.540 112.930  1.00  0.00           C
ATOM   1229 HG11 VAL B  40      75.720  95.710 112.750  1.00  0.00           H
ATOM   1230 HG12 VAL B  40      76.970  94.740 113.680  1.00  0.00           H
ATOM   1231 HG13 VAL B  40      77.290  96.440 113.350  1.00  0.00           H
ATOM   1232  CG2 VAL B  40      78.950  95.330 111.650  1.00  0.00           C
ATOM   1233 HG21 VAL B  40      79.400  94.860 112.550  1.00  0.00           H
ATOM   1234 HG22 VAL B  40      79.380  94.930 110.700  1.00  0.00           H
ATOM   1235 HG23 VAL B  40      79.100  96.430 111.770  1.00  0.00           H
ATOM   1236  C   VAL B  40      75.590  93.340 111.540  1.00  0.00           C
ATOM   1237  O   VAL B  40      74.730  93.680 110.670  1.00  0.00           O
ATOM   1238  N   ILE B  41      75.200  92.790 112.710  1.00  0.00           N
ATOM   1239  HN  ILE B  41      75.790  92.490 113.460  1.00  0.00           H
ATOM   1240  CA  ILE B  41      73.870  92.250 112.900  1.00  0.00           C
ATOM   1241  HA  ILE B  41      73.340  92.330 111.960  1.00  0.00           H
ATOM   1242  CB  ILE B  41      73.940  90.700 113.070  1.00  0.00           C
ATOM   1243  HB  ILE B  41      74.540  90.590 114.000  1.00  0.00           H
ATOM   1244  CG2 ILE B  41      72.450  90.210 113.210  1.00  0.00           C
ATOM   1245 HG21 ILE B  41      71.700  90.620 112.490  1.00  0.00           H
ATOM   1246 HG22 ILE B  41      72.280  89.110 113.270  1.00  0.00           H
ATOM   1247 HG23 ILE B  41      72.170  90.310 114.280  1.00  0.00           H
ATOM   1248  CG1 ILE B  41      74.680  89.820 112.020  1.00  0.00           C
ATOM   1249 HG11 ILE B  41      74.710  88.760 112.350  1.00  0.00           H
ATOM   1250 HG12 ILE B  41      75.760  90.080 112.000  1.00  0.00           H
ATOM   1251  CD  ILE B  41      74.120  89.950 110.580  1.00  0.00           C
ATOM   1252  HD1 ILE B  41      74.710  89.440 109.790  1.00  0.00           H
ATOM   1253  HD2 ILE B  41      73.070  89.580 110.570  1.00  0.00           H
ATOM   1254  HD3 ILE B  41      74.190  91.020 110.270  1.00  0.00           H
ATOM   1255  C   ILE B  41      72.980  92.960 113.970  1.00  0.00           C
ATOM   1256  O   ILE B  41      73.270  92.930 115.190  1.00  0.00           O
ATOM   1257  N   ALA B  42      71.870  93.560 113.490  1.00  0.00           N
ATOM   1258  HN  ALA B  42      71.700  93.380 112.530  1.00  0.00           H
ATOM   1259  CA  ALA B  42      71.150  94.500 114.230  1.00  0.00           C
ATOM   1260  HA  ALA B  42      71.840  95.240 114.620  1.00  0.00           H
ATOM   1261  CB  ALA B  42      70.170  95.300 113.320  1.00  0.00           C
ATOM   1262  HB1 ALA B  42      69.690  96.100 113.920  1.00  0.00           H
ATOM   1263  HB2 ALA B  42      70.750  95.820 112.530  1.00  0.00           H
ATOM   1264  HB3 ALA B  42      69.360  94.690 112.860  1.00  0.00           H
ATOM   1265  C   ALA B  42      70.270  93.960 115.420  1.00  0.00           C
ATOM   1266  O   ALA B  42      69.540  92.990 115.290  1.00  0.00           O
ATOM   1267  N   NME B  43      70.410  94.640 116.580  1.00  0.00           N
ATOM   1268  HN  NME B  43      71.080  95.350 116.800  1.00  0.00           H
ATOM   1269  CH3 NME B  43      69.500  94.320 117.650  1.00  0.00           C
ATOM   1270 HH31 NME B  43      69.550  95.060 118.490  1.00  0.00           H
ATOM   1271 HH32 NME B  43      68.480  94.230 117.230  1.00  0.00           H
ATOM   1272 HH33 NME B  43      69.840  93.350 118.080  1.00  0.00           H
ATOM   1273  CH3 ACE C   0      62.190  72.830  71.750  1.00  0.00           C
ATOM   1274 HH31 ACE C   0      61.650  73.770  72.010  1.00  0.00           H
ATOM   1275 HH32 ACE C   0      63.040  72.710  72.450  1.00  0.00           H
ATOM   1276 HH33 ACE C   0      62.550  72.900  70.710  1.00  0.00           H
ATOM   1277  C   ACE C   0      61.330  71.690  72.000  1.00  0.00           C
ATOM   1278  O   ACE C   0      61.320  71.170  73.080  1.00  0.00           O
ATOM   1279  N   ASP C   1      60.530  71.310  71.010  1.00  0.00           N
ATOM   1280  HN  ASP C   1      60.630  71.710  70.100  1.00  0.00           H
ATOM   1281  CA  ASP C   1      59.410  70.330  71.040  1.00  0.00           C
ATOM   1282  HA  ASP C   1      58.740  70.610  71.840  1.00  0.00           H
ATOM   1283  CB  ASP C   1      58.620  70.300  69.630  1.00  0.00           C
ATOM   1284  HB1 ASP C   1      57.960  69.420  69.510  1.00  0.00           H
ATOM   1285  HB2 ASP C   1      59.340  70.400  68.790  1.00  0.00           H
ATOM   1286  CG  ASP C   1      57.780  71.550  69.400  1.00  0.00           C
ATOM   1287  OD1 ASP C   1      57.410  71.860  68.230  1.00  0.00           O
ATOM   1288  OD2 ASP C   1      57.460  72.310  70.380  1.00  0.00           O
ATOM   1289  C   ASP C   1      59.820  68.860  71.390  1.00  0.00           C
ATOM   1290  O   ASP C   1      59.160  68.130  72.150  1.00  0.00           O
ATOM   1291  N   ALA C   2      60.950  68.320  70.770  1.00  0.00           N
ATOM   1292  HN  ALA C   2      61.400  68.940  70.130  1.00  0.00           H
ATOM   1293  CA  ALA C   2      61.360  66.970  70.980  1.00  0.00           C
ATOM   1294  HA  ALA C   2      60.490  66.340  70.950  1.00  0.00           H
ATOM   1295  CB  ALA C   2      62.350  66.570  69.780  1.00  0.00           C
ATOM   1296  HB1 ALA C   2      62.710  65.510  69.880  1.00  0.00           H
ATOM   1297  HB2 ALA C   2      61.830  66.500  68.800  1.00  0.00           H
ATOM   1298  HB3 ALA C   2      63.220  67.260  69.760  1.00  0.00           H
ATOM   1299  C   ALA C   2      62.140  66.760  72.280  1.00  0.00           C
ATOM   1300  O   ALA C   2      62.940  67.560  72.770  1.00  0.00           O
ATOM   1301  N   GLU C   3      61.850  65.650  72.980  1.00  0.00           N
ATOM   1302  HN  GLU C   3      61.390  64.980  72.420  1.00  0.00           H
ATOM   1303  CA  GLU C   3      62.400  65.290  74.310  1.00  0.00           C
ATOM   1304  HA  GLU C   3      62.090  66.130  74.910  1.00  0.00           H
ATOM   1305  CB  GLU C   3      61.870  63.980  74.970  1.00  0.00           C
ATOM   1306  HB1 GLU C   3      62.280  63.810  75.980  1.00  0.00           H
ATOM   1307  HB2 GLU C   3      61.890  63.060  74.360  1.00  0.00           H
ATOM   1308  CG  GLU C   3      60.380  64.180  75.240  1.00  0.00           C
ATOM   1309  HG1 GLU C   3      60.100  64.460  74.210  1.00  0.00           H
ATOM   1310  HG2 GLU C   3      60.270  65.090  75.880  1.00  0.00           H
ATOM   1311  CD  GLU C   3      59.590  63.080  75.800  1.00  0.00           C
ATOM   1312  OE1 GLU C   3      59.120  63.290  76.960  1.00  0.00           O
ATOM   1313  OE2 GLU C   3      59.400  62.040  75.090  1.00  0.00           O
ATOM   1314  C   GLU C   3      63.890  65.220  74.400  1.00  0.00           C
ATOM   1315  O   GLU C   3      64.580  65.090  73.390  1.00  0.00           O
ATOM   1316  N   PHE C   4      64.500  65.440  75.580  1.00  0.00           N
ATOM   1317  HN  PHE C   4      63.850  65.580  76.320  1.00  0.00           H
ATOM   1318  CA  PHE C   4      65.950  65.630  75.840  1.00  0.00           C
ATOM   1319  HA  PHE C   4      66.460  65.040  75.090  1.00  0.00           H
ATOM   1320  CB  PHE C   4      66.370  67.140  75.560  1.00  0.00           C
ATOM   1321  HB1 PHE C   4      65.520  67.780  75.890  1.00  0.00           H
ATOM   1322  HB2 PHE C   4      66.430  67.200  74.450  1.00  0.00           H
ATOM   1323  CG  PHE C   4      67.590  67.680  76.130  1.00  0.00           C
ATOM   1324  CD1 PHE C   4      67.590  67.970  77.440  1.00  0.00           C
ATOM   1325  HD1 PHE C   4      66.730  67.870  78.100  1.00  0.00           H
ATOM   1326  CE1 PHE C   4      68.640  68.720  78.060  1.00  0.00           C
ATOM   1327  HE1 PHE C   4      68.590  69.050  79.080  1.00  0.00           H
ATOM   1328  CZ  PHE C   4      69.830  68.960  77.270  1.00  0.00           C
ATOM   1329  HZ  PHE C   4      70.680  69.400  77.770  1.00  0.00           H
ATOM   1330  CD2 PHE C   4      68.770  67.870  75.400  1.00  0.00           C
ATOM   1331  HD2 PHE C   4      68.660  67.520  74.380  1.00  0.00           H
ATOM   1332  CE2 PHE C   4      69.800  68.590  75.870  1.00  0.00           C
ATOM   1333  HE2 PHE C   4      70.650  68.770  75.230  1.00  0.00           H
ATOM   1334  C   PHE C   4      66.290  65.020  77.190  1.00  0.00           C
ATOM   1335  O   PHE C   4      65.480  64.710  77.970  1.00  0.00           O
ATOM   1336  N   ARG C   5      67.570  64.730  77.610  1.00  0.00           N
ATOM   1337  HN  ARG C   5      68.230  64.920  76.890  1.00  0.00           H
ATOM   1338  CA  ARG C   5      68.070  64.150  78.820  1.00  0.00           C
ATOM   1339  HA  ARG C   5      67.730  63.130  78.760  1.00  0.00           H
ATOM   1340  CB  ARG C   5      69.620  64.030  78.690  1.00  0.00           C
ATOM   1341  HB1 ARG C   5      69.970  63.290  77.920  1.00  0.00           H
ATOM   1342  HB2 ARG C   5      70.110  63.810  79.660  1.00  0.00           H
ATOM   1343  CG  ARG C   5      70.400  65.300  78.320  1.00  0.00           C
ATOM   1344  HG1 ARG C   5      69.800  65.770  77.500  1.00  0.00           H
ATOM   1345  HG2 ARG C   5      71.390  65.080  77.880  1.00  0.00           H
ATOM   1346  CD  ARG C   5      70.590  66.340  79.390  1.00  0.00           C
ATOM   1347  HD1 ARG C   5      69.660  66.810  79.780  1.00  0.00           H
ATOM   1348  HD2 ARG C   5      71.170  67.190  78.950  1.00  0.00           H
ATOM   1349  NE  ARG C   5      71.560  65.820  80.430  1.00  0.00           N
ATOM   1350  HE  ARG C   5      72.450  65.460  80.120  1.00  0.00           H
ATOM   1351  CZ  ARG C   5      71.440  65.720  81.750  1.00  0.00           C
ATOM   1352  NH1 ARG C   5      70.590  66.410  82.420  1.00  0.00           N
ATOM   1353 HH11 ARG C   5      70.130  67.230  82.100  1.00  0.00           H
ATOM   1354 HH12 ARG C   5      70.830  66.470  83.390  1.00  0.00           H
ATOM   1355  NH2 ARG C   5      72.190  64.910  82.480  1.00  0.00           N
ATOM   1356 HH21 ARG C   5      72.880  64.380  81.980  1.00  0.00           H
ATOM   1357 HH22 ARG C   5      72.070  64.740  83.450  1.00  0.00           H
ATOM   1358  C   ARG C   5      67.620  64.660  80.200  1.00  0.00           C
ATOM   1359  O   ARG C   5      67.200  65.790  80.370  1.00  0.00           O
ATOM   1360  N   HIS C   6      67.800  63.840  81.250  1.00  0.00           N
ATOM   1361  HN  HIS C   6      67.800  62.850  81.100  1.00  0.00           H
ATOM   1362  CA  HIS C   6      67.390  64.120  82.570  1.00  0.00           C
ATOM   1363  HA  HIS C   6      67.400  65.200  82.740  1.00  0.00           H
ATOM   1364  CB  HIS C   6      66.010  63.560  83.080  1.00  0.00           C
ATOM   1365  HB1 HIS C   6      65.770  64.110  84.030  1.00  0.00           H
ATOM   1366  HB2 HIS C   6      66.090  62.490  83.340  1.00  0.00           H
ATOM   1367  ND1 HIS C   6      64.310  65.080  82.100  1.00  0.00           N
ATOM   1368  CG  HIS C   6      64.900  63.830  82.160  1.00  0.00           C
ATOM   1369  CE1 HIS C   6      63.390  64.990  81.200  1.00  0.00           C
ATOM   1370  HE1 HIS C   6      62.750  65.850  80.950  1.00  0.00           H
ATOM   1371  NE2 HIS C   6      63.210  63.740  80.710  1.00  0.00           N
ATOM   1372  HE2 HIS C   6      62.550  63.460  80.010  1.00  0.00           H
ATOM   1373  CD2 HIS C   6      64.180  62.970  81.340  1.00  0.00           C
ATOM   1374  HD2 HIS C   6      64.210  61.900  81.160  1.00  0.00           H
ATOM   1375  C   HIS C   6      68.510  63.580  83.420  1.00  0.00           C
ATOM   1376  O   HIS C   6      69.310  62.730  82.960  1.00  0.00           O
ATOM   1377  N   ASP C   7      68.720  64.080  84.660  1.00  0.00           N
ATOM   1378  HN  ASP C   7      68.210  64.880  84.930  1.00  0.00           H
ATOM   1379  CA  ASP C   7      69.820  63.760  85.550  1.00  0.00           C
ATOM   1380  HA  ASP C   7      70.720  63.960  84.990  1.00  0.00           H
ATOM   1381  CB  ASP C   7      69.740  64.740  86.770  1.00  0.00           C
ATOM   1382  HB1 ASP C   7      70.470  64.430  87.550  1.00  0.00           H
ATOM   1383  HB2 ASP C   7      68.730  64.770  87.230  1.00  0.00           H
ATOM   1384  CG  ASP C   7      70.020  66.160  86.190  1.00  0.00           C
ATOM   1385  OD1 ASP C   7      70.750  66.270  85.170  1.00  0.00           O
ATOM   1386  OD2 ASP C   7      69.510  67.230  86.690  1.00  0.00           O
ATOM   1387  C   ASP C   7      69.830  62.300  86.100  1.00  0.00           C
ATOM   1388  O   ASP C   7      68.800  61.690  86.400  1.00  0.00           O
ATOM   1389  N   SER C   8      71.040  61.640  86.300  1.00  0.00           N
ATOM   1390  HN  SER C   8      71.960  62.000  86.140  1.00  0.00           H
ATOM   1391  CA  SER C   8      71.200  60.290  86.930  1.00  0.00           C
ATOM   1392  HA  SER C   8      70.270  59.990  87.390  1.00  0.00           H
ATOM   1393  CB  SER C   8      71.520  59.110  85.870  1.00  0.00           C
ATOM   1394  HB1 SER C   8      72.270  59.410  85.110  1.00  0.00           H
ATOM   1395  HB2 SER C   8      70.540  58.790  85.450  1.00  0.00           H
ATOM   1396  OG  SER C   8      72.120  57.950  86.450  1.00  0.00           O
ATOM   1397  HG1 SER C   8      72.810  58.340  86.980  1.00  0.00           H
ATOM   1398  C   SER C   8      72.300  60.550  87.900  1.00  0.00           C
ATOM   1399  O   SER C   8      73.260  61.240  87.650  1.00  0.00           O
ATOM   1400  N   GLY C   9      72.110  60.030  89.110  1.00  0.00           N
ATOM   1401  HN  GLY C   9      71.270  59.500  89.250  1.00  0.00           H
ATOM   1402  CA  GLY C   9      72.880  60.160  90.360  1.00  0.00           C
ATOM   1403  HA1 GLY C   9      72.270  59.810  91.170  1.00  0.00           H
ATOM   1404  HA2 GLY C   9      73.710  59.480  90.240  1.00  0.00           H
ATOM   1405  C   GLY C   9      73.460  61.480  90.760  1.00  0.00           C
ATOM   1406  O   GLY C   9      73.000  62.550  90.350  1.00  0.00           O
ATOM   1407  N   TYR C  10      74.420  61.570  91.730  1.00  0.00           N
ATOM   1408  HN  TYR C  10      74.700  60.820  92.320  1.00  0.00           H
ATOM   1409  CA  TYR C  10      74.870  62.790  92.400  1.00  0.00           C
ATOM   1410  HA  TYR C  10      73.990  63.410  92.510  1.00  0.00           H
ATOM   1411  CB  TYR C  10      75.350  62.520  93.830  1.00  0.00           C
ATOM   1412  HB1 TYR C  10      74.570  61.960  94.380  1.00  0.00           H
ATOM   1413  HB2 TYR C  10      75.470  63.440  94.450  1.00  0.00           H
ATOM   1414  CG  TYR C  10      76.600  61.690  93.900  1.00  0.00           C
ATOM   1415  CD1 TYR C  10      76.550  60.330  93.950  1.00  0.00           C
ATOM   1416  HD1 TYR C  10      75.600  59.830  93.790  1.00  0.00           H
ATOM   1417  CE1 TYR C  10      77.670  59.560  94.140  1.00  0.00           C
ATOM   1418  HE1 TYR C  10      77.580  58.480  94.060  1.00  0.00           H
ATOM   1419  CZ  TYR C  10      78.910  60.160  94.300  1.00  0.00           C
ATOM   1420  OH  TYR C  10      80.040  59.470  94.470  1.00  0.00           O
ATOM   1421  HH  TYR C  10      79.670  58.590  94.370  1.00  0.00           H
ATOM   1422  CD2 TYR C  10      77.830  62.330  94.050  1.00  0.00           C
ATOM   1423  HD2 TYR C  10      77.850  63.410  94.180  1.00  0.00           H
ATOM   1424  CE2 TYR C  10      78.980  61.570  94.300  1.00  0.00           C
ATOM   1425  HE2 TYR C  10      79.850  62.140  94.590  1.00  0.00           H
ATOM   1426  C   TYR C  10      75.890  63.690  91.640  1.00  0.00           C
ATOM   1427  O   TYR C  10      75.780  64.840  91.850  1.00  0.00           O
ATOM   1428  N   GLU C  11      76.880  63.150  90.830  1.00  0.00           N
ATOM   1429  HN  GLU C  11      77.060  62.170  90.820  1.00  0.00           H
ATOM   1430  CA  GLU C  11      77.650  64.080  89.990  1.00  0.00           C
ATOM   1431  HA  GLU C  11      78.100  64.840  90.630  1.00  0.00           H
ATOM   1432  CB  GLU C  11      78.690  63.250  89.230  1.00  0.00           C
ATOM   1433  HB1 GLU C  11      79.040  63.840  88.350  1.00  0.00           H
ATOM   1434  HB2 GLU C  11      78.270  62.310  88.840  1.00  0.00           H
ATOM   1435  CG  GLU C  11      79.890  62.900  90.140  1.00  0.00           C
ATOM   1436  HG1 GLU C  11      79.660  61.920  90.580  1.00  0.00           H
ATOM   1437  HG2 GLU C  11      80.110  63.620  90.960  1.00  0.00           H
ATOM   1438  CD  GLU C  11      81.220  62.730  89.390  1.00  0.00           C
ATOM   1439  OE1 GLU C  11      81.970  63.620  89.140  1.00  0.00           O
ATOM   1440  OE2 GLU C  11      81.530  61.510  88.980  1.00  0.00           O
ATOM   1441  C   GLU C  11      76.770  64.870  88.970  1.00  0.00           C
ATOM   1442  O   GLU C  11      75.760  64.420  88.500  1.00  0.00           O
ATOM   1443  N   VAL C  12      77.180  66.100  88.520  1.00  0.00           N
ATOM   1444  HN  VAL C  12      78.020  66.450  88.920  1.00  0.00           H
ATOM   1445  CA  VAL C  12      76.520  66.970  87.530  1.00  0.00           C
ATOM   1446  HA  VAL C  12      75.520  66.600  87.370  1.00  0.00           H
ATOM   1447  CB  VAL C  12      76.460  68.420  87.930  1.00  0.00           C
ATOM   1448  HB  VAL C  12      75.910  69.080  87.220  1.00  0.00           H
ATOM   1449  CG1 VAL C  12      75.680  68.420  89.270  1.00  0.00           C
ATOM   1450 HG11 VAL C  12      76.110  67.710  90.010  1.00  0.00           H
ATOM   1451 HG12 VAL C  12      75.640  69.460  89.660  1.00  0.00           H
ATOM   1452 HG13 VAL C  12      74.640  68.070  89.070  1.00  0.00           H
ATOM   1453  CG2 VAL C  12      77.840  69.080  88.250  1.00  0.00           C
ATOM   1454 HG21 VAL C  12      78.460  69.080  87.320  1.00  0.00           H
ATOM   1455 HG22 VAL C  12      77.860  70.190  88.390  1.00  0.00           H
ATOM   1456 HG23 VAL C  12      78.380  68.530  89.050  1.00  0.00           H
ATOM   1457  C   VAL C  12      77.110  66.820  86.070  1.00  0.00           C
ATOM   1458  O   VAL C  12      78.260  67.200  85.770  1.00  0.00           O
ATOM   1459  N   HIS C  13      76.310  66.330  85.120  1.00  0.00           N
ATOM   1460  HN  HIS C  13      75.350  66.130  85.300  1.00  0.00           H
ATOM   1461  CA  HIS C  13      76.730  65.990  83.760  1.00  0.00           C
ATOM   1462  HA  HIS C  13      77.760  66.310  83.690  1.00  0.00           H
ATOM   1463  CB  HIS C  13      76.350  64.520  83.370  1.00  0.00           C
ATOM   1464  HB1 HIS C  13      76.680  64.280  82.340  1.00  0.00           H
ATOM   1465  HB2 HIS C  13      75.260  64.310  83.440  1.00  0.00           H
ATOM   1466  ND1 HIS C  13      78.110  62.870  83.750  1.00  0.00           N
ATOM   1467  CG  HIS C  13      76.940  63.510  84.160  1.00  0.00           C
ATOM   1468  CE1 HIS C  13      78.320  62.020  84.700  1.00  0.00           C
ATOM   1469  HE1 HIS C  13      79.190  61.340  84.710  1.00  0.00           H
ATOM   1470  NE2 HIS C  13      77.380  62.040  85.670  1.00  0.00           N
ATOM   1471  HE2 HIS C  13      77.230  61.340  86.360  1.00  0.00           H
ATOM   1472  CD2 HIS C  13      76.500  62.970  85.320  1.00  0.00           C
ATOM   1473  HD2 HIS C  13      75.570  63.180  85.830  1.00  0.00           H
ATOM   1474  C   HIS C  13      75.910  66.900  82.810  1.00  0.00           C
ATOM   1475  O   HIS C  13      75.510  66.450  81.730  1.00  0.00           O
ATOM   1476  N   HIS C  14      75.540  68.080  83.300  1.00  0.00           N
ATOM   1477  HN  HIS C  14      75.870  68.490  84.150  1.00  0.00           H
ATOM   1478  CA  HIS C  14      74.790  69.150  82.610  1.00  0.00           C
ATOM   1479  HA  HIS C  14      75.110  69.290  81.590  1.00  0.00           H
ATOM   1480  CB  HIS C  14      73.260  68.870  82.590  1.00  0.00           C
ATOM   1481  HB1 HIS C  14      72.930  68.660  83.630  1.00  0.00           H
ATOM   1482  HB2 HIS C  14      73.140  67.960  81.970  1.00  0.00           H
ATOM   1483  ND1 HIS C  14      72.020  71.030  82.620  1.00  0.00           N
ATOM   1484  CG  HIS C  14      72.440  69.900  81.930  1.00  0.00           C
ATOM   1485  CE1 HIS C  14      71.350  71.720  81.700  1.00  0.00           C
ATOM   1486  HE1 HIS C  14      70.930  72.710  81.880  1.00  0.00           H
ATOM   1487  NE2 HIS C  14      71.250  71.090  80.530  1.00  0.00           N
ATOM   1488  HE2 HIS C  14      70.780  71.340  79.690  1.00  0.00           H
ATOM   1489  CD2 HIS C  14      71.900  69.910  80.670  1.00  0.00           C
ATOM   1490  HD2 HIS C  14      71.980  69.180  79.870  1.00  0.00           H
ATOM   1491  C   HIS C  14      75.090  70.530  83.320  1.00  0.00           C
ATOM   1492  O   HIS C  14      75.620  70.440  84.440  1.00  0.00           O
ATOM   1493  N   GLN C  15      74.920  71.760  82.730  1.00  0.00           N
ATOM   1494  HN  GLN C  15      74.610  71.760  81.780  1.00  0.00           H
ATOM   1495  CA  GLN C  15      75.310  73.030  83.330  1.00  0.00           C
ATOM   1496  HA  GLN C  15      76.370  72.960  83.530  1.00  0.00           H
ATOM   1497  CB  GLN C  15      75.240  74.190  82.230  1.00  0.00           C
ATOM   1498  HB1 GLN C  15      75.960  74.880  82.730  1.00  0.00           H
ATOM   1499  HB2 GLN C  15      74.190  74.520  82.070  1.00  0.00           H
ATOM   1500  CG  GLN C  15      75.900  74.010  80.890  1.00  0.00           C
ATOM   1501  HG1 GLN C  15      75.800  74.920  80.260  1.00  0.00           H
ATOM   1502  HG2 GLN C  15      75.320  73.230  80.350  1.00  0.00           H
ATOM   1503  CD  GLN C  15      77.360  73.530  80.830  1.00  0.00           C
ATOM   1504  OE1 GLN C  15      78.230  74.360  80.730  1.00  0.00           O
ATOM   1505  NE2 GLN C  15      77.660  72.260  80.820  1.00  0.00           N
ATOM   1506 HE21 GLN C  15      76.960  71.580  80.580  1.00  0.00           H
ATOM   1507 HE22 GLN C  15      78.570  71.960  81.110  1.00  0.00           H
ATOM   1508  C   GLN C  15      74.680  73.510  84.600  1.00  0.00           C
ATOM   1509  O   GLN C  15      73.910  74.430  84.600  1.00  0.00           O
ATOM   1510  N   LYS C  16      75.050  72.830  85.710  1.00  0.00           N
ATOM   1511  HN  LYS C  16      75.630  72.030  85.670  1.00  0.00           H
ATOM   1512  CA  LYS C  16      74.840  73.420  86.970  1.00  0.00           C
ATOM   1513  HA  LYS C  16      74.900  74.490  86.800  1.00  0.00           H
ATOM   1514  CB  LYS C  16      73.430  72.970  87.530  1.00  0.00           C
ATOM   1515  HB1 LYS C  16      72.680  73.290  86.780  1.00  0.00           H
ATOM   1516  HB2 LYS C  16      73.240  73.630  88.410  1.00  0.00           H
ATOM   1517  CG  LYS C  16      73.200  71.510  88.010  1.00  0.00           C
ATOM   1518  HG1 LYS C  16      72.310  71.620  88.660  1.00  0.00           H
ATOM   1519  HG2 LYS C  16      74.010  71.200  88.700  1.00  0.00           H
ATOM   1520  CD  LYS C  16      72.980  70.510  86.880  1.00  0.00           C
ATOM   1521  HD1 LYS C  16      72.340  71.010  86.120  1.00  0.00           H
ATOM   1522  HD2 LYS C  16      73.960  70.220  86.450  1.00  0.00           H
ATOM   1523  CE  LYS C  16      72.350  69.210  87.360  1.00  0.00           C
ATOM   1524  HE1 LYS C  16      72.870  68.840  88.280  1.00  0.00           H
ATOM   1525  HE2 LYS C  16      72.470  68.390  86.620  1.00  0.00           H
ATOM   1526  NZ  LYS C  16      70.910  69.360  87.630  1.00  0.00           N
ATOM   1527  HZ1 LYS C  16      70.640  69.080  88.590  1.00  0.00           H
ATOM   1528  HZ2 LYS C  16      70.680  70.370  87.480  1.00  0.00           H
ATOM   1529  HZ3 LYS C  16      70.320  68.720  87.060  1.00  0.00           H
ATOM   1530  C   LYS C  16      75.860  73.170  88.070  1.00  0.00           C
ATOM   1531  O   LYS C  16      76.530  72.170  88.090  1.00  0.00           O
ATOM   1532  N   LEU C  17      75.940  74.100  89.050  1.00  0.00           N
ATOM   1533  HN  LEU C  17      75.440  74.950  89.140  1.00  0.00           H
ATOM   1534  CA  LEU C  17      76.920  73.880  90.110  1.00  0.00           C
ATOM   1535  HA  LEU C  17      77.290  72.870  90.220  1.00  0.00           H
ATOM   1536  CB  LEU C  17      78.000  75.010  90.210  1.00  0.00           C
ATOM   1537  HB1 LEU C  17      78.730  74.670  90.990  1.00  0.00           H
ATOM   1538  HB2 LEU C  17      77.480  75.950  90.470  1.00  0.00           H
ATOM   1539  CG  LEU C  17      78.810  75.290  88.940  1.00  0.00           C
ATOM   1540  HG  LEU C  17      78.100  75.180  88.090  1.00  0.00           H
ATOM   1541  CD1 LEU C  17      79.260  76.770  89.010  1.00  0.00           C
ATOM   1542 HD11 LEU C  17      80.110  76.800  89.730  1.00  0.00           H
ATOM   1543 HD12 LEU C  17      79.560  77.050  87.980  1.00  0.00           H
ATOM   1544 HD13 LEU C  17      78.480  77.480  89.370  1.00  0.00           H
ATOM   1545  CD2 LEU C  17      79.960  74.290  88.740  1.00  0.00           C
ATOM   1546 HD21 LEU C  17      80.510  74.190  89.700  1.00  0.00           H
ATOM   1547 HD22 LEU C  17      79.550  73.340  88.350  1.00  0.00           H
ATOM   1548 HD23 LEU C  17      80.710  74.640  88.010  1.00  0.00           H
ATOM   1549  C   LEU C  17      76.060  73.980  91.290  1.00  0.00           C
ATOM   1550  O   LEU C  17      75.190  74.830  91.350  1.00  0.00           O
ATOM   1551  N   VAL C  18      76.310  73.170  92.350  1.00  0.00           N
ATOM   1552  HN  VAL C  18      77.170  72.660  92.440  1.00  0.00           H
ATOM   1553  CA  VAL C  18      75.290  72.960  93.330  1.00  0.00           C
ATOM   1554  HA  VAL C  18      74.480  73.630  93.140  1.00  0.00           H
ATOM   1555  CB  VAL C  18      74.630  71.550  93.110  1.00  0.00           C
ATOM   1556  HB  VAL C  18      75.310  70.680  93.200  1.00  0.00           H
ATOM   1557  CG1 VAL C  18      73.450  71.450  94.080  1.00  0.00           C
ATOM   1558 HG11 VAL C  18      73.760  71.290  95.130  1.00  0.00           H
ATOM   1559 HG12 VAL C  18      72.750  72.310  94.080  1.00  0.00           H
ATOM   1560 HG13 VAL C  18      72.880  70.560  93.740  1.00  0.00           H
ATOM   1561  CG2 VAL C  18      74.000  71.580  91.640  1.00  0.00           C
ATOM   1562 HG21 VAL C  18      73.440  72.540  91.540  1.00  0.00           H
ATOM   1563 HG22 VAL C  18      74.790  71.410  90.880  1.00  0.00           H
ATOM   1564 HG23 VAL C  18      73.340  70.700  91.580  1.00  0.00           H
ATOM   1565  C   VAL C  18      75.800  73.060  94.780  1.00  0.00           C
ATOM   1566  O   VAL C  18      76.720  72.350  95.190  1.00  0.00           O
ATOM   1567  N   PHE C  19      75.240  73.950  95.650  1.00  0.00           N
ATOM   1568  HN  PHE C  19      74.510  74.530  95.310  1.00  0.00           H
ATOM   1569  CA  PHE C  19      75.450  73.980  97.070  1.00  0.00           C
ATOM   1570  HA  PHE C  19      76.250  73.360  97.420  1.00  0.00           H
ATOM   1571  CB  PHE C  19      75.880  75.470  97.410  1.00  0.00           C
ATOM   1572  HB1 PHE C  19      75.060  76.110  97.020  1.00  0.00           H
ATOM   1573  HB2 PHE C  19      76.810  75.750  96.880  1.00  0.00           H
ATOM   1574  CG  PHE C  19      76.070  75.820  98.900  1.00  0.00           C
ATOM   1575  CD1 PHE C  19      75.700  77.150  99.270  1.00  0.00           C
ATOM   1576  HD1 PHE C  19      75.240  77.800  98.540  1.00  0.00           H
ATOM   1577  CE1 PHE C  19      75.760  77.590 100.620  1.00  0.00           C
ATOM   1578  HE1 PHE C  19      75.280  78.490 100.960  1.00  0.00           H
ATOM   1579  CZ  PHE C  19      76.290  76.700 101.560  1.00  0.00           C
ATOM   1580  HZ  PHE C  19      76.390  77.070 102.570  1.00  0.00           H
ATOM   1581  CD2 PHE C  19      76.590  74.940  99.900  1.00  0.00           C
ATOM   1582  HD2 PHE C  19      76.830  73.930  99.620  1.00  0.00           H
ATOM   1583  CE2 PHE C  19      76.670  75.400 101.230  1.00  0.00           C
ATOM   1584  HE2 PHE C  19      77.100  74.810 102.030  1.00  0.00           H
ATOM   1585  C   PHE C  19      74.080  73.490  97.730  1.00  0.00           C
ATOM   1586  O   PHE C  19      73.070  74.170  97.540  1.00  0.00           O
ATOM   1587  N   PHE C  20      74.150  72.270  98.320  1.00  0.00           N
ATOM   1588  HN  PHE C  20      75.060  71.860  98.410  1.00  0.00           H
ATOM   1589  CA  PHE C  20      72.940  71.570  98.700  1.00  0.00           C
ATOM   1590  HA  PHE C  20      73.450  70.780  99.230  1.00  0.00           H
ATOM   1591  CB  PHE C  20      71.900  72.380  99.500  1.00  0.00           C
ATOM   1592  HB1 PHE C  20      70.980  71.820  99.760  1.00  0.00           H
ATOM   1593  HB2 PHE C  20      71.460  73.270  98.990  1.00  0.00           H
ATOM   1594  CG  PHE C  20      72.390  72.730 100.850  1.00  0.00           C
ATOM   1595  CD1 PHE C  20      73.070  73.980 101.100  1.00  0.00           C
ATOM   1596  HD1 PHE C  20      73.210  74.640 100.250  1.00  0.00           H
ATOM   1597  CE1 PHE C  20      73.670  74.180 102.310  1.00  0.00           C
ATOM   1598  HE1 PHE C  20      74.210  75.110 102.420  1.00  0.00           H
ATOM   1599  CZ  PHE C  20      73.440  73.320 103.430  1.00  0.00           C
ATOM   1600  HZ  PHE C  20      73.820  73.590 104.400  1.00  0.00           H
ATOM   1601  CD2 PHE C  20      72.200  71.900 101.910  1.00  0.00           C
ATOM   1602  HD2 PHE C  20      71.770  70.920 101.730  1.00  0.00           H
ATOM   1603  CE2 PHE C  20      72.630  72.160 103.190  1.00  0.00           C
ATOM   1604  HE2 PHE C  20      72.350  71.450 103.950  1.00  0.00           H
ATOM   1605  C   PHE C  20      72.280  70.850  97.550  1.00  0.00           C
ATOM   1606  O   PHE C  20      71.340  71.380  97.030  1.00  0.00           O
ATOM   1607  N   ALA C  21      72.830  69.670  97.100  1.00  0.00           N
ATOM   1608  HN  ALA C  21      73.740  69.450  97.440  1.00  0.00           H
ATOM   1609  CA  ALA C  21      72.260  68.830  96.080  1.00  0.00           C
ATOM   1610  HA  ALA C  21      71.960  69.540  95.330  1.00  0.00           H
ATOM   1611  CB  ALA C  21      73.210  67.850  95.470  1.00  0.00           C
ATOM   1612  HB1 ALA C  21      74.110  68.420  95.160  1.00  0.00           H
ATOM   1613  HB2 ALA C  21      73.530  67.090  96.220  1.00  0.00           H
ATOM   1614  HB3 ALA C  21      72.700  67.270  94.670  1.00  0.00           H
ATOM   1615  C   ALA C  21      70.980  68.150  96.460  1.00  0.00           C
ATOM   1616  O   ALA C  21      70.100  67.750  95.720  1.00  0.00           O
ATOM   1617  N   GLU C  22      70.840  67.760  97.750  1.00  0.00           N
ATOM   1618  HN  GLU C  22      71.640  67.890  98.340  1.00  0.00           H
ATOM   1619  CA  GLU C  22      69.790  66.970  98.330  1.00  0.00           C
ATOM   1620  HA  GLU C  22      69.410  66.340  97.540  1.00  0.00           H
ATOM   1621  CB  GLU C  22      70.340  65.850  99.280  1.00  0.00           C
ATOM   1622  HB1 GLU C  22      69.530  65.350  99.840  1.00  0.00           H
ATOM   1623  HB2 GLU C  22      70.930  66.300 100.120  1.00  0.00           H
ATOM   1624  CG  GLU C  22      71.110  64.780  98.530  1.00  0.00           C
ATOM   1625  HG1 GLU C  22      71.700  64.260  99.300  1.00  0.00           H
ATOM   1626  HG2 GLU C  22      71.750  65.180  97.710  1.00  0.00           H
ATOM   1627  CD  GLU C  22      70.270  63.630  98.050  1.00  0.00           C
ATOM   1628  OE1 GLU C  22      70.320  63.210  96.880  1.00  0.00           O
ATOM   1629  OE2 GLU C  22      69.470  63.150  98.890  1.00  0.00           O
ATOM   1630  C   GLU C  22      68.740  67.790  99.050  1.00  0.00           C
ATOM   1631  O   GLU C  22      68.960  68.910  99.550  1.00  0.00           O
ATOM   1632  N   ASP C  23      67.520  67.200  99.250  1.00  0.00           N
ATOM   1633  HN  ASP C  23      67.210  66.310  98.900  1.00  0.00           H
ATOM   1634  CA  ASP C  23      66.560  67.820 100.140  1.00  0.00           C
ATOM   1635  HA  ASP C  23      66.380  68.840  99.870  1.00  0.00           H
ATOM   1636  CB  ASP C  23      65.230  67.070 100.140  1.00  0.00           C
ATOM   1637  HB1 ASP C  23      64.790  66.950  99.120  1.00  0.00           H
ATOM   1638  HB2 ASP C  23      64.410  67.610 100.660  1.00  0.00           H
ATOM   1639  CG  ASP C  23      65.260  65.640 100.680  1.00  0.00           C
ATOM   1640  OD1 ASP C  23      64.130  65.290 101.150  1.00  0.00           O
ATOM   1641  OD2 ASP C  23      66.130  64.780 100.420  1.00  0.00           O
ATOM   1642  C   ASP C  23      67.020  67.920 101.560  1.00  0.00           C
ATOM   1643  O   ASP C  23      67.880  67.120 101.970  1.00  0.00           O
ATOM   1644  N   VAL C  24      66.650  69.050 102.250  1.00  0.00           N
ATOM   1645  HN  VAL C  24      65.970  69.690 101.910  1.00  0.00           H
ATOM   1646  CA  VAL C  24      67.310  69.470 103.460  1.00  0.00           C
ATOM   1647  HA  VAL C  24      67.770  68.650 103.980  1.00  0.00           H
ATOM   1648  CB  VAL C  24      68.540  70.330 103.180  1.00  0.00           C
ATOM   1649  HB  VAL C  24      69.430  69.770 102.820  1.00  0.00           H
ATOM   1650  CG1 VAL C  24      68.270  71.510 102.190  1.00  0.00           C
ATOM   1651 HG11 VAL C  24      68.160  71.060 101.170  1.00  0.00           H
ATOM   1652 HG12 VAL C  24      67.290  71.990 102.410  1.00  0.00           H
ATOM   1653 HG13 VAL C  24      69.140  72.200 102.170  1.00  0.00           H
ATOM   1654  CG2 VAL C  24      68.910  71.080 104.520  1.00  0.00           C
ATOM   1655 HG21 VAL C  24      69.330  70.350 105.250  1.00  0.00           H
ATOM   1656 HG22 VAL C  24      69.740  71.740 104.210  1.00  0.00           H
ATOM   1657 HG23 VAL C  24      68.130  71.690 105.010  1.00  0.00           H
ATOM   1658  C   VAL C  24      66.210  69.880 104.360  1.00  0.00           C
ATOM   1659  O   VAL C  24      65.310  70.710 104.080  1.00  0.00           O
ATOM   1660  N   GLY C  25      66.090  69.240 105.520  1.00  0.00           N
ATOM   1661  HN  GLY C  25      66.850  68.630 105.730  1.00  0.00           H
ATOM   1662  CA  GLY C  25      65.130  69.550 106.560  1.00  0.00           C
ATOM   1663  HA1 GLY C  25      64.110  69.500 106.200  1.00  0.00           H
ATOM   1664  HA2 GLY C  25      65.190  68.730 107.260  1.00  0.00           H
ATOM   1665  C   GLY C  25      65.380  70.790 107.290  1.00  0.00           C
ATOM   1666  O   GLY C  25      64.530  71.680 107.440  1.00  0.00           O
ATOM   1667  N   SER C  26      66.630  70.960 107.760  1.00  0.00           N
ATOM   1668  HN  SER C  26      67.360  70.280 107.670  1.00  0.00           H
ATOM   1669  CA  SER C  26      67.040  72.030 108.720  1.00  0.00           C
ATOM   1670  HA  SER C  26      66.240  72.760 108.680  1.00  0.00           H
ATOM   1671  CB  SER C  26      67.250  71.580 110.210  1.00  0.00           C
ATOM   1672  HB1 SER C  26      68.020  70.780 110.160  1.00  0.00           H
ATOM   1673  HB2 SER C  26      66.270  71.130 110.480  1.00  0.00           H
ATOM   1674  OG  SER C  26      67.640  72.660 111.080  1.00  0.00           O
ATOM   1675  HG1 SER C  26      68.400  73.080 110.660  1.00  0.00           H
ATOM   1676  C   SER C  26      68.410  72.590 108.130  1.00  0.00           C
ATOM   1677  O   SER C  26      69.390  71.860 108.070  1.00  0.00           O
ATOM   1678  N   ASN C  27      68.600  73.910 107.880  1.00  0.00           N
ATOM   1679  HN  ASN C  27      67.820  74.550 107.920  1.00  0.00           H
ATOM   1680  CA  ASN C  27      69.820  74.570 107.470  1.00  0.00           C
ATOM   1681  HA  ASN C  27      70.640  73.960 107.800  1.00  0.00           H
ATOM   1682  CB  ASN C  27      69.860  74.570 105.990  1.00  0.00           C
ATOM   1683  HB1 ASN C  27      69.020  75.200 105.640  1.00  0.00           H
ATOM   1684  HB2 ASN C  27      69.700  73.550 105.580  1.00  0.00           H
ATOM   1685  CG  ASN C  27      71.200  75.210 105.500  1.00  0.00           C
ATOM   1686  OD1 ASN C  27      72.190  75.220 106.260  1.00  0.00           O
ATOM   1687  ND2 ASN C  27      71.240  75.720 104.240  1.00  0.00           N
ATOM   1688 HD21 ASN C  27      72.140  76.060 103.950  1.00  0.00           H
ATOM   1689 HD22 ASN C  27      70.570  75.610 103.510  1.00  0.00           H
ATOM   1690  C   ASN C  27      69.830  76.010 108.090  1.00  0.00           C
ATOM   1691  O   ASN C  27      69.050  76.930 107.850  1.00  0.00           O
ATOM   1692  N   LYS C  28      70.760  76.190 109.030  1.00  0.00           N
ATOM   1693  HN  LYS C  28      71.460  75.510 109.210  1.00  0.00           H
ATOM   1694  CA  LYS C  28      70.940  77.430 109.820  1.00  0.00           C
ATOM   1695  HA  LYS C  28      70.140  78.140 109.640  1.00  0.00           H
ATOM   1696  CB  LYS C  28      71.140  77.280 111.350  1.00  0.00           C
ATOM   1697  HB1 LYS C  28      71.250  78.260 111.850  1.00  0.00           H
ATOM   1698  HB2 LYS C  28      72.120  76.820 111.590  1.00  0.00           H
ATOM   1699  CG  LYS C  28      70.110  76.370 112.170  1.00  0.00           C
ATOM   1700  HG1 LYS C  28      70.580  76.010 113.110  1.00  0.00           H
ATOM   1701  HG2 LYS C  28      69.940  75.490 111.520  1.00  0.00           H
ATOM   1702  CD  LYS C  28      68.900  77.250 112.470  1.00  0.00           C
ATOM   1703  HD1 LYS C  28      69.190  78.210 112.960  1.00  0.00           H
ATOM   1704  HD2 LYS C  28      68.470  77.410 111.460  1.00  0.00           H
ATOM   1705  CE  LYS C  28      67.780  76.700 113.380  1.00  0.00           C
ATOM   1706  HE1 LYS C  28      67.580  75.670 113.000  1.00  0.00           H
ATOM   1707  HE2 LYS C  28      66.840  77.290 113.370  1.00  0.00           H
ATOM   1708  NZ  LYS C  28      68.090  76.490 114.770  1.00  0.00           N
ATOM   1709  HZ1 LYS C  28      68.120  77.390 115.290  1.00  0.00           H
ATOM   1710  HZ2 LYS C  28      67.360  76.040 115.350  1.00  0.00           H
ATOM   1711  HZ3 LYS C  28      69.060  76.150 114.890  1.00  0.00           H
ATOM   1712  C   LYS C  28      72.200  78.030 109.290  1.00  0.00           C
ATOM   1713  O   LYS C  28      73.220  77.340 109.020  1.00  0.00           O
ATOM   1714  N   GLY C  29      72.210  79.380 109.120  1.00  0.00           N
ATOM   1715  HN  GLY C  29      71.380  79.930 109.180  1.00  0.00           H
ATOM   1716  CA  GLY C  29      73.380  80.230 109.030  1.00  0.00           C
ATOM   1717  HA1 GLY C  29      72.840  81.120 108.740  1.00  0.00           H
ATOM   1718  HA2 GLY C  29      73.840  80.300 110.000  1.00  0.00           H
ATOM   1719  C   GLY C  29      74.440  80.060 107.920  1.00  0.00           C
ATOM   1720  O   GLY C  29      75.630  80.190 108.160  1.00  0.00           O
ATOM   1721  N   ALA C  30      74.000  79.700 106.670  1.00  0.00           N
ATOM   1722  HN  ALA C  30      73.030  79.460 106.660  1.00  0.00           H
ATOM   1723  CA  ALA C  30      74.820  79.410 105.580  1.00  0.00           C
ATOM   1724  HA  ALA C  30      75.760  78.940 105.860  1.00  0.00           H
ATOM   1725  CB  ALA C  30      74.150  78.310 104.690  1.00  0.00           C
ATOM   1726  HB1 ALA C  30      73.070  78.510 104.520  1.00  0.00           H
ATOM   1727  HB2 ALA C  30      74.780  78.270 103.780  1.00  0.00           H
ATOM   1728  HB3 ALA C  30      74.120  77.320 105.200  1.00  0.00           H
ATOM   1729  C   ALA C  30      75.260  80.670 104.830  1.00  0.00           C
ATOM   1730  O   ALA C  30      74.590  81.660 104.650  1.00  0.00           O
ATOM   1731  N   ILE C  31      76.550  80.730 104.330  1.00  0.00           N
ATOM   1732  HN  ILE C  31      77.210  80.000 104.450  1.00  0.00           H
ATOM   1733  CA  ILE C  31      77.290  81.750 103.660  1.00  0.00           C
ATOM   1734  HA  ILE C  31      76.520  82.500 103.540  1.00  0.00           H
ATOM   1735  CB  ILE C  31      78.410  82.340 104.400  1.00  0.00           C
ATOM   1736  HB  ILE C  31      79.310  81.700 104.470  1.00  0.00           H
ATOM   1737  CG2 ILE C  31      78.780  83.620 103.650  1.00  0.00           C
ATOM   1738 HG21 ILE C  31      77.930  84.310 103.430  1.00  0.00           H
ATOM   1739 HG22 ILE C  31      79.490  84.280 104.190  1.00  0.00           H
ATOM   1740 HG23 ILE C  31      79.380  83.450 102.730  1.00  0.00           H
ATOM   1741  CG1 ILE C  31      77.940  82.640 105.940  1.00  0.00           C
ATOM   1742 HG11 ILE C  31      77.900  81.690 106.520  1.00  0.00           H
ATOM   1743 HG12 ILE C  31      76.990  83.190 105.760  1.00  0.00           H
ATOM   1744  CD  ILE C  31      78.890  83.620 106.710  1.00  0.00           C
ATOM   1745  HD1 ILE C  31      79.910  83.190 106.820  1.00  0.00           H
ATOM   1746  HD2 ILE C  31      78.810  84.660 106.330  1.00  0.00           H
ATOM   1747  HD3 ILE C  31      78.410  83.650 107.720  1.00  0.00           H
ATOM   1748  C   ILE C  31      77.810  81.410 102.230  1.00  0.00           C
ATOM   1749  O   ILE C  31      78.420  80.370 102.000  1.00  0.00           O
ATOM   1750  N   ILE C  32      77.570  82.260 101.160  1.00  0.00           N
ATOM   1751  HN  ILE C  32      76.960  83.050 101.180  1.00  0.00           H
ATOM   1752  CA  ILE C  32      78.190  81.900  99.810  1.00  0.00           C
ATOM   1753  HA  ILE C  32      79.150  81.490 100.090  1.00  0.00           H
ATOM   1754  CB  ILE C  32      77.250  80.940  99.040  1.00  0.00           C
ATOM   1755  HB  ILE C  32      77.120  79.990  99.600  1.00  0.00           H
ATOM   1756  CG2 ILE C  32      75.790  81.460  98.930  1.00  0.00           C
ATOM   1757 HG21 ILE C  32      75.200  80.800  98.250  1.00  0.00           H
ATOM   1758 HG22 ILE C  32      75.360  81.730  99.920  1.00  0.00           H
ATOM   1759 HG23 ILE C  32      75.820  82.440  98.410  1.00  0.00           H
ATOM   1760  CG1 ILE C  32      77.760  80.630  97.600  1.00  0.00           C
ATOM   1761 HG11 ILE C  32      78.830  80.370  97.750  1.00  0.00           H
ATOM   1762 HG12 ILE C  32      77.760  81.520  96.950  1.00  0.00           H
ATOM   1763  CD  ILE C  32      77.070  79.470  96.820  1.00  0.00           C
ATOM   1764  HD1 ILE C  32      77.800  78.900  96.200  1.00  0.00           H
ATOM   1765  HD2 ILE C  32      76.800  78.630  97.510  1.00  0.00           H
ATOM   1766  HD3 ILE C  32      76.290  79.900  96.160  1.00  0.00           H
ATOM   1767  C   ILE C  32      78.500  83.180  98.980  1.00  0.00           C
ATOM   1768  O   ILE C  32      77.790  84.200  98.930  1.00  0.00           O
ATOM   1769  N   GLY C  33      79.650  83.160  98.310  1.00  0.00           N
ATOM   1770  HN  GLY C  33      80.280  82.410  98.470  1.00  0.00           H
ATOM   1771  CA  GLY C  33      80.020  84.260  97.420  1.00  0.00           C
ATOM   1772  HA1 GLY C  33      79.170  84.700  96.910  1.00  0.00           H
ATOM   1773  HA2 GLY C  33      80.590  85.000  97.950  1.00  0.00           H
ATOM   1774  C   GLY C  33      81.020  83.760  96.530  1.00  0.00           C
ATOM   1775  O   GLY C  33      81.570  82.680  96.640  1.00  0.00           O
ATOM   1776  N   LEU C  34      81.480  84.600  95.590  1.00  0.00           N
ATOM   1777  HN  LEU C  34      81.130  85.530  95.520  1.00  0.00           H
ATOM   1778  CA  LEU C  34      82.640  84.290  94.760  1.00  0.00           C
ATOM   1779  HA  LEU C  34      82.590  83.230  94.550  1.00  0.00           H
ATOM   1780  CB  LEU C  34      82.540  85.040  93.350  1.00  0.00           C
ATOM   1781  HB1 LEU C  34      83.370  84.660  92.720  1.00  0.00           H
ATOM   1782  HB2 LEU C  34      82.650  86.140  93.420  1.00  0.00           H
ATOM   1783  CG  LEU C  34      81.160  84.730  92.710  1.00  0.00           C
ATOM   1784  HG  LEU C  34      80.320  84.820  93.430  1.00  0.00           H
ATOM   1785  CD1 LEU C  34      81.030  85.820  91.640  1.00  0.00           C
ATOM   1786 HD11 LEU C  34      80.070  85.690  91.110  1.00  0.00           H
ATOM   1787 HD12 LEU C  34      81.010  86.790  92.170  1.00  0.00           H
ATOM   1788 HD13 LEU C  34      81.890  85.810  90.930  1.00  0.00           H
ATOM   1789  CD2 LEU C  34      80.990  83.340  92.020  1.00  0.00           C
ATOM   1790 HD21 LEU C  34      80.160  83.410  91.280  1.00  0.00           H
ATOM   1791 HD22 LEU C  34      81.920  83.160  91.440  1.00  0.00           H
ATOM   1792 HD23 LEU C  34      80.890  82.490  92.730  1.00  0.00           H
ATOM   1793  C   LEU C  34      83.890  84.660  95.520  1.00  0.00           C
ATOM   1794  O   LEU C  34      84.810  83.860  95.570  1.00  0.00           O
ATOM   1795  N   MET C  35      83.860  85.820  96.160  1.00  0.00           N
ATOM   1796  HN  MET C  35      83.130  86.460  95.930  1.00  0.00           H
ATOM   1797  CA  MET C  35      84.750  86.030  97.320  1.00  0.00           C
ATOM   1798  HA  MET C  35      85.470  85.230  97.370  1.00  0.00           H
ATOM   1799  CB  MET C  35      85.490  87.320  97.180  1.00  0.00           C
ATOM   1800  HB1 MET C  35      86.020  87.520  98.130  1.00  0.00           H
ATOM   1801  HB2 MET C  35      84.850  88.180  96.900  1.00  0.00           H
ATOM   1802  CG  MET C  35      86.450  87.240  95.950  1.00  0.00           C
ATOM   1803  HG1 MET C  35      85.810  87.120  95.050  1.00  0.00           H
ATOM   1804  HG2 MET C  35      87.230  86.450  96.030  1.00  0.00           H
ATOM   1805  SD  MET C  35      87.440  88.690  95.890  1.00  0.00           S
ATOM   1806  CE  MET C  35      88.390  88.240  94.500  1.00  0.00           C
ATOM   1807  HE1 MET C  35      87.760  87.680  93.780  1.00  0.00           H
ATOM   1808  HE2 MET C  35      88.670  89.160  93.960  1.00  0.00           H
ATOM   1809  HE3 MET C  35      89.230  87.540  94.740  1.00  0.00           H
ATOM   1810  C   MET C  35      84.010  86.030  98.630  1.00  0.00           C
ATOM   1811  O   MET C  35      83.030  86.740  98.780  1.00  0.00           O
ATOM   1812  N   VAL C  36      84.440  85.200  99.610  1.00  0.00           N
ATOM   1813  HN  VAL C  36      85.150  84.510  99.510  1.00  0.00           H
ATOM   1814  CA  VAL C  36      83.930  85.450 100.950  1.00  0.00           C
ATOM   1815  HA  VAL C  36      83.180  86.230 101.020  1.00  0.00           H
ATOM   1816  CB  VAL C  36      83.210  84.250 101.550  1.00  0.00           C
ATOM   1817  HB  VAL C  36      83.920  83.410 101.690  1.00  0.00           H
ATOM   1818  CG1 VAL C  36      82.570  84.710 102.950  1.00  0.00           C
ATOM   1819 HG11 VAL C  36      81.880  83.910 103.300  1.00  0.00           H
ATOM   1820 HG12 VAL C  36      83.260  84.940 103.790  1.00  0.00           H
ATOM   1821 HG13 VAL C  36      81.920  85.590 102.780  1.00  0.00           H
ATOM   1822  CG2 VAL C  36      82.010  83.780 100.680  1.00  0.00           C
ATOM   1823 HG21 VAL C  36      82.160  83.770  99.580  1.00  0.00           H
ATOM   1824 HG22 VAL C  36      81.790  82.790 101.120  1.00  0.00           H
ATOM   1825 HG23 VAL C  36      81.170  84.510 100.710  1.00  0.00           H
ATOM   1826  C   VAL C  36      85.050  85.710 101.870  1.00  0.00           C
ATOM   1827  O   VAL C  36      86.060  85.030 101.870  1.00  0.00           O
ATOM   1828  N   GLY C  37      85.030  86.810 102.620  1.00  0.00           N
ATOM   1829  HN  GLY C  37      84.210  87.370 102.530  1.00  0.00           H
ATOM   1830  CA  GLY C  37      86.130  87.010 103.530  1.00  0.00           C
ATOM   1831  HA1 GLY C  37      86.120  86.140 104.170  1.00  0.00           H
ATOM   1832  HA2 GLY C  37      87.010  87.230 102.950  1.00  0.00           H
ATOM   1833  C   GLY C  37      85.870  88.100 104.530  1.00  0.00           C
ATOM   1834  O   GLY C  37      85.030  89.000 104.340  1.00  0.00           O
ATOM   1835  N   GLY C  38      86.510  88.020 105.690  1.00  0.00           N
ATOM   1836  HN  GLY C  38      87.210  87.320 105.810  1.00  0.00           H
ATOM   1837  CA  GLY C  38      86.310  88.910 106.820  1.00  0.00           C
ATOM   1838  HA1 GLY C  38      87.190  89.020 107.430  1.00  0.00           H
ATOM   1839  HA2 GLY C  38      86.100  89.890 106.420  1.00  0.00           H
ATOM   1840  C   GLY C  38      85.150  88.630 107.820  1.00  0.00           C
ATOM   1841  O   GLY C  38      84.840  89.350 108.750  1.00  0.00           O
ATOM   1842  N   VAL C  39      84.420  87.590 107.600  1.00  0.00           N
ATOM   1843  HN  VAL C  39      84.730  87.130 106.770  1.00  0.00           H
ATOM   1844  CA  VAL C  39      83.220  87.220 108.270  1.00  0.00           C
ATOM   1845  HA  VAL C  39      82.830  88.090 108.780  1.00  0.00           H
ATOM   1846  CB  VAL C  39      82.050  86.990 107.300  1.00  0.00           C
ATOM   1847  HB  VAL C  39      82.270  87.720 106.490  1.00  0.00           H
ATOM   1848  CG1 VAL C  39      82.240  85.510 106.830  1.00  0.00           C
ATOM   1849 HG11 VAL C  39      83.260  85.270 106.470  1.00  0.00           H
ATOM   1850 HG12 VAL C  39      81.980  84.780 107.620  1.00  0.00           H
ATOM   1851 HG13 VAL C  39      81.510  85.280 106.020  1.00  0.00           H
ATOM   1852  CG2 VAL C  39      80.690  87.170 107.960  1.00  0.00           C
ATOM   1853 HG21 VAL C  39      79.790  87.160 107.310  1.00  0.00           H
ATOM   1854 HG22 VAL C  39      80.490  86.380 108.720  1.00  0.00           H
ATOM   1855 HG23 VAL C  39      80.670  88.050 108.630  1.00  0.00           H
ATOM   1856  C   VAL C  39      83.370  86.150 109.380  1.00  0.00           C
ATOM   1857  O   VAL C  39      84.190  85.190 109.430  1.00  0.00           O
ATOM   1858  N   VAL C  40      82.440  86.170 110.390  1.00  0.00           N
ATOM   1859  HN  VAL C  40      81.820  86.930 110.260  1.00  0.00           H
ATOM   1860  CA  VAL C  40      82.260  85.180 111.420  1.00  0.00           C
ATOM   1861  HA  VAL C  40      83.260  84.900 111.740  1.00  0.00           H
ATOM   1862  CB  VAL C  40      81.560  85.550 112.680  1.00  0.00           C
ATOM   1863  HB  VAL C  40      80.470  85.720 112.550  1.00  0.00           H
ATOM   1864  CG1 VAL C  40      81.660  84.590 113.900  1.00  0.00           C
ATOM   1865 HG11 VAL C  40      82.680  84.190 114.020  1.00  0.00           H
ATOM   1866 HG12 VAL C  40      81.210  84.990 114.840  1.00  0.00           H
ATOM   1867 HG13 VAL C  40      81.010  83.700 113.750  1.00  0.00           H
ATOM   1868  CG2 VAL C  40      82.180  86.810 113.170  1.00  0.00           C
ATOM   1869 HG21 VAL C  40      81.800  87.710 112.650  1.00  0.00           H
ATOM   1870 HG22 VAL C  40      82.020  86.980 114.260  1.00  0.00           H
ATOM   1871 HG23 VAL C  40      83.280  86.740 113.020  1.00  0.00           H
ATOM   1872  C   VAL C  40      81.500  83.880 110.810  1.00  0.00           C
ATOM   1873  O   VAL C  40      80.450  84.000 110.150  1.00  0.00           O
ATOM   1874  N   ILE C  41      82.020  82.660 111.040  1.00  0.00           N
ATOM   1875  HN  ILE C  41      82.840  82.590 111.600  1.00  0.00           H
ATOM   1876  CA  ILE C  41      81.390  81.340 110.770  1.00  0.00           C
ATOM   1877  HA  ILE C  41      81.000  81.330 109.760  1.00  0.00           H
ATOM   1878  CB  ILE C  41      82.320  80.130 110.690  1.00  0.00           C
ATOM   1879  HB  ILE C  41      83.130  80.340 109.950  1.00  0.00           H
ATOM   1880  CG2 ILE C  41      83.040  80.010 112.080  1.00  0.00           C
ATOM   1881 HG21 ILE C  41      83.710  80.900 112.180  1.00  0.00           H
ATOM   1882 HG22 ILE C  41      82.400  79.890 112.980  1.00  0.00           H
ATOM   1883 HG23 ILE C  41      83.740  79.160 111.940  1.00  0.00           H
ATOM   1884  CG1 ILE C  41      81.630  78.870 110.210  1.00  0.00           C
ATOM   1885 HG11 ILE C  41      81.090  79.040 109.250  1.00  0.00           H
ATOM   1886 HG12 ILE C  41      80.910  78.630 111.020  1.00  0.00           H
ATOM   1887  CD  ILE C  41      82.550  77.680 109.870  1.00  0.00           C
ATOM   1888  HD1 ILE C  41      83.030  77.190 110.750  1.00  0.00           H
ATOM   1889  HD2 ILE C  41      82.020  76.870 109.340  1.00  0.00           H
ATOM   1890  HD3 ILE C  41      83.430  77.950 109.250  1.00  0.00           H
ATOM   1891  C   ILE C  41      80.230  81.080 111.760  1.00  0.00           C
ATOM   1892  O   ILE C  41      80.400  81.080 112.950  1.00  0.00           O
ATOM   1893  N   ALA C  42      79.010  80.850 111.280  1.00  0.00           N
ATOM   1894  HN  ALA C  42      78.910  80.800 110.290  1.00  0.00           H
ATOM   1895  CA  ALA C  42      77.830  80.610 112.060  1.00  0.00           C
ATOM   1896  HA  ALA C  42      77.720  81.470 112.700  1.00  0.00           H
ATOM   1897  CB  ALA C  42      76.700  80.590 111.100  1.00  0.00           C
ATOM   1898  HB1 ALA C  42      76.650  79.610 110.570  1.00  0.00           H
ATOM   1899  HB2 ALA C  42      75.730  80.600 111.650  1.00  0.00           H
ATOM   1900  HB3 ALA C  42      76.570  81.310 110.270  1.00  0.00           H
ATOM   1901  C   ALA C  42      77.900  79.440 113.080  1.00  0.00           C
ATOM   1902  O   ALA C  42      78.630  78.410 112.870  1.00  0.00           O
ATOM   1903  N   NME C  43      77.210  79.490 114.200  1.00  0.00           N
ATOM   1904  HN  NME C  43      76.470  80.130 114.390  1.00  0.00           H
ATOM   1905  CH3 NME C  43      77.220  78.330 115.120  1.00  0.00           C
ATOM   1906 HH31 NME C  43      76.800  77.470 114.560  1.00  0.00           H
ATOM   1907 HH32 NME C  43      78.270  78.040 115.350  1.00  0.00           H
ATOM   1908 HH33 NME C  43      76.630  78.510 116.050  1.00  0.00           H
ATOM   1909  CH3 ACE D   0      63.560  55.020  57.160  1.00  0.00           C
ATOM   1910 HH31 ACE D   0      64.430  54.380  56.890  1.00  0.00           H
ATOM   1911 HH32 ACE D   0      62.840  54.370  57.700  1.00  0.00           H
ATOM   1912 HH33 ACE D   0      63.140  55.450  56.230  1.00  0.00           H
ATOM   1913  C   ACE D   0      64.100  56.040  58.030  1.00  0.00           C
ATOM   1914  O   ACE D   0      64.870  56.830  57.590  1.00  0.00           O
ATOM   1915  N   ASP D   1      63.810  55.870  59.320  1.00  0.00           N
ATOM   1916  HN  ASP D   1      63.130  55.180  59.560  1.00  0.00           H
ATOM   1917  CA  ASP D   1      64.510  56.550  60.370  1.00  0.00           C
ATOM   1918  HA  ASP D   1      64.200  57.570  60.180  1.00  0.00           H
ATOM   1919  CB  ASP D   1      64.070  56.030  61.690  1.00  0.00           C
ATOM   1920  HB1 ASP D   1      64.550  55.060  61.930  1.00  0.00           H
ATOM   1921  HB2 ASP D   1      63.000  55.730  61.670  1.00  0.00           H
ATOM   1922  CG  ASP D   1      64.250  56.980  62.830  1.00  0.00           C
ATOM   1923  OD1 ASP D   1      64.200  56.500  64.030  1.00  0.00           O
ATOM   1924  OD2 ASP D   1      64.290  58.210  62.670  1.00  0.00           O
ATOM   1925  C   ASP D   1      66.060  56.570  60.250  1.00  0.00           C
ATOM   1926  O   ASP D   1      66.680  55.700  59.710  1.00  0.00           O
ATOM   1927  N   ALA D   2      66.660  57.570  60.870  1.00  0.00           N
ATOM   1928  HN  ALA D   2      66.150  58.200  61.450  1.00  0.00           H
ATOM   1929  CA  ALA D   2      68.090  57.760  60.870  1.00  0.00           C
ATOM   1930  HA  ALA D   2      68.680  56.900  60.600  1.00  0.00           H
ATOM   1931  CB  ALA D   2      68.300  58.890  59.890  1.00  0.00           C
ATOM   1932  HB1 ALA D   2      67.580  59.720  60.060  1.00  0.00           H
ATOM   1933  HB2 ALA D   2      69.330  59.300  59.940  1.00  0.00           H
ATOM   1934  HB3 ALA D   2      68.110  58.670  58.820  1.00  0.00           H
ATOM   1935  C   ALA D   2      68.440  58.280  62.290  1.00  0.00           C
ATOM   1936  O   ALA D   2      67.670  58.880  62.950  1.00  0.00           O
ATOM   1937  N   GLU D   3      69.580  57.800  62.780  1.00  0.00           N
ATOM   1938  HN  GLU D   3      70.220  57.310  62.190  1.00  0.00           H
ATOM   1939  CA  GLU D   3      69.990  57.900  64.170  1.00  0.00           C
ATOM   1940  HA  GLU D   3      69.160  57.470  64.710  1.00  0.00           H
ATOM   1941  CB  GLU D   3      71.040  56.790  64.430  1.00  0.00           C
ATOM   1942  HB1 GLU D   3      71.460  56.970  65.450  1.00  0.00           H
ATOM   1943  HB2 GLU D   3      71.860  57.070  63.740  1.00  0.00           H
ATOM   1944  CG  GLU D   3      70.580  55.290  64.220  1.00  0.00           C
ATOM   1945  HG1 GLU D   3      70.620  55.190  63.120  1.00  0.00           H
ATOM   1946  HG2 GLU D   3      69.550  55.040  64.560  1.00  0.00           H
ATOM   1947  CD  GLU D   3      71.580  54.270  64.780  1.00  0.00           C
ATOM   1948  OE1 GLU D   3      71.200  53.530  65.740  1.00  0.00           O
ATOM   1949  OE2 GLU D   3      72.690  54.150  64.180  1.00  0.00           O
ATOM   1950  C   GLU D   3      70.470  59.220  64.700  1.00  0.00           C
ATOM   1951  O   GLU D   3      71.400  59.950  64.220  1.00  0.00           O
ATOM   1952  N   PHE D   4      69.850  59.730  65.800  1.00  0.00           N
ATOM   1953  HN  PHE D   4      68.960  59.370  66.050  1.00  0.00           H
ATOM   1954  CA  PHE D   4      70.280  60.900  66.510  1.00  0.00           C
ATOM   1955  HA  PHE D   4      71.340  61.100  66.470  1.00  0.00           H
ATOM   1956  CB  PHE D   4      69.680  62.210  65.850  1.00  0.00           C
ATOM   1957  HB1 PHE D   4      68.570  62.210  65.870  1.00  0.00           H
ATOM   1958  HB2 PHE D   4      69.980  62.240  64.780  1.00  0.00           H
ATOM   1959  CG  PHE D   4      70.270  63.510  66.480  1.00  0.00           C
ATOM   1960  CD1 PHE D   4      71.570  64.070  66.100  1.00  0.00           C
ATOM   1961  HD1 PHE D   4      72.120  63.690  65.250  1.00  0.00           H
ATOM   1962  CE1 PHE D   4      72.160  65.130  66.760  1.00  0.00           C
ATOM   1963  HE1 PHE D   4      73.170  65.350  66.460  1.00  0.00           H
ATOM   1964  CZ  PHE D   4      71.440  65.680  67.850  1.00  0.00           C
ATOM   1965  HZ  PHE D   4      71.960  66.410  68.460  1.00  0.00           H
ATOM   1966  CD2 PHE D   4      69.630  64.150  67.560  1.00  0.00           C
ATOM   1967  HD2 PHE D   4      68.610  63.950  67.840  1.00  0.00           H
ATOM   1968  CE2 PHE D   4      70.250  65.190  68.270  1.00  0.00           C
ATOM   1969  HE2 PHE D   4      69.890  65.500  69.240  1.00  0.00           H
ATOM   1970  C   PHE D   4      69.960  60.780  68.050  1.00  0.00           C
ATOM   1971  O   PHE D   4      68.850  60.390  68.340  1.00  0.00           O
ATOM   1972  N   ARG D   5      70.920  61.120  68.920  1.00  0.00           N
ATOM   1973  HN  ARG D   5      71.710  61.620  68.570  1.00  0.00           H
ATOM   1974  CA  ARG D   5      70.860  61.100  70.400  1.00  0.00           C
ATOM   1975  HA  ARG D   5      70.650  60.090  70.700  1.00  0.00           H
ATOM   1976  CB  ARG D   5      72.230  61.450  71.110  1.00  0.00           C
ATOM   1977  HB1 ARG D   5      72.110  61.650  72.190  1.00  0.00           H
ATOM   1978  HB2 ARG D   5      72.650  62.350  70.610  1.00  0.00           H
ATOM   1979  CG  ARG D   5      73.220  60.290  71.010  1.00  0.00           C
ATOM   1980  HG1 ARG D   5      73.350  59.880  69.990  1.00  0.00           H
ATOM   1981  HG2 ARG D   5      72.790  59.460  71.620  1.00  0.00           H
ATOM   1982  CD  ARG D   5      74.690  60.680  71.450  1.00  0.00           C
ATOM   1983  HD1 ARG D   5      74.930  61.690  71.050  1.00  0.00           H
ATOM   1984  HD2 ARG D   5      75.460  59.920  71.200  1.00  0.00           H
ATOM   1985  NE  ARG D   5      74.610  60.790  72.960  1.00  0.00           N
ATOM   1986  HE  ARG D   5      73.740  60.660  73.430  1.00  0.00           H
ATOM   1987  CZ  ARG D   5      75.690  60.880  73.770  1.00  0.00           C
ATOM   1988  NH1 ARG D   5      76.890  60.900  73.310  1.00  0.00           N
ATOM   1989 HH11 ARG D   5      76.990  61.230  72.370  1.00  0.00           H
ATOM   1990 HH12 ARG D   5      77.680  60.690  73.880  1.00  0.00           H
ATOM   1991  NH2 ARG D   5      75.370  60.750  75.050  1.00  0.00           N
ATOM   1992 HH21 ARG D   5      74.380  60.750  75.210  1.00  0.00           H
ATOM   1993 HH22 ARG D   5      76.010  60.580  75.810  1.00  0.00           H
ATOM   1994  C   ARG D   5      69.860  62.020  70.980  1.00  0.00           C
ATOM   1995  O   ARG D   5      69.590  63.110  70.470  1.00  0.00           O
ATOM   1996  N   HIS D   6      69.180  61.610  72.060  1.00  0.00           N
ATOM   1997  HN  HIS D   6      69.250  60.650  72.330  1.00  0.00           H
ATOM   1998  CA  HIS D   6      68.270  62.420  72.860  1.00  0.00           C
ATOM   1999  HA  HIS D   6      67.940  63.250  72.220  1.00  0.00           H
ATOM   2000  CB  HIS D   6      67.140  61.690  73.670  1.00  0.00           C
ATOM   2001  HB1 HIS D   6      66.420  61.200  72.990  1.00  0.00           H
ATOM   2002  HB2 HIS D   6      66.520  62.480  74.160  1.00  0.00           H
ATOM   2003  ND1 HIS D   6      68.330  59.670  74.480  1.00  0.00           N
ATOM   2004  CG  HIS D   6      67.670  60.870  74.790  1.00  0.00           C
ATOM   2005  CE1 HIS D   6      68.620  59.080  75.610  1.00  0.00           C
ATOM   2006  HE1 HIS D   6      69.140  58.140  75.790  1.00  0.00           H
ATOM   2007  NE2 HIS D   6      68.250  59.830  76.680  1.00  0.00           N
ATOM   2008  HE2 HIS D   6      68.350  59.570  77.640  1.00  0.00           H
ATOM   2009  CD2 HIS D   6      67.620  61.030  76.130  1.00  0.00           C
ATOM   2010  HD2 HIS D   6      67.140  61.760  76.760  1.00  0.00           H
ATOM   2011  C   HIS D   6      69.180  63.150  73.820  1.00  0.00           C
ATOM   2012  O   HIS D   6      68.840  64.150  74.500  1.00  0.00           O
ATOM   2013  N   ASP D   7      70.430  62.660  74.010  1.00  0.00           N
ATOM   2014  HN  ASP D   7      70.630  61.750  73.650  1.00  0.00           H
ATOM   2015  CA  ASP D   7      71.350  63.080  75.070  1.00  0.00           C
ATOM   2016  HA  ASP D   7      71.040  64.000  75.530  1.00  0.00           H
ATOM   2017  CB  ASP D   7      71.320  61.960  76.150  1.00  0.00           C
ATOM   2018  HB1 ASP D   7      70.250  61.670  76.220  1.00  0.00           H
ATOM   2019  HB2 ASP D   7      71.780  62.280  77.110  1.00  0.00           H
ATOM   2020  CG  ASP D   7      72.080  60.690  75.730  1.00  0.00           C
ATOM   2021  OD1 ASP D   7      72.400  59.900  76.630  1.00  0.00           O
ATOM   2022  OD2 ASP D   7      72.380  60.580  74.500  1.00  0.00           O
ATOM   2023  C   ASP D   7      72.670  63.530  74.430  1.00  0.00           C
ATOM   2024  O   ASP D   7      72.810  63.550  73.230  1.00  0.00           O
ATOM   2025  N   SER D   8      73.690  63.980  75.240  1.00  0.00           N
ATOM   2026  HN  SER D   8      73.540  63.970  76.230  1.00  0.00           H
ATOM   2027  CA  SER D   8      74.880  64.690  74.810  1.00  0.00           C
ATOM   2028  HA  SER D   8      75.020  64.500  73.750  1.00  0.00           H
ATOM   2029  CB  SER D   8      74.660  66.230  75.070  1.00  0.00           C
ATOM   2030  HB1 SER D   8      74.460  66.430  76.140  1.00  0.00           H
ATOM   2031  HB2 SER D   8      73.700  66.470  74.560  1.00  0.00           H
ATOM   2032  OG  SER D   8      75.790  66.950  74.490  1.00  0.00           O
ATOM   2033  HG1 SER D   8      75.870  66.930  73.540  1.00  0.00           H
ATOM   2034  C   SER D   8      76.070  64.220  75.560  1.00  0.00           C
ATOM   2035  O   SER D   8      76.110  64.190  76.790  1.00  0.00           O
ATOM   2036  N   GLY D   9      77.190  63.910  74.900  1.00  0.00           N
ATOM   2037  HN  GLY D   9      77.100  64.030  73.910  1.00  0.00           H
ATOM   2038  CA  GLY D   9      78.400  63.380  75.420  1.00  0.00           C
ATOM   2039  HA1 GLY D   9      78.140  62.440  75.900  1.00  0.00           H
ATOM   2040  HA2 GLY D   9      79.010  63.110  74.570  1.00  0.00           H
ATOM   2041  C   GLY D   9      79.230  64.330  76.370  1.00  0.00           C
ATOM   2042  O   GLY D   9      78.850  65.390  76.910  1.00  0.00           O
ATOM   2043  N   TYR D  10      80.480  63.840  76.560  1.00  0.00           N
ATOM   2044  HN  TYR D  10      80.910  63.130  76.010  1.00  0.00           H
ATOM   2045  CA  TYR D  10      81.390  64.430  77.500  1.00  0.00           C
ATOM   2046  HA  TYR D  10      80.660  64.740  78.230  1.00  0.00           H
ATOM   2047  CB  TYR D  10      82.470  63.370  77.940  1.00  0.00           C
ATOM   2048  HB1 TYR D  10      83.350  63.730  78.520  1.00  0.00           H
ATOM   2049  HB2 TYR D  10      82.830  62.990  76.960  1.00  0.00           H
ATOM   2050  CG  TYR D  10      81.890  62.140  78.590  1.00  0.00           C
ATOM   2051  CD1 TYR D  10      82.300  60.850  78.140  1.00  0.00           C
ATOM   2052  HD1 TYR D  10      83.240  60.740  77.610  1.00  0.00           H
ATOM   2053  CE1 TYR D  10      81.630  59.690  78.610  1.00  0.00           C
ATOM   2054  HE1 TYR D  10      81.990  58.700  78.420  1.00  0.00           H
ATOM   2055  CZ  TYR D  10      80.530  59.860  79.460  1.00  0.00           C
ATOM   2056  OH  TYR D  10      79.790  58.750  79.800  1.00  0.00           O
ATOM   2057  HH  TYR D  10      78.860  58.980  79.740  1.00  0.00           H
ATOM   2058  CD2 TYR D  10      80.730  62.300  79.390  1.00  0.00           C
ATOM   2059  HD2 TYR D  10      80.450  63.280  79.760  1.00  0.00           H
ATOM   2060  CE2 TYR D  10      80.000  61.120  79.720  1.00  0.00           C
ATOM   2061  HE2 TYR D  10      79.120  61.100  80.340  1.00  0.00           H
ATOM   2062  C   TYR D  10      82.120  65.670  76.930  1.00  0.00           C
ATOM   2063  O   TYR D  10      82.870  65.570  75.970  1.00  0.00           O
ATOM   2064  N   GLU D  11      81.830  66.900  77.590  1.00  0.00           N
ATOM   2065  HN  GLU D  11      81.320  66.750  78.430  1.00  0.00           H
ATOM   2066  CA  GLU D  11      82.420  68.150  77.160  1.00  0.00           C
ATOM   2067  HA  GLU D  11      82.720  68.140  76.120  1.00  0.00           H
ATOM   2068  CB  GLU D  11      81.490  69.430  77.290  1.00  0.00           C
ATOM   2069  HB1 GLU D  11      82.000  70.360  76.980  1.00  0.00           H
ATOM   2070  HB2 GLU D  11      81.260  69.610  78.360  1.00  0.00           H
ATOM   2071  CG  GLU D  11      80.310  69.120  76.370  1.00  0.00           C
ATOM   2072  HG1 GLU D  11      79.930  68.110  76.650  1.00  0.00           H
ATOM   2073  HG2 GLU D  11      80.600  68.980  75.310  1.00  0.00           H
ATOM   2074  CD  GLU D  11      79.150  70.090  76.580  1.00  0.00           C
ATOM   2075  OE1 GLU D  11      79.140  70.950  77.530  1.00  0.00           O
ATOM   2076  OE2 GLU D  11      78.170  70.060  75.780  1.00  0.00           O
ATOM   2077  C   GLU D  11      83.690  68.510  77.900  1.00  0.00           C
ATOM   2078  O   GLU D  11      83.770  68.660  79.120  1.00  0.00           O
ATOM   2079  N   VAL D  12      84.780  68.760  77.110  1.00  0.00           N
ATOM   2080  HN  VAL D  12      84.710  68.600  76.130  1.00  0.00           H
ATOM   2081  CA  VAL D  12      86.120  68.980  77.640  1.00  0.00           C
ATOM   2082  HA  VAL D  12      86.360  68.040  78.090  1.00  0.00           H
ATOM   2083  CB  VAL D  12      87.120  69.140  76.460  1.00  0.00           C
ATOM   2084  HB  VAL D  12      88.120  69.240  76.930  1.00  0.00           H
ATOM   2085  CG1 VAL D  12      87.070  67.830  75.610  1.00  0.00           C
ATOM   2086 HG11 VAL D  12      86.100  67.560  75.150  1.00  0.00           H
ATOM   2087 HG12 VAL D  12      87.790  67.870  74.770  1.00  0.00           H
ATOM   2088 HG13 VAL D  12      87.570  67.040  76.200  1.00  0.00           H
ATOM   2089  CG2 VAL D  12      86.920  70.400  75.600  1.00  0.00           C
ATOM   2090 HG21 VAL D  12      85.890  70.540  75.240  1.00  0.00           H
ATOM   2091 HG22 VAL D  12      87.040  71.310  76.230  1.00  0.00           H
ATOM   2092 HG23 VAL D  12      87.480  70.370  74.650  1.00  0.00           H
ATOM   2093  C   VAL D  12      86.270  70.020  78.720  1.00  0.00           C
ATOM   2094  O   VAL D  12      86.980  69.880  79.730  1.00  0.00           O
ATOM   2095  N   HIS D  13      85.660  71.150  78.530  1.00  0.00           N
ATOM   2096  HN  HIS D  13      84.940  71.130  77.830  1.00  0.00           H
ATOM   2097  CA  HIS D  13      85.700  72.350  79.300  1.00  0.00           C
ATOM   2098  HA  HIS D  13      86.640  72.540  79.800  1.00  0.00           H
ATOM   2099  CB  HIS D  13      85.760  73.590  78.280  1.00  0.00           C
ATOM   2100  HB1 HIS D  13      86.820  73.600  77.960  1.00  0.00           H
ATOM   2101  HB2 HIS D  13      85.520  74.570  78.720  1.00  0.00           H
ATOM   2102  ND1 HIS D  13      83.750  72.870  76.830  1.00  0.00           N
ATOM   2103  HD1 HIS D  13      83.090  73.180  77.510  1.00  0.00           H
ATOM   2104  CG  HIS D  13      85.060  73.270  76.960  1.00  0.00           C
ATOM   2105  CE1 HIS D  13      83.410  72.960  75.570  1.00  0.00           C
ATOM   2106  HE1 HIS D  13      82.430  72.690  75.180  1.00  0.00           H
ATOM   2107  NE2 HIS D  13      84.420  73.250  74.780  1.00  0.00           N
ATOM   2108  CD2 HIS D  13      85.500  73.550  75.650  1.00  0.00           C
ATOM   2109  HD2 HIS D  13      86.470  73.790  75.240  1.00  0.00           H
ATOM   2110  C   HIS D  13      84.740  72.450  80.450  1.00  0.00           C
ATOM   2111  O   HIS D  13      84.530  73.490  81.070  1.00  0.00           O
ATOM   2112  N   HIS D  14      83.960  71.380  80.820  1.00  0.00           N
ATOM   2113  HN  HIS D  14      84.040  70.600  80.190  1.00  0.00           H
ATOM   2114  CA  HIS D  14      82.930  71.340  81.810  1.00  0.00           C
ATOM   2115  HA  HIS D  14      82.290  72.170  81.520  1.00  0.00           H
ATOM   2116  CB  HIS D  14      82.210  70.080  81.740  1.00  0.00           C
ATOM   2117  HB1 HIS D  14      82.900  69.220  81.960  1.00  0.00           H
ATOM   2118  HB2 HIS D  14      81.850  69.910  80.700  1.00  0.00           H
ATOM   2119  ND1 HIS D  14      80.110  71.010  82.510  1.00  0.00           N
ATOM   2120  CG  HIS D  14      80.990  69.990  82.580  1.00  0.00           C
ATOM   2121  CE1 HIS D  14      79.170  70.720  83.360  1.00  0.00           C
ATOM   2122  HE1 HIS D  14      78.430  71.480  83.570  1.00  0.00           H
ATOM   2123  NE2 HIS D  14      79.340  69.570  83.980  1.00  0.00           N
ATOM   2124  HE2 HIS D  14      78.740  69.190  84.680  1.00  0.00           H
ATOM   2125  CD2 HIS D  14      80.500  69.040  83.470  1.00  0.00           C
ATOM   2126  HD2 HIS D  14      80.890  68.070  83.770  1.00  0.00           H
ATOM   2127  C   HIS D  14      83.470  71.690  83.250  1.00  0.00           C
ATOM   2128  O   HIS D  14      84.490  71.100  83.620  1.00  0.00           O
ATOM   2129  N   GLN D  15      82.650  72.440  84.030  1.00  0.00           N
ATOM   2130  HN  GLN D  15      81.800  72.800  83.660  1.00  0.00           H
ATOM   2131  CA  GLN D  15      82.920  72.960  85.380  1.00  0.00           C
ATOM   2132  HA  GLN D  15      83.960  72.750  85.610  1.00  0.00           H
ATOM   2133  CB  GLN D  15      82.710  74.470  85.550  1.00  0.00           C
ATOM   2134  HB1 GLN D  15      82.580  74.830  86.600  1.00  0.00           H
ATOM   2135  HB2 GLN D  15      81.740  74.810  85.120  1.00  0.00           H
ATOM   2136  CG  GLN D  15      83.830  75.280  84.830  1.00  0.00           C
ATOM   2137  HG1 GLN D  15      84.030  76.230  85.380  1.00  0.00           H
ATOM   2138  HG2 GLN D  15      83.460  75.570  83.830  1.00  0.00           H
ATOM   2139  CD  GLN D  15      85.150  74.570  84.730  1.00  0.00           C
ATOM   2140  OE1 GLN D  15      85.750  74.310  85.740  1.00  0.00           O
ATOM   2141  NE2 GLN D  15      85.690  74.220  83.520  1.00  0.00           N
ATOM   2142 HE21 GLN D  15      85.110  74.250  82.700  1.00  0.00           H
ATOM   2143 HE22 GLN D  15      86.570  73.760  83.430  1.00  0.00           H
ATOM   2144  C   GLN D  15      81.960  72.240  86.270  1.00  0.00           C
ATOM   2145  O   GLN D  15      80.770  72.400  86.150  1.00  0.00           O
ATOM   2146  N   LYS D  16      82.410  71.460  87.280  1.00  0.00           N
ATOM   2147  HN  LYS D  16      83.340  71.090  87.270  1.00  0.00           H
ATOM   2148  CA  LYS D  16      81.500  70.750  88.240  1.00  0.00           C
ATOM   2149  HA  LYS D  16      80.500  71.100  88.070  1.00  0.00           H
ATOM   2150  CB  LYS D  16      81.540  69.170  88.150  1.00  0.00           C
ATOM   2151  HB1 LYS D  16      80.800  68.740  88.870  1.00  0.00           H
ATOM   2152  HB2 LYS D  16      82.540  68.840  88.510  1.00  0.00           H
ATOM   2153  CG  LYS D  16      81.210  68.620  86.750  1.00  0.00           C
ATOM   2154  HG1 LYS D  16      82.030  68.880  86.050  1.00  0.00           H
ATOM   2155  HG2 LYS D  16      80.260  69.080  86.390  1.00  0.00           H
ATOM   2156  CD  LYS D  16      81.050  67.100  86.660  1.00  0.00           C
ATOM   2157  HD1 LYS D  16      80.220  66.820  87.350  1.00  0.00           H
ATOM   2158  HD2 LYS D  16      80.710  66.860  85.630  1.00  0.00           H
ATOM   2159  CE  LYS D  16      82.350  66.310  86.960  1.00  0.00           C
ATOM   2160  HE1 LYS D  16      82.830  66.540  87.940  1.00  0.00           H
ATOM   2161  HE2 LYS D  16      83.040  66.580  86.130  1.00  0.00           H
ATOM   2162  NZ  LYS D  16      82.100  64.950  86.880  1.00  0.00           N
ATOM   2163  HZ1 LYS D  16      81.240  64.700  86.360  1.00  0.00           H
ATOM   2164  HZ2 LYS D  16      82.930  64.430  86.520  1.00  0.00           H
ATOM   2165  HZ3 LYS D  16      82.000  64.610  87.860  1.00  0.00           H
ATOM   2166  C   LYS D  16      81.910  71.200  89.600  1.00  0.00           C
ATOM   2167  O   LYS D  16      83.080  71.330  90.000  1.00  0.00           O
ATOM   2168  N   LEU D  17      80.810  71.500  90.410  1.00  0.00           N
ATOM   2169  HN  LEU D  17      79.950  71.480  89.910  1.00  0.00           H
ATOM   2170  CA  LEU D  17      80.980  71.670  91.850  1.00  0.00           C
ATOM   2171  HA  LEU D  17      81.770  71.020  92.180  1.00  0.00           H
ATOM   2172  CB  LEU D  17      81.320  73.110  92.320  1.00  0.00           C
ATOM   2173  HB1 LEU D  17      80.780  73.740  91.570  1.00  0.00           H
ATOM   2174  HB2 LEU D  17      82.400  73.380  92.310  1.00  0.00           H
ATOM   2175  CG  LEU D  17      80.850  73.600  93.680  1.00  0.00           C
ATOM   2176  HG  LEU D  17      79.780  73.320  93.820  1.00  0.00           H
ATOM   2177  CD1 LEU D  17      81.560  72.940  94.910  1.00  0.00           C
ATOM   2178 HD11 LEU D  17      81.390  71.860  94.760  1.00  0.00           H
ATOM   2179 HD12 LEU D  17      82.660  73.140  94.870  1.00  0.00           H
ATOM   2180 HD13 LEU D  17      81.100  73.280  95.870  1.00  0.00           H
ATOM   2181  CD2 LEU D  17      80.920  75.150  93.680  1.00  0.00           C
ATOM   2182 HD21 LEU D  17      80.640  75.600  94.660  1.00  0.00           H
ATOM   2183 HD22 LEU D  17      81.890  75.590  93.380  1.00  0.00           H
ATOM   2184 HD23 LEU D  17      80.270  75.580  92.880  1.00  0.00           H
ATOM   2185  C   LEU D  17      79.710  71.190  92.400  1.00  0.00           C
ATOM   2186  O   LEU D  17      78.550  71.570  92.020  1.00  0.00           O
ATOM   2187  N   VAL D  18      79.750  70.230  93.390  1.00  0.00           N
ATOM   2188  HN  VAL D  18      80.680  69.950  93.610  1.00  0.00           H
ATOM   2189  CA  VAL D  18      78.740  69.850  94.320  1.00  0.00           C
ATOM   2190  HA  VAL D  18      77.850  70.440  94.160  1.00  0.00           H
ATOM   2191  CB  VAL D  18      78.180  68.420  94.140  1.00  0.00           C
ATOM   2192  HB  VAL D  18      78.930  67.610  94.280  1.00  0.00           H
ATOM   2193  CG1 VAL D  18      76.920  68.250  95.050  1.00  0.00           C
ATOM   2194 HG11 VAL D  18      76.110  68.840  94.590  1.00  0.00           H
ATOM   2195 HG12 VAL D  18      76.590  67.190  95.110  1.00  0.00           H
ATOM   2196 HG13 VAL D  18      77.100  68.560  96.100  1.00  0.00           H
ATOM   2197  CG2 VAL D  18      77.660  68.390  92.680  1.00  0.00           C
ATOM   2198 HG21 VAL D  18      78.540  68.530  92.000  1.00  0.00           H
ATOM   2199 HG22 VAL D  18      77.000  67.520  92.470  1.00  0.00           H
ATOM   2200 HG23 VAL D  18      77.030  69.280  92.510  1.00  0.00           H
ATOM   2201  C   VAL D  18      79.220  70.020  95.770  1.00  0.00           C
ATOM   2202  O   VAL D  18      80.280  69.590  96.160  1.00  0.00           O
ATOM   2203  N   PHE D  19      78.480  70.720  96.600  1.00  0.00           N
ATOM   2204  HN  PHE D  19      77.630  71.150  96.310  1.00  0.00           H
ATOM   2205  CA  PHE D  19      78.670  70.680  98.040  1.00  0.00           C
ATOM   2206  HA  PHE D  19      79.500  70.060  98.350  1.00  0.00           H
ATOM   2207  CB  PHE D  19      79.090  72.110  98.490  1.00  0.00           C
ATOM   2208  HB1 PHE D  19      78.290  72.800  98.190  1.00  0.00           H
ATOM   2209  HB2 PHE D  19      80.070  72.240  97.980  1.00  0.00           H
ATOM   2210  CG  PHE D  19      79.360  72.350  99.890  1.00  0.00           C
ATOM   2211  CD1 PHE D  19      79.410  73.670 100.320  1.00  0.00           C
ATOM   2212  HD1 PHE D  19      79.340  74.530  99.680  1.00  0.00           H
ATOM   2213  CE1 PHE D  19      79.530  74.000 101.720  1.00  0.00           C
ATOM   2214  HE1 PHE D  19      79.440  75.050 101.970  1.00  0.00           H
ATOM   2215  CZ  PHE D  19      79.650  72.970 102.650  1.00  0.00           C
ATOM   2216  HZ  PHE D  19      79.770  73.100 103.710  1.00  0.00           H
ATOM   2217  CD2 PHE D  19      79.530  71.360 100.850  1.00  0.00           C
ATOM   2218  HD2 PHE D  19      79.540  70.360 100.430  1.00  0.00           H
ATOM   2219  CE2 PHE D  19      79.580  71.650 102.220  1.00  0.00           C
ATOM   2220  HE2 PHE D  19      79.790  70.870 102.930  1.00  0.00           H
ATOM   2221  C   PHE D  19      77.420  70.160  98.700  1.00  0.00           C
ATOM   2222  O   PHE D  19      76.330  70.650  98.480  1.00  0.00           O
ATOM   2223  N   PHE D  20      77.550  69.100  99.490  1.00  0.00           N
ATOM   2224  HN  PHE D  20      78.480  68.740  99.520  1.00  0.00           H
ATOM   2225  CA  PHE D  20      76.500  68.320 100.140  1.00  0.00           C
ATOM   2226  HA  PHE D  20      77.090  67.580 100.640  1.00  0.00           H
ATOM   2227  CB  PHE D  20      75.560  69.190 101.060  1.00  0.00           C
ATOM   2228  HB1 PHE D  20      74.800  68.580 101.590  1.00  0.00           H
ATOM   2229  HB2 PHE D  20      75.060  69.990 100.470  1.00  0.00           H
ATOM   2230  CG  PHE D  20      76.360  69.910 102.150  1.00  0.00           C
ATOM   2231  CD1 PHE D  20      77.010  69.030 103.060  1.00  0.00           C
ATOM   2232  HD1 PHE D  20      77.170  67.970 102.880  1.00  0.00           H
ATOM   2233  CE1 PHE D  20      77.370  69.490 104.330  1.00  0.00           C
ATOM   2234  HE1 PHE D  20      77.900  68.880 105.050  1.00  0.00           H
ATOM   2235  CZ  PHE D  20      77.060  70.770 104.680  1.00  0.00           C
ATOM   2236  HZ  PHE D  20      77.410  71.170 105.620  1.00  0.00           H
ATOM   2237  CD2 PHE D  20      76.050  71.230 102.600  1.00  0.00           C
ATOM   2238  HD2 PHE D  20      75.430  71.810 101.940  1.00  0.00           H
ATOM   2239  CE2 PHE D  20      76.470  71.690 103.840  1.00  0.00           C
ATOM   2240  HE2 PHE D  20      76.460  72.730 104.160  1.00  0.00           H
ATOM   2241  C   PHE D  20      75.770  67.480  99.060  1.00  0.00           C
ATOM   2242  O   PHE D  20      74.880  67.920  98.330  1.00  0.00           O
ATOM   2243  N   ALA D  21      76.000  66.160  99.040  1.00  0.00           N
ATOM   2244  HN  ALA D  21      76.800  65.850  99.550  1.00  0.00           H
ATOM   2245  CA  ALA D  21      75.250  65.160  98.240  1.00  0.00           C
ATOM   2246  HA  ALA D  21      74.500  65.680  97.650  1.00  0.00           H
ATOM   2247  CB  ALA D  21      76.260  64.460  97.270  1.00  0.00           C
ATOM   2248  HB1 ALA D  21      76.250  65.090  96.360  1.00  0.00           H
ATOM   2249  HB2 ALA D  21      77.260  64.470  97.750  1.00  0.00           H
ATOM   2250  HB3 ALA D  21      75.960  63.460  96.870  1.00  0.00           H
ATOM   2251  C   ALA D  21      74.470  64.110  99.130  1.00  0.00           C
ATOM   2252  O   ALA D  21      73.890  63.130  98.660  1.00  0.00           O
ATOM   2253  N   GLU D  22      74.500  64.330 100.410  1.00  0.00           N
ATOM   2254  HN  GLU D  22      75.050  65.160 100.530  1.00  0.00           H
ATOM   2255  CA  GLU D  22      73.990  63.630 101.550  1.00  0.00           C
ATOM   2256  HA  GLU D  22      73.100  63.080 101.300  1.00  0.00           H
ATOM   2257  CB  GLU D  22      75.080  62.720 102.210  1.00  0.00           C
ATOM   2258  HB1 GLU D  22      74.720  62.160 103.100  1.00  0.00           H
ATOM   2259  HB2 GLU D  22      75.950  63.370 102.460  1.00  0.00           H
ATOM   2260  CG  GLU D  22      75.540  61.620 101.200  1.00  0.00           C
ATOM   2261  HG1 GLU D  22      76.220  60.990 101.820  1.00  0.00           H
ATOM   2262  HG2 GLU D  22      76.030  62.070 100.310  1.00  0.00           H
ATOM   2263  CD  GLU D  22      74.350  60.720 100.670  1.00  0.00           C
ATOM   2264  OE1 GLU D  22      73.350  60.460 101.350  1.00  0.00           O
ATOM   2265  OE2 GLU D  22      74.560  60.230  99.560  1.00  0.00           O
ATOM   2266  C   GLU D  22      73.500  64.470 102.730  1.00  0.00           C
ATOM   2267  O   GLU D  22      73.970  65.510 103.120  1.00  0.00           O
ATOM   2268  N   ASP D  23      72.380  64.010 103.280  1.00  0.00           N
ATOM   2269  HN  ASP D  23      71.940  63.240 102.820  1.00  0.00           H
ATOM   2270  CA  ASP D  23      71.930  64.470 104.670  1.00  0.00           C
ATOM   2271  HA  ASP D  23      71.790  65.540 104.620  1.00  0.00           H
ATOM   2272  CB  ASP D  23      70.520  63.800 105.130  1.00  0.00           C
ATOM   2273  HB1 ASP D  23      70.700  62.700 105.260  1.00  0.00           H
ATOM   2274  HB2 ASP D  23      69.800  63.910 104.290  1.00  0.00           H
ATOM   2275  CG  ASP D  23      69.880  64.280 106.470  1.00  0.00           C
ATOM   2276  OD1 ASP D  23      68.870  63.660 106.910  1.00  0.00           O
ATOM   2277  OD2 ASP D  23      70.240  65.320 107.070  1.00  0.00           O
ATOM   2278  C   ASP D  23      72.950  64.220 105.820  1.00  0.00           C
ATOM   2279  O   ASP D  23      73.660  63.150 105.860  1.00  0.00           O
ATOM   2280  N   VAL D  24      73.260  65.220 106.670  1.00  0.00           N
ATOM   2281  HN  VAL D  24      72.950  66.160 106.560  1.00  0.00           H
ATOM   2282  CA  VAL D  24      74.310  65.130 107.670  1.00  0.00           C
ATOM   2283  HA  VAL D  24      74.890  64.240 107.540  1.00  0.00           H
ATOM   2284  CB  VAL D  24      75.300  66.310 107.610  1.00  0.00           C
ATOM   2285  HB  VAL D  24      76.220  66.060 108.170  1.00  0.00           H
ATOM   2286  CG1 VAL D  24      75.840  66.380 106.160  1.00  0.00           C
ATOM   2287 HG11 VAL D  24      75.100  66.290 105.340  1.00  0.00           H
ATOM   2288 HG12 VAL D  24      76.340  67.350 106.000  1.00  0.00           H
ATOM   2289 HG13 VAL D  24      76.660  65.670 105.960  1.00  0.00           H
ATOM   2290  CG2 VAL D  24      74.630  67.680 108.110  1.00  0.00           C
ATOM   2291 HG21 VAL D  24      73.780  67.870 107.420  1.00  0.00           H
ATOM   2292 HG22 VAL D  24      74.240  67.790 109.140  1.00  0.00           H
ATOM   2293 HG23 VAL D  24      75.400  68.440 107.890  1.00  0.00           H
ATOM   2294  C   VAL D  24      73.770  65.090 109.030  1.00  0.00           C
ATOM   2295  O   VAL D  24      74.490  65.020 110.000  1.00  0.00           O
ATOM   2296  N   GLY D  25      72.510  65.210 109.180  1.00  0.00           N
ATOM   2297  HN  GLY D  25      72.000  65.230 108.320  1.00  0.00           H
ATOM   2298  CA  GLY D  25      71.750  65.210 110.410  1.00  0.00           C
ATOM   2299  HA1 GLY D  25      70.710  65.210 110.110  1.00  0.00           H
ATOM   2300  HA2 GLY D  25      72.170  64.420 111.020  1.00  0.00           H
ATOM   2301  C   GLY D  25      71.880  66.540 111.220  1.00  0.00           C
ATOM   2302  O   GLY D  25      72.220  66.500 112.430  1.00  0.00           O
ATOM   2303  N   SER D  26      71.580  67.730 110.550  1.00  0.00           N
ATOM   2304  HN  SER D  26      71.280  67.620 109.610  1.00  0.00           H
ATOM   2305  CA  SER D  26      71.530  69.110 111.050  1.00  0.00           C
ATOM   2306  HA  SER D  26      70.700  69.570 110.530  1.00  0.00           H
ATOM   2307  CB  SER D  26      71.350  69.400 112.550  1.00  0.00           C
ATOM   2308  HB1 SER D  26      72.300  69.000 112.970  1.00  0.00           H
ATOM   2309  HB2 SER D  26      70.470  68.790 112.820  1.00  0.00           H
ATOM   2310  OG  SER D  26      71.240  70.740 112.950  1.00  0.00           O
ATOM   2311  HG1 SER D  26      71.000  70.780 113.880  1.00  0.00           H
ATOM   2312  C   SER D  26      72.670  69.920 110.520  1.00  0.00           C
ATOM   2313  O   SER D  26      73.790  69.990 111.080  1.00  0.00           O
ATOM   2314  N   ASN D  27      72.400  70.720 109.460  1.00  0.00           N
ATOM   2315  HN  ASN D  27      71.490  70.580 109.080  1.00  0.00           H
ATOM   2316  CA  ASN D  27      73.370  71.600 108.780  1.00  0.00           C
ATOM   2317  HA  ASN D  27      74.360  71.170 108.770  1.00  0.00           H
ATOM   2318  CB  ASN D  27      72.920  71.920 107.260  1.00  0.00           C
ATOM   2319  HB1 ASN D  27      73.680  72.490 106.710  1.00  0.00           H
ATOM   2320  HB2 ASN D  27      71.950  72.470 107.190  1.00  0.00           H
ATOM   2321  CG  ASN D  27      72.660  70.600 106.480  1.00  0.00           C
ATOM   2322  OD1 ASN D  27      71.480  70.230 106.500  1.00  0.00           O
ATOM   2323  ND2 ASN D  27      73.620  70.020 105.740  1.00  0.00           N
ATOM   2324 HD21 ASN D  27      73.420  69.080 105.460  1.00  0.00           H
ATOM   2325 HD22 ASN D  27      74.540  70.370 105.560  1.00  0.00           H
ATOM   2326  C   ASN D  27      73.520  72.870 109.520  1.00  0.00           C
ATOM   2327  O   ASN D  27      72.570  73.630 109.570  1.00  0.00           O
ATOM   2328  N   LYS D  28      74.710  73.130 109.970  1.00  0.00           N
ATOM   2329  HN  LYS D  28      75.480  72.540 109.730  1.00  0.00           H
ATOM   2330  CA  LYS D  28      75.100  74.360 110.640  1.00  0.00           C
ATOM   2331  HA  LYS D  28      74.340  75.080 110.400  1.00  0.00           H
ATOM   2332  CB  LYS D  28      75.190  74.260 112.200  1.00  0.00           C
ATOM   2333  HB1 LYS D  28      75.530  75.250 112.560  1.00  0.00           H
ATOM   2334  HB2 LYS D  28      75.960  73.510 112.480  1.00  0.00           H
ATOM   2335  CG  LYS D  28      73.780  73.970 112.760  1.00  0.00           C
ATOM   2336  HG1 LYS D  28      73.560  72.870 112.690  1.00  0.00           H
ATOM   2337  HG2 LYS D  28      73.060  74.600 112.190  1.00  0.00           H
ATOM   2338  CD  LYS D  28      73.560  74.400 114.230  1.00  0.00           C
ATOM   2339  HD1 LYS D  28      73.870  75.470 114.310  1.00  0.00           H
ATOM   2340  HD2 LYS D  28      72.460  74.360 114.420  1.00  0.00           H
ATOM   2341  CE  LYS D  28      74.380  73.650 115.310  1.00  0.00           C
ATOM   2342  HE1 LYS D  28      74.280  74.120 116.300  1.00  0.00           H
ATOM   2343  HE2 LYS D  28      75.450  73.630 115.020  1.00  0.00           H
ATOM   2344  NZ  LYS D  28      73.910  72.240 115.430  1.00  0.00           N
ATOM   2345  HZ1 LYS D  28      74.270  71.720 116.250  1.00  0.00           H
ATOM   2346  HZ2 LYS D  28      72.870  72.240 115.540  1.00  0.00           H
ATOM   2347  HZ3 LYS D  28      74.220  71.720 114.590  1.00  0.00           H
ATOM   2348  C   LYS D  28      76.390  74.850 110.030  1.00  0.00           C
ATOM   2349  O   LYS D  28      77.180  74.080 109.510  1.00  0.00           O
ATOM   2350  N   GLY D  29      76.530  76.220 110.050  1.00  0.00           N
ATOM   2351  HN  GLY D  29      75.780  76.830 110.260  1.00  0.00           H
ATOM   2352  CA  GLY D  29      77.790  76.990 109.710  1.00  0.00           C
ATOM   2353  HA1 GLY D  29      77.470  78.020 109.650  1.00  0.00           H
ATOM   2354  HA2 GLY D  29      78.600  76.800 110.390  1.00  0.00           H
ATOM   2355  C   GLY D  29      78.420  76.690 108.360  1.00  0.00           C
ATOM   2356  O   GLY D  29      79.630  76.740 108.280  1.00  0.00           O
ATOM   2357  N   ALA D  30      77.700  76.390 107.290  1.00  0.00           N
ATOM   2358  HN  ALA D  30      76.710  76.420 107.410  1.00  0.00           H
ATOM   2359  CA  ALA D  30      78.310  76.250 105.920  1.00  0.00           C
ATOM   2360  HA  ALA D  30      79.080  75.510 106.060  1.00  0.00           H
ATOM   2361  CB  ALA D  30      77.390  75.370 105.010  1.00  0.00           C
ATOM   2362  HB1 ALA D  30      77.390  74.320 105.320  1.00  0.00           H
ATOM   2363  HB2 ALA D  30      76.330  75.700 105.020  1.00  0.00           H
ATOM   2364  HB3 ALA D  30      77.750  75.460 103.960  1.00  0.00           H
ATOM   2365  C   ALA D  30      78.870  77.590 105.290  1.00  0.00           C
ATOM   2366  O   ALA D  30      78.160  78.580 105.190  1.00  0.00           O
ATOM   2367  N   ILE D  31      80.130  77.680 104.830  1.00  0.00           N
ATOM   2368  HN  ILE D  31      80.790  76.950 104.970  1.00  0.00           H
ATOM   2369  CA  ILE D  31      80.700  78.830 104.030  1.00  0.00           C
ATOM   2370  HA  ILE D  31      79.940  79.480 103.610  1.00  0.00           H
ATOM   2371  CB  ILE D  31      81.810  79.570 104.680  1.00  0.00           C
ATOM   2372  HB  ILE D  31      82.690  78.910 104.880  1.00  0.00           H
ATOM   2373  CG2 ILE D  31      82.150  80.750 103.710  1.00  0.00           C
ATOM   2374 HG21 ILE D  31      81.220  81.340 103.610  1.00  0.00           H
ATOM   2375 HG22 ILE D  31      82.820  81.530 104.140  1.00  0.00           H
ATOM   2376 HG23 ILE D  31      82.460  80.540 102.670  1.00  0.00           H
ATOM   2377  CG1 ILE D  31      81.460  80.150 106.110  1.00  0.00           C
ATOM   2378 HG11 ILE D  31      80.990  79.370 106.730  1.00  0.00           H
ATOM   2379 HG12 ILE D  31      80.630  80.880 106.140  1.00  0.00           H
ATOM   2380  CD  ILE D  31      82.710  80.660 106.900  1.00  0.00           C
ATOM   2381  HD1 ILE D  31      83.380  79.860 107.270  1.00  0.00           H
ATOM   2382  HD2 ILE D  31      83.160  81.480 106.290  1.00  0.00           H
ATOM   2383  HD3 ILE D  31      82.380  81.110 107.860  1.00  0.00           H
ATOM   2384  C   ILE D  31      81.280  78.120 102.750  1.00  0.00           C
ATOM   2385  O   ILE D  31      82.130  77.240 102.810  1.00  0.00           O
ATOM   2386  N   ILE D  32      80.770  78.590 101.540  1.00  0.00           N
ATOM   2387  HN  ILE D  32      79.850  78.960 101.550  1.00  0.00           H
ATOM   2388  CA  ILE D  32      81.440  78.220 100.270  1.00  0.00           C
ATOM   2389  HA  ILE D  32      82.400  77.790 100.520  1.00  0.00           H
ATOM   2390  CB  ILE D  32      80.580  77.310  99.420  1.00  0.00           C
ATOM   2391  HB  ILE D  32      80.650  76.270  99.800  1.00  0.00           H
ATOM   2392  CG2 ILE D  32      79.130  77.800  99.530  1.00  0.00           C
ATOM   2393 HG21 ILE D  32      78.540  77.130  98.860  1.00  0.00           H
ATOM   2394 HG22 ILE D  32      78.700  77.700 100.560  1.00  0.00           H
ATOM   2395 HG23 ILE D  32      79.110  78.820  99.100  1.00  0.00           H
ATOM   2396  CG1 ILE D  32      81.020  77.310  97.950  1.00  0.00           C
ATOM   2397 HG11 ILE D  32      80.880  78.290  97.450  1.00  0.00           H
ATOM   2398 HG12 ILE D  32      80.320  76.590  97.490  1.00  0.00           H
ATOM   2399  CD  ILE D  32      82.450  76.780  97.660  1.00  0.00           C
ATOM   2400  HD1 ILE D  32      82.640  76.900  96.570  1.00  0.00           H
ATOM   2401  HD2 ILE D  32      83.180  77.460  98.160  1.00  0.00           H
ATOM   2402  HD3 ILE D  32      82.690  75.750  97.980  1.00  0.00           H
ATOM   2403  C   ILE D  32      81.760  79.550  99.490  1.00  0.00           C
ATOM   2404  O   ILE D  32      80.870  80.310  99.090  1.00  0.00           O
ATOM   2405  N   GLY D  33      83.030  79.800  99.240  1.00  0.00           N
ATOM   2406  HN  GLY D  33      83.750  79.310  99.710  1.00  0.00           H
ATOM   2407  CA  GLY D  33      83.470  80.860  98.360  1.00  0.00           C
ATOM   2408  HA1 GLY D  33      82.620  81.080  97.730  1.00  0.00           H
ATOM   2409  HA2 GLY D  33      83.910  81.660  98.940  1.00  0.00           H
ATOM   2410  C   GLY D  33      84.540  80.290  97.520  1.00  0.00           C
ATOM   2411  O   GLY D  33      85.400  79.540  98.000  1.00  0.00           O
ATOM   2412  N   LEU D  34      84.540  80.620  96.200  1.00  0.00           N
ATOM   2413  HN  LEU D  34      83.760  81.120  95.830  1.00  0.00           H
ATOM   2414  CA  LEU D  34      85.530  80.250  95.270  1.00  0.00           C
ATOM   2415  HA  LEU D  34      85.580  79.170  95.380  1.00  0.00           H
ATOM   2416  CB  LEU D  34      85.270  80.470  93.800  1.00  0.00           C
ATOM   2417  HB1 LEU D  34      86.140  80.140  93.200  1.00  0.00           H
ATOM   2418  HB2 LEU D  34      85.000  81.540  93.660  1.00  0.00           H
ATOM   2419  CG  LEU D  34      84.160  79.770  93.170  1.00  0.00           C
ATOM   2420  HG  LEU D  34      84.270  78.690  93.430  1.00  0.00           H
ATOM   2421  CD1 LEU D  34      82.750  80.170  93.730  1.00  0.00           C
ATOM   2422 HD11 LEU D  34      82.610  79.830  94.780  1.00  0.00           H
ATOM   2423 HD12 LEU D  34      82.560  81.240  93.510  1.00  0.00           H
ATOM   2424 HD13 LEU D  34      82.060  79.480  93.200  1.00  0.00           H
ATOM   2425  CD2 LEU D  34      84.310  79.750  91.650  1.00  0.00           C
ATOM   2426 HD21 LEU D  34      85.300  79.360  91.320  1.00  0.00           H
ATOM   2427 HD22 LEU D  34      83.630  79.030  91.150  1.00  0.00           H
ATOM   2428 HD23 LEU D  34      84.390  80.750  91.190  1.00  0.00           H
ATOM   2429  C   LEU D  34      86.930  80.720  95.640  1.00  0.00           C
ATOM   2430  O   LEU D  34      87.890  79.910  95.590  1.00  0.00           O
ATOM   2431  N   MET D  35      87.000  81.970  96.110  1.00  0.00           N
ATOM   2432  HN  MET D  35      86.150  82.500  96.100  1.00  0.00           H
ATOM   2433  CA  MET D  35      88.110  82.390  97.010  1.00  0.00           C
ATOM   2434  HA  MET D  35      88.850  81.610  97.100  1.00  0.00           H
ATOM   2435  CB  MET D  35      88.790  83.710  96.530  1.00  0.00           C
ATOM   2436  HB1 MET D  35      88.150  84.620  96.550  1.00  0.00           H
ATOM   2437  HB2 MET D  35      89.100  83.560  95.470  1.00  0.00           H
ATOM   2438  CG  MET D  35      90.140  83.990  97.280  1.00  0.00           C
ATOM   2439  HG1 MET D  35      90.780  83.090  97.240  1.00  0.00           H
ATOM   2440  HG2 MET D  35      89.990  84.200  98.360  1.00  0.00           H
ATOM   2441  SD  MET D  35      91.060  85.460  96.600  1.00  0.00           S
ATOM   2442  CE  MET D  35      91.710  84.750  95.010  1.00  0.00           C
ATOM   2443  HE1 MET D  35      92.400  83.880  94.960  1.00  0.00           H
ATOM   2444  HE2 MET D  35      90.970  84.210  94.370  1.00  0.00           H
ATOM   2445  HE3 MET D  35      92.090  85.580  94.390  1.00  0.00           H
ATOM   2446  C   MET D  35      87.590  82.690  98.340  1.00  0.00           C
ATOM   2447  O   MET D  35      86.540  83.420  98.400  1.00  0.00           O
ATOM   2448  N   VAL D  36      88.120  82.080  99.430  1.00  0.00           N
ATOM   2449  HN  VAL D  36      88.900  81.470  99.360  1.00  0.00           H
ATOM   2450  CA  VAL D  36      87.600  82.230 100.820  1.00  0.00           C
ATOM   2451  HA  VAL D  36      87.070  83.170 100.830  1.00  0.00           H
ATOM   2452  CB  VAL D  36      86.660  81.110 101.190  1.00  0.00           C
ATOM   2453  HB  VAL D  36      85.710  81.240 100.620  1.00  0.00           H
ATOM   2454  CG1 VAL D  36      87.180  79.700 100.860  1.00  0.00           C
ATOM   2455 HG11 VAL D  36      86.290  79.030 100.870  1.00  0.00           H
ATOM   2456 HG12 VAL D  36      87.670  79.690  99.860  1.00  0.00           H
ATOM   2457 HG13 VAL D  36      87.950  79.330 101.570  1.00  0.00           H
ATOM   2458  CG2 VAL D  36      86.220  81.290 102.670  1.00  0.00           C
ATOM   2459 HG21 VAL D  36      85.880  82.330 102.880  1.00  0.00           H
ATOM   2460 HG22 VAL D  36      85.390  80.600 102.910  1.00  0.00           H
ATOM   2461 HG23 VAL D  36      87.040  81.010 103.370  1.00  0.00           H
ATOM   2462  C   VAL D  36      88.690  82.460 101.680  1.00  0.00           C
ATOM   2463  O   VAL D  36      89.600  81.640 101.690  1.00  0.00           O
ATOM   2464  N   GLY D  37      88.730  83.620 102.390  1.00  0.00           N
ATOM   2465  HN  GLY D  37      88.000  84.270 102.220  1.00  0.00           H
ATOM   2466  CA  GLY D  37      89.950  84.020 103.200  1.00  0.00           C
ATOM   2467  HA1 GLY D  37      90.490  83.130 103.500  1.00  0.00           H
ATOM   2468  HA2 GLY D  37      90.500  84.740 102.610  1.00  0.00           H
ATOM   2469  C   GLY D  37      89.530  84.870 104.290  1.00  0.00           C
ATOM   2470  O   GLY D  37      88.420  85.440 104.340  1.00  0.00           O
ATOM   2471  N   GLY D  38      90.410  84.970 105.320  1.00  0.00           N
ATOM   2472  HN  GLY D  38      91.330  84.610 105.160  1.00  0.00           H
ATOM   2473  CA  GLY D  38      90.170  85.570 106.640  1.00  0.00           C
ATOM   2474  HA1 GLY D  38      90.850  85.030 107.280  1.00  0.00           H
ATOM   2475  HA2 GLY D  38      90.480  86.610 106.630  1.00  0.00           H
ATOM   2476  C   GLY D  38      88.810  85.430 107.300  1.00  0.00           C
ATOM   2477  O   GLY D  38      88.210  86.350 107.800  1.00  0.00           O
ATOM   2478  N   VAL D  39      88.300  84.230 107.380  1.00  0.00           N
ATOM   2479  HN  VAL D  39      88.680  83.450 106.890  1.00  0.00           H
ATOM   2480  CA  VAL D  39      87.240  83.960 108.360  1.00  0.00           C
ATOM   2481  HA  VAL D  39      86.450  84.640 108.080  1.00  0.00           H
ATOM   2482  CB  VAL D  39      86.570  82.570 108.130  1.00  0.00           C
ATOM   2483  HB  VAL D  39      87.410  81.840 108.170  1.00  0.00           H
ATOM   2484  CG1 VAL D  39      85.620  82.000 109.290  1.00  0.00           C
ATOM   2485 HG11 VAL D  39      86.050  82.050 110.320  1.00  0.00           H
ATOM   2486 HG12 VAL D  39      84.670  82.570 109.290  1.00  0.00           H
ATOM   2487 HG13 VAL D  39      85.230  80.980 109.070  1.00  0.00           H
ATOM   2488  CG2 VAL D  39      85.900  82.450 106.780  1.00  0.00           C
ATOM   2489 HG21 VAL D  39      86.320  81.750 106.030  1.00  0.00           H
ATOM   2490 HG22 VAL D  39      84.800  82.300 106.870  1.00  0.00           H
ATOM   2491 HG23 VAL D  39      85.880  83.470 106.340  1.00  0.00           H
ATOM   2492  C   VAL D  39      87.550  84.180 109.820  1.00  0.00           C
ATOM   2493  O   VAL D  39      88.670  83.860 110.230  1.00  0.00           O
ATOM   2494  N   VAL D  40      86.600  84.620 110.580  1.00  0.00           N
ATOM   2495  HN  VAL D  40      85.720  84.760 110.140  1.00  0.00           H
ATOM   2496  CA  VAL D  40      86.720  84.840 111.960  1.00  0.00           C
ATOM   2497  HA  VAL D  40      87.770  84.840 112.220  1.00  0.00           H
ATOM   2498  CB  VAL D  40      86.270  86.230 112.330  1.00  0.00           C
ATOM   2499  HB  VAL D  40      85.230  86.210 111.930  1.00  0.00           H
ATOM   2500  CG1 VAL D  40      86.230  86.490 113.850  1.00  0.00           C
ATOM   2501 HG11 VAL D  40      85.330  86.020 114.290  1.00  0.00           H
ATOM   2502 HG12 VAL D  40      87.210  86.160 114.260  1.00  0.00           H
ATOM   2503 HG13 VAL D  40      86.080  87.570 114.030  1.00  0.00           H
ATOM   2504  CG2 VAL D  40      87.110  87.330 111.650  1.00  0.00           C
ATOM   2505 HG21 VAL D  40      88.100  87.420 112.140  1.00  0.00           H
ATOM   2506 HG22 VAL D  40      87.340  87.010 110.610  1.00  0.00           H
ATOM   2507 HG23 VAL D  40      86.620  88.320 111.560  1.00  0.00           H
ATOM   2508  C   VAL D  40      86.040  83.760 112.820  1.00  0.00           C
ATOM   2509  O   VAL D  40      84.880  83.340 112.680  1.00  0.00           O
ATOM   2510  N   ILE D  41      86.820  83.210 113.710  1.00  0.00           N
ATOM   2511  HN  ILE D  41      87.760  83.480 113.870  1.00  0.00           H
ATOM   2512  CA  ILE D  41      86.340  82.370 114.830  1.00  0.00           C
ATOM   2513  HA  ILE D  41      85.280  82.140 114.780  1.00  0.00           H
ATOM   2514  CB  ILE D  41      86.960  80.920 114.980  1.00  0.00           C
ATOM   2515  HB  ILE D  41      88.030  81.110 114.740  1.00  0.00           H
ATOM   2516  CG2 ILE D  41      86.680  80.320 116.350  1.00  0.00           C
ATOM   2517 HG21 ILE D  41      85.590  80.160 116.480  1.00  0.00           H
ATOM   2518 HG22 ILE D  41      87.030  79.260 116.410  1.00  0.00           H
ATOM   2519 HG23 ILE D  41      86.970  80.990 117.180  1.00  0.00           H
ATOM   2520  CG1 ILE D  41      86.460  80.020 113.810  1.00  0.00           C
ATOM   2521 HG11 ILE D  41      86.790  80.510 112.870  1.00  0.00           H
ATOM   2522 HG12 ILE D  41      85.360  79.930 113.950  1.00  0.00           H
ATOM   2523  CD  ILE D  41      87.000  78.580 113.700  1.00  0.00           C
ATOM   2524  HD1 ILE D  41      88.110  78.560 113.780  1.00  0.00           H
ATOM   2525  HD2 ILE D  41      86.560  78.030 114.550  1.00  0.00           H
ATOM   2526  HD3 ILE D  41      86.710  78.130 112.730  1.00  0.00           H
ATOM   2527  C   ILE D  41      86.370  83.190 116.110  1.00  0.00           C
ATOM   2528  O   ILE D  41      87.380  83.730 116.540  1.00  0.00           O
ATOM   2529  N   ALA D  42      85.170  83.320 116.680  1.00  0.00           N
ATOM   2530  HN  ALA D  42      84.390  82.890 116.250  1.00  0.00           H
ATOM   2531  CA  ALA D  42      84.870  83.970 117.930  1.00  0.00           C
ATOM   2532  HA  ALA D  42      85.400  84.900 117.940  1.00  0.00           H
ATOM   2533  CB  ALA D  42      83.330  84.260 117.920  1.00  0.00           C
ATOM   2534  HB1 ALA D  42      83.100  84.800 118.860  1.00  0.00           H
ATOM   2535  HB2 ALA D  42      82.990  84.960 117.130  1.00  0.00           H
ATOM   2536  HB3 ALA D  42      82.790  83.290 117.810  1.00  0.00           H
ATOM   2537  C   ALA D  42      85.330  83.190 119.190  1.00  0.00           C
ATOM   2538  O   ALA D  42      84.530  82.390 119.700  1.00  0.00           O
ATOM   2539  N   NME D  43      86.540  83.400 119.750  1.00  0.00           N
ATOM   2540  HN  NME D  43      87.280  83.940 119.350  1.00  0.00           H
ATOM   2541  CH3 NME D  43      87.010  82.680 120.930  1.00  0.00           C
ATOM   2542 HH31 NME D  43      87.110  81.590 120.730  1.00  0.00           H
ATOM   2543 HH32 NME D  43      87.960  83.060 121.350  1.00  0.00           H
ATOM   2544 HH33 NME D  43      86.340  82.850 121.790  1.00  0.00           H
ATOM   2545  CH3 ACE E   0     116.310  88.560  90.340  1.00  0.00           C
ATOM   2546 HH31 ACE E   0     117.380  88.300  90.190  1.00  0.00           H
ATOM   2547 HH32 ACE E   0     115.740  88.410  89.410  1.00  0.00           H
ATOM   2548 HH33 ACE E   0     116.260  89.630  90.660  1.00  0.00           H
ATOM   2549  C   ACE E   0     115.750  87.620  91.340  1.00  0.00           C
ATOM   2550  O   ACE E   0     114.920  86.820  91.060  1.00  0.00           O
ATOM   2551  N   ASP E   1     116.200  87.860  92.580  1.00  0.00           N
ATOM   2552  HN  ASP E   1     116.870  88.580  92.730  1.00  0.00           H
ATOM   2553  CA  ASP E   1     115.770  87.150  93.780  1.00  0.00           C
ATOM   2554  HA  ASP E   1     116.080  86.130  93.690  1.00  0.00           H
ATOM   2555  CB  ASP E   1     116.490  87.790  94.970  1.00  0.00           C
ATOM   2556  HB1 ASP E   1     115.760  88.330  95.610  1.00  0.00           H
ATOM   2557  HB2 ASP E   1     117.280  88.490  94.630  1.00  0.00           H
ATOM   2558  CG  ASP E   1     117.170  86.760  95.860  1.00  0.00           C
ATOM   2559  OD1 ASP E   1     117.010  85.550  95.670  1.00  0.00           O
ATOM   2560  OD2 ASP E   1     118.090  87.120  96.650  1.00  0.00           O
ATOM   2561  C   ASP E   1     114.270  87.140  94.000  1.00  0.00           C
ATOM   2562  O   ASP E   1     113.630  88.100  93.560  1.00  0.00           O
ATOM   2563  N   ALA E   2     113.700  86.140  94.680  1.00  0.00           N
ATOM   2564  HN  ALA E   2     114.190  85.350  95.030  1.00  0.00           H
ATOM   2565  CA  ALA E   2     112.290  86.050  94.920  1.00  0.00           C
ATOM   2566  HA  ALA E   2     111.720  86.110  94.010  1.00  0.00           H
ATOM   2567  CB  ALA E   2     111.910  84.640  95.340  1.00  0.00           C
ATOM   2568  HB1 ALA E   2     112.200  84.720  96.410  1.00  0.00           H
ATOM   2569  HB2 ALA E   2     110.820  84.420  95.280  1.00  0.00           H
ATOM   2570  HB3 ALA E   2     112.440  83.820  94.820  1.00  0.00           H
ATOM   2571  C   ALA E   2     111.630  87.090  95.870  1.00  0.00           C
ATOM   2572  O   ALA E   2     112.230  87.600  96.800  1.00  0.00           O
ATOM   2573  N   GLU E   3     110.290  87.330  95.540  1.00  0.00           N
ATOM   2574  HN  GLU E   3     109.810  86.770  94.880  1.00  0.00           H
ATOM   2575  CA  GLU E   3     109.480  88.300  96.260  1.00  0.00           C
ATOM   2576  HA  GLU E   3     110.120  89.180  96.290  1.00  0.00           H
ATOM   2577  CB  GLU E   3     108.070  88.590  95.560  1.00  0.00           C
ATOM   2578  HB1 GLU E   3     107.460  89.310  96.150  1.00  0.00           H
ATOM   2579  HB2 GLU E   3     107.470  87.700  95.300  1.00  0.00           H
ATOM   2580  CG  GLU E   3     108.380  89.420  94.280  1.00  0.00           C
ATOM   2581  HG1 GLU E   3     108.980  88.720  93.670  1.00  0.00           H
ATOM   2582  HG2 GLU E   3     109.000  90.330  94.410  1.00  0.00           H
ATOM   2583  CD  GLU E   3     107.120  89.820  93.620  1.00  0.00           C
ATOM   2584  OE1 GLU E   3     106.860  91.030  93.330  1.00  0.00           O
ATOM   2585  OE2 GLU E   3     106.360  88.860  93.300  1.00  0.00           O
ATOM   2586  C   GLU E   3     109.140  87.940  97.670  1.00  0.00           C
ATOM   2587  O   GLU E   3     108.830  86.790  98.030  1.00  0.00           O
ATOM   2588  N   PHE E   4     109.280  88.990  98.540  1.00  0.00           N
ATOM   2589  HN  PHE E   4     109.740  89.790  98.160  1.00  0.00           H
ATOM   2590  CA  PHE E   4     108.890  88.880  99.920  1.00  0.00           C
ATOM   2591  HA  PHE E   4     109.320  88.030 100.420  1.00  0.00           H
ATOM   2592  CB  PHE E   4     109.370  90.160 100.610  1.00  0.00           C
ATOM   2593  HB1 PHE E   4     108.770  91.060 100.340  1.00  0.00           H
ATOM   2594  HB2 PHE E   4     110.440  90.290 100.350  1.00  0.00           H
ATOM   2595  CG  PHE E   4     109.240  90.030 102.170  1.00  0.00           C
ATOM   2596  CD1 PHE E   4     108.410  90.930 102.860  1.00  0.00           C
ATOM   2597  HD1 PHE E   4     107.940  91.670 102.230  1.00  0.00           H
ATOM   2598  CE1 PHE E   4     108.380  90.830 104.250  1.00  0.00           C
ATOM   2599  HE1 PHE E   4     107.840  91.530 104.870  1.00  0.00           H
ATOM   2600  CZ  PHE E   4     108.830  89.670 104.930  1.00  0.00           C
ATOM   2601  HZ  PHE E   4     108.690  89.580 106.000  1.00  0.00           H
ATOM   2602  CD2 PHE E   4     109.760  88.900 102.820  1.00  0.00           C
ATOM   2603  HD2 PHE E   4     110.390  88.200 102.270  1.00  0.00           H
ATOM   2604  CE2 PHE E   4     109.540  88.720 104.220  1.00  0.00           C
ATOM   2605  HE2 PHE E   4     110.040  87.980 104.830  1.00  0.00           H
ATOM   2606  C   PHE E   4     107.330  88.700 100.000  1.00  0.00           C
ATOM   2607  O   PHE E   4     106.480  89.430  99.450  1.00  0.00           O
ATOM   2608  N   ARG E   5     107.010  87.660 100.750  1.00  0.00           N
ATOM   2609  HN  ARG E   5     107.850  87.150 100.920  1.00  0.00           H
ATOM   2610  CA  ARG E   5     105.670  87.150 100.990  1.00  0.00           C
ATOM   2611  HA  ARG E   5     105.810  86.590 101.900  1.00  0.00           H
ATOM   2612  CB  ARG E   5     104.500  88.140 101.270  1.00  0.00           C
ATOM   2613  HB1 ARG E   5     103.710  87.440 101.620  1.00  0.00           H
ATOM   2614  HB2 ARG E   5     104.240  88.650 100.310  1.00  0.00           H
ATOM   2615  CG  ARG E   5     104.700  89.230 102.360  1.00  0.00           C
ATOM   2616  HG1 ARG E   5     103.720  89.740 102.350  1.00  0.00           H
ATOM   2617  HG2 ARG E   5     105.430  89.990 102.000  1.00  0.00           H
ATOM   2618  CD  ARG E   5     104.930  88.710 103.870  1.00  0.00           C
ATOM   2619  HD1 ARG E   5     105.850  88.110 104.040  1.00  0.00           H
ATOM   2620  HD2 ARG E   5     104.020  88.120 104.130  1.00  0.00           H
ATOM   2621  NE  ARG E   5     104.960  89.970 104.700  1.00  0.00           N
ATOM   2622  HE  ARG E   5     104.870  90.790 104.130  1.00  0.00           H
ATOM   2623  CZ  ARG E   5     105.430  90.180 106.000  1.00  0.00           C
ATOM   2624  NH1 ARG E   5     105.740  89.260 106.800  1.00  0.00           N
ATOM   2625 HH11 ARG E   5     105.570  88.310 106.510  1.00  0.00           H
ATOM   2626 HH12 ARG E   5     105.740  89.520 107.760  1.00  0.00           H
ATOM   2627  NH2 ARG E   5     105.350  91.490 106.390  1.00  0.00           N
ATOM   2628 HH21 ARG E   5     105.080  92.160 105.710  1.00  0.00           H
ATOM   2629 HH22 ARG E   5     105.680  91.630 107.320  1.00  0.00           H
ATOM   2630  C   ARG E   5     105.320  86.130  99.840  1.00  0.00           C
ATOM   2631  O   ARG E   5     104.200  85.830  99.480  1.00  0.00           O
ATOM   2632  N   HIS E   6     106.370  85.460  99.240  1.00  0.00           N
ATOM   2633  HN  HIS E   6     107.350  85.590  99.350  1.00  0.00           H
ATOM   2634  CA  HIS E   6     106.110  84.500  98.180  1.00  0.00           C
ATOM   2635  HA  HIS E   6     105.400  84.940  97.490  1.00  0.00           H
ATOM   2636  CB  HIS E   6     107.320  84.130  97.160  1.00  0.00           C
ATOM   2637  HB1 HIS E   6     108.170  83.820  97.820  1.00  0.00           H
ATOM   2638  HB2 HIS E   6     107.600  85.080  96.660  1.00  0.00           H
ATOM   2639  ND1 HIS E   6     106.470  83.450  94.880  1.00  0.00           N
ATOM   2640  CG  HIS E   6     107.060  83.090  96.110  1.00  0.00           C
ATOM   2641  CE1 HIS E   6     106.230  82.310  94.230  1.00  0.00           C
ATOM   2642  HE1 HIS E   6     105.720  82.250  93.270  1.00  0.00           H
ATOM   2643  NE2 HIS E   6     106.670  81.240  94.990  1.00  0.00           N
ATOM   2644  HE2 HIS E   6     106.600  80.300  94.670  1.00  0.00           H
ATOM   2645  CD2 HIS E   6     107.270  81.740  96.130  1.00  0.00           C
ATOM   2646  HD2 HIS E   6     107.740  81.070  96.840  1.00  0.00           H
ATOM   2647  C   HIS E   6     105.330  83.220  98.590  1.00  0.00           C
ATOM   2648  O   HIS E   6     105.690  82.580  99.560  1.00  0.00           O
ATOM   2649  N   ASP E   7     104.230  82.850  97.860  1.00  0.00           N
ATOM   2650  HN  ASP E   7     103.860  83.410  97.120  1.00  0.00           H
ATOM   2651  CA  ASP E   7     103.180  81.840  98.270  1.00  0.00           C
ATOM   2652  HA  ASP E   7     103.680  81.290  99.050  1.00  0.00           H
ATOM   2653  CB  ASP E   7     101.880  82.430  98.920  1.00  0.00           C
ATOM   2654  HB1 ASP E   7     102.270  82.980  99.800  1.00  0.00           H
ATOM   2655  HB2 ASP E   7     101.180  81.630  99.250  1.00  0.00           H
ATOM   2656  CG  ASP E   7     101.080  83.300  97.960  1.00  0.00           C
ATOM   2657  OD1 ASP E   7      99.960  83.750  98.330  1.00  0.00           O
ATOM   2658  OD2 ASP E   7     101.590  83.580  96.870  1.00  0.00           O
ATOM   2659  C   ASP E   7     102.830  80.860  97.130  1.00  0.00           C
ATOM   2660  O   ASP E   7     103.240  80.950  95.990  1.00  0.00           O
ATOM   2661  N   SER E   8     102.300  79.670  97.460  1.00  0.00           N
ATOM   2662  HN  SER E   8     102.010  79.440  98.390  1.00  0.00           H
ATOM   2663  CA  SER E   8     101.750  78.700  96.490  1.00  0.00           C
ATOM   2664  HA  SER E   8     102.570  78.310  95.910  1.00  0.00           H
ATOM   2665  CB  SER E   8     101.180  77.510  97.260  1.00  0.00           C
ATOM   2666  HB1 SER E   8     100.250  77.770  97.800  1.00  0.00           H
ATOM   2667  HB2 SER E   8     101.850  77.050  98.020  1.00  0.00           H
ATOM   2668  OG  SER E   8     100.850  76.480  96.310  1.00  0.00           O
ATOM   2669  HG1 SER E   8     101.660  76.070  96.000  1.00  0.00           H
ATOM   2670  C   SER E   8     100.670  79.300  95.570  1.00  0.00           C
ATOM   2671  O   SER E   8      99.810  79.990  96.070  1.00  0.00           O
ATOM   2672  N   GLY E   9     100.800  79.070  94.300  1.00  0.00           N
ATOM   2673  HN  GLY E   9     101.510  78.450  93.980  1.00  0.00           H
ATOM   2674  CA  GLY E   9      99.960  79.650  93.280  1.00  0.00           C
ATOM   2675  HA1 GLY E   9      99.760  80.650  93.630  1.00  0.00           H
ATOM   2676  HA2 GLY E   9     100.460  79.580  92.330  1.00  0.00           H
ATOM   2677  C   GLY E   9      98.700  78.990  93.050  1.00  0.00           C
ATOM   2678  O   GLY E   9      98.260  78.250  93.930  1.00  0.00           O
ATOM   2679  N   TYR E  10      98.050  79.240  91.900  1.00  0.00           N
ATOM   2680  HN  TYR E  10      98.540  79.850  91.290  1.00  0.00           H
ATOM   2681  CA  TYR E  10      96.790  78.610  91.480  1.00  0.00           C
ATOM   2682  HA  TYR E  10      96.760  77.660  92.000  1.00  0.00           H
ATOM   2683  CB  TYR E  10      95.640  79.470  91.930  1.00  0.00           C
ATOM   2684  HB1 TYR E  10      95.750  80.470  91.470  1.00  0.00           H
ATOM   2685  HB2 TYR E  10      95.700  79.660  93.020  1.00  0.00           H
ATOM   2686  CG  TYR E  10      94.350  78.830  91.630  1.00  0.00           C
ATOM   2687  CD1 TYR E  10      93.580  79.260  90.570  1.00  0.00           C
ATOM   2688  HD1 TYR E  10      93.860  80.060  89.910  1.00  0.00           H
ATOM   2689  CE1 TYR E  10      92.370  78.580  90.180  1.00  0.00           C
ATOM   2690  HE1 TYR E  10      91.840  78.990  89.330  1.00  0.00           H
ATOM   2691  CZ  TYR E  10      92.000  77.440  90.870  1.00  0.00           C
ATOM   2692  OH  TYR E  10      90.920  76.620  90.490  1.00  0.00           O
ATOM   2693  HH  TYR E  10      90.550  76.900  89.640  1.00  0.00           H
ATOM   2694  CD2 TYR E  10      93.830  77.780  92.440  1.00  0.00           C
ATOM   2695  HD2 TYR E  10      94.490  77.440  93.220  1.00  0.00           H
ATOM   2696  CE2 TYR E  10      92.760  77.030  92.050  1.00  0.00           C
ATOM   2697  HE2 TYR E  10      92.410  76.120  92.500  1.00  0.00           H
ATOM   2698  C   TYR E  10      96.730  78.350  89.980  1.00  0.00           C
ATOM   2699  O   TYR E  10      96.830  79.310  89.170  1.00  0.00           O
ATOM   2700  N   GLU E  11      96.740  77.090  89.580  1.00  0.00           N
ATOM   2701  HN  GLU E  11      96.740  76.350  90.250  1.00  0.00           H
ATOM   2702  CA  GLU E  11      96.640  76.800  88.160  1.00  0.00           C
ATOM   2703  HA  GLU E  11      97.090  77.570  87.540  1.00  0.00           H
ATOM   2704  CB  GLU E  11      97.650  75.640  87.730  1.00  0.00           C
ATOM   2705  HB1 GLU E  11      97.390  75.300  86.700  1.00  0.00           H
ATOM   2706  HB2 GLU E  11      97.490  74.820  88.460  1.00  0.00           H
ATOM   2707  CG  GLU E  11      99.090  76.230  87.610  1.00  0.00           C
ATOM   2708  HG1 GLU E  11      99.400  76.620  88.600  1.00  0.00           H
ATOM   2709  HG2 GLU E  11      99.180  76.990  86.810  1.00  0.00           H
ATOM   2710  CD  GLU E  11     100.150  75.180  87.400  1.00  0.00           C
ATOM   2711  OE1 GLU E  11      99.870  73.940  87.570  1.00  0.00           O
ATOM   2712  OE2 GLU E  11     101.280  75.620  86.970  1.00  0.00           O
ATOM   2713  C   GLU E  11      95.170  76.590  87.820  1.00  0.00           C
ATOM   2714  O   GLU E  11      94.540  75.700  88.450  1.00  0.00           O
ATOM   2715  N   VAL E  12      94.570  77.390  86.880  1.00  0.00           N
ATOM   2716  HN  VAL E  12      94.980  78.240  86.570  1.00  0.00           H
ATOM   2717  CA  VAL E  12      93.200  77.190  86.490  1.00  0.00           C
ATOM   2718  HA  VAL E  12      92.560  77.120  87.360  1.00  0.00           H
ATOM   2719  CB  VAL E  12      92.620  78.380  85.680  1.00  0.00           C
ATOM   2720  HB  VAL E  12      93.400  78.570  84.910  1.00  0.00           H
ATOM   2721  CG1 VAL E  12      91.300  78.020  85.030  1.00  0.00           C
ATOM   2722 HG11 VAL E  12      90.940  78.830  84.360  1.00  0.00           H
ATOM   2723 HG12 VAL E  12      91.400  77.090  84.430  1.00  0.00           H
ATOM   2724 HG13 VAL E  12      90.630  77.790  85.880  1.00  0.00           H
ATOM   2725  CG2 VAL E  12      92.450  79.590  86.580  1.00  0.00           C
ATOM   2726 HG21 VAL E  12      91.680  79.530  87.380  1.00  0.00           H
ATOM   2727 HG22 VAL E  12      93.340  79.990  87.110  1.00  0.00           H
ATOM   2728 HG23 VAL E  12      92.040  80.440  85.990  1.00  0.00           H
ATOM   2729  C   VAL E  12      93.040  75.840  85.720  1.00  0.00           C
ATOM   2730  O   VAL E  12      93.720  75.630  84.700  1.00  0.00           O
ATOM   2731  N   HIS E  13      92.140  75.000  86.220  1.00  0.00           N
ATOM   2732  HN  HIS E  13      91.440  75.290  86.870  1.00  0.00           H
ATOM   2733  CA  HIS E  13      91.860  73.760  85.580  1.00  0.00           C
ATOM   2734  HA  HIS E  13      92.140  73.810  84.540  1.00  0.00           H
ATOM   2735  CB  HIS E  13      92.690  72.640  86.150  1.00  0.00           C
ATOM   2736  HB1 HIS E  13      92.260  71.640  85.930  1.00  0.00           H
ATOM   2737  HB2 HIS E  13      92.860  72.820  87.240  1.00  0.00           H
ATOM   2738  ND1 HIS E  13      94.410  72.190  84.370  1.00  0.00           N
ATOM   2739  CG  HIS E  13      94.080  72.510  85.670  1.00  0.00           C
ATOM   2740  CE1 HIS E  13      95.670  72.270  84.210  1.00  0.00           C
ATOM   2741  HE1 HIS E  13      96.210  72.160  83.270  1.00  0.00           H
ATOM   2742  NE2 HIS E  13      96.270  72.640  85.370  1.00  0.00           N
ATOM   2743  HE2 HIS E  13      97.260  72.740  85.530  1.00  0.00           H
ATOM   2744  CD2 HIS E  13      95.290  72.630  86.330  1.00  0.00           C
ATOM   2745  HD2 HIS E  13      95.510  72.730  87.390  1.00  0.00           H
ATOM   2746  C   HIS E  13      90.370  73.460  85.720  1.00  0.00           C
ATOM   2747  O   HIS E  13      89.640  74.230  86.410  1.00  0.00           O
ATOM   2748  N   HIS E  14      89.800  72.470  84.970  1.00  0.00           N
ATOM   2749  HN  HIS E  14      90.470  71.950  84.440  1.00  0.00           H
ATOM   2750  CA  HIS E  14      88.440  72.150  85.110  1.00  0.00           C
ATOM   2751  HA  HIS E  14      87.860  73.060  85.220  1.00  0.00           H
ATOM   2752  CB  HIS E  14      88.110  71.290  83.820  1.00  0.00           C
ATOM   2753  HB1 HIS E  14      87.000  71.220  83.870  1.00  0.00           H
ATOM   2754  HB2 HIS E  14      88.470  70.230  83.830  1.00  0.00           H
ATOM   2755  ND1 HIS E  14      88.250  73.190  82.300  1.00  0.00           N
ATOM   2756  CG  HIS E  14      88.570  71.840  82.500  1.00  0.00           C
ATOM   2757  CE1 HIS E  14      88.730  73.500  81.060  1.00  0.00           C
ATOM   2758  HE1 HIS E  14      88.540  74.430  80.530  1.00  0.00           H
ATOM   2759  NE2 HIS E  14      89.300  72.460  80.490  1.00  0.00           N
ATOM   2760  HE2 HIS E  14      89.490  72.300  79.520  1.00  0.00           H
ATOM   2761  CD2 HIS E  14      89.230  71.390  81.390  1.00  0.00           C
ATOM   2762  HD2 HIS E  14      89.600  70.400  81.140  1.00  0.00           H
ATOM   2763  C   HIS E  14      88.190  71.410  86.410  1.00  0.00           C
ATOM   2764  O   HIS E  14      89.050  70.710  86.890  1.00  0.00           O
ATOM   2765  N   GLN E  15      87.060  71.690  87.070  1.00  0.00           N
ATOM   2766  HN  GLN E  15      86.380  72.160  86.500  1.00  0.00           H
ATOM   2767  CA  GLN E  15      86.700  71.340  88.430  1.00  0.00           C
ATOM   2768  HA  GLN E  15      87.580  71.250  89.040  1.00  0.00           H
ATOM   2769  CB  GLN E  15      86.070  72.660  89.070  1.00  0.00           C
ATOM   2770  HB1 GLN E  15      85.680  72.520  90.100  1.00  0.00           H
ATOM   2771  HB2 GLN E  15      85.220  73.110  88.500  1.00  0.00           H
ATOM   2772  CG  GLN E  15      87.110  73.820  89.270  1.00  0.00           C
ATOM   2773  HG1 GLN E  15      86.640  74.630  89.870  1.00  0.00           H
ATOM   2774  HG2 GLN E  15      87.310  74.160  88.230  1.00  0.00           H
ATOM   2775  CD  GLN E  15      88.360  73.430  90.080  1.00  0.00           C
ATOM   2776  OE1 GLN E  15      88.400  73.090  91.280  1.00  0.00           O
ATOM   2777  NE2 GLN E  15      89.530  73.630  89.440  1.00  0.00           N
ATOM   2778 HE21 GLN E  15      89.410  73.830  88.460  1.00  0.00           H
ATOM   2779 HE22 GLN E  15      90.430  73.440  89.840  1.00  0.00           H
ATOM   2780  C   GLN E  15      85.930  70.130  88.550  1.00  0.00           C
ATOM   2781  O   GLN E  15      85.070  69.830  87.720  1.00  0.00           O
ATOM   2782  N   LYS E  16      86.260  69.370  89.630  1.00  0.00           N
ATOM   2783  HN  LYS E  16      86.710  69.750  90.430  1.00  0.00           H
ATOM   2784  CA  LYS E  16      85.760  68.000  89.790  1.00  0.00           C
ATOM   2785  HA  LYS E  16      84.790  67.980  89.320  1.00  0.00           H
ATOM   2786  CB  LYS E  16      86.710  66.960  89.120  1.00  0.00           C
ATOM   2787  HB1 LYS E  16      86.380  66.790  88.080  1.00  0.00           H
ATOM   2788  HB2 LYS E  16      86.460  65.950  89.510  1.00  0.00           H
ATOM   2789  CG  LYS E  16      88.260  67.250  89.290  1.00  0.00           C
ATOM   2790  HG1 LYS E  16      88.380  67.240  90.390  1.00  0.00           H
ATOM   2791  HG2 LYS E  16      88.500  68.290  88.980  1.00  0.00           H
ATOM   2792  CD  LYS E  16      89.260  66.170  88.710  1.00  0.00           C
ATOM   2793  HD1 LYS E  16      90.260  66.440  89.100  1.00  0.00           H
ATOM   2794  HD2 LYS E  16      89.030  65.170  89.140  1.00  0.00           H
ATOM   2795  CE  LYS E  16      89.520  66.160  87.190  1.00  0.00           C
ATOM   2796  HE1 LYS E  16      88.600  65.880  86.630  1.00  0.00           H
ATOM   2797  HE2 LYS E  16      90.300  65.390  87.030  1.00  0.00           H
ATOM   2798  NZ  LYS E  16      89.990  67.500  86.820  1.00  0.00           N
ATOM   2799  HZ1 LYS E  16      90.640  67.430  86.010  1.00  0.00           H
ATOM   2800  HZ2 LYS E  16      89.250  68.170  86.540  1.00  0.00           H
ATOM   2801  HZ3 LYS E  16      90.580  67.900  87.570  1.00  0.00           H
ATOM   2802  C   LYS E  16      85.470  67.730  91.190  1.00  0.00           C
ATOM   2803  O   LYS E  16      86.050  66.840  91.860  1.00  0.00           O
ATOM   2804  N   LEU E  17      84.640  68.550  91.780  1.00  0.00           N
ATOM   2805  HN  LEU E  17      84.210  69.260  91.220  1.00  0.00           H
ATOM   2806  CA  LEU E  17      84.330  68.600  93.210  1.00  0.00           C
ATOM   2807  HA  LEU E  17      85.080  68.080  93.780  1.00  0.00           H
ATOM   2808  CB  LEU E  17      84.530  70.050  93.630  1.00  0.00           C
ATOM   2809  HB1 LEU E  17      83.660  70.630  93.270  1.00  0.00           H
ATOM   2810  HB2 LEU E  17      85.500  70.450  93.270  1.00  0.00           H
ATOM   2811  CG  LEU E  17      84.570  70.570  95.140  1.00  0.00           C
ATOM   2812  HG  LEU E  17      83.510  70.550  95.460  1.00  0.00           H
ATOM   2813  CD1 LEU E  17      85.340  69.710  96.150  1.00  0.00           C
ATOM   2814 HD11 LEU E  17      85.370  70.250  97.120  1.00  0.00           H
ATOM   2815 HD12 LEU E  17      84.820  68.730  96.240  1.00  0.00           H
ATOM   2816 HD13 LEU E  17      86.430  69.660  95.930  1.00  0.00           H
ATOM   2817  CD2 LEU E  17      85.080  71.970  95.120  1.00  0.00           C
ATOM   2818 HD21 LEU E  17      86.130  71.970  94.750  1.00  0.00           H
ATOM   2819 HD22 LEU E  17      84.550  72.590  94.360  1.00  0.00           H
ATOM   2820 HD23 LEU E  17      85.170  72.470  96.110  1.00  0.00           H
ATOM   2821  C   LEU E  17      82.990  68.080  93.630  1.00  0.00           C
ATOM   2822  O   LEU E  17      81.940  68.680  93.320  1.00  0.00           O
ATOM   2823  N   VAL E  18      82.880  67.100  94.510  1.00  0.00           N
ATOM   2824  HN  VAL E  18      83.680  66.570  94.790  1.00  0.00           H
ATOM   2825  CA  VAL E  18      81.730  66.770  95.270  1.00  0.00           C
ATOM   2826  HA  VAL E  18      80.950  67.510  95.120  1.00  0.00           H
ATOM   2827  CB  VAL E  18      81.200  65.350  95.100  1.00  0.00           C
ATOM   2828  HB  VAL E  18      81.940  64.560  95.350  1.00  0.00           H
ATOM   2829  CG1 VAL E  18      79.900  65.260  95.930  1.00  0.00           C
ATOM   2830 HG11 VAL E  18      79.130  65.950  95.520  1.00  0.00           H
ATOM   2831 HG12 VAL E  18      79.520  64.230  95.730  1.00  0.00           H
ATOM   2832 HG13 VAL E  18      80.110  65.320  97.020  1.00  0.00           H
ATOM   2833  CG2 VAL E  18      80.730  65.120  93.610  1.00  0.00           C
ATOM   2834 HG21 VAL E  18      79.730  65.570  93.450  1.00  0.00           H
ATOM   2835 HG22 VAL E  18      81.390  65.530  92.820  1.00  0.00           H
ATOM   2836 HG23 VAL E  18      80.720  64.030  93.430  1.00  0.00           H
ATOM   2837  C   VAL E  18      82.290  66.780  96.730  1.00  0.00           C
ATOM   2838  O   VAL E  18      83.250  66.070  96.980  1.00  0.00           O
ATOM   2839  N   PHE E  19      81.840  67.660  97.590  1.00  0.00           N
ATOM   2840  HN  PHE E  19      81.300  68.440  97.280  1.00  0.00           H
ATOM   2841  CA  PHE E  19      82.290  67.710  98.980  1.00  0.00           C
ATOM   2842  HA  PHE E  19      83.240  67.220  99.120  1.00  0.00           H
ATOM   2843  CB  PHE E  19      82.500  69.220  99.300  1.00  0.00           C
ATOM   2844  HB1 PHE E  19      81.560  69.780  99.460  1.00  0.00           H
ATOM   2845  HB2 PHE E  19      83.050  69.750  98.490  1.00  0.00           H
ATOM   2846  CG  PHE E  19      83.430  69.500 100.480  1.00  0.00           C
ATOM   2847  CD1 PHE E  19      83.060  70.410 101.470  1.00  0.00           C
ATOM   2848  HD1 PHE E  19      82.170  71.030 101.500  1.00  0.00           H
ATOM   2849  CE1 PHE E  19      83.900  70.530 102.570  1.00  0.00           C
ATOM   2850  HE1 PHE E  19      83.650  71.200 103.370  1.00  0.00           H
ATOM   2851  CZ  PHE E  19      85.120  69.800 102.710  1.00  0.00           C
ATOM   2852  HZ  PHE E  19      85.800  69.940 103.530  1.00  0.00           H
ATOM   2853  CD2 PHE E  19      84.680  68.800 100.530  1.00  0.00           C
ATOM   2854  HD2 PHE E  19      85.060  68.180  99.730  1.00  0.00           H
ATOM   2855  CE2 PHE E  19      85.510  68.930 101.660  1.00  0.00           C
ATOM   2856  HE2 PHE E  19      86.520  68.540 101.650  1.00  0.00           H
ATOM   2857  C   PHE E  19      81.220  67.130  99.850  1.00  0.00           C
ATOM   2858  O   PHE E  19      80.070  67.540  99.620  1.00  0.00           O
ATOM   2859  N   PHE E  20      81.510  66.190 100.750  1.00  0.00           N
ATOM   2860  HN  PHE E  20      82.440  65.830 100.800  1.00  0.00           H
ATOM   2861  CA  PHE E  20      80.460  65.540 101.490  1.00  0.00           C
ATOM   2862  HA  PHE E  20      80.980  64.860 102.140  1.00  0.00           H
ATOM   2863  CB  PHE E  20      79.620  66.420 102.430  1.00  0.00           C
ATOM   2864  HB1 PHE E  20      78.780  65.820 102.840  1.00  0.00           H
ATOM   2865  HB2 PHE E  20      79.180  67.270 101.860  1.00  0.00           H
ATOM   2866  CG  PHE E  20      80.320  66.940 103.600  1.00  0.00           C
ATOM   2867  CD1 PHE E  20      80.500  66.220 104.820  1.00  0.00           C
ATOM   2868  HD1 PHE E  20      80.050  65.240 104.750  1.00  0.00           H
ATOM   2869  CE1 PHE E  20      81.270  66.730 105.880  1.00  0.00           C
ATOM   2870  HE1 PHE E  20      81.570  66.040 106.650  1.00  0.00           H
ATOM   2871  CZ  PHE E  20      81.840  67.970 105.750  1.00  0.00           C
ATOM   2872  HZ  PHE E  20      82.380  68.400 106.580  1.00  0.00           H
ATOM   2873  CD2 PHE E  20      80.900  68.200 103.560  1.00  0.00           C
ATOM   2874  HD2 PHE E  20      80.820  68.860 102.700  1.00  0.00           H
ATOM   2875  CE2 PHE E  20      81.640  68.710 104.610  1.00  0.00           C
ATOM   2876  HE2 PHE E  20      82.040  69.710 104.640  1.00  0.00           H
ATOM   2877  C   PHE E  20      79.510  64.650 100.630  1.00  0.00           C
ATOM   2878  O   PHE E  20      78.350  64.880 100.460  1.00  0.00           O
ATOM   2879  N   ALA E  21      80.080  63.610 100.010  1.00  0.00           N
ATOM   2880  HN  ALA E  21      81.080  63.630  99.920  1.00  0.00           H
ATOM   2881  CA  ALA E  21      79.340  62.580  99.370  1.00  0.00           C
ATOM   2882  HA  ALA E  21      78.290  62.810  99.410  1.00  0.00           H
ATOM   2883  CB  ALA E  21      80.140  62.180  98.030  1.00  0.00           C
ATOM   2884  HB1 ALA E  21      81.020  61.530  98.280  1.00  0.00           H
ATOM   2885  HB2 ALA E  21      79.420  61.700  97.340  1.00  0.00           H
ATOM   2886  HB3 ALA E  21      80.420  63.090  97.470  1.00  0.00           H
ATOM   2887  C   ALA E  21      79.360  61.250 100.100  1.00  0.00           C
ATOM   2888  O   ALA E  21      78.430  60.470 100.270  1.00  0.00           O
ATOM   2889  N   GLU E  22      80.570  60.930 100.710  1.00  0.00           N
ATOM   2890  HN  GLU E  22      81.350  61.540 100.790  1.00  0.00           H
ATOM   2891  CA  GLU E  22      80.800  59.630 101.390  1.00  0.00           C
ATOM   2892  HA  GLU E  22      79.900  59.040 101.450  1.00  0.00           H
ATOM   2893  CB  GLU E  22      81.980  58.820 100.750  1.00  0.00           C
ATOM   2894  HB1 GLU E  22      82.300  57.970 101.400  1.00  0.00           H
ATOM   2895  HB2 GLU E  22      82.940  59.380 100.660  1.00  0.00           H
ATOM   2896  CG  GLU E  22      81.610  58.450  99.280  1.00  0.00           C
ATOM   2897  HG1 GLU E  22      81.550  59.410  98.720  1.00  0.00           H
ATOM   2898  HG2 GLU E  22      80.650  57.900  99.230  1.00  0.00           H
ATOM   2899  CD  GLU E  22      82.690  57.600  98.530  1.00  0.00           C
ATOM   2900  OE1 GLU E  22      82.690  56.320  98.700  1.00  0.00           O
ATOM   2901  OE2 GLU E  22      83.390  58.220  97.710  1.00  0.00           O
ATOM   2902  C   GLU E  22      81.060  59.790 102.830  1.00  0.00           C
ATOM   2903  O   GLU E  22      81.700  60.820 103.330  1.00  0.00           O
ATOM   2904  N   ASP E  23      80.630  58.780 103.670  1.00  0.00           N
ATOM   2905  HN  ASP E  23      80.040  58.090 103.230  1.00  0.00           H
ATOM   2906  CA  ASP E  23      80.640  58.820 105.160  1.00  0.00           C
ATOM   2907  HA  ASP E  23      79.760  58.290 105.500  1.00  0.00           H
ATOM   2908  CB  ASP E  23      81.760  57.970 105.630  1.00  0.00           C
ATOM   2909  HB1 ASP E  23      81.930  57.950 106.730  1.00  0.00           H
ATOM   2910  HB2 ASP E  23      82.730  58.420 105.330  1.00  0.00           H
ATOM   2911  CG  ASP E  23      81.690  56.570 105.000  1.00  0.00           C
ATOM   2912  OD1 ASP E  23      80.530  56.000 104.790  1.00  0.00           O
ATOM   2913  OD2 ASP E  23      82.690  55.880 105.080  1.00  0.00           O
ATOM   2914  C   ASP E  23      80.610  60.200 105.760  1.00  0.00           C
ATOM   2915  O   ASP E  23      81.580  60.690 106.310  1.00  0.00           O
ATOM   2916  N   VAL E  24      79.460  60.920 105.640  1.00  0.00           N
ATOM   2917  HN  VAL E  24      78.700  60.490 105.160  1.00  0.00           H
ATOM   2918  CA  VAL E  24      79.420  62.350 105.920  1.00  0.00           C
ATOM   2919  HA  VAL E  24      80.390  62.740 105.650  1.00  0.00           H
ATOM   2920  CB  VAL E  24      78.290  62.950 105.130  1.00  0.00           C
ATOM   2921  HB  VAL E  24      78.300  64.040 105.350  1.00  0.00           H
ATOM   2922  CG1 VAL E  24      78.520  62.790 103.580  1.00  0.00           C
ATOM   2923 HG11 VAL E  24      77.740  63.360 103.030  1.00  0.00           H
ATOM   2924 HG12 VAL E  24      79.570  63.010 103.280  1.00  0.00           H
ATOM   2925 HG13 VAL E  24      78.330  61.750 103.240  1.00  0.00           H
ATOM   2926  CG2 VAL E  24      76.890  62.520 105.600  1.00  0.00           C
ATOM   2927 HG21 VAL E  24      76.750  62.650 106.700  1.00  0.00           H
ATOM   2928 HG22 VAL E  24      76.130  63.190 105.140  1.00  0.00           H
ATOM   2929 HG23 VAL E  24      76.730  61.470 105.290  1.00  0.00           H
ATOM   2930  C   VAL E  24      79.410  62.760 107.390  1.00  0.00           C
ATOM   2931  O   VAL E  24      79.700  63.910 107.700  1.00  0.00           O
ATOM   2932  N   GLY E  25      79.140  61.850 108.330  1.00  0.00           N
ATOM   2933  HN  GLY E  25      78.980  60.900 108.080  1.00  0.00           H
ATOM   2934  CA  GLY E  25      78.800  61.970 109.720  1.00  0.00           C
ATOM   2935  HA1 GLY E  25      78.160  61.130 109.950  1.00  0.00           H
ATOM   2936  HA2 GLY E  25      79.720  61.880 110.280  1.00  0.00           H
ATOM   2937  C   GLY E  25      78.000  63.190 110.170  1.00  0.00           C
ATOM   2938  O   GLY E  25      77.150  63.780 109.480  1.00  0.00           O
ATOM   2939  N   SER E  26      78.280  63.570 111.480  1.00  0.00           N
ATOM   2940  HN  SER E  26      79.030  63.180 112.010  1.00  0.00           H
ATOM   2941  CA  SER E  26      77.610  64.710 112.130  1.00  0.00           C
ATOM   2942  HA  SER E  26      76.620  64.910 111.750  1.00  0.00           H
ATOM   2943  CB  SER E  26      77.600  64.510 113.700  1.00  0.00           C
ATOM   2944  HB1 SER E  26      78.630  64.430 114.090  1.00  0.00           H
ATOM   2945  HB2 SER E  26      77.000  63.670 114.110  1.00  0.00           H
ATOM   2946  OG  SER E  26      77.020  65.700 114.350  1.00  0.00           O
ATOM   2947  HG1 SER E  26      76.060  65.670 114.290  1.00  0.00           H
ATOM   2948  C   SER E  26      78.350  65.950 111.770  1.00  0.00           C
ATOM   2949  O   SER E  26      79.570  65.770 111.720  1.00  0.00           O
ATOM   2950  N   ASN E  27      77.720  67.110 111.620  1.00  0.00           N
ATOM   2951  HN  ASN E  27      76.740  67.010 111.730  1.00  0.00           H
ATOM   2952  CA  ASN E  27      78.280  68.290 111.170  1.00  0.00           C
ATOM   2953  HA  ASN E  27      79.250  68.100 110.720  1.00  0.00           H
ATOM   2954  CB  ASN E  27      77.470  68.940 109.970  1.00  0.00           C
ATOM   2955  HB1 ASN E  27      76.520  69.250 110.440  1.00  0.00           H
ATOM   2956  HB2 ASN E  27      77.260  68.140 109.230  1.00  0.00           H
ATOM   2957  CG  ASN E  27      77.900  70.210 109.310  1.00  0.00           C
ATOM   2958  OD1 ASN E  27      77.590  71.330 109.690  1.00  0.00           O
ATOM   2959  ND2 ASN E  27      78.770  69.970 108.240  1.00  0.00           N
ATOM   2960 HD21 ASN E  27      79.090  69.040 108.040  1.00  0.00           H
ATOM   2961 HD22 ASN E  27      79.260  70.790 107.940  1.00  0.00           H
ATOM   2962  C   ASN E  27      78.600  69.280 112.350  1.00  0.00           C
ATOM   2963  O   ASN E  27      77.810  69.330 113.290  1.00  0.00           O
ATOM   2964  N   LYS E  28      79.750  70.000 112.230  1.00  0.00           N
ATOM   2965  HN  LYS E  28      80.350  69.780 111.470  1.00  0.00           H
ATOM   2966  CA  LYS E  28      80.120  71.150 113.060  1.00  0.00           C
ATOM   2967  HA  LYS E  28      79.270  71.430 113.650  1.00  0.00           H
ATOM   2968  CB  LYS E  28      81.310  70.650 114.020  1.00  0.00           C
ATOM   2969  HB1 LYS E  28      80.850  70.060 114.840  1.00  0.00           H
ATOM   2970  HB2 LYS E  28      81.720  71.540 114.550  1.00  0.00           H
ATOM   2971  CG  LYS E  28      82.470  69.830 113.480  1.00  0.00           C
ATOM   2972  HG1 LYS E  28      82.950  70.330 112.610  1.00  0.00           H
ATOM   2973  HG2 LYS E  28      82.130  68.860 113.060  1.00  0.00           H
ATOM   2974  CD  LYS E  28      83.540  69.500 114.610  1.00  0.00           C
ATOM   2975  HD1 LYS E  28      82.980  68.990 115.430  1.00  0.00           H
ATOM   2976  HD2 LYS E  28      84.320  68.750 114.370  1.00  0.00           H
ATOM   2977  CE  LYS E  28      84.350  70.660 115.140  1.00  0.00           C
ATOM   2978  HE1 LYS E  28      85.170  70.370 115.820  1.00  0.00           H
ATOM   2979  HE2 LYS E  28      83.620  71.330 115.650  1.00  0.00           H
ATOM   2980  NZ  LYS E  28      85.020  71.420 114.110  1.00  0.00           N
ATOM   2981  HZ1 LYS E  28      85.730  72.010 114.590  1.00  0.00           H
ATOM   2982  HZ2 LYS E  28      85.480  70.780 113.420  1.00  0.00           H
ATOM   2983  HZ3 LYS E  28      84.400  72.030 113.540  1.00  0.00           H
ATOM   2984  C   LYS E  28      80.570  72.310 112.210  1.00  0.00           C
ATOM   2985  O   LYS E  28      81.480  73.010 112.520  1.00  0.00           O
ATOM   2986  N   GLY E  29      79.890  72.500 111.030  1.00  0.00           N
ATOM   2987  HN  GLY E  29      79.020  72.090 110.770  1.00  0.00           H
ATOM   2988  CA  GLY E  29      80.430  73.350 110.070  1.00  0.00           C
ATOM   2989  HA1 GLY E  29      79.720  73.840 109.420  1.00  0.00           H
ATOM   2990  HA2 GLY E  29      80.830  74.190 110.620  1.00  0.00           H
ATOM   2991  C   GLY E  29      81.590  72.870 109.230  1.00  0.00           C
ATOM   2992  O   GLY E  29      82.430  72.030 109.590  1.00  0.00           O
ATOM   2993  N   ALA E  30      81.580  73.420 107.950  1.00  0.00           N
ATOM   2994  HN  ALA E  30      81.040  74.240 107.780  1.00  0.00           H
ATOM   2995  CA  ALA E  30      82.620  73.200 107.000  1.00  0.00           C
ATOM   2996  HA  ALA E  30      83.550  73.110 107.530  1.00  0.00           H
ATOM   2997  CB  ALA E  30      82.410  71.870 106.280  1.00  0.00           C
ATOM   2998  HB1 ALA E  30      82.000  71.030 106.880  1.00  0.00           H
ATOM   2999  HB2 ALA E  30      81.720  72.110 105.450  1.00  0.00           H
ATOM   3000  HB3 ALA E  30      83.330  71.520 105.770  1.00  0.00           H
ATOM   3001  C   ALA E  30      82.790  74.450 106.110  1.00  0.00           C
ATOM   3002  O   ALA E  30      81.820  75.110 105.690  1.00  0.00           O
ATOM   3003  N   ILE E  31      84.060  74.770 105.830  1.00  0.00           N
ATOM   3004  HN  ILE E  31      84.770  74.310 106.350  1.00  0.00           H
ATOM   3005  CA  ILE E  31      84.590  75.760 104.930  1.00  0.00           C
ATOM   3006  HA  ILE E  31      83.820  76.420 104.550  1.00  0.00           H
ATOM   3007  CB  ILE E  31      85.720  76.620 105.520  1.00  0.00           C
ATOM   3008  HB  ILE E  31      86.410  75.860 105.960  1.00  0.00           H
ATOM   3009  CG2 ILE E  31      86.500  77.390 104.350  1.00  0.00           C
ATOM   3010 HG21 ILE E  31      86.970  76.680 103.630  1.00  0.00           H
ATOM   3011 HG22 ILE E  31      85.790  78.100 103.890  1.00  0.00           H
ATOM   3012 HG23 ILE E  31      87.270  78.000 104.860  1.00  0.00           H
ATOM   3013  CG1 ILE E  31      85.160  77.650 106.530  1.00  0.00           C
ATOM   3014 HG11 ILE E  31      84.450  76.980 107.070  1.00  0.00           H
ATOM   3015 HG12 ILE E  31      84.480  78.410 106.090  1.00  0.00           H
ATOM   3016  CD  ILE E  31      86.140  78.220 107.580  1.00  0.00           C
ATOM   3017  HD1 ILE E  31      85.640  78.740 108.430  1.00  0.00           H
ATOM   3018  HD2 ILE E  31      86.790  77.410 107.970  1.00  0.00           H
ATOM   3019  HD3 ILE E  31      86.730  79.030 107.090  1.00  0.00           H
ATOM   3020  C   ILE E  31      85.120  75.040 103.650  1.00  0.00           C
ATOM   3021  O   ILE E  31      85.960  74.140 103.740  1.00  0.00           O
ATOM   3022  N   ILE E  32      84.620  75.470 102.480  1.00  0.00           N
ATOM   3023  HN  ILE E  32      83.970  76.220 102.480  1.00  0.00           H
ATOM   3024  CA  ILE E  32      85.080  74.960 101.250  1.00  0.00           C
ATOM   3025  HA  ILE E  32      86.070  74.530 101.320  1.00  0.00           H
ATOM   3026  CB  ILE E  32      84.210  73.840 100.750  1.00  0.00           C
ATOM   3027  HB  ILE E  32      84.190  72.980 101.440  1.00  0.00           H
ATOM   3028  CG2 ILE E  32      82.790  74.340 100.680  1.00  0.00           C
ATOM   3029 HG21 ILE E  32      82.060  73.550 100.410  1.00  0.00           H
ATOM   3030 HG22 ILE E  32      82.500  74.770 101.670  1.00  0.00           H
ATOM   3031 HG23 ILE E  32      82.660  75.160  99.950  1.00  0.00           H
ATOM   3032  CG1 ILE E  32      84.570  73.230  99.360  1.00  0.00           C
ATOM   3033 HG11 ILE E  32      84.520  74.020  98.580  1.00  0.00           H
ATOM   3034 HG12 ILE E  32      83.890  72.370  99.210  1.00  0.00           H
ATOM   3035  CD  ILE E  32      85.970  72.570  99.520  1.00  0.00           C
ATOM   3036  HD1 ILE E  32      86.790  73.280  99.750  1.00  0.00           H
ATOM   3037  HD2 ILE E  32      86.000  71.840 100.360  1.00  0.00           H
ATOM   3038  HD3 ILE E  32      86.200  72.270  98.480  1.00  0.00           H
ATOM   3039  C   ILE E  32      85.240  76.040 100.280  1.00  0.00           C
ATOM   3040  O   ILE E  32      84.660  77.150 100.380  1.00  0.00           O
ATOM   3041  N   GLY E  33      86.140  75.880  99.270  1.00  0.00           N
ATOM   3042  HN  GLY E  33      86.610  75.000  99.260  1.00  0.00           H
ATOM   3043  CA  GLY E  33      86.560  76.830  98.280  1.00  0.00           C
ATOM   3044  HA1 GLY E  33      85.690  76.910  97.630  1.00  0.00           H
ATOM   3045  HA2 GLY E  33      86.880  77.760  98.720  1.00  0.00           H
ATOM   3046  C   GLY E  33      87.730  76.370  97.550  1.00  0.00           C
ATOM   3047  O   GLY E  33      88.390  75.390  97.980  1.00  0.00           O
ATOM   3048  N   LEU E  34      87.920  76.930  96.390  1.00  0.00           N
ATOM   3049  HN  LEU E  34      87.250  77.600  96.070  1.00  0.00           H
ATOM   3050  CA  LEU E  34      88.900  76.590  95.430  1.00  0.00           C
ATOM   3051  HA  LEU E  34      89.090  75.530  95.430  1.00  0.00           H
ATOM   3052  CB  LEU E  34      88.550  77.000  94.030  1.00  0.00           C
ATOM   3053  HB1 LEU E  34      89.290  76.620  93.290  1.00  0.00           H
ATOM   3054  HB2 LEU E  34      88.600  78.100  93.930  1.00  0.00           H
ATOM   3055  CG  LEU E  34      87.090  76.700  93.440  1.00  0.00           C
ATOM   3056  HG  LEU E  34      86.370  77.320  94.010  1.00  0.00           H
ATOM   3057  CD1 LEU E  34      87.050  77.290  92.000  1.00  0.00           C
ATOM   3058 HD11 LEU E  34      86.060  77.150  91.520  1.00  0.00           H
ATOM   3059 HD12 LEU E  34      87.370  78.340  91.830  1.00  0.00           H
ATOM   3060 HD13 LEU E  34      87.740  76.680  91.380  1.00  0.00           H
ATOM   3061  CD2 LEU E  34      86.730  75.220  93.460  1.00  0.00           C
ATOM   3062 HD21 LEU E  34      87.240  74.660  92.650  1.00  0.00           H
ATOM   3063 HD22 LEU E  34      86.750  74.700  94.440  1.00  0.00           H
ATOM   3064 HD23 LEU E  34      85.660  75.120  93.180  1.00  0.00           H
ATOM   3065  C   LEU E  34      90.310  77.110  95.760  1.00  0.00           C
ATOM   3066  O   LEU E  34      91.290  76.490  95.470  1.00  0.00           O
ATOM   3067  N   MET E  35      90.410  78.240  96.410  1.00  0.00           N
ATOM   3068  HN  MET E  35      89.530  78.680  96.580  1.00  0.00           H
ATOM   3069  CA  MET E  35      91.590  78.900  96.940  1.00  0.00           C
ATOM   3070  HA  MET E  35      92.420  78.240  97.100  1.00  0.00           H
ATOM   3071  CB  MET E  35      92.110  80.120  96.140  1.00  0.00           C
ATOM   3072  HB1 MET E  35      93.020  80.500  96.650  1.00  0.00           H
ATOM   3073  HB2 MET E  35      91.270  80.850  96.160  1.00  0.00           H
ATOM   3074  CG  MET E  35      92.470  79.800  94.710  1.00  0.00           C
ATOM   3075  HG1 MET E  35      91.600  79.460  94.100  1.00  0.00           H
ATOM   3076  HG2 MET E  35      93.240  79.000  94.680  1.00  0.00           H
ATOM   3077  SD  MET E  35      93.080  81.320  93.850  1.00  0.00           S
ATOM   3078  CE  MET E  35      94.490  81.860  94.840  1.00  0.00           C
ATOM   3079  HE1 MET E  35      95.180  82.470  94.220  1.00  0.00           H
ATOM   3080  HE2 MET E  35      94.150  82.370  95.770  1.00  0.00           H
ATOM   3081  HE3 MET E  35      95.060  80.980  95.200  1.00  0.00           H
ATOM   3082  C   MET E  35      91.060  79.330  98.300  1.00  0.00           C
ATOM   3083  O   MET E  35      90.190  80.120  98.390  1.00  0.00           O
ATOM   3084  N   VAL E  36      91.650  78.650  99.380  1.00  0.00           N
ATOM   3085  HN  VAL E  36      92.370  77.990  99.190  1.00  0.00           H
ATOM   3086  CA  VAL E  36      91.230  78.810 100.750  1.00  0.00           C
ATOM   3087  HA  VAL E  36      90.410  79.510 100.810  1.00  0.00           H
ATOM   3088  CB  VAL E  36      90.850  77.490 101.430  1.00  0.00           C
ATOM   3089  HB  VAL E  36      91.630  76.700 101.420  1.00  0.00           H
ATOM   3090  CG1 VAL E  36      90.250  77.710 102.790  1.00  0.00           C
ATOM   3091 HG11 VAL E  36      90.120  76.720 103.290  1.00  0.00           H
ATOM   3092 HG12 VAL E  36      90.890  78.330 103.460  1.00  0.00           H
ATOM   3093 HG13 VAL E  36      89.220  78.110 102.750  1.00  0.00           H
ATOM   3094  CG2 VAL E  36      89.620  76.870 100.640  1.00  0.00           C
ATOM   3095 HG21 VAL E  36      89.180  76.090 101.300  1.00  0.00           H
ATOM   3096 HG22 VAL E  36      88.860  77.650 100.430  1.00  0.00           H
ATOM   3097 HG23 VAL E  36      89.950  76.380  99.700  1.00  0.00           H
ATOM   3098  C   VAL E  36      92.280  79.500 101.600  1.00  0.00           C
ATOM   3099  O   VAL E  36      93.390  78.960 101.580  1.00  0.00           O
ATOM   3100  N   GLY E  37      92.000  80.550 102.370  1.00  0.00           N
ATOM   3101  HN  GLY E  37      91.030  80.800 102.410  1.00  0.00           H
ATOM   3102  CA  GLY E  37      93.010  81.080 103.270  1.00  0.00           C
ATOM   3103  HA1 GLY E  37      93.990  80.660 103.100  1.00  0.00           H
ATOM   3104  HA2 GLY E  37      92.990  82.150 103.190  1.00  0.00           H
ATOM   3105  C   GLY E  37      92.710  80.630 104.670  1.00  0.00           C
ATOM   3106  O   GLY E  37      91.580  80.170 104.980  1.00  0.00           O
ATOM   3107  N   GLY E  38      93.740  80.590 105.470  1.00  0.00           N
ATOM   3108  HN  GLY E  38      94.560  81.070 105.200  1.00  0.00           H
ATOM   3109  CA  GLY E  38      93.660  80.070 106.860  1.00  0.00           C
ATOM   3110  HA1 GLY E  38      93.430  79.010 106.880  1.00  0.00           H
ATOM   3111  HA2 GLY E  38      94.590  80.220 107.380  1.00  0.00           H
ATOM   3112  C   GLY E  38      92.700  80.820 107.740  1.00  0.00           C
ATOM   3113  O   GLY E  38      92.600  82.040 107.640  1.00  0.00           O
ATOM   3114  N   VAL E  39      92.040  80.030 108.620  1.00  0.00           N
ATOM   3115  HN  VAL E  39      92.230  79.060 108.760  1.00  0.00           H
ATOM   3116  CA  VAL E  39      90.970  80.640 109.500  1.00  0.00           C
ATOM   3117  HA  VAL E  39      90.420  81.330 108.870  1.00  0.00           H
ATOM   3118  CB  VAL E  39      89.840  79.660 109.780  1.00  0.00           C
ATOM   3119  HB  VAL E  39      90.260  78.850 110.420  1.00  0.00           H
ATOM   3120  CG1 VAL E  39      88.690  80.280 110.540  1.00  0.00           C
ATOM   3121 HG11 VAL E  39      88.590  81.320 110.190  1.00  0.00           H
ATOM   3122 HG12 VAL E  39      87.720  79.760 110.410  1.00  0.00           H
ATOM   3123 HG13 VAL E  39      88.850  80.430 111.630  1.00  0.00           H
ATOM   3124  CG2 VAL E  39      89.270  79.060 108.450  1.00  0.00           C
ATOM   3125 HG21 VAL E  39      88.460  79.680 108.000  1.00  0.00           H
ATOM   3126 HG22 VAL E  39      90.030  78.860 107.660  1.00  0.00           H
ATOM   3127 HG23 VAL E  39      88.740  78.100 108.640  1.00  0.00           H
ATOM   3128  C   VAL E  39      91.470  81.350 110.710  1.00  0.00           C
ATOM   3129  O   VAL E  39      92.360  80.870 111.430  1.00  0.00           O
ATOM   3130  N   VAL E  40      90.920  82.520 111.010  1.00  0.00           N
ATOM   3131  HN  VAL E  40      90.120  82.810 110.490  1.00  0.00           H
ATOM   3132  CA  VAL E  40      91.420  83.390 112.000  1.00  0.00           C
ATOM   3133  HA  VAL E  40      92.380  83.000 112.300  1.00  0.00           H
ATOM   3134  CB  VAL E  40      91.790  84.770 111.380  1.00  0.00           C
ATOM   3135  HB  VAL E  40      91.030  85.120 110.650  1.00  0.00           H
ATOM   3136  CG1 VAL E  40      91.980  85.750 112.520  1.00  0.00           C
ATOM   3137 HG11 VAL E  40      91.090  86.100 113.100  1.00  0.00           H
ATOM   3138 HG12 VAL E  40      92.640  85.170 113.200  1.00  0.00           H
ATOM   3139 HG13 VAL E  40      92.540  86.640 112.170  1.00  0.00           H
ATOM   3140  CG2 VAL E  40      93.150  84.550 110.600  1.00  0.00           C
ATOM   3141 HG21 VAL E  40      93.030  83.880 109.720  1.00  0.00           H
ATOM   3142 HG22 VAL E  40      93.590  85.510 110.250  1.00  0.00           H
ATOM   3143 HG23 VAL E  40      93.890  84.000 111.220  1.00  0.00           H
ATOM   3144  C   VAL E  40      90.750  83.440 113.390  1.00  0.00           C
ATOM   3145  O   VAL E  40      89.580  83.830 113.460  1.00  0.00           O
ATOM   3146  N   ILE E  41      91.440  83.070 114.500  1.00  0.00           N
ATOM   3147  HN  ILE E  41      92.410  82.860 114.520  1.00  0.00           H
ATOM   3148  CA  ILE E  41      90.930  82.980 115.840  1.00  0.00           C
ATOM   3149  HA  ILE E  41      89.910  82.650 115.740  1.00  0.00           H
ATOM   3150  CB  ILE E  41      91.560  81.870 116.730  1.00  0.00           C
ATOM   3151  HB  ILE E  41      91.260  80.930 116.220  1.00  0.00           H
ATOM   3152  CG2 ILE E  41      93.130  81.970 116.810  1.00  0.00           C
ATOM   3153 HG21 ILE E  41      93.540  82.810 117.410  1.00  0.00           H
ATOM   3154 HG22 ILE E  41      93.530  81.100 117.370  1.00  0.00           H
ATOM   3155 HG23 ILE E  41      93.620  82.020 115.810  1.00  0.00           H
ATOM   3156  CG1 ILE E  41      91.010  81.850 118.120  1.00  0.00           C
ATOM   3157 HG11 ILE E  41      91.020  82.890 118.520  1.00  0.00           H
ATOM   3158 HG12 ILE E  41      91.670  81.270 118.800  1.00  0.00           H
ATOM   3159  CD  ILE E  41      89.560  81.320 118.300  1.00  0.00           C
ATOM   3160  HD1 ILE E  41      89.330  80.360 117.790  1.00  0.00           H
ATOM   3161  HD2 ILE E  41      89.370  81.170 119.380  1.00  0.00           H
ATOM   3162  HD3 ILE E  41      88.860  82.010 117.780  1.00  0.00           H
ATOM   3163  C   ILE E  41      91.090  84.450 116.260  1.00  0.00           C
ATOM   3164  O   ILE E  41      92.180  85.020 116.290  1.00  0.00           O
ATOM   3165  N   ALA E  42      89.930  85.020 116.690  1.00  0.00           N
ATOM   3166  HN  ALA E  42      89.090  84.480 116.630  1.00  0.00           H
ATOM   3167  CA  ALA E  42      89.820  86.360 117.370  1.00  0.00           C
ATOM   3168  HA  ALA E  42      90.780  86.840 117.300  1.00  0.00           H
ATOM   3169  CB  ALA E  42      88.940  87.280 116.480  1.00  0.00           C
ATOM   3170  HB1 ALA E  42      89.140  88.370 116.580  1.00  0.00           H
ATOM   3171  HB2 ALA E  42      89.350  87.150 115.450  1.00  0.00           H
ATOM   3172  HB3 ALA E  42      87.850  87.070 116.520  1.00  0.00           H
ATOM   3173  C   ALA E  42      89.420  86.210 118.810  1.00  0.00           C
ATOM   3174  O   ALA E  42      90.060  85.570 119.650  1.00  0.00           O
ATOM   3175  N   NME E  43      88.360  86.900 119.290  1.00  0.00           N
ATOM   3176  HN  NME E  43      87.700  87.350 118.690  1.00  0.00           H
ATOM   3177  CH3 NME E  43      88.020  87.010 120.670  1.00  0.00           C
ATOM   3178 HH31 NME E  43      87.070  87.550 120.840  1.00  0.00           H
ATOM   3179 HH32 NME E  43      87.750  86.000 121.050  1.00  0.00           H
ATOM   3180 HH33 NME E  43      88.810  87.430 121.330  1.00  0.00           H
ATOM   3181  CH3 ACE F   0      58.200  93.750  92.360  1.00  0.00           C
ATOM   3182 HH31 ACE F   0      58.090  93.460  93.430  1.00  0.00           H
ATOM   3183 HH32 ACE F   0      58.250  94.860  92.340  1.00  0.00           H
ATOM   3184 HH33 ACE F   0      57.320  93.330  91.820  1.00  0.00           H
ATOM   3185  C   ACE F   0      59.460  93.240  91.770  1.00  0.00           C
ATOM   3186  O   ACE F   0      60.170  92.510  92.380  1.00  0.00           O
ATOM   3187  N   ASP F   1      59.670  93.610  90.540  1.00  0.00           N
ATOM   3188  HN  ASP F   1      59.010  94.140  90.030  1.00  0.00           H
ATOM   3189  CA  ASP F   1      60.740  93.220  89.650  1.00  0.00           C
ATOM   3190  HA  ASP F   1      60.810  92.140  89.670  1.00  0.00           H
ATOM   3191  CB  ASP F   1      60.550  93.700  88.190  1.00  0.00           C
ATOM   3192  HB1 ASP F   1      61.520  93.460  87.700  1.00  0.00           H
ATOM   3193  HB2 ASP F   1      60.390  94.800  88.230  1.00  0.00           H
ATOM   3194  CG  ASP F   1      59.450  93.110  87.370  1.00  0.00           C
ATOM   3195  OD1 ASP F   1      58.760  93.710  86.460  1.00  0.00           O
ATOM   3196  OD2 ASP F   1      59.450  91.870  87.400  1.00  0.00           O
ATOM   3197  C   ASP F   1      62.180  93.530  90.120  1.00  0.00           C
ATOM   3198  O   ASP F   1      62.600  94.660  90.480  1.00  0.00           O
ATOM   3199  N   ALA F   2      63.040  92.440  90.150  1.00  0.00           N
ATOM   3200  HN  ALA F   2      62.730  91.600  89.720  1.00  0.00           H
ATOM   3201  CA  ALA F   2      64.480  92.610  90.510  1.00  0.00           C
ATOM   3202  HA  ALA F   2      64.490  92.900  91.550  1.00  0.00           H
ATOM   3203  CB  ALA F   2      65.290  91.330  90.420  1.00  0.00           C
ATOM   3204  HB1 ALA F   2      65.260  91.000  89.360  1.00  0.00           H
ATOM   3205  HB2 ALA F   2      66.320  91.540  90.780  1.00  0.00           H
ATOM   3206  HB3 ALA F   2      64.790  90.560  91.050  1.00  0.00           H
ATOM   3207  C   ALA F   2      65.240  93.630  89.730  1.00  0.00           C
ATOM   3208  O   ALA F   2      64.930  93.760  88.570  1.00  0.00           O
ATOM   3209  N   GLU F   3      66.080  94.510  90.370  1.00  0.00           N
ATOM   3210  HN  GLU F   3      66.220  94.600  91.350  1.00  0.00           H
ATOM   3211  CA  GLU F   3      66.620  95.660  89.630  1.00  0.00           C
ATOM   3212  HA  GLU F   3      65.690  96.060  89.260  1.00  0.00           H
ATOM   3213  CB  GLU F   3      67.270  96.700  90.500  1.00  0.00           C
ATOM   3214  HB1 GLU F   3      67.850  96.100  91.230  1.00  0.00           H
ATOM   3215  HB2 GLU F   3      66.530  97.240  91.120  1.00  0.00           H
ATOM   3216  CG  GLU F   3      68.200  97.710  89.750  1.00  0.00           C
ATOM   3217  HG1 GLU F   3      67.700  98.260  88.920  1.00  0.00           H
ATOM   3218  HG2 GLU F   3      69.140  97.310  89.320  1.00  0.00           H
ATOM   3219  CD  GLU F   3      68.590  98.930  90.610  1.00  0.00           C
ATOM   3220  OE1 GLU F   3      67.680  99.810  90.720  1.00  0.00           O
ATOM   3221  OE2 GLU F   3      69.810  99.110  90.980  1.00  0.00           O
ATOM   3222  C   GLU F   3      67.410  95.370  88.340  1.00  0.00           C
ATOM   3223  O   GLU F   3      68.390  94.660  88.270  1.00  0.00           O
ATOM   3224  N   PHE F   4      67.020  96.010  87.180  1.00  0.00           N
ATOM   3225  HN  PHE F   4      66.380  96.770  87.240  1.00  0.00           H
ATOM   3226  CA  PHE F   4      67.570  95.710  85.910  1.00  0.00           C
ATOM   3227  HA  PHE F   4      68.480  95.140  85.980  1.00  0.00           H
ATOM   3228  CB  PHE F   4      66.510  94.910  85.070  1.00  0.00           C
ATOM   3229  HB1 PHE F   4      65.630  95.540  84.810  1.00  0.00           H
ATOM   3230  HB2 PHE F   4      66.110  94.130  85.750  1.00  0.00           H
ATOM   3231  CG  PHE F   4      66.930  94.250  83.780  1.00  0.00           C
ATOM   3232  CD1 PHE F   4      67.260  95.000  82.630  1.00  0.00           C
ATOM   3233  HD1 PHE F   4      67.120  96.070  82.540  1.00  0.00           H
ATOM   3234  CE1 PHE F   4      67.560  94.320  81.430  1.00  0.00           C
ATOM   3235  HE1 PHE F   4      67.770  94.820  80.500  1.00  0.00           H
ATOM   3236  CZ  PHE F   4      67.700  92.930  81.490  1.00  0.00           C
ATOM   3237  HZ  PHE F   4      67.960  92.430  80.560  1.00  0.00           H
ATOM   3238  CD2 PHE F   4      67.110  92.850  83.820  1.00  0.00           C
ATOM   3239  HD2 PHE F   4      66.720  92.350  84.690  1.00  0.00           H
ATOM   3240  CE2 PHE F   4      67.460  92.210  82.590  1.00  0.00           C
ATOM   3241  HE2 PHE F   4      67.610  91.140  82.660  1.00  0.00           H
ATOM   3242  C   PHE F   4      67.840  96.990  85.180  1.00  0.00           C
ATOM   3243  O   PHE F   4      66.940  97.700  84.660  1.00  0.00           O
ATOM   3244  N   ARG F   5      69.120  97.360  85.100  1.00  0.00           N
ATOM   3245  HN  ARG F   5      69.900  96.900  85.510  1.00  0.00           H
ATOM   3246  CA  ARG F   5      69.440  98.600  84.410  1.00  0.00           C
ATOM   3247  HA  ARG F   5      68.610  99.260  84.610  1.00  0.00           H
ATOM   3248  CB  ARG F   5      70.640  99.350  84.960  1.00  0.00           C
ATOM   3249  HB1 ARG F   5      70.890 100.220  84.310  1.00  0.00           H
ATOM   3250  HB2 ARG F   5      71.490  98.640  84.910  1.00  0.00           H
ATOM   3251  CG  ARG F   5      70.610  99.870  86.460  1.00  0.00           C
ATOM   3252  HG1 ARG F   5      71.660 100.170  86.680  1.00  0.00           H
ATOM   3253  HG2 ARG F   5      70.310  99.060  87.160  1.00  0.00           H
ATOM   3254  CD  ARG F   5      69.640 100.980  86.690  1.00  0.00           C
ATOM   3255  HD1 ARG F   5      68.600 100.700  86.410  1.00  0.00           H
ATOM   3256  HD2 ARG F   5      69.960 101.900  86.160  1.00  0.00           H
ATOM   3257  NE  ARG F   5      69.610 101.180  88.210  1.00  0.00           N
ATOM   3258  HE  ARG F   5      69.270 100.480  88.840  1.00  0.00           H
ATOM   3259  CZ  ARG F   5      70.570 101.840  88.820  1.00  0.00           C
ATOM   3260  NH1 ARG F   5      71.390 102.660  88.270  1.00  0.00           N
ATOM   3261 HH11 ARG F   5      71.340 102.870  87.300  1.00  0.00           H
ATOM   3262 HH12 ARG F   5      72.100 102.990  88.880  1.00  0.00           H
ATOM   3263  NH2 ARG F   5      70.770 101.650  90.130  1.00  0.00           N
ATOM   3264 HH21 ARG F   5      70.380 100.810  90.520  1.00  0.00           H
ATOM   3265 HH22 ARG F   5      71.510 102.120  90.620  1.00  0.00           H
ATOM   3266  C   ARG F   5      69.640  98.510  82.920  1.00  0.00           C
ATOM   3267  O   ARG F   5      70.380  97.660  82.440  1.00  0.00           O
ATOM   3268  N   HIS F   6      69.060  99.460  82.220  1.00  0.00           N
ATOM   3269  HN  HIS F   6      68.620 100.170  82.760  1.00  0.00           H
ATOM   3270  CA  HIS F   6      69.090  99.820  80.800  1.00  0.00           C
ATOM   3271  HA  HIS F   6      69.690  99.050  80.330  1.00  0.00           H
ATOM   3272  CB  HIS F   6      67.670  99.690  80.140  1.00  0.00           C
ATOM   3273  HB1 HIS F   6      67.630 100.270  79.190  1.00  0.00           H
ATOM   3274  HB2 HIS F   6      66.990 100.250  80.820  1.00  0.00           H
ATOM   3275  ND1 HIS F   6      66.060  97.770  80.530  1.00  0.00           N
ATOM   3276  CG  HIS F   6      67.080  98.390  79.760  1.00  0.00           C
ATOM   3277  CE1 HIS F   6      65.780  96.640  79.890  1.00  0.00           C
ATOM   3278  HE1 HIS F   6      64.880  96.050  80.050  1.00  0.00           H
ATOM   3279  NE2 HIS F   6      66.440  96.530  78.760  1.00  0.00           N
ATOM   3280  HE2 HIS F   6      66.240  95.860  78.040  1.00  0.00           H
ATOM   3281  CD2 HIS F   6      67.310  97.600  78.690  1.00  0.00           C
ATOM   3282  HD2 HIS F   6      68.060  97.880  77.970  1.00  0.00           H
ATOM   3283  C   HIS F   6      69.670 101.230  80.530  1.00  0.00           C
ATOM   3284  O   HIS F   6      69.940 101.650  79.420  1.00  0.00           O
ATOM   3285  N   ASP F   7      69.730 102.080  81.580  1.00  0.00           N
ATOM   3286  HN  ASP F   7      69.530 101.750  82.500  1.00  0.00           H
ATOM   3287  CA  ASP F   7      70.190 103.440  81.510  1.00  0.00           C
ATOM   3288  HA  ASP F   7      69.990 103.880  80.540  1.00  0.00           H
ATOM   3289  CB  ASP F   7      69.470 104.140  82.650  1.00  0.00           C
ATOM   3290  HB1 ASP F   7      69.960 105.130  82.810  1.00  0.00           H
ATOM   3291  HB2 ASP F   7      69.650 103.610  83.610  1.00  0.00           H
ATOM   3292  CG  ASP F   7      67.930 104.260  82.370  1.00  0.00           C
ATOM   3293  OD1 ASP F   7      67.090 104.000  83.310  1.00  0.00           O
ATOM   3294  OD2 ASP F   7      67.610 104.720  81.260  1.00  0.00           O
ATOM   3295  C   ASP F   7      71.670 103.540  81.800  1.00  0.00           C
ATOM   3296  O   ASP F   7      72.130 103.190  82.910  1.00  0.00           O
ATOM   3297  N   SER F   8      72.390 104.020  80.860  1.00  0.00           N
ATOM   3298  HN  SER F   8      72.110 104.280  79.940  1.00  0.00           H
ATOM   3299  CA  SER F   8      73.830 104.290  81.140  1.00  0.00           C
ATOM   3300  HA  SER F   8      74.200 103.770  82.010  1.00  0.00           H
ATOM   3301  CB  SER F   8      74.640 103.840  79.830  1.00  0.00           C
ATOM   3302  HB1 SER F   8      74.710 102.730  79.840  1.00  0.00           H
ATOM   3303  HB2 SER F   8      75.720 104.130  79.820  1.00  0.00           H
ATOM   3304  OG  SER F   8      73.950 104.170  78.560  1.00  0.00           O
ATOM   3305  HG1 SER F   8      74.470 103.760  77.870  1.00  0.00           H
ATOM   3306  C   SER F   8      74.100 105.750  81.540  1.00  0.00           C
ATOM   3307  O   SER F   8      75.230 106.180  81.780  1.00  0.00           O
ATOM   3308  N   GLY F   9      73.050 106.640  81.480  1.00  0.00           N
ATOM   3309  HN  GLY F   9      72.230 106.510  80.930  1.00  0.00           H
ATOM   3310  CA  GLY F   9      73.120 108.020  81.990  1.00  0.00           C
ATOM   3311  HA1 GLY F   9      73.810 108.500  81.310  1.00  0.00           H
ATOM   3312  HA2 GLY F   9      72.190 108.550  82.090  1.00  0.00           H
ATOM   3313  C   GLY F   9      73.630 108.180  83.370  1.00  0.00           C
ATOM   3314  O   GLY F   9      74.420 109.040  83.740  1.00  0.00           O
ATOM   3315  N   TYR F  10      73.220 107.270  84.290  1.00  0.00           N
ATOM   3316  HN  TYR F  10      72.840 106.430  83.900  1.00  0.00           H
ATOM   3317  CA  TYR F  10      73.420 107.200  85.740  1.00  0.00           C
ATOM   3318  HA  TYR F  10      74.200 107.920  85.940  1.00  0.00           H
ATOM   3319  CB  TYR F  10      72.220 107.610  86.670  1.00  0.00           C
ATOM   3320  HB1 TYR F  10      72.050 108.690  86.440  1.00  0.00           H
ATOM   3321  HB2 TYR F  10      72.490 107.600  87.750  1.00  0.00           H
ATOM   3322  CG  TYR F  10      70.950 106.860  86.540  1.00  0.00           C
ATOM   3323  CD1 TYR F  10      70.560 105.830  87.460  1.00  0.00           C
ATOM   3324  HD1 TYR F  10      71.200 105.570  88.300  1.00  0.00           H
ATOM   3325  CE1 TYR F  10      69.310 105.180  87.350  1.00  0.00           C
ATOM   3326  HE1 TYR F  10      69.020 104.400  88.030  1.00  0.00           H
ATOM   3327  CZ  TYR F  10      68.550 105.440  86.140  1.00  0.00           C
ATOM   3328  OH  TYR F  10      67.470 104.600  85.930  1.00  0.00           O
ATOM   3329  HH  TYR F  10      67.390 104.480  84.980  1.00  0.00           H
ATOM   3330  CD2 TYR F  10      70.090 107.120  85.440  1.00  0.00           C
ATOM   3331  HD2 TYR F  10      70.340 107.890  84.730  1.00  0.00           H
ATOM   3332  CE2 TYR F  10      68.840 106.470  85.310  1.00  0.00           C
ATOM   3333  HE2 TYR F  10      68.170 106.600  84.480  1.00  0.00           H
ATOM   3334  C   TYR F  10      74.130 105.890  86.090  1.00  0.00           C
ATOM   3335  O   TYR F  10      73.830 104.880  85.520  1.00  0.00           O
ATOM   3336  N   GLU F  11      75.090 106.000  86.970  1.00  0.00           N
ATOM   3337  HN  GLU F  11      75.240 106.850  87.460  1.00  0.00           H
ATOM   3338  CA  GLU F  11      75.890 104.890  87.500  1.00  0.00           C
ATOM   3339  HA  GLU F  11      76.540 104.570  86.700  1.00  0.00           H
ATOM   3340  CB  GLU F  11      76.810 105.290  88.740  1.00  0.00           C
ATOM   3341  HB1 GLU F  11      77.090 104.300  89.140  1.00  0.00           H
ATOM   3342  HB2 GLU F  11      76.050 105.760  89.410  1.00  0.00           H
ATOM   3343  CG  GLU F  11      77.970 106.210  88.310  1.00  0.00           C
ATOM   3344  HG1 GLU F  11      77.440 107.160  88.110  1.00  0.00           H
ATOM   3345  HG2 GLU F  11      78.580 105.890  87.430  1.00  0.00           H
ATOM   3346  CD  GLU F  11      78.810 106.570  89.480  1.00  0.00           C
ATOM   3347  OE1 GLU F  11      79.510 105.700  90.060  1.00  0.00           O
ATOM   3348  OE2 GLU F  11      78.760 107.720  89.890  1.00  0.00           O
ATOM   3349  C   GLU F  11      75.170 103.600  87.720  1.00  0.00           C
ATOM   3350  O   GLU F  11      74.060 103.700  88.240  1.00  0.00           O
ATOM   3351  N   VAL F  12      75.550 102.390  87.230  1.00  0.00           N
ATOM   3352  HN  VAL F  12      76.390 102.220  86.730  1.00  0.00           H
ATOM   3353  CA  VAL F  12      74.760 101.250  87.320  1.00  0.00           C
ATOM   3354  HA  VAL F  12      73.810 101.490  86.850  1.00  0.00           H
ATOM   3355  CB  VAL F  12      75.380 100.230  86.360  1.00  0.00           C
ATOM   3356  HB  VAL F  12      76.420 100.000  86.690  1.00  0.00           H
ATOM   3357  CG1 VAL F  12      74.700  98.800  86.310  1.00  0.00           C
ATOM   3358 HG11 VAL F  12      73.660  98.990  85.970  1.00  0.00           H
ATOM   3359 HG12 VAL F  12      75.170  98.090  85.600  1.00  0.00           H
ATOM   3360 HG13 VAL F  12      74.730  98.310  87.310  1.00  0.00           H
ATOM   3361  CG2 VAL F  12      75.470 100.810  84.960  1.00  0.00           C
ATOM   3362 HG21 VAL F  12      75.770 100.130  84.130  1.00  0.00           H
ATOM   3363 HG22 VAL F  12      74.450 101.060  84.590  1.00  0.00           H
ATOM   3364 HG23 VAL F  12      76.000 101.780  84.820  1.00  0.00           H
ATOM   3365  C   VAL F  12      74.670 100.760  88.740  1.00  0.00           C
ATOM   3366  O   VAL F  12      73.700 100.160  89.200  1.00  0.00           O
ATOM   3367  N   HIS F  13      75.760 100.900  89.560  1.00  0.00           N
ATOM   3368  HN  HIS F  13      76.660 101.230  89.300  1.00  0.00           H
ATOM   3369  CA  HIS F  13      75.640 100.420  90.920  1.00  0.00           C
ATOM   3370  HA  HIS F  13      74.660 100.640  91.300  1.00  0.00           H
ATOM   3371  CB  HIS F  13      75.760  98.810  91.260  1.00  0.00           C
ATOM   3372  HB1 HIS F  13      76.750  98.380  91.530  1.00  0.00           H
ATOM   3373  HB2 HIS F  13      75.380  98.220  90.390  1.00  0.00           H
ATOM   3374  ND1 HIS F  13      75.190  98.790  93.730  1.00  0.00           N
ATOM   3375  CG  HIS F  13      74.930  98.320  92.460  1.00  0.00           C
ATOM   3376  CE1 HIS F  13      74.390  98.010  94.530  1.00  0.00           C
ATOM   3377  HE1 HIS F  13      74.430  98.020  95.620  1.00  0.00           H
ATOM   3378  NE2 HIS F  13      73.650  97.170  93.870  1.00  0.00           N
ATOM   3379  HE2 HIS F  13      72.980  96.530  94.260  1.00  0.00           H
ATOM   3380  CD2 HIS F  13      73.910  97.400  92.490  1.00  0.00           C
ATOM   3381  HD2 HIS F  13      73.340  97.090  91.630  1.00  0.00           H
ATOM   3382  C   HIS F  13      76.660 101.200  91.770  1.00  0.00           C
ATOM   3383  O   HIS F  13      77.470 101.960  91.300  1.00  0.00           O
ATOM   3384  N   HIS F  14      76.520 101.180  93.070  1.00  0.00           N
ATOM   3385  HN  HIS F  14      75.940 100.460  93.420  1.00  0.00           H
ATOM   3386  CA  HIS F  14      77.300 102.020  94.010  1.00  0.00           C
ATOM   3387  HA  HIS F  14      77.340 102.980  93.520  1.00  0.00           H
ATOM   3388  CB  HIS F  14      76.520 102.090  95.300  1.00  0.00           C
ATOM   3389  HB1 HIS F  14      76.950 102.850  95.990  1.00  0.00           H
ATOM   3390  HB2 HIS F  14      76.550 101.150  95.880  1.00  0.00           H
ATOM   3391  ND1 HIS F  14      74.680 103.700  94.730  1.00  0.00           N
ATOM   3392  CG  HIS F  14      75.060 102.460  95.220  1.00  0.00           C
ATOM   3393  CE1 HIS F  14      73.330 103.720  94.780  1.00  0.00           C
ATOM   3394  HE1 HIS F  14      72.640 104.560  94.650  1.00  0.00           H
ATOM   3395  NE2 HIS F  14      72.890 102.600  95.300  1.00  0.00           N
ATOM   3396  HE2 HIS F  14      71.930 102.360  95.460  1.00  0.00           H
ATOM   3397  CD2 HIS F  14      73.960 101.790  95.520  1.00  0.00           C
ATOM   3398  HD2 HIS F  14      73.840 100.800  95.940  1.00  0.00           H
ATOM   3399  C   HIS F  14      78.760 101.670  94.310  1.00  0.00           C
ATOM   3400  O   HIS F  14      79.240 101.880  95.430  1.00  0.00           O
ATOM   3401  N   GLN F  15      79.480 101.140  93.340  1.00  0.00           N
ATOM   3402  HN  GLN F  15      79.010 100.950  92.480  1.00  0.00           H
ATOM   3403  CA  GLN F  15      80.920 100.800  93.370  1.00  0.00           C
ATOM   3404  HA  GLN F  15      81.370 101.280  94.220  1.00  0.00           H
ATOM   3405  CB  GLN F  15      81.320  99.270  93.530  1.00  0.00           C
ATOM   3406  HB1 GLN F  15      80.900  98.990  94.520  1.00  0.00           H
ATOM   3407  HB2 GLN F  15      82.420  99.220  93.660  1.00  0.00           H
ATOM   3408  CG  GLN F  15      81.040  98.340  92.430  1.00  0.00           C
ATOM   3409  HG1 GLN F  15      81.290  97.290  92.710  1.00  0.00           H
ATOM   3410  HG2 GLN F  15      81.680  98.630  91.570  1.00  0.00           H
ATOM   3411  CD  GLN F  15      79.580  98.260  91.990  1.00  0.00           C
ATOM   3412  OE1 GLN F  15      78.680  97.620  92.570  1.00  0.00           O
ATOM   3413  NE2 GLN F  15      79.350  98.790  90.760  1.00  0.00           N
ATOM   3414 HE21 GLN F  15      80.150  99.130  90.270  1.00  0.00           H
ATOM   3415 HE22 GLN F  15      78.490  98.890  90.260  1.00  0.00           H
ATOM   3416  C   GLN F  15      81.740 101.300  92.210  1.00  0.00           C
ATOM   3417  O   GLN F  15      81.280 101.530  91.100  1.00  0.00           O
ATOM   3418  N   LYS F  16      83.010 101.470  92.450  1.00  0.00           N
ATOM   3419  HN  LYS F  16      83.380 101.220  93.350  1.00  0.00           H
ATOM   3420  CA  LYS F  16      84.010 101.820  91.500  1.00  0.00           C
ATOM   3421  HA  LYS F  16      83.570 102.720  91.090  1.00  0.00           H
ATOM   3422  CB  LYS F  16      85.320 102.480  92.090  1.00  0.00           C
ATOM   3423  HB1 LYS F  16      85.850 103.010  91.260  1.00  0.00           H
ATOM   3424  HB2 LYS F  16      86.040 101.770  92.530  1.00  0.00           H
ATOM   3425  CG  LYS F  16      85.100 103.730  93.060  1.00  0.00           C
ATOM   3426  HG1 LYS F  16      84.550 103.380  93.960  1.00  0.00           H
ATOM   3427  HG2 LYS F  16      84.390 104.420  92.560  1.00  0.00           H
ATOM   3428  CD  LYS F  16      86.420 104.490  93.370  1.00  0.00           C
ATOM   3429  HD1 LYS F  16      87.090 103.720  93.790  1.00  0.00           H
ATOM   3430  HD2 LYS F  16      86.970 104.780  92.450  1.00  0.00           H
ATOM   3431  CE  LYS F  16      86.290 105.500  94.520  1.00  0.00           C
ATOM   3432  HE1 LYS F  16      85.940 105.120  95.500  1.00  0.00           H
ATOM   3433  HE2 LYS F  16      85.740 106.430  94.250  1.00  0.00           H
ATOM   3434  NZ  LYS F  16      87.710 105.920  94.840  1.00  0.00           N
ATOM   3435  HZ1 LYS F  16      88.240 105.030  94.880  1.00  0.00           H
ATOM   3436  HZ2 LYS F  16      88.070 106.450  94.030  1.00  0.00           H
ATOM   3437  HZ3 LYS F  16      87.700 106.410  95.760  1.00  0.00           H
ATOM   3438  C   LYS F  16      84.370 100.900  90.380  1.00  0.00           C
ATOM   3439  O   LYS F  16      84.420  99.720  90.490  1.00  0.00           O
ATOM   3440  N   LEU F  17      84.600 101.470  89.170  1.00  0.00           N
ATOM   3441  HN  LEU F  17      84.560 102.460  89.090  1.00  0.00           H
ATOM   3442  CA  LEU F  17      85.000 100.770  87.940  1.00  0.00           C
ATOM   3443  HA  LEU F  17      85.300  99.740  88.090  1.00  0.00           H
ATOM   3444  CB  LEU F  17      83.780 100.910  86.940  1.00  0.00           C
ATOM   3445  HB1 LEU F  17      83.960 100.310  86.020  1.00  0.00           H
ATOM   3446  HB2 LEU F  17      83.690 101.980  86.680  1.00  0.00           H
ATOM   3447  CG  LEU F  17      82.400 100.300  87.450  1.00  0.00           C
ATOM   3448  HG  LEU F  17      82.190 100.850  88.390  1.00  0.00           H
ATOM   3449  CD1 LEU F  17      81.400 100.440  86.300  1.00  0.00           C
ATOM   3450 HD11 LEU F  17      81.730 100.060  85.310  1.00  0.00           H
ATOM   3451 HD12 LEU F  17      80.460 100.000  86.710  1.00  0.00           H
ATOM   3452 HD13 LEU F  17      81.210 101.530  86.150  1.00  0.00           H
ATOM   3453  CD2 LEU F  17      82.480  98.820  87.960  1.00  0.00           C
ATOM   3454 HD21 LEU F  17      83.010  98.740  88.930  1.00  0.00           H
ATOM   3455 HD22 LEU F  17      81.430  98.530  88.160  1.00  0.00           H
ATOM   3456 HD23 LEU F  17      83.020  98.270  87.150  1.00  0.00           H
ATOM   3457  C   LEU F  17      86.220 101.340  87.290  1.00  0.00           C
ATOM   3458  O   LEU F  17      86.850 100.730  86.430  1.00  0.00           O
ATOM   3459  N   VAL F  18      86.630 102.580  87.760  1.00  0.00           N
ATOM   3460  HN  VAL F  18      86.120 103.130  88.420  1.00  0.00           H
ATOM   3461  CA  VAL F  18      87.970 103.070  87.510  1.00  0.00           C
ATOM   3462  HA  VAL F  18      87.840 104.100  87.830  1.00  0.00           H
ATOM   3463  CB  VAL F  18      89.100 102.450  88.250  1.00  0.00           C
ATOM   3464  HB  VAL F  18      89.480 101.470  87.910  1.00  0.00           H
ATOM   3465  CG1 VAL F  18      90.370 103.330  88.000  1.00  0.00           C
ATOM   3466 HG11 VAL F  18      91.160 102.920  88.670  1.00  0.00           H
ATOM   3467 HG12 VAL F  18      90.760 103.430  86.970  1.00  0.00           H
ATOM   3468 HG13 VAL F  18      90.090 104.340  88.380  1.00  0.00           H
ATOM   3469  CG2 VAL F  18      88.700 102.320  89.810  1.00  0.00           C
ATOM   3470 HG21 VAL F  18      88.310 103.320  90.120  1.00  0.00           H
ATOM   3471 HG22 VAL F  18      87.900 101.570  89.950  1.00  0.00           H
ATOM   3472 HG23 VAL F  18      89.540 101.940  90.420  1.00  0.00           H
ATOM   3473  C   VAL F  18      88.250 103.220  85.990  1.00  0.00           C
ATOM   3474  O   VAL F  18      89.120 102.610  85.360  1.00  0.00           O
ATOM   3475  N   PHE F  19      87.490 104.120  85.370  1.00  0.00           N
ATOM   3476  HN  PHE F  19      86.860 104.670  85.910  1.00  0.00           H
ATOM   3477  CA  PHE F  19      87.740 104.550  84.060  1.00  0.00           C
ATOM   3478  HA  PHE F  19      88.540 103.950  83.620  1.00  0.00           H
ATOM   3479  CB  PHE F  19      86.670 104.240  82.940  1.00  0.00           C
ATOM   3480  HB1 PHE F  19      86.600 103.140  82.860  1.00  0.00           H
ATOM   3481  HB2 PHE F  19      87.010 104.660  81.970  1.00  0.00           H
ATOM   3482  CG  PHE F  19      85.270 104.780  83.220  1.00  0.00           C
ATOM   3483  CD1 PHE F  19      84.870 106.140  83.170  1.00  0.00           C
ATOM   3484  HD1 PHE F  19      85.600 106.870  82.860  1.00  0.00           H
ATOM   3485  CE1 PHE F  19      83.560 106.520  83.540  1.00  0.00           C
ATOM   3486  HE1 PHE F  19      83.390 107.570  83.410  1.00  0.00           H
ATOM   3487  CZ  PHE F  19      82.690 105.570  84.110  1.00  0.00           C
ATOM   3488  HZ  PHE F  19      81.770 105.910  84.570  1.00  0.00           H
ATOM   3489  CD2 PHE F  19      84.300 103.830  83.610  1.00  0.00           C
ATOM   3490  HD2 PHE F  19      84.510 102.780  83.720  1.00  0.00           H
ATOM   3491  CE2 PHE F  19      83.020 104.250  84.010  1.00  0.00           C
ATOM   3492  HE2 PHE F  19      82.340 103.560  84.470  1.00  0.00           H
ATOM   3493  C   PHE F  19      88.090 106.010  83.950  1.00  0.00           C
ATOM   3494  O   PHE F  19      87.510 106.870  84.520  1.00  0.00           O
ATOM   3495  N   PHE F  20      89.220 106.250  83.290  1.00  0.00           N
ATOM   3496  HN  PHE F  20      89.840 105.580  82.900  1.00  0.00           H
ATOM   3497  CA  PHE F  20      89.730 107.550  83.040  1.00  0.00           C
ATOM   3498  HA  PHE F  20      88.950 108.230  82.730  1.00  0.00           H
ATOM   3499  CB  PHE F  20      90.570 108.210  84.200  1.00  0.00           C
ATOM   3500  HB1 PHE F  20      89.980 108.310  85.140  1.00  0.00           H
ATOM   3501  HB2 PHE F  20      90.870 109.260  84.020  1.00  0.00           H
ATOM   3502  CG  PHE F  20      91.780 107.350  84.660  1.00  0.00           C
ATOM   3503  CD1 PHE F  20      91.580 106.400  85.660  1.00  0.00           C
ATOM   3504  HD1 PHE F  20      90.640 106.210  86.150  1.00  0.00           H
ATOM   3505  CE1 PHE F  20      92.730 105.680  86.110  1.00  0.00           C
ATOM   3506  HE1 PHE F  20      92.620 104.930  86.870  1.00  0.00           H
ATOM   3507  CZ  PHE F  20      93.950 105.800  85.540  1.00  0.00           C
ATOM   3508  HZ  PHE F  20      94.830 105.310  85.940  1.00  0.00           H
ATOM   3509  CD2 PHE F  20      93.060 107.530  84.120  1.00  0.00           C
ATOM   3510  HD2 PHE F  20      93.190 108.290  83.360  1.00  0.00           H
ATOM   3511  CE2 PHE F  20      94.130 106.810  84.590  1.00  0.00           C
ATOM   3512  HE2 PHE F  20      95.130 106.980  84.230  1.00  0.00           H
ATOM   3513  C   PHE F  20      90.620 107.470  81.810  1.00  0.00           C
ATOM   3514  O   PHE F  20      91.180 106.490  81.310  1.00  0.00           O
ATOM   3515  N   ALA F  21      90.770 108.680  81.190  1.00  0.00           N
ATOM   3516  HN  ALA F  21      90.370 109.560  81.440  1.00  0.00           H
ATOM   3517  CA  ALA F  21      91.550 108.810  79.940  1.00  0.00           C
ATOM   3518  HA  ALA F  21      91.780 107.790  79.660  1.00  0.00           H
ATOM   3519  CB  ALA F  21      90.750 109.420  78.780  1.00  0.00           C
ATOM   3520  HB1 ALA F  21      90.700 110.530  78.780  1.00  0.00           H
ATOM   3521  HB2 ALA F  21      91.250 109.140  77.830  1.00  0.00           H
ATOM   3522  HB3 ALA F  21      89.720 109.000  78.840  1.00  0.00           H
ATOM   3523  C   ALA F  21      92.780 109.630  80.110  1.00  0.00           C
ATOM   3524  O   ALA F  21      93.670 109.660  79.220  1.00  0.00           O
ATOM   3525  N   GLU F  22      93.010 110.260  81.250  1.00  0.00           N
ATOM   3526  HN  GLU F  22      92.260 110.310  81.900  1.00  0.00           H
ATOM   3527  CA  GLU F  22      94.190 111.070  81.570  1.00  0.00           C
ATOM   3528  HA  GLU F  22      94.370 111.620  80.660  1.00  0.00           H
ATOM   3529  CB  GLU F  22      94.020 111.950  82.810  1.00  0.00           C
ATOM   3530  HB1 GLU F  22      94.980 112.310  83.240  1.00  0.00           H
ATOM   3531  HB2 GLU F  22      93.680 111.260  83.610  1.00  0.00           H
ATOM   3532  CG  GLU F  22      93.020 113.140  82.740  1.00  0.00           C
ATOM   3533  HG1 GLU F  22      92.010 112.700  82.860  1.00  0.00           H
ATOM   3534  HG2 GLU F  22      93.010 113.500  81.690  1.00  0.00           H
ATOM   3535  CD  GLU F  22      93.210 114.200  83.800  1.00  0.00           C
ATOM   3536  OE1 GLU F  22      93.230 115.430  83.440  1.00  0.00           O
ATOM   3537  OE2 GLU F  22      93.460 113.880  84.980  1.00  0.00           O
ATOM   3538  C   GLU F  22      95.420 110.170  81.820  1.00  0.00           C
ATOM   3539  O   GLU F  22      95.440 109.360  82.740  1.00  0.00           O
ATOM   3540  N   ASP F  23      96.500 110.390  81.030  1.00  0.00           N
ATOM   3541  HN  ASP F  23      96.510 111.230  80.500  1.00  0.00           H
ATOM   3542  CA  ASP F  23      97.790 109.740  81.070  1.00  0.00           C
ATOM   3543  HA  ASP F  23      98.260 110.140  80.180  1.00  0.00           H
ATOM   3544  CB  ASP F  23      98.700 110.300  82.260  1.00  0.00           C
ATOM   3545  HB1 ASP F  23      99.560 109.600  82.120  1.00  0.00           H
ATOM   3546  HB2 ASP F  23      98.200 110.170  83.250  1.00  0.00           H
ATOM   3547  CG  ASP F  23      99.240 111.730  82.110  1.00  0.00           C
ATOM   3548  OD1 ASP F  23      98.870 112.420  81.110  1.00  0.00           O
ATOM   3549  OD2 ASP F  23     100.240 112.020  82.760  1.00  0.00           O
ATOM   3550  C   ASP F  23      97.950 108.250  80.770  1.00  0.00           C
ATOM   3551  O   ASP F  23      98.970 107.570  80.800  1.00  0.00           O
ATOM   3552  N   VAL F  24      96.780 107.620  80.470  1.00  0.00           N
ATOM   3553  HN  VAL F  24      95.860 108.010  80.490  1.00  0.00           H
ATOM   3554  CA  VAL F  24      96.640 106.250  80.180  1.00  0.00           C
ATOM   3555  HA  VAL F  24      96.980 105.670  81.030  1.00  0.00           H
ATOM   3556  CB  VAL F  24      95.130 105.980  79.790  1.00  0.00           C
ATOM   3557  HB  VAL F  24      94.850 106.730  79.030  1.00  0.00           H
ATOM   3558  CG1 VAL F  24      94.970 104.490  79.430  1.00  0.00           C
ATOM   3559 HG11 VAL F  24      95.490 103.870  80.180  1.00  0.00           H
ATOM   3560 HG12 VAL F  24      93.900 104.210  79.360  1.00  0.00           H
ATOM   3561 HG13 VAL F  24      95.390 104.310  78.410  1.00  0.00           H
ATOM   3562  CG2 VAL F  24      94.230 106.180  81.030  1.00  0.00           C
ATOM   3563 HG21 VAL F  24      94.620 105.740  81.970  1.00  0.00           H
ATOM   3564 HG22 VAL F  24      94.110 107.280  81.170  1.00  0.00           H
ATOM   3565 HG23 VAL F  24      93.250 105.750  80.740  1.00  0.00           H
ATOM   3566  C   VAL F  24      97.470 105.850  78.940  1.00  0.00           C
ATOM   3567  O   VAL F  24      98.210 104.860  78.960  1.00  0.00           O
ATOM   3568  N   GLY F  25      97.370 106.610  77.820  1.00  0.00           N
ATOM   3569  HN  GLY F  25      96.820 107.440  77.790  1.00  0.00           H
ATOM   3570  CA  GLY F  25      97.860 106.220  76.530  1.00  0.00           C
ATOM   3571  HA1 GLY F  25      98.630 106.960  76.360  1.00  0.00           H
ATOM   3572  HA2 GLY F  25      98.190 105.190  76.520  1.00  0.00           H
ATOM   3573  C   GLY F  25      96.730 106.370  75.620  1.00  0.00           C
ATOM   3574  O   GLY F  25      95.630 106.860  75.910  1.00  0.00           O
ATOM   3575  N   SER F  26      96.910 106.020  74.340  1.00  0.00           N
ATOM   3576  HN  SER F  26      97.860 105.860  74.090  1.00  0.00           H
ATOM   3577  CA  SER F  26      95.850 106.010  73.340  1.00  0.00           C
ATOM   3578  HA  SER F  26      95.440 106.990  73.180  1.00  0.00           H
ATOM   3579  CB  SER F  26      96.280 105.480  71.970  1.00  0.00           C
ATOM   3580  HB1 SER F  26      96.650 104.450  72.110  1.00  0.00           H
ATOM   3581  HB2 SER F  26      97.180 106.100  71.720  1.00  0.00           H
ATOM   3582  OG  SER F  26      95.290 105.480  70.960  1.00  0.00           O
ATOM   3583  HG1 SER F  26      95.470 104.830  70.270  1.00  0.00           H
ATOM   3584  C   SER F  26      94.620 105.110  73.680  1.00  0.00           C
ATOM   3585  O   SER F  26      94.670 103.900  73.580  1.00  0.00           O
ATOM   3586  N   ASN F  27      93.410 105.740  73.860  1.00  0.00           N
ATOM   3587  HN  ASN F  27      93.290 106.730  73.800  1.00  0.00           H
ATOM   3588  CA  ASN F  27      92.320 104.920  74.300  1.00  0.00           C
ATOM   3589  HA  ASN F  27      92.540 103.910  74.000  1.00  0.00           H
ATOM   3590  CB  ASN F  27      92.380 105.040  75.910  1.00  0.00           C
ATOM   3591  HB1 ASN F  27      93.410 104.860  76.280  1.00  0.00           H
ATOM   3592  HB2 ASN F  27      91.700 104.320  76.420  1.00  0.00           H
ATOM   3593  CG  ASN F  27      91.960 106.370  76.520  1.00  0.00           C
ATOM   3594  OD1 ASN F  27      90.850 106.590  77.000  1.00  0.00           O
ATOM   3595  ND2 ASN F  27      92.840 107.380  76.510  1.00  0.00           N
ATOM   3596 HD21 ASN F  27      93.800 107.260  76.260  1.00  0.00           H
ATOM   3597 HD22 ASN F  27      92.450 108.290  76.670  1.00  0.00           H
ATOM   3598  C   ASN F  27      91.060 105.440  73.700  1.00  0.00           C
ATOM   3599  O   ASN F  27      91.040 106.580  73.260  1.00  0.00           O
ATOM   3600  N   LYS F  28      89.940 104.680  73.680  1.00  0.00           N
ATOM   3601  HN  LYS F  28      90.020 103.800  74.140  1.00  0.00           H
ATOM   3602  CA  LYS F  28      88.710 104.970  73.100  1.00  0.00           C
ATOM   3603  HA  LYS F  28      88.820 105.860  72.490  1.00  0.00           H
ATOM   3604  CB  LYS F  28      88.280 103.920  72.050  1.00  0.00           C
ATOM   3605  HB1 LYS F  28      87.470 104.340  71.410  1.00  0.00           H
ATOM   3606  HB2 LYS F  28      87.860 103.010  72.530  1.00  0.00           H
ATOM   3607  CG  LYS F  28      89.310 103.480  70.970  1.00  0.00           C
ATOM   3608  HG1 LYS F  28      88.830 102.770  70.260  1.00  0.00           H
ATOM   3609  HG2 LYS F  28      90.140 102.970  71.490  1.00  0.00           H
ATOM   3610  CD  LYS F  28      89.840 104.650  70.230  1.00  0.00           C
ATOM   3611  HD1 LYS F  28      90.120 105.440  70.950  1.00  0.00           H
ATOM   3612  HD2 LYS F  28      90.690 104.340  69.590  1.00  0.00           H
ATOM   3613  CE  LYS F  28      88.790 105.240  69.260  1.00  0.00           C
ATOM   3614  HE1 LYS F  28      87.790 105.220  69.750  1.00  0.00           H
ATOM   3615  HE2 LYS F  28      88.710 104.620  68.350  1.00  0.00           H
ATOM   3616  NZ  LYS F  28      89.140 106.670  68.990  1.00  0.00           N
ATOM   3617  HZ1 LYS F  28      89.920 106.830  68.310  1.00  0.00           H
ATOM   3618  HZ2 LYS F  28      88.360 107.270  68.660  1.00  0.00           H
ATOM   3619  HZ3 LYS F  28      89.550 107.100  69.840  1.00  0.00           H
ATOM   3620  C   LYS F  28      87.590 105.200  74.060  1.00  0.00           C
ATOM   3621  O   LYS F  28      86.560 105.780  73.750  1.00  0.00           O
ATOM   3622  N   GLY F  29      87.800 104.820  75.300  1.00  0.00           N
ATOM   3623  HN  GLY F  29      88.590 104.240  75.490  1.00  0.00           H
ATOM   3624  CA  GLY F  29      86.890 105.090  76.420  1.00  0.00           C
ATOM   3625  HA1 GLY F  29      87.610 105.230  77.210  1.00  0.00           H
ATOM   3626  HA2 GLY F  29      86.240 105.950  76.310  1.00  0.00           H
ATOM   3627  C   GLY F  29      86.060 103.840  76.770  1.00  0.00           C
ATOM   3628  O   GLY F  29      85.540 103.080  75.930  1.00  0.00           O
ATOM   3629  N   ALA F  30      86.030 103.640  78.150  1.00  0.00           N
ATOM   3630  HN  ALA F  30      86.470 104.190  78.860  1.00  0.00           H
ATOM   3631  CA  ALA F  30      85.070 102.690  78.740  1.00  0.00           C
ATOM   3632  HA  ALA F  30      85.490 101.700  78.620  1.00  0.00           H
ATOM   3633  CB  ALA F  30      85.000 103.070  80.260  1.00  0.00           C
ATOM   3634  HB1 ALA F  30      84.360 103.930  80.540  1.00  0.00           H
ATOM   3635  HB2 ALA F  30      84.430 102.210  80.680  1.00  0.00           H
ATOM   3636  HB3 ALA F  30      86.020 103.200  80.670  1.00  0.00           H
ATOM   3637  C   ALA F  30      83.700 102.470  78.220  1.00  0.00           C
ATOM   3638  O   ALA F  30      82.960 103.390  77.890  1.00  0.00           O
ATOM   3639  N   ILE F  31      83.340 101.160  77.990  1.00  0.00           N
ATOM   3640  HN  ILE F  31      83.980 100.440  78.230  1.00  0.00           H
ATOM   3641  CA  ILE F  31      81.960 100.790  77.500  1.00  0.00           C
ATOM   3642  HA  ILE F  31      81.470 101.720  77.240  1.00  0.00           H
ATOM   3643  CB  ILE F  31      82.020 100.060  76.220  1.00  0.00           C
ATOM   3644  HB  ILE F  31      82.650  99.150  76.310  1.00  0.00           H
ATOM   3645  CG2 ILE F  31      80.730  99.410  75.670  1.00  0.00           C
ATOM   3646 HG21 ILE F  31      79.930 100.180  75.600  1.00  0.00           H
ATOM   3647 HG22 ILE F  31      80.880  99.080  74.620  1.00  0.00           H
ATOM   3648 HG23 ILE F  31      80.380  98.600  76.340  1.00  0.00           H
ATOM   3649  CG1 ILE F  31      82.680 100.830  75.000  1.00  0.00           C
ATOM   3650 HG11 ILE F  31      83.450 101.560  75.350  1.00  0.00           H
ATOM   3651 HG12 ILE F  31      81.940 101.380  74.400  1.00  0.00           H
ATOM   3652  CD  ILE F  31      83.500  99.900  74.090  1.00  0.00           C
ATOM   3653  HD1 ILE F  31      84.160 100.420  73.370  1.00  0.00           H
ATOM   3654  HD2 ILE F  31      84.100  99.220  74.740  1.00  0.00           H
ATOM   3655  HD3 ILE F  31      82.820  99.330  73.420  1.00  0.00           H
ATOM   3656  C   ILE F  31      81.210 100.190  78.630  1.00  0.00           C
ATOM   3657  O   ILE F  31      81.760  99.420  79.400  1.00  0.00           O
ATOM   3658  N   ILE F  32      79.880 100.550  78.770  1.00  0.00           N
ATOM   3659  HN  ILE F  32      79.430 101.130  78.100  1.00  0.00           H
ATOM   3660  CA  ILE F  32      79.090 100.120  79.870  1.00  0.00           C
ATOM   3661  HA  ILE F  32      79.700 100.000  80.750  1.00  0.00           H
ATOM   3662  CB  ILE F  32      78.120 101.270  80.160  1.00  0.00           C
ATOM   3663  HB  ILE F  32      77.550 101.360  79.210  1.00  0.00           H
ATOM   3664  CG2 ILE F  32      77.270 100.840  81.330  1.00  0.00           C
ATOM   3665 HG21 ILE F  32      77.900 100.270  82.050  1.00  0.00           H
ATOM   3666 HG22 ILE F  32      76.790 101.700  81.840  1.00  0.00           H
ATOM   3667 HG23 ILE F  32      76.460 100.210  80.920  1.00  0.00           H
ATOM   3668  CG1 ILE F  32      78.760 102.610  80.530  1.00  0.00           C
ATOM   3669 HG11 ILE F  32      78.040 103.450  80.700  1.00  0.00           H
ATOM   3670 HG12 ILE F  32      79.260 102.840  79.570  1.00  0.00           H
ATOM   3671  CD  ILE F  32      79.800 102.660  81.710  1.00  0.00           C
ATOM   3672  HD1 ILE F  32      80.720 102.060  81.540  1.00  0.00           H
ATOM   3673  HD2 ILE F  32      80.130 103.720  81.700  1.00  0.00           H
ATOM   3674  HD3 ILE F  32      79.420 102.430  82.730  1.00  0.00           H
ATOM   3675  C   ILE F  32      78.420  98.850  79.450  1.00  0.00           C
ATOM   3676  O   ILE F  32      77.850  98.720  78.360  1.00  0.00           O
ATOM   3677  N   GLY F  33      78.380  97.770  80.300  1.00  0.00           N
ATOM   3678  HN  GLY F  33      78.830  97.870  81.180  1.00  0.00           H
ATOM   3679  CA  GLY F  33      77.850  96.530  79.930  1.00  0.00           C
ATOM   3680  HA1 GLY F  33      78.040  96.260  78.900  1.00  0.00           H
ATOM   3681  HA2 GLY F  33      78.190  95.760  80.590  1.00  0.00           H
ATOM   3682  C   GLY F  33      76.340  96.580  80.040  1.00  0.00           C
ATOM   3683  O   GLY F  33      75.670  96.040  79.140  1.00  0.00           O
ATOM   3684  N   LEU F  34      75.780  97.100  81.190  1.00  0.00           N
ATOM   3685  HN  LEU F  34      76.360  97.620  81.810  1.00  0.00           H
ATOM   3686  CA  LEU F  34      74.410  96.960  81.530  1.00  0.00           C
ATOM   3687  HA  LEU F  34      74.380  97.490  82.470  1.00  0.00           H
ATOM   3688  CB  LEU F  34      73.350  97.650  80.630  1.00  0.00           C
ATOM   3689  HB1 LEU F  34      72.350  97.560  81.100  1.00  0.00           H
ATOM   3690  HB2 LEU F  34      73.140  97.090  79.700  1.00  0.00           H
ATOM   3691  CG  LEU F  34      73.500  99.130  80.290  1.00  0.00           C
ATOM   3692  HG  LEU F  34      74.580  99.330  80.100  1.00  0.00           H
ATOM   3693  CD1 LEU F  34      72.730  99.500  79.030  1.00  0.00           C
ATOM   3694 HD11 LEU F  34      72.940 100.570  78.810  1.00  0.00           H
ATOM   3695 HD12 LEU F  34      73.070  98.840  78.200  1.00  0.00           H
ATOM   3696 HD13 LEU F  34      71.680  99.210  79.240  1.00  0.00           H
ATOM   3697  CD2 LEU F  34      73.140  99.970  81.480  1.00  0.00           C
ATOM   3698 HD21 LEU F  34      73.650  99.580  82.380  1.00  0.00           H
ATOM   3699 HD22 LEU F  34      73.430 101.030  81.300  1.00  0.00           H
ATOM   3700 HD23 LEU F  34      72.040  99.920  81.670  1.00  0.00           H
ATOM   3701  C   LEU F  34      73.980  95.500  81.920  1.00  0.00           C
ATOM   3702  O   LEU F  34      74.760  94.650  82.210  1.00  0.00           O
ATOM   3703  N   MET F  35      72.630  95.280  81.930  1.00  0.00           N
ATOM   3704  HN  MET F  35      71.960  96.010  81.990  1.00  0.00           H
ATOM   3705  CA  MET F  35      72.050  93.990  82.120  1.00  0.00           C
ATOM   3706  HA  MET F  35      72.700  93.210  82.480  1.00  0.00           H
ATOM   3707  CB  MET F  35      70.870  94.170  83.170  1.00  0.00           C
ATOM   3708  HB1 MET F  35      70.100  93.390  83.020  1.00  0.00           H
ATOM   3709  HB2 MET F  35      70.310  95.090  82.870  1.00  0.00           H
ATOM   3710  CG  MET F  35      71.330  94.180  84.630  1.00  0.00           C
ATOM   3711  HG1 MET F  35      70.610  94.750  85.260  1.00  0.00           H
ATOM   3712  HG2 MET F  35      72.310  94.710  84.610  1.00  0.00           H
ATOM   3713  SD  MET F  35      71.740  92.590  85.360  1.00  0.00           S
ATOM   3714  CE  MET F  35      70.120  91.800  85.350  1.00  0.00           C
ATOM   3715  HE1 MET F  35      69.450  92.150  86.160  1.00  0.00           H
ATOM   3716  HE2 MET F  35      69.550  91.750  84.400  1.00  0.00           H
ATOM   3717  HE3 MET F  35      70.250  90.720  85.570  1.00  0.00           H
ATOM   3718  C   MET F  35      71.560  93.480  80.820  1.00  0.00           C
ATOM   3719  O   MET F  35      70.910  92.390  80.800  1.00  0.00           O
ATOM   3720  N   VAL F  36      71.880  94.180  79.670  1.00  0.00           N
ATOM   3721  HN  VAL F  36      72.690  94.750  79.780  1.00  0.00           H
ATOM   3722  CA  VAL F  36      71.420  93.710  78.320  1.00  0.00           C
ATOM   3723  HA  VAL F  36      70.560  93.060  78.350  1.00  0.00           H
ATOM   3724  CB  VAL F  36      70.990  94.870  77.520  1.00  0.00           C
ATOM   3725  HB  VAL F  36      71.860  95.530  77.300  1.00  0.00           H
ATOM   3726  CG1 VAL F  36      70.290  94.430  76.240  1.00  0.00           C
ATOM   3727 HG11 VAL F  36      69.730  95.180  75.640  1.00  0.00           H
ATOM   3728 HG12 VAL F  36      70.890  93.810  75.550  1.00  0.00           H
ATOM   3729 HG13 VAL F  36      69.470  93.740  76.520  1.00  0.00           H
ATOM   3730  CG2 VAL F  36      69.940  95.770  78.340  1.00  0.00           C
ATOM   3731 HG21 VAL F  36      69.750  96.710  77.770  1.00  0.00           H
ATOM   3732 HG22 VAL F  36      69.010  95.170  78.490  1.00  0.00           H
ATOM   3733 HG23 VAL F  36      70.360  96.020  79.330  1.00  0.00           H
ATOM   3734  C   VAL F  36      72.440  92.880  77.630  1.00  0.00           C
ATOM   3735  O   VAL F  36      72.120  91.770  77.090  1.00  0.00           O
ATOM   3736  N   GLY F  37      73.710  93.340  77.690  1.00  0.00           N
ATOM   3737  HN  GLY F  37      73.840  94.190  78.190  1.00  0.00           H
ATOM   3738  CA  GLY F  37      74.860  92.880  76.900  1.00  0.00           C
ATOM   3739  HA1 GLY F  37      75.700  93.520  77.130  1.00  0.00           H
ATOM   3740  HA2 GLY F  37      75.060  91.850  77.170  1.00  0.00           H
ATOM   3741  C   GLY F  37      74.620  93.030  75.470  1.00  0.00           C
ATOM   3742  O   GLY F  37      74.030  93.980  74.930  1.00  0.00           O
ATOM   3743  N   GLY F  38      75.140  92.030  74.680  1.00  0.00           N
ATOM   3744  HN  GLY F  38      75.510  91.200  75.100  1.00  0.00           H
ATOM   3745  CA  GLY F  38      75.050  92.030  73.180  1.00  0.00           C
ATOM   3746  HA1 GLY F  38      75.520  91.150  72.770  1.00  0.00           H
ATOM   3747  HA2 GLY F  38      74.030  92.160  72.850  1.00  0.00           H
ATOM   3748  C   GLY F  38      75.740  93.250  72.650  1.00  0.00           C
ATOM   3749  O   GLY F  38      75.330  93.810  71.630  1.00  0.00           O
ATOM   3750  N   VAL F  39      76.850  93.570  73.310  1.00  0.00           N
ATOM   3751  HN  VAL F  39      77.210  92.880  73.930  1.00  0.00           H
ATOM   3752  CA  VAL F  39      77.630  94.740  72.950  1.00  0.00           C
ATOM   3753  HA  VAL F  39      77.080  95.350  72.250  1.00  0.00           H
ATOM   3754  CB  VAL F  39      78.130  95.580  74.140  1.00  0.00           C
ATOM   3755  HB  VAL F  39      77.160  95.890  74.580  1.00  0.00           H
ATOM   3756  CG1 VAL F  39      78.930  94.780  75.170  1.00  0.00           C
ATOM   3757 HG11 VAL F  39      79.920  94.530  74.730  1.00  0.00           H
ATOM   3758 HG12 VAL F  39      79.160  95.400  76.060  1.00  0.00           H
ATOM   3759 HG13 VAL F  39      78.390  93.860  75.490  1.00  0.00           H
ATOM   3760  CG2 VAL F  39      78.830  96.880  73.760  1.00  0.00           C
ATOM   3761 HG21 VAL F  39      79.880  96.650  73.480  1.00  0.00           H
ATOM   3762 HG22 VAL F  39      78.310  97.370  72.910  1.00  0.00           H
ATOM   3763 HG23 VAL F  39      78.890  97.460  74.710  1.00  0.00           H
ATOM   3764  C   VAL F  39      78.860  94.250  72.130  1.00  0.00           C
ATOM   3765  O   VAL F  39      79.680  93.400  72.470  1.00  0.00           O
ATOM   3766  N   VAL F  40      78.980  94.800  70.850  1.00  0.00           N
ATOM   3767  HN  VAL F  40      78.290  95.460  70.570  1.00  0.00           H
ATOM   3768  CA  VAL F  40      80.090  94.690  69.900  1.00  0.00           C
ATOM   3769  HA  VAL F  40      80.360  93.650  70.000  1.00  0.00           H
ATOM   3770  CB  VAL F  40      79.530  94.970  68.510  1.00  0.00           C
ATOM   3771  HB  VAL F  40      79.040  95.960  68.520  1.00  0.00           H
ATOM   3772  CG1 VAL F  40      80.620  94.840  67.440  1.00  0.00           C
ATOM   3773 HG11 VAL F  40      81.610  95.160  67.830  1.00  0.00           H
ATOM   3774 HG12 VAL F  40      80.720  93.780  67.140  1.00  0.00           H
ATOM   3775 HG13 VAL F  40      80.340  95.410  66.530  1.00  0.00           H
ATOM   3776  CG2 VAL F  40      78.560  93.800  68.110  1.00  0.00           C
ATOM   3777 HG21 VAL F  40      78.950  92.760  68.220  1.00  0.00           H
ATOM   3778 HG22 VAL F  40      77.590  93.830  68.650  1.00  0.00           H
ATOM   3779 HG23 VAL F  40      78.460  93.820  67.000  1.00  0.00           H
ATOM   3780  C   VAL F  40      81.270  95.650  70.210  1.00  0.00           C
ATOM   3781  O   VAL F  40      81.150  96.840  70.310  1.00  0.00           O
ATOM   3782  N   ILE F  41      82.500  95.140  70.380  1.00  0.00           N
ATOM   3783  HN  ILE F  41      82.560  94.140  70.350  1.00  0.00           H
ATOM   3784  CA  ILE F  41      83.770  95.850  70.580  1.00  0.00           C
ATOM   3785  HA  ILE F  41      83.500  96.890  70.530  1.00  0.00           H
ATOM   3786  CB  ILE F  41      84.280  95.630  71.970  1.00  0.00           C
ATOM   3787  HB  ILE F  41      85.250  96.150  72.170  1.00  0.00           H
ATOM   3788  CG2 ILE F  41      83.240  96.270  72.970  1.00  0.00           C
ATOM   3789 HG21 ILE F  41      83.580  96.270  74.020  1.00  0.00           H
ATOM   3790 HG22 ILE F  41      83.200  97.330  72.640  1.00  0.00           H
ATOM   3791 HG23 ILE F  41      82.290  95.700  72.870  1.00  0.00           H
ATOM   3792  CG1 ILE F  41      84.590  94.210  72.300  1.00  0.00           C
ATOM   3793 HG11 ILE F  41      85.270  93.740  71.570  1.00  0.00           H
ATOM   3794 HG12 ILE F  41      83.660  93.610  72.380  1.00  0.00           H
ATOM   3795  CD  ILE F  41      85.410  94.060  73.580  1.00  0.00           C
ATOM   3796  HD1 ILE F  41      85.830  93.030  73.660  1.00  0.00           H
ATOM   3797  HD2 ILE F  41      86.320  94.700  73.540  1.00  0.00           H
ATOM   3798  HD3 ILE F  41      84.910  94.330  74.530  1.00  0.00           H
ATOM   3799  C   ILE F  41      84.740  95.570  69.530  1.00  0.00           C
ATOM   3800  O   ILE F  41      84.790  94.490  68.870  1.00  0.00           O
ATOM   3801  N   ALA F  42      85.740  96.460  69.470  1.00  0.00           N
ATOM   3802  HN  ALA F  42      85.840  97.260  70.060  1.00  0.00           H
ATOM   3803  CA  ALA F  42      86.780  96.300  68.470  1.00  0.00           C
ATOM   3804  HA  ALA F  42      86.450  95.810  67.560  1.00  0.00           H
ATOM   3805  CB  ALA F  42      87.220  97.670  68.110  1.00  0.00           C
ATOM   3806  HB1 ALA F  42      87.470  98.240  69.040  1.00  0.00           H
ATOM   3807  HB2 ALA F  42      88.120  97.680  67.460  1.00  0.00           H
ATOM   3808  HB3 ALA F  42      86.450  98.260  67.570  1.00  0.00           H
ATOM   3809  C   ALA F  42      87.850  95.410  69.010  1.00  0.00           C
ATOM   3810  O   ALA F  42      88.220  95.400  70.160  1.00  0.00           O
ATOM   3811  N   NME F  43      88.440  94.730  68.080  1.00  0.00           N
ATOM   3812  HN  NME F  43      88.000  94.500  67.210  1.00  0.00           H
ATOM   3813  CH3 NME F  43      89.600  93.970  68.320  1.00  0.00           C
ATOM   3814 HH31 NME F  43      89.640  93.200  67.520  1.00  0.00           H
ATOM   3815 HH32 NME F  43      90.480  94.640  68.210  1.00  0.00           H
ATOM   3816 HH33 NME F  43      89.670  93.460  69.300  1.00  0.00           H
ATOM   3817  CH3 ACE G   0      78.800 118.850  91.000  1.00  0.00           C
ATOM   3818 HH31 ACE G   0      78.120 119.140  90.180  1.00  0.00           H
ATOM   3819 HH32 ACE G   0      78.230 118.820  91.960  1.00  0.00           H
ATOM   3820 HH33 ACE G   0      79.500 119.720  91.020  1.00  0.00           H
ATOM   3821  C   ACE G   0      79.460 117.520  90.770  1.00  0.00           C
ATOM   3822  O   ACE G   0      79.260 116.580  91.500  1.00  0.00           O
ATOM   3823  N   ASP G   1      80.220 117.440  89.650  1.00  0.00           N
ATOM   3824  HN  ASP G   1      80.260 118.270  89.100  1.00  0.00           H
ATOM   3825  CA  ASP G   1      81.140 116.430  89.120  1.00  0.00           C
ATOM   3826  HA  ASP G   1      80.620 115.480  89.050  1.00  0.00           H
ATOM   3827  CB  ASP G   1      81.700 116.940  87.740  1.00  0.00           C
ATOM   3828  HB1 ASP G   1      82.610 116.370  87.460  1.00  0.00           H
ATOM   3829  HB2 ASP G   1      81.930 118.010  87.930  1.00  0.00           H
ATOM   3830  CG  ASP G   1      80.640 116.980  86.690  1.00  0.00           C
ATOM   3831  OD1 ASP G   1      79.760 116.050  86.780  1.00  0.00           O
ATOM   3832  OD2 ASP G   1      80.650 117.770  85.780  1.00  0.00           O
ATOM   3833  C   ASP G   1      82.360 116.210  90.050  1.00  0.00           C
ATOM   3834  O   ASP G   1      82.970 117.170  90.590  1.00  0.00           O
ATOM   3835  N   ALA G   2      82.790 114.890  90.220  1.00  0.00           N
ATOM   3836  HN  ALA G   2      82.130 114.190  89.970  1.00  0.00           H
ATOM   3837  CA  ALA G   2      83.990 114.390  90.870  1.00  0.00           C
ATOM   3838  HA  ALA G   2      83.790 114.720  91.880  1.00  0.00           H
ATOM   3839  CB  ALA G   2      84.120 112.890  90.670  1.00  0.00           C
ATOM   3840  HB1 ALA G   2      83.220 112.370  91.060  1.00  0.00           H
ATOM   3841  HB2 ALA G   2      84.170 112.660  89.590  1.00  0.00           H
ATOM   3842  HB3 ALA G   2      84.970 112.490  91.270  1.00  0.00           H
ATOM   3843  C   ALA G   2      85.280 115.080  90.520  1.00  0.00           C
ATOM   3844  O   ALA G   2      85.450 115.310  89.350  1.00  0.00           O
ATOM   3845  N   GLU G   3      86.160 115.390  91.420  1.00  0.00           N
ATOM   3846  HN  GLU G   3      85.880 115.160  92.350  1.00  0.00           H
ATOM   3847  CA  GLU G   3      87.350 116.230  91.220  1.00  0.00           C
ATOM   3848  HA  GLU G   3      87.440 116.660  90.230  1.00  0.00           H
ATOM   3849  CB  GLU G   3      87.440 117.300  92.340  1.00  0.00           C
ATOM   3850  HB1 GLU G   3      88.410 117.850  92.370  1.00  0.00           H
ATOM   3851  HB2 GLU G   3      87.370 116.850  93.350  1.00  0.00           H
ATOM   3852  CG  GLU G   3      86.270 118.410  92.180  1.00  0.00           C
ATOM   3853  HG1 GLU G   3      85.370 117.910  92.600  1.00  0.00           H
ATOM   3854  HG2 GLU G   3      86.200 118.710  91.110  1.00  0.00           H
ATOM   3855  CD  GLU G   3      86.690 119.560  93.000  1.00  0.00           C
ATOM   3856  OE1 GLU G   3      86.300 120.710  92.630  1.00  0.00           O
ATOM   3857  OE2 GLU G   3      87.410 119.480  94.000  1.00  0.00           O
ATOM   3858  C   GLU G   3      88.600 115.320  91.450  1.00  0.00           C
ATOM   3859  O   GLU G   3      89.740 115.710  91.720  1.00  0.00           O
ATOM   3860  N   PHE G   4      88.340 114.000  91.350  1.00  0.00           N
ATOM   3861  HN  PHE G   4      87.430 113.640  91.170  1.00  0.00           H
ATOM   3862  CA  PHE G   4      89.360 112.990  91.490  1.00  0.00           C
ATOM   3863  HA  PHE G   4      90.340 113.430  91.390  1.00  0.00           H
ATOM   3864  CB  PHE G   4      89.430 112.420  92.940  1.00  0.00           C
ATOM   3865  HB1 PHE G   4      89.930 111.420  92.950  1.00  0.00           H
ATOM   3866  HB2 PHE G   4      88.370 112.240  93.220  1.00  0.00           H
ATOM   3867  CG  PHE G   4      90.030 113.280  94.010  1.00  0.00           C
ATOM   3868  CD1 PHE G   4      91.400 113.130  94.410  1.00  0.00           C
ATOM   3869  HD1 PHE G   4      92.050 112.450  93.870  1.00  0.00           H
ATOM   3870  CE1 PHE G   4      91.970 114.000  95.380  1.00  0.00           C
ATOM   3871  HE1 PHE G   4      93.040 113.970  95.540  1.00  0.00           H
ATOM   3872  CZ  PHE G   4      91.140 114.960  95.990  1.00  0.00           C
ATOM   3873  HZ  PHE G   4      91.580 115.710  96.620  1.00  0.00           H
ATOM   3874  CD2 PHE G   4      89.220 114.210  94.730  1.00  0.00           C
ATOM   3875  HD2 PHE G   4      88.190 114.240  94.410  1.00  0.00           H
ATOM   3876  CE2 PHE G   4      89.840 115.090  95.610  1.00  0.00           C
ATOM   3877  HE2 PHE G   4      89.220 115.880  96.000  1.00  0.00           H
ATOM   3878  C   PHE G   4      89.160 111.860  90.400  1.00  0.00           C
ATOM   3879  O   PHE G   4      88.110 111.700  89.800  1.00  0.00           O
ATOM   3880  N   ARG G   5      90.150 110.990  90.210  1.00  0.00           N
ATOM   3881  HN  ARG G   5      91.100 111.120  90.480  1.00  0.00           H
ATOM   3882  CA  ARG G   5      89.880 109.790  89.510  1.00  0.00           C
ATOM   3883  HA  ARG G   5      88.810 109.660  89.550  1.00  0.00           H
ATOM   3884  CB  ARG G   5      90.340 109.910  88.080  1.00  0.00           C
ATOM   3885  HB1 ARG G   5      89.700 110.630  87.530  1.00  0.00           H
ATOM   3886  HB2 ARG G   5      90.130 108.950  87.550  1.00  0.00           H
ATOM   3887  CG  ARG G   5      91.750 110.470  87.790  1.00  0.00           C
ATOM   3888  HG1 ARG G   5      91.930 111.360  88.430  1.00  0.00           H
ATOM   3889  HG2 ARG G   5      91.800 110.780  86.720  1.00  0.00           H
ATOM   3890  CD  ARG G   5      92.820 109.440  88.090  1.00  0.00           C
ATOM   3891  HD1 ARG G   5      92.630 108.420  87.690  1.00  0.00           H
ATOM   3892  HD2 ARG G   5      92.860 109.410  89.200  1.00  0.00           H
ATOM   3893  NE  ARG G   5      94.080 110.070  87.580  1.00  0.00           N
ATOM   3894  HE  ARG G   5      94.170 111.060  87.480  1.00  0.00           H
ATOM   3895  CZ  ARG G   5      95.260 109.470  87.490  1.00  0.00           C
ATOM   3896  NH1 ARG G   5      95.550 108.250  87.720  1.00  0.00           N
ATOM   3897 HH11 ARG G   5      94.860 107.760  88.260  1.00  0.00           H
ATOM   3898 HH12 ARG G   5      96.400 108.130  88.230  1.00  0.00           H
ATOM   3899  NH2 ARG G   5      96.210 110.270  87.080  1.00  0.00           N
ATOM   3900 HH21 ARG G   5      96.020 111.210  86.800  1.00  0.00           H
ATOM   3901 HH22 ARG G   5      97.160 109.970  87.010  1.00  0.00           H
ATOM   3902  C   ARG G   5      90.450 108.600  90.230  1.00  0.00           C
ATOM   3903  O   ARG G   5      90.810 107.600  89.610  1.00  0.00           O
ATOM   3904  N   HIS G   6      90.700 108.720  91.580  1.00  0.00           N
ATOM   3905  HN  HIS G   6      90.380 109.480  92.140  1.00  0.00           H
ATOM   3906  CA  HIS G   6      91.500 107.730  92.220  1.00  0.00           C
ATOM   3907  HA  HIS G   6      91.290 106.780  91.750  1.00  0.00           H
ATOM   3908  CB  HIS G   6      93.090 107.790  91.900  1.00  0.00           C
ATOM   3909  HB1 HIS G   6      93.350 108.810  92.270  1.00  0.00           H
ATOM   3910  HB2 HIS G   6      93.330 107.760  90.810  1.00  0.00           H
ATOM   3911  ND1 HIS G   6      93.910 105.510  91.920  1.00  0.00           N
ATOM   3912  CG  HIS G   6      93.940 106.740  92.500  1.00  0.00           C
ATOM   3913  CE1 HIS G   6      94.760 104.770  92.650  1.00  0.00           C
ATOM   3914  HE1 HIS G   6      95.140 103.790  92.370  1.00  0.00           H
ATOM   3915  NE2 HIS G   6      95.420 105.450  93.640  1.00  0.00           N
ATOM   3916  HE2 HIS G   6      96.250 105.170  94.120  1.00  0.00           H
ATOM   3917  CD2 HIS G   6      94.860 106.710  93.570  1.00  0.00           C
ATOM   3918  HD2 HIS G   6      95.280 107.560  94.090  1.00  0.00           H
ATOM   3919  C   HIS G   6      91.160 107.530  93.640  1.00  0.00           C
ATOM   3920  O   HIS G   6      90.530 108.380  94.260  1.00  0.00           O
ATOM   3921  N   ASP G   7      91.560 106.330  94.150  1.00  0.00           N
ATOM   3922  HN  ASP G   7      92.250 105.800  93.650  1.00  0.00           H
ATOM   3923  CA  ASP G   7      91.330 105.890  95.530  1.00  0.00           C
ATOM   3924  HA  ASP G   7      90.320 106.130  95.810  1.00  0.00           H
ATOM   3925  CB  ASP G   7      91.720 104.330  95.620  1.00  0.00           C
ATOM   3926  HB1 ASP G   7      91.730 103.970  96.670  1.00  0.00           H
ATOM   3927  HB2 ASP G   7      92.730 104.260  95.170  1.00  0.00           H
ATOM   3928  CG  ASP G   7      90.780 103.480  94.830  1.00  0.00           C
ATOM   3929  OD1 ASP G   7      91.140 102.320  94.490  1.00  0.00           O
ATOM   3930  OD2 ASP G   7      89.600 103.910  94.690  1.00  0.00           O
ATOM   3931  C   ASP G   7      92.190 106.660  96.560  1.00  0.00           C
ATOM   3932  O   ASP G   7      93.380 106.530  96.680  1.00  0.00           O
ATOM   3933  N   SER G   8      91.660 107.630  97.360  1.00  0.00           N
ATOM   3934  HN  SER G   8      90.680 107.850  97.370  1.00  0.00           H
ATOM   3935  CA  SER G   8      92.510 108.760  97.850  1.00  0.00           C
ATOM   3936  HA  SER G   8      93.560 108.500  97.890  1.00  0.00           H
ATOM   3937  CB  SER G   8      92.360 109.980  96.990  1.00  0.00           C
ATOM   3938  HB1 SER G   8      91.290 110.270  96.860  1.00  0.00           H
ATOM   3939  HB2 SER G   8      92.620 109.700  95.950  1.00  0.00           H
ATOM   3940  OG  SER G   8      93.210 111.100  97.310  1.00  0.00           O
ATOM   3941  HG1 SER G   8      94.100 110.790  97.160  1.00  0.00           H
ATOM   3942  C   SER G   8      92.050 109.100  99.210  1.00  0.00           C
ATOM   3943  O   SER G   8      90.850 109.270  99.540  1.00  0.00           O
ATOM   3944  N   GLY G   9      93.000 109.270 100.140  1.00  0.00           N
ATOM   3945  HN  GLY G   9      93.980 109.360  99.960  1.00  0.00           H
ATOM   3946  CA  GLY G   9      92.650 109.380 101.580  1.00  0.00           C
ATOM   3947  HA1 GLY G   9      93.540 109.650 102.120  1.00  0.00           H
ATOM   3948  HA2 GLY G   9      91.870 110.120 101.670  1.00  0.00           H
ATOM   3949  C   GLY G   9      92.190 107.980 102.080  1.00  0.00           C
ATOM   3950  O   GLY G   9      92.440 106.950 101.500  1.00  0.00           O
ATOM   3951  N   TYR G  10      91.480 107.860 103.240  1.00  0.00           N
ATOM   3952  HN  TYR G  10      91.370 108.620 103.880  1.00  0.00           H
ATOM   3953  CA  TYR G  10      90.950 106.580 103.650  1.00  0.00           C
ATOM   3954  HA  TYR G  10      91.580 105.740 103.390  1.00  0.00           H
ATOM   3955  CB  TYR G  10      90.710 106.510 105.150  1.00  0.00           C
ATOM   3956  HB1 TYR G  10      90.420 105.530 105.580  1.00  0.00           H
ATOM   3957  HB2 TYR G  10      89.890 107.230 105.350  1.00  0.00           H
ATOM   3958  CG  TYR G  10      91.910 106.930 105.940  1.00  0.00           C
ATOM   3959  CD1 TYR G  10      91.950 108.150 106.600  1.00  0.00           C
ATOM   3960  HD1 TYR G  10      91.130 108.850 106.560  1.00  0.00           H
ATOM   3961  CE1 TYR G  10      93.040 108.510 107.360  1.00  0.00           C
ATOM   3962  HE1 TYR G  10      92.950 109.390 107.990  1.00  0.00           H
ATOM   3963  CZ  TYR G  10      94.120 107.570 107.550  1.00  0.00           C
ATOM   3964  OH  TYR G  10      95.110 107.810 108.520  1.00  0.00           O
ATOM   3965  HH  TYR G  10      94.870 108.580 109.040  1.00  0.00           H
ATOM   3966  CD2 TYR G  10      92.960 106.020 106.010  1.00  0.00           C
ATOM   3967  HD2 TYR G  10      92.830 105.050 105.550  1.00  0.00           H
ATOM   3968  CE2 TYR G  10      94.050 106.380 106.890  1.00  0.00           C
ATOM   3969  HE2 TYR G  10      94.860 105.680 107.000  1.00  0.00           H
ATOM   3970  C   TYR G  10      89.640 106.240 102.940  1.00  0.00           C
ATOM   3971  O   TYR G  10      88.620 106.800 103.340  1.00  0.00           O
ATOM   3972  N   GLU G  11      89.660 105.510 101.820  1.00  0.00           N
ATOM   3973  HN  GLU G  11      90.530 105.430 101.340  1.00  0.00           H
ATOM   3974  CA  GLU G  11      88.410 105.100 101.190  1.00  0.00           C
ATOM   3975  HA  GLU G  11      87.680 105.880 101.050  1.00  0.00           H
ATOM   3976  CB  GLU G  11      88.690 104.410  99.850  1.00  0.00           C
ATOM   3977  HB1 GLU G  11      87.730 104.020  99.440  1.00  0.00           H
ATOM   3978  HB2 GLU G  11      89.470 103.650 100.080  1.00  0.00           H
ATOM   3979  CG  GLU G  11      89.300 105.450  98.840  1.00  0.00           C
ATOM   3980  HG1 GLU G  11      89.830 104.800  98.110  1.00  0.00           H
ATOM   3981  HG2 GLU G  11      90.020 106.140  99.320  1.00  0.00           H
ATOM   3982  CD  GLU G  11      88.400 106.400  98.120  1.00  0.00           C
ATOM   3983  OE1 GLU G  11      87.220 106.570  98.540  1.00  0.00           O
ATOM   3984  OE2 GLU G  11      88.820 107.000  97.090  1.00  0.00           O
ATOM   3985  C   GLU G  11      87.700 104.080 102.010  1.00  0.00           C
ATOM   3986  O   GLU G  11      88.380 103.290 102.690  1.00  0.00           O
ATOM   3987  N   VAL G  12      86.370 104.070 102.080  1.00  0.00           N
ATOM   3988  HN  VAL G  12      85.910 104.650 101.410  1.00  0.00           H
ATOM   3989  CA  VAL G  12      85.610 103.240 102.920  1.00  0.00           C
ATOM   3990  HA  VAL G  12      86.310 102.690 103.540  1.00  0.00           H
ATOM   3991  CB  VAL G  12      84.630 104.020 103.810  1.00  0.00           C
ATOM   3992  HB  VAL G  12      84.080 103.270 104.400  1.00  0.00           H
ATOM   3993  CG1 VAL G  12      85.390 104.850 104.750  1.00  0.00           C
ATOM   3994 HG11 VAL G  12      86.220 104.270 105.210  1.00  0.00           H
ATOM   3995 HG12 VAL G  12      85.720 105.740 104.170  1.00  0.00           H
ATOM   3996 HG13 VAL G  12      84.750 105.170 105.590  1.00  0.00           H
ATOM   3997  CG2 VAL G  12      83.740 104.870 102.910  1.00  0.00           C
ATOM   3998 HG21 VAL G  12      83.200 104.160 102.240  1.00  0.00           H
ATOM   3999 HG22 VAL G  12      82.950 105.480 103.380  1.00  0.00           H
ATOM   4000 HG23 VAL G  12      84.420 105.590 102.410  1.00  0.00           H
ATOM   4001  C   VAL G  12      84.830 102.120 102.170  1.00  0.00           C
ATOM   4002  O   VAL G  12      84.510 101.070 102.680  1.00  0.00           O
ATOM   4003  N   HIS G  13      84.830 102.180 100.810  1.00  0.00           N
ATOM   4004  HN  HIS G  13      85.370 102.920 100.410  1.00  0.00           H
ATOM   4005  CA  HIS G  13      84.240 101.160  99.870  1.00  0.00           C
ATOM   4006  HA  HIS G  13      83.540 100.480 100.350  1.00  0.00           H
ATOM   4007  CB  HIS G  13      83.450 101.860  98.710  1.00  0.00           C
ATOM   4008  HB1 HIS G  13      84.090 102.190  97.870  1.00  0.00           H
ATOM   4009  HB2 HIS G  13      83.050 102.820  99.090  1.00  0.00           H
ATOM   4010  ND1 HIS G  13      82.840  99.720  97.560  1.00  0.00           N
ATOM   4011  CG  HIS G  13      82.430 100.900  98.140  1.00  0.00           C
ATOM   4012  CE1 HIS G  13      81.740  99.050  97.250  1.00  0.00           C
ATOM   4013  HE1 HIS G  13      81.750  98.090  96.730  1.00  0.00           H
ATOM   4014  NE2 HIS G  13      80.620  99.760  97.620  1.00  0.00           N
ATOM   4015  HE2 HIS G  13      79.750  99.280  97.710  1.00  0.00           H
ATOM   4016  CD2 HIS G  13      81.030 100.980  98.130  1.00  0.00           C
ATOM   4017  HD2 HIS G  13      80.420 101.790  98.510  1.00  0.00           H
ATOM   4018  C   HIS G  13      85.390 100.380  99.320  1.00  0.00           C
ATOM   4019  O   HIS G  13      86.230 100.960  98.610  1.00  0.00           O
ATOM   4020  N   HIS G  14      85.340  99.120  99.730  1.00  0.00           N
ATOM   4021  HN  HIS G  14      84.660  98.710 100.340  1.00  0.00           H
ATOM   4022  CA  HIS G  14      86.390  98.130  99.520  1.00  0.00           C
ATOM   4023  HA  HIS G  14      87.170  98.580  98.920  1.00  0.00           H
ATOM   4024  CB  HIS G  14      87.010  97.560 100.780  1.00  0.00           C
ATOM   4025  HB1 HIS G  14      87.810  96.840 100.530  1.00  0.00           H
ATOM   4026  HB2 HIS G  14      86.150  97.150 101.370  1.00  0.00           H
ATOM   4027  ND1 HIS G  14      88.510  99.610 101.050  1.00  0.00           N
ATOM   4028  CG  HIS G  14      87.720  98.640 101.620  1.00  0.00           C
ATOM   4029  CE1 HIS G  14      88.690 100.540 101.970  1.00  0.00           C
ATOM   4030  HE1 HIS G  14      89.190 101.510 101.910  1.00  0.00           H
ATOM   4031  NE2 HIS G  14      87.900 100.310 103.110  1.00  0.00           N
ATOM   4032  HE2 HIS G  14      87.710 100.950 103.850  1.00  0.00           H
ATOM   4033  CD2 HIS G  14      87.250  99.080 102.850  1.00  0.00           C
ATOM   4034  HD2 HIS G  14      86.570  98.660 103.590  1.00  0.00           H
ATOM   4035  C   HIS G  14      85.900  96.980  98.610  1.00  0.00           C
ATOM   4036  O   HIS G  14      86.530  95.970  98.520  1.00  0.00           O
ATOM   4037  N   GLN G  15      84.800  97.250  97.810  1.00  0.00           N
ATOM   4038  HN  GLN G  15      84.340  98.140  97.770  1.00  0.00           H
ATOM   4039  CA  GLN G  15      84.270  96.200  96.980  1.00  0.00           C
ATOM   4040  HA  GLN G  15      84.870  95.290  96.940  1.00  0.00           H
ATOM   4041  CB  GLN G  15      82.960  95.690  97.560  1.00  0.00           C
ATOM   4042  HB1 GLN G  15      82.320  95.140  96.840  1.00  0.00           H
ATOM   4043  HB2 GLN G  15      82.220  96.480  97.810  1.00  0.00           H
ATOM   4044  CG  GLN G  15      83.130  94.650  98.700  1.00  0.00           C
ATOM   4045  HG1 GLN G  15      83.880  95.080  99.400  1.00  0.00           H
ATOM   4046  HG2 GLN G  15      83.470  93.650  98.340  1.00  0.00           H
ATOM   4047  CD  GLN G  15      81.860  94.580  99.550  1.00  0.00           C
ATOM   4048  OE1 GLN G  15      81.060  95.440  99.670  1.00  0.00           O
ATOM   4049  NE2 GLN G  15      81.870  93.430 100.300  1.00  0.00           N
ATOM   4050 HE21 GLN G  15      82.710  92.890 100.290  1.00  0.00           H
ATOM   4051 HE22 GLN G  15      81.280  93.350 101.100  1.00  0.00           H
ATOM   4052  C   GLN G  15      83.990  96.690  95.600  1.00  0.00           C
ATOM   4053  O   GLN G  15      82.870  97.100  95.260  1.00  0.00           O
ATOM   4054  N   LYS G  16      84.980  96.600  94.740  1.00  0.00           N
ATOM   4055  HN  LYS G  16      85.700  96.000  95.090  1.00  0.00           H
ATOM   4056  CA  LYS G  16      85.270  97.330  93.460  1.00  0.00           C
ATOM   4057  HA  LYS G  16      84.330  97.370  92.930  1.00  0.00           H
ATOM   4058  CB  LYS G  16      85.760  98.760  93.870  1.00  0.00           C
ATOM   4059  HB1 LYS G  16      84.940  99.240  94.450  1.00  0.00           H
ATOM   4060  HB2 LYS G  16      85.980  99.390  92.990  1.00  0.00           H
ATOM   4061  CG  LYS G  16      87.070  98.690  94.670  1.00  0.00           C
ATOM   4062  HG1 LYS G  16      87.910  98.140  94.210  1.00  0.00           H
ATOM   4063  HG2 LYS G  16      86.970  98.170  95.650  1.00  0.00           H
ATOM   4064  CD  LYS G  16      87.550 100.080  95.090  1.00  0.00           C
ATOM   4065  HD1 LYS G  16      87.880 100.610  94.170  1.00  0.00           H
ATOM   4066  HD2 LYS G  16      86.690 100.540  95.630  1.00  0.00           H
ATOM   4067  CE  LYS G  16      88.690 100.070  96.080  1.00  0.00           C
ATOM   4068  HE1 LYS G  16      89.620  99.500  95.850  1.00  0.00           H
ATOM   4069  HE2 LYS G  16      88.220  99.750  97.030  1.00  0.00           H
ATOM   4070  NZ  LYS G  16      89.100 101.510  96.350  1.00  0.00           N
ATOM   4071  HZ1 LYS G  16      88.180 102.000  96.390  1.00  0.00           H
ATOM   4072  HZ2 LYS G  16      89.640 101.450  97.240  1.00  0.00           H
ATOM   4073  HZ3 LYS G  16      89.630 101.910  95.550  1.00  0.00           H
ATOM   4074  C   LYS G  16      86.160  96.700  92.430  1.00  0.00           C
ATOM   4075  O   LYS G  16      86.830  95.680  92.660  1.00  0.00           O
ATOM   4076  N   LEU G  17      86.070  97.260  91.170  1.00  0.00           N
ATOM   4077  HN  LEU G  17      85.520  98.060  90.940  1.00  0.00           H
ATOM   4078  CA  LEU G  17      86.850  96.870  90.010  1.00  0.00           C
ATOM   4079  HA  LEU G  17      87.380  95.990  90.330  1.00  0.00           H
ATOM   4080  CB  LEU G  17      85.890  96.580  88.810  1.00  0.00           C
ATOM   4081  HB1 LEU G  17      86.570  96.340  87.960  1.00  0.00           H
ATOM   4082  HB2 LEU G  17      85.280  97.470  88.550  1.00  0.00           H
ATOM   4083  CG  LEU G  17      84.990  95.270  88.940  1.00  0.00           C
ATOM   4084  HG  LEU G  17      85.430  94.850  89.870  1.00  0.00           H
ATOM   4085  CD1 LEU G  17      83.480  95.570  89.250  1.00  0.00           C
ATOM   4086 HD11 LEU G  17      83.460  96.210  90.150  1.00  0.00           H
ATOM   4087 HD12 LEU G  17      83.130  96.200  88.410  1.00  0.00           H
ATOM   4088 HD13 LEU G  17      82.870  94.640  89.330  1.00  0.00           H
ATOM   4089  CD2 LEU G  17      85.210  94.270  87.760  1.00  0.00           C
ATOM   4090 HD21 LEU G  17      86.260  93.930  87.610  1.00  0.00           H
ATOM   4091 HD22 LEU G  17      84.730  93.300  88.000  1.00  0.00           H
ATOM   4092 HD23 LEU G  17      84.770  94.720  86.850  1.00  0.00           H
ATOM   4093  C   LEU G  17      87.780  97.980  89.620  1.00  0.00           C
ATOM   4094  O   LEU G  17      87.320  99.160  89.480  1.00  0.00           O
ATOM   4095  N   VAL G  18      89.040  97.730  89.410  1.00  0.00           N
ATOM   4096  HN  VAL G  18      89.370  96.790  89.440  1.00  0.00           H
ATOM   4097  CA  VAL G  18      89.980  98.750  89.050  1.00  0.00           C
ATOM   4098  HA  VAL G  18      89.500  99.720  88.970  1.00  0.00           H
ATOM   4099  CB  VAL G  18      91.150  98.800  90.040  1.00  0.00           C
ATOM   4100  HB  VAL G  18      91.740  97.870  90.120  1.00  0.00           H
ATOM   4101  CG1 VAL G  18      91.960  99.960  89.620  1.00  0.00           C
ATOM   4102 HG11 VAL G  18      92.650 100.330  90.420  1.00  0.00           H
ATOM   4103 HG12 VAL G  18      92.430  99.830  88.620  1.00  0.00           H
ATOM   4104 HG13 VAL G  18      91.320 100.850  89.470  1.00  0.00           H
ATOM   4105  CG2 VAL G  18      90.540  98.970  91.420  1.00  0.00           C
ATOM   4106 HG21 VAL G  18      89.760  99.760  91.380  1.00  0.00           H
ATOM   4107 HG22 VAL G  18      90.010  98.060  91.780  1.00  0.00           H
ATOM   4108 HG23 VAL G  18      91.380  99.190  92.110  1.00  0.00           H
ATOM   4109  C   VAL G  18      90.450  98.430  87.580  1.00  0.00           C
ATOM   4110  O   VAL G  18      91.390  97.630  87.300  1.00  0.00           O
ATOM   4111  N   PHE G  19      89.910  99.130  86.550  1.00  0.00           N
ATOM   4112  HN  PHE G  19      89.310  99.870  86.840  1.00  0.00           H
ATOM   4113  CA  PHE G  19      90.090  98.820  85.180  1.00  0.00           C
ATOM   4114  HA  PHE G  19      90.290  97.770  85.090  1.00  0.00           H
ATOM   4115  CB  PHE G  19      88.860  99.310  84.370  1.00  0.00           C
ATOM   4116  HB1 PHE G  19      88.640 100.390  84.490  1.00  0.00           H
ATOM   4117  HB2 PHE G  19      88.080  98.800  84.990  1.00  0.00           H
ATOM   4118  CG  PHE G  19      88.730  98.840  82.920  1.00  0.00           C
ATOM   4119  CD1 PHE G  19      89.710  98.260  82.150  1.00  0.00           C
ATOM   4120  HD1 PHE G  19      90.710  98.150  82.530  1.00  0.00           H
ATOM   4121  CE1 PHE G  19      89.480  97.720  80.900  1.00  0.00           C
ATOM   4122  HE1 PHE G  19      90.250  97.120  80.430  1.00  0.00           H
ATOM   4123  CZ  PHE G  19      88.150  97.810  80.350  1.00  0.00           C
ATOM   4124  HZ  PHE G  19      88.060  97.540  79.310  1.00  0.00           H
ATOM   4125  CD2 PHE G  19      87.420  99.020  82.350  1.00  0.00           C
ATOM   4126  HD2 PHE G  19      86.620  99.580  82.810  1.00  0.00           H
ATOM   4127  CE2 PHE G  19      87.160  98.670  80.980  1.00  0.00           C
ATOM   4128  HE2 PHE G  19      86.260  98.910  80.440  1.00  0.00           H
ATOM   4129  C   PHE G  19      91.330  99.580  84.620  1.00  0.00           C
ATOM   4130  O   PHE G  19      92.360  99.010  84.410  1.00  0.00           O
ATOM   4131  N   PHE G  20      91.250 100.890  84.370  1.00  0.00           N
ATOM   4132  HN  PHE G  20      90.400 101.400  84.450  1.00  0.00           H
ATOM   4133  CA  PHE G  20      92.330 101.710  83.790  1.00  0.00           C
ATOM   4134  HA  PHE G  20      92.760 101.080  83.030  1.00  0.00           H
ATOM   4135  CB  PHE G  20      91.750 103.050  83.300  1.00  0.00           C
ATOM   4136  HB1 PHE G  20      92.560 103.780  83.090  1.00  0.00           H
ATOM   4137  HB2 PHE G  20      90.970 103.510  83.940  1.00  0.00           H
ATOM   4138  CG  PHE G  20      91.140 102.710  81.970  1.00  0.00           C
ATOM   4139  CD1 PHE G  20      89.780 102.270  81.770  1.00  0.00           C
ATOM   4140  HD1 PHE G  20      89.220 102.120  82.680  1.00  0.00           H
ATOM   4141  CE1 PHE G  20      89.300 101.960  80.520  1.00  0.00           C
ATOM   4142  HE1 PHE G  20      88.280 101.660  80.330  1.00  0.00           H
ATOM   4143  CZ  PHE G  20      90.150 102.150  79.450  1.00  0.00           C
ATOM   4144  HZ  PHE G  20      89.730 101.840  78.510  1.00  0.00           H
ATOM   4145  CD2 PHE G  20      91.950 103.030  80.810  1.00  0.00           C
ATOM   4146  HD2 PHE G  20      92.960 103.390  80.940  1.00  0.00           H
ATOM   4147  CE2 PHE G  20      91.390 102.780  79.530  1.00  0.00           C
ATOM   4148  HE2 PHE G  20      92.000 102.960  78.660  1.00  0.00           H
ATOM   4149  C   PHE G  20      93.510 101.990  84.710  1.00  0.00           C
ATOM   4150  O   PHE G  20      93.420 102.090  85.940  1.00  0.00           O
ATOM   4151  N   ALA G  21      94.700 102.120  84.060  1.00  0.00           N
ATOM   4152  HN  ALA G  21      94.730 102.070  83.070  1.00  0.00           H
ATOM   4153  CA  ALA G  21      95.890 102.550  84.790  1.00  0.00           C
ATOM   4154  HA  ALA G  21      95.790 102.970  85.780  1.00  0.00           H
ATOM   4155  CB  ALA G  21      96.620 101.250  85.130  1.00  0.00           C
ATOM   4156  HB1 ALA G  21      96.010 100.620  85.810  1.00  0.00           H
ATOM   4157  HB2 ALA G  21      96.670 100.680  84.180  1.00  0.00           H
ATOM   4158  HB3 ALA G  21      97.540 101.560  85.690  1.00  0.00           H
ATOM   4159  C   ALA G  21      96.820 103.580  84.050  1.00  0.00           C
ATOM   4160  O   ALA G  21      96.610 103.840  82.870  1.00  0.00           O
ATOM   4161  N   GLU G  22      97.660 104.350  84.820  1.00  0.00           N
ATOM   4162  HN  GLU G  22      97.710 104.260  85.810  1.00  0.00           H
ATOM   4163  CA  GLU G  22      98.570 105.190  84.150  1.00  0.00           C
ATOM   4164  HA  GLU G  22      98.020 105.880  83.520  1.00  0.00           H
ATOM   4165  CB  GLU G  22      99.300 106.130  85.180  1.00  0.00           C
ATOM   4166  HB1 GLU G  22     100.140 106.670  84.680  1.00  0.00           H
ATOM   4167  HB2 GLU G  22      99.710 105.500  85.990  1.00  0.00           H
ATOM   4168  CG  GLU G  22      98.290 107.240  85.730  1.00  0.00           C
ATOM   4169  HG1 GLU G  22      97.400 106.730  86.170  1.00  0.00           H
ATOM   4170  HG2 GLU G  22      97.990 107.810  84.820  1.00  0.00           H
ATOM   4171  CD  GLU G  22      99.000 108.250  86.640  1.00  0.00           C
ATOM   4172  OE1 GLU G  22      99.800 107.840  87.470  1.00  0.00           O
ATOM   4173  OE2 GLU G  22      98.720 109.500  86.550  1.00  0.00           O
ATOM   4174  C   GLU G  22      99.650 104.440  83.260  1.00  0.00           C
ATOM   4175  O   GLU G  22     100.120 103.370  83.660  1.00  0.00           O
ATOM   4176  N   ASP G  23     100.050 104.990  82.050  1.00  0.00           N
ATOM   4177  HN  ASP G  23      99.530 105.770  81.700  1.00  0.00           H
ATOM   4178  CA  ASP G  23     101.270 104.540  81.300  1.00  0.00           C
ATOM   4179  HA  ASP G  23     101.420 105.260  80.520  1.00  0.00           H
ATOM   4180  CB  ASP G  23     102.620 104.570  82.150  1.00  0.00           C
ATOM   4181  HB1 ASP G  23     103.560 104.450  81.570  1.00  0.00           H
ATOM   4182  HB2 ASP G  23     102.470 103.790  82.930  1.00  0.00           H
ATOM   4183  CG  ASP G  23     102.920 105.950  82.630  1.00  0.00           C
ATOM   4184  OD1 ASP G  23     102.580 106.980  81.900  1.00  0.00           O
ATOM   4185  OD2 ASP G  23     103.640 106.080  83.590  1.00  0.00           O
ATOM   4186  C   ASP G  23     101.030 103.200  80.480  1.00  0.00           C
ATOM   4187  O   ASP G  23     101.880 102.630  79.840  1.00  0.00           O
ATOM   4188  N   VAL G  24      99.770 102.770  80.350  1.00  0.00           N
ATOM   4189  HN  VAL G  24      99.030 103.170  80.880  1.00  0.00           H
ATOM   4190  CA  VAL G  24      99.350 101.590  79.520  1.00  0.00           C
ATOM   4191  HA  VAL G  24      99.850 100.720  79.930  1.00  0.00           H
ATOM   4192  CB  VAL G  24      97.880 101.370  79.780  1.00  0.00           C
ATOM   4193  HB  VAL G  24      97.240 102.230  79.470  1.00  0.00           H
ATOM   4194  CG1 VAL G  24      97.400 100.080  79.200  1.00  0.00           C
ATOM   4195 HG11 VAL G  24      96.420  99.820  79.670  1.00  0.00           H
ATOM   4196 HG12 VAL G  24      97.190 100.260  78.120  1.00  0.00           H
ATOM   4197 HG13 VAL G  24      98.000  99.170  79.400  1.00  0.00           H
ATOM   4198  CG2 VAL G  24      97.800 101.290  81.340  1.00  0.00           C
ATOM   4199 HG21 VAL G  24      96.820 100.830  81.620  1.00  0.00           H
ATOM   4200 HG22 VAL G  24      98.670 100.670  81.640  1.00  0.00           H
ATOM   4201 HG23 VAL G  24      97.810 102.270  81.870  1.00  0.00           H
ATOM   4202  C   VAL G  24      99.600 101.700  78.080  1.00  0.00           C
ATOM   4203  O   VAL G  24     100.010 100.700  77.450  1.00  0.00           O
ATOM   4204  N   GLY G  25      99.310 102.880  77.430  1.00  0.00           N
ATOM   4205  HN  GLY G  25      99.170 103.650  78.040  1.00  0.00           H
ATOM   4206  CA  GLY G  25      99.340 102.850  75.940  1.00  0.00           C
ATOM   4207  HA1 GLY G  25      99.440 103.880  75.640  1.00  0.00           H
ATOM   4208  HA2 GLY G  25     100.280 102.400  75.660  1.00  0.00           H
ATOM   4209  C   GLY G  25      98.070 102.330  75.270  1.00  0.00           C
ATOM   4210  O   GLY G  25      97.020 102.340  75.890  1.00  0.00           O
ATOM   4211  N   SER G  26      98.210 101.950  74.010  1.00  0.00           N
ATOM   4212  HN  SER G  26      99.060 102.160  73.530  1.00  0.00           H
ATOM   4213  CA  SER G  26      97.080 101.640  73.170  1.00  0.00           C
ATOM   4214  HA  SER G  26      96.610 102.600  73.070  1.00  0.00           H
ATOM   4215  CB  SER G  26      97.470 101.340  71.620  1.00  0.00           C
ATOM   4216  HB1 SER G  26      96.600 100.890  71.090  1.00  0.00           H
ATOM   4217  HB2 SER G  26      98.200 100.510  71.780  1.00  0.00           H
ATOM   4218  OG  SER G  26      98.040 102.460  70.910  1.00  0.00           O
ATOM   4219  HG1 SER G  26      98.810 102.690  71.430  1.00  0.00           H
ATOM   4220  C   SER G  26      96.110 100.670  73.590  1.00  0.00           C
ATOM   4221  O   SER G  26      96.490  99.510  73.790  1.00  0.00           O
ATOM   4222  N   ASN G  27      94.830 100.990  73.850  1.00  0.00           N
ATOM   4223  HN  ASN G  27      94.640 101.960  73.900  1.00  0.00           H
ATOM   4224  CA  ASN G  27      93.710 100.010  74.060  1.00  0.00           C
ATOM   4225  HA  ASN G  27      94.030  99.060  73.670  1.00  0.00           H
ATOM   4226  CB  ASN G  27      93.400  99.680  75.570  1.00  0.00           C
ATOM   4227  HB1 ASN G  27      94.350  99.400  76.070  1.00  0.00           H
ATOM   4228  HB2 ASN G  27      92.640  98.880  75.760  1.00  0.00           H
ATOM   4229  CG  ASN G  27      92.900 100.910  76.330  1.00  0.00           C
ATOM   4230  OD1 ASN G  27      91.710 101.200  76.480  1.00  0.00           O
ATOM   4231  ND2 ASN G  27      93.880 101.820  76.670  1.00  0.00           N
ATOM   4232 HD21 ASN G  27      94.840 101.580  76.520  1.00  0.00           H
ATOM   4233 HD22 ASN G  27      93.730 102.660  77.200  1.00  0.00           H
ATOM   4234  C   ASN G  27      92.550 100.420  73.280  1.00  0.00           C
ATOM   4235  O   ASN G  27      92.450 101.570  72.800  1.00  0.00           O
ATOM   4236  N   LYS G  28      91.590  99.500  73.070  1.00  0.00           N
ATOM   4237  HN  LYS G  28      91.630  98.530  73.320  1.00  0.00           H
ATOM   4238  CA  LYS G  28      90.500  99.800  72.240  1.00  0.00           C
ATOM   4239  HA  LYS G  28      90.010 100.740  72.430  1.00  0.00           H
ATOM   4240  CB  LYS G  28      90.770  99.740  70.680  1.00  0.00           C
ATOM   4241  HB1 LYS G  28      91.570 100.470  70.420  1.00  0.00           H
ATOM   4242  HB2 LYS G  28      89.830 100.100  70.200  1.00  0.00           H
ATOM   4243  CG  LYS G  28      91.030  98.330  70.040  1.00  0.00           C
ATOM   4244  HG1 LYS G  28      90.260  97.590  70.340  1.00  0.00           H
ATOM   4245  HG2 LYS G  28      91.980  97.900  70.420  1.00  0.00           H
ATOM   4246  CD  LYS G  28      90.950  98.390  68.480  1.00  0.00           C
ATOM   4247  HD1 LYS G  28      90.940  97.370  68.060  1.00  0.00           H
ATOM   4248  HD2 LYS G  28      90.000  98.920  68.250  1.00  0.00           H
ATOM   4249  CE  LYS G  28      91.990  99.320  67.820  1.00  0.00           C
ATOM   4250  HE1 LYS G  28      92.950  99.120  68.340  1.00  0.00           H
ATOM   4251  HE2 LYS G  28      91.740 100.360  68.120  1.00  0.00           H
ATOM   4252  NZ  LYS G  28      92.100  99.270  66.350  1.00  0.00           N
ATOM   4253  HZ1 LYS G  28      92.090 100.210  65.910  1.00  0.00           H
ATOM   4254  HZ2 LYS G  28      93.010  98.780  66.210  1.00  0.00           H
ATOM   4255  HZ3 LYS G  28      91.360  98.730  65.860  1.00  0.00           H
ATOM   4256  C   LYS G  28      89.590  98.610  72.660  1.00  0.00           C
ATOM   4257  O   LYS G  28      90.140  97.600  73.070  1.00  0.00           O
ATOM   4258  N   GLY G  29      88.260  98.770  72.630  1.00  0.00           N
ATOM   4259  HN  GLY G  29      87.900  99.540  72.110  1.00  0.00           H
ATOM   4260  CA  GLY G  29      87.370  97.680  73.060  1.00  0.00           C
ATOM   4261  HA1 GLY G  29      86.390  98.020  72.760  1.00  0.00           H
ATOM   4262  HA2 GLY G  29      87.620  96.700  72.680  1.00  0.00           H
ATOM   4263  C   GLY G  29      87.310  97.450  74.580  1.00  0.00           C
ATOM   4264  O   GLY G  29      87.270  96.310  75.040  1.00  0.00           O
ATOM   4265  N   ALA G  30      87.290  98.570  75.360  1.00  0.00           N
ATOM   4266  HN  ALA G  30      87.020  99.470  75.020  1.00  0.00           H
ATOM   4267  CA  ALA G  30      87.340  98.520  76.810  1.00  0.00           C
ATOM   4268  HA  ALA G  30      87.960  97.660  77.020  1.00  0.00           H
ATOM   4269  CB  ALA G  30      88.130  99.700  77.300  1.00  0.00           C
ATOM   4270  HB1 ALA G  30      89.060  99.760  76.690  1.00  0.00           H
ATOM   4271  HB2 ALA G  30      87.640 100.620  76.910  1.00  0.00           H
ATOM   4272  HB3 ALA G  30      88.400  99.860  78.360  1.00  0.00           H
ATOM   4273  C   ALA G  30      85.980  98.470  77.500  1.00  0.00           C
ATOM   4274  O   ALA G  30      85.470  99.460  78.010  1.00  0.00           O
ATOM   4275  N   ILE G  31      85.390  97.300  77.540  1.00  0.00           N
ATOM   4276  HN  ILE G  31      85.830  96.420  77.430  1.00  0.00           H
ATOM   4277  CA  ILE G  31      84.010  97.140  78.120  1.00  0.00           C
ATOM   4278  HA  ILE G  31      83.580  98.130  78.110  1.00  0.00           H
ATOM   4279  CB  ILE G  31      83.050  96.310  77.190  1.00  0.00           C
ATOM   4280  HB  ILE G  31      83.110  96.820  76.200  1.00  0.00           H
ATOM   4281  CG2 ILE G  31      83.610  94.880  76.930  1.00  0.00           C
ATOM   4282 HG21 ILE G  31      83.500  94.380  77.910  1.00  0.00           H
ATOM   4283 HG22 ILE G  31      82.910  94.340  76.250  1.00  0.00           H
ATOM   4284 HG23 ILE G  31      84.650  94.810  76.540  1.00  0.00           H
ATOM   4285  CG1 ILE G  31      81.590  96.320  77.660  1.00  0.00           C
ATOM   4286 HG11 ILE G  31      80.980  96.060  76.770  1.00  0.00           H
ATOM   4287 HG12 ILE G  31      81.290  97.350  77.950  1.00  0.00           H
ATOM   4288  CD  ILE G  31      81.300  95.280  78.700  1.00  0.00           C
ATOM   4289  HD1 ILE G  31      81.800  95.480  79.670  1.00  0.00           H
ATOM   4290  HD2 ILE G  31      80.220  95.210  78.940  1.00  0.00           H
ATOM   4291  HD3 ILE G  31      81.600  94.290  78.300  1.00  0.00           H
ATOM   4292  C   ILE G  31      84.120  96.740  79.640  1.00  0.00           C
ATOM   4293  O   ILE G  31      84.810  95.830  80.050  1.00  0.00           O
ATOM   4294  N   ILE G  32      83.280  97.410  80.440  1.00  0.00           N
ATOM   4295  HN  ILE G  32      82.730  98.130  80.030  1.00  0.00           H
ATOM   4296  CA  ILE G  32      82.980  97.060  81.860  1.00  0.00           C
ATOM   4297  HA  ILE G  32      83.450  96.100  82.030  1.00  0.00           H
ATOM   4298  CB  ILE G  32      83.680  98.050  82.800  1.00  0.00           C
ATOM   4299  HB  ILE G  32      84.740  97.950  82.480  1.00  0.00           H
ATOM   4300  CG2 ILE G  32      83.190  99.500  82.540  1.00  0.00           C
ATOM   4301 HG21 ILE G  32      83.780 100.190  83.180  1.00  0.00           H
ATOM   4302 HG22 ILE G  32      83.420  99.760  81.490  1.00  0.00           H
ATOM   4303 HG23 ILE G  32      82.120  99.410  82.830  1.00  0.00           H
ATOM   4304  CG1 ILE G  32      83.680  97.630  84.250  1.00  0.00           C
ATOM   4305 HG11 ILE G  32      83.500  96.540  84.390  1.00  0.00           H
ATOM   4306 HG12 ILE G  32      82.910  98.220  84.790  1.00  0.00           H
ATOM   4307  CD  ILE G  32      84.940  97.910  85.050  1.00  0.00           C
ATOM   4308  HD1 ILE G  32      85.260  98.970  84.930  1.00  0.00           H
ATOM   4309  HD2 ILE G  32      84.780  97.550  86.090  1.00  0.00           H
ATOM   4310  HD3 ILE G  32      85.790  97.380  84.560  1.00  0.00           H
ATOM   4311  C   ILE G  32      81.490  96.760  82.090  1.00  0.00           C
ATOM   4312  O   ILE G  32      80.650  97.630  81.860  1.00  0.00           O
ATOM   4313  N   GLY G  33      81.150  95.570  82.500  1.00  0.00           N
ATOM   4314  HN  GLY G  33      81.800  94.880  82.200  1.00  0.00           H
ATOM   4315  CA  GLY G  33      79.840  95.100  83.010  1.00  0.00           C
ATOM   4316  HA1 GLY G  33      79.100  95.890  82.960  1.00  0.00           H
ATOM   4317  HA2 GLY G  33      79.620  94.270  82.350  1.00  0.00           H
ATOM   4318  C   GLY G  33      80.010  94.570  84.440  1.00  0.00           C
ATOM   4319  O   GLY G  33      81.080  94.640  85.020  1.00  0.00           O
ATOM   4320  N   LEU G  34      78.910  94.180  85.000  1.00  0.00           N
ATOM   4321  HN  LEU G  34      78.090  94.180  84.420  1.00  0.00           H
ATOM   4322  CA  LEU G  34      78.930  93.420  86.250  1.00  0.00           C
ATOM   4323  HA  LEU G  34      79.950  93.510  86.600  1.00  0.00           H
ATOM   4324  CB  LEU G  34      78.160  94.090  87.420  1.00  0.00           C
ATOM   4325  HB1 LEU G  34      78.250  93.430  88.310  1.00  0.00           H
ATOM   4326  HB2 LEU G  34      77.060  94.060  87.320  1.00  0.00           H
ATOM   4327  CG  LEU G  34      78.610  95.550  87.690  1.00  0.00           C
ATOM   4328  HG  LEU G  34      78.740  96.230  86.810  1.00  0.00           H
ATOM   4329  CD1 LEU G  34      77.530  96.300  88.560  1.00  0.00           C
ATOM   4330 HD11 LEU G  34      76.510  96.130  88.180  1.00  0.00           H
ATOM   4331 HD12 LEU G  34      77.480  95.850  89.580  1.00  0.00           H
ATOM   4332 HD13 LEU G  34      77.810  97.360  88.760  1.00  0.00           H
ATOM   4333  CD2 LEU G  34      79.890  95.600  88.400  1.00  0.00           C
ATOM   4334 HD21 LEU G  34      80.650  94.940  87.920  1.00  0.00           H
ATOM   4335 HD22 LEU G  34      80.230  96.650  88.490  1.00  0.00           H
ATOM   4336 HD23 LEU G  34      79.690  95.200  89.420  1.00  0.00           H
ATOM   4337  C   LEU G  34      78.730  91.920  86.160  1.00  0.00           C
ATOM   4338  O   LEU G  34      79.450  91.080  86.670  1.00  0.00           O
ATOM   4339  N   MET G  35      77.680  91.480  85.410  1.00  0.00           N
ATOM   4340  HN  MET G  35      76.980  92.130  85.150  1.00  0.00           H
ATOM   4341  CA  MET G  35      77.200  90.130  85.740  1.00  0.00           C
ATOM   4342  HA  MET G  35      78.080  89.520  85.820  1.00  0.00           H
ATOM   4343  CB  MET G  35      76.510  90.180  87.090  1.00  0.00           C
ATOM   4344  HB1 MET G  35      77.230  90.560  87.850  1.00  0.00           H
ATOM   4345  HB2 MET G  35      76.260  89.130  87.350  1.00  0.00           H
ATOM   4346  CG  MET G  35      75.230  91.000  87.320  1.00  0.00           C
ATOM   4347  HG1 MET G  35      74.400  90.690  86.650  1.00  0.00           H
ATOM   4348  HG2 MET G  35      75.420  91.960  86.780  1.00  0.00           H
ATOM   4349  SD  MET G  35      74.580  90.990  88.950  1.00  0.00           S
ATOM   4350  CE  MET G  35      74.040  89.220  88.930  1.00  0.00           C
ATOM   4351  HE1 MET G  35      73.040  89.280  89.430  1.00  0.00           H
ATOM   4352  HE2 MET G  35      74.190  88.740  87.940  1.00  0.00           H
ATOM   4353  HE3 MET G  35      74.580  88.600  89.670  1.00  0.00           H
ATOM   4354  C   MET G  35      76.400  89.650  84.610  1.00  0.00           C
ATOM   4355  O   MET G  35      75.980  88.470  84.570  1.00  0.00           O
ATOM   4356  N   VAL G  36      76.440  90.430  83.520  1.00  0.00           N
ATOM   4357  HN  VAL G  36      76.930  91.290  83.580  1.00  0.00           H
ATOM   4358  CA  VAL G  36      75.950  89.890  82.220  1.00  0.00           C
ATOM   4359  HA  VAL G  36      75.720  88.840  82.280  1.00  0.00           H
ATOM   4360  CB  VAL G  36      74.800  90.820  81.750  1.00  0.00           C
ATOM   4361  HB  VAL G  36      74.920  91.880  82.070  1.00  0.00           H
ATOM   4362  CG1 VAL G  36      74.500  90.560  80.260  1.00  0.00           C
ATOM   4363 HG11 VAL G  36      73.550  91.070  79.990  1.00  0.00           H
ATOM   4364 HG12 VAL G  36      75.270  91.080  79.650  1.00  0.00           H
ATOM   4365 HG13 VAL G  36      74.430  89.500  79.940  1.00  0.00           H
ATOM   4366  CG2 VAL G  36      73.470  90.460  82.510  1.00  0.00           C
ATOM   4367 HG21 VAL G  36      73.420  89.360  82.370  1.00  0.00           H
ATOM   4368 HG22 VAL G  36      73.460  90.600  83.610  1.00  0.00           H
ATOM   4369 HG23 VAL G  36      72.530  90.820  82.030  1.00  0.00           H
ATOM   4370  C   VAL G  36      77.040  89.830  81.290  1.00  0.00           C
ATOM   4371  O   VAL G  36      77.930  90.660  81.290  1.00  0.00           O
ATOM   4372  N   GLY G  37      77.110  88.760  80.500  1.00  0.00           N
ATOM   4373  HN  GLY G  37      76.390  88.080  80.550  1.00  0.00           H
ATOM   4374  CA  GLY G  37      78.150  88.580  79.440  1.00  0.00           C
ATOM   4375  HA1 GLY G  37      79.070  89.050  79.760  1.00  0.00           H
ATOM   4376  HA2 GLY G  37      78.230  87.520  79.240  1.00  0.00           H
ATOM   4377  C   GLY G  37      77.680  89.250  78.150  1.00  0.00           C
ATOM   4378  O   GLY G  37      77.500  90.470  78.100  1.00  0.00           O
ATOM   4379  N   GLY G  38      77.630  88.560  77.010  1.00  0.00           N
ATOM   4380  HN  GLY G  38      77.810  87.580  77.020  1.00  0.00           H
ATOM   4381  CA  GLY G  38      77.140  89.000  75.700  1.00  0.00           C
ATOM   4382  HA1 GLY G  38      77.000  88.150  75.060  1.00  0.00           H
ATOM   4383  HA2 GLY G  38      76.230  89.580  75.840  1.00  0.00           H
ATOM   4384  C   GLY G  38      78.150  89.850  74.960  1.00  0.00           C
ATOM   4385  O   GLY G  38      77.720  90.570  74.080  1.00  0.00           O
ATOM   4386  N   VAL G  39      79.470  89.710  75.240  1.00  0.00           N
ATOM   4387  HN  VAL G  39      79.780  88.990  75.850  1.00  0.00           H
ATOM   4388  CA  VAL G  39      80.410  90.530  74.470  1.00  0.00           C
ATOM   4389  HA  VAL G  39      79.990  91.500  74.250  1.00  0.00           H
ATOM   4390  CB  VAL G  39      81.630  90.900  75.270  1.00  0.00           C
ATOM   4391  HB  VAL G  39      82.210  89.950  75.300  1.00  0.00           H
ATOM   4392  CG1 VAL G  39      82.450  91.870  74.440  1.00  0.00           C
ATOM   4393 HG11 VAL G  39      83.340  92.230  74.980  1.00  0.00           H
ATOM   4394 HG12 VAL G  39      82.930  91.400  73.550  1.00  0.00           H
ATOM   4395 HG13 VAL G  39      81.860  92.790  74.230  1.00  0.00           H
ATOM   4396  CG2 VAL G  39      81.240  91.560  76.630  1.00  0.00           C
ATOM   4397 HG21 VAL G  39      82.110  92.000  77.170  1.00  0.00           H
ATOM   4398 HG22 VAL G  39      80.670  92.510  76.580  1.00  0.00           H
ATOM   4399 HG23 VAL G  39      80.710  90.830  77.280  1.00  0.00           H
ATOM   4400  C   VAL G  39      80.690  89.890  73.110  1.00  0.00           C
ATOM   4401  O   VAL G  39      80.780  88.680  73.110  1.00  0.00           O
ATOM   4402  N   VAL G  40      80.830  90.670  72.030  1.00  0.00           N
ATOM   4403  HN  VAL G  40      80.710  91.650  72.160  1.00  0.00           H
ATOM   4404  CA  VAL G  40      81.050  90.250  70.670  1.00  0.00           C
ATOM   4405  HA  VAL G  40      81.460  89.260  70.690  1.00  0.00           H
ATOM   4406  CB  VAL G  40      79.840  90.380  69.730  1.00  0.00           C
ATOM   4407  HB  VAL G  40      79.560  91.450  69.820  1.00  0.00           H
ATOM   4408  CG1 VAL G  40      80.330  89.990  68.280  1.00  0.00           C
ATOM   4409 HG11 VAL G  40      80.610  88.920  68.190  1.00  0.00           H
ATOM   4410 HG12 VAL G  40      79.460  90.170  67.610  1.00  0.00           H
ATOM   4411 HG13 VAL G  40      81.220  90.620  68.070  1.00  0.00           H
ATOM   4412  CG2 VAL G  40      78.610  89.570  70.250  1.00  0.00           C
ATOM   4413 HG21 VAL G  40      78.540  89.660  71.350  1.00  0.00           H
ATOM   4414 HG22 VAL G  40      77.640  89.930  69.830  1.00  0.00           H
ATOM   4415 HG23 VAL G  40      78.720  88.490  70.040  1.00  0.00           H
ATOM   4416  C   VAL G  40      82.260  91.190  70.230  1.00  0.00           C
ATOM   4417  O   VAL G  40      82.080  92.350  70.090  1.00  0.00           O
ATOM   4418  N   ILE G  41      83.390  90.580  69.940  1.00  0.00           N
ATOM   4419  HN  ILE G  41      83.560  89.600  70.000  1.00  0.00           H
ATOM   4420  CA  ILE G  41      84.570  91.230  69.420  1.00  0.00           C
ATOM   4421  HA  ILE G  41      84.570  92.230  69.820  1.00  0.00           H
ATOM   4422  CB  ILE G  41      85.890  90.720  70.030  1.00  0.00           C
ATOM   4423  HB  ILE G  41      86.030  89.690  69.620  1.00  0.00           H
ATOM   4424  CG2 ILE G  41      87.100  91.570  69.670  1.00  0.00           C
ATOM   4425 HG21 ILE G  41      86.940  92.540  70.170  1.00  0.00           H
ATOM   4426 HG22 ILE G  41      88.070  91.190  70.060  1.00  0.00           H
ATOM   4427 HG23 ILE G  41      87.130  91.640  68.560  1.00  0.00           H
ATOM   4428  CG1 ILE G  41      85.710  90.340  71.510  1.00  0.00           C
ATOM   4429 HG11 ILE G  41      84.990  89.490  71.560  1.00  0.00           H
ATOM   4430 HG12 ILE G  41      85.170  91.150  72.050  1.00  0.00           H
ATOM   4431  CD  ILE G  41      87.010  89.880  72.140  1.00  0.00           C
ATOM   4432  HD1 ILE G  41      86.760  89.450  73.130  1.00  0.00           H
ATOM   4433  HD2 ILE G  41      87.490  89.130  71.470  1.00  0.00           H
ATOM   4434  HD3 ILE G  41      87.750  90.710  72.190  1.00  0.00           H
ATOM   4435  C   ILE G  41      84.690  91.190  67.870  1.00  0.00           C
ATOM   4436  O   ILE G  41      84.630  90.150  67.260  1.00  0.00           O
ATOM   4437  N   ALA G  42      84.760  92.340  67.270  1.00  0.00           N
ATOM   4438  HN  ALA G  42      84.830  93.160  67.830  1.00  0.00           H
ATOM   4439  CA  ALA G  42      84.810  92.500  65.880  1.00  0.00           C
ATOM   4440  HA  ALA G  42      84.520  91.600  65.350  1.00  0.00           H
ATOM   4441  CB  ALA G  42      83.730  93.510  65.540  1.00  0.00           C
ATOM   4442  HB1 ALA G  42      83.760  93.710  64.440  1.00  0.00           H
ATOM   4443  HB2 ALA G  42      82.700  93.160  65.760  1.00  0.00           H
ATOM   4444  HB3 ALA G  42      83.840  94.470  66.090  1.00  0.00           H
ATOM   4445  C   ALA G  42      86.230  92.940  65.370  1.00  0.00           C
ATOM   4446  O   ALA G  42      86.810  93.900  65.910  1.00  0.00           O
ATOM   4447  N   NME G  43      86.730  92.260  64.280  1.00  0.00           N
ATOM   4448  HN  NME G  43      86.150  91.600  63.820  1.00  0.00           H
ATOM   4449  CH3 NME G  43      87.950  92.500  63.570  1.00  0.00           C
ATOM   4450 HH31 NME G  43      88.260  93.560  63.570  1.00  0.00           H
ATOM   4451 HH32 NME G  43      88.770  91.800  63.840  1.00  0.00           H
ATOM   4452 HH33 NME G  43      87.740  92.260  62.510  1.00  0.00           H
ATOM   4453  CH3 ACE H   0      61.280  85.180 113.700  1.00  0.00           C
ATOM   4454 HH31 ACE H   0      61.290  85.420 114.780  1.00  0.00           H
ATOM   4455 HH32 ACE H   0      60.650  85.890 113.120  1.00  0.00           H
ATOM   4456 HH33 ACE H   0      60.780  84.210 113.510  1.00  0.00           H
ATOM   4457  C   ACE H   0      62.680  85.220 113.280  1.00  0.00           C
ATOM   4458  O   ACE H   0      62.980  85.600 112.200  1.00  0.00           O
ATOM   4459  N   ASP H   1      63.500  84.880 114.270  1.00  0.00           N
ATOM   4460  HN  ASP H   1      63.000  84.530 115.050  1.00  0.00           H
ATOM   4461  CA  ASP H   1      64.930  85.080 114.340  1.00  0.00           C
ATOM   4462  HA  ASP H   1      65.120  86.080 113.960  1.00  0.00           H
ATOM   4463  CB  ASP H   1      65.310  85.090 115.830  1.00  0.00           C
ATOM   4464  HB1 ASP H   1      65.200  84.080 116.280  1.00  0.00           H
ATOM   4465  HB2 ASP H   1      64.680  85.770 116.430  1.00  0.00           H
ATOM   4466  CG  ASP H   1      66.750  85.500 116.110  1.00  0.00           C
ATOM   4467  OD1 ASP H   1      67.230  85.370 117.290  1.00  0.00           O
ATOM   4468  OD2 ASP H   1      67.420  85.940 115.150  1.00  0.00           O
ATOM   4469  C   ASP H   1      65.700  84.100 113.440  1.00  0.00           C
ATOM   4470  O   ASP H   1      65.490  82.900 113.390  1.00  0.00           O
ATOM   4471  N   ALA H   2      66.700  84.660 112.740  1.00  0.00           N
ATOM   4472  HN  ALA H   2      66.960  85.620 112.830  1.00  0.00           H
ATOM   4473  CA  ALA H   2      67.420  83.900 111.690  1.00  0.00           C
ATOM   4474  HA  ALA H   2      66.720  83.160 111.340  1.00  0.00           H
ATOM   4475  CB  ALA H   2      67.900  84.830 110.550  1.00  0.00           C
ATOM   4476  HB1 ALA H   2      66.940  85.060 110.040  1.00  0.00           H
ATOM   4477  HB2 ALA H   2      68.320  85.810 110.870  1.00  0.00           H
ATOM   4478  HB3 ALA H   2      68.550  84.300 109.820  1.00  0.00           H
ATOM   4479  C   ALA H   2      68.670  83.350 112.380  1.00  0.00           C
ATOM   4480  O   ALA H   2      69.460  82.680 111.700  1.00  0.00           O
ATOM   4481  N   GLU H   3      68.810  83.630 113.670  1.00  0.00           N
ATOM   4482  HN  GLU H   3      68.120  84.290 113.980  1.00  0.00           H
ATOM   4483  CA  GLU H   3      69.680  82.940 114.690  1.00  0.00           C
ATOM   4484  HA  GLU H   3      69.360  83.310 115.650  1.00  0.00           H
ATOM   4485  CB  GLU H   3      69.420  81.430 114.630  1.00  0.00           C
ATOM   4486  HB1 GLU H   3      70.230  80.900 115.170  1.00  0.00           H
ATOM   4487  HB2 GLU H   3      69.410  81.140 113.560  1.00  0.00           H
ATOM   4488  CG  GLU H   3      68.100  81.190 115.370  1.00  0.00           C
ATOM   4489  HG1 GLU H   3      67.220  81.700 114.910  1.00  0.00           H
ATOM   4490  HG2 GLU H   3      68.210  81.550 116.410  1.00  0.00           H
ATOM   4491  CD  GLU H   3      67.770  79.690 115.570  1.00  0.00           C
ATOM   4492  OE1 GLU H   3      68.580  78.900 116.140  1.00  0.00           O
ATOM   4493  OE2 GLU H   3      66.650  79.290 115.250  1.00  0.00           O
ATOM   4494  C   GLU H   3      71.120  83.280 114.510  1.00  0.00           C
ATOM   4495  O   GLU H   3      71.960  82.400 114.510  1.00  0.00           O
ATOM   4496  N   PHE H   4      71.450  84.530 114.250  1.00  0.00           N
ATOM   4497  HN  PHE H   4      70.750  85.240 114.260  1.00  0.00           H
ATOM   4498  CA  PHE H   4      72.780  85.110 114.000  1.00  0.00           C
ATOM   4499  HA  PHE H   4      73.210  84.470 113.240  1.00  0.00           H
ATOM   4500  CB  PHE H   4      72.820  86.550 113.470  1.00  0.00           C
ATOM   4501  HB1 PHE H   4      73.720  87.170 113.690  1.00  0.00           H
ATOM   4502  HB2 PHE H   4      71.990  87.120 113.950  1.00  0.00           H
ATOM   4503  CG  PHE H   4      72.650  86.480 111.970  1.00  0.00           C
ATOM   4504  CD1 PHE H   4      73.780  86.210 111.170  1.00  0.00           C
ATOM   4505  HD1 PHE H   4      74.740  85.950 111.580  1.00  0.00           H
ATOM   4506  CE1 PHE H   4      73.720  86.220 109.800  1.00  0.00           C
ATOM   4507  HE1 PHE H   4      74.620  86.140 109.210  1.00  0.00           H
ATOM   4508  CZ  PHE H   4      72.470  86.550 109.160  1.00  0.00           C
ATOM   4509  HZ  PHE H   4      72.520  86.790 108.110  1.00  0.00           H
ATOM   4510  CD2 PHE H   4      71.460  86.680 111.330  1.00  0.00           C
ATOM   4511  HD2 PHE H   4      70.580  86.970 111.890  1.00  0.00           H
ATOM   4512  CE2 PHE H   4      71.330  86.840 109.930  1.00  0.00           C
ATOM   4513  HE2 PHE H   4      70.390  87.120 109.480  1.00  0.00           H
ATOM   4514  C   PHE H   4      73.820  84.930 115.270  1.00  0.00           C
ATOM   4515  O   PHE H   4      73.600  85.300 116.370  1.00  0.00           O
ATOM   4516  N   ARG H   5      75.040  84.440 114.950  1.00  0.00           N
ATOM   4517  HN  ARG H   5      75.160  84.160 114.010  1.00  0.00           H
ATOM   4518  CA  ARG H   5      76.270  84.330 115.690  1.00  0.00           C
ATOM   4519  HA  ARG H   5      76.270  83.460 116.340  1.00  0.00           H
ATOM   4520  CB  ARG H   5      77.460  83.900 114.760  1.00  0.00           C
ATOM   4521  HB1 ARG H   5      77.430  82.800 114.630  1.00  0.00           H
ATOM   4522  HB2 ARG H   5      78.390  84.120 115.330  1.00  0.00           H
ATOM   4523  CG  ARG H   5      77.490  84.550 113.360  1.00  0.00           C
ATOM   4524  HG1 ARG H   5      76.620  84.220 112.760  1.00  0.00           H
ATOM   4525  HG2 ARG H   5      78.360  84.070 112.860  1.00  0.00           H
ATOM   4526  CD  ARG H   5      77.430  86.140 113.370  1.00  0.00           C
ATOM   4527  HD1 ARG H   5      78.190  86.520 114.090  1.00  0.00           H
ATOM   4528  HD2 ARG H   5      76.440  86.430 113.790  1.00  0.00           H
ATOM   4529  NE  ARG H   5      77.660  86.850 112.040  1.00  0.00           N
ATOM   4530  HE  ARG H   5      77.910  86.370 111.200  1.00  0.00           H
ATOM   4531  CZ  ARG H   5      77.940  88.140 111.840  1.00  0.00           C
ATOM   4532  NH1 ARG H   5      78.200  89.020 112.770  1.00  0.00           N
ATOM   4533 HH11 ARG H   5      78.010  88.790 113.730  1.00  0.00           H
ATOM   4534 HH12 ARG H   5      78.640  89.880 112.520  1.00  0.00           H
ATOM   4535  NH2 ARG H   5      78.180  88.430 110.610  1.00  0.00           N
ATOM   4536 HH21 ARG H   5      77.860  87.760 109.950  1.00  0.00           H
ATOM   4537 HH22 ARG H   5      78.250  89.400 110.370  1.00  0.00           H
ATOM   4538  C   ARG H   5      76.750  85.540 116.500  1.00  0.00           C
ATOM   4539  O   ARG H   5      76.270  86.670 116.350  1.00  0.00           O
ATOM   4540  N   HIS H   6      77.670  85.410 117.440  1.00  0.00           N
ATOM   4541  HN  HIS H   6      78.100  84.530 117.640  1.00  0.00           H
ATOM   4542  CA  HIS H   6      78.500  86.470 118.100  1.00  0.00           C
ATOM   4543  HA  HIS H   6      77.760  87.150 118.480  1.00  0.00           H
ATOM   4544  CB  HIS H   6      79.290  85.830 119.150  1.00  0.00           C
ATOM   4545  HB1 HIS H   6      80.140  86.480 119.470  1.00  0.00           H
ATOM   4546  HB2 HIS H   6      79.770  84.880 118.810  1.00  0.00           H
ATOM   4547  ND1 HIS H   6      77.710  86.560 120.950  1.00  0.00           N
ATOM   4548  CG  HIS H   6      78.500  85.550 120.390  1.00  0.00           C
ATOM   4549  CE1 HIS H   6      77.120  85.910 121.960  1.00  0.00           C
ATOM   4550  HE1 HIS H   6      76.330  86.350 122.570  1.00  0.00           H
ATOM   4551  NE2 HIS H   6      77.430  84.640 122.060  1.00  0.00           N
ATOM   4552  HE2 HIS H   6      77.200  84.060 122.840  1.00  0.00           H
ATOM   4553  CD2 HIS H   6      78.280  84.380 121.000  1.00  0.00           C
ATOM   4554  HD2 HIS H   6      78.770  83.450 120.740  1.00  0.00           H
ATOM   4555  C   HIS H   6      79.360  87.350 117.220  1.00  0.00           C
ATOM   4556  O   HIS H   6      79.790  86.860 116.130  1.00  0.00           O
ATOM   4557  N   ASP H   7      79.710  88.610 117.600  1.00  0.00           N
ATOM   4558  HN  ASP H   7      79.310  89.070 118.400  1.00  0.00           H
ATOM   4559  CA  ASP H   7      80.610  89.430 116.780  1.00  0.00           C
ATOM   4560  HA  ASP H   7      80.610  88.980 115.800  1.00  0.00           H
ATOM   4561  CB  ASP H   7      80.120  90.910 116.750  1.00  0.00           C
ATOM   4562  HB1 ASP H   7      79.220  90.900 116.100  1.00  0.00           H
ATOM   4563  HB2 ASP H   7      80.780  91.710 116.330  1.00  0.00           H
ATOM   4564  CG  ASP H   7      79.750  91.420 118.110  1.00  0.00           C
ATOM   4565  OD1 ASP H   7      78.620  91.080 118.550  1.00  0.00           O
ATOM   4566  OD2 ASP H   7      80.550  92.110 118.800  1.00  0.00           O
ATOM   4567  C   ASP H   7      82.040  89.340 117.250  1.00  0.00           C
ATOM   4568  O   ASP H   7      82.350  89.250 118.480  1.00  0.00           O
ATOM   4569  N   SER H   8      83.010  89.310 116.350  1.00  0.00           N
ATOM   4570  HN  SER H   8      82.940  89.480 115.370  1.00  0.00           H
ATOM   4571  CA  SER H   8      84.350  89.240 116.840  1.00  0.00           C
ATOM   4572  HA  SER H   8      84.420  90.080 117.520  1.00  0.00           H
ATOM   4573  CB  SER H   8      84.770  87.870 117.410  1.00  0.00           C
ATOM   4574  HB1 SER H   8      84.900  87.110 116.610  1.00  0.00           H
ATOM   4575  HB2 SER H   8      84.060  87.330 118.080  1.00  0.00           H
ATOM   4576  OG  SER H   8      85.910  88.000 118.210  1.00  0.00           O
ATOM   4577  HG1 SER H   8      85.580  88.480 118.980  1.00  0.00           H
ATOM   4578  C   SER H   8      85.290  89.590 115.740  1.00  0.00           C
ATOM   4579  O   SER H   8      84.950  89.540 114.580  1.00  0.00           O
ATOM   4580  N   GLY H   9      86.540  89.870 116.060  1.00  0.00           N
ATOM   4581  HN  GLY H   9      86.810  89.880 117.010  1.00  0.00           H
ATOM   4582  CA  GLY H   9      87.560  90.320 115.140  1.00  0.00           C
ATOM   4583  HA1 GLY H   9      88.480  90.300 115.710  1.00  0.00           H
ATOM   4584  HA2 GLY H   9      87.470  89.650 114.300  1.00  0.00           H
ATOM   4585  C   GLY H   9      87.420  91.650 114.500  1.00  0.00           C
ATOM   4586  O   GLY H   9      86.600  92.530 114.830  1.00  0.00           O
ATOM   4587  N   TYR H  10      88.450  91.910 113.620  1.00  0.00           N
ATOM   4588  HN  TYR H  10      89.010  91.220 113.170  1.00  0.00           H
ATOM   4589  CA  TYR H  10      88.470  93.120 112.880  1.00  0.00           C
ATOM   4590  HA  TYR H  10      88.100  93.940 113.480  1.00  0.00           H
ATOM   4591  CB  TYR H  10      89.880  93.560 112.410  1.00  0.00           C
ATOM   4592  HB1 TYR H  10      90.030  94.560 111.940  1.00  0.00           H
ATOM   4593  HB2 TYR H  10      90.370  92.960 111.610  1.00  0.00           H
ATOM   4594  CG  TYR H  10      90.850  93.760 113.620  1.00  0.00           C
ATOM   4595  CD1 TYR H  10      92.130  93.210 113.670  1.00  0.00           C
ATOM   4596  HD1 TYR H  10      92.540  92.530 112.930  1.00  0.00           H
ATOM   4597  CE1 TYR H  10      92.980  93.320 114.820  1.00  0.00           C
ATOM   4598  HE1 TYR H  10      93.900  92.760 114.800  1.00  0.00           H
ATOM   4599  CZ  TYR H  10      92.550  94.180 115.810  1.00  0.00           C
ATOM   4600  OH  TYR H  10      93.490  94.520 116.870  1.00  0.00           O
ATOM   4601  HH  TYR H  10      93.270  95.400 117.200  1.00  0.00           H
ATOM   4602  CD2 TYR H  10      90.480  94.560 114.680  1.00  0.00           C
ATOM   4603  HD2 TYR H  10      89.490  94.980 114.560  1.00  0.00           H
ATOM   4604  CE2 TYR H  10      91.350  94.840 115.760  1.00  0.00           C
ATOM   4605  HE2 TYR H  10      90.980  95.480 116.540  1.00  0.00           H
ATOM   4606  C   TYR H  10      87.540  93.080 111.650  1.00  0.00           C
ATOM   4607  O   TYR H  10      87.150  91.950 111.230  1.00  0.00           O
ATOM   4608  N   GLU H  11      87.210  94.210 110.970  1.00  0.00           N
ATOM   4609  HN  GLU H  11      87.400  95.090 111.400  1.00  0.00           H
ATOM   4610  CA  GLU H  11      86.010  94.180 110.150  1.00  0.00           C
ATOM   4611  HA  GLU H  11      85.580  93.190 110.110  1.00  0.00           H
ATOM   4612  CB  GLU H  11      85.040  95.130 110.770  1.00  0.00           C
ATOM   4613  HB1 GLU H  11      84.090  95.020 110.210  1.00  0.00           H
ATOM   4614  HB2 GLU H  11      85.460  96.140 110.580  1.00  0.00           H
ATOM   4615  CG  GLU H  11      84.670  94.800 112.230  1.00  0.00           C
ATOM   4616  HG1 GLU H  11      85.510  95.100 112.900  1.00  0.00           H
ATOM   4617  HG2 GLU H  11      84.430  93.730 112.440  1.00  0.00           H
ATOM   4618  CD  GLU H  11      83.490  95.680 112.640  1.00  0.00           C
ATOM   4619  OE1 GLU H  11      83.600  96.890 113.010  1.00  0.00           O
ATOM   4620  OE2 GLU H  11      82.400  95.190 112.490  1.00  0.00           O
ATOM   4621  C   GLU H  11      86.370  94.630 108.740  1.00  0.00           C
ATOM   4622  O   GLU H  11      85.570  94.670 107.860  1.00  0.00           O
ATOM   4623  N   VAL H  12      87.690  94.840 108.500  1.00  0.00           N
ATOM   4624  HN  VAL H  12      88.270  94.850 109.310  1.00  0.00           H
ATOM   4625  CA  VAL H  12      88.190  95.290 107.220  1.00  0.00           C
ATOM   4626  HA  VAL H  12      87.560  96.030 106.760  1.00  0.00           H
ATOM   4627  CB  VAL H  12      89.600  95.990 107.340  1.00  0.00           C
ATOM   4628  HB  VAL H  12      90.180  95.310 108.000  1.00  0.00           H
ATOM   4629  CG1 VAL H  12      90.250  96.240 105.970  1.00  0.00           C
ATOM   4630 HG11 VAL H  12      89.570  96.840 105.330  1.00  0.00           H
ATOM   4631 HG12 VAL H  12      91.150  96.860 106.190  1.00  0.00           H
ATOM   4632 HG13 VAL H  12      90.480  95.330 105.380  1.00  0.00           H
ATOM   4633  CG2 VAL H  12      89.410  97.310 108.150  1.00  0.00           C
ATOM   4634 HG21 VAL H  12      88.960  97.190 109.160  1.00  0.00           H
ATOM   4635 HG22 VAL H  12      90.430  97.710 108.350  1.00  0.00           H
ATOM   4636 HG23 VAL H  12      88.810  98.020 107.550  1.00  0.00           H
ATOM   4637  C   VAL H  12      88.320  94.060 106.300  1.00  0.00           C
ATOM   4638  O   VAL H  12      89.010  93.120 106.620  1.00  0.00           O
ATOM   4639  N   HIS H  13      87.540  94.190 105.200  1.00  0.00           N
ATOM   4640  HN  HIS H  13      86.800  94.860 105.170  1.00  0.00           H
ATOM   4641  CA  HIS H  13      87.580  93.310 104.070  1.00  0.00           C
ATOM   4642  HA  HIS H  13      88.240  92.490 104.310  1.00  0.00           H
ATOM   4643  CB  HIS H  13      86.120  92.670 103.810  1.00  0.00           C
ATOM   4644  HB1 HIS H  13      85.990  92.120 104.770  1.00  0.00           H
ATOM   4645  HB2 HIS H  13      86.140  91.980 102.940  1.00  0.00           H
ATOM   4646  ND1 HIS H  13      83.920  94.070 104.450  1.00  0.00           N
ATOM   4647  CG  HIS H  13      85.060  93.830 103.650  1.00  0.00           C
ATOM   4648  CE1 HIS H  13      83.230  95.010 103.880  1.00  0.00           C
ATOM   4649  HE1 HIS H  13      82.230  95.270 104.220  1.00  0.00           H
ATOM   4650  NE2 HIS H  13      83.830  95.490 102.740  1.00  0.00           N
ATOM   4651  HE2 HIS H  13      83.520  96.310 102.260  1.00  0.00           H
ATOM   4652  CD2 HIS H  13      85.020  94.690 102.590  1.00  0.00           C
ATOM   4653  HD2 HIS H  13      85.570  94.670 101.650  1.00  0.00           H
ATOM   4654  C   HIS H  13      88.290  94.070 102.930  1.00  0.00           C
ATOM   4655  O   HIS H  13      88.420  95.290 103.010  1.00  0.00           O
ATOM   4656  N   HIS H  14      88.850  93.350 101.900  1.00  0.00           N
ATOM   4657  HN  HIS H  14      88.850  92.350 101.930  1.00  0.00           H
ATOM   4658  CA  HIS H  14      89.310  94.110 100.710  1.00  0.00           C
ATOM   4659  HA  HIS H  14      88.550  94.870 100.610  1.00  0.00           H
ATOM   4660  CB  HIS H  14      90.800  94.480 100.720  1.00  0.00           C
ATOM   4661  HB1 HIS H  14      91.070  94.710  99.670  1.00  0.00           H
ATOM   4662  HB2 HIS H  14      91.430  93.700 101.200  1.00  0.00           H
ATOM   4663  ND1 HIS H  14      90.820  96.870 100.840  1.00  0.00           N
ATOM   4664  CG  HIS H  14      91.080  95.710 101.500  1.00  0.00           C
ATOM   4665  CE1 HIS H  14      91.120  97.800 101.730  1.00  0.00           C
ATOM   4666  HE1 HIS H  14      90.830  98.850 101.690  1.00  0.00           H
ATOM   4667  NE2 HIS H  14      91.610  97.330 102.930  1.00  0.00           N
ATOM   4668  HE2 HIS H  14      91.910  97.790 103.760  1.00  0.00           H
ATOM   4669  CD2 HIS H  14      91.670  95.910 102.730  1.00  0.00           C
ATOM   4670  HD2 HIS H  14      91.770  95.160 103.500  1.00  0.00           H
ATOM   4671  C   HIS H  14      89.130  93.130  99.550  1.00  0.00           C
ATOM   4672  O   HIS H  14      89.730  92.080  99.570  1.00  0.00           O
ATOM   4673  N   GLN H  15      88.280  93.470  98.510  1.00  0.00           N
ATOM   4674  HN  GLN H  15      87.950  94.410  98.540  1.00  0.00           H
ATOM   4675  CA  GLN H  15      87.780  92.610  97.460  1.00  0.00           C
ATOM   4676  HA  GLN H  15      88.450  91.780  97.300  1.00  0.00           H
ATOM   4677  CB  GLN H  15      86.430  92.120  97.830  1.00  0.00           C
ATOM   4678  HB1 GLN H  15      85.920  91.510  97.050  1.00  0.00           H
ATOM   4679  HB2 GLN H  15      85.810  92.990  98.130  1.00  0.00           H
ATOM   4680  CG  GLN H  15      86.440  91.290  99.170  1.00  0.00           C
ATOM   4681  HG1 GLN H  15      86.780  91.830 100.080  1.00  0.00           H
ATOM   4682  HG2 GLN H  15      87.220  90.510  99.140  1.00  0.00           H
ATOM   4683  CD  GLN H  15      85.070  90.710  99.720  1.00  0.00           C
ATOM   4684  OE1 GLN H  15      84.080  91.450  99.810  1.00  0.00           O
ATOM   4685  NE2 GLN H  15      85.100  89.480 100.280  1.00  0.00           N
ATOM   4686 HE21 GLN H  15      85.980  89.020 100.310  1.00  0.00           H
ATOM   4687 HE22 GLN H  15      84.490  89.250 101.040  1.00  0.00           H
ATOM   4688  C   GLN H  15      87.730  93.330  96.140  1.00  0.00           C
ATOM   4689  O   GLN H  15      86.900  94.170  95.840  1.00  0.00           O
ATOM   4690  N   LYS H  16      88.660  93.050  95.260  1.00  0.00           N
ATOM   4691  HN  LYS H  16      89.370  92.350  95.380  1.00  0.00           H
ATOM   4692  CA  LYS H  16      88.820  93.800  94.040  1.00  0.00           C
ATOM   4693  HA  LYS H  16      87.810  94.080  93.770  1.00  0.00           H
ATOM   4694  CB  LYS H  16      89.620  95.090  94.330  1.00  0.00           C
ATOM   4695  HB1 LYS H  16      89.020  95.880  94.840  1.00  0.00           H
ATOM   4696  HB2 LYS H  16      89.910  95.560  93.360  1.00  0.00           H
ATOM   4697  CG  LYS H  16      90.900  94.780  95.100  1.00  0.00           C
ATOM   4698  HG1 LYS H  16      91.520  94.190  94.400  1.00  0.00           H
ATOM   4699  HG2 LYS H  16      90.700  94.120  95.970  1.00  0.00           H
ATOM   4700  CD  LYS H  16      91.770  95.980  95.590  1.00  0.00           C
ATOM   4701  HD1 LYS H  16      91.050  96.600  96.160  1.00  0.00           H
ATOM   4702  HD2 LYS H  16      92.570  95.570  96.250  1.00  0.00           H
ATOM   4703  CE  LYS H  16      92.460  96.690  94.440  1.00  0.00           C
ATOM   4704  HE1 LYS H  16      91.710  97.180  93.780  1.00  0.00           H
ATOM   4705  HE2 LYS H  16      93.130  95.980  93.900  1.00  0.00           H
ATOM   4706  NZ  LYS H  16      93.270  97.760  94.940  1.00  0.00           N
ATOM   4707  HZ1 LYS H  16      94.050  97.550  95.590  1.00  0.00           H
ATOM   4708  HZ2 LYS H  16      93.620  98.510  94.310  1.00  0.00           H
ATOM   4709  HZ3 LYS H  16      92.720  98.360  95.590  1.00  0.00           H
ATOM   4710  C   LYS H  16      89.470  93.080  92.800  1.00  0.00           C
ATOM   4711  O   LYS H  16      90.270  92.140  93.000  1.00  0.00           O
ATOM   4712  N   LEU H  17      89.100  93.610  91.610  1.00  0.00           N
ATOM   4713  HN  LEU H  17      88.440  94.350  91.620  1.00  0.00           H
ATOM   4714  CA  LEU H  17      89.550  93.020  90.330  1.00  0.00           C
ATOM   4715  HA  LEU H  17      90.350  92.320  90.500  1.00  0.00           H
ATOM   4716  CB  LEU H  17      88.500  92.280  89.400  1.00  0.00           C
ATOM   4717  HB1 LEU H  17      89.140  92.010  88.530  1.00  0.00           H
ATOM   4718  HB2 LEU H  17      87.760  93.060  89.100  1.00  0.00           H
ATOM   4719  CG  LEU H  17      87.820  91.010  89.920  1.00  0.00           C
ATOM   4720  HG  LEU H  17      88.580  90.420  90.470  1.00  0.00           H
ATOM   4721  CD1 LEU H  17      86.670  91.380  90.890  1.00  0.00           C
ATOM   4722 HD11 LEU H  17      86.880  92.280  91.490  1.00  0.00           H
ATOM   4723 HD12 LEU H  17      85.840  91.550  90.170  1.00  0.00           H
ATOM   4724 HD13 LEU H  17      86.350  90.500  91.490  1.00  0.00           H
ATOM   4725  CD2 LEU H  17      87.310  90.310  88.670  1.00  0.00           C
ATOM   4726 HD21 LEU H  17      86.630  89.470  88.910  1.00  0.00           H
ATOM   4727 HD22 LEU H  17      86.840  91.000  87.940  1.00  0.00           H
ATOM   4728 HD23 LEU H  17      88.120  89.890  88.030  1.00  0.00           H
ATOM   4729  C   LEU H  17      90.220  94.060  89.440  1.00  0.00           C
ATOM   4730  O   LEU H  17      89.650  95.120  89.160  1.00  0.00           O
ATOM   4731  N   VAL H  18      91.450  93.750  89.040  1.00  0.00           N
ATOM   4732  HN  VAL H  18      91.870  92.870  89.270  1.00  0.00           H
ATOM   4733  CA  VAL H  18      92.480  94.680  88.670  1.00  0.00           C
ATOM   4734  HA  VAL H  18      92.010  95.620  88.420  1.00  0.00           H
ATOM   4735  CB  VAL H  18      93.490  94.780  89.800  1.00  0.00           C
ATOM   4736  HB  VAL H  18      94.080  93.860  89.980  1.00  0.00           H
ATOM   4737  CG1 VAL H  18      94.420  95.980  89.660  1.00  0.00           C
ATOM   4738 HG11 VAL H  18      95.020  96.150  88.730  1.00  0.00           H
ATOM   4739 HG12 VAL H  18      93.830  96.920  89.750  1.00  0.00           H
ATOM   4740 HG13 VAL H  18      95.170  96.020  90.480  1.00  0.00           H
ATOM   4741  CG2 VAL H  18      92.730  95.020  91.130  1.00  0.00           C
ATOM   4742 HG21 VAL H  18      92.180  94.090  91.390  1.00  0.00           H
ATOM   4743 HG22 VAL H  18      93.570  95.190  91.840  1.00  0.00           H
ATOM   4744 HG23 VAL H  18      92.020  95.870  91.090  1.00  0.00           H
ATOM   4745  C   VAL H  18      93.220  94.290  87.390  1.00  0.00           C
ATOM   4746  O   VAL H  18      93.540  93.130  87.160  1.00  0.00           O
ATOM   4747  N   PHE H  19      93.300  95.170  86.380  1.00  0.00           N
ATOM   4748  HN  PHE H  19      93.000  96.090  86.610  1.00  0.00           H
ATOM   4749  CA  PHE H  19      93.500  94.810  85.050  1.00  0.00           C
ATOM   4750  HA  PHE H  19      93.440  93.740  84.880  1.00  0.00           H
ATOM   4751  CB  PHE H  19      92.280  95.360  84.260  1.00  0.00           C
ATOM   4752  HB1 PHE H  19      92.340  96.450  84.060  1.00  0.00           H
ATOM   4753  HB2 PHE H  19      91.390  95.200  84.900  1.00  0.00           H
ATOM   4754  CG  PHE H  19      92.060  94.700  82.920  1.00  0.00           C
ATOM   4755  CD1 PHE H  19      93.080  94.300  81.960  1.00  0.00           C
ATOM   4756  HD1 PHE H  19      94.140  94.410  82.150  1.00  0.00           H
ATOM   4757  CE1 PHE H  19      92.660  93.780  80.700  1.00  0.00           C
ATOM   4758  HE1 PHE H  19      93.380  93.360  80.010  1.00  0.00           H
ATOM   4759  CZ  PHE H  19      91.280  93.570  80.410  1.00  0.00           C
ATOM   4760  HZ  PHE H  19      90.970  93.040  79.510  1.00  0.00           H
ATOM   4761  CD2 PHE H  19      90.690  94.610  82.500  1.00  0.00           C
ATOM   4762  HD2 PHE H  19      90.050  95.090  83.220  1.00  0.00           H
ATOM   4763  CE2 PHE H  19      90.340  94.070  81.330  1.00  0.00           C
ATOM   4764  HE2 PHE H  19      89.270  93.980  81.180  1.00  0.00           H
ATOM   4765  C   PHE H  19      94.860  95.150  84.510  1.00  0.00           C
ATOM   4766  O   PHE H  19      95.720  94.320  84.380  1.00  0.00           O
ATOM   4767  N   PHE H  20      95.100  96.400  84.150  1.00  0.00           N
ATOM   4768  HN  PHE H  20      94.300  96.990  84.060  1.00  0.00           H
ATOM   4769  CA  PHE H  20      96.280  96.870  83.430  1.00  0.00           C
ATOM   4770  HA  PHE H  20      96.590  96.140  82.700  1.00  0.00           H
ATOM   4771  CB  PHE H  20      96.010  98.210  82.660  1.00  0.00           C
ATOM   4772  HB1 PHE H  20      97.010  98.420  82.220  1.00  0.00           H
ATOM   4773  HB2 PHE H  20      95.740  98.930  83.460  1.00  0.00           H
ATOM   4774  CG  PHE H  20      95.050  98.060  81.480  1.00  0.00           C
ATOM   4775  CD1 PHE H  20      93.980  98.960  81.540  1.00  0.00           C
ATOM   4776  HD1 PHE H  20      94.010  99.810  82.210  1.00  0.00           H
ATOM   4777  CE1 PHE H  20      92.940  98.930  80.610  1.00  0.00           C
ATOM   4778  HE1 PHE H  20      92.180  99.690  80.550  1.00  0.00           H
ATOM   4779  CZ  PHE H  20      92.900  97.880  79.720  1.00  0.00           C
ATOM   4780  HZ  PHE H  20      92.160  97.860  78.930  1.00  0.00           H
ATOM   4781  CD2 PHE H  20      94.970  97.050  80.600  1.00  0.00           C
ATOM   4782  HD2 PHE H  20      95.750  96.290  80.580  1.00  0.00           H
ATOM   4783  CE2 PHE H  20      93.940  96.960  79.630  1.00  0.00           C
ATOM   4784  HE2 PHE H  20      93.860  96.200  78.860  1.00  0.00           H
ATOM   4785  C   PHE H  20      97.430  97.010  84.430  1.00  0.00           C
ATOM   4786  O   PHE H  20      97.300  97.050  85.700  1.00  0.00           O
ATOM   4787  N   ALA H  21      98.630  96.920  83.910  1.00  0.00           N
ATOM   4788  HN  ALA H  21      98.720  96.750  82.930  1.00  0.00           H
ATOM   4789  CA  ALA H  21      99.900  97.120  84.500  1.00  0.00           C
ATOM   4790  HA  ALA H  21      99.800  97.840  85.290  1.00  0.00           H
ATOM   4791  CB  ALA H  21     100.690  95.850  84.810  1.00  0.00           C
ATOM   4792  HB1 ALA H  21     101.730  96.200  84.990  1.00  0.00           H
ATOM   4793  HB2 ALA H  21     100.300  95.210  85.620  1.00  0.00           H
ATOM   4794  HB3 ALA H  21     100.690  95.240  83.880  1.00  0.00           H
ATOM   4795  C   ALA H  21     100.580  97.950  83.390  1.00  0.00           C
ATOM   4796  O   ALA H  21     100.020  98.010  82.290  1.00  0.00           O
ATOM   4797  N   GLU H  22     101.660  98.690  83.720  1.00  0.00           N
ATOM   4798  HN  GLU H  22     101.990  98.690  84.660  1.00  0.00           H
ATOM   4799  CA  GLU H  22     102.350  99.590  82.710  1.00  0.00           C
ATOM   4800  HA  GLU H  22     101.710 100.390  82.360  1.00  0.00           H
ATOM   4801  CB  GLU H  22     103.480 100.320  83.480  1.00  0.00           C
ATOM   4802  HB1 GLU H  22     103.860  99.590  84.220  1.00  0.00           H
ATOM   4803  HB2 GLU H  22     103.090 101.220  84.000  1.00  0.00           H
ATOM   4804  CG  GLU H  22     104.580 100.830  82.630  1.00  0.00           C
ATOM   4805  HG1 GLU H  22     104.150 101.660  82.040  1.00  0.00           H
ATOM   4806  HG2 GLU H  22     104.980  99.950  82.080  1.00  0.00           H
ATOM   4807  CD  GLU H  22     105.740 101.400  83.340  1.00  0.00           C
ATOM   4808  OE1 GLU H  22     105.560 102.270  84.290  1.00  0.00           O
ATOM   4809  OE2 GLU H  22     106.930 101.050  83.030  1.00  0.00           O
ATOM   4810  C   GLU H  22     102.730  98.970  81.350  1.00  0.00           C
ATOM   4811  O   GLU H  22     103.330  97.880  81.260  1.00  0.00           O
ATOM   4812  N   ASP H  23     102.350  99.640  80.240  1.00  0.00           N
ATOM   4813  HN  ASP H  23     101.690 100.370  80.380  1.00  0.00           H
ATOM   4814  CA  ASP H  23     102.650  99.310  78.870  1.00  0.00           C
ATOM   4815  HA  ASP H  23     102.170 100.020  78.230  1.00  0.00           H
ATOM   4816  CB  ASP H  23     104.150  99.480  78.490  1.00  0.00           C
ATOM   4817  HB1 ASP H  23     104.760  98.760  79.080  1.00  0.00           H
ATOM   4818  HB2 ASP H  23     104.620 100.450  78.770  1.00  0.00           H
ATOM   4819  CG  ASP H  23     104.420  99.210  77.060  1.00  0.00           C
ATOM   4820  OD1 ASP H  23     103.520  99.340  76.180  1.00  0.00           O
ATOM   4821  OD2 ASP H  23     105.580  98.870  76.790  1.00  0.00           O
ATOM   4822  C   ASP H  23     102.020  97.960  78.350  1.00  0.00           C
ATOM   4823  O   ASP H  23     102.560  96.860  78.570  1.00  0.00           O
ATOM   4824  N   VAL H  24     100.900  98.040  77.560  1.00  0.00           N
ATOM   4825  HN  VAL H  24     100.420  98.880  77.320  1.00  0.00           H
ATOM   4826  CA  VAL H  24     100.130  96.820  77.230  1.00  0.00           C
ATOM   4827  HA  VAL H  24     100.170  96.030  77.960  1.00  0.00           H
ATOM   4828  CB  VAL H  24      98.610  97.060  77.190  1.00  0.00           C
ATOM   4829  HB  VAL H  24      98.260  97.600  78.090  1.00  0.00           H
ATOM   4830  CG1 VAL H  24      98.110  97.860  76.000  1.00  0.00           C
ATOM   4831 HG11 VAL H  24      97.090  98.280  76.190  1.00  0.00           H
ATOM   4832 HG12 VAL H  24      98.740  98.750  75.820  1.00  0.00           H
ATOM   4833 HG13 VAL H  24      98.080  97.170  75.130  1.00  0.00           H
ATOM   4834  CG2 VAL H  24      97.840  95.760  77.410  1.00  0.00           C
ATOM   4835 HG21 VAL H  24      96.750  95.960  77.460  1.00  0.00           H
ATOM   4836 HG22 VAL H  24      97.820  95.260  76.420  1.00  0.00           H
ATOM   4837 HG23 VAL H  24      98.230  95.070  78.180  1.00  0.00           H
ATOM   4838  C   VAL H  24     100.590  96.270  75.850  1.00  0.00           C
ATOM   4839  O   VAL H  24     100.190  95.180  75.430  1.00  0.00           O
ATOM   4840  N   GLY H  25     101.440  97.040  75.180  1.00  0.00           N
ATOM   4841  HN  GLY H  25     101.750  97.880  75.610  1.00  0.00           H
ATOM   4842  CA  GLY H  25     102.000  96.690  73.920  1.00  0.00           C
ATOM   4843  HA1 GLY H  25     102.750  97.440  73.710  1.00  0.00           H
ATOM   4844  HA2 GLY H  25     102.390  95.680  73.880  1.00  0.00           H
ATOM   4845  C   GLY H  25     101.030  96.820  72.820  1.00  0.00           C
ATOM   4846  O   GLY H  25     101.340  96.250  71.750  1.00  0.00           O
ATOM   4847  N   SER H  26      99.850  97.460  73.080  1.00  0.00           N
ATOM   4848  HN  SER H  26      99.750  97.760  74.020  1.00  0.00           H
ATOM   4849  CA  SER H  26      98.820  97.560  72.100  1.00  0.00           C
ATOM   4850  HA  SER H  26      98.260  98.460  72.320  1.00  0.00           H
ATOM   4851  CB  SER H  26      99.310  97.670  70.660  1.00  0.00           C
ATOM   4852  HB1 SER H  26      99.790  96.780  70.190  1.00  0.00           H
ATOM   4853  HB2 SER H  26     100.140  98.410  70.720  1.00  0.00           H
ATOM   4854  OG  SER H  26      98.280  98.080  69.790  1.00  0.00           O
ATOM   4855  HG1 SER H  26      98.710  98.770  69.280  1.00  0.00           H
ATOM   4856  C   SER H  26      97.800  96.460  72.240  1.00  0.00           C
ATOM   4857  O   SER H  26      98.060  95.290  71.910  1.00  0.00           O
ATOM   4858  N   ASN H  27      96.650  96.800  72.820  1.00  0.00           N
ATOM   4859  HN  ASN H  27      96.530  97.760  73.070  1.00  0.00           H
ATOM   4860  CA  ASN H  27      95.550  95.880  73.250  1.00  0.00           C
ATOM   4861  HA  ASN H  27      95.990  94.910  73.120  1.00  0.00           H
ATOM   4862  CB  ASN H  27      95.180  96.120  74.680  1.00  0.00           C
ATOM   4863  HB1 ASN H  27      95.040  97.190  74.970  1.00  0.00           H
ATOM   4864  HB2 ASN H  27      96.040  95.790  75.300  1.00  0.00           H
ATOM   4865  CG  ASN H  27      93.900  95.430  75.150  1.00  0.00           C
ATOM   4866  OD1 ASN H  27      92.900  96.160  75.420  1.00  0.00           O
ATOM   4867  ND2 ASN H  27      93.800  94.120  75.300  1.00  0.00           N
ATOM   4868 HD21 ASN H  27      94.550  93.480  75.120  1.00  0.00           H
ATOM   4869 HD22 ASN H  27      92.900  93.800  75.600  1.00  0.00           H
ATOM   4870  C   ASN H  27      94.440  96.080  72.270  1.00  0.00           C
ATOM   4871  O   ASN H  27      94.170  97.120  71.650  1.00  0.00           O
ATOM   4872  N   LYS H  28      93.760  94.960  72.090  1.00  0.00           N
ATOM   4873  HN  LYS H  28      94.080  94.140  72.570  1.00  0.00           H
ATOM   4874  CA  LYS H  28      92.680  94.920  71.180  1.00  0.00           C
ATOM   4875  HA  LYS H  28      92.210  95.890  71.130  1.00  0.00           H
ATOM   4876  CB  LYS H  28      93.180  94.410  69.750  1.00  0.00           C
ATOM   4877  HB1 LYS H  28      92.340  94.080  69.100  1.00  0.00           H
ATOM   4878  HB2 LYS H  28      93.780  93.490  69.920  1.00  0.00           H
ATOM   4879  CG  LYS H  28      94.020  95.390  68.950  1.00  0.00           C
ATOM   4880  HG1 LYS H  28      94.880  95.860  69.480  1.00  0.00           H
ATOM   4881  HG2 LYS H  28      93.370  96.270  68.740  1.00  0.00           H
ATOM   4882  CD  LYS H  28      94.600  94.770  67.710  1.00  0.00           C
ATOM   4883  HD1 LYS H  28      95.410  94.030  67.850  1.00  0.00           H
ATOM   4884  HD2 LYS H  28      93.820  94.260  67.100  1.00  0.00           H
ATOM   4885  CE  LYS H  28      95.250  95.900  66.900  1.00  0.00           C
ATOM   4886  HE1 LYS H  28      94.540  96.750  66.780  1.00  0.00           H
ATOM   4887  HE2 LYS H  28      95.600  95.620  65.880  1.00  0.00           H
ATOM   4888  NZ  LYS H  28      96.460  96.420  67.550  1.00  0.00           N
ATOM   4889  HZ1 LYS H  28      97.060  95.670  67.940  1.00  0.00           H
ATOM   4890  HZ2 LYS H  28      97.040  96.850  66.790  1.00  0.00           H
ATOM   4891  HZ3 LYS H  28      96.220  97.050  68.340  1.00  0.00           H
ATOM   4892  C   LYS H  28      91.590  93.990  71.710  1.00  0.00           C
ATOM   4893  O   LYS H  28      91.630  92.810  71.450  1.00  0.00           O
ATOM   4894  N   GLY H  29      90.690  94.620  72.590  1.00  0.00           N
ATOM   4895  HN  GLY H  29      90.750  95.580  72.850  1.00  0.00           H
ATOM   4896  CA  GLY H  29      89.530  94.040  73.270  1.00  0.00           C
ATOM   4897  HA1 GLY H  29      88.660  94.660  73.390  1.00  0.00           H
ATOM   4898  HA2 GLY H  29      89.430  93.110  72.730  1.00  0.00           H
ATOM   4899  C   GLY H  29      89.960  93.700  74.690  1.00  0.00           C
ATOM   4900  O   GLY H  29      90.790  92.850  74.930  1.00  0.00           O
ATOM   4901  N   ALA H  30      89.450  94.420  75.650  1.00  0.00           N
ATOM   4902  HN  ALA H  30      88.740  95.050  75.360  1.00  0.00           H
ATOM   4903  CA  ALA H  30      89.680  94.240  77.070  1.00  0.00           C
ATOM   4904  HA  ALA H  30      90.290  93.370  77.280  1.00  0.00           H
ATOM   4905  CB  ALA H  30      90.390  95.510  77.650  1.00  0.00           C
ATOM   4906  HB1 ALA H  30      90.460  95.480  78.760  1.00  0.00           H
ATOM   4907  HB2 ALA H  30      91.340  95.460  77.080  1.00  0.00           H
ATOM   4908  HB3 ALA H  30      89.790  96.370  77.290  1.00  0.00           H
ATOM   4909  C   ALA H  30      88.280  94.070  77.660  1.00  0.00           C
ATOM   4910  O   ALA H  30      87.440  94.970  77.770  1.00  0.00           O
ATOM   4911  N   ILE H  31      87.990  92.870  78.120  1.00  0.00           N
ATOM   4912  HN  ILE H  31      88.640  92.120  78.050  1.00  0.00           H
ATOM   4913  CA  ILE H  31      86.660  92.570  78.590  1.00  0.00           C
ATOM   4914  HA  ILE H  31      85.990  93.410  78.510  1.00  0.00           H
ATOM   4915  CB  ILE H  31      86.120  91.280  78.000  1.00  0.00           C
ATOM   4916  HB  ILE H  31      86.760  90.400  78.260  1.00  0.00           H
ATOM   4917  CG2 ILE H  31      84.700  91.010  78.500  1.00  0.00           C
ATOM   4918 HG21 ILE H  31      84.100  91.850  78.080  1.00  0.00           H
ATOM   4919 HG22 ILE H  31      84.310  90.050  78.100  1.00  0.00           H
ATOM   4920 HG23 ILE H  31      84.640  90.960  79.610  1.00  0.00           H
ATOM   4921  CG1 ILE H  31      86.100  91.360  76.430  1.00  0.00           C
ATOM   4922 HG11 ILE H  31      85.830  92.360  76.020  1.00  0.00           H
ATOM   4923 HG12 ILE H  31      85.300  90.660  76.130  1.00  0.00           H
ATOM   4924  CD  ILE H  31      87.400  90.890  75.720  1.00  0.00           C
ATOM   4925  HD1 ILE H  31      87.630  89.820  75.850  1.00  0.00           H
ATOM   4926  HD2 ILE H  31      87.240  91.030  74.630  1.00  0.00           H
ATOM   4927  HD3 ILE H  31      88.250  91.590  75.870  1.00  0.00           H
ATOM   4928  C   ILE H  31      86.790  92.360  80.090  1.00  0.00           C
ATOM   4929  O   ILE H  31      87.690  91.650  80.590  1.00  0.00           O
ATOM   4930  N   ILE H  32      85.920  93.030  80.900  1.00  0.00           N
ATOM   4931  HN  ILE H  32      85.340  93.740  80.510  1.00  0.00           H
ATOM   4932  CA  ILE H  32      86.040  92.900  82.310  1.00  0.00           C
ATOM   4933  HA  ILE H  32      86.350  91.890  82.520  1.00  0.00           H
ATOM   4934  CB  ILE H  32      87.040  93.850  83.040  1.00  0.00           C
ATOM   4935  HB  ILE H  32      88.050  93.430  82.860  1.00  0.00           H
ATOM   4936  CG2 ILE H  32      86.850  95.220  82.400  1.00  0.00           C
ATOM   4937 HG21 ILE H  32      85.780  95.500  82.470  1.00  0.00           H
ATOM   4938 HG22 ILE H  32      87.510  95.970  82.900  1.00  0.00           H
ATOM   4939 HG23 ILE H  32      87.170  95.140  81.340  1.00  0.00           H
ATOM   4940  CG1 ILE H  32      86.880  93.880  84.570  1.00  0.00           C
ATOM   4941 HG11 ILE H  32      86.690  92.860  84.940  1.00  0.00           H
ATOM   4942 HG12 ILE H  32      86.000  94.510  84.790  1.00  0.00           H
ATOM   4943  CD  ILE H  32      88.170  94.400  85.300  1.00  0.00           C
ATOM   4944  HD1 ILE H  32      89.070  93.830  84.970  1.00  0.00           H
ATOM   4945  HD2 ILE H  32      88.430  95.480  85.180  1.00  0.00           H
ATOM   4946  HD3 ILE H  32      88.010  94.090  86.350  1.00  0.00           H
ATOM   4947  C   ILE H  32      84.640  92.880  82.910  1.00  0.00           C
ATOM   4948  O   ILE H  32      83.740  93.650  82.550  1.00  0.00           O
ATOM   4949  N   GLY H  33      84.470  91.960  83.860  1.00  0.00           N
ATOM   4950  HN  GLY H  33      85.150  91.280  84.130  1.00  0.00           H
ATOM   4951  CA  GLY H  33      83.350  92.020  84.780  1.00  0.00           C
ATOM   4952  HA1 GLY H  33      83.390  92.940  85.360  1.00  0.00           H
ATOM   4953  HA2 GLY H  33      82.480  91.930  84.140  1.00  0.00           H
ATOM   4954  C   GLY H  33      83.340  90.920  85.780  1.00  0.00           C
ATOM   4955  O   GLY H  33      84.050  89.920  85.530  1.00  0.00           O
ATOM   4956  N   LEU H  34      82.490  90.940  86.820  1.00  0.00           N
ATOM   4957  HN  LEU H  34      81.890  91.740  86.870  1.00  0.00           H
ATOM   4958  CA  LEU H  34      82.410  89.910  87.880  1.00  0.00           C
ATOM   4959  HA  LEU H  34      83.400  89.660  88.220  1.00  0.00           H
ATOM   4960  CB  LEU H  34      81.560  90.320  89.130  1.00  0.00           C
ATOM   4961  HB1 LEU H  34      81.550  89.650  90.010  1.00  0.00           H
ATOM   4962  HB2 LEU H  34      80.540  90.320  88.690  1.00  0.00           H
ATOM   4963  CG  LEU H  34      81.760  91.790  89.740  1.00  0.00           C
ATOM   4964  HG  LEU H  34      82.170  92.430  88.930  1.00  0.00           H
ATOM   4965  CD1 LEU H  34      80.490  92.350  90.360  1.00  0.00           C
ATOM   4966 HD11 LEU H  34      80.080  91.820  91.240  1.00  0.00           H
ATOM   4967 HD12 LEU H  34      80.750  93.360  90.730  1.00  0.00           H
ATOM   4968 HD13 LEU H  34      79.660  92.390  89.620  1.00  0.00           H
ATOM   4969  CD2 LEU H  34      82.910  91.710  90.780  1.00  0.00           C
ATOM   4970 HD21 LEU H  34      83.100  92.750  91.130  1.00  0.00           H
ATOM   4971 HD22 LEU H  34      82.630  91.230  91.740  1.00  0.00           H
ATOM   4972 HD23 LEU H  34      83.780  91.290  90.240  1.00  0.00           H
ATOM   4973  C   LEU H  34      81.910  88.560  87.460  1.00  0.00           C
ATOM   4974  O   LEU H  34      82.540  87.550  87.810  1.00  0.00           O
ATOM   4975  N   MET H  35      80.890  88.490  86.610  1.00  0.00           N
ATOM   4976  HN  MET H  35      80.190  89.200  86.580  1.00  0.00           H
ATOM   4977  CA  MET H  35      80.630  87.210  85.860  1.00  0.00           C
ATOM   4978  HA  MET H  35      81.470  86.540  85.930  1.00  0.00           H
ATOM   4979  CB  MET H  35      79.300  86.530  86.310  1.00  0.00           C
ATOM   4980  HB1 MET H  35      79.320  85.510  85.870  1.00  0.00           H
ATOM   4981  HB2 MET H  35      78.410  87.030  85.870  1.00  0.00           H
ATOM   4982  CG  MET H  35      79.060  86.550  87.910  1.00  0.00           C
ATOM   4983  HG1 MET H  35      78.960  87.630  88.150  1.00  0.00           H
ATOM   4984  HG2 MET H  35      79.990  86.210  88.430  1.00  0.00           H
ATOM   4985  SD  MET H  35      77.540  85.510  88.410  1.00  0.00           S
ATOM   4986  CE  MET H  35      78.600  84.030  88.270  1.00  0.00           C
ATOM   4987  HE1 MET H  35      79.610  84.210  88.710  1.00  0.00           H
ATOM   4988  HE2 MET H  35      78.270  83.170  88.900  1.00  0.00           H
ATOM   4989  HE3 MET H  35      78.690  83.700  87.210  1.00  0.00           H
ATOM   4990  C   MET H  35      80.470  87.660  84.370  1.00  0.00           C
ATOM   4991  O   MET H  35      79.670  88.530  83.990  1.00  0.00           O
ATOM   4992  N   VAL H  36      81.310  87.010  83.470  1.00  0.00           N
ATOM   4993  HN  VAL H  36      82.060  86.420  83.750  1.00  0.00           H
ATOM   4994  CA  VAL H  36      81.270  87.310  82.020  1.00  0.00           C
ATOM   4995  HA  VAL H  36      80.460  87.990  81.800  1.00  0.00           H
ATOM   4996  CB  VAL H  36      82.620  87.910  81.550  1.00  0.00           C
ATOM   4997  HB  VAL H  36      83.440  87.280  81.980  1.00  0.00           H
ATOM   4998  CG1 VAL H  36      82.540  88.060  79.980  1.00  0.00           C
ATOM   4999 HG11 VAL H  36      82.510  87.080  79.450  1.00  0.00           H
ATOM   5000 HG12 VAL H  36      81.690  88.730  79.720  1.00  0.00           H
ATOM   5001 HG13 VAL H  36      83.500  88.570  79.750  1.00  0.00           H
ATOM   5002  CG2 VAL H  36      82.770  89.280  82.250  1.00  0.00           C
ATOM   5003 HG21 VAL H  36      81.950  89.930  81.870  1.00  0.00           H
ATOM   5004 HG22 VAL H  36      82.760  89.170  83.350  1.00  0.00           H
ATOM   5005 HG23 VAL H  36      83.770  89.740  82.090  1.00  0.00           H
ATOM   5006  C   VAL H  36      81.010  85.910  81.480  1.00  0.00           C
ATOM   5007  O   VAL H  36      81.700  84.940  81.870  1.00  0.00           O
ATOM   5008  N   GLY H  37      79.980  85.820  80.530  1.00  0.00           N
ATOM   5009  HN  GLY H  37      79.480  86.660  80.350  1.00  0.00           H
ATOM   5010  CA  GLY H  37      79.780  84.580  79.810  1.00  0.00           C
ATOM   5011  HA1 GLY H  37      79.880  83.800  80.550  1.00  0.00           H
ATOM   5012  HA2 GLY H  37      78.800  84.750  79.390  1.00  0.00           H
ATOM   5013  C   GLY H  37      80.670  84.460  78.630  1.00  0.00           C
ATOM   5014  O   GLY H  37      81.750  85.010  78.480  1.00  0.00           O
ATOM   5015  N   GLY H  38      80.200  83.660  77.640  1.00  0.00           N
ATOM   5016  HN  GLY H  38      79.280  83.270  77.620  1.00  0.00           H
ATOM   5017  CA  GLY H  38      81.090  83.510  76.450  1.00  0.00           C
ATOM   5018  HA1 GLY H  38      82.050  83.250  76.860  1.00  0.00           H
ATOM   5019  HA2 GLY H  38      80.600  82.710  75.920  1.00  0.00           H
ATOM   5020  C   GLY H  38      81.240  84.670  75.510  1.00  0.00           C
ATOM   5021  O   GLY H  38      80.280  85.430  75.380  1.00  0.00           O
ATOM   5022  N   VAL H  39      82.460  84.850  75.070  1.00  0.00           N
ATOM   5023  HN  VAL H  39      83.170  84.170  75.210  1.00  0.00           H
ATOM   5024  CA  VAL H  39      82.770  86.010  74.250  1.00  0.00           C
ATOM   5025  HA  VAL H  39      81.970  86.720  74.340  1.00  0.00           H
ATOM   5026  CB  VAL H  39      83.950  86.740  74.680  1.00  0.00           C
ATOM   5027  HB  VAL H  39      84.730  85.950  74.720  1.00  0.00           H
ATOM   5028  CG1 VAL H  39      84.320  88.020  73.840  1.00  0.00           C
ATOM   5029 HG11 VAL H  39      84.250  87.830  72.740  1.00  0.00           H
ATOM   5030 HG12 VAL H  39      83.710  88.890  74.140  1.00  0.00           H
ATOM   5031 HG13 VAL H  39      85.340  88.380  74.090  1.00  0.00           H
ATOM   5032  CG2 VAL H  39      83.690  87.280  76.130  1.00  0.00           C
ATOM   5033 HG21 VAL H  39      82.810  87.970  76.120  1.00  0.00           H
ATOM   5034 HG22 VAL H  39      83.410  86.490  76.860  1.00  0.00           H
ATOM   5035 HG23 VAL H  39      84.570  87.780  76.580  1.00  0.00           H
ATOM   5036  C   VAL H  39      82.790  85.450  72.800  1.00  0.00           C
ATOM   5037  O   VAL H  39      83.480  84.490  72.520  1.00  0.00           O
ATOM   5038  N   VAL H  40      82.100  86.120  71.910  1.00  0.00           N
ATOM   5039  HN  VAL H  40      81.650  86.980  72.150  1.00  0.00           H
ATOM   5040  CA  VAL H  40      81.930  85.760  70.560  1.00  0.00           C
ATOM   5041  HA  VAL H  40      82.020  84.700  70.360  1.00  0.00           H
ATOM   5042  CB  VAL H  40      80.510  86.110  70.020  1.00  0.00           C
ATOM   5043  HB  VAL H  40      80.300  87.190  70.140  1.00  0.00           H
ATOM   5044  CG1 VAL H  40      80.290  85.820  68.460  1.00  0.00           C
ATOM   5045 HG11 VAL H  40      80.360  84.730  68.250  1.00  0.00           H
ATOM   5046 HG12 VAL H  40      79.320  86.090  67.990  1.00  0.00           H
ATOM   5047 HG13 VAL H  40      81.150  86.150  67.830  1.00  0.00           H
ATOM   5048  CG2 VAL H  40      79.460  85.390  70.880  1.00  0.00           C
ATOM   5049 HG21 VAL H  40      78.410  85.440  70.520  1.00  0.00           H
ATOM   5050 HG22 VAL H  40      79.670  84.300  70.850  1.00  0.00           H
ATOM   5051 HG23 VAL H  40      79.560  85.730  71.930  1.00  0.00           H
ATOM   5052  C   VAL H  40      82.910  86.550  69.770  1.00  0.00           C
ATOM   5053  O   VAL H  40      83.040  87.730  70.040  1.00  0.00           O
ATOM   5054  N   ILE H  41      83.710  85.930  68.830  1.00  0.00           N
ATOM   5055  HN  ILE H  41      83.630  84.990  68.530  1.00  0.00           H
ATOM   5056  CA  ILE H  41      84.780  86.710  68.210  1.00  0.00           C
ATOM   5057  HA  ILE H  41      84.540  87.720  68.520  1.00  0.00           H
ATOM   5058  CB  ILE H  41      86.190  86.310  68.570  1.00  0.00           C
ATOM   5059  HB  ILE H  41      86.390  85.330  68.110  1.00  0.00           H
ATOM   5060  CG2 ILE H  41      87.230  87.250  67.920  1.00  0.00           C
[truncated: 102,712 more chars]
