# Supplementary material for: Modulation of Aβ1–42 Aggregation by a SARS-CoV‑2 Protein Fragment
Source: J Chem Inf Model. 2025 Oct 1;65(20):11342–56. doi: 10.1021/acs.jcim.5c01811 (PMC12570137; doi:10.1021/acs.jcim.5c01811)
Supplement: Supplementary file 2 [file ci5c01811_si_002.zip › AB-coordinates/FIBRIL/5KK3/CONTROL/SFC2_initial.pdb]

REMARK    GENERATED BY TRJCONV
TITLE     Protein in water
REMARK    THIS IS A SIMULATION BOX
CRYST1  175.989  175.989  175.989  90.00  90.00  90.00 P 1           1
MODEL        1
ATOM      1  CH3 ACE A   0      41.570  85.090 119.150  1.00  0.00           C
ATOM      2 HH31 ACE A   0      40.890  84.210 119.150  1.00  0.00           H
ATOM      3 HH32 ACE A   0      41.180  85.870 119.830  1.00  0.00           H
ATOM      4 HH33 ACE A   0      41.610  85.500 118.120  1.00  0.00           H
ATOM      5  C   ACE A   0      42.930  84.700 119.570  1.00  0.00           C
ATOM      6  O   ACE A   0      43.860  85.480 119.450  1.00  0.00           O
ATOM      7  N   ASP A   1      43.080  83.460 120.070  1.00  0.00           N
ATOM      8  HN  ASP A   1      42.310  82.840 120.160  1.00  0.00           H
ATOM      9  CA  ASP A   1      44.380  82.940 120.440  1.00  0.00           C
ATOM     10  HA  ASP A   1      44.950  83.740 120.890  1.00  0.00           H
ATOM     11  CB  ASP A   1      44.240  81.790 121.470  1.00  0.00           C
ATOM     12  HB1 ASP A   1      43.750  80.900 121.020  1.00  0.00           H
ATOM     13  HB2 ASP A   1      43.620  82.130 122.330  1.00  0.00           H
ATOM     14  CG  ASP A   1      45.580  81.370 122.030  1.00  0.00           C
ATOM     15  OD1 ASP A   1      46.540  82.180 121.970  1.00  0.00           O
ATOM     16  OD2 ASP A   1      45.660  80.250 122.600  1.00  0.00           O
ATOM     17  C   ASP A   1      45.110  82.480 119.180  1.00  0.00           C
ATOM     18  O   ASP A   1      44.670  81.580 118.460  1.00  0.00           O
ATOM     19  N   ALA A   2      46.250  83.130 118.880  1.00  0.00           N
ATOM     20  HN  ALA A   2      46.590  83.840 119.490  1.00  0.00           H
ATOM     21  CA  ALA A   2      47.030  82.880 117.700  1.00  0.00           C
ATOM     22  HA  ALA A   2      46.960  81.840 117.420  1.00  0.00           H
ATOM     23  CB  ALA A   2      46.570  83.770 116.530  1.00  0.00           C
ATOM     24  HB1 ALA A   2      45.500  83.560 116.290  1.00  0.00           H
ATOM     25  HB2 ALA A   2      46.650  84.840 116.790  1.00  0.00           H
ATOM     26  HB3 ALA A   2      47.170  83.570 115.610  1.00  0.00           H
ATOM     27  C   ALA A   2      48.480  83.150 118.030  1.00  0.00           C
ATOM     28  O   ALA A   2      48.790  83.980 118.880  1.00  0.00           O
ATOM     29  N   GLU A   3      49.410  82.430 117.390  1.00  0.00           N
ATOM     30  HN  GLU A   3      49.150  81.690 116.780  1.00  0.00           H
ATOM     31  CA  GLU A   3      50.820  82.720 117.510  1.00  0.00           C
ATOM     32  HA  GLU A   3      50.950  83.770 117.690  1.00  0.00           H
ATOM     33  CB  GLU A   3      51.480  81.940 118.680  1.00  0.00           C
ATOM     34  HB1 GLU A   3      51.270  80.850 118.550  1.00  0.00           H
ATOM     35  HB2 GLU A   3      50.970  82.260 119.620  1.00  0.00           H
ATOM     36  CG  GLU A   3      53.000  82.170 118.840  1.00  0.00           C
ATOM     37  HG1 GLU A   3      53.200  83.260 118.930  1.00  0.00           H
ATOM     38  HG2 GLU A   3      53.540  81.780 117.950  1.00  0.00           H
ATOM     39  CD  GLU A   3      53.560  81.500 120.070  1.00  0.00           C
ATOM     40  OE1 GLU A   3      53.200  81.880 121.220  1.00  0.00           O
ATOM     41  OE2 GLU A   3      54.420  80.590 119.910  1.00  0.00           O
ATOM     42  C   GLU A   3      51.510  82.410 116.210  1.00  0.00           C
ATOM     43  O   GLU A   3      51.420  81.300 115.680  1.00  0.00           O
ATOM     44  N   PHE A   4      52.230  83.400 115.650  1.00  0.00           N
ATOM     45  HN  PHE A   4      52.200  84.310 116.060  1.00  0.00           H
ATOM     46  CA  PHE A   4      52.970  83.250 114.420  1.00  0.00           C
ATOM     47  HA  PHE A   4      52.860  82.250 114.030  1.00  0.00           H
ATOM     48  CB  PHE A   4      52.500  84.270 113.330  1.00  0.00           C
ATOM     49  HB1 PHE A   4      53.020  84.090 112.370  1.00  0.00           H
ATOM     50  HB2 PHE A   4      52.700  85.310 113.660  1.00  0.00           H
ATOM     51  CG  PHE A   4      51.020  84.110 113.100  1.00  0.00           C
ATOM     52  CD1 PHE A   4      50.100  85.060 113.590  1.00  0.00           C
ATOM     53  HD1 PHE A   4      50.460  85.920 114.130  1.00  0.00           H
ATOM     54  CE1 PHE A   4      48.730  84.890 113.390  1.00  0.00           C
ATOM     55  HE1 PHE A   4      48.030  85.620 113.770  1.00  0.00           H
ATOM     56  CZ  PHE A   4      48.260  83.770 112.690  1.00  0.00           C
ATOM     57  HZ  PHE A   4      47.190  83.640 112.540  1.00  0.00           H
ATOM     58  CD2 PHE A   4      50.530  83.010 112.370  1.00  0.00           C
ATOM     59  HD2 PHE A   4      51.230  82.290 111.970  1.00  0.00           H
ATOM     60  CE2 PHE A   4      49.160  82.840 112.170  1.00  0.00           C
ATOM     61  HE2 PHE A   4      48.800  81.980 111.620  1.00  0.00           H
ATOM     62  C   PHE A   4      54.440  83.480 114.720  1.00  0.00           C
ATOM     63  O   PHE A   4      54.840  84.550 115.180  1.00  0.00           O
ATOM     64  N   ARG A   5      55.290  82.470 114.470  1.00  0.00           N
ATOM     65  HN  ARG A   5      54.960  81.620 114.040  1.00  0.00           H
ATOM     66  CA  ARG A   5      56.720  82.620 114.640  1.00  0.00           C
ATOM     67  HA  ARG A   5      56.970  83.670 114.730  1.00  0.00           H
ATOM     68  CB  ARG A   5      57.280  81.940 115.920  1.00  0.00           C
ATOM     69  HB1 ARG A   5      57.060  80.850 115.900  1.00  0.00           H
ATOM     70  HB2 ARG A   5      56.740  82.370 116.780  1.00  0.00           H
ATOM     71  CG  ARG A   5      58.800  82.160 116.120  1.00  0.00           C
ATOM     72  HG1 ARG A   5      59.030  83.230 115.890  1.00  0.00           H
ATOM     73  HG2 ARG A   5      59.360  81.520 115.400  1.00  0.00           H
ATOM     74  CD  ARG A   5      59.310  81.870 117.540  1.00  0.00           C
ATOM     75  HD1 ARG A   5      59.130  80.820 117.850  1.00  0.00           H
ATOM     76  HD2 ARG A   5      58.780  82.530 118.270  1.00  0.00           H
ATOM     77  NE  ARG A   5      60.770  82.210 117.580  1.00  0.00           N
ATOM     78  HE  ARG A   5      61.050  83.130 117.830  1.00  0.00           H
ATOM     79  CZ  ARG A   5      61.770  81.370 117.350  1.00  0.00           C
ATOM     80  NH1 ARG A   5      61.640  80.120 117.000  1.00  0.00           N
ATOM     81 HH11 ARG A   5      60.720  79.710 116.890  1.00  0.00           H
ATOM     82 HH12 ARG A   5      62.470  79.580 116.870  1.00  0.00           H
ATOM     83  NH2 ARG A   5      63.000  81.830 117.470  1.00  0.00           N
ATOM     84 HH21 ARG A   5      63.130  82.780 117.790  1.00  0.00           H
ATOM     85 HH22 ARG A   5      63.760  81.170 117.440  1.00  0.00           H
ATOM     86  C   ARG A   5      57.450  82.140 113.410  1.00  0.00           C
ATOM     87  O   ARG A   5      57.550  80.940 113.120  1.00  0.00           O
ATOM     88  N   HIS A   6      58.040  83.090 112.670  1.00  0.00           N
ATOM     89  HN  HIS A   6      57.970  84.050 112.950  1.00  0.00           H
ATOM     90  CA  HIS A   6      58.860  82.840 111.510  1.00  0.00           C
ATOM     91  HA  HIS A   6      58.830  81.800 111.230  1.00  0.00           H
ATOM     92  CB  HIS A   6      58.450  83.740 110.310  1.00  0.00           C
ATOM     93  HB1 HIS A   6      59.150  83.570 109.460  1.00  0.00           H
ATOM     94  HB2 HIS A   6      58.520  84.810 110.590  1.00  0.00           H
ATOM     95  ND1 HIS A   6      56.820  82.990 108.570  1.00  0.00           N
ATOM     96  CG  HIS A   6      57.040  83.490 109.840  1.00  0.00           C
ATOM     97  CE1 HIS A   6      55.510  82.990 108.420  1.00  0.00           C
ATOM     98  HE1 HIS A   6      54.970  82.660 107.520  1.00  0.00           H
ATOM     99  NE2 HIS A   6      54.880  83.480 109.510  1.00  0.00           N
ATOM    100  HE2 HIS A   6      53.880  83.580 109.620  1.00  0.00           H
ATOM    101  CD2 HIS A   6      55.860  83.810 110.430  1.00  0.00           C
ATOM    102  HD2 HIS A   6      55.650  84.250 111.390  1.00  0.00           H
ATOM    103  C   HIS A   6      60.270  83.200 111.940  1.00  0.00           C
ATOM    104  O   HIS A   6      60.490  84.280 112.490  1.00  0.00           O
ATOM    105  N   ASP A   7      61.230  82.280 111.740  1.00  0.00           N
ATOM    106  HN  ASP A   7      61.050  81.420 111.270  1.00  0.00           H
ATOM    107  CA  ASP A   7      62.620  82.530 112.040  1.00  0.00           C
ATOM    108  HA  ASP A   7      62.760  83.570 112.330  1.00  0.00           H
ATOM    109  CB  ASP A   7      63.130  81.590 113.170  1.00  0.00           C
ATOM    110  HB1 ASP A   7      63.150  80.530 112.840  1.00  0.00           H
ATOM    111  HB2 ASP A   7      62.460  81.680 114.040  1.00  0.00           H
ATOM    112  CG  ASP A   7      64.520  81.990 113.640  1.00  0.00           C
ATOM    113  OD1 ASP A   7      64.810  83.210 113.710  1.00  0.00           O
ATOM    114  OD2 ASP A   7      65.310  81.090 114.030  1.00  0.00           O
ATOM    115  C   ASP A   7      63.350  82.330 110.720  1.00  0.00           C
ATOM    116  O   ASP A   7      63.000  81.460 109.930  1.00  0.00           O
ATOM    117  N   SER A   8      64.340  83.190 110.430  1.00  0.00           N
ATOM    118  HN  SER A   8      64.620  83.880 111.090  1.00  0.00           H
ATOM    119  CA  SER A   8      65.050  83.150 109.160  1.00  0.00           C
ATOM    120  HA  SER A   8      65.010  82.140 108.770  1.00  0.00           H
ATOM    121  CB  SER A   8      64.450  84.100 108.080  1.00  0.00           C
ATOM    122  HB1 SER A   8      63.400  83.780 107.890  1.00  0.00           H
ATOM    123  HB2 SER A   8      65.010  84.000 107.130  1.00  0.00           H
ATOM    124  OG  SER A   8      64.440  85.470 108.490  1.00  0.00           O
ATOM    125  HG1 SER A   8      63.890  85.510 109.310  1.00  0.00           H
ATOM    126  C   SER A   8      66.510  83.450 109.370  1.00  0.00           C
ATOM    127  O   SER A   8      66.870  84.430 110.030  1.00  0.00           O
ATOM    128  N   GLY A   9      67.390  82.600 108.820  1.00  0.00           N
ATOM    129  HN  GLY A   9      67.080  81.800 108.310  1.00  0.00           H
ATOM    130  CA  GLY A   9      68.830  82.740 108.970  1.00  0.00           C
ATOM    131  HA1 GLY A   9      69.100  83.770 109.190  1.00  0.00           H
ATOM    132  HA2 GLY A   9      69.160  82.050 109.730  1.00  0.00           H
ATOM    133  C   GLY A   9      69.530  82.370 107.700  1.00  0.00           C
ATOM    134  O   GLY A   9      69.790  81.200 107.440  1.00  0.00           O
ATOM    135  N   TYR A  10      69.870  83.360 106.870  1.00  0.00           N
ATOM    136  HN  TYR A  10      69.600  84.300 107.060  1.00  0.00           H
ATOM    137  CA  TYR A  10      70.620  83.130 105.650  1.00  0.00           C
ATOM    138  HA  TYR A  10      70.730  82.070 105.460  1.00  0.00           H
ATOM    139  CB  TYR A  10      69.980  83.810 104.410  1.00  0.00           C
ATOM    140  HB1 TYR A  10      70.490  83.480 103.470  1.00  0.00           H
ATOM    141  HB2 TYR A  10      70.050  84.910 104.480  1.00  0.00           H
ATOM    142  CG  TYR A  10      68.530  83.430 104.320  1.00  0.00           C
ATOM    143  CD1 TYR A  10      68.150  82.090 104.100  1.00  0.00           C
ATOM    144  HD1 TYR A  10      68.910  81.330 103.960  1.00  0.00           H
ATOM    145  CE1 TYR A  10      66.790  81.730 104.100  1.00  0.00           C
ATOM    146  HE1 TYR A  10      66.510  80.700 103.950  1.00  0.00           H
ATOM    147  CZ  TYR A  10      65.810  82.710 104.310  1.00  0.00           C
ATOM    148  OH  TYR A  10      64.450  82.370 104.340  1.00  0.00           O
ATOM    149  HH  TYR A  10      64.390  81.430 104.570  1.00  0.00           H
ATOM    150  CD2 TYR A  10      67.530  84.400 104.500  1.00  0.00           C
ATOM    151  HD2 TYR A  10      67.830  85.420 104.660  1.00  0.00           H
ATOM    152  CE2 TYR A  10      66.180  84.040 104.500  1.00  0.00           C
ATOM    153  HE2 TYR A  10      65.420  84.790 104.670  1.00  0.00           H
ATOM    154  C   TYR A  10      72.010  83.700 105.880  1.00  0.00           C
ATOM    155  O   TYR A  10      72.210  84.910 105.910  1.00  0.00           O
ATOM    156  N   GLU A  11      73.000  82.810 106.050  1.00  0.00           N
ATOM    157  HN  GLU A  11      72.800  81.830 106.030  1.00  0.00           H
ATOM    158  CA  GLU A  11      74.370  83.190 106.300  1.00  0.00           C
ATOM    159  HA  GLU A  11      74.500  84.240 106.120  1.00  0.00           H
ATOM    160  CB  GLU A  11      74.790  82.890 107.760  1.00  0.00           C
ATOM    161  HB1 GLU A  11      75.870  83.140 107.870  1.00  0.00           H
ATOM    162  HB2 GLU A  11      74.660  81.820 108.000  1.00  0.00           H
ATOM    163  CG  GLU A  11      73.960  83.730 108.770  1.00  0.00           C
ATOM    164  HG1 GLU A  11      72.980  83.270 108.960  1.00  0.00           H
ATOM    165  HG2 GLU A  11      73.790  84.740 108.340  1.00  0.00           H
ATOM    166  CD  GLU A  11      74.680  83.910 110.100  1.00  0.00           C
ATOM    167  OE1 GLU A  11      75.090  85.060 110.410  1.00  0.00           O
ATOM    168  OE2 GLU A  11      74.830  82.910 110.850  1.00  0.00           O
ATOM    169  C   GLU A  11      75.260  82.460 105.320  1.00  0.00           C
ATOM    170  O   GLU A  11      75.370  81.230 105.350  1.00  0.00           O
ATOM    171  N   VAL A  12      75.890  83.210 104.410  1.00  0.00           N
ATOM    172  HN  VAL A  12      75.690  84.200 104.370  1.00  0.00           H
ATOM    173  CA  VAL A  12      76.730  82.680 103.350  1.00  0.00           C
ATOM    174  HA  VAL A  12      77.180  81.760 103.700  1.00  0.00           H
ATOM    175  CB  VAL A  12      75.950  82.390 102.050  1.00  0.00           C
ATOM    176  HB  VAL A  12      76.620  82.430 101.170  1.00  0.00           H
ATOM    177  CG1 VAL A  12      75.360  80.960 102.100  1.00  0.00           C
ATOM    178 HG11 VAL A  12      74.840  80.730 101.140  1.00  0.00           H
ATOM    179 HG12 VAL A  12      76.150  80.200 102.250  1.00  0.00           H
ATOM    180 HG13 VAL A  12      74.620  80.870 102.920  1.00  0.00           H
ATOM    181  CG2 VAL A  12      74.810  83.400 101.860  1.00  0.00           C
ATOM    182 HG21 VAL A  12      74.370  83.310 100.840  1.00  0.00           H
ATOM    183 HG22 VAL A  12      73.990  83.220 102.590  1.00  0.00           H
ATOM    184 HG23 VAL A  12      75.170  84.440 102.000  1.00  0.00           H
ATOM    185  C   VAL A  12      77.900  83.630 103.130  1.00  0.00           C
ATOM    186  O   VAL A  12      78.490  83.740 102.050  1.00  0.00           O
ATOM    187  N   HIS A  13      78.290  84.350 104.200  1.00  0.00           N
ATOM    188  HN  HIS A  13      77.820  84.200 105.070  1.00  0.00           H
ATOM    189  CA  HIS A  13      79.250  85.440 104.200  1.00  0.00           C
ATOM    190  HA  HIS A  13      79.400  85.790 103.190  1.00  0.00           H
ATOM    191  CB  HIS A  13      78.690  86.620 105.050  1.00  0.00           C
ATOM    192  HB1 HIS A  13      77.860  87.070 104.460  1.00  0.00           H
ATOM    193  HB2 HIS A  13      79.440  87.410 105.220  1.00  0.00           H
ATOM    194  ND1 HIS A  13      76.750  86.110 106.540  1.00  0.00           N
ATOM    195  CG  HIS A  13      78.120  86.170 106.360  1.00  0.00           C
ATOM    196  CE1 HIS A  13      76.590  85.730 107.790  1.00  0.00           C
ATOM    197  HE1 HIS A  13      75.630  85.590 108.290  1.00  0.00           H
ATOM    198  NE2 HIS A  13      77.770  85.520 108.410  1.00  0.00           N
ATOM    199  HE2 HIS A  13      77.890  85.130 109.340  1.00  0.00           H
ATOM    200  CD2 HIS A  13      78.760  85.810 107.510  1.00  0.00           C
ATOM    201  HD2 HIS A  13      79.820  85.740 107.720  1.00  0.00           H
ATOM    202  C   HIS A  13      80.630  85.050 104.710  1.00  0.00           C
ATOM    203  O   HIS A  13      81.430  85.890 105.150  1.00  0.00           O
ATOM    204  N   HIS A  14      80.960  83.750 104.670  1.00  0.00           N
ATOM    205  HN  HIS A  14      80.290  83.090 104.350  1.00  0.00           H
ATOM    206  CA  HIS A  14      82.260  83.230 105.060  1.00  0.00           C
ATOM    207  HA  HIS A  14      82.570  83.750 105.960  1.00  0.00           H
ATOM    208  CB  HIS A  14      82.150  81.730 105.420  1.00  0.00           C
ATOM    209  HB1 HIS A  14      82.800  81.060 104.820  1.00  0.00           H
ATOM    210  HB2 HIS A  14      81.100  81.410 105.250  1.00  0.00           H
ATOM    211  ND1 HIS A  14      81.580  81.910 107.820  1.00  0.00           N
ATOM    212  CG  HIS A  14      82.440  81.440 106.850  1.00  0.00           C
ATOM    213  CE1 HIS A  14      82.060  81.440 108.950  1.00  0.00           C
ATOM    214  HE1 HIS A  14      81.620  81.600 109.940  1.00  0.00           H
ATOM    215  NE2 HIS A  14      83.180  80.700 108.750  1.00  0.00           N
ATOM    216  HE2 HIS A  14      83.690  80.160 109.430  1.00  0.00           H
ATOM    217  CD2 HIS A  14      83.430  80.700 107.400  1.00  0.00           C
ATOM    218  HD2 HIS A  14      84.240  80.160 106.930  1.00  0.00           H
ATOM    219  C   HIS A  14      83.360  83.470 104.030  1.00  0.00           C
ATOM    220  O   HIS A  14      83.780  82.580 103.300  1.00  0.00           O
ATOM    221  N   GLN A  15      83.870  84.710 103.960  1.00  0.00           N
ATOM    222  HN  GLN A  15      83.480  85.420 104.540  1.00  0.00           H
ATOM    223  CA  GLN A  15      84.920  85.110 103.050  1.00  0.00           C
ATOM    224  HA  GLN A  15      85.070  84.360 102.290  1.00  0.00           H
ATOM    225  CB  GLN A  15      84.510  86.450 102.370  1.00  0.00           C
ATOM    226  HB1 GLN A  15      84.210  87.200 103.130  1.00  0.00           H
ATOM    227  HB2 GLN A  15      83.580  86.210 101.790  1.00  0.00           H
ATOM    228  CG  GLN A  15      85.530  87.040 101.370  1.00  0.00           C
ATOM    229  HG1 GLN A  15      84.970  87.540 100.550  1.00  0.00           H
ATOM    230  HG2 GLN A  15      86.130  86.220 100.910  1.00  0.00           H
ATOM    231  CD  GLN A  15      86.520  88.110 101.880  1.00  0.00           C
ATOM    232  OE1 GLN A  15      87.220  88.720 101.070  1.00  0.00           O
ATOM    233  NE2 GLN A  15      86.580  88.390 103.190  1.00  0.00           N
ATOM    234 HE21 GLN A  15      86.230  87.710 103.850  1.00  0.00           H
ATOM    235 HE22 GLN A  15      87.250  89.070 103.470  1.00  0.00           H
ATOM    236  C   GLN A  15      86.220  85.280 103.800  1.00  0.00           C
ATOM    237  O   GLN A  15      86.280  86.030 104.770  1.00  0.00           O
ATOM    238  N   LYS A  16      87.300  84.600 103.370  1.00  0.00           N
ATOM    239  HN  LYS A  16      87.250  84.000 102.570  1.00  0.00           H
ATOM    240  CA  LYS A  16      88.560  84.610 104.100  1.00  0.00           C
ATOM    241  HA  LYS A  16      88.500  85.290 104.940  1.00  0.00           H
ATOM    242  CB  LYS A  16      88.860  83.190 104.650  1.00  0.00           C
ATOM    243  HB1 LYS A  16      89.160  82.500 103.840  1.00  0.00           H
ATOM    244  HB2 LYS A  16      87.880  82.820 105.030  1.00  0.00           H
ATOM    245  CG  LYS A  16      89.830  83.140 105.840  1.00  0.00           C
ATOM    246  HG1 LYS A  16      89.530  82.270 106.470  1.00  0.00           H
ATOM    247  HG2 LYS A  16      89.700  84.050 106.470  1.00  0.00           H
ATOM    248  CD  LYS A  16      91.320  82.950 105.490  1.00  0.00           C
ATOM    249  HD1 LYS A  16      91.400  82.020 104.880  1.00  0.00           H
ATOM    250  HD2 LYS A  16      91.670  83.810 104.860  1.00  0.00           H
ATOM    251  CE  LYS A  16      92.180  82.830 106.750  1.00  0.00           C
ATOM    252  HE1 LYS A  16      91.720  82.090 107.440  1.00  0.00           H
ATOM    253  HE2 LYS A  16      92.270  83.810 107.270  1.00  0.00           H
ATOM    254  NZ  LYS A  16      93.540  82.340 106.450  1.00  0.00           N
ATOM    255  HZ1 LYS A  16      94.160  82.430 107.290  1.00  0.00           H
ATOM    256  HZ2 LYS A  16      93.470  81.310 106.200  1.00  0.00           H
ATOM    257  HZ3 LYS A  16      93.990  82.830 105.660  1.00  0.00           H
ATOM    258  C   LYS A  16      89.660  85.110 103.190  1.00  0.00           C
ATOM    259  O   LYS A  16      89.920  84.560 102.120  1.00  0.00           O
ATOM    260  N   LEU A  17      90.330  86.200 103.610  1.00  0.00           N
ATOM    261  HN  LEU A  17      90.090  86.590 104.510  1.00  0.00           H
ATOM    262  CA  LEU A  17      91.230  87.010 102.810  1.00  0.00           C
ATOM    263  HA  LEU A  17      91.280  86.630 101.800  1.00  0.00           H
ATOM    264  CB  LEU A  17      90.680  88.470 102.850  1.00  0.00           C
ATOM    265  HB1 LEU A  17      90.780  88.870 103.890  1.00  0.00           H
ATOM    266  HB2 LEU A  17      89.580  88.390 102.650  1.00  0.00           H
ATOM    267  CG  LEU A  17      91.220  89.520 101.850  1.00  0.00           C
ATOM    268  HG  LEU A  17      90.770  90.500 102.150  1.00  0.00           H
ATOM    269  CD1 LEU A  17      92.740  89.710 101.870  1.00  0.00           C
ATOM    270 HD11 LEU A  17      93.030  90.560 101.220  1.00  0.00           H
ATOM    271 HD12 LEU A  17      93.100  89.890 102.900  1.00  0.00           H
ATOM    272 HD13 LEU A  17      93.240  88.800 101.470  1.00  0.00           H
ATOM    273  CD2 LEU A  17      90.720  89.250 100.430  1.00  0.00           C
ATOM    274 HD21 LEU A  17      91.100  90.010  99.720  1.00  0.00           H
ATOM    275 HD22 LEU A  17      91.060  88.250 100.090  1.00  0.00           H
ATOM    276 HD23 LEU A  17      89.610  89.260 100.390  1.00  0.00           H
ATOM    277  C   LEU A  17      92.620  86.950 103.430  1.00  0.00           C
ATOM    278  O   LEU A  17      92.820  87.420 104.560  1.00  0.00           O
ATOM    279  N   VAL A  18      93.640  86.390 102.740  1.00  0.00           N
ATOM    280  HN  VAL A  18      93.470  85.910 101.870  1.00  0.00           H
ATOM    281  CA  VAL A  18      95.020  86.430 103.210  1.00  0.00           C
ATOM    282  HA  VAL A  18      95.090  87.220 103.950  1.00  0.00           H
ATOM    283  CB  VAL A  18      95.520  85.170 103.920  1.00  0.00           C
ATOM    284  HB  VAL A  18      96.630  85.220 104.060  1.00  0.00           H
ATOM    285  CG1 VAL A  18      94.910  85.100 105.330  1.00  0.00           C
ATOM    286 HG11 VAL A  18      95.360  84.270 105.900  1.00  0.00           H
ATOM    287 HG12 VAL A  18      95.130  86.050 105.880  1.00  0.00           H
ATOM    288 HG13 VAL A  18      93.810  84.980 105.270  1.00  0.00           H
ATOM    289  CG2 VAL A  18      95.220  83.900 103.090  1.00  0.00           C
ATOM    290 HG21 VAL A  18      95.590  83.000 103.620  1.00  0.00           H
ATOM    291 HG22 VAL A  18      94.130  83.780 102.910  1.00  0.00           H
ATOM    292 HG23 VAL A  18      95.740  83.960 102.110  1.00  0.00           H
ATOM    293  C   VAL A  18      96.030  86.850 102.160  1.00  0.00           C
ATOM    294  O   VAL A  18      95.940  86.510 100.980  1.00  0.00           O
ATOM    295  N   PHE A  19      97.030  87.650 102.590  1.00  0.00           N
ATOM    296  HN  PHE A  19      97.030  87.940 103.550  1.00  0.00           H
ATOM    297  CA  PHE A  19      98.230  87.990 101.860  1.00  0.00           C
ATOM    298  HA  PHE A  19      98.380  87.270 101.070  1.00  0.00           H
ATOM    299  CB  PHE A  19      98.150  89.440 101.300  1.00  0.00           C
ATOM    300  HB1 PHE A  19      98.040  90.160 102.140  1.00  0.00           H
ATOM    301  HB2 PHE A  19      97.250  89.530 100.660  1.00  0.00           H
ATOM    302  CG  PHE A  19      99.320  89.880 100.430  1.00  0.00           C
ATOM    303  CD1 PHE A  19     100.040  88.990  99.620  1.00  0.00           C
ATOM    304  HD1 PHE A  19      99.810  87.930  99.620  1.00  0.00           H
ATOM    305  CE1 PHE A  19     101.030  89.460  98.750  1.00  0.00           C
ATOM    306  HE1 PHE A  19     101.580  88.760  98.130  1.00  0.00           H
ATOM    307  CZ  PHE A  19     101.330  90.830  98.690  1.00  0.00           C
ATOM    308  HZ  PHE A  19     102.080  91.190  98.010  1.00  0.00           H
ATOM    309  CD2 PHE A  19      99.640  91.250 100.370  1.00  0.00           C
ATOM    310  HD2 PHE A  19      99.080  91.940 100.980  1.00  0.00           H
ATOM    311  CE2 PHE A  19     100.630  91.720  99.510  1.00  0.00           C
ATOM    312  HE2 PHE A  19     100.850  92.780  99.470  1.00  0.00           H
ATOM    313  C   PHE A  19      99.390  87.880 102.840  1.00  0.00           C
ATOM    314  O   PHE A  19      99.400  88.550 103.870  1.00  0.00           O
ATOM    315  N   PHE A  20     100.390  87.000 102.580  1.00  0.00           N
ATOM    316  HN  PHE A  20     100.340  86.410 101.770  1.00  0.00           H
ATOM    317  CA  PHE A  20     101.530  86.780 103.460  1.00  0.00           C
ATOM    318  HA  PHE A  20     102.010  85.870 103.110  1.00  0.00           H
ATOM    319  CB  PHE A  20     102.590  87.910 103.390  1.00  0.00           C
ATOM    320  HB1 PHE A  20     103.340  87.810 104.210  1.00  0.00           H
ATOM    321  HB2 PHE A  20     102.100  88.900 103.480  1.00  0.00           H
ATOM    322  CG  PHE A  20     103.360  87.850 102.100  1.00  0.00           C
ATOM    323  CD1 PHE A  20     104.290  86.810 101.890  1.00  0.00           C
ATOM    324  HD1 PHE A  20     104.380  86.030 102.640  1.00  0.00           H
ATOM    325  CE1 PHE A  20     105.080  86.780 100.740  1.00  0.00           C
ATOM    326  HE1 PHE A  20     105.790  85.980 100.590  1.00  0.00           H
ATOM    327  CZ  PHE A  20     104.990  87.810  99.800  1.00  0.00           C
ATOM    328  HZ  PHE A  20     105.620  87.800  98.930  1.00  0.00           H
ATOM    329  CD2 PHE A  20     103.260  88.860 101.140  1.00  0.00           C
ATOM    330  HD2 PHE A  20     102.560  89.670 101.290  1.00  0.00           H
ATOM    331  CE2 PHE A  20     104.080  88.850 100.000  1.00  0.00           C
ATOM    332  HE2 PHE A  20     104.010  89.650  99.270  1.00  0.00           H
ATOM    333  C   PHE A  20     101.170  86.450 104.910  1.00  0.00           C
ATOM    334  O   PHE A  20     101.370  87.240 105.830  1.00  0.00           O
ATOM    335  N   ALA A  21     100.590  85.250 105.130  1.00  0.00           N
ATOM    336  HN  ALA A  21     100.450  84.630 104.370  1.00  0.00           H
ATOM    337  CA  ALA A  21     100.020  84.880 106.420  1.00  0.00           C
ATOM    338  HA  ALA A  21     100.060  85.710 107.110  1.00  0.00           H
ATOM    339  CB  ALA A  21      98.550  84.500 106.200  1.00  0.00           C
ATOM    340  HB1 ALA A  21      98.010  85.360 105.760  1.00  0.00           H
ATOM    341  HB2 ALA A  21      98.450  83.630 105.520  1.00  0.00           H
ATOM    342  HB3 ALA A  21      98.060  84.250 107.170  1.00  0.00           H
ATOM    343  C   ALA A  21     100.790  83.750 107.090  1.00  0.00           C
ATOM    344  O   ALA A  21     100.280  83.120 108.020  1.00  0.00           O
ATOM    345  N   GLU A  22     102.020  83.490 106.620  1.00  0.00           N
ATOM    346  HN  GLU A  22     102.410  84.080 105.920  1.00  0.00           H
ATOM    347  CA  GLU A  22     102.930  82.460 107.090  1.00  0.00           C
ATOM    348  HA  GLU A  22     102.780  82.330 108.150  1.00  0.00           H
ATOM    349  CB  GLU A  22     102.730  81.110 106.350  1.00  0.00           C
ATOM    350  HB1 GLU A  22     103.530  80.390 106.660  1.00  0.00           H
ATOM    351  HB2 GLU A  22     102.860  81.300 105.260  1.00  0.00           H
ATOM    352  CG  GLU A  22     101.350  80.410 106.580  1.00  0.00           C
ATOM    353  HG1 GLU A  22     101.300  79.490 105.950  1.00  0.00           H
ATOM    354  HG2 GLU A  22     100.530  81.080 106.260  1.00  0.00           H
ATOM    355  CD  GLU A  22     101.070  79.960 108.000  1.00  0.00           C
ATOM    356  OE1 GLU A  22      99.960  79.390 108.250  1.00  0.00           O
ATOM    357  OE2 GLU A  22     101.930  80.130 108.900  1.00  0.00           O
ATOM    358  C   GLU A  22     104.330  83.060 106.920  1.00  0.00           C
ATOM    359  O   GLU A  22     104.460  84.220 106.510  1.00  0.00           O
ATOM    360  N   ASP A  23     105.420  82.350 107.290  1.00  0.00           N
ATOM    361  HN  ASP A  23     105.400  81.350 107.400  1.00  0.00           H
ATOM    362  CA  ASP A  23     106.710  82.980 107.560  1.00  0.00           C
ATOM    363  HA  ASP A  23     106.540  84.050 107.670  1.00  0.00           H
ATOM    364  CB  ASP A  23     107.200  82.570 108.990  1.00  0.00           C
ATOM    365  HB1 ASP A  23     106.650  81.650 109.270  1.00  0.00           H
ATOM    366  HB2 ASP A  23     106.890  83.350 109.710  1.00  0.00           H
ATOM    367  CG  ASP A  23     108.670  82.260 109.190  1.00  0.00           C
ATOM    368  OD1 ASP A  23     109.290  82.880 110.110  1.00  0.00           O
ATOM    369  OD2 ASP A  23     109.220  81.350 108.540  1.00  0.00           O
ATOM    370  C   ASP A  23     107.690  82.920 106.370  1.00  0.00           C
ATOM    371  O   ASP A  23     107.840  81.920 105.680  1.00  0.00           O
ATOM    372  N   VAL A  24     108.330  84.070 106.050  1.00  0.00           N
ATOM    373  HN  VAL A  24     108.280  84.860 106.640  1.00  0.00           H
ATOM    374  CA  VAL A  24     108.990  84.240 104.760  1.00  0.00           C
ATOM    375  HA  VAL A  24     109.120  83.280 104.290  1.00  0.00           H
ATOM    376  CB  VAL A  24     108.160  85.120 103.820  1.00  0.00           C
ATOM    377  HB  VAL A  24     107.930  86.090 104.310  1.00  0.00           H
ATOM    378  CG1 VAL A  24     108.920  85.400 102.510  1.00  0.00           C
ATOM    379 HG11 VAL A  24     108.220  85.790 101.740  1.00  0.00           H
ATOM    380 HG12 VAL A  24     109.720  86.160 102.650  1.00  0.00           H
ATOM    381 HG13 VAL A  24     109.380  84.480 102.100  1.00  0.00           H
ATOM    382  CG2 VAL A  24     106.830  84.400 103.520  1.00  0.00           C
ATOM    383 HG21 VAL A  24     106.300  84.900 102.690  1.00  0.00           H
ATOM    384 HG22 VAL A  24     107.010  83.340 103.230  1.00  0.00           H
ATOM    385 HG23 VAL A  24     106.160  84.400 104.410  1.00  0.00           H
ATOM    386  C   VAL A  24     110.380  84.820 104.920  1.00  0.00           C
ATOM    387  O   VAL A  24     110.570  85.870 105.560  1.00  0.00           O
ATOM    388  N   GLY A  25     111.410  84.160 104.340  1.00  0.00           N
ATOM    389  HN  GLY A  25     111.200  83.320 103.820  1.00  0.00           H
ATOM    390  CA  GLY A  25     112.810  84.580 104.390  1.00  0.00           C
ATOM    391  HA1 GLY A  25     113.090  84.690 105.430  1.00  0.00           H
ATOM    392  HA2 GLY A  25     113.390  83.820 103.890  1.00  0.00           H
ATOM    393  C   GLY A  25     113.120  85.900 103.710  1.00  0.00           C
ATOM    394  O   GLY A  25     113.760  86.770 104.280  1.00  0.00           O
ATOM    395  N   SER A  26     112.660  86.100 102.460  1.00  0.00           N
ATOM    396  HN  SER A  26     112.180  85.370 101.970  1.00  0.00           H
ATOM    397  CA  SER A  26     112.900  87.360 101.770  1.00  0.00           C
ATOM    398  HA  SER A  26     113.000  88.150 102.500  1.00  0.00           H
ATOM    399  CB  SER A  26     114.170  87.320 100.890  1.00  0.00           C
ATOM    400  HB1 SER A  26     114.010  86.670 100.000  1.00  0.00           H
ATOM    401  HB2 SER A  26     114.980  86.860 101.500  1.00  0.00           H
ATOM    402  OG  SER A  26     114.590  88.620 100.480  1.00  0.00           O
ATOM    403  HG1 SER A  26     115.150  88.960 101.220  1.00  0.00           H
ATOM    404  C   SER A  26     111.730  87.750 100.890  1.00  0.00           C
ATOM    405  O   SER A  26     111.340  87.020  99.980  1.00  0.00           O
ATOM    406  N   ASN A  27     111.200  88.970 101.120  1.00  0.00           N
ATOM    407  HN  ASN A  27     111.520  89.500 101.890  1.00  0.00           H
ATOM    408  CA  ASN A  27     110.210  89.610 100.280  1.00  0.00           C
ATOM    409  HA  ASN A  27     109.990  89.010  99.410  1.00  0.00           H
ATOM    410  CB  ASN A  27     108.920  89.940 101.090  1.00  0.00           C
ATOM    411  HB1 ASN A  27     108.270  90.640 100.530  1.00  0.00           H
ATOM    412  HB2 ASN A  27     109.190  90.390 102.070  1.00  0.00           H
ATOM    413  CG  ASN A  27     108.120  88.670 101.290  1.00  0.00           C
ATOM    414  OD1 ASN A  27     108.080  87.810 100.410  1.00  0.00           O
ATOM    415  ND2 ASN A  27     107.460  88.520 102.460  1.00  0.00           N
ATOM    416 HD21 ASN A  27     107.590  89.170 103.200  1.00  0.00           H
ATOM    417 HD22 ASN A  27     106.930  87.680 102.570  1.00  0.00           H
ATOM    418  C   ASN A  27     110.780  90.920  99.790  1.00  0.00           C
ATOM    419  O   ASN A  27     111.190  91.770 100.590  1.00  0.00           O
ATOM    420  N   LYS A  28     110.820  91.150  98.470  1.00  0.00           N
ATOM    421  HN  LYS A  28     110.560  90.420  97.820  1.00  0.00           H
ATOM    422  CA  LYS A  28     111.150  92.460  97.930  1.00  0.00           C
ATOM    423  HA  LYS A  28     111.130  93.190  98.720  1.00  0.00           H
ATOM    424  CB  LYS A  28     112.570  92.480  97.290  1.00  0.00           C
ATOM    425  HB1 LYS A  28     112.600  91.800  96.410  1.00  0.00           H
ATOM    426  HB2 LYS A  28     113.270  92.060  98.050  1.00  0.00           H
ATOM    427  CG  LYS A  28     113.040  93.900  96.920  1.00  0.00           C
ATOM    428  HG1 LYS A  28     112.900  94.550  97.820  1.00  0.00           H
ATOM    429  HG2 LYS A  28     112.410  94.310  96.110  1.00  0.00           H
ATOM    430  CD  LYS A  28     114.520  93.970  96.510  1.00  0.00           C
ATOM    431  HD1 LYS A  28     115.120  93.510  97.330  1.00  0.00           H
ATOM    432  HD2 LYS A  28     114.680  93.360  95.600  1.00  0.00           H
ATOM    433  CE  LYS A  28     114.980  95.410  96.280  1.00  0.00           C
ATOM    434  HE1 LYS A  28     114.700  96.050  97.140  1.00  0.00           H
ATOM    435  HE2 LYS A  28     114.500  95.820  95.360  1.00  0.00           H
ATOM    436  NZ  LYS A  28     116.440  95.500  96.120  1.00  0.00           N
ATOM    437  HZ1 LYS A  28     116.680  96.460  95.760  1.00  0.00           H
ATOM    438  HZ2 LYS A  28     116.920  95.330  97.030  1.00  0.00           H
ATOM    439  HZ3 LYS A  28     116.780  94.780  95.430  1.00  0.00           H
ATOM    440  C   LYS A  28     110.100  92.880  96.920  1.00  0.00           C
ATOM    441  O   LYS A  28     109.930  92.280  95.860  1.00  0.00           O
ATOM    442  N   GLY A  29     109.360  93.970  97.230  1.00  0.00           N
ATOM    443  HN  GLY A  29     109.490  94.410  98.120  1.00  0.00           H
ATOM    444  CA  GLY A  29     108.320  94.540  96.370  1.00  0.00           C
ATOM    445  HA1 GLY A  29     108.180  95.570  96.670  1.00  0.00           H
ATOM    446  HA2 GLY A  29     108.620  94.460  95.340  1.00  0.00           H
ATOM    447  C   GLY A  29     107.000  93.840  96.500  1.00  0.00           C
ATOM    448  O   GLY A  29     106.810  92.730  96.000  1.00  0.00           O
ATOM    449  N   ALA A  30     106.020  94.480  97.150  1.00  0.00           N
ATOM    450  HN  ALA A  30     106.160  95.400  97.500  1.00  0.00           H
ATOM    451  CA  ALA A  30     104.720  93.900  97.370  1.00  0.00           C
ATOM    452  HA  ALA A  30     104.480  93.230  96.560  1.00  0.00           H
ATOM    453  CB  ALA A  30     104.680  93.140  98.710  1.00  0.00           C
ATOM    454  HB1 ALA A  30     105.430  92.320  98.700  1.00  0.00           H
ATOM    455  HB2 ALA A  30     104.940  93.820  99.560  1.00  0.00           H
ATOM    456  HB3 ALA A  30     103.680  92.700  98.900  1.00  0.00           H
ATOM    457  C   ALA A  30     103.670  95.000  97.380  1.00  0.00           C
ATOM    458  O   ALA A  30     103.900  96.100  97.890  1.00  0.00           O
ATOM    459  N   ILE A  31     102.490  94.740  96.800  1.00  0.00           N
ATOM    460  HN  ILE A  31     102.340  93.900  96.280  1.00  0.00           H
ATOM    461  CA  ILE A  31     101.380  95.660  96.920  1.00  0.00           C
ATOM    462  HA  ILE A  31     101.440  96.120  97.900  1.00  0.00           H
ATOM    463  CB  ILE A  31     101.390  96.800  95.900  1.00  0.00           C
ATOM    464  HB  ILE A  31     102.340  97.370  96.050  1.00  0.00           H
ATOM    465  CG2 ILE A  31     101.410  96.240  94.460  1.00  0.00           C
ATOM    466 HG21 ILE A  31     101.470  97.060  93.720  1.00  0.00           H
ATOM    467 HG22 ILE A  31     102.300  95.580  94.310  1.00  0.00           H
ATOM    468 HG23 ILE A  31     100.500  95.650  94.250  1.00  0.00           H
ATOM    469  CG1 ILE A  31     100.230  97.800  96.110  1.00  0.00           C
ATOM    470 HG11 ILE A  31     100.110  98.000  97.200  1.00  0.00           H
ATOM    471 HG12 ILE A  31      99.280  97.350  95.750  1.00  0.00           H
ATOM    472  CD  ILE A  31     100.440  99.150  95.410  1.00  0.00           C
ATOM    473  HD1 ILE A  31      99.610  99.850  95.660  1.00  0.00           H
ATOM    474  HD2 ILE A  31     101.400  99.620  95.730  1.00  0.00           H
ATOM    475  HD3 ILE A  31     100.460  99.030  94.310  1.00  0.00           H
ATOM    476  C   ILE A  31     100.060  94.900  96.930  1.00  0.00           C
ATOM    477  O   ILE A  31      99.830  93.960  96.180  1.00  0.00           O
ATOM    478  N   ILE A  32      99.160  95.310  97.840  1.00  0.00           N
ATOM    479  HN  ILE A  32      99.360  96.060  98.460  1.00  0.00           H
ATOM    480  CA  ILE A  32      97.800  94.830  97.910  1.00  0.00           C
ATOM    481  HA  ILE A  32      97.610  94.190  97.060  1.00  0.00           H
ATOM    482  CB  ILE A  32      97.500  94.030  99.180  1.00  0.00           C
ATOM    483  HB  ILE A  32      98.120  93.110  99.110  1.00  0.00           H
ATOM    484  CG2 ILE A  32      97.930  94.810 100.450  1.00  0.00           C
ATOM    485 HG21 ILE A  32      97.710  94.200 101.360  1.00  0.00           H
ATOM    486 HG22 ILE A  32      99.020  95.020 100.440  1.00  0.00           H
ATOM    487 HG23 ILE A  32      97.370  95.770 100.540  1.00  0.00           H
ATOM    488  CG1 ILE A  32      96.020  93.580  99.270  1.00  0.00           C
ATOM    489 HG11 ILE A  32      95.650  93.370  98.240  1.00  0.00           H
ATOM    490 HG12 ILE A  32      95.410  94.410  99.680  1.00  0.00           H
ATOM    491  CD  ILE A  32      95.840  92.310 100.110  1.00  0.00           C
ATOM    492  HD1 ILE A  32      94.770  92.030 100.160  1.00  0.00           H
ATOM    493  HD2 ILE A  32      96.400  91.460  99.660  1.00  0.00           H
ATOM    494  HD3 ILE A  32      96.220  92.470 101.140  1.00  0.00           H
ATOM    495  C   ILE A  32      96.890  96.020  97.760  1.00  0.00           C
ATOM    496  O   ILE A  32      97.140  97.110  98.270  1.00  0.00           O
ATOM    497  N   GLY A  33      95.810  95.840  96.990  1.00  0.00           N
ATOM    498  HN  GLY A  33      95.700  94.990  96.480  1.00  0.00           H
ATOM    499  CA  GLY A  33      94.790  96.850  96.820  1.00  0.00           C
ATOM    500  HA1 GLY A  33      94.360  97.090  97.780  1.00  0.00           H
ATOM    501  HA2 GLY A  33      95.210  97.690  96.300  1.00  0.00           H
ATOM    502  C   GLY A  33      93.740  96.240  95.950  1.00  0.00           C
ATOM    503  O   GLY A  33      94.030  95.880  94.810  1.00  0.00           O
ATOM    504  N   LEU A  34      92.510  96.100  96.470  1.00  0.00           N
ATOM    505  HN  LEU A  34      92.350  96.370  97.420  1.00  0.00           H
ATOM    506  CA  LEU A  34      91.420  95.360  95.830  1.00  0.00           C
ATOM    507  HA  LEU A  34      91.770  94.350  95.710  1.00  0.00           H
ATOM    508  CB  LEU A  34      90.180  95.330  96.760  1.00  0.00           C
ATOM    509  HB1 LEU A  34      89.250  95.540  96.190  1.00  0.00           H
ATOM    510  HB2 LEU A  34      90.260  96.130  97.530  1.00  0.00           H
ATOM    511  CG  LEU A  34      89.980  93.970  97.480  1.00  0.00           C
ATOM    512  HG  LEU A  34      90.120  93.160  96.720  1.00  0.00           H
ATOM    513  CD1 LEU A  34      90.980  93.730  98.610  1.00  0.00           C
ATOM    514 HD11 LEU A  34      90.860  92.700  99.020  1.00  0.00           H
ATOM    515 HD12 LEU A  34      92.020  93.850  98.250  1.00  0.00           H
ATOM    516 HD13 LEU A  34      90.810  94.450  99.440  1.00  0.00           H
ATOM    517  CD2 LEU A  34      88.550  93.850  98.020  1.00  0.00           C
ATOM    518 HD21 LEU A  34      88.410  92.850  98.500  1.00  0.00           H
ATOM    519 HD22 LEU A  34      88.360  94.630  98.790  1.00  0.00           H
ATOM    520 HD23 LEU A  34      87.800  93.950  97.210  1.00  0.00           H
ATOM    521  C   LEU A  34      91.070  95.830  94.420  1.00  0.00           C
ATOM    522  O   LEU A  34      90.740  95.030  93.540  1.00  0.00           O
ATOM    523  N   MET A  35      91.140  97.150  94.170  1.00  0.00           N
ATOM    524  HN  MET A  35      91.340  97.780  94.920  1.00  0.00           H
ATOM    525  CA  MET A  35      91.120  97.730  92.850  1.00  0.00           C
ATOM    526  HA  MET A  35      91.490  97.000  92.140  1.00  0.00           H
ATOM    527  CB  MET A  35      89.700  98.170  92.400  1.00  0.00           C
ATOM    528  HB1 MET A  35      89.180  97.270  92.000  1.00  0.00           H
ATOM    529  HB2 MET A  35      89.750  98.900  91.570  1.00  0.00           H
ATOM    530  CG  MET A  35      88.820  98.700  93.560  1.00  0.00           C
ATOM    531  HG1 MET A  35      89.400  99.460  94.130  1.00  0.00           H
ATOM    532  HG2 MET A  35      88.630  97.850  94.260  1.00  0.00           H
ATOM    533  SD  MET A  35      87.220  99.400  93.070  1.00  0.00           S
ATOM    534  CE  MET A  35      87.900 101.030  92.660  1.00  0.00           C
ATOM    535  HE1 MET A  35      87.100 101.710  92.290  1.00  0.00           H
ATOM    536  HE2 MET A  35      88.370 101.510  93.550  1.00  0.00           H
ATOM    537  HE3 MET A  35      88.670 100.950  91.860  1.00  0.00           H
ATOM    538  C   MET A  35      92.110  98.880  92.800  1.00  0.00           C
ATOM    539  O   MET A  35      92.080  99.760  93.670  1.00  0.00           O
ATOM    540  N   VAL A  36      93.040  98.890  91.830  1.00  0.00           N
ATOM    541  HN  VAL A  36      93.040  98.170  91.120  1.00  0.00           H
ATOM    542  CA  VAL A  36      94.110  99.880  91.700  1.00  0.00           C
ATOM    543  HA  VAL A  36      93.710 100.840  91.990  1.00  0.00           H
ATOM    544  CB  VAL A  36      95.380  99.610  92.530  1.00  0.00           C
ATOM    545  HB  VAL A  36      96.140 100.400  92.310  1.00  0.00           H
ATOM    546  CG1 VAL A  36      95.110  99.690  94.040  1.00  0.00           C
ATOM    547 HG11 VAL A  36      96.070  99.590  94.600  1.00  0.00           H
ATOM    548 HG12 VAL A  36      94.660 100.670  94.300  1.00  0.00           H
ATOM    549 HG13 VAL A  36      94.440  98.870  94.360  1.00  0.00           H
ATOM    550  CG2 VAL A  36      96.010  98.250  92.160  1.00  0.00           C
ATOM    551 HG21 VAL A  36      96.910  98.070  92.780  1.00  0.00           H
ATOM    552 HG22 VAL A  36      95.290  97.430  92.330  1.00  0.00           H
ATOM    553 HG23 VAL A  36      96.330  98.230  91.090  1.00  0.00           H
ATOM    554  C   VAL A  36      94.490 100.000  90.230  1.00  0.00           C
ATOM    555  O   VAL A  36      94.050  99.220  89.380  1.00  0.00           O
ATOM    556  N   GLY A  37      95.320 100.990  89.860  1.00  0.00           N
ATOM    557  HN  GLY A  37      95.720 101.610  90.540  1.00  0.00           H
ATOM    558  CA  GLY A  37      95.720 101.170  88.470  1.00  0.00           C
ATOM    559  HA1 GLY A  37      95.970 100.210  88.040  1.00  0.00           H
ATOM    560  HA2 GLY A  37      94.900 101.670  87.980  1.00  0.00           H
ATOM    561  C   GLY A  37      96.920 102.060  88.340  1.00  0.00           C
ATOM    562  O   GLY A  37      96.950 103.160  88.880  1.00  0.00           O
ATOM    563  N   GLY A  38      97.940 101.590  87.590  1.00  0.00           N
ATOM    564  HN  GLY A  38      97.820 100.730  87.080  1.00  0.00           H
ATOM    565  CA  GLY A  38      99.230 102.270  87.420  1.00  0.00           C
ATOM    566  HA1 GLY A  38      99.680 101.900  86.510  1.00  0.00           H
ATOM    567  HA2 GLY A  38      99.060 103.330  87.380  1.00  0.00           H
ATOM    568  C   GLY A  38     100.180 102.000  88.560  1.00  0.00           C
ATOM    569  O   GLY A  38     100.150 102.690  89.570  1.00  0.00           O
ATOM    570  N   VAL A  39     101.060 100.990  88.420  1.00  0.00           N
ATOM    571  HN  VAL A  39     101.120 100.470  87.570  1.00  0.00           H
ATOM    572  CA  VAL A  39     102.000 100.650  89.480  1.00  0.00           C
ATOM    573  HA  VAL A  39     102.320 101.570  89.950  1.00  0.00           H
ATOM    574  CB  VAL A  39     101.370  99.790  90.580  1.00  0.00           C
ATOM    575  HB  VAL A  39     100.570 100.400  91.060  1.00  0.00           H
ATOM    576  CG1 VAL A  39     100.690  98.530  90.000  1.00  0.00           C
ATOM    577 HG11 VAL A  39     100.230  97.930  90.820  1.00  0.00           H
ATOM    578 HG12 VAL A  39      99.890  98.800  89.290  1.00  0.00           H
ATOM    579 HG13 VAL A  39     101.440  97.900  89.480  1.00  0.00           H
ATOM    580  CG2 VAL A  39     102.390  99.410  91.680  1.00  0.00           C
ATOM    581 HG21 VAL A  39     101.860  98.900  92.510  1.00  0.00           H
ATOM    582 HG22 VAL A  39     103.160  98.700  91.290  1.00  0.00           H
ATOM    583 HG23 VAL A  39     102.890 100.310  92.080  1.00  0.00           H
ATOM    584  C   VAL A  39     103.280 100.050  88.910  1.00  0.00           C
ATOM    585  O   VAL A  39     103.270  99.220  88.000  1.00  0.00           O
ATOM    586  N   VAL A  40     104.460 100.450  89.450  1.00  0.00           N
ATOM    587  HN  VAL A  40     104.470 101.140  90.170  1.00  0.00           H
ATOM    588  CA  VAL A  40     105.750  99.980  88.990  1.00  0.00           C
ATOM    589  HA  VAL A  40     105.610  99.250  88.210  1.00  0.00           H
ATOM    590  CB  VAL A  40     106.630 101.090  88.390  1.00  0.00           C
ATOM    591  HB  VAL A  40     107.540 100.630  87.950  1.00  0.00           H
ATOM    592  CG1 VAL A  40     105.850 101.800  87.270  1.00  0.00           C
ATOM    593 HG11 VAL A  40     106.530 102.500  86.740  1.00  0.00           H
ATOM    594 HG12 VAL A  40     105.440 101.090  86.530  1.00  0.00           H
ATOM    595 HG13 VAL A  40     105.010 102.400  87.680  1.00  0.00           H
ATOM    596  CG2 VAL A  40     107.060 102.150  89.430  1.00  0.00           C
ATOM    597 HG21 VAL A  40     107.640 102.950  88.920  1.00  0.00           H
ATOM    598 HG22 VAL A  40     106.180 102.620  89.910  1.00  0.00           H
ATOM    599 HG23 VAL A  40     107.730 101.710  90.200  1.00  0.00           H
ATOM    600  C   VAL A  40     106.470  99.240  90.120  1.00  0.00           C
ATOM    601  O   VAL A  40     106.600  99.750  91.230  1.00  0.00           O
ATOM    602  N   ILE A  41     106.910  97.990  89.870  1.00  0.00           N
ATOM    603  HN  ILE A  41     106.720  97.550  88.980  1.00  0.00           H
ATOM    604  CA  ILE A  41     107.530  97.140  90.870  1.00  0.00           C
ATOM    605  HA  ILE A  41     107.660  97.690  91.790  1.00  0.00           H
ATOM    606  CB  ILE A  41     106.640  95.920  91.170  1.00  0.00           C
ATOM    607  HB  ILE A  41     106.420  95.420  90.200  1.00  0.00           H
ATOM    608  CG2 ILE A  41     107.350  94.880  92.070  1.00  0.00           C
ATOM    609 HG21 ILE A  41     106.630  94.060  92.310  1.00  0.00           H
ATOM    610 HG22 ILE A  41     108.220  94.420  91.570  1.00  0.00           H
ATOM    611 HG23 ILE A  41     107.680  95.330  93.030  1.00  0.00           H
ATOM    612  CG1 ILE A  41     105.280  96.340  91.790  1.00  0.00           C
ATOM    613 HG11 ILE A  41     104.670  95.410  91.940  1.00  0.00           H
ATOM    614 HG12 ILE A  41     104.720  96.960  91.050  1.00  0.00           H
ATOM    615  CD  ILE A  41     105.340  97.070  93.130  1.00  0.00           C
ATOM    616  HD1 ILE A  41     104.320  97.310  93.490  1.00  0.00           H
ATOM    617  HD2 ILE A  41     105.840  96.450  93.910  1.00  0.00           H
ATOM    618  HD3 ILE A  41     105.890  98.040  93.040  1.00  0.00           H
ATOM    619  C   ILE A  41     108.930  96.720  90.440  1.00  0.00           C
ATOM    620  O   ILE A  41     109.130  95.950  89.500  1.00  0.00           O
ATOM    621  N   ALA A  42     109.970  97.210  91.150  1.00  0.00           N
ATOM    622  HN  ALA A  42     109.800  97.840  91.910  1.00  0.00           H
ATOM    623  CA  ALA A  42     111.350  96.820  90.940  1.00  0.00           C
ATOM    624  HA  ALA A  42     111.520  96.620  89.890  1.00  0.00           H
ATOM    625  CB  ALA A  42     112.260  97.970  91.400  1.00  0.00           C
ATOM    626  HB1 ALA A  42     112.020  98.900  90.830  1.00  0.00           H
ATOM    627  HB2 ALA A  42     112.130  98.190  92.480  1.00  0.00           H
ATOM    628  HB3 ALA A  42     113.330  97.740  91.220  1.00  0.00           H
ATOM    629  C   ALA A  42     111.700  95.550  91.720  1.00  0.00           C
ATOM    630  O   ALA A  42     112.640  94.800  91.400  1.00  0.00           O
ATOM    631  N   NME A  43     110.910  95.250  92.770  1.00  0.00           N
ATOM    632  HN  NME A  43     110.190  95.900  93.030  1.00  0.00           H
ATOM    633  CH3 NME A  43     111.060  94.080  93.580  1.00  0.00           C
ATOM    634 HH31 NME A  43     112.120  93.740  93.640  1.00  0.00           H
ATOM    635 HH32 NME A  43     110.720  94.310  94.610  1.00  0.00           H
ATOM    636 HH33 NME A  43     110.440  93.250  93.190  1.00  0.00           H
ATOM    637  CH3 ACE B   0      75.600  59.160 138.870  1.00  0.00           C
ATOM    638 HH31 ACE B   0      74.660  58.730 138.450  1.00  0.00           H
ATOM    639 HH32 ACE B   0      75.900  58.560 139.750  1.00  0.00           H
ATOM    640 HH33 ACE B   0      75.400  60.200 139.190  1.00  0.00           H
ATOM    641  C   ACE B   0      76.670  59.120 137.840  1.00  0.00           C
ATOM    642  O   ACE B   0      77.660  58.420 137.990  1.00  0.00           O
ATOM    643  N   ASP B   1      76.470  59.890 136.770  1.00  0.00           N
ATOM    644  HN  ASP B   1      75.680  60.500 136.720  1.00  0.00           H
ATOM    645  CA  ASP B   1      77.310  59.910 135.600  1.00  0.00           C
ATOM    646  HA  ASP B   1      78.350  59.800 135.910  1.00  0.00           H
ATOM    647  CB  ASP B   1      76.860  58.770 134.630  1.00  0.00           C
ATOM    648  HB1 ASP B   1      75.900  59.030 134.160  1.00  0.00           H
ATOM    649  HB2 ASP B   1      76.710  57.840 135.210  1.00  0.00           H
ATOM    650  CG  ASP B   1      77.880  58.470 133.550  1.00  0.00           C
ATOM    651  OD1 ASP B   1      79.040  58.960 133.620  1.00  0.00           O
ATOM    652  OD2 ASP B   1      77.540  57.670 132.650  1.00  0.00           O
ATOM    653  C   ASP B   1      77.150  61.270 134.950  1.00  0.00           C
ATOM    654  O   ASP B   1      76.210  62.000 135.280  1.00  0.00           O
ATOM    655  N   ALA B   2      78.040  61.650 134.010  1.00  0.00           N
ATOM    656  HN  ALA B   2      78.750  60.990 133.740  1.00  0.00           H
ATOM    657  CA  ALA B   2      77.980  62.950 133.360  1.00  0.00           C
ATOM    658  HA  ALA B   2      76.990  63.080 132.960  1.00  0.00           H
ATOM    659  CB  ALA B   2      78.280  64.110 134.340  1.00  0.00           C
ATOM    660  HB1 ALA B   2      77.540  64.120 135.170  1.00  0.00           H
ATOM    661  HB2 ALA B   2      79.290  64.000 134.790  1.00  0.00           H
ATOM    662  HB3 ALA B   2      78.230  65.090 133.820  1.00  0.00           H
ATOM    663  C   ALA B   2      78.940  63.040 132.170  1.00  0.00           C
ATOM    664  O   ALA B   2      79.900  63.810 132.170  1.00  0.00           O
ATOM    665  N   GLU B   3      78.680  62.260 131.090  1.00  0.00           N
ATOM    666  HN  GLU B   3      77.880  61.650 131.100  1.00  0.00           H
ATOM    667  CA  GLU B   3      79.390  62.390 129.830  1.00  0.00           C
ATOM    668  HA  GLU B   3      80.380  62.780 130.020  1.00  0.00           H
ATOM    669  CB  GLU B   3      79.580  61.040 129.070  1.00  0.00           C
ATOM    670  HB1 GLU B   3      78.590  60.530 129.050  1.00  0.00           H
ATOM    671  HB2 GLU B   3      80.260  60.400 129.660  1.00  0.00           H
ATOM    672  CG  GLU B   3      80.130  61.190 127.620  1.00  0.00           C
ATOM    673  HG1 GLU B   3      81.200  61.460 127.680  1.00  0.00           H
ATOM    674  HG2 GLU B   3      79.630  62.000 127.050  1.00  0.00           H
ATOM    675  CD  GLU B   3      79.960  59.970 126.730  1.00  0.00           C
ATOM    676  OE1 GLU B   3      78.820  59.460 126.630  1.00  0.00           O
ATOM    677  OE2 GLU B   3      80.930  59.610 126.000  1.00  0.00           O
ATOM    678  C   GLU B   3      78.690  63.370 128.910  1.00  0.00           C
ATOM    679  O   GLU B   3      77.590  63.110 128.400  1.00  0.00           O
ATOM    680  N   PHE B   4      79.340  64.510 128.610  1.00  0.00           N
ATOM    681  HN  PHE B   4      80.210  64.730 129.060  1.00  0.00           H
ATOM    682  CA  PHE B   4      78.860  65.460 127.620  1.00  0.00           C
ATOM    683  HA  PHE B   4      78.000  65.060 127.100  1.00  0.00           H
ATOM    684  CB  PHE B   4      78.450  66.820 128.260  1.00  0.00           C
ATOM    685  HB1 PHE B   4      77.970  67.480 127.500  1.00  0.00           H
ATOM    686  HB2 PHE B   4      79.340  67.340 128.670  1.00  0.00           H
ATOM    687  CG  PHE B   4      77.470  66.610 129.380  1.00  0.00           C
ATOM    688  CD1 PHE B   4      77.790  66.960 130.700  1.00  0.00           C
ATOM    689  HD1 PHE B   4      78.770  67.360 130.920  1.00  0.00           H
ATOM    690  CE1 PHE B   4      76.860  66.790 131.730  1.00  0.00           C
ATOM    691  HE1 PHE B   4      77.120  67.070 132.750  1.00  0.00           H
ATOM    692  CZ  PHE B   4      75.590  66.270 131.450  1.00  0.00           C
ATOM    693  HZ  PHE B   4      74.870  66.140 132.250  1.00  0.00           H
ATOM    694  CD2 PHE B   4      76.180  66.100 129.110  1.00  0.00           C
ATOM    695  HD2 PHE B   4      75.920  65.830 128.090  1.00  0.00           H
ATOM    696  CE2 PHE B   4      75.250  65.930 130.140  1.00  0.00           C
ATOM    697  HE2 PHE B   4      74.270  65.520 129.920  1.00  0.00           H
ATOM    698  C   PHE B   4      79.960  65.680 126.600  1.00  0.00           C
ATOM    699  O   PHE B   4      81.040  66.160 126.910  1.00  0.00           O
ATOM    700  N   ARG B   5      79.710  65.310 125.330  1.00  0.00           N
ATOM    701  HN  ARG B   5      78.860  64.850 125.100  1.00  0.00           H
ATOM    702  CA  ARG B   5      80.680  65.480 124.260  1.00  0.00           C
ATOM    703  HA  ARG B   5      81.620  65.850 124.660  1.00  0.00           H
ATOM    704  CB  ARG B   5      80.990  64.140 123.550  1.00  0.00           C
ATOM    705  HB1 ARG B   5      80.050  63.710 123.140  1.00  0.00           H
ATOM    706  HB2 ARG B   5      81.360  63.430 124.330  1.00  0.00           H
ATOM    707  CG  ARG B   5      82.050  64.260 122.430  1.00  0.00           C
ATOM    708  HG1 ARG B   5      82.910  64.810 122.870  1.00  0.00           H
ATOM    709  HG2 ARG B   5      81.660  64.880 121.600  1.00  0.00           H
ATOM    710  CD  ARG B   5      82.480  62.900 121.850  1.00  0.00           C
ATOM    711  HD1 ARG B   5      82.100  62.780 120.810  1.00  0.00           H
ATOM    712  HD2 ARG B   5      82.090  62.070 122.490  1.00  0.00           H
ATOM    713  NE  ARG B   5      83.970  62.850 121.870  1.00  0.00           N
ATOM    714  HE  ARG B   5      84.390  63.280 122.690  1.00  0.00           H
ATOM    715  CZ  ARG B   5      84.650  61.760 121.540  1.00  0.00           C
ATOM    716  NH1 ARG B   5      84.160  60.790 120.800  1.00  0.00           N
ATOM    717 HH11 ARG B   5      83.360  60.950 120.210  1.00  0.00           H
ATOM    718 HH12 ARG B   5      84.650  59.910 120.740  1.00  0.00           H
ATOM    719  NH2 ARG B   5      85.880  61.660 121.990  1.00  0.00           N
ATOM    720 HH21 ARG B   5      86.320  62.490 122.340  1.00  0.00           H
ATOM    721 HH22 ARG B   5      86.440  60.880 121.680  1.00  0.00           H
ATOM    722  C   ARG B   5      80.200  66.500 123.250  1.00  0.00           C
ATOM    723  O   ARG B   5      79.300  66.230 122.460  1.00  0.00           O
ATOM    724  N   HIS B   6      80.810  67.700 123.240  1.00  0.00           N
ATOM    725  HN  HIS B   6      81.500  67.920 123.950  1.00  0.00           H
ATOM    726  CA  HIS B   6      80.540  68.730 122.260  1.00  0.00           C
ATOM    727  HA  HIS B   6      79.840  68.380 121.520  1.00  0.00           H
ATOM    728  CB  HIS B   6      79.950  70.000 122.920  1.00  0.00           C
ATOM    729  HB1 HIS B   6      79.900  70.840 122.200  1.00  0.00           H
ATOM    730  HB2 HIS B   6      80.590  70.310 123.780  1.00  0.00           H
ATOM    731  ND1 HIS B   6      77.460  70.230 122.760  1.00  0.00           N
ATOM    732  CG  HIS B   6      78.560  69.740 123.450  1.00  0.00           C
ATOM    733  CE1 HIS B   6      76.420  69.860 123.480  1.00  0.00           C
ATOM    734  HE1 HIS B   6      75.370  70.060 123.230  1.00  0.00           H
ATOM    735  NE2 HIS B   6      76.790  69.180 124.590  1.00  0.00           N
ATOM    736  HE2 HIS B   6      76.170  68.710 125.230  1.00  0.00           H
ATOM    737  CD2 HIS B   6      78.160  69.110 124.580  1.00  0.00           C
ATOM    738  HD2 HIS B   6      78.750  68.620 125.350  1.00  0.00           H
ATOM    739  C   HIS B   6      81.820  69.060 121.520  1.00  0.00           C
ATOM    740  O   HIS B   6      82.810  69.500 122.110  1.00  0.00           O
ATOM    741  N   ASP B   7      81.850  68.800 120.200  1.00  0.00           N
ATOM    742  HN  ASP B   7      81.040  68.410 119.740  1.00  0.00           H
ATOM    743  CA  ASP B   7      83.040  68.930 119.390  1.00  0.00           C
ATOM    744  HA  ASP B   7      83.680  69.710 119.790  1.00  0.00           H
ATOM    745  CB  ASP B   7      83.740  67.550 119.420  1.00  0.00           C
ATOM    746  HB1 ASP B   7      83.030  66.800 119.020  1.00  0.00           H
ATOM    747  HB2 ASP B   7      83.970  67.280 120.480  1.00  0.00           H
ATOM    748  CG  ASP B   7      85.020  67.440 118.630  1.00  0.00           C
ATOM    749  OD1 ASP B   7      85.590  68.470 118.200  1.00  0.00           O
ATOM    750  OD2 ASP B   7      85.520  66.290 118.540  1.00  0.00           O
ATOM    751  C   ASP B   7      82.630  69.340 117.980  1.00  0.00           C
ATOM    752  O   ASP B   7      81.800  68.670 117.360  1.00  0.00           O
ATOM    753  N   SER B   8      83.170  70.440 117.430  1.00  0.00           N
ATOM    754  HN  SER B   8      83.890  70.960 117.890  1.00  0.00           H
ATOM    755  CA  SER B   8      82.750  70.930 116.130  1.00  0.00           C
ATOM    756  HA  SER B   8      82.040  70.240 115.690  1.00  0.00           H
ATOM    757  CB  SER B   8      81.970  72.270 116.170  1.00  0.00           C
ATOM    758  HB1 SER B   8      80.980  72.070 116.650  1.00  0.00           H
ATOM    759  HB2 SER B   8      81.770  72.630 115.140  1.00  0.00           H
ATOM    760  OG  SER B   8      82.620  73.290 116.920  1.00  0.00           O
ATOM    761  HG1 SER B   8      82.080  74.100 116.780  1.00  0.00           H
ATOM    762  C   SER B   8      83.880  70.980 115.120  1.00  0.00           C
ATOM    763  O   SER B   8      84.790  71.810 115.150  1.00  0.00           O
ATOM    764  N   GLY B   9      83.820  70.060 114.140  1.00  0.00           N
ATOM    765  HN  GLY B   9      83.080  69.380 114.170  1.00  0.00           H
ATOM    766  CA  GLY B   9      84.740  69.940 113.020  1.00  0.00           C
ATOM    767  HA1 GLY B   9      85.720  70.290 113.320  1.00  0.00           H
ATOM    768  HA2 GLY B   9      84.750  68.900 112.730  1.00  0.00           H
ATOM    769  C   GLY B   9      84.310  70.730 111.820  1.00  0.00           C
ATOM    770  O   GLY B   9      84.280  70.220 110.700  1.00  0.00           O
ATOM    771  N   TYR B  10      83.950  72.010 111.980  1.00  0.00           N
ATOM    772  HN  TYR B  10      83.920  72.400 112.900  1.00  0.00           H
ATOM    773  CA  TYR B  10      83.710  72.900 110.860  1.00  0.00           C
ATOM    774  HA  TYR B  10      83.090  72.360 110.160  1.00  0.00           H
ATOM    775  CB  TYR B  10      82.930  74.180 111.280  1.00  0.00           C
ATOM    776  HB1 TYR B  10      82.800  74.870 110.410  1.00  0.00           H
ATOM    777  HB2 TYR B  10      83.490  74.720 112.070  1.00  0.00           H
ATOM    778  CG  TYR B  10      81.550  73.840 111.770  1.00  0.00           C
ATOM    779  CD1 TYR B  10      80.640  73.170 110.940  1.00  0.00           C
ATOM    780  HD1 TYR B  10      80.940  72.860 109.950  1.00  0.00           H
ATOM    781  CE1 TYR B  10      79.330  72.900 111.370  1.00  0.00           C
ATOM    782  HE1 TYR B  10      78.650  72.380 110.720  1.00  0.00           H
ATOM    783  CZ  TYR B  10      78.910  73.300 112.640  1.00  0.00           C
ATOM    784  OH  TYR B  10      77.590  73.040 113.060  1.00  0.00           O
ATOM    785  HH  TYR B  10      77.560  73.140 114.030  1.00  0.00           H
ATOM    786  CD2 TYR B  10      81.110  74.250 113.050  1.00  0.00           C
ATOM    787  HD2 TYR B  10      81.790  74.770 113.700  1.00  0.00           H
ATOM    788  CE2 TYR B  10      79.810  73.970 113.480  1.00  0.00           C
ATOM    789  HE2 TYR B  10      79.490  74.270 114.470  1.00  0.00           H
ATOM    790  C   TYR B  10      84.970  73.270 110.080  1.00  0.00           C
ATOM    791  O   TYR B  10      86.040  73.510 110.650  1.00  0.00           O
ATOM    792  N   GLU B  11      84.870  73.320 108.740  1.00  0.00           N
ATOM    793  HN  GLU B  11      84.040  73.030 108.290  1.00  0.00           H
ATOM    794  CA  GLU B  11      85.920  73.850 107.890  1.00  0.00           C
ATOM    795  HA  GLU B  11      86.260  74.790 108.320  1.00  0.00           H
ATOM    796  CB  GLU B  11      87.140  72.890 107.710  1.00  0.00           C
ATOM    797  HB1 GLU B  11      86.840  71.980 107.150  1.00  0.00           H
ATOM    798  HB2 GLU B  11      87.450  72.560 108.730  1.00  0.00           H
ATOM    799  CG  GLU B  11      88.380  73.550 107.030  1.00  0.00           C
ATOM    800  HG1 GLU B  11      88.520  74.560 107.470  1.00  0.00           H
ATOM    801  HG2 GLU B  11      88.200  73.670 105.950  1.00  0.00           H
ATOM    802  CD  GLU B  11      89.690  72.780 107.200  1.00  0.00           C
ATOM    803  OE1 GLU B  11      90.630  73.340 107.840  1.00  0.00           O
ATOM    804  OE2 GLU B  11      89.800  71.650 106.670  1.00  0.00           O
ATOM    805  C   GLU B  11      85.270  74.200 106.550  1.00  0.00           C
ATOM    806  O   GLU B  11      85.770  73.910 105.470  1.00  0.00           O
ATOM    807  N   VAL B  12      84.090  74.850 106.590  1.00  0.00           N
ATOM    808  HN  VAL B  12      83.730  75.190 107.460  1.00  0.00           H
ATOM    809  CA  VAL B  12      83.420  75.340 105.390  1.00  0.00           C
ATOM    810  HA  VAL B  12      83.710  74.720 104.560  1.00  0.00           H
ATOM    811  CB  VAL B  12      81.890  75.260 105.470  1.00  0.00           C
ATOM    812  HB  VAL B  12      81.620  74.200 105.720  1.00  0.00           H
ATOM    813  CG1 VAL B  12      81.280  76.160 106.560  1.00  0.00           C
ATOM    814 HG11 VAL B  12      80.180  76.030 106.590  1.00  0.00           H
ATOM    815 HG12 VAL B  12      81.690  75.920 107.560  1.00  0.00           H
ATOM    816 HG13 VAL B  12      81.480  77.240 106.350  1.00  0.00           H
ATOM    817  CG2 VAL B  12      81.270  75.580 104.090  1.00  0.00           C
ATOM    818 HG21 VAL B  12      80.170  75.430 104.130  1.00  0.00           H
ATOM    819 HG22 VAL B  12      81.460  76.630 103.790  1.00  0.00           H
ATOM    820 HG23 VAL B  12      81.680  74.900 103.300  1.00  0.00           H
ATOM    821  C   VAL B  12      83.910  76.740 105.100  1.00  0.00           C
ATOM    822  O   VAL B  12      83.950  77.610 105.970  1.00  0.00           O
ATOM    823  N   HIS B  13      84.370  76.990 103.860  1.00  0.00           N
ATOM    824  HN  HIS B  13      84.370  76.260 103.170  1.00  0.00           H
ATOM    825  CA  HIS B  13      84.820  78.300 103.460  1.00  0.00           C
ATOM    826  HA  HIS B  13      84.430  79.060 104.130  1.00  0.00           H
ATOM    827  CB  HIS B  13      86.350  78.400 103.490  1.00  0.00           C
ATOM    828  HB1 HIS B  13      86.720  79.180 102.790  1.00  0.00           H
ATOM    829  HB2 HIS B  13      86.800  77.430 103.190  1.00  0.00           H
ATOM    830  ND1 HIS B  13      87.090  80.090 105.150  1.00  0.00           N
ATOM    831  CG  HIS B  13      86.820  78.770 104.860  1.00  0.00           C
ATOM    832  CE1 HIS B  13      87.450  80.100 106.420  1.00  0.00           C
ATOM    833  HE1 HIS B  13      87.690  81.000 107.000  1.00  0.00           H
ATOM    834  NE2 HIS B  13      87.460  78.860 106.940  1.00  0.00           N
ATOM    835  HE2 HIS B  13      87.580  78.640 107.930  1.00  0.00           H
ATOM    836  CD2 HIS B  13      87.070  77.990 105.950  1.00  0.00           C
ATOM    837  HD2 HIS B  13      86.960  76.920 106.080  1.00  0.00           H
ATOM    838  C   HIS B  13      84.270  78.670 102.100  1.00  0.00           C
ATOM    839  O   HIS B  13      84.710  78.160 101.060  1.00  0.00           O
ATOM    840  N   HIS B  14      83.280  79.560 102.110  1.00  0.00           N
ATOM    841  HN  HIS B  14      82.870  79.820 102.990  1.00  0.00           H
ATOM    842  CA  HIS B  14      82.480  80.040 101.010  1.00  0.00           C
ATOM    843  HA  HIS B  14      82.030  79.180 100.560  1.00  0.00           H
ATOM    844  CB  HIS B  14      81.330  80.940 101.530  1.00  0.00           C
ATOM    845  HB1 HIS B  14      80.680  81.230 100.670  1.00  0.00           H
ATOM    846  HB2 HIS B  14      81.730  81.860 102.000  1.00  0.00           H
ATOM    847  ND1 HIS B  14      80.860  79.540 103.580  1.00  0.00           N
ATOM    848  CG  HIS B  14      80.390  80.290 102.510  1.00  0.00           C
ATOM    849  CE1 HIS B  14      79.780  79.110 104.200  1.00  0.00           C
ATOM    850  HE1 HIS B  14      79.780  78.460 105.080  1.00  0.00           H
ATOM    851  NE2 HIS B  14      78.650  79.560 103.610  1.00  0.00           N
ATOM    852  HE2 HIS B  14      77.730  79.220 103.820  1.00  0.00           H
ATOM    853  CD2 HIS B  14      79.030  80.320 102.530  1.00  0.00           C
ATOM    854  HD2 HIS B  14      78.360  80.800 101.840  1.00  0.00           H
ATOM    855  C   HIS B  14      83.240  80.770  99.920  1.00  0.00           C
ATOM    856  O   HIS B  14      82.950  80.620  98.740  1.00  0.00           O
ATOM    857  N   GLN B  15      84.230  81.610 100.310  1.00  0.00           N
ATOM    858  HN  GLN B  15      84.430  81.710 101.280  1.00  0.00           H
ATOM    859  CA  GLN B  15      85.030  82.400  99.390  1.00  0.00           C
ATOM    860  HA  GLN B  15      85.050  81.900  98.430  1.00  0.00           H
ATOM    861  CB  GLN B  15      84.460  83.840  99.180  1.00  0.00           C
ATOM    862  HB1 GLN B  15      85.160  84.370  98.490  1.00  0.00           H
ATOM    863  HB2 GLN B  15      84.470  84.400 100.140  1.00  0.00           H
ATOM    864  CG  GLN B  15      83.050  83.940  98.520  1.00  0.00           C
ATOM    865  HG1 GLN B  15      82.900  83.100  97.820  1.00  0.00           H
ATOM    866  HG2 GLN B  15      83.000  84.890  97.950  1.00  0.00           H
ATOM    867  CD  GLN B  15      81.900  84.000  99.540  1.00  0.00           C
ATOM    868  OE1 GLN B  15      82.000  84.660 100.580  1.00  0.00           O
ATOM    869  NE2 GLN B  15      80.750  83.350  99.230  1.00  0.00           N
ATOM    870 HE21 GLN B  15      80.720  82.670  98.500  1.00  0.00           H
ATOM    871 HE22 GLN B  15      80.010  83.420  99.890  1.00  0.00           H
ATOM    872  C   GLN B  15      86.480  82.500  99.850  1.00  0.00           C
ATOM    873  O   GLN B  15      86.920  83.520 100.390  1.00  0.00           O
ATOM    874  N   LYS B  16      87.290  81.420  99.660  1.00  0.00           N
ATOM    875  HN  LYS B  16      86.910  80.610  99.230  1.00  0.00           H
ATOM    876  CA  LYS B  16      88.730  81.470  99.910  1.00  0.00           C
ATOM    877  HA  LYS B  16      88.870  81.880 100.900  1.00  0.00           H
ATOM    878  CB  LYS B  16      89.430  80.070  99.860  1.00  0.00           C
ATOM    879  HB1 LYS B  16      90.530  80.190  99.730  1.00  0.00           H
ATOM    880  HB2 LYS B  16      89.070  79.550  98.950  1.00  0.00           H
ATOM    881  CG  LYS B  16      89.250  79.120 101.070  1.00  0.00           C
ATOM    882  HG1 LYS B  16      89.670  78.130 100.770  1.00  0.00           H
ATOM    883  HG2 LYS B  16      88.170  78.980 101.250  1.00  0.00           H
ATOM    884  CD  LYS B  16      89.970  79.610 102.340  1.00  0.00           C
ATOM    885  HD1 LYS B  16      90.990  79.970 102.090  1.00  0.00           H
ATOM    886  HD2 LYS B  16      89.400  80.490 102.730  1.00  0.00           H
ATOM    887  CE  LYS B  16      90.060  78.580 103.490  1.00  0.00           C
ATOM    888  HE1 LYS B  16      89.070  78.130 103.680  1.00  0.00           H
ATOM    889  HE2 LYS B  16      90.400  79.080 104.420  1.00  0.00           H
ATOM    890  NZ  LYS B  16      91.010  77.480 103.200  1.00  0.00           N
ATOM    891  HZ1 LYS B  16      90.800  76.670 103.830  1.00  0.00           H
ATOM    892  HZ2 LYS B  16      90.970  77.140 102.220  1.00  0.00           H
ATOM    893  HZ3 LYS B  16      92.000  77.760 103.400  1.00  0.00           H
ATOM    894  C   LYS B  16      89.500  82.370  98.950  1.00  0.00           C
ATOM    895  O   LYS B  16      89.590  82.080  97.750  1.00  0.00           O
ATOM    896  N   LEU B  17      90.140  83.440  99.460  1.00  0.00           N
ATOM    897  HN  LEU B  17      89.990  83.740 100.400  1.00  0.00           H
ATOM    898  CA  LEU B  17      91.120  84.220  98.710  1.00  0.00           C
ATOM    899  HA  LEU B  17      91.220  83.830  97.700  1.00  0.00           H
ATOM    900  CB  LEU B  17      90.660  85.700  98.650  1.00  0.00           C
ATOM    901  HB1 LEU B  17      90.560  86.080  99.690  1.00  0.00           H
ATOM    902  HB2 LEU B  17      89.640  85.690  98.220  1.00  0.00           H
ATOM    903  CG  LEU B  17      91.490  86.710  97.810  1.00  0.00           C
ATOM    904  HG  LEU B  17      90.930  87.670  97.860  1.00  0.00           H
ATOM    905  CD1 LEU B  17      92.890  87.000  98.370  1.00  0.00           C
ATOM    906 HD11 LEU B  17      93.280  87.940  97.910  1.00  0.00           H
ATOM    907 HD12 LEU B  17      92.860  87.130  99.470  1.00  0.00           H
ATOM    908 HD13 LEU B  17      93.590  86.170  98.120  1.00  0.00           H
ATOM    909  CD2 LEU B  17      91.580  86.340  96.330  1.00  0.00           C
ATOM    910 HD21 LEU B  17      92.180  87.100  95.770  1.00  0.00           H
ATOM    911 HD22 LEU B  17      92.070  85.350  96.190  1.00  0.00           H
ATOM    912 HD23 LEU B  17      90.570  86.300  95.880  1.00  0.00           H
ATOM    913  C   LEU B  17      92.450  84.030  99.410  1.00  0.00           C
ATOM    914  O   LEU B  17      92.720  84.590 100.490  1.00  0.00           O
ATOM    915  N   VAL B  18      93.340  83.210  98.820  1.00  0.00           N
ATOM    916  HN  VAL B  18      93.100  82.770  97.950  1.00  0.00           H
ATOM    917  CA  VAL B  18      94.600  82.820  99.420  1.00  0.00           C
ATOM    918  HA  VAL B  18      94.770  83.400 100.310  1.00  0.00           H
ATOM    919  CB  VAL B  18      94.610  81.340  99.790  1.00  0.00           C
ATOM    920  HB  VAL B  18      94.400  80.730  98.890  1.00  0.00           H
ATOM    921  CG1 VAL B  18      95.970  80.930 100.380  1.00  0.00           C
ATOM    922 HG11 VAL B  18      95.930  79.880 100.740  1.00  0.00           H
ATOM    923 HG12 VAL B  18      96.790  80.990  99.620  1.00  0.00           H
ATOM    924 HG13 VAL B  18      96.230  81.580 101.240  1.00  0.00           H
ATOM    925  CG2 VAL B  18      93.500  81.060 100.830  1.00  0.00           C
ATOM    926 HG21 VAL B  18      93.530  80.000 101.140  1.00  0.00           H
ATOM    927 HG22 VAL B  18      93.640  81.700 101.730  1.00  0.00           H
ATOM    928 HG23 VAL B  18      92.500  81.270 100.400  1.00  0.00           H
ATOM    929  C   VAL B  18      95.750  83.130  98.480  1.00  0.00           C
ATOM    930  O   VAL B  18      95.850  82.570  97.380  1.00  0.00           O
ATOM    931  N   PHE B  19      96.660  84.050  98.880  1.00  0.00           N
ATOM    932  HN  PHE B  19      96.540  84.560  99.730  1.00  0.00           H
ATOM    933  CA  PHE B  19      97.830  84.420  98.110  1.00  0.00           C
ATOM    934  HA  PHE B  19      98.040  83.660  97.370  1.00  0.00           H
ATOM    935  CB  PHE B  19      97.550  85.780  97.420  1.00  0.00           C
ATOM    936  HB1 PHE B  19      97.260  86.520  98.200  1.00  0.00           H
ATOM    937  HB2 PHE B  19      96.680  85.650  96.740  1.00  0.00           H
ATOM    938  CG  PHE B  19      98.680  86.350  96.590  1.00  0.00           C
ATOM    939  CD1 PHE B  19      99.000  87.720  96.690  1.00  0.00           C
ATOM    940  HD1 PHE B  19      98.480  88.330  97.400  1.00  0.00           H
ATOM    941  CE1 PHE B  19      99.960  88.300  95.850  1.00  0.00           C
ATOM    942  HE1 PHE B  19     100.180  89.350  95.930  1.00  0.00           H
ATOM    943  CZ  PHE B  19     100.620  87.510  94.900  1.00  0.00           C
ATOM    944  HZ  PHE B  19     101.350  87.950  94.240  1.00  0.00           H
ATOM    945  CD2 PHE B  19      99.340  85.580  95.640  1.00  0.00           C
ATOM    946  HD2 PHE B  19      99.110  84.530  95.540  1.00  0.00           H
ATOM    947  CE2 PHE B  19     100.310  86.150  94.800  1.00  0.00           C
ATOM    948  HE2 PHE B  19     100.840  85.540  94.090  1.00  0.00           H
ATOM    949  C   PHE B  19      99.030  84.490  99.050  1.00  0.00           C
ATOM    950  O   PHE B  19      99.020  85.260 100.010  1.00  0.00           O
ATOM    951  N   PHE B  20     100.080  83.660  98.830  1.00  0.00           N
ATOM    952  HN  PHE B  20     100.080  83.050  98.040  1.00  0.00           H
ATOM    953  CA  PHE B  20     101.210  83.540  99.750  1.00  0.00           C
ATOM    954  HA  PHE B  20     101.730  82.660  99.410  1.00  0.00           H
ATOM    955  CB  PHE B  20     102.200  84.740  99.710  1.00  0.00           C
ATOM    956  HB1 PHE B  20     102.860  84.730 100.600  1.00  0.00           H
ATOM    957  HB2 PHE B  20     101.630  85.700  99.720  1.00  0.00           H
ATOM    958  CG  PHE B  20     103.130  84.710  98.540  1.00  0.00           C
ATOM    959  CD1 PHE B  20     103.330  85.840  97.740  1.00  0.00           C
ATOM    960  HD1 PHE B  20     102.730  86.730  97.910  1.00  0.00           H
ATOM    961  CE1 PHE B  20     104.320  85.860  96.740  1.00  0.00           C
ATOM    962  HE1 PHE B  20     104.460  86.740  96.140  1.00  0.00           H
ATOM    963  CZ  PHE B  20     105.120  84.730  96.540  1.00  0.00           C
ATOM    964  HZ  PHE B  20     105.890  84.740  95.780  1.00  0.00           H
ATOM    965  CD2 PHE B  20     103.940  83.580  98.310  1.00  0.00           C
ATOM    966  HD2 PHE B  20     103.830  82.700  98.940  1.00  0.00           H
ATOM    967  CE2 PHE B  20     104.930  83.590  97.320  1.00  0.00           C
ATOM    968  HE2 PHE B  20     105.560  82.710  97.180  1.00  0.00           H
ATOM    969  C   PHE B  20     100.860  83.180 101.200  1.00  0.00           C
ATOM    970  O   PHE B  20     100.890  84.010 102.100  1.00  0.00           O
ATOM    971  N   ALA B  21     100.510  81.910 101.460  1.00  0.00           N
ATOM    972  HN  ALA B  21     100.500  81.230 100.720  1.00  0.00           H
ATOM    973  CA  ALA B  21     100.070  81.520 102.780  1.00  0.00           C
ATOM    974  HA  ALA B  21     100.500  82.180 103.520  1.00  0.00           H
ATOM    975  CB  ALA B  21      98.540  81.610 102.880  1.00  0.00           C
ATOM    976  HB1 ALA B  21      98.200  82.630 102.610  1.00  0.00           H
ATOM    977  HB2 ALA B  21      98.080  80.890 102.160  1.00  0.00           H
ATOM    978  HB3 ALA B  21      98.190  81.370 103.900  1.00  0.00           H
ATOM    979  C   ALA B  21     100.580  80.140 103.170  1.00  0.00           C
ATOM    980  O   ALA B  21      99.840  79.340 103.730  1.00  0.00           O
ATOM    981  N   GLU B  22     101.880  79.910 102.900  1.00  0.00           N
ATOM    982  HN  GLU B  22     102.410  80.590 102.400  1.00  0.00           H
ATOM    983  CA  GLU B  22     102.740  78.880 103.440  1.00  0.00           C
ATOM    984  HA  GLU B  22     102.510  78.700 104.480  1.00  0.00           H
ATOM    985  CB  GLU B  22     102.750  77.530 102.680  1.00  0.00           C
ATOM    986  HB1 GLU B  22     103.710  76.990 102.800  1.00  0.00           H
ATOM    987  HB2 GLU B  22     102.660  77.780 101.600  1.00  0.00           H
ATOM    988  CG  GLU B  22     101.590  76.580 103.090  1.00  0.00           C
ATOM    989  HG1 GLU B  22     101.260  76.000 102.210  1.00  0.00           H
ATOM    990  HG2 GLU B  22     100.720  77.160 103.450  1.00  0.00           H
ATOM    991  CD  GLU B  22     101.920  75.540 104.150  1.00  0.00           C
ATOM    992  OE1 GLU B  22     100.970  74.770 104.460  1.00  0.00           O
ATOM    993  OE2 GLU B  22     103.060  75.440 104.660  1.00  0.00           O
ATOM    994  C   GLU B  22     104.100  79.530 103.400  1.00  0.00           C
ATOM    995  O   GLU B  22     104.230  80.620 102.830  1.00  0.00           O
ATOM    996  N   ASP B  23     105.110  78.950 104.070  1.00  0.00           N
ATOM    997  HN  ASP B  23     104.970  78.100 104.570  1.00  0.00           H
ATOM    998  CA  ASP B  23     106.450  79.510 104.160  1.00  0.00           C
ATOM    999  HA  ASP B  23     106.320  80.520 104.530  1.00  0.00           H
ATOM   1000  CB  ASP B  23     107.310  78.720 105.170  1.00  0.00           C
ATOM   1001  HB1 ASP B  23     108.330  79.150 105.210  1.00  0.00           H
ATOM   1002  HB2 ASP B  23     107.390  77.670 104.840  1.00  0.00           H
ATOM   1003  CG  ASP B  23     106.770  78.730 106.590  1.00  0.00           C
ATOM   1004  OD1 ASP B  23     105.830  79.470 106.970  1.00  0.00           O
ATOM   1005  OD2 ASP B  23     107.400  77.990 107.400  1.00  0.00           O
ATOM   1006  C   ASP B  23     107.180  79.650 102.810  1.00  0.00           C
ATOM   1007  O   ASP B  23     107.020  78.840 101.890  1.00  0.00           O
ATOM   1008  N   VAL B  24     108.010  80.710 102.650  1.00  0.00           N
ATOM   1009  HN  VAL B  24     108.180  81.310 103.430  1.00  0.00           H
ATOM   1010  CA  VAL B  24     108.640  81.040 101.370  1.00  0.00           C
ATOM   1011  HA  VAL B  24     108.670  80.160 100.750  1.00  0.00           H
ATOM   1012  CB  VAL B  24     107.890  82.150 100.610  1.00  0.00           C
ATOM   1013  HB  VAL B  24     107.900  83.090 101.220  1.00  0.00           H
ATOM   1014  CG1 VAL B  24     108.530  82.470  99.240  1.00  0.00           C
ATOM   1015 HG11 VAL B  24     107.880  83.160  98.670  1.00  0.00           H
ATOM   1016 HG12 VAL B  24     109.510  82.970  99.370  1.00  0.00           H
ATOM   1017 HG13 VAL B  24     108.670  81.540  98.660  1.00  0.00           H
ATOM   1018  CG2 VAL B  24     106.410  81.760 100.410  1.00  0.00           C
ATOM   1019 HG21 VAL B  24     105.910  82.520  99.780  1.00  0.00           H
ATOM   1020 HG22 VAL B  24     106.320  80.770  99.940  1.00  0.00           H
ATOM   1021 HG23 VAL B  24     105.880  81.730 101.380  1.00  0.00           H
ATOM   1022  C   VAL B  24     110.080  81.490 101.570  1.00  0.00           C
ATOM   1023  O   VAL B  24     110.380  82.300 102.450  1.00  0.00           O
ATOM   1024  N   GLY B  25     111.030  81.010 100.750  1.00  0.00           N
ATOM   1025  HN  GLY B  25     110.780  80.290 100.080  1.00  0.00           H
ATOM   1026  CA  GLY B  25     112.420  81.470 100.780  1.00  0.00           C
ATOM   1027  HA1 GLY B  25     112.740  81.550 101.820  1.00  0.00           H
ATOM   1028  HA2 GLY B  25     113.010  80.750 100.240  1.00  0.00           H
ATOM   1029  C   GLY B  25     112.660  82.820 100.130  1.00  0.00           C
ATOM   1030  O   GLY B  25     113.330  83.700 100.690  1.00  0.00           O
ATOM   1031  N   SER B  26     112.150  83.040  98.910  1.00  0.00           N
ATOM   1032  HN  SER B  26     111.660  82.300  98.440  1.00  0.00           H
ATOM   1033  CA  SER B  26     112.370  84.280  98.180  1.00  0.00           C
ATOM   1034  HA  SER B  26     112.470  85.090  98.890  1.00  0.00           H
ATOM   1035  CB  SER B  26     113.690  84.190  97.350  1.00  0.00           C
ATOM   1036  HB1 SER B  26     113.620  83.310  96.670  1.00  0.00           H
ATOM   1037  HB2 SER B  26     114.530  84.010  98.050  1.00  0.00           H
ATOM   1038  OG  SER B  26     113.960  85.370  96.570  1.00  0.00           O
ATOM   1039  HG1 SER B  26     114.600  85.080  95.880  1.00  0.00           H
ATOM   1040  C   SER B  26     111.220  84.670  97.260  1.00  0.00           C
ATOM   1041  O   SER B  26     110.850  83.920  96.350  1.00  0.00           O
ATOM   1042  N   ASN B  27     110.670  85.880  97.430  1.00  0.00           N
ATOM   1043  HN  ASN B  27     110.910  86.430  98.240  1.00  0.00           H
ATOM   1044  CA  ASN B  27     109.770  86.510  96.480  1.00  0.00           C
ATOM   1045  HA  ASN B  27     109.730  85.910  95.580  1.00  0.00           H
ATOM   1046  CB  ASN B  27     108.310  86.640  97.030  1.00  0.00           C
ATOM   1047  HB1 ASN B  27     108.370  87.060  98.060  1.00  0.00           H
ATOM   1048  HB2 ASN B  27     107.840  85.640  97.110  1.00  0.00           H
ATOM   1049  CG  ASN B  27     107.400  87.580  96.230  1.00  0.00           C
ATOM   1050  OD1 ASN B  27     106.990  88.640  96.720  1.00  0.00           O
ATOM   1051  ND2 ASN B  27     107.100  87.250  94.960  1.00  0.00           N
ATOM   1052 HD21 ASN B  27     107.280  86.330  94.600  1.00  0.00           H
ATOM   1053 HD22 ASN B  27     106.560  87.900  94.430  1.00  0.00           H
ATOM   1054  C   ASN B  27     110.320  87.870  96.040  1.00  0.00           C
ATOM   1055  O   ASN B  27     110.640  88.740  96.860  1.00  0.00           O
ATOM   1056  N   LYS B  28     110.410  88.100  94.720  1.00  0.00           N
ATOM   1057  HN  LYS B  28     110.230  87.360  94.070  1.00  0.00           H
ATOM   1058  CA  LYS B  28     110.640  89.420  94.180  1.00  0.00           C
ATOM   1059  HA  LYS B  28     110.740  90.150  94.970  1.00  0.00           H
ATOM   1060  CB  LYS B  28     111.930  89.440  93.310  1.00  0.00           C
ATOM   1061  HB1 LYS B  28     111.800  88.790  92.420  1.00  0.00           H
ATOM   1062  HB2 LYS B  28     112.720  88.960  93.940  1.00  0.00           H
ATOM   1063  CG  LYS B  28     112.450  90.830  92.900  1.00  0.00           C
ATOM   1064  HG1 LYS B  28     112.650  91.390  93.850  1.00  0.00           H
ATOM   1065  HG2 LYS B  28     111.670  91.390  92.330  1.00  0.00           H
ATOM   1066  CD  LYS B  28     113.750  90.740  92.070  1.00  0.00           C
ATOM   1067  HD1 LYS B  28     114.230  89.780  92.370  1.00  0.00           H
ATOM   1068  HD2 LYS B  28     113.510  90.630  90.990  1.00  0.00           H
ATOM   1069  CE  LYS B  28     114.810  91.820  92.350  1.00  0.00           C
ATOM   1070  HE1 LYS B  28     115.820  91.360  92.220  1.00  0.00           H
ATOM   1071  HE2 LYS B  28     114.730  92.210  93.380  1.00  0.00           H
ATOM   1072  NZ  LYS B  28     114.760  92.970  91.410  1.00  0.00           N
ATOM   1073  HZ1 LYS B  28     115.590  93.570  91.620  1.00  0.00           H
ATOM   1074  HZ2 LYS B  28     114.930  92.630  90.440  1.00  0.00           H
ATOM   1075  HZ3 LYS B  28     113.880  93.540  91.470  1.00  0.00           H
ATOM   1076  C   LYS B  28     109.430  89.800  93.330  1.00  0.00           C
ATOM   1077  O   LYS B  28     109.210  89.250  92.260  1.00  0.00           O
ATOM   1078  N   GLY B  29     108.630  90.780  93.800  1.00  0.00           N
ATOM   1079  HN  GLY B  29     108.860  91.200  94.690  1.00  0.00           H
ATOM   1080  CA  GLY B  29     107.480  91.330  93.100  1.00  0.00           C
ATOM   1081  HA1 GLY B  29     107.280  92.300  93.540  1.00  0.00           H
ATOM   1082  HA2 GLY B  29     107.700  91.400  92.050  1.00  0.00           H
ATOM   1083  C   GLY B  29     106.200  90.530  93.220  1.00  0.00           C
ATOM   1084  O   GLY B  29     106.020  89.530  92.530  1.00  0.00           O
ATOM   1085  N   ALA B  30     105.260  90.990  94.060  1.00  0.00           N
ATOM   1086  HN  ALA B  30     105.470  91.760  94.670  1.00  0.00           H
ATOM   1087  CA  ALA B  30     103.940  90.410  94.220  1.00  0.00           C
ATOM   1088  HA  ALA B  30     103.750  89.720  93.410  1.00  0.00           H
ATOM   1089  CB  ALA B  30     103.870  89.650  95.560  1.00  0.00           C
ATOM   1090  HB1 ALA B  30     104.660  88.870  95.590  1.00  0.00           H
ATOM   1091  HB2 ALA B  30     104.060  90.340  96.410  1.00  0.00           H
ATOM   1092  HB3 ALA B  30     102.890  89.170  95.710  1.00  0.00           H
ATOM   1093  C   ALA B  30     102.850  91.470  94.190  1.00  0.00           C
ATOM   1094  O   ALA B  30     102.870  92.430  94.970  1.00  0.00           O
ATOM   1095  N   ILE B  31     101.850  91.330  93.290  1.00  0.00           N
ATOM   1096  HN  ILE B  31     101.870  90.580  92.620  1.00  0.00           H
ATOM   1097  CA  ILE B  31     100.720  92.250  93.190  1.00  0.00           C
ATOM   1098  HA  ILE B  31     100.760  92.970  94.000  1.00  0.00           H
ATOM   1099  CB  ILE B  31     100.700  93.040  91.870  1.00  0.00           C
ATOM   1100  HB  ILE B  31     100.670  92.320  91.020  1.00  0.00           H
ATOM   1101  CG2 ILE B  31      99.440  93.940  91.770  1.00  0.00           C
ATOM   1102 HG21 ILE B  31      99.490  94.560  90.850  1.00  0.00           H
ATOM   1103 HG22 ILE B  31      98.510  93.330  91.700  1.00  0.00           H
ATOM   1104 HG23 ILE B  31      99.360  94.610  92.650  1.00  0.00           H
ATOM   1105  CG1 ILE B  31     101.980  93.900  91.710  1.00  0.00           C
ATOM   1106 HG11 ILE B  31     102.400  94.150  92.710  1.00  0.00           H
ATOM   1107 HG12 ILE B  31     101.690  94.870  91.230  1.00  0.00           H
ATOM   1108  CD  ILE B  31     103.040  93.230  90.840  1.00  0.00           C
ATOM   1109  HD1 ILE B  31     103.880  93.920  90.640  1.00  0.00           H
ATOM   1110  HD2 ILE B  31     103.440  92.320  91.330  1.00  0.00           H
ATOM   1111  HD3 ILE B  31     102.600  92.940  89.860  1.00  0.00           H
ATOM   1112  C   ILE B  31      99.420  91.490  93.340  1.00  0.00           C
ATOM   1113  O   ILE B  31      99.190  90.470  92.680  1.00  0.00           O
ATOM   1114  N   ILE B  32      98.510  91.960  94.230  1.00  0.00           N
ATOM   1115  HN  ILE B  32      98.750  92.720  94.830  1.00  0.00           H
ATOM   1116  CA  ILE B  32      97.180  91.390  94.330  1.00  0.00           C
ATOM   1117  HA  ILE B  32      96.990  90.810  93.440  1.00  0.00           H
ATOM   1118  CB  ILE B  32      97.030  90.410  95.490  1.00  0.00           C
ATOM   1119  HB  ILE B  32      97.720  89.580  95.250  1.00  0.00           H
ATOM   1120  CG2 ILE B  32      97.470  91.030  96.830  1.00  0.00           C
ATOM   1121 HG21 ILE B  32      97.360  90.290  97.650  1.00  0.00           H
ATOM   1122 HG22 ILE B  32      98.530  91.350  96.800  1.00  0.00           H
ATOM   1123 HG23 ILE B  32      96.850  91.910  97.080  1.00  0.00           H
ATOM   1124  CG1 ILE B  32      95.610  89.800  95.550  1.00  0.00           C
ATOM   1125 HG11 ILE B  32      95.260  89.660  94.500  1.00  0.00           H
ATOM   1126 HG12 ILE B  32      94.900  90.490  96.050  1.00  0.00           H
ATOM   1127  CD  ILE B  32      95.560  88.440  96.230  1.00  0.00           C
ATOM   1128  HD1 ILE B  32      94.540  88.000  96.180  1.00  0.00           H
ATOM   1129  HD2 ILE B  32      96.250  87.730  95.740  1.00  0.00           H
ATOM   1130  HD3 ILE B  32      95.860  88.520  97.300  1.00  0.00           H
ATOM   1131  C   ILE B  32      96.070  92.440  94.320  1.00  0.00           C
ATOM   1132  O   ILE B  32      95.960  93.300  95.200  1.00  0.00           O
ATOM   1133  N   GLY B  33      95.210  92.370  93.290  1.00  0.00           N
ATOM   1134  HN  GLY B  33      95.380  91.710  92.560  1.00  0.00           H
ATOM   1135  CA  GLY B  33      94.060  93.250  93.090  1.00  0.00           C
ATOM   1136  HA1 GLY B  33      93.470  93.280  93.990  1.00  0.00           H
ATOM   1137  HA2 GLY B  33      94.430  94.220  92.780  1.00  0.00           H
ATOM   1138  C   GLY B  33      93.220  92.710  91.970  1.00  0.00           C
ATOM   1139  O   GLY B  33      93.730  92.360  90.900  1.00  0.00           O
ATOM   1140  N   LEU B  34      91.890  92.610  92.180  1.00  0.00           N
ATOM   1141  HN  LEU B  34      91.540  92.860  93.080  1.00  0.00           H
ATOM   1142  CA  LEU B  34      90.900  92.070  91.250  1.00  0.00           C
ATOM   1143  HA  LEU B  34      91.210  91.070  91.010  1.00  0.00           H
ATOM   1144  CB  LEU B  34      89.520  92.060  91.950  1.00  0.00           C
ATOM   1145  HB1 LEU B  34      88.790  92.740  91.470  1.00  0.00           H
ATOM   1146  HB2 LEU B  34      89.680  92.440  92.980  1.00  0.00           H
ATOM   1147  CG  LEU B  34      88.860  90.670  92.120  1.00  0.00           C
ATOM   1148  HG  LEU B  34      88.670  90.240  91.110  1.00  0.00           H
ATOM   1149  CD1 LEU B  34      89.730  89.690  92.920  1.00  0.00           C
ATOM   1150 HD11 LEU B  34      89.200  88.730  93.060  1.00  0.00           H
ATOM   1151 HD12 LEU B  34      90.690  89.490  92.400  1.00  0.00           H
ATOM   1152 HD13 LEU B  34      89.950  90.110  93.930  1.00  0.00           H
ATOM   1153  CD2 LEU B  34      87.520  90.840  92.840  1.00  0.00           C
ATOM   1154 HD21 LEU B  34      86.980  89.880  92.900  1.00  0.00           H
ATOM   1155 HD22 LEU B  34      87.690  91.200  93.880  1.00  0.00           H
ATOM   1156 HD23 LEU B  34      86.890  91.580  92.320  1.00  0.00           H
ATOM   1157  C   LEU B  34      90.820  92.830  89.940  1.00  0.00           C
ATOM   1158  O   LEU B  34      90.710  92.230  88.870  1.00  0.00           O
ATOM   1159  N   MET B  35      90.890  94.170  90.010  1.00  0.00           N
ATOM   1160  HN  MET B  35      90.950  94.610  90.910  1.00  0.00           H
ATOM   1161  CA  MET B  35      91.090  95.030  88.860  1.00  0.00           C
ATOM   1162  HA  MET B  35      91.110  94.430  87.960  1.00  0.00           H
ATOM   1163  CB  MET B  35      90.000  96.120  88.690  1.00  0.00           C
ATOM   1164  HB1 MET B  35      90.280  96.750  87.820  1.00  0.00           H
ATOM   1165  HB2 MET B  35      89.970  96.790  89.580  1.00  0.00           H
ATOM   1166  CG  MET B  35      88.590  95.550  88.460  1.00  0.00           C
ATOM   1167  HG1 MET B  35      88.150  95.300  89.450  1.00  0.00           H
ATOM   1168  HG2 MET B  35      88.660  94.600  87.900  1.00  0.00           H
ATOM   1169  SD  MET B  35      87.480  96.680  87.550  1.00  0.00           S
ATOM   1170  CE  MET B  35      88.190  96.450  85.890  1.00  0.00           C
ATOM   1171  HE1 MET B  35      87.680  97.110  85.150  1.00  0.00           H
ATOM   1172  HE2 MET B  35      89.270  96.690  85.870  1.00  0.00           H
ATOM   1173  HE3 MET B  35      88.060  95.410  85.550  1.00  0.00           H
ATOM   1174  C   MET B  35      92.430  95.710  88.990  1.00  0.00           C
ATOM   1175  O   MET B  35      92.720  96.390  89.970  1.00  0.00           O
ATOM   1176  N   VAL B  36      93.290  95.510  87.970  1.00  0.00           N
ATOM   1177  HN  VAL B  36      93.020  94.980  87.170  1.00  0.00           H
ATOM   1178  CA  VAL B  36      94.650  96.000  87.940  1.00  0.00           C
ATOM   1179  HA  VAL B  36      94.700  96.950  88.450  1.00  0.00           H
ATOM   1180  CB  VAL B  36      95.690  95.040  88.530  1.00  0.00           C
ATOM   1181  HB  VAL B  36      96.710  95.310  88.190  1.00  0.00           H
ATOM   1182  CG1 VAL B  36      95.690  95.150  90.060  1.00  0.00           C
ATOM   1183 HG11 VAL B  36      96.490  94.500  90.500  1.00  0.00           H
ATOM   1184 HG12 VAL B  36      95.880  96.190  90.380  1.00  0.00           H
ATOM   1185 HG13 VAL B  36      94.720  94.830  90.480  1.00  0.00           H
ATOM   1186  CG2 VAL B  36      95.380  93.600  88.080  1.00  0.00           C
ATOM   1187 HG21 VAL B  36      96.220  92.920  88.350  1.00  0.00           H
ATOM   1188 HG22 VAL B  36      94.460  93.220  88.560  1.00  0.00           H
ATOM   1189 HG23 VAL B  36      95.240  93.560  86.980  1.00  0.00           H
ATOM   1190  C   VAL B  36      94.990  96.260  86.480  1.00  0.00           C
ATOM   1191  O   VAL B  36      94.460  95.630  85.570  1.00  0.00           O
ATOM   1192  N   GLY B  37      95.910  97.200  86.220  1.00  0.00           N
ATOM   1193  HN  GLY B  37      96.330  97.740  86.940  1.00  0.00           H
ATOM   1194  CA  GLY B  37      96.300  97.470  84.850  1.00  0.00           C
ATOM   1195  HA1 GLY B  37      96.820  96.600  84.460  1.00  0.00           H
ATOM   1196  HA2 GLY B  37      95.430  97.760  84.290  1.00  0.00           H
ATOM   1197  C   GLY B  37      97.250  98.620  84.820  1.00  0.00           C
ATOM   1198  O   GLY B  37      97.250  99.470  85.710  1.00  0.00           O
ATOM   1199  N   GLY B  38      98.110  98.650  83.790  1.00  0.00           N
ATOM   1200  HN  GLY B  38      98.040  97.970  83.060  1.00  0.00           H
ATOM   1201  CA  GLY B  38      99.260  99.550  83.750  1.00  0.00           C
ATOM   1202  HA1 GLY B  38      99.720  99.430  82.780  1.00  0.00           H
ATOM   1203  HA2 GLY B  38      98.930 100.560  83.940  1.00  0.00           H
ATOM   1204  C   GLY B  38     100.300  99.190  84.780  1.00  0.00           C
ATOM   1205  O   GLY B  38     100.950 100.050  85.370  1.00  0.00           O
ATOM   1206  N   VAL B  39     100.480  97.880  85.030  1.00  0.00           N
ATOM   1207  HN  VAL B  39      99.990  97.200  84.480  1.00  0.00           H
ATOM   1208  CA  VAL B  39     101.360  97.350  86.050  1.00  0.00           C
ATOM   1209  HA  VAL B  39     101.700  98.170  86.670  1.00  0.00           H
ATOM   1210  CB  VAL B  39     100.650  96.370  86.990  1.00  0.00           C
ATOM   1211  HB  VAL B  39      99.960  96.980  87.630  1.00  0.00           H
ATOM   1212  CG1 VAL B  39      99.770  95.380  86.210  1.00  0.00           C
ATOM   1213 HG11 VAL B  39      99.290  94.670  86.910  1.00  0.00           H
ATOM   1214 HG12 VAL B  39      98.960  95.890  85.650  1.00  0.00           H
ATOM   1215 HG13 VAL B  39     100.380  94.790  85.490  1.00  0.00           H
ATOM   1216  CG2 VAL B  39     101.630  95.620  87.910  1.00  0.00           C
ATOM   1217 HG21 VAL B  39     101.070  95.070  88.700  1.00  0.00           H
ATOM   1218 HG22 VAL B  39     102.230  94.880  87.340  1.00  0.00           H
ATOM   1219 HG23 VAL B  39     102.330  96.320  88.410  1.00  0.00           H
ATOM   1220  C   VAL B  39     102.610  96.760  85.410  1.00  0.00           C
ATOM   1221  O   VAL B  39     102.540  96.040  84.420  1.00  0.00           O
ATOM   1222  N   VAL B  40     103.810  97.070  85.940  1.00  0.00           N
ATOM   1223  HN  VAL B  40     103.870  97.710  86.710  1.00  0.00           H
ATOM   1224  CA  VAL B  40     105.050  96.470  85.460  1.00  0.00           C
ATOM   1225  HA  VAL B  40     104.820  95.660  84.790  1.00  0.00           H
ATOM   1226  CB  VAL B  40     105.960  97.410  84.650  1.00  0.00           C
ATOM   1227  HB  VAL B  40     106.820  96.830  84.260  1.00  0.00           H
ATOM   1228  CG1 VAL B  40     105.170  97.970  83.450  1.00  0.00           C
ATOM   1229 HG11 VAL B  40     105.850  98.560  82.790  1.00  0.00           H
ATOM   1230 HG12 VAL B  40     104.720  97.150  82.850  1.00  0.00           H
ATOM   1231 HG13 VAL B  40     104.360  98.640  83.790  1.00  0.00           H
ATOM   1232  CG2 VAL B  40     106.500  98.580  85.510  1.00  0.00           C
ATOM   1233 HG21 VAL B  40     107.060  99.290  84.870  1.00  0.00           H
ATOM   1234 HG22 VAL B  40     105.650  99.120  85.980  1.00  0.00           H
ATOM   1235 HG23 VAL B  40     107.190  98.220  86.300  1.00  0.00           H
ATOM   1236  C   VAL B  40     105.820  95.840  86.610  1.00  0.00           C
ATOM   1237  O   VAL B  40     106.010  96.450  87.670  1.00  0.00           O
ATOM   1238  N   ILE B  41     106.300  94.600  86.430  1.00  0.00           N
ATOM   1239  HN  ILE B  41     106.070  94.080  85.600  1.00  0.00           H
ATOM   1240  CA  ILE B  41     107.310  94.030  87.300  1.00  0.00           C
ATOM   1241  HA  ILE B  41     107.460  94.660  88.170  1.00  0.00           H
ATOM   1242  CB  ILE B  41     107.020  92.610  87.820  1.00  0.00           C
ATOM   1243  HB  ILE B  41     106.900  91.920  86.960  1.00  0.00           H
ATOM   1244  CG2 ILE B  41     108.180  92.120  88.710  1.00  0.00           C
ATOM   1245 HG21 ILE B  41     107.960  91.110  89.120  1.00  0.00           H
ATOM   1246 HG22 ILE B  41     109.130  92.050  88.140  1.00  0.00           H
ATOM   1247 HG23 ILE B  41     108.330  92.820  89.560  1.00  0.00           H
ATOM   1248  CG1 ILE B  41     105.690  92.590  88.610  1.00  0.00           C
ATOM   1249 HG11 ILE B  41     104.880  92.940  87.940  1.00  0.00           H
ATOM   1250 HG12 ILE B  41     105.750  93.300  89.460  1.00  0.00           H
ATOM   1251  CD  ILE B  41     105.310  91.190  89.130  1.00  0.00           C
ATOM   1252  HD1 ILE B  41     104.240  91.170  89.430  1.00  0.00           H
ATOM   1253  HD2 ILE B  41     105.450  90.430  88.340  1.00  0.00           H
ATOM   1254  HD3 ILE B  41     105.910  90.920  90.020  1.00  0.00           H
ATOM   1255  C   ILE B  41     108.600  94.010  86.520  1.00  0.00           C
ATOM   1256  O   ILE B  41     108.810  93.170  85.640  1.00  0.00           O
ATOM   1257  N   ALA B  42     109.520  94.940  86.850  1.00  0.00           N
ATOM   1258  HN  ALA B  42     109.310  95.620  87.550  1.00  0.00           H
ATOM   1259  CA  ALA B  42     110.850  94.970  86.300  1.00  0.00           C
ATOM   1260  HA  ALA B  42     110.820  94.700  85.250  1.00  0.00           H
ATOM   1261  CB  ALA B  42     111.420  96.390  86.450  1.00  0.00           C
ATOM   1262  HB1 ALA B  42     110.770  97.110  85.910  1.00  0.00           H
ATOM   1263  HB2 ALA B  42     111.450  96.700  87.520  1.00  0.00           H
ATOM   1264  HB3 ALA B  42     112.440  96.470  86.020  1.00  0.00           H
ATOM   1265  C   ALA B  42     111.750  93.960  87.010  1.00  0.00           C
ATOM   1266  O   ALA B  42     112.700  93.410  86.450  1.00  0.00           O
ATOM   1267  N   NME B  43     111.450  93.660  88.280  1.00  0.00           N
ATOM   1268  HN  NME B  43     110.680  94.130  88.720  1.00  0.00           H
ATOM   1269  CH3 NME B  43     112.200  92.680  89.020  1.00  0.00           C
ATOM   1270 HH31 NME B  43     113.280  92.940  89.020  1.00  0.00           H
ATOM   1271 HH32 NME B  43     111.840  92.640  90.080  1.00  0.00           H
ATOM   1272 HH33 NME B  43     112.070  91.670  88.570  1.00  0.00           H
ATOM   1273  CH3 ACE C   0      85.970  33.820  94.020  1.00  0.00           C
ATOM   1274 HH31 ACE C   0      85.230  33.220  93.450  1.00  0.00           H
ATOM   1275 HH32 ACE C   0      86.980  33.360  93.890  1.00  0.00           H
ATOM   1276 HH33 ACE C   0      85.710  33.810  95.100  1.00  0.00           H
ATOM   1277  C   ACE C   0      86.000  35.220  93.530  1.00  0.00           C
ATOM   1278  O   ACE C   0      87.040  35.870  93.540  1.00  0.00           O
ATOM   1279  N   ASP C   1      84.840  35.700  93.060  1.00  0.00           N
ATOM   1280  HN  ASP C   1      84.030  35.130  93.100  1.00  0.00           H
ATOM   1281  CA  ASP C   1      84.660  37.030  92.510  1.00  0.00           C
ATOM   1282  HA  ASP C   1      85.590  37.300  92.030  1.00  0.00           H
ATOM   1283  CB  ASP C   1      83.480  36.990  91.500  1.00  0.00           C
ATOM   1284  HB1 ASP C   1      82.510  37.210  91.990  1.00  0.00           H
ATOM   1285  HB2 ASP C   1      83.430  35.960  91.070  1.00  0.00           H
ATOM   1286  CG  ASP C   1      83.690  37.920  90.330  1.00  0.00           C
ATOM   1287  OD1 ASP C   1      84.860  38.120  89.900  1.00  0.00           O
ATOM   1288  OD2 ASP C   1      82.670  38.320  89.710  1.00  0.00           O
ATOM   1289  C   ASP C   1      84.410  38.060  93.620  1.00  0.00           C
ATOM   1290  O   ASP C   1      83.860  37.730  94.670  1.00  0.00           O
ATOM   1291  N   ALA C   2      84.830  39.330  93.420  1.00  0.00           N
ATOM   1292  HN  ALA C   2      85.270  39.610  92.560  1.00  0.00           H
ATOM   1293  CA  ALA C   2      84.780  40.320  94.480  1.00  0.00           C
ATOM   1294  HA  ALA C   2      83.800  40.280  94.930  1.00  0.00           H
ATOM   1295  CB  ALA C   2      85.870  40.010  95.530  1.00  0.00           C
ATOM   1296  HB1 ALA C   2      85.730  38.990  95.960  1.00  0.00           H
ATOM   1297  HB2 ALA C   2      86.880  40.040  95.070  1.00  0.00           H
ATOM   1298  HB3 ALA C   2      85.840  40.730  96.370  1.00  0.00           H
ATOM   1299  C   ALA C   2      84.960  41.750  93.970  1.00  0.00           C
ATOM   1300  O   ALA C   2      85.890  42.450  94.370  1.00  0.00           O
ATOM   1301  N   GLU C   3      84.080  42.250  93.080  1.00  0.00           N
ATOM   1302  HN  GLU C   3      83.350  41.690  92.700  1.00  0.00           H
ATOM   1303  CA  GLU C   3      84.100  43.650  92.660  1.00  0.00           C
ATOM   1304  HA  GLU C   3      85.120  43.920  92.460  1.00  0.00           H
ATOM   1305  CB  GLU C   3      83.320  43.860  91.330  1.00  0.00           C
ATOM   1306  HB1 GLU C   3      82.320  43.390  91.450  1.00  0.00           H
ATOM   1307  HB2 GLU C   3      83.860  43.310  90.530  1.00  0.00           H
ATOM   1308  CG  GLU C   3      83.110  45.340  90.890  1.00  0.00           C
ATOM   1309  HG1 GLU C   3      84.090  45.850  90.760  1.00  0.00           H
ATOM   1310  HG2 GLU C   3      82.520  45.890  91.660  1.00  0.00           H
ATOM   1311  CD  GLU C   3      82.330  45.460  89.590  1.00  0.00           C
ATOM   1312  OE1 GLU C   3      81.260  44.800  89.490  1.00  0.00           O
ATOM   1313  OE2 GLU C   3      82.750  46.190  88.660  1.00  0.00           O
ATOM   1314  C   GLU C   3      83.600  44.620  93.740  1.00  0.00           C
ATOM   1315  O   GLU C   3      82.470  44.520  94.230  1.00  0.00           O
ATOM   1316  N   PHE C   4      84.430  45.610  94.130  1.00  0.00           N
ATOM   1317  HN  PHE C   4      85.380  45.630  93.800  1.00  0.00           H
ATOM   1318  CA  PHE C   4      84.050  46.630  95.080  1.00  0.00           C
ATOM   1319  HA  PHE C   4      83.000  46.530  95.330  1.00  0.00           H
ATOM   1320  CB  PHE C   4      84.850  46.530  96.410  1.00  0.00           C
ATOM   1321  HB1 PHE C   4      84.570  47.330  97.120  1.00  0.00           H
ATOM   1322  HB2 PHE C   4      85.940  46.600  96.200  1.00  0.00           H
ATOM   1323  CG  PHE C   4      84.570  45.200  97.080  1.00  0.00           C
ATOM   1324  CD1 PHE C   4      85.570  44.220  97.200  1.00  0.00           C
ATOM   1325  HD1 PHE C   4      86.540  44.390  96.770  1.00  0.00           H
ATOM   1326  CE1 PHE C   4      85.300  43.010  97.850  1.00  0.00           C
ATOM   1327  HE1 PHE C   4      86.080  42.270  97.940  1.00  0.00           H
ATOM   1328  CZ  PHE C   4      84.040  42.770  98.400  1.00  0.00           C
ATOM   1329  HZ  PHE C   4      83.840  41.840  98.910  1.00  0.00           H
ATOM   1330  CD2 PHE C   4      83.310  44.950  97.640  1.00  0.00           C
ATOM   1331  HD2 PHE C   4      82.530  45.700  97.560  1.00  0.00           H
ATOM   1332  CE2 PHE C   4      83.040  43.750  98.300  1.00  0.00           C
ATOM   1333  HE2 PHE C   4      82.060  43.570  98.730  1.00  0.00           H
ATOM   1334  C   PHE C   4      84.190  48.030  94.490  1.00  0.00           C
ATOM   1335  O   PHE C   4      85.290  48.520  94.210  1.00  0.00           O
ATOM   1336  N   ARG C   5      83.060  48.740  94.310  1.00  0.00           N
ATOM   1337  HN  ARG C   5      82.180  48.340  94.600  1.00  0.00           H
ATOM   1338  CA  ARG C   5      82.990  50.080  93.750  1.00  0.00           C
ATOM   1339  HA  ARG C   5      83.990  50.460  93.600  1.00  0.00           H
ATOM   1340  CB  ARG C   5      82.230  50.070  92.400  1.00  0.00           C
ATOM   1341  HB1 ARG C   5      81.150  49.860  92.580  1.00  0.00           H
ATOM   1342  HB2 ARG C   5      82.620  49.230  91.790  1.00  0.00           H
ATOM   1343  CG  ARG C   5      82.370  51.360  91.570  1.00  0.00           C
ATOM   1344  HG1 ARG C   5      83.440  51.450  91.270  1.00  0.00           H
ATOM   1345  HG2 ARG C   5      82.120  52.240  92.200  1.00  0.00           H
ATOM   1346  CD  ARG C   5      81.490  51.400  90.320  1.00  0.00           C
ATOM   1347  HD1 ARG C   5      80.420  51.420  90.600  1.00  0.00           H
ATOM   1348  HD2 ARG C   5      81.700  50.500  89.680  1.00  0.00           H
ATOM   1349  NE  ARG C   5      81.850  52.650  89.570  1.00  0.00           N
ATOM   1350  HE  ARG C   5      82.640  53.180  89.890  1.00  0.00           H
ATOM   1351  CZ  ARG C   5      81.440  52.890  88.330  1.00  0.00           C
ATOM   1352  NH1 ARG C   5      80.490  52.200  87.750  1.00  0.00           N
ATOM   1353 HH11 ARG C   5      79.940  51.550  88.290  1.00  0.00           H
ATOM   1354 HH12 ARG C   5      80.450  52.200  86.750  1.00  0.00           H
ATOM   1355  NH2 ARG C   5      82.000  53.850  87.620  1.00  0.00           N
ATOM   1356 HH21 ARG C   5      82.700  54.450  88.030  1.00  0.00           H
ATOM   1357 HH22 ARG C   5      81.600  54.090  86.740  1.00  0.00           H
ATOM   1358  C   ARG C   5      82.280  50.980  94.750  1.00  0.00           C
ATOM   1359  O   ARG C   5      81.300  50.570  95.370  1.00  0.00           O
ATOM   1360  N   HIS C   6      82.780  52.210  94.960  1.00  0.00           N
ATOM   1361  HN  HIS C   6      83.530  52.560  94.400  1.00  0.00           H
ATOM   1362  CA  HIS C   6      82.250  53.100  95.990  1.00  0.00           C
ATOM   1363  HA  HIS C   6      81.180  53.170  95.850  1.00  0.00           H
ATOM   1364  CB  HIS C   6      82.540  52.570  97.430  1.00  0.00           C
ATOM   1365  HB1 HIS C   6      82.710  53.360  98.180  1.00  0.00           H
ATOM   1366  HB2 HIS C   6      83.450  51.930  97.400  1.00  0.00           H
ATOM   1367  ND1 HIS C   6      80.210  52.420  98.310  1.00  0.00           N
ATOM   1368  CG  HIS C   6      81.400  51.780  98.010  1.00  0.00           C
ATOM   1369  CE1 HIS C   6      79.450  51.500  98.870  1.00  0.00           C
ATOM   1370  HE1 HIS C   6      78.420  51.640  99.200  1.00  0.00           H
ATOM   1371  NE2 HIS C   6      80.110  50.320  98.970  1.00  0.00           N
ATOM   1372  HE2 HIS C   6      79.750  49.470  99.390  1.00  0.00           H
ATOM   1373  CD2 HIS C   6      81.360  50.490  98.430  1.00  0.00           C
ATOM   1374  HD2 HIS C   6      82.130  49.740  98.390  1.00  0.00           H
ATOM   1375  C   HIS C   6      82.770  54.530  95.860  1.00  0.00           C
ATOM   1376  O   HIS C   6      83.440  55.050  96.740  1.00  0.00           O
ATOM   1377  N   ASP C   7      82.440  55.210  94.740  1.00  0.00           N
ATOM   1378  HN  ASP C   7      81.890  54.790  94.010  1.00  0.00           H
ATOM   1379  CA  ASP C   7      82.750  56.620  94.560  1.00  0.00           C
ATOM   1380  HA  ASP C   7      83.810  56.720  94.740  1.00  0.00           H
ATOM   1381  CB  ASP C   7      82.460  57.030  93.090  1.00  0.00           C
ATOM   1382  HB1 ASP C   7      81.360  57.070  92.920  1.00  0.00           H
ATOM   1383  HB2 ASP C   7      82.890  56.280  92.400  1.00  0.00           H
ATOM   1384  CG  ASP C   7      83.060  58.370  92.720  1.00  0.00           C
ATOM   1385  OD1 ASP C   7      83.980  58.850  93.430  1.00  0.00           O
ATOM   1386  OD2 ASP C   7      82.680  58.930  91.660  1.00  0.00           O
ATOM   1387  C   ASP C   7      82.040  57.530  95.580  1.00  0.00           C
ATOM   1388  O   ASP C   7      80.960  57.210  96.090  1.00  0.00           O
ATOM   1389  N   SER C   8      82.630  58.690  95.930  1.00  0.00           N
ATOM   1390  HN  SER C   8      83.460  58.980  95.450  1.00  0.00           H
ATOM   1391  CA  SER C   8      81.980  59.640  96.830  1.00  0.00           C
ATOM   1392  HA  SER C   8      80.910  59.560  96.680  1.00  0.00           H
ATOM   1393  CB  SER C   8      82.280  59.370  98.340  1.00  0.00           C
ATOM   1394  HB1 SER C   8      82.180  58.280  98.530  1.00  0.00           H
ATOM   1395  HB2 SER C   8      81.490  59.880  98.940  1.00  0.00           H
ATOM   1396  OG  SER C   8      83.560  59.820  98.810  1.00  0.00           O
ATOM   1397  HG1 SER C   8      84.250  59.470  98.200  1.00  0.00           H
ATOM   1398  C   SER C   8      82.350  61.060  96.450  1.00  0.00           C
ATOM   1399  O   SER C   8      83.490  61.380  96.120  1.00  0.00           O
ATOM   1400  N   GLY C   9      81.350  61.980  96.480  1.00  0.00           N
ATOM   1401  HN  GLY C   9      80.420  61.700  96.680  1.00  0.00           H
ATOM   1402  CA  GLY C   9      81.560  63.370  96.100  1.00  0.00           C
ATOM   1403  HA1 GLY C   9      82.570  63.660  96.350  1.00  0.00           H
ATOM   1404  HA2 GLY C   9      81.350  63.440  95.040  1.00  0.00           H
ATOM   1405  C   GLY C   9      80.620  64.310  96.800  1.00  0.00           C
ATOM   1406  O   GLY C   9      79.410  64.180  96.700  1.00  0.00           O
ATOM   1407  N   TYR C  10      81.180  65.300  97.520  1.00  0.00           N
ATOM   1408  HN  TYR C  10      82.190  65.410  97.490  1.00  0.00           H
ATOM   1409  CA  TYR C  10      80.480  66.190  98.420  1.00  0.00           C
ATOM   1410  HA  TYR C  10      79.410  66.040  98.310  1.00  0.00           H
ATOM   1411  CB  TYR C  10      80.890  65.910  99.890  1.00  0.00           C
ATOM   1412  HB1 TYR C  10      80.350  66.570 100.600  1.00  0.00           H
ATOM   1413  HB2 TYR C  10      81.980  66.050 100.020  1.00  0.00           H
ATOM   1414  CG  TYR C  10      80.530  64.490 100.250  1.00  0.00           C
ATOM   1415  CD1 TYR C  10      79.180  64.140 100.410  1.00  0.00           C
ATOM   1416  HD1 TYR C  10      78.410  64.880 100.270  1.00  0.00           H
ATOM   1417  CE1 TYR C  10      78.820  62.830 100.750  1.00  0.00           C
ATOM   1418  HE1 TYR C  10      77.780  62.570 100.880  1.00  0.00           H
ATOM   1419  CZ  TYR C  10      79.810  61.860 100.930  1.00  0.00           C
ATOM   1420  OH  TYR C  10      79.450  60.560 101.350  1.00  0.00           O
ATOM   1421  HH  TYR C  10      80.130  59.950 101.040  1.00  0.00           H
ATOM   1422  CD2 TYR C  10      81.520  63.510 100.420  1.00  0.00           C
ATOM   1423  HD2 TYR C  10      82.560  63.760 100.290  1.00  0.00           H
ATOM   1424  CE2 TYR C  10      81.160  62.190 100.750  1.00  0.00           C
ATOM   1425  HE2 TYR C  10      81.930  61.450 100.890  1.00  0.00           H
ATOM   1426  C   TYR C  10      80.720  67.660  98.090  1.00  0.00           C
ATOM   1427  O   TYR C  10      80.590  68.530  98.950  1.00  0.00           O
ATOM   1428  N   GLU C  11      81.070  67.980  96.830  1.00  0.00           N
ATOM   1429  HN  GLU C  11      81.210  67.240  96.170  1.00  0.00           H
ATOM   1430  CA  GLU C  11      81.250  69.330  96.330  1.00  0.00           C
ATOM   1431  HA  GLU C  11      82.040  69.770  96.900  1.00  0.00           H
ATOM   1432  CB  GLU C  11      81.720  69.290  94.840  1.00  0.00           C
ATOM   1433  HB1 GLU C  11      81.150  70.030  94.240  1.00  0.00           H
ATOM   1434  HB2 GLU C  11      81.460  68.300  94.420  1.00  0.00           H
ATOM   1435  CG  GLU C  11      83.240  69.570  94.570  1.00  0.00           C
ATOM   1436  HG1 GLU C  11      83.450  70.610  94.860  1.00  0.00           H
ATOM   1437  HG2 GLU C  11      83.410  69.500  93.470  1.00  0.00           H
ATOM   1438  CD  GLU C  11      84.320  68.730  95.230  1.00  0.00           C
ATOM   1439  OE1 GLU C  11      85.150  69.290  96.010  1.00  0.00           O
ATOM   1440  OE2 GLU C  11      84.440  67.520  94.910  1.00  0.00           O
ATOM   1441  C   GLU C  11      80.020  70.250  96.540  1.00  0.00           C
ATOM   1442  O   GLU C  11      78.870  69.840  96.390  1.00  0.00           O
ATOM   1443  N   VAL C  12      80.260  71.530  96.920  1.00  0.00           N
ATOM   1444  HN  VAL C  12      81.180  71.920  96.880  1.00  0.00           H
ATOM   1445  CA  VAL C  12      79.240  72.430  97.460  1.00  0.00           C
ATOM   1446  HA  VAL C  12      78.260  72.020  97.290  1.00  0.00           H
ATOM   1447  CB  VAL C  12      79.450  72.580  98.980  1.00  0.00           C
ATOM   1448  HB  VAL C  12      79.490  71.550  99.400  1.00  0.00           H
ATOM   1449  CG1 VAL C  12      80.790  73.270  99.300  1.00  0.00           C
ATOM   1450 HG11 VAL C  12      80.940  73.310 100.400  1.00  0.00           H
ATOM   1451 HG12 VAL C  12      81.650  72.720  98.860  1.00  0.00           H
ATOM   1452 HG13 VAL C  12      80.810  74.310  98.910  1.00  0.00           H
ATOM   1453  CG2 VAL C  12      78.260  73.300  99.660  1.00  0.00           C
ATOM   1454 HG21 VAL C  12      78.380  73.250 100.770  1.00  0.00           H
ATOM   1455 HG22 VAL C  12      78.230  74.380  99.390  1.00  0.00           H
ATOM   1456 HG23 VAL C  12      77.300  72.820  99.380  1.00  0.00           H
ATOM   1457  C   VAL C  12      79.290  73.780  96.740  1.00  0.00           C
ATOM   1458  O   VAL C  12      80.300  74.140  96.150  1.00  0.00           O
ATOM   1459  N   HIS C  13      78.190  74.570  96.750  1.00  0.00           N
ATOM   1460  HN  HIS C  13      77.400  74.330  97.310  1.00  0.00           H
ATOM   1461  CA  HIS C  13      77.990  75.800  95.980  1.00  0.00           C
ATOM   1462  HA  HIS C  13      78.270  75.580  94.960  1.00  0.00           H
ATOM   1463  CB  HIS C  13      76.490  76.180  96.000  1.00  0.00           C
ATOM   1464  HB1 HIS C  13      75.920  75.410  95.430  1.00  0.00           H
ATOM   1465  HB2 HIS C  13      76.310  77.150  95.480  1.00  0.00           H
ATOM   1466  ND1 HIS C  13      75.550  75.070  98.040  1.00  0.00           N
ATOM   1467  CG  HIS C  13      75.870  76.240  97.370  1.00  0.00           C
ATOM   1468  CE1 HIS C  13      74.900  75.460  99.120  1.00  0.00           C
ATOM   1469  HE1 HIS C  13      74.490  74.790  99.890  1.00  0.00           H
ATOM   1470  NE2 HIS C  13      74.780  76.810  99.190  1.00  0.00           N
ATOM   1471  HE2 HIS C  13      74.290  77.330  99.890  1.00  0.00           H
ATOM   1472  CD2 HIS C  13      75.400  77.320  98.060  1.00  0.00           C
ATOM   1473  HD2 HIS C  13      75.450  78.370  97.820  1.00  0.00           H
ATOM   1474  C   HIS C  13      78.840  77.020  96.380  1.00  0.00           C
ATOM   1475  O   HIS C  13      78.340  78.140  96.520  1.00  0.00           O
ATOM   1476  N   HIS C  14      80.150  76.820  96.530  1.00  0.00           N
ATOM   1477  HN  HIS C  14      80.500  75.900  96.320  1.00  0.00           H
ATOM   1478  CA  HIS C  14      81.110  77.770  97.040  1.00  0.00           C
ATOM   1479  HA  HIS C  14      80.680  78.770  97.010  1.00  0.00           H
ATOM   1480  CB  HIS C  14      81.510  77.420  98.500  1.00  0.00           C
ATOM   1481  HB1 HIS C  14      82.330  78.070  98.840  1.00  0.00           H
ATOM   1482  HB2 HIS C  14      81.860  76.370  98.540  1.00  0.00           H
ATOM   1483  ND1 HIS C  14      79.590  78.700  99.440  1.00  0.00           N
ATOM   1484  CG  HIS C  14      80.370  77.560  99.460  1.00  0.00           C
ATOM   1485  CE1 HIS C  14      78.670  78.500 100.360  1.00  0.00           C
ATOM   1486  HE1 HIS C  14      77.870  79.200 100.610  1.00  0.00           H
ATOM   1487  NE2 HIS C  14      78.820  77.320 100.980  1.00  0.00           N
ATOM   1488  HE2 HIS C  14      78.300  77.020 101.800  1.00  0.00           H
ATOM   1489  CD2 HIS C  14      79.910  76.700 100.410  1.00  0.00           C
ATOM   1490  HD2 HIS C  14      80.290  75.740 100.720  1.00  0.00           H
ATOM   1491  C   HIS C  14      82.350  77.810  96.170  1.00  0.00           C
ATOM   1492  O   HIS C  14      82.580  76.940  95.340  1.00  0.00           O
ATOM   1493  N   GLN C  15      83.180  78.860  96.340  1.00  0.00           N
ATOM   1494  HN  GLN C  15      83.040  79.520  97.080  1.00  0.00           H
ATOM   1495  CA  GLN C  15      84.330  79.100  95.500  1.00  0.00           C
ATOM   1496  HA  GLN C  15      84.470  78.280  94.810  1.00  0.00           H
ATOM   1497  CB  GLN C  15      84.140  80.400  94.680  1.00  0.00           C
ATOM   1498  HB1 GLN C  15      83.180  80.290  94.130  1.00  0.00           H
ATOM   1499  HB2 GLN C  15      84.940  80.490  93.900  1.00  0.00           H
ATOM   1500  CG  GLN C  15      84.050  81.690  95.530  1.00  0.00           C
ATOM   1501  HG1 GLN C  15      83.800  81.440  96.580  1.00  0.00           H
ATOM   1502  HG2 GLN C  15      83.220  82.320  95.150  1.00  0.00           H
ATOM   1503  CD  GLN C  15      85.350  82.500  95.550  1.00  0.00           C
ATOM   1504  OE1 GLN C  15      86.460  81.990  95.360  1.00  0.00           O
ATOM   1505  NE2 GLN C  15      85.230  83.820  95.790  1.00  0.00           N
ATOM   1506 HE21 GLN C  15      84.340  84.260  95.700  1.00  0.00           H
ATOM   1507 HE22 GLN C  15      86.060  84.360  95.810  1.00  0.00           H
ATOM   1508  C   GLN C  15      85.610  79.180  96.320  1.00  0.00           C
ATOM   1509  O   GLN C  15      85.630  79.650  97.460  1.00  0.00           O
ATOM   1510  N   LYS C  16      86.720  78.690  95.750  1.00  0.00           N
ATOM   1511  HN  LYS C  16      86.670  78.260  94.850  1.00  0.00           H
ATOM   1512  CA  LYS C  16      88.010  78.780  96.400  1.00  0.00           C
ATOM   1513  HA  LYS C  16      88.000  79.610  97.100  1.00  0.00           H
ATOM   1514  CB  LYS C  16      88.360  77.460  97.150  1.00  0.00           C
ATOM   1515  HB1 LYS C  16      89.360  77.550  97.620  1.00  0.00           H
ATOM   1516  HB2 LYS C  16      88.390  76.630  96.410  1.00  0.00           H
ATOM   1517  CG  LYS C  16      87.340  77.100  98.250  1.00  0.00           C
ATOM   1518  HG1 LYS C  16      86.330  76.960  97.790  1.00  0.00           H
ATOM   1519  HG2 LYS C  16      87.250  77.950  98.960  1.00  0.00           H
ATOM   1520  CD  LYS C  16      87.690  75.810  99.010  1.00  0.00           C
ATOM   1521  HD1 LYS C  16      87.720  74.980  98.280  1.00  0.00           H
ATOM   1522  HD2 LYS C  16      88.700  75.940  99.440  1.00  0.00           H
ATOM   1523  CE  LYS C  16      86.670  75.490 100.110  1.00  0.00           C
ATOM   1524  HE1 LYS C  16      85.660  75.310  99.680  1.00  0.00           H
ATOM   1525  HE2 LYS C  16      86.610  76.330 100.840  1.00  0.00           H
ATOM   1526  NZ  LYS C  16      87.080  74.280 100.850  1.00  0.00           N
ATOM   1527  HZ1 LYS C  16      86.540  74.140 101.730  1.00  0.00           H
ATOM   1528  HZ2 LYS C  16      86.990  73.400 100.300  1.00  0.00           H
ATOM   1529  HZ3 LYS C  16      88.100  74.360 101.130  1.00  0.00           H
ATOM   1530  C   LYS C  16      89.090  79.090  95.390  1.00  0.00           C
ATOM   1531  O   LYS C  16      89.190  78.430  94.350  1.00  0.00           O
ATOM   1532  N   LEU C  17      89.920  80.120  95.650  1.00  0.00           N
ATOM   1533  HN  LEU C  17      89.770  80.720  96.450  1.00  0.00           H
ATOM   1534  CA  LEU C  17      91.030  80.510  94.800  1.00  0.00           C
ATOM   1535  HA  LEU C  17      91.110  79.820  93.970  1.00  0.00           H
ATOM   1536  CB  LEU C  17      90.800  81.940  94.260  1.00  0.00           C
ATOM   1537  HB1 LEU C  17      91.160  82.710  94.990  1.00  0.00           H
ATOM   1538  HB2 LEU C  17      89.710  82.090  94.180  1.00  0.00           H
ATOM   1539  CG  LEU C  17      91.400  82.230  92.870  1.00  0.00           C
ATOM   1540  HG  LEU C  17      90.860  81.590  92.130  1.00  0.00           H
ATOM   1541  CD1 LEU C  17      91.190  83.710  92.490  1.00  0.00           C
ATOM   1542 HD11 LEU C  17      91.660  83.940  91.510  1.00  0.00           H
ATOM   1543 HD12 LEU C  17      90.110  83.950  92.440  1.00  0.00           H
ATOM   1544 HD13 LEU C  17      91.670  84.360  93.260  1.00  0.00           H
ATOM   1545  CD2 LEU C  17      92.890  81.890  92.750  1.00  0.00           C
ATOM   1546 HD21 LEU C  17      93.280  82.190  91.760  1.00  0.00           H
ATOM   1547 HD22 LEU C  17      93.480  82.410  93.530  1.00  0.00           H
ATOM   1548 HD23 LEU C  17      93.050  80.790  92.850  1.00  0.00           H
ATOM   1549  C   LEU C  17      92.310  80.440  95.620  1.00  0.00           C
ATOM   1550  O   LEU C  17      92.530  81.240  96.530  1.00  0.00           O
ATOM   1551  N   VAL C  18      93.220  79.500  95.300  1.00  0.00           N
ATOM   1552  HN  VAL C  18      93.050  78.870  94.540  1.00  0.00           H
ATOM   1553  CA  VAL C  18      94.460  79.320  96.050  1.00  0.00           C
ATOM   1554  HA  VAL C  18      94.550  80.090  96.800  1.00  0.00           H
ATOM   1555  CB  VAL C  18      94.530  77.970  96.760  1.00  0.00           C
ATOM   1556  HB  VAL C  18      94.610  77.150  96.010  1.00  0.00           H
ATOM   1557  CG1 VAL C  18      95.770  77.930  97.680  1.00  0.00           C
ATOM   1558 HG11 VAL C  18      95.830  76.940  98.180  1.00  0.00           H
ATOM   1559 HG12 VAL C  18      96.710  78.070  97.110  1.00  0.00           H
ATOM   1560 HG13 VAL C  18      95.710  78.710  98.460  1.00  0.00           H
ATOM   1561  CG2 VAL C  18      93.260  77.750  97.600  1.00  0.00           C
ATOM   1562 HG21 VAL C  18      93.360  76.810  98.180  1.00  0.00           H
ATOM   1563 HG22 VAL C  18      93.110  78.590  98.310  1.00  0.00           H
ATOM   1564 HG23 VAL C  18      92.360  77.660  96.960  1.00  0.00           H
ATOM   1565  C   VAL C  18      95.650  79.490  95.120  1.00  0.00           C
ATOM   1566  O   VAL C  18      95.760  78.810  94.090  1.00  0.00           O
ATOM   1567  N   PHE C  19      96.560  80.430  95.450  1.00  0.00           N
ATOM   1568  HN  PHE C  19      96.450  81.010  96.250  1.00  0.00           H
ATOM   1569  CA  PHE C  19      97.750  80.700  94.670  1.00  0.00           C
ATOM   1570  HA  PHE C  19      97.920  79.900  93.950  1.00  0.00           H
ATOM   1571  CB  PHE C  19      97.560  82.050  93.930  1.00  0.00           C
ATOM   1572  HB1 PHE C  19      97.510  82.890  94.660  1.00  0.00           H
ATOM   1573  HB2 PHE C  19      96.580  82.020  93.400  1.00  0.00           H
ATOM   1574  CG  PHE C  19      98.640  82.370  92.920  1.00  0.00           C
ATOM   1575  CD1 PHE C  19      99.900  82.820  93.320  1.00  0.00           C
ATOM   1576  HD1 PHE C  19     100.140  82.890  94.370  1.00  0.00           H
ATOM   1577  CE1 PHE C  19     100.870  83.190  92.380  1.00  0.00           C
ATOM   1578  HE1 PHE C  19     101.840  83.530  92.720  1.00  0.00           H
ATOM   1579  CZ  PHE C  19     100.580  83.140  91.020  1.00  0.00           C
ATOM   1580  HZ  PHE C  19     101.310  83.460  90.290  1.00  0.00           H
ATOM   1581  CD2 PHE C  19      98.360  82.320  91.540  1.00  0.00           C
ATOM   1582  HD2 PHE C  19      97.380  81.980  91.210  1.00  0.00           H
ATOM   1583  CE2 PHE C  19      99.320  82.720  90.600  1.00  0.00           C
ATOM   1584  HE2 PHE C  19      99.080  82.720  89.540  1.00  0.00           H
ATOM   1585  C   PHE C  19      98.950  80.730  95.620  1.00  0.00           C
ATOM   1586  O   PHE C  19      99.010  81.560  96.530  1.00  0.00           O
ATOM   1587  N   PHE C  20      99.930  79.810  95.420  1.00  0.00           N
ATOM   1588  HN  PHE C  20      99.810  79.140  94.690  1.00  0.00           H
ATOM   1589  CA  PHE C  20     101.130  79.670  96.220  1.00  0.00           C
ATOM   1590  HA  PHE C  20     101.570  78.730  95.910  1.00  0.00           H
ATOM   1591  CB  PHE C  20     102.220  80.760  95.960  1.00  0.00           C
ATOM   1592  HB1 PHE C  20     102.960  80.770  96.790  1.00  0.00           H
ATOM   1593  HB2 PHE C  20     101.700  81.730  95.950  1.00  0.00           H
ATOM   1594  CG  PHE C  20     102.990  80.610  94.660  1.00  0.00           C
ATOM   1595  CD1 PHE C  20     102.370  80.480  93.410  1.00  0.00           C
ATOM   1596  HD1 PHE C  20     101.290  80.450  93.340  1.00  0.00           H
ATOM   1597  CE1 PHE C  20     103.120  80.420  92.230  1.00  0.00           C
ATOM   1598  HE1 PHE C  20     102.610  80.340  91.280  1.00  0.00           H
ATOM   1599  CZ  PHE C  20     104.510  80.450  92.280  1.00  0.00           C
ATOM   1600  HZ  PHE C  20     105.090  80.350  91.370  1.00  0.00           H
ATOM   1601  CD2 PHE C  20     104.400  80.680  94.680  1.00  0.00           C
ATOM   1602  HD2 PHE C  20     104.900  80.820  95.630  1.00  0.00           H
ATOM   1603  CE2 PHE C  20     105.160  80.570  93.510  1.00  0.00           C
ATOM   1604  HE2 PHE C  20     106.240  80.570  93.570  1.00  0.00           H
ATOM   1605  C   PHE C  20     100.890  79.480  97.730  1.00  0.00           C
ATOM   1606  O   PHE C  20     101.180  80.340  98.560  1.00  0.00           O
ATOM   1607  N   ALA C  21     100.370  78.300  98.100  1.00  0.00           N
ATOM   1608  HN  ALA C  21     100.000  77.670  97.410  1.00  0.00           H
ATOM   1609  CA  ALA C  21     100.200  77.920  99.480  1.00  0.00           C
ATOM   1610  HA  ALA C  21     100.820  78.540 100.120  1.00  0.00           H
ATOM   1611  CB  ALA C  21      98.730  78.080  99.910  1.00  0.00           C
ATOM   1612  HB1 ALA C  21      98.410  79.130  99.770  1.00  0.00           H
ATOM   1613  HB2 ALA C  21      98.070  77.430  99.300  1.00  0.00           H
ATOM   1614  HB3 ALA C  21      98.610  77.810 100.980  1.00  0.00           H
ATOM   1615  C   ALA C  21     100.680  76.490  99.700  1.00  0.00           C
ATOM   1616  O   ALA C  21      99.910  75.620 100.090  1.00  0.00           O
ATOM   1617  N   GLU C  22     101.990  76.260  99.460  1.00  0.00           N
ATOM   1618  HN  GLU C  22     102.580  76.990  99.130  1.00  0.00           H
ATOM   1619  CA  GLU C  22     102.750  75.090  99.860  1.00  0.00           C
ATOM   1620  HA  GLU C  22     102.520  74.850 100.890  1.00  0.00           H
ATOM   1621  CB  GLU C  22     102.510  73.860  98.950  1.00  0.00           C
ATOM   1622  HB1 GLU C  22     103.330  73.770  98.200  1.00  0.00           H
ATOM   1623  HB2 GLU C  22     101.570  74.020  98.370  1.00  0.00           H
ATOM   1624  CG  GLU C  22     102.380  72.510  99.720  1.00  0.00           C
ATOM   1625  HG1 GLU C  22     103.120  72.470 100.550  1.00  0.00           H
ATOM   1626  HG2 GLU C  22     102.600  71.680  99.020  1.00  0.00           H
ATOM   1627  CD  GLU C  22     100.980  72.230 100.280  1.00  0.00           C
ATOM   1628  OE1 GLU C  22     100.020  72.130  99.490  1.00  0.00           O
ATOM   1629  OE2 GLU C  22     100.830  72.070 101.520  1.00  0.00           O
ATOM   1630  C   GLU C  22     104.180  75.650  99.820  1.00  0.00           C
ATOM   1631  O   GLU C  22     104.330  76.830  99.510  1.00  0.00           O
ATOM   1632  N   ASP C  23     105.250  74.880 100.160  1.00  0.00           N
ATOM   1633  HN  ASP C  23     105.120  73.930 100.420  1.00  0.00           H
ATOM   1634  CA  ASP C  23     106.640  75.360 100.220  1.00  0.00           C
ATOM   1635  HA  ASP C  23     106.650  76.180 100.940  1.00  0.00           H
ATOM   1636  CB  ASP C  23     107.500  74.190 100.800  1.00  0.00           C
ATOM   1637  HB1 ASP C  23     107.450  73.340 100.080  1.00  0.00           H
ATOM   1638  HB2 ASP C  23     107.050  73.860 101.760  1.00  0.00           H
ATOM   1639  CG  ASP C  23     108.980  74.460 101.070  1.00  0.00           C
ATOM   1640  OD1 ASP C  23     109.450  75.620 101.000  1.00  0.00           O
ATOM   1641  OD2 ASP C  23     109.680  73.470 101.400  1.00  0.00           O
ATOM   1642  C   ASP C  23     107.200  75.940  98.900  1.00  0.00           C
ATOM   1643  O   ASP C  23     107.060  75.340  97.830  1.00  0.00           O
ATOM   1644  N   VAL C  24     107.850  77.130  98.950  1.00  0.00           N
ATOM   1645  HN  VAL C  24     107.990  77.550  99.840  1.00  0.00           H
ATOM   1646  CA  VAL C  24     108.310  77.860  97.760  1.00  0.00           C
ATOM   1647  HA  VAL C  24     108.340  77.180  96.920  1.00  0.00           H
ATOM   1648  CB  VAL C  24     107.400  79.050  97.420  1.00  0.00           C
ATOM   1649  HB  VAL C  24     107.320  79.690  98.330  1.00  0.00           H
ATOM   1650  CG1 VAL C  24     107.940  79.890  96.240  1.00  0.00           C
ATOM   1651 HG11 VAL C  24     107.210  80.680  95.980  1.00  0.00           H
ATOM   1652 HG12 VAL C  24     108.900  80.400  96.510  1.00  0.00           H
ATOM   1653 HG13 VAL C  24     108.110  79.250  95.360  1.00  0.00           H
ATOM   1654  CG2 VAL C  24     105.980  78.550  97.080  1.00  0.00           C
ATOM   1655 HG21 VAL C  24     105.260  79.390  97.060  1.00  0.00           H
ATOM   1656 HG22 VAL C  24     105.960  78.030  96.100  1.00  0.00           H
ATOM   1657 HG23 VAL C  24     105.610  77.840  97.840  1.00  0.00           H
ATOM   1658  C   VAL C  24     109.730  78.390  97.930  1.00  0.00           C
ATOM   1659  O   VAL C  24     110.030  79.190  98.810  1.00  0.00           O
ATOM   1660  N   GLY C  25     110.660  77.990  97.030  1.00  0.00           N
ATOM   1661  HN  GLY C  25     110.420  77.290  96.340  1.00  0.00           H
ATOM   1662  CA  GLY C  25     112.060  78.420  97.080  1.00  0.00           C
ATOM   1663  HA1 GLY C  25     112.380  78.460  98.110  1.00  0.00           H
ATOM   1664  HA2 GLY C  25     112.620  77.690  96.510  1.00  0.00           H
ATOM   1665  C   GLY C  25     112.350  79.770  96.480  1.00  0.00           C
ATOM   1666  O   GLY C  25     112.750  80.700  97.180  1.00  0.00           O
ATOM   1667  N   SER C  26     112.180  79.950  95.150  1.00  0.00           N
ATOM   1668  HN  SER C  26     111.870  79.190  94.560  1.00  0.00           H
ATOM   1669  CA  SER C  26     112.470  81.230  94.500  1.00  0.00           C
ATOM   1670  HA  SER C  26     112.470  82.010  95.250  1.00  0.00           H
ATOM   1671  CB  SER C  26     113.870  81.260  93.800  1.00  0.00           C
ATOM   1672  HB1 SER C  26     113.920  80.420  93.080  1.00  0.00           H
ATOM   1673  HB2 SER C  26     114.640  81.090  94.580  1.00  0.00           H
ATOM   1674  OG  SER C  26     114.140  82.510  93.140  1.00  0.00           O
ATOM   1675  HG1 SER C  26     114.490  82.270  92.250  1.00  0.00           H
ATOM   1676  C   SER C  26     111.410  81.620  93.510  1.00  0.00           C
ATOM   1677  O   SER C  26     111.200  80.990  92.470  1.00  0.00           O
ATOM   1678  N   ASN C  27     110.710  82.740  93.770  1.00  0.00           N
ATOM   1679  HN  ASN C  27     110.840  83.210  94.650  1.00  0.00           H
ATOM   1680  CA  ASN C  27     109.700  83.250  92.880  1.00  0.00           C
ATOM   1681  HA  ASN C  27     109.630  82.640  91.990  1.00  0.00           H
ATOM   1682  CB  ASN C  27     108.340  83.210  93.620  1.00  0.00           C
ATOM   1683  HB1 ASN C  27     108.440  83.730  94.600  1.00  0.00           H
ATOM   1684  HB2 ASN C  27     108.060  82.150  93.830  1.00  0.00           H
ATOM   1685  CG  ASN C  27     107.210  83.890  92.860  1.00  0.00           C
ATOM   1686  OD1 ASN C  27     106.660  84.880  93.320  1.00  0.00           O
ATOM   1687  ND2 ASN C  27     106.830  83.350  91.680  1.00  0.00           N
ATOM   1688 HD21 ASN C  27     107.140  82.440  91.430  1.00  0.00           H
ATOM   1689 HD22 ASN C  27     106.120  83.830  91.170  1.00  0.00           H
ATOM   1690  C   ASN C  27     110.090  84.650  92.420  1.00  0.00           C
ATOM   1691  O   ASN C  27     110.300  85.560  93.220  1.00  0.00           O
ATOM   1692  N   LYS C  28     110.210  84.860  91.090  1.00  0.00           N
ATOM   1693  HN  LYS C  28     110.140  84.100  90.440  1.00  0.00           H
ATOM   1694  CA  LYS C  28     110.440  86.170  90.530  1.00  0.00           C
ATOM   1695  HA  LYS C  28     110.510  86.920  91.310  1.00  0.00           H
ATOM   1696  CB  LYS C  28     111.770  86.200  89.720  1.00  0.00           C
ATOM   1697  HB1 LYS C  28     111.670  85.550  88.820  1.00  0.00           H
ATOM   1698  HB2 LYS C  28     112.570  85.750  90.360  1.00  0.00           H
ATOM   1699  CG  LYS C  28     112.230  87.620  89.320  1.00  0.00           C
ATOM   1700  HG1 LYS C  28     112.380  88.220  90.240  1.00  0.00           H
ATOM   1701  HG2 LYS C  28     111.400  88.090  88.760  1.00  0.00           H
ATOM   1702  CD  LYS C  28     113.510  87.670  88.470  1.00  0.00           C
ATOM   1703  HD1 LYS C  28     114.370  87.330  89.090  1.00  0.00           H
ATOM   1704  HD2 LYS C  28     113.410  86.960  87.620  1.00  0.00           H
ATOM   1705  CE  LYS C  28     113.770  89.090  87.920  1.00  0.00           C
ATOM   1706  HE1 LYS C  28     113.870  89.810  88.770  1.00  0.00           H
ATOM   1707  HE2 LYS C  28     112.920  89.410  87.290  1.00  0.00           H
ATOM   1708  NZ  LYS C  28     115.000  89.190  87.110  1.00  0.00           N
ATOM   1709  HZ1 LYS C  28     114.990  90.130  86.630  1.00  0.00           H
ATOM   1710  HZ2 LYS C  28     115.860  89.110  87.700  1.00  0.00           H
ATOM   1711  HZ3 LYS C  28     115.050  88.470  86.360  1.00  0.00           H
ATOM   1712  C   LYS C  28     109.240  86.520  89.660  1.00  0.00           C
ATOM   1713  O   LYS C  28     109.050  85.990  88.560  1.00  0.00           O
ATOM   1714  N   GLY C  29     108.390  87.450  90.160  1.00  0.00           N
ATOM   1715  HN  GLY C  29     108.580  87.850  91.060  1.00  0.00           H
ATOM   1716  CA  GLY C  29     107.180  87.940  89.500  1.00  0.00           C
ATOM   1717  HA1 GLY C  29     106.970  88.900  89.930  1.00  0.00           H
ATOM   1718  HA2 GLY C  29     107.360  87.990  88.430  1.00  0.00           H
ATOM   1719  C   GLY C  29     105.950  87.080  89.680  1.00  0.00           C
ATOM   1720  O   GLY C  29     105.860  85.960  89.170  1.00  0.00           O
ATOM   1721  N   ALA C  30     104.930  87.640  90.350  1.00  0.00           N
ATOM   1722  HN  ALA C  30     105.030  88.500  90.850  1.00  0.00           H
ATOM   1723  CA  ALA C  30     103.620  87.040  90.450  1.00  0.00           C
ATOM   1724  HA  ALA C  30     103.420  86.440  89.570  1.00  0.00           H
ATOM   1725  CB  ALA C  30     103.530  86.150  91.710  1.00  0.00           C
ATOM   1726  HB1 ALA C  30     104.300  85.350  91.650  1.00  0.00           H
ATOM   1727  HB2 ALA C  30     103.720  86.750  92.630  1.00  0.00           H
ATOM   1728  HB3 ALA C  30     102.530  85.680  91.800  1.00  0.00           H
ATOM   1729  C   ALA C  30     102.540  88.110  90.510  1.00  0.00           C
ATOM   1730  O   ALA C  30     102.700  89.140  91.170  1.00  0.00           O
ATOM   1731  N   ILE C  31     101.410  87.900  89.810  1.00  0.00           N
ATOM   1732  HN  ILE C  31     101.270  87.040  89.310  1.00  0.00           H
ATOM   1733  CA  ILE C  31     100.280  88.810  89.850  1.00  0.00           C
ATOM   1734  HA  ILE C  31     100.250  89.250  90.840  1.00  0.00           H
ATOM   1735  CB  ILE C  31     100.390  89.960  88.850  1.00  0.00           C
ATOM   1736  HB  ILE C  31     101.290  90.550  89.140  1.00  0.00           H
ATOM   1737  CG2 ILE C  31     100.610  89.410  87.420  1.00  0.00           C
ATOM   1738 HG21 ILE C  31     100.770  90.240  86.710  1.00  0.00           H
ATOM   1739 HG22 ILE C  31     101.510  88.760  87.380  1.00  0.00           H
ATOM   1740 HG23 ILE C  31      99.730  88.830  87.090  1.00  0.00           H
ATOM   1741  CG1 ILE C  31      99.160  90.910  88.930  1.00  0.00           C
ATOM   1742 HG11 ILE C  31      98.930  91.090  90.010  1.00  0.00           H
ATOM   1743 HG12 ILE C  31      98.270  90.420  88.480  1.00  0.00           H
ATOM   1744  CD  ILE C  31      99.370  92.280  88.280  1.00  0.00           C
ATOM   1745  HD1 ILE C  31      98.480  92.920  88.470  1.00  0.00           H
ATOM   1746  HD2 ILE C  31     100.260  92.780  88.700  1.00  0.00           H
ATOM   1747  HD3 ILE C  31      99.490  92.180  87.180  1.00  0.00           H
ATOM   1748  C   ILE C  31      98.950  88.080  89.700  1.00  0.00           C
ATOM   1749  O   ILE C  31      98.760  87.230  88.830  1.00  0.00           O
ATOM   1750  N   ILE C  32      97.990  88.410  90.590  1.00  0.00           N
ATOM   1751  HN  ILE C  32      98.200  89.070  91.310  1.00  0.00           H
ATOM   1752  CA  ILE C  32      96.700  87.750  90.660  1.00  0.00           C
ATOM   1753  HA  ILE C  32      96.580  87.150  89.770  1.00  0.00           H
ATOM   1754  CB  ILE C  32      96.580  86.810  91.870  1.00  0.00           C
ATOM   1755  HB  ILE C  32      97.210  85.920  91.640  1.00  0.00           H
ATOM   1756  CG2 ILE C  32      97.200  87.470  93.130  1.00  0.00           C
ATOM   1757 HG21 ILE C  32      97.130  86.780  93.990  1.00  0.00           H
ATOM   1758 HG22 ILE C  32      98.270  87.730  93.000  1.00  0.00           H
ATOM   1759 HG23 ILE C  32      96.650  88.400  93.380  1.00  0.00           H
ATOM   1760  CG1 ILE C  32      95.140  86.320  92.140  1.00  0.00           C
ATOM   1761 HG11 ILE C  32      94.640  86.090  91.170  1.00  0.00           H
ATOM   1762 HG12 ILE C  32      94.560  87.120  92.640  1.00  0.00           H
ATOM   1763  CD  ILE C  32      95.100  85.050  93.000  1.00  0.00           C
ATOM   1764  HD1 ILE C  32      94.050  84.710  93.150  1.00  0.00           H
ATOM   1765  HD2 ILE C  32      95.660  84.220  92.520  1.00  0.00           H
ATOM   1766  HD3 ILE C  32      95.530  85.230  94.010  1.00  0.00           H
ATOM   1767  C   ILE C  32      95.560  88.750  90.600  1.00  0.00           C
ATOM   1768  O   ILE C  32      95.330  89.560  91.500  1.00  0.00           O
ATOM   1769  N   GLY C  33      94.780  88.730  89.490  1.00  0.00           N
ATOM   1770  HN  GLY C  33      94.970  88.080  88.740  1.00  0.00           H
ATOM   1771  CA  GLY C  33      93.710  89.690  89.290  1.00  0.00           C
ATOM   1772  HA1 GLY C  33      93.100  89.740  90.190  1.00  0.00           H
ATOM   1773  HA2 GLY C  33      94.150  90.630  89.020  1.00  0.00           H
ATOM   1774  C   GLY C  33      92.830  89.270  88.150  1.00  0.00           C
ATOM   1775  O   GLY C  33      93.280  89.110  87.020  1.00  0.00           O
ATOM   1776  N   LEU C  34      91.520  89.110  88.420  1.00  0.00           N
ATOM   1777  HN  LEU C  34      91.170  89.260  89.330  1.00  0.00           H
ATOM   1778  CA  LEU C  34      90.550  88.610  87.460  1.00  0.00           C
ATOM   1779  HA  LEU C  34      90.890  87.640  87.140  1.00  0.00           H
ATOM   1780  CB  LEU C  34      89.150  88.410  88.110  1.00  0.00           C
ATOM   1781  HB1 LEU C  34      88.380  88.340  87.320  1.00  0.00           H
ATOM   1782  HB2 LEU C  34      88.900  89.290  88.750  1.00  0.00           H
ATOM   1783  CG  LEU C  34      89.000  87.100  88.940  1.00  0.00           C
ATOM   1784  HG  LEU C  34      89.320  86.250  88.290  1.00  0.00           H
ATOM   1785  CD1 LEU C  34      89.860  87.060  90.210  1.00  0.00           C
ATOM   1786 HD11 LEU C  34      89.650  86.120  90.770  1.00  0.00           H
ATOM   1787 HD12 LEU C  34      90.940  87.060  89.970  1.00  0.00           H
ATOM   1788 HD13 LEU C  34      89.620  87.910  90.870  1.00  0.00           H
ATOM   1789  CD2 LEU C  34      87.530  86.870  89.300  1.00  0.00           C
ATOM   1790 HD21 LEU C  34      87.430  85.940  89.910  1.00  0.00           H
ATOM   1791 HD22 LEU C  34      87.130  87.720  89.880  1.00  0.00           H
ATOM   1792 HD23 LEU C  34      86.910  86.740  88.390  1.00  0.00           H
ATOM   1793  C   LEU C  34      90.430  89.450  86.190  1.00  0.00           C
ATOM   1794  O   LEU C  34      90.340  88.900  85.090  1.00  0.00           O
ATOM   1795  N   MET C  35      90.460  90.780  86.330  1.00  0.00           N
ATOM   1796  HN  MET C  35      90.560  91.180  87.250  1.00  0.00           H
ATOM   1797  CA  MET C  35      90.410  91.740  85.250  1.00  0.00           C
ATOM   1798  HA  MET C  35      90.190  91.240  84.320  1.00  0.00           H
ATOM   1799  CB  MET C  35      89.320  92.820  85.530  1.00  0.00           C
ATOM   1800  HB1 MET C  35      89.380  93.630  84.770  1.00  0.00           H
ATOM   1801  HB2 MET C  35      89.550  93.260  86.520  1.00  0.00           H
ATOM   1802  CG  MET C  35      87.870  92.290  85.550  1.00  0.00           C
ATOM   1803  HG1 MET C  35      87.240  93.040  86.060  1.00  0.00           H
ATOM   1804  HG2 MET C  35      87.840  91.370  86.180  1.00  0.00           H
ATOM   1805  SD  MET C  35      87.170  91.950  83.900  1.00  0.00           S
ATOM   1806  CE  MET C  35      86.670  93.650  83.530  1.00  0.00           C
ATOM   1807  HE1 MET C  35      86.220  93.720  82.510  1.00  0.00           H
ATOM   1808  HE2 MET C  35      85.920  94.010  84.260  1.00  0.00           H
ATOM   1809  HE3 MET C  35      87.530  94.340  83.560  1.00  0.00           H
ATOM   1810  C   MET C  35      91.750  92.460  85.070  1.00  0.00           C
ATOM   1811  O   MET C  35      91.840  93.680  85.230  1.00  0.00           O
ATOM   1812  N   VAL C  36      92.840  91.740  84.720  1.00  0.00           N
ATOM   1813  HN  VAL C  36      92.790  90.750  84.630  1.00  0.00           H
ATOM   1814  CA  VAL C  36      94.140  92.360  84.460  1.00  0.00           C
ATOM   1815  HA  VAL C  36      94.160  93.320  84.950  1.00  0.00           H
ATOM   1816  CB  VAL C  36      95.310  91.580  85.070  1.00  0.00           C
ATOM   1817  HB  VAL C  36      95.110  91.490  86.160  1.00  0.00           H
ATOM   1818  CG1 VAL C  36      95.430  90.150  84.510  1.00  0.00           C
ATOM   1819 HG11 VAL C  36      96.300  89.640  84.970  1.00  0.00           H
ATOM   1820 HG12 VAL C  36      94.520  89.560  84.770  1.00  0.00           H
ATOM   1821 HG13 VAL C  36      95.570  90.160  83.410  1.00  0.00           H
ATOM   1822  CG2 VAL C  36      96.650  92.340  84.880  1.00  0.00           C
ATOM   1823 HG21 VAL C  36      97.450  91.840  85.470  1.00  0.00           H
ATOM   1824 HG22 VAL C  36      96.950  92.340  83.820  1.00  0.00           H
ATOM   1825 HG23 VAL C  36      96.570  93.390  85.240  1.00  0.00           H
ATOM   1826  C   VAL C  36      94.350  92.660  82.970  1.00  0.00           C
ATOM   1827  O   VAL C  36      94.050  91.860  82.080  1.00  0.00           O
ATOM   1828  N   GLY C  37      94.880  93.850  82.640  1.00  0.00           N
ATOM   1829  HN  GLY C  37      95.050  94.540  83.350  1.00  0.00           H
ATOM   1830  CA  GLY C  37      95.340  94.150  81.290  1.00  0.00           C
ATOM   1831  HA1 GLY C  37      95.770  93.270  80.840  1.00  0.00           H
ATOM   1832  HA2 GLY C  37      94.500  94.550  80.730  1.00  0.00           H
ATOM   1833  C   GLY C  37      96.400  95.200  81.330  1.00  0.00           C
ATOM   1834  O   GLY C  37      96.230  96.230  81.980  1.00  0.00           O
ATOM   1835  N   GLY C  38      97.540  94.970  80.650  1.00  0.00           N
ATOM   1836  HN  GLY C  38      97.640  94.150  80.080  1.00  0.00           H
ATOM   1837  CA  GLY C  38      98.740  95.810  80.750  1.00  0.00           C
ATOM   1838  HA1 GLY C  38      99.330  95.660  79.860  1.00  0.00           H
ATOM   1839  HA2 GLY C  38      98.460  96.850  80.900  1.00  0.00           H
ATOM   1840  C   GLY C  38      99.550  95.380  81.940  1.00  0.00           C
ATOM   1841  O   GLY C  38      99.360  95.870  83.060  1.00  0.00           O
ATOM   1842  N   VAL C  39     100.470  94.440  81.720  1.00  0.00           N
ATOM   1843  HN  VAL C  39     100.690  94.170  80.770  1.00  0.00           H
ATOM   1844  CA  VAL C  39     101.060  93.640  82.770  1.00  0.00           C
ATOM   1845  HA  VAL C  39     101.330  94.310  83.560  1.00  0.00           H
ATOM   1846  CB  VAL C  39     100.060  92.650  83.380  1.00  0.00           C
ATOM   1847  HB  VAL C  39      99.210  93.250  83.760  1.00  0.00           H
ATOM   1848  CG1 VAL C  39      99.500  91.680  82.330  1.00  0.00           C
ATOM   1849 HG11 VAL C  39      98.720  91.030  82.790  1.00  0.00           H
ATOM   1850 HG12 VAL C  39      99.030  92.230  81.490  1.00  0.00           H
ATOM   1851 HG13 VAL C  39     100.290  91.020  81.920  1.00  0.00           H
ATOM   1852  CG2 VAL C  39     100.650  91.890  84.570  1.00  0.00           C
ATOM   1853 HG21 VAL C  39      99.870  91.230  85.010  1.00  0.00           H
ATOM   1854 HG22 VAL C  39     101.510  91.250  84.270  1.00  0.00           H
ATOM   1855 HG23 VAL C  39     101.000  92.600  85.350  1.00  0.00           H
ATOM   1856  C   VAL C  39     102.380  93.040  82.290  1.00  0.00           C
ATOM   1857  O   VAL C  39     102.570  91.840  82.110  1.00  0.00           O
ATOM   1858  N   VAL C  40     103.390  93.920  82.050  1.00  0.00           N
ATOM   1859  HN  VAL C  40     103.190  94.890  82.060  1.00  0.00           H
ATOM   1860  CA  VAL C  40     104.740  93.520  81.680  1.00  0.00           C
ATOM   1861  HA  VAL C  40     104.640  92.850  80.840  1.00  0.00           H
ATOM   1862  CB  VAL C  40     105.620  94.700  81.270  1.00  0.00           C
ATOM   1863  HB  VAL C  40     105.820  95.350  82.150  1.00  0.00           H
ATOM   1864  CG1 VAL C  40     106.970  94.210  80.700  1.00  0.00           C
ATOM   1865 HG11 VAL C  40     107.580  95.070  80.360  1.00  0.00           H
ATOM   1866 HG12 VAL C  40     107.570  93.640  81.450  1.00  0.00           H
ATOM   1867 HG13 VAL C  40     106.800  93.550  79.820  1.00  0.00           H
ATOM   1868  CG2 VAL C  40     104.900  95.540  80.200  1.00  0.00           C
ATOM   1869 HG21 VAL C  40     105.580  96.320  79.800  1.00  0.00           H
ATOM   1870 HG22 VAL C  40     104.560  94.910  79.360  1.00  0.00           H
ATOM   1871 HG23 VAL C  40     104.020  96.050  80.630  1.00  0.00           H
ATOM   1872  C   VAL C  40     105.460  92.760  82.790  1.00  0.00           C
ATOM   1873  O   VAL C  40     105.690  93.290  83.880  1.00  0.00           O
ATOM   1874  N   ILE C  41     105.850  91.490  82.540  1.00  0.00           N
ATOM   1875  HN  ILE C  41     105.550  91.010  81.710  1.00  0.00           H
ATOM   1876  CA  ILE C  41     106.600  90.710  83.510  1.00  0.00           C
ATOM   1877  HA  ILE C  41     106.680  91.240  84.440  1.00  0.00           H
ATOM   1878  CB  ILE C  41     105.940  89.350  83.800  1.00  0.00           C
ATOM   1879  HB  ILE C  41     105.920  88.770  82.850  1.00  0.00           H
ATOM   1880  CG2 ILE C  41     106.760  88.550  84.840  1.00  0.00           C
ATOM   1881 HG21 ILE C  41     106.210  87.610  85.090  1.00  0.00           H
ATOM   1882 HG22 ILE C  41     107.750  88.260  84.450  1.00  0.00           H
ATOM   1883 HG23 ILE C  41     106.890  89.130  85.770  1.00  0.00           H
ATOM   1884  CG1 ILE C  41     104.460  89.500  84.240  1.00  0.00           C
ATOM   1885 HG11 ILE C  41     104.020  88.480  84.280  1.00  0.00           H
ATOM   1886 HG12 ILE C  41     103.890  90.050  83.460  1.00  0.00           H
ATOM   1887  CD  ILE C  41     104.260  90.170  85.590  1.00  0.00           C
ATOM   1888  HD1 ILE C  41     103.170  90.280  85.810  1.00  0.00           H
ATOM   1889  HD2 ILE C  41     104.710  89.580  86.410  1.00  0.00           H
ATOM   1890  HD3 ILE C  41     104.710  91.190  85.610  1.00  0.00           H
ATOM   1891  C   ILE C  41     108.020  90.480  83.000  1.00  0.00           C
ATOM   1892  O   ILE C  41     108.300  89.600  82.190  1.00  0.00           O
ATOM   1893  N   ALA C  42     108.990  91.240  83.570  1.00  0.00           N
ATOM   1894  HN  ALA C  42     108.760  92.040  84.120  1.00  0.00           H
ATOM   1895  CA  ALA C  42     110.390  90.900  83.500  1.00  0.00           C
ATOM   1896  HA  ALA C  42     110.580  90.210  82.690  1.00  0.00           H
ATOM   1897  CB  ALA C  42     111.230  92.170  83.290  1.00  0.00           C
ATOM   1898  HB1 ALA C  42     110.930  92.670  82.340  1.00  0.00           H
ATOM   1899  HB2 ALA C  42     111.070  92.890  84.120  1.00  0.00           H
ATOM   1900  HB3 ALA C  42     112.310  91.930  83.230  1.00  0.00           H
ATOM   1901  C   ALA C  42     110.790  90.210  84.800  1.00  0.00           C
ATOM   1902  O   ALA C  42     111.890  89.700  84.970  1.00  0.00           O
ATOM   1903  N   NME C  43     109.820  90.120  85.740  1.00  0.00           N
ATOM   1904  HN  NME C  43     108.960  90.590  85.550  1.00  0.00           H
ATOM   1905  CH3 NME C  43     109.960  89.420  86.980  1.00  0.00           C
ATOM   1906 HH31 NME C  43     110.270  88.370  86.820  1.00  0.00           H
ATOM   1907 HH32 NME C  43     110.720  89.930  87.620  1.00  0.00           H
ATOM   1908 HH33 NME C  43     108.990  89.420  87.530  1.00  0.00           H
ATOM   1909  CH3 ACE D   0      79.270  34.140  76.440  1.00  0.00           C
ATOM   1910 HH31 ACE D   0      79.990  33.530  77.010  1.00  0.00           H
ATOM   1911 HH32 ACE D   0      78.410  33.510  76.120  1.00  0.00           H
ATOM   1912 HH33 ACE D   0      79.770  34.530  75.530  1.00  0.00           H
ATOM   1913  C   ACE D   0      78.780  35.280  77.260  1.00  0.00           C
ATOM   1914  O   ACE D   0      78.940  36.430  76.890  1.00  0.00           O
ATOM   1915  N   ASP D   1      78.170  34.950  78.410  1.00  0.00           N
ATOM   1916  HN  ASP D   1      78.090  33.990  78.660  1.00  0.00           H
ATOM   1917  CA  ASP D   1      77.550  35.880  79.340  1.00  0.00           C
ATOM   1918  HA  ASP D   1      76.780  36.380  78.770  1.00  0.00           H
ATOM   1919  CB  ASP D   1      76.890  35.060  80.490  1.00  0.00           C
ATOM   1920  HB1 ASP D   1      77.660  34.720  81.220  1.00  0.00           H
ATOM   1921  HB2 ASP D   1      76.400  34.160  80.070  1.00  0.00           H
ATOM   1922  CG  ASP D   1      75.820  35.820  81.250  1.00  0.00           C
ATOM   1923  OD1 ASP D   1      75.420  36.940  80.830  1.00  0.00           O
ATOM   1924  OD2 ASP D   1      75.280  35.250  82.240  1.00  0.00           O
ATOM   1925  C   ASP D   1      78.500  36.970  79.860  1.00  0.00           C
ATOM   1926  O   ASP D   1      79.710  36.750  79.980  1.00  0.00           O
ATOM   1927  N   ALA D   2      77.920  38.170  80.120  1.00  0.00           N
ATOM   1928  HN  ALA D   2      76.920  38.170  80.110  1.00  0.00           H
ATOM   1929  CA  ALA D   2      78.560  39.400  80.540  1.00  0.00           C
ATOM   1930  HA  ALA D   2      78.700  39.340  81.610  1.00  0.00           H
ATOM   1931  CB  ALA D   2      79.930  39.690  79.870  1.00  0.00           C
ATOM   1932  HB1 ALA D   2      80.690  38.950  80.190  1.00  0.00           H
ATOM   1933  HB2 ALA D   2      79.840  39.660  78.760  1.00  0.00           H
ATOM   1934  HB3 ALA D   2      80.310  40.700  80.160  1.00  0.00           H
ATOM   1935  C   ALA D   2      77.650  40.600  80.280  1.00  0.00           C
ATOM   1936  O   ALA D   2      77.700  41.220  79.210  1.00  0.00           O
ATOM   1937  N   GLU D   3      76.800  40.980  81.250  1.00  0.00           N
ATOM   1938  HN  GLU D   3      76.710  40.440  82.090  1.00  0.00           H
ATOM   1939  CA  GLU D   3      76.160  42.280  81.270  1.00  0.00           C
ATOM   1940  HA  GLU D   3      75.840  42.500  80.260  1.00  0.00           H
ATOM   1941  CB  GLU D   3      74.870  42.300  82.140  1.00  0.00           C
ATOM   1942  HB1 GLU D   3      75.080  41.790  83.110  1.00  0.00           H
ATOM   1943  HB2 GLU D   3      74.100  41.690  81.610  1.00  0.00           H
ATOM   1944  CG  GLU D   3      74.290  43.710  82.470  1.00  0.00           C
ATOM   1945  HG1 GLU D   3      74.250  44.320  81.550  1.00  0.00           H
ATOM   1946  HG2 GLU D   3      74.940  44.220  83.210  1.00  0.00           H
ATOM   1947  CD  GLU D   3      72.870  43.720  83.040  1.00  0.00           C
ATOM   1948  OE1 GLU D   3      72.150  42.700  82.970  1.00  0.00           O
ATOM   1949  OE2 GLU D   3      72.440  44.820  83.480  1.00  0.00           O
ATOM   1950  C   GLU D   3      77.140  43.390  81.630  1.00  0.00           C
ATOM   1951  O   GLU D   3      78.110  43.170  82.370  1.00  0.00           O
ATOM   1952  N   PHE D   4      76.950  44.620  81.120  1.00  0.00           N
ATOM   1953  HN  PHE D   4      76.230  44.800  80.440  1.00  0.00           H
ATOM   1954  CA  PHE D   4      77.690  45.790  81.560  1.00  0.00           C
ATOM   1955  HA  PHE D   4      78.310  45.530  82.420  1.00  0.00           H
ATOM   1956  CB  PHE D   4      78.600  46.370  80.450  1.00  0.00           C
ATOM   1957  HB1 PHE D   4      78.990  47.380  80.710  1.00  0.00           H
ATOM   1958  HB2 PHE D   4      78.030  46.440  79.500  1.00  0.00           H
ATOM   1959  CG  PHE D   4      79.770  45.450  80.250  1.00  0.00           C
ATOM   1960  CD1 PHE D   4      79.720  44.390  79.330  1.00  0.00           C
ATOM   1961  HD1 PHE D   4      78.820  44.220  78.760  1.00  0.00           H
ATOM   1962  CE1 PHE D   4      80.810  43.520  79.180  1.00  0.00           C
ATOM   1963  HE1 PHE D   4      80.740  42.680  78.500  1.00  0.00           H
ATOM   1964  CZ  PHE D   4      81.970  43.730  79.940  1.00  0.00           C
ATOM   1965  HZ  PHE D   4      82.810  43.050  79.850  1.00  0.00           H
ATOM   1966  CD2 PHE D   4      80.950  45.660  80.980  1.00  0.00           C
ATOM   1967  HD2 PHE D   4      81.000  46.470  81.690  1.00  0.00           H
ATOM   1968  CE2 PHE D   4      82.040  44.810  80.830  1.00  0.00           C
ATOM   1969  HE2 PHE D   4      82.940  44.970  81.420  1.00  0.00           H
ATOM   1970  C   PHE D   4      76.740  46.850  82.060  1.00  0.00           C
ATOM   1971  O   PHE D   4      75.770  47.220  81.380  1.00  0.00           O
ATOM   1972  N   ARG D   5      76.980  47.390  83.270  1.00  0.00           N
ATOM   1973  HN  ARG D   5      77.750  47.100  83.830  1.00  0.00           H
ATOM   1974  CA  ARG D   5      76.110  48.380  83.860  1.00  0.00           C
ATOM   1975  HA  ARG D   5      75.610  48.950  83.090  1.00  0.00           H
ATOM   1976  CB  ARG D   5      75.050  47.720  84.770  1.00  0.00           C
ATOM   1977  HB1 ARG D   5      75.550  47.200  85.620  1.00  0.00           H
ATOM   1978  HB2 ARG D   5      74.530  46.940  84.170  1.00  0.00           H
ATOM   1979  CG  ARG D   5      73.990  48.710  85.300  1.00  0.00           C
ATOM   1980  HG1 ARG D   5      73.600  49.280  84.430  1.00  0.00           H
ATOM   1981  HG2 ARG D   5      74.480  49.430  85.990  1.00  0.00           H
ATOM   1982  CD  ARG D   5      72.830  48.020  86.000  1.00  0.00           C
ATOM   1983  HD1 ARG D   5      73.170  47.460  86.900  1.00  0.00           H
ATOM   1984  HD2 ARG D   5      72.340  47.320  85.290  1.00  0.00           H
ATOM   1985  NE  ARG D   5      71.890  49.110  86.420  1.00  0.00           N
ATOM   1986  HE  ARG D   5      72.250  50.020  86.570  1.00  0.00           H
ATOM   1987  CZ  ARG D   5      70.570  49.000  86.430  1.00  0.00           C
ATOM   1988  NH1 ARG D   5      69.900  47.890  86.240  1.00  0.00           N
ATOM   1989 HH11 ARG D   5      70.380  47.040  85.990  1.00  0.00           H
ATOM   1990 HH12 ARG D   5      68.910  47.980  86.110  1.00  0.00           H
ATOM   1991  NH2 ARG D   5      69.860  50.090  86.620  1.00  0.00           N
ATOM   1992 HH21 ARG D   5      70.320  50.980  86.510  1.00  0.00           H
ATOM   1993 HH22 ARG D   5      68.870  50.000  86.440  1.00  0.00           H
ATOM   1994  C   ARG D   5      76.970  49.340  84.650  1.00  0.00           C
ATOM   1995  O   ARG D   5      77.980  48.970  85.250  1.00  0.00           O
ATOM   1996  N   HIS D   6      76.620  50.640  84.620  1.00  0.00           N
ATOM   1997  HN  HIS D   6      75.780  50.930  84.140  1.00  0.00           H
ATOM   1998  CA  HIS D   6      77.490  51.690  85.100  1.00  0.00           C
ATOM   1999  HA  HIS D   6      77.960  51.380  86.020  1.00  0.00           H
ATOM   2000  CB  HIS D   6      78.550  52.050  84.030  1.00  0.00           C
ATOM   2001  HB1 HIS D   6      78.940  53.080  84.150  1.00  0.00           H
ATOM   2002  HB2 HIS D   6      78.080  52.000  83.020  1.00  0.00           H
ATOM   2003  ND1 HIS D   6      80.810  51.510  84.870  1.00  0.00           N
ATOM   2004  CG  HIS D   6      79.760  51.170  84.030  1.00  0.00           C
ATOM   2005  CE1 HIS D   6      81.810  50.720  84.500  1.00  0.00           C
ATOM   2006  HE1 HIS D   6      82.810  50.710  84.940  1.00  0.00           H
ATOM   2007  NE2 HIS D   6      81.450  49.890  83.500  1.00  0.00           N
ATOM   2008  HE2 HIS D   6      82.030  49.160  83.100  1.00  0.00           H
ATOM   2009  CD2 HIS D   6      80.140  50.180  83.170  1.00  0.00           C
ATOM   2010  HD2 HIS D   6      79.590  49.710  82.380  1.00  0.00           H
ATOM   2011  C   HIS D   6      76.680  52.930  85.440  1.00  0.00           C
ATOM   2012  O   HIS D   6      76.730  53.920  84.710  1.00  0.00           O
ATOM   2013  N   ASP D   7      75.890  52.910  86.530  1.00  0.00           N
ATOM   2014  HN  ASP D   7      75.780  52.080  87.090  1.00  0.00           H
ATOM   2015  CA  ASP D   7      75.150  54.070  86.990  1.00  0.00           C
ATOM   2016  HA  ASP D   7      74.590  54.410  86.130  1.00  0.00           H
ATOM   2017  CB  ASP D   7      74.130  53.670  88.100  1.00  0.00           C
ATOM   2018  HB1 ASP D   7      74.630  53.580  89.080  1.00  0.00           H
ATOM   2019  HB2 ASP D   7      73.690  52.680  87.840  1.00  0.00           H
ATOM   2020  CG  ASP D   7      72.970  54.640  88.200  1.00  0.00           C
ATOM   2021  OD1 ASP D   7      72.840  55.540  87.340  1.00  0.00           O
ATOM   2022  OD2 ASP D   7      72.110  54.450  89.110  1.00  0.00           O
ATOM   2023  C   ASP D   7      76.050  55.250  87.410  1.00  0.00           C
ATOM   2024  O   ASP D   7      77.190  55.080  87.840  1.00  0.00           O
ATOM   2025  N   SER D   8      75.560  56.490  87.230  1.00  0.00           N
ATOM   2026  HN  SER D   8      74.590  56.570  87.000  1.00  0.00           H
ATOM   2027  CA  SER D   8      76.380  57.690  87.380  1.00  0.00           C
ATOM   2028  HA  SER D   8      76.880  57.610  88.330  1.00  0.00           H
ATOM   2029  CB  SER D   8      77.460  57.850  86.270  1.00  0.00           C
ATOM   2030  HB1 SER D   8      78.220  57.060  86.440  1.00  0.00           H
ATOM   2031  HB2 SER D   8      77.990  58.830  86.360  1.00  0.00           H
ATOM   2032  OG  SER D   8      76.940  57.710  84.950  1.00  0.00           O
ATOM   2033  HG1 SER D   8      77.480  57.000  84.540  1.00  0.00           H
ATOM   2034  C   SER D   8      75.550  58.950  87.470  1.00  0.00           C
ATOM   2035  O   SER D   8      75.790  59.950  86.790  1.00  0.00           O
ATOM   2036  N   GLY D   9      74.550  58.980  88.370  1.00  0.00           N
ATOM   2037  HN  GLY D   9      74.410  58.160  88.950  1.00  0.00           H
ATOM   2038  CA  GLY D   9      73.670  60.130  88.590  1.00  0.00           C
ATOM   2039  HA1 GLY D   9      73.500  60.650  87.660  1.00  0.00           H
ATOM   2040  HA2 GLY D   9      72.750  59.750  89.020  1.00  0.00           H
ATOM   2041  C   GLY D   9      74.230  61.110  89.580  1.00  0.00           C
ATOM   2042  O   GLY D   9      73.630  61.410  90.610  1.00  0.00           O
ATOM   2043  N   TYR D  10      75.440  61.630  89.300  1.00  0.00           N
ATOM   2044  HN  TYR D  10      75.890  61.340  88.460  1.00  0.00           H
ATOM   2045  CA  TYR D  10      76.140  62.600  90.110  1.00  0.00           C
ATOM   2046  HA  TYR D  10      76.080  62.290  91.150  1.00  0.00           H
ATOM   2047  CB  TYR D  10      77.620  62.730  89.680  1.00  0.00           C
ATOM   2048  HB1 TYR D  10      78.170  63.450  90.320  1.00  0.00           H
ATOM   2049  HB2 TYR D  10      77.680  63.100  88.630  1.00  0.00           H
ATOM   2050  CG  TYR D  10      78.350  61.410  89.750  1.00  0.00           C
ATOM   2051  CD1 TYR D  10      78.810  60.930  90.980  1.00  0.00           C
ATOM   2052  HD1 TYR D  10      78.590  61.480  91.890  1.00  0.00           H
ATOM   2053  CE1 TYR D  10      79.630  59.800  91.040  1.00  0.00           C
ATOM   2054  HE1 TYR D  10      80.030  59.470  91.990  1.00  0.00           H
ATOM   2055  CZ  TYR D  10      79.980  59.130  89.860  1.00  0.00           C
ATOM   2056  OH  TYR D  10      80.930  58.100  89.890  1.00  0.00           O
ATOM   2057  HH  TYR D  10      81.550  58.300  90.630  1.00  0.00           H
ATOM   2058  CD2 TYR D  10      78.690  60.720  88.570  1.00  0.00           C
ATOM   2059  HD2 TYR D  10      78.360  61.100  87.610  1.00  0.00           H
ATOM   2060  CE2 TYR D  10      79.490  59.570  88.630  1.00  0.00           C
ATOM   2061  HE2 TYR D  10      79.800  59.080  87.730  1.00  0.00           H
ATOM   2062  C   TYR D  10      75.520  63.990  90.000  1.00  0.00           C
ATOM   2063  O   TYR D  10      75.450  64.540  88.900  1.00  0.00           O
ATOM   2064  N   GLU D  11      75.070  64.590  91.110  1.00  0.00           N
ATOM   2065  HN  GLU D  11      75.070  64.130  91.990  1.00  0.00           H
ATOM   2066  CA  GLU D  11      74.520  65.940  91.080  1.00  0.00           C
ATOM   2067  HA  GLU D  11      74.740  66.420  90.130  1.00  0.00           H
ATOM   2068  CB  GLU D  11      72.980  65.880  91.270  1.00  0.00           C
ATOM   2069  HB1 GLU D  11      72.750  65.660  92.340  1.00  0.00           H
ATOM   2070  HB2 GLU D  11      72.620  65.010  90.690  1.00  0.00           H
ATOM   2071  CG  GLU D  11      72.240  67.180  90.840  1.00  0.00           C
ATOM   2072  HG1 GLU D  11      72.880  68.070  91.010  1.00  0.00           H
ATOM   2073  HG2 GLU D  11      71.320  67.300  91.450  1.00  0.00           H
ATOM   2074  CD  GLU D  11      71.800  67.180  89.380  1.00  0.00           C
ATOM   2075  OE1 GLU D  11      71.520  68.270  88.830  1.00  0.00           O
ATOM   2076  OE2 GLU D  11      71.670  66.080  88.780  1.00  0.00           O
ATOM   2077  C   GLU D  11      75.160  66.780  92.180  1.00  0.00           C
ATOM   2078  O   GLU D  11      74.870  66.620  93.370  1.00  0.00           O
ATOM   2079  N   VAL D  12      76.060  67.700  91.780  1.00  0.00           N
ATOM   2080  HN  VAL D  12      76.300  67.780  90.810  1.00  0.00           H
ATOM   2081  CA  VAL D  12      76.740  68.630  92.660  1.00  0.00           C
ATOM   2082  HA  VAL D  12      76.090  68.880  93.480  1.00  0.00           H
ATOM   2083  CB  VAL D  12      78.080  68.080  93.220  1.00  0.00           C
ATOM   2084  HB  VAL D  12      78.660  68.890  93.720  1.00  0.00           H
ATOM   2085  CG1 VAL D  12      77.810  67.050  94.340  1.00  0.00           C
ATOM   2086 HG11 VAL D  12      78.770  66.730  94.810  1.00  0.00           H
ATOM   2087 HG12 VAL D  12      77.170  67.490  95.140  1.00  0.00           H
ATOM   2088 HG13 VAL D  12      77.300  66.150  93.940  1.00  0.00           H
ATOM   2089  CG2 VAL D  12      78.920  67.460  92.100  1.00  0.00           C
ATOM   2090 HG21 VAL D  12      79.930  67.180  92.480  1.00  0.00           H
ATOM   2091 HG22 VAL D  12      78.440  66.530  91.720  1.00  0.00           H
ATOM   2092 HG23 VAL D  12      79.030  68.150  91.240  1.00  0.00           H
ATOM   2093  C   VAL D  12      76.920  69.940  91.890  1.00  0.00           C
ATOM   2094  O   VAL D  12      76.170  70.230  90.950  1.00  0.00           O
ATOM   2095  N   HIS D  13      77.910  70.770  92.280  1.00  0.00           N
ATOM   2096  HN  HIS D  13      78.410  70.530  93.100  1.00  0.00           H
ATOM   2097  CA  HIS D  13      78.230  72.080  91.740  1.00  0.00           C
ATOM   2098  HA  HIS D  13      78.800  71.940  90.840  1.00  0.00           H
ATOM   2099  CB  HIS D  13      77.030  73.030  91.450  1.00  0.00           C
ATOM   2100  HB1 HIS D  13      76.510  72.650  90.540  1.00  0.00           H
ATOM   2101  HB2 HIS D  13      77.410  74.040  91.200  1.00  0.00           H
ATOM   2102  ND1 HIS D  13      76.200  73.040  93.880  1.00  0.00           N
ATOM   2103  HD1 HIS D  13      77.070  72.770  94.310  1.00  0.00           H
ATOM   2104  CG  HIS D  13      75.970  73.170  92.530  1.00  0.00           C
ATOM   2105  CE1 HIS D  13      75.010  73.190  94.510  1.00  0.00           C
ATOM   2106  HE1 HIS D  13      74.900  73.110  95.590  1.00  0.00           H
ATOM   2107  NE2 HIS D  13      74.030  73.410  93.650  1.00  0.00           N
ATOM   2108  CD2 HIS D  13      74.630  73.380  92.410  1.00  0.00           C
ATOM   2109  HD2 HIS D  13      74.040  73.500  91.510  1.00  0.00           H
ATOM   2110  C   HIS D  13      79.150  72.700  92.780  1.00  0.00           C
ATOM   2111  O   HIS D  13      78.980  72.440  93.960  1.00  0.00           O
ATOM   2112  N   HIS D  14      80.170  73.490  92.360  1.00  0.00           N
ATOM   2113  HN  HIS D  14      80.260  73.700  91.380  1.00  0.00           H
ATOM   2114  CA  HIS D  14      81.290  73.900  93.210  1.00  0.00           C
ATOM   2115  HA  HIS D  14      80.970  74.690  93.870  1.00  0.00           H
ATOM   2116  CB  HIS D  14      81.940  72.720  94.000  1.00  0.00           C
ATOM   2117  HB1 HIS D  14      82.210  71.920  93.290  1.00  0.00           H
ATOM   2118  HB2 HIS D  14      81.200  72.290  94.690  1.00  0.00           H
ATOM   2119  ND1 HIS D  14      83.200  72.870  96.200  1.00  0.00           N
ATOM   2120  CG  HIS D  14      83.170  73.010  94.810  1.00  0.00           C
ATOM   2121  CE1 HIS D  14      84.480  72.930  96.520  1.00  0.00           C
ATOM   2122  HE1 HIS D  14      84.870  72.870  97.540  1.00  0.00           H
ATOM   2123  NE2 HIS D  14      85.260  73.080  95.430  1.00  0.00           N
ATOM   2124  HE2 HIS D  14      86.260  73.100  95.400  1.00  0.00           H
ATOM   2125  CD2 HIS D  14      84.440  73.110  94.340  1.00  0.00           C
ATOM   2126  HD2 HIS D  14      84.790  73.150  93.310  1.00  0.00           H
ATOM   2127  C   HIS D  14      82.400  74.420  92.330  1.00  0.00           C
ATOM   2128  O   HIS D  14      82.610  73.870  91.250  1.00  0.00           O
ATOM   2129  N   GLN D  15      83.130  75.460  92.760  1.00  0.00           N
ATOM   2130  HN  GLN D  15      82.940  75.910  93.640  1.00  0.00           H
ATOM   2131  CA  GLN D  15      84.240  76.020  92.000  1.00  0.00           C
ATOM   2132  HA  GLN D  15      84.350  75.510  91.050  1.00  0.00           H
ATOM   2133  CB  GLN D  15      84.010  77.540  91.740  1.00  0.00           C
ATOM   2134  HB1 GLN D  15      84.850  77.930  91.120  1.00  0.00           H
ATOM   2135  HB2 GLN D  15      84.040  78.070  92.720  1.00  0.00           H
ATOM   2136  CG  GLN D  15      82.650  77.900  91.070  1.00  0.00           C
ATOM   2137  HG1 GLN D  15      82.580  78.990  90.920  1.00  0.00           H
ATOM   2138  HG2 GLN D  15      81.820  77.600  91.740  1.00  0.00           H
ATOM   2139  CD  GLN D  15      82.440  77.180  89.740  1.00  0.00           C
ATOM   2140  OE1 GLN D  15      81.770  76.150  89.630  1.00  0.00           O
ATOM   2141  NE2 GLN D  15      83.000  77.750  88.650  1.00  0.00           N
ATOM   2142 HE21 GLN D  15      83.450  78.630  88.740  1.00  0.00           H
ATOM   2143 HE22 GLN D  15      82.840  77.290  87.780  1.00  0.00           H
ATOM   2144  C   GLN D  15      85.540  75.820  92.770  1.00  0.00           C
ATOM   2145  O   GLN D  15      85.660  76.210  93.940  1.00  0.00           O
ATOM   2146  N   LYS D  16      86.560  75.190  92.150  1.00  0.00           N
ATOM   2147  HN  LYS D  16      86.460  74.860  91.210  1.00  0.00           H
ATOM   2148  CA  LYS D  16      87.860  74.990  92.780  1.00  0.00           C
ATOM   2149  HA  LYS D  16      87.950  75.600  93.660  1.00  0.00           H
ATOM   2150  CB  LYS D  16      88.100  73.490  93.120  1.00  0.00           C
ATOM   2151  HB1 LYS D  16      88.340  72.930  92.190  1.00  0.00           H
ATOM   2152  HB2 LYS D  16      87.130  73.070  93.470  1.00  0.00           H
ATOM   2153  CG  LYS D  16      89.180  73.190  94.190  1.00  0.00           C
ATOM   2154  HG1 LYS D  16      90.070  73.810  93.990  1.00  0.00           H
ATOM   2155  HG2 LYS D  16      89.490  72.120  94.060  1.00  0.00           H
ATOM   2156  CD  LYS D  16      88.680  73.380  95.630  1.00  0.00           C
ATOM   2157  HD1 LYS D  16      88.330  74.440  95.730  1.00  0.00           H
ATOM   2158  HD2 LYS D  16      87.810  72.720  95.800  1.00  0.00           H
ATOM   2159  CE  LYS D  16      89.710  73.110  96.750  1.00  0.00           C
ATOM   2160  HE1 LYS D  16      89.310  73.490  97.720  1.00  0.00           H
ATOM   2161  HE2 LYS D  16      90.670  73.630  96.550  1.00  0.00           H
ATOM   2162  NZ  LYS D  16      89.980  71.680  96.940  1.00  0.00           N
ATOM   2163  HZ1 LYS D  16      90.340  71.510  97.910  1.00  0.00           H
ATOM   2164  HZ2 LYS D  16      89.130  71.070  96.830  1.00  0.00           H
ATOM   2165  HZ3 LYS D  16      90.750  71.370  96.280  1.00  0.00           H
ATOM   2166  C   LYS D  16      88.910  75.450  91.770  1.00  0.00           C
ATOM   2167  O   LYS D  16      89.080  74.850  90.710  1.00  0.00           O
ATOM   2168  N   LEU D  17      89.660  76.530  92.080  1.00  0.00           N
ATOM   2169  HN  LEU D  17      89.510  77.040  92.930  1.00  0.00           H
ATOM   2170  CA  LEU D  17      90.680  77.070  91.200  1.00  0.00           C
ATOM   2171  HA  LEU D  17      90.820  76.410  90.350  1.00  0.00           H
ATOM   2172  CB  LEU D  17      90.270  78.490  90.720  1.00  0.00           C
ATOM   2173  HB1 LEU D  17      90.400  79.220  91.550  1.00  0.00           H
ATOM   2174  HB2 LEU D  17      89.180  78.450  90.500  1.00  0.00           H
ATOM   2175  CG  LEU D  17      90.960  79.020  89.440  1.00  0.00           C
ATOM   2176  HG  LEU D  17      90.550  80.050  89.260  1.00  0.00           H
ATOM   2177  CD1 LEU D  17      92.480  79.150  89.540  1.00  0.00           C
ATOM   2178 HD11 LEU D  17      92.880  79.650  88.640  1.00  0.00           H
ATOM   2179 HD12 LEU D  17      92.770  79.730  90.440  1.00  0.00           H
ATOM   2180 HD13 LEU D  17      92.960  78.150  89.600  1.00  0.00           H
ATOM   2181  CD2 LEU D  17      90.600  78.180  88.200  1.00  0.00           C
ATOM   2182 HD21 LEU D  17      90.940  78.690  87.270  1.00  0.00           H
ATOM   2183 HD22 LEU D  17      91.110  77.200  88.250  1.00  0.00           H
ATOM   2184 HD23 LEU D  17      89.510  78.020  88.130  1.00  0.00           H
ATOM   2185  C   LEU D  17      91.990  77.110  91.980  1.00  0.00           C
ATOM   2186  O   LEU D  17      92.150  77.870  92.940  1.00  0.00           O
ATOM   2187  N   VAL D  18      92.960  76.250  91.610  1.00  0.00           N
ATOM   2188  HN  VAL D  18      92.830  75.620  90.850  1.00  0.00           H
ATOM   2189  CA  VAL D  18      94.220  76.130  92.340  1.00  0.00           C
ATOM   2190  HA  VAL D  18      94.350  77.010  92.960  1.00  0.00           H
ATOM   2191  CB  VAL D  18      94.230  74.920  93.290  1.00  0.00           C
ATOM   2192  HB  VAL D  18      95.150  74.970  93.920  1.00  0.00           H
ATOM   2193  CG1 VAL D  18      93.030  74.970  94.260  1.00  0.00           C
ATOM   2194 HG11 VAL D  18      93.130  74.170  95.020  1.00  0.00           H
ATOM   2195 HG12 VAL D  18      93.000  75.950  94.790  1.00  0.00           H
ATOM   2196 HG13 VAL D  18      92.080  74.830  93.720  1.00  0.00           H
ATOM   2197  CG2 VAL D  18      94.240  73.590  92.510  1.00  0.00           C
ATOM   2198 HG21 VAL D  18      94.190  72.730  93.220  1.00  0.00           H
ATOM   2199 HG22 VAL D  18      93.380  73.530  91.810  1.00  0.00           H
ATOM   2200 HG23 VAL D  18      95.180  73.490  91.930  1.00  0.00           H
ATOM   2201  C   VAL D  18      95.390  76.150  91.360  1.00  0.00           C
ATOM   2202  O   VAL D  18      95.360  75.530  90.300  1.00  0.00           O
ATOM   2203  N   PHE D  19      96.450  76.930  91.670  1.00  0.00           N
ATOM   2204  HN  PHE D  19      96.500  77.380  92.560  1.00  0.00           H
ATOM   2205  CA  PHE D  19      97.630  77.070  90.820  1.00  0.00           C
ATOM   2206  HA  PHE D  19      97.680  76.240  90.140  1.00  0.00           H
ATOM   2207  CB  PHE D  19      97.500  78.420  90.040  1.00  0.00           C
ATOM   2208  HB1 PHE D  19      97.530  79.250  90.780  1.00  0.00           H
ATOM   2209  HB2 PHE D  19      96.510  78.430  89.540  1.00  0.00           H
ATOM   2210  CG  PHE D  19      98.510  78.720  88.960  1.00  0.00           C
ATOM   2211  CD1 PHE D  19      98.650  80.070  88.590  1.00  0.00           C
ATOM   2212  HD1 PHE D  19      98.050  80.810  89.090  1.00  0.00           H
ATOM   2213  CE1 PHE D  19      99.480  80.450  87.530  1.00  0.00           C
ATOM   2214  HE1 PHE D  19      99.560  81.490  87.250  1.00  0.00           H
ATOM   2215  CZ  PHE D  19     100.190  79.480  86.820  1.00  0.00           C
ATOM   2216  HZ  PHE D  19     100.810  79.770  85.990  1.00  0.00           H
ATOM   2217  CD2 PHE D  19      99.230  77.750  88.240  1.00  0.00           C
ATOM   2218  HD2 PHE D  19      99.120  76.710  88.480  1.00  0.00           H
ATOM   2219  CE2 PHE D  19     100.050  78.130  87.170  1.00  0.00           C
ATOM   2220  HE2 PHE D  19     100.580  77.380  86.600  1.00  0.00           H
ATOM   2221  C   PHE D  19      98.870  77.050  91.710  1.00  0.00           C
ATOM   2222  O   PHE D  19      99.010  77.870  92.620  1.00  0.00           O
ATOM   2223  N   PHE D  20      99.800  76.080  91.490  1.00  0.00           N
ATOM   2224  HN  PHE D  20      99.660  75.420  90.750  1.00  0.00           H
ATOM   2225  CA  PHE D  20     101.010  75.900  92.290  1.00  0.00           C
ATOM   2226  HA  PHE D  20     101.460  75.000  91.900  1.00  0.00           H
ATOM   2227  CB  PHE D  20     102.060  77.030  92.100  1.00  0.00           C
ATOM   2228  HB1 PHE D  20     102.880  76.960  92.850  1.00  0.00           H
ATOM   2229  HB2 PHE D  20     101.570  78.020  92.220  1.00  0.00           H
ATOM   2230  CG  PHE D  20     102.700  76.950  90.740  1.00  0.00           C
ATOM   2231  CD1 PHE D  20     103.630  75.920  90.470  1.00  0.00           C
ATOM   2232  HD1 PHE D  20     103.830  75.180  91.230  1.00  0.00           H
ATOM   2233  CE1 PHE D  20     104.270  75.840  89.240  1.00  0.00           C
ATOM   2234  HE1 PHE D  20     104.950  75.030  89.030  1.00  0.00           H
ATOM   2235  CZ  PHE D  20     104.030  76.820  88.260  1.00  0.00           C
ATOM   2236  HZ  PHE D  20     104.530  76.760  87.300  1.00  0.00           H
ATOM   2237  CD2 PHE D  20     102.460  77.910  89.750  1.00  0.00           C
ATOM   2238  HD2 PHE D  20     101.750  78.700  89.940  1.00  0.00           H
ATOM   2239  CE2 PHE D  20     103.130  77.860  88.520  1.00  0.00           C
ATOM   2240  HE2 PHE D  20     102.930  78.600  87.760  1.00  0.00           H
ATOM   2241  C   PHE D  20     100.820  75.570  93.780  1.00  0.00           C
ATOM   2242  O   PHE D  20     100.960  76.430  94.650  1.00  0.00           O
ATOM   2243  N   ALA D  21     100.500  74.300  94.130  1.00  0.00           N
ATOM   2244  HN  ALA D  21     100.390  73.610  93.410  1.00  0.00           H
ATOM   2245  CA  ALA D  21     100.390  73.860  95.510  1.00  0.00           C
ATOM   2246  HA  ALA D  21     100.910  74.550  96.170  1.00  0.00           H
ATOM   2247  CB  ALA D  21      98.930  73.700  96.010  1.00  0.00           C
ATOM   2248  HB1 ALA D  21      98.420  74.680  96.050  1.00  0.00           H
ATOM   2249  HB2 ALA D  21      98.360  73.010  95.360  1.00  0.00           H
ATOM   2250  HB3 ALA D  21      98.920  73.290  97.040  1.00  0.00           H
ATOM   2251  C   ALA D  21     101.080  72.520  95.700  1.00  0.00           C
ATOM   2252  O   ALA D  21     100.430  71.520  96.000  1.00  0.00           O
ATOM   2253  N   GLU D  22     102.400  72.480  95.500  1.00  0.00           N
ATOM   2254  HN  GLU D  22     102.910  73.300  95.250  1.00  0.00           H
ATOM   2255  CA  GLU D  22     103.280  71.370  95.780  1.00  0.00           C
ATOM   2256  HA  GLU D  22     103.180  71.130  96.830  1.00  0.00           H
ATOM   2257  CB  GLU D  22     103.000  70.100  94.920  1.00  0.00           C
ATOM   2258  HB1 GLU D  22     103.850  69.930  94.230  1.00  0.00           H
ATOM   2259  HB2 GLU D  22     102.110  70.300  94.280  1.00  0.00           H
ATOM   2260  CG  GLU D  22     102.750  68.800  95.740  1.00  0.00           C
ATOM   2261  HG1 GLU D  22     102.940  68.980  96.820  1.00  0.00           H
ATOM   2262  HG2 GLU D  22     103.490  68.030  95.410  1.00  0.00           H
ATOM   2263  CD  GLU D  22     101.360  68.170  95.630  1.00  0.00           C
ATOM   2264  OE1 GLU D  22     101.180  67.210  94.840  1.00  0.00           O
ATOM   2265  OE2 GLU D  22     100.430  68.590  96.370  1.00  0.00           O
ATOM   2266  C   GLU D  22     104.640  72.050  95.590  1.00  0.00           C
ATOM   2267  O   GLU D  22     104.630  73.260  95.370  1.00  0.00           O
ATOM   2268  N   ASP D  23     105.810  71.380  95.710  1.00  0.00           N
ATOM   2269  HN  ASP D  23     105.840  70.370  95.750  1.00  0.00           H
ATOM   2270  CA  ASP D  23     107.100  72.070  95.780  1.00  0.00           C
ATOM   2271  HA  ASP D  23     107.050  72.710  96.660  1.00  0.00           H
ATOM   2272  CB  ASP D  23     108.280  71.060  95.990  1.00  0.00           C
ATOM   2273  HB1 ASP D  23     108.430  70.470  95.070  1.00  0.00           H
ATOM   2274  HB2 ASP D  23     108.010  70.370  96.820  1.00  0.00           H
ATOM   2275  CG  ASP D  23     109.590  71.730  96.360  1.00  0.00           C
ATOM   2276  OD1 ASP D  23     110.650  71.390  95.770  1.00  0.00           O
ATOM   2277  OD2 ASP D  23     109.580  72.560  97.290  1.00  0.00           O
ATOM   2278  C   ASP D  23     107.420  72.990  94.590  1.00  0.00           C
ATOM   2279  O   ASP D  23     107.280  72.620  93.420  1.00  0.00           O
ATOM   2280  N   VAL D  24     107.880  74.230  94.880  1.00  0.00           N
ATOM   2281  HN  VAL D  24     107.960  74.510  95.840  1.00  0.00           H
ATOM   2282  CA  VAL D  24     108.250  75.190  93.860  1.00  0.00           C
ATOM   2283  HA  VAL D  24     108.150  74.750  92.880  1.00  0.00           H
ATOM   2284  CB  VAL D  24     107.380  76.460  93.900  1.00  0.00           C
ATOM   2285  HB  VAL D  24     107.390  76.860  94.930  1.00  0.00           H
ATOM   2286  CG1 VAL D  24     107.920  77.540  92.930  1.00  0.00           C
ATOM   2287 HG11 VAL D  24     107.190  78.380  92.880  1.00  0.00           H
ATOM   2288 HG12 VAL D  24     108.890  77.960  93.270  1.00  0.00           H
ATOM   2289 HG13 VAL D  24     108.040  77.120  91.910  1.00  0.00           H
ATOM   2290  CG2 VAL D  24     105.940  76.090  93.520  1.00  0.00           C
ATOM   2291 HG21 VAL D  24     105.300  77.000  93.510  1.00  0.00           H
ATOM   2292 HG22 VAL D  24     105.900  75.620  92.520  1.00  0.00           H
ATOM   2293 HG23 VAL D  24     105.510  75.380  94.260  1.00  0.00           H
ATOM   2294  C   VAL D  24     109.700  75.580  94.020  1.00  0.00           C
ATOM   2295  O   VAL D  24     110.100  76.220  94.990  1.00  0.00           O
ATOM   2296  N   GLY D  25     110.540  75.230  93.020  1.00  0.00           N
ATOM   2297  HN  GLY D  25     110.210  74.590  92.310  1.00  0.00           H
ATOM   2298  CA  GLY D  25     111.920  75.670  92.940  1.00  0.00           C
ATOM   2299  HA1 GLY D  25     112.340  75.650  93.940  1.00  0.00           H
ATOM   2300  HA2 GLY D  25     112.430  75.000  92.270  1.00  0.00           H
ATOM   2301  C   GLY D  25     112.060  77.080  92.420  1.00  0.00           C
ATOM   2302  O   GLY D  25     111.650  78.050  93.050  1.00  0.00           O
ATOM   2303  N   SER D  26     112.700  77.250  91.240  1.00  0.00           N
ATOM   2304  HN  SER D  26     113.030  76.440  90.750  1.00  0.00           H
ATOM   2305  CA  SER D  26     112.900  78.570  90.640  1.00  0.00           C
ATOM   2306  HA  SER D  26     112.810  79.320  91.410  1.00  0.00           H
ATOM   2307  CB  SER D  26     114.310  78.740  90.030  1.00  0.00           C
ATOM   2308  HB1 SER D  26     114.330  79.560  89.270  1.00  0.00           H
ATOM   2309  HB2 SER D  26     114.620  77.800  89.510  1.00  0.00           H
ATOM   2310  OG  SER D  26     115.260  79.080  91.040  1.00  0.00           O
ATOM   2311  HG1 SER D  26     115.330  78.300  91.640  1.00  0.00           H
ATOM   2312  C   SER D  26     111.860  78.920  89.600  1.00  0.00           C
ATOM   2313  O   SER D  26     111.860  78.420  88.480  1.00  0.00           O
ATOM   2314  N   ASN D  27     110.940  79.850  89.930  1.00  0.00           N
ATOM   2315  HN  ASN D  27     110.950  80.230  90.860  1.00  0.00           H
ATOM   2316  CA  ASN D  27     109.870  80.250  89.040  1.00  0.00           C
ATOM   2317  HA  ASN D  27     109.860  79.610  88.160  1.00  0.00           H
ATOM   2318  CB  ASN D  27     108.480  80.100  89.740  1.00  0.00           C
ATOM   2319  HB1 ASN D  27     108.460  80.680  90.680  1.00  0.00           H
ATOM   2320  HB2 ASN D  27     108.370  79.030  90.020  1.00  0.00           H
ATOM   2321  CG  ASN D  27     107.280  80.480  88.860  1.00  0.00           C
ATOM   2322  OD1 ASN D  27     106.640  79.630  88.250  1.00  0.00           O
ATOM   2323  ND2 ASN D  27     106.930  81.780  88.810  1.00  0.00           N
ATOM   2324 HD21 ASN D  27     107.520  82.490  89.190  1.00  0.00           H
ATOM   2325 HD22 ASN D  27     106.150  82.010  88.220  1.00  0.00           H
ATOM   2326  C   ASN D  27     110.060  81.670  88.540  1.00  0.00           C
ATOM   2327  O   ASN D  27     110.210  82.610  89.320  1.00  0.00           O
ATOM   2328  N   LYS D  28     109.980  81.860  87.210  1.00  0.00           N
ATOM   2329  HN  LYS D  28     109.960  81.070  86.590  1.00  0.00           H
ATOM   2330  CA  LYS D  28     109.890  83.150  86.580  1.00  0.00           C
ATOM   2331  HA  LYS D  28     110.080  83.940  87.290  1.00  0.00           H
ATOM   2332  CB  LYS D  28     110.920  83.230  85.420  1.00  0.00           C
ATOM   2333  HB1 LYS D  28     110.750  82.370  84.750  1.00  0.00           H
ATOM   2334  HB2 LYS D  28     111.930  83.090  85.860  1.00  0.00           H
ATOM   2335  CG  LYS D  28     110.890  84.520  84.580  1.00  0.00           C
ATOM   2336  HG1 LYS D  28     109.890  84.660  84.110  1.00  0.00           H
ATOM   2337  HG2 LYS D  28     111.590  84.370  83.740  1.00  0.00           H
ATOM   2338  CD  LYS D  28     111.270  85.760  85.390  1.00  0.00           C
ATOM   2339  HD1 LYS D  28     110.370  86.390  85.540  1.00  0.00           H
ATOM   2340  HD2 LYS D  28     111.610  85.450  86.410  1.00  0.00           H
ATOM   2341  CE  LYS D  28     112.380  86.610  84.770  1.00  0.00           C
ATOM   2342  HE1 LYS D  28     112.640  87.450  85.450  1.00  0.00           H
ATOM   2343  HE2 LYS D  28     112.070  87.030  83.790  1.00  0.00           H
ATOM   2344  NZ  LYS D  28     113.600  85.810  84.570  1.00  0.00           N
ATOM   2345  HZ1 LYS D  28     114.430  86.450  84.460  1.00  0.00           H
ATOM   2346  HZ2 LYS D  28     113.770  85.190  85.400  1.00  0.00           H
ATOM   2347  HZ3 LYS D  28     113.530  85.230  83.710  1.00  0.00           H
ATOM   2348  C   LYS D  28     108.500  83.360  86.000  1.00  0.00           C
ATOM   2349  O   LYS D  28     108.130  82.710  85.030  1.00  0.00           O
ATOM   2350  N   GLY D  29     107.710  84.300  86.580  1.00  0.00           N
ATOM   2351  HN  GLY D  29     108.050  84.810  87.370  1.00  0.00           H
ATOM   2352  CA  GLY D  29     106.430  84.740  86.020  1.00  0.00           C
ATOM   2353  HA1 GLY D  29     106.140  85.630  86.560  1.00  0.00           H
ATOM   2354  HA2 GLY D  29     106.570  84.930  84.970  1.00  0.00           H
ATOM   2355  C   GLY D  29     105.270  83.770  86.130  1.00  0.00           C
ATOM   2356  O   GLY D  29     105.110  82.890  85.290  1.00  0.00           O
ATOM   2357  N   ALA D  30     104.390  83.960  87.130  1.00  0.00           N
ATOM   2358  HN  ALA D  30     104.540  84.670  87.810  1.00  0.00           H
ATOM   2359  CA  ALA D  30     103.140  83.230  87.230  1.00  0.00           C
ATOM   2360  HA  ALA D  30     102.980  82.630  86.340  1.00  0.00           H
ATOM   2361  CB  ALA D  30     103.150  82.290  88.450  1.00  0.00           C
ATOM   2362  HB1 ALA D  30     103.950  81.530  88.340  1.00  0.00           H
ATOM   2363  HB2 ALA D  30     103.340  82.870  89.390  1.00  0.00           H
ATOM   2364  HB3 ALA D  30     102.180  81.760  88.550  1.00  0.00           H
ATOM   2365  C   ALA D  30     101.980  84.230  87.300  1.00  0.00           C
ATOM   2366  O   ALA D  30     101.970  85.120  88.140  1.00  0.00           O
ATOM   2367  N   ILE D  31     101.020  84.120  86.360  1.00  0.00           N
ATOM   2368  HN  ILE D  31     101.060  83.390  85.680  1.00  0.00           H
ATOM   2369  CA  ILE D  31      99.980  85.120  86.160  1.00  0.00           C
ATOM   2370  HA  ILE D  31      99.980  85.830  86.970  1.00  0.00           H
ATOM   2371  CB  ILE D  31     100.170  85.890  84.840  1.00  0.00           C
ATOM   2372  HB  ILE D  31     100.140  85.180  83.990  1.00  0.00           H
ATOM   2373  CG2 ILE D  31      99.030  86.920  84.620  1.00  0.00           C
ATOM   2374 HG21 ILE D  31      99.240  87.530  83.720  1.00  0.00           H
ATOM   2375 HG22 ILE D  31      98.050  86.420  84.460  1.00  0.00           H
ATOM   2376 HG23 ILE D  31      98.940  87.600  85.490  1.00  0.00           H
ATOM   2377  CG1 ILE D  31     101.540  86.610  84.810  1.00  0.00           C
ATOM   2378 HG11 ILE D  31     101.860  86.860  85.850  1.00  0.00           H
ATOM   2379 HG12 ILE D  31     101.430  87.570  84.260  1.00  0.00           H
ATOM   2380  CD  ILE D  31     102.630  85.790  84.100  1.00  0.00           C
ATOM   2381  HD1 ILE D  31     103.600  86.320  84.120  1.00  0.00           H
ATOM   2382  HD2 ILE D  31     102.770  84.790  84.580  1.00  0.00           H
ATOM   2383  HD3 ILE D  31     102.330  85.610  83.040  1.00  0.00           H
ATOM   2384  C   ILE D  31      98.610  84.460  86.170  1.00  0.00           C
ATOM   2385  O   ILE D  31      98.420  83.400  85.570  1.00  0.00           O
ATOM   2386  N   ILE D  32      97.630  85.050  86.870  1.00  0.00           N
ATOM   2387  HN  ILE D  32      97.800  85.880  87.410  1.00  0.00           H
ATOM   2388  CA  ILE D  32      96.280  84.520  86.920  1.00  0.00           C
ATOM   2389  HA  ILE D  32      96.120  83.890  86.060  1.00  0.00           H
ATOM   2390  CB  ILE D  32      96.030  83.650  88.160  1.00  0.00           C
ATOM   2391  HB  ILE D  32      96.680  82.750  88.060  1.00  0.00           H
ATOM   2392  CG2 ILE D  32      96.470  84.400  89.430  1.00  0.00           C
ATOM   2393 HG21 ILE D  32      96.340  83.760  90.320  1.00  0.00           H
ATOM   2394 HG22 ILE D  32      97.530  84.730  89.390  1.00  0.00           H
ATOM   2395 HG23 ILE D  32      95.830  85.290  89.560  1.00  0.00           H
ATOM   2396  CG1 ILE D  32      94.560  83.200  88.290  1.00  0.00           C
ATOM   2397 HG11 ILE D  32      94.150  82.920  87.290  1.00  0.00           H
ATOM   2398 HG12 ILE D  32      93.960  84.060  88.670  1.00  0.00           H
ATOM   2399  CD  ILE D  32      94.380  82.020  89.240  1.00  0.00           C
ATOM   2400  HD1 ILE D  32      93.300  81.810  89.370  1.00  0.00           H
ATOM   2401  HD2 ILE D  32      94.880  81.110  88.840  1.00  0.00           H
ATOM   2402  HD3 ILE D  32      94.810  82.240  90.240  1.00  0.00           H
ATOM   2403  C   ILE D  32      95.220  85.610  86.800  1.00  0.00           C
ATOM   2404  O   ILE D  32      95.280  86.650  87.470  1.00  0.00           O
ATOM   2405  N   GLY D  33      94.210  85.380  85.940  1.00  0.00           N
ATOM   2406  HN  GLY D  33      94.200  84.550  85.390  1.00  0.00           H
ATOM   2407  CA  GLY D  33      93.000  86.190  85.890  1.00  0.00           C
ATOM   2408  HA1 GLY D  33      92.740  86.480  86.900  1.00  0.00           H
ATOM   2409  HA2 GLY D  33      93.170  87.030  85.240  1.00  0.00           H
ATOM   2410  C   GLY D  33      91.860  85.380  85.360  1.00  0.00           C
ATOM   2411  O   GLY D  33      91.900  84.150  85.410  1.00  0.00           O
ATOM   2412  N   LEU D  34      90.800  86.020  84.830  1.00  0.00           N
ATOM   2413  HN  LEU D  34      90.760  87.020  84.860  1.00  0.00           H
ATOM   2414  CA  LEU D  34      89.700  85.320  84.170  1.00  0.00           C
ATOM   2415  HA  LEU D  34      90.030  84.330  83.890  1.00  0.00           H
ATOM   2416  CB  LEU D  34      88.420  85.260  85.060  1.00  0.00           C
ATOM   2417  HB1 LEU D  34      87.540  85.700  84.540  1.00  0.00           H
ATOM   2418  HB2 LEU D  34      88.590  85.880  85.970  1.00  0.00           H
ATOM   2419  CG  LEU D  34      87.960  83.850  85.510  1.00  0.00           C
ATOM   2420  HG  LEU D  34      86.920  83.960  85.900  1.00  0.00           H
ATOM   2421  CD1 LEU D  34      87.900  82.840  84.350  1.00  0.00           C
ATOM   2422 HD11 LEU D  34      87.360  81.920  84.660  1.00  0.00           H
ATOM   2423 HD12 LEU D  34      87.390  83.280  83.470  1.00  0.00           H
ATOM   2424 HD13 LEU D  34      88.930  82.540  84.050  1.00  0.00           H
ATOM   2425  CD2 LEU D  34      88.810  83.310  86.660  1.00  0.00           C
ATOM   2426 HD21 LEU D  34      88.390  82.350  87.040  1.00  0.00           H
ATOM   2427 HD22 LEU D  34      89.850  83.120  86.320  1.00  0.00           H
ATOM   2428 HD23 LEU D  34      88.830  84.030  87.500  1.00  0.00           H
ATOM   2429  C   LEU D  34      89.330  85.990  82.850  1.00  0.00           C
ATOM   2430  O   LEU D  34      88.840  85.340  81.930  1.00  0.00           O
ATOM   2431  N   MET D  35      89.590  87.310  82.730  1.00  0.00           N
ATOM   2432  HN  MET D  35      89.920  87.850  83.500  1.00  0.00           H
ATOM   2433  CA  MET D  35      89.430  88.060  81.500  1.00  0.00           C
ATOM   2434  HA  MET D  35      89.370  87.400  80.640  1.00  0.00           H
ATOM   2435  CB  MET D  35      88.150  88.930  81.610  1.00  0.00           C
ATOM   2436  HB1 MET D  35      88.280  89.640  82.460  1.00  0.00           H
ATOM   2437  HB2 MET D  35      87.300  88.270  81.870  1.00  0.00           H
ATOM   2438  CG  MET D  35      87.770  89.750  80.360  1.00  0.00           C
ATOM   2439  HG1 MET D  35      88.680  90.250  79.980  1.00  0.00           H
ATOM   2440  HG2 MET D  35      87.070  90.550  80.670  1.00  0.00           H
ATOM   2441  SD  MET D  35      87.010  88.790  79.020  1.00  0.00           S
ATOM   2442  CE  MET D  35      86.830  90.230  77.910  1.00  0.00           C
ATOM   2443  HE1 MET D  35      86.420  89.920  76.930  1.00  0.00           H
ATOM   2444  HE2 MET D  35      86.140  90.980  78.350  1.00  0.00           H
ATOM   2445  HE3 MET D  35      87.810  90.720  77.730  1.00  0.00           H
ATOM   2446  C   MET D  35      90.660  88.940  81.380  1.00  0.00           C
ATOM   2447  O   MET D  35      90.740  90.020  81.960  1.00  0.00           O
ATOM   2448  N   VAL D  36      91.700  88.480  80.650  1.00  0.00           N
ATOM   2449  HN  VAL D  36      91.630  87.620  80.140  1.00  0.00           H
ATOM   2450  CA  VAL D  36      93.000  89.150  80.640  1.00  0.00           C
ATOM   2451  HA  VAL D  36      92.910  90.050  81.220  1.00  0.00           H
ATOM   2452  CB  VAL D  36      94.130  88.360  81.300  1.00  0.00           C
ATOM   2453  HB  VAL D  36      95.000  89.050  81.450  1.00  0.00           H
ATOM   2454  CG1 VAL D  36      93.650  87.880  82.680  1.00  0.00           C
ATOM   2455 HG11 VAL D  36      94.500  87.460  83.260  1.00  0.00           H
ATOM   2456 HG12 VAL D  36      93.220  88.720  83.250  1.00  0.00           H
ATOM   2457 HG13 VAL D  36      92.880  87.090  82.580  1.00  0.00           H
ATOM   2458  CG2 VAL D  36      94.610  87.160  80.460  1.00  0.00           C
ATOM   2459 HG21 VAL D  36      95.330  86.550  81.040  1.00  0.00           H
ATOM   2460 HG22 VAL D  36      93.730  86.530  80.190  1.00  0.00           H
ATOM   2461 HG23 VAL D  36      95.110  87.490  79.530  1.00  0.00           H
ATOM   2462  C   VAL D  36      93.360  89.630  79.240  1.00  0.00           C
ATOM   2463  O   VAL D  36      93.400  88.860  78.270  1.00  0.00           O
ATOM   2464  N   GLY D  37      93.600  90.950  79.110  1.00  0.00           N
ATOM   2465  HN  GLY D  37      93.630  91.520  79.930  1.00  0.00           H
ATOM   2466  CA  GLY D  37      93.750  91.620  77.820  1.00  0.00           C
ATOM   2467  HA1 GLY D  37      93.690  90.900  77.010  1.00  0.00           H
ATOM   2468  HA2 GLY D  37      92.970  92.360  77.750  1.00  0.00           H
ATOM   2469  C   GLY D  37      95.050  92.350  77.700  1.00  0.00           C
ATOM   2470  O   GLY D  37      95.160  93.480  78.170  1.00  0.00           O
ATOM   2471  N   GLY D  38      96.040  91.730  77.040  1.00  0.00           N
ATOM   2472  HN  GLY D  38      95.870  90.830  76.630  1.00  0.00           H
ATOM   2473  CA  GLY D  38      97.390  92.270  76.890  1.00  0.00           C
ATOM   2474  HA1 GLY D  38      97.830  91.840  76.000  1.00  0.00           H
ATOM   2475  HA2 GLY D  38      97.360  93.350  76.860  1.00  0.00           H
ATOM   2476  C   GLY D  38      98.270  91.900  78.050  1.00  0.00           C
ATOM   2477  O   GLY D  38      98.180  92.510  79.120  1.00  0.00           O
ATOM   2478  N   VAL D  39      99.120  90.870  77.870  1.00  0.00           N
ATOM   2479  HN  VAL D  39      99.180  90.390  76.990  1.00  0.00           H
ATOM   2480  CA  VAL D  39      99.990  90.370  78.920  1.00  0.00           C
ATOM   2481  HA  VAL D  39     100.240  91.200  79.580  1.00  0.00           H
ATOM   2482  CB  VAL D  39      99.390  89.210  79.740  1.00  0.00           C
ATOM   2483  HB  VAL D  39     100.020  89.060  80.650  1.00  0.00           H
ATOM   2484  CG1 VAL D  39      97.940  89.510  80.210  1.00  0.00           C
ATOM   2485 HG11 VAL D  39      97.600  88.740  80.930  1.00  0.00           H
ATOM   2486 HG12 VAL D  39      97.860  90.510  80.680  1.00  0.00           H
ATOM   2487 HG13 VAL D  39      97.250  89.500  79.340  1.00  0.00           H
ATOM   2488  CG2 VAL D  39      99.330  87.890  78.960  1.00  0.00           C
ATOM   2489 HG21 VAL D  39      98.820  87.120  79.550  1.00  0.00           H
ATOM   2490 HG22 VAL D  39      98.750  88.050  78.030  1.00  0.00           H
ATOM   2491 HG23 VAL D  39     100.340  87.520  78.700  1.00  0.00           H
ATOM   2492  C   VAL D  39     101.300  89.930  78.260  1.00  0.00           C
ATOM   2493  O   VAL D  39     101.310  89.380  77.150  1.00  0.00           O
ATOM   2494  N   VAL D  40     102.460  90.140  78.900  1.00  0.00           N
ATOM   2495  HN  VAL D  40     102.500  90.640  79.770  1.00  0.00           H
ATOM   2496  CA  VAL D  40     103.740  89.730  78.330  1.00  0.00           C
ATOM   2497  HA  VAL D  40     103.570  88.880  77.680  1.00  0.00           H
ATOM   2498  CB  VAL D  40     104.400  90.820  77.470  1.00  0.00           C
ATOM   2499  HB  VAL D  40     103.700  91.040  76.620  1.00  0.00           H
ATOM   2500  CG1 VAL D  40     104.590  92.130  78.260  1.00  0.00           C
ATOM   2501 HG11 VAL D  40     104.990  92.930  77.610  1.00  0.00           H
ATOM   2502 HG12 VAL D  40     103.640  92.490  78.700  1.00  0.00           H
ATOM   2503 HG13 VAL D  40     105.330  91.970  79.080  1.00  0.00           H
ATOM   2504  CG2 VAL D  40     105.750  90.340  76.890  1.00  0.00           C
ATOM   2505 HG21 VAL D  40     106.090  91.040  76.100  1.00  0.00           H
ATOM   2506 HG22 VAL D  40     106.530  90.310  77.670  1.00  0.00           H
ATOM   2507 HG23 VAL D  40     105.660  89.330  76.440  1.00  0.00           H
ATOM   2508  C   VAL D  40     104.690  89.230  79.390  1.00  0.00           C
ATOM   2509  O   VAL D  40     104.870  89.830  80.450  1.00  0.00           O
ATOM   2510  N   ILE D  41     105.350  88.070  79.140  1.00  0.00           N
ATOM   2511  HN  ILE D  41     105.160  87.560  78.290  1.00  0.00           H
ATOM   2512  CA  ILE D  41     106.360  87.530  80.040  1.00  0.00           C
ATOM   2513  HA  ILE D  41     106.540  88.250  80.820  1.00  0.00           H
ATOM   2514  CB  ILE D  41     105.950  86.220  80.730  1.00  0.00           C
ATOM   2515  HB  ILE D  41     106.680  86.010  81.550  1.00  0.00           H
ATOM   2516  CG2 ILE D  41     104.570  86.430  81.380  1.00  0.00           C
ATOM   2517 HG21 ILE D  41     104.330  85.540  82.000  1.00  0.00           H
ATOM   2518 HG22 ILE D  41     104.560  87.330  82.030  1.00  0.00           H
ATOM   2519 HG23 ILE D  41     103.780  86.530  80.610  1.00  0.00           H
ATOM   2520  CG1 ILE D  41     105.890  84.970  79.820  1.00  0.00           C
ATOM   2521 HG11 ILE D  41     105.630  85.270  78.780  1.00  0.00           H
ATOM   2522 HG12 ILE D  41     105.050  84.330  80.190  1.00  0.00           H
ATOM   2523  CD  ILE D  41     107.150  84.100  79.840  1.00  0.00           C
ATOM   2524  HD1 ILE D  41     106.950  83.120  79.350  1.00  0.00           H
ATOM   2525  HD2 ILE D  41     107.980  84.580  79.300  1.00  0.00           H
ATOM   2526  HD3 ILE D  41     107.470  83.890  80.890  1.00  0.00           H
ATOM   2527  C   ILE D  41     107.680  87.380  79.310  1.00  0.00           C
ATOM   2528  O   ILE D  41     107.770  86.850  78.200  1.00  0.00           O
ATOM   2529  N   ALA D  42     108.770  87.860  79.940  1.00  0.00           N
ATOM   2530  HN  ALA D  42     108.660  88.400  80.780  1.00  0.00           H
ATOM   2531  CA  ALA D  42     110.120  87.810  79.400  1.00  0.00           C
ATOM   2532  HA  ALA D  42     110.060  87.790  78.320  1.00  0.00           H
ATOM   2533  CB  ALA D  42     110.880  89.080  79.820  1.00  0.00           C
ATOM   2534  HB1 ALA D  42     110.300  89.990  79.520  1.00  0.00           H
ATOM   2535  HB2 ALA D  42     111.020  89.110  80.920  1.00  0.00           H
ATOM   2536  HB3 ALA D  42     111.870  89.140  79.330  1.00  0.00           H
ATOM   2537  C   ALA D  42     110.890  86.570  79.850  1.00  0.00           C
ATOM   2538  O   ALA D  42     112.100  86.450  79.670  1.00  0.00           O
ATOM   2539  N   NME D  43     110.200  85.590  80.450  1.00  0.00           N
ATOM   2540  HN  NME D  43     109.210  85.700  80.550  1.00  0.00           H
ATOM   2541  CH3 NME D  43     110.810  84.360  80.880  1.00  0.00           C
ATOM   2542 HH31 NME D  43     111.110  83.760  80.000  1.00  0.00           H
ATOM   2543 HH32 NME D  43     111.720  84.560  81.490  1.00  0.00           H
ATOM   2544 HH33 NME D  43     110.100  83.760  81.490  1.00  0.00           H
ATOM   2545  CH3 ACE E   0      65.210  39.020  65.920  1.00  0.00           C
ATOM   2546 HH31 ACE E   0      65.070  38.450  64.980  1.00  0.00           H
ATOM   2547 HH32 ACE E   0      66.060  38.570  66.480  1.00  0.00           H
ATOM   2548 HH33 ACE E   0      64.290  38.920  66.550  1.00  0.00           H
ATOM   2549  C   ACE E   0      65.480  40.440  65.640  1.00  0.00           C
ATOM   2550  O   ACE E   0      66.360  41.060  66.250  1.00  0.00           O
ATOM   2551  N   ASP E   1      64.740  41.020  64.690  1.00  0.00           N
ATOM   2552  HN  ASP E   1      64.050  40.480  64.210  1.00  0.00           H
ATOM   2553  CA  ASP E   1      64.840  42.410  64.280  1.00  0.00           C
ATOM   2554  HA  ASP E   1      65.880  42.600  64.060  1.00  0.00           H
ATOM   2555  CB  ASP E   1      63.990  42.610  63.000  1.00  0.00           C
ATOM   2556  HB1 ASP E   1      62.910  42.570  63.230  1.00  0.00           H
ATOM   2557  HB2 ASP E   1      64.220  41.790  62.290  1.00  0.00           H
ATOM   2558  CG  ASP E   1      64.300  43.910  62.290  1.00  0.00           C
ATOM   2559  OD1 ASP E   1      65.420  44.450  62.450  1.00  0.00           O
ATOM   2560  OD2 ASP E   1      63.480  44.310  61.420  1.00  0.00           O
ATOM   2561  C   ASP E   1      64.420  43.370  65.400  1.00  0.00           C
ATOM   2562  O   ASP E   1      63.270  43.380  65.840  1.00  0.00           O
ATOM   2563  N   ALA E   2      65.360  44.170  65.930  1.00  0.00           N
ATOM   2564  HN  ALA E   2      66.290  44.190  65.560  1.00  0.00           H
ATOM   2565  CA  ALA E   2      65.090  45.060  67.040  1.00  0.00           C
ATOM   2566  HA  ALA E   2      64.150  45.560  66.880  1.00  0.00           H
ATOM   2567  CB  ALA E   2      65.070  44.280  68.380  1.00  0.00           C
ATOM   2568  HB1 ALA E   2      64.290  43.490  68.340  1.00  0.00           H
ATOM   2569  HB2 ALA E   2      66.050  43.770  68.550  1.00  0.00           H
ATOM   2570  HB3 ALA E   2      64.850  44.940  69.240  1.00  0.00           H
ATOM   2571  C   ALA E   2      66.170  46.120  67.140  1.00  0.00           C
ATOM   2572  O   ALA E   2      67.320  45.900  66.730  1.00  0.00           O
ATOM   2573  N   GLU E   3      65.850  47.290  67.720  1.00  0.00           N
ATOM   2574  HN  GLU E   3      64.900  47.490  67.990  1.00  0.00           H
ATOM   2575  CA  GLU E   3      66.810  48.330  67.990  1.00  0.00           C
ATOM   2576  HA  GLU E   3      67.780  48.050  67.610  1.00  0.00           H
ATOM   2577  CB  GLU E   3      66.410  49.660  67.290  1.00  0.00           C
ATOM   2578  HB1 GLU E   3      65.400  49.950  67.640  1.00  0.00           H
ATOM   2579  HB2 GLU E   3      66.350  49.450  66.200  1.00  0.00           H
ATOM   2580  CG  GLU E   3      67.380  50.850  67.530  1.00  0.00           C
ATOM   2581  HG1 GLU E   3      68.420  50.540  67.320  1.00  0.00           H
ATOM   2582  HG2 GLU E   3      67.320  51.200  68.580  1.00  0.00           H
ATOM   2583  CD  GLU E   3      67.060  52.050  66.630  1.00  0.00           C
ATOM   2584  OE1 GLU E   3      65.950  52.610  66.750  1.00  0.00           O
ATOM   2585  OE2 GLU E   3      67.930  52.430  65.800  1.00  0.00           O
ATOM   2586  C   GLU E   3      66.960  48.550  69.490  1.00  0.00           C
ATOM   2587  O   GLU E   3      65.990  48.680  70.240  1.00  0.00           O
ATOM   2588  N   PHE E   4      68.220  48.600  69.950  1.00  0.00           N
ATOM   2589  HN  PHE E   4      68.990  48.400  69.350  1.00  0.00           H
ATOM   2590  CA  PHE E   4      68.580  49.180  71.220  1.00  0.00           C
ATOM   2591  HA  PHE E   4      67.730  49.640  71.700  1.00  0.00           H
ATOM   2592  CB  PHE E   4      69.270  48.180  72.190  1.00  0.00           C
ATOM   2593  HB1 PHE E   4      69.650  48.710  73.100  1.00  0.00           H
ATOM   2594  HB2 PHE E   4      70.130  47.680  71.690  1.00  0.00           H
ATOM   2595  CG  PHE E   4      68.300  47.130  72.650  1.00  0.00           C
ATOM   2596  CD1 PHE E   4      68.280  45.850  72.060  1.00  0.00           C
ATOM   2597  HD1 PHE E   4      68.940  45.630  71.240  1.00  0.00           H
ATOM   2598  CE1 PHE E   4      67.430  44.850  72.560  1.00  0.00           C
ATOM   2599  HE1 PHE E   4      67.430  43.870  72.100  1.00  0.00           H
ATOM   2600  CZ  PHE E   4      66.590  45.120  73.640  1.00  0.00           C
ATOM   2601  HZ  PHE E   4      65.940  44.350  74.030  1.00  0.00           H
ATOM   2602  CD2 PHE E   4      67.450  47.380  73.740  1.00  0.00           C
ATOM   2603  HD2 PHE E   4      67.460  48.360  74.210  1.00  0.00           H
ATOM   2604  CE2 PHE E   4      66.600  46.390  74.230  1.00  0.00           C
ATOM   2605  HE2 PHE E   4      65.950  46.600  75.080  1.00  0.00           H
ATOM   2606  C   PHE E   4      69.560  50.270  70.870  1.00  0.00           C
ATOM   2607  O   PHE E   4      70.560  50.030  70.200  1.00  0.00           O
ATOM   2608  N   ARG E   5      69.260  51.520  71.230  1.00  0.00           N
ATOM   2609  HN  ARG E   5      68.400  51.750  71.710  1.00  0.00           H
ATOM   2610  CA  ARG E   5      70.070  52.650  70.860  1.00  0.00           C
ATOM   2611  HA  ARG E   5      71.100  52.340  70.690  1.00  0.00           H
ATOM   2612  CB  ARG E   5      69.500  53.310  69.570  1.00  0.00           C
ATOM   2613  HB1 ARG E   5      68.430  53.550  69.760  1.00  0.00           H
ATOM   2614  HB2 ARG E   5      69.520  52.550  68.760  1.00  0.00           H
ATOM   2615  CG  ARG E   5      70.240  54.570  69.090  1.00  0.00           C
ATOM   2616  HG1 ARG E   5      71.280  54.300  68.810  1.00  0.00           H
ATOM   2617  HG2 ARG E   5      70.280  55.310  69.920  1.00  0.00           H
ATOM   2618  CD  ARG E   5      69.540  55.240  67.900  1.00  0.00           C
ATOM   2619  HD1 ARG E   5      68.510  55.540  68.210  1.00  0.00           H
ATOM   2620  HD2 ARG E   5      69.490  54.550  67.020  1.00  0.00           H
ATOM   2621  NE  ARG E   5      70.340  56.450  67.560  1.00  0.00           N
ATOM   2622  HE  ARG E   5      71.180  56.630  68.090  1.00  0.00           H
ATOM   2623  CZ  ARG E   5      69.930  57.390  66.730  1.00  0.00           C
ATOM   2624  NH1 ARG E   5      68.770  57.380  66.120  1.00  0.00           N
ATOM   2625 HH11 ARG E   5      68.100  56.670  66.350  1.00  0.00           H
ATOM   2626 HH12 ARG E   5      68.540  58.190  65.580  1.00  0.00           H
ATOM   2627  NH2 ARG E   5      70.720  58.420  66.470  1.00  0.00           N
ATOM   2628 HH21 ARG E   5      71.670  58.390  66.770  1.00  0.00           H
ATOM   2629 HH22 ARG E   5      70.360  59.080  65.800  1.00  0.00           H
ATOM   2630  C   ARG E   5      70.080  53.640  71.990  1.00  0.00           C
ATOM   2631  O   ARG E   5      69.030  53.980  72.540  1.00  0.00           O
ATOM   2632  N   HIS E   6      71.250  54.150  72.380  1.00  0.00           N
ATOM   2633  HN  HIS E   6      72.110  53.830  71.970  1.00  0.00           H
ATOM   2634  CA  HIS E   6      71.340  55.100  73.470  1.00  0.00           C
ATOM   2635  HA  HIS E   6      70.360  55.500  73.720  1.00  0.00           H
ATOM   2636  CB  HIS E   6      71.950  54.440  74.730  1.00  0.00           C
ATOM   2637  HB1 HIS E   6      72.010  55.150  75.580  1.00  0.00           H
ATOM   2638  HB2 HIS E   6      72.970  54.080  74.500  1.00  0.00           H
ATOM   2639  ND1 HIS E   6      69.990  53.410  75.890  1.00  0.00           N
ATOM   2640  CG  HIS E   6      71.170  53.240  75.180  1.00  0.00           C
ATOM   2641  CE1 HIS E   6      69.630  52.200  76.260  1.00  0.00           C
ATOM   2642  HE1 HIS E   6      68.750  51.950  76.850  1.00  0.00           H
ATOM   2643  NE2 HIS E   6      70.500  51.260  75.820  1.00  0.00           N
ATOM   2644  HE2 HIS E   6      70.420  50.260  75.940  1.00  0.00           H
ATOM   2645  CD2 HIS E   6      71.500  51.920  75.140  1.00  0.00           C
ATOM   2646  HD2 HIS E   6      72.360  51.440  74.690  1.00  0.00           H
ATOM   2647  C   HIS E   6      72.210  56.270  73.080  1.00  0.00           C
ATOM   2648  O   HIS E   6      73.000  56.190  72.140  1.00  0.00           O
ATOM   2649  N   ASP E   7      72.070  57.390  73.790  1.00  0.00           N
ATOM   2650  HN  ASP E   7      71.340  57.500  74.470  1.00  0.00           H
ATOM   2651  CA  ASP E   7      73.070  58.430  73.840  1.00  0.00           C
ATOM   2652  HA  ASP E   7      74.030  57.940  74.010  1.00  0.00           H
ATOM   2653  CB  ASP E   7      73.090  59.330  72.570  1.00  0.00           C
ATOM   2654  HB1 ASP E   7      72.530  60.270  72.690  1.00  0.00           H
ATOM   2655  HB2 ASP E   7      72.620  58.770  71.730  1.00  0.00           H
ATOM   2656  CG  ASP E   7      74.510  59.650  72.150  1.00  0.00           C
ATOM   2657  OD1 ASP E   7      75.440  59.610  73.000  1.00  0.00           O
ATOM   2658  OD2 ASP E   7      74.710  59.970  70.950  1.00  0.00           O
ATOM   2659  C   ASP E   7      72.740  59.220  75.090  1.00  0.00           C
ATOM   2660  O   ASP E   7      71.600  59.190  75.560  1.00  0.00           O
ATOM   2661  N   SER E   8      73.720  59.910  75.690  1.00  0.00           N
ATOM   2662  HN  SER E   8      74.620  59.950  75.260  1.00  0.00           H
ATOM   2663  CA  SER E   8      73.530  60.420  77.040  1.00  0.00           C
ATOM   2664  HA  SER E   8      72.560  60.900  77.090  1.00  0.00           H
ATOM   2665  CB  SER E   8      73.570  59.300  78.130  1.00  0.00           C
ATOM   2666  HB1 SER E   8      72.680  58.640  77.970  1.00  0.00           H
ATOM   2667  HB2 SER E   8      73.460  59.740  79.150  1.00  0.00           H
ATOM   2668  OG  SER E   8      74.740  58.480  78.060  1.00  0.00           O
ATOM   2669  HG1 SER E   8      75.480  59.070  78.310  1.00  0.00           H
ATOM   2670  C   SER E   8      74.530  61.490  77.370  1.00  0.00           C
ATOM   2671  O   SER E   8      75.300  61.380  78.320  1.00  0.00           O
ATOM   2672  N   GLY E   9      74.550  62.590  76.590  1.00  0.00           N
ATOM   2673  HN  GLY E   9      73.920  62.660  75.810  1.00  0.00           H
ATOM   2674  CA  GLY E   9      75.410  63.740  76.860  1.00  0.00           C
ATOM   2675  HA1 GLY E   9      76.420  63.380  76.830  1.00  0.00           H
ATOM   2676  HA2 GLY E   9      75.200  64.490  76.110  1.00  0.00           H
ATOM   2677  C   GLY E   9      75.190  64.410  78.210  1.00  0.00           C
ATOM   2678  O   GLY E   9      74.060  64.670  78.610  1.00  0.00           O
ATOM   2679  N   TYR E  10      76.290  64.720  78.910  1.00  0.00           N
ATOM   2680  HN  TYR E  10      77.190  64.550  78.490  1.00  0.00           H
ATOM   2681  CA  TYR E  10      76.300  65.440  80.170  1.00  0.00           C
ATOM   2682  HA  TYR E  10      75.410  66.050  80.240  1.00  0.00           H
ATOM   2683  CB  TYR E  10      76.400  64.500  81.410  1.00  0.00           C
ATOM   2684  HB1 TYR E  10      76.450  65.090  82.350  1.00  0.00           H
ATOM   2685  HB2 TYR E  10      77.320  63.880  81.340  1.00  0.00           H
ATOM   2686  CG  TYR E  10      75.200  63.590  81.530  1.00  0.00           C
ATOM   2687  CD1 TYR E  10      73.920  64.140  81.740  1.00  0.00           C
ATOM   2688  HD1 TYR E  10      73.790  65.210  81.770  1.00  0.00           H
ATOM   2689  CE1 TYR E  10      72.800  63.300  81.900  1.00  0.00           C
ATOM   2690  HE1 TYR E  10      71.820  63.730  82.060  1.00  0.00           H
ATOM   2691  CZ  TYR E  10      72.960  61.920  81.880  1.00  0.00           C
ATOM   2692  OH  TYR E  10      71.850  61.080  82.070  1.00  0.00           O
ATOM   2693  HH  TYR E  10      72.100  60.420  82.740  1.00  0.00           H
ATOM   2694  CD2 TYR E  10      75.340  62.200  81.520  1.00  0.00           C
ATOM   2695  HD2 TYR E  10      76.320  61.760  81.390  1.00  0.00           H
ATOM   2696  CE2 TYR E  10      74.230  61.360  81.700  1.00  0.00           C
ATOM   2697  HE2 TYR E  10      74.360  60.290  81.700  1.00  0.00           H
ATOM   2698  C   TYR E  10      77.490  66.390  80.180  1.00  0.00           C
ATOM   2699  O   TYR E  10      78.650  65.980  80.210  1.00  0.00           O
ATOM   2700  N   GLU E  11      77.230  67.720  80.130  1.00  0.00           N
ATOM   2701  HN  GLU E  11      76.280  68.030  80.090  1.00  0.00           H
ATOM   2702  CA  GLU E  11      78.260  68.740  80.040  1.00  0.00           C
ATOM   2703  HA  GLU E  11      79.240  68.280  80.150  1.00  0.00           H
ATOM   2704  CB  GLU E  11      78.220  69.420  78.640  1.00  0.00           C
ATOM   2705  HB1 GLU E  11      78.390  70.510  78.680  1.00  0.00           H
ATOM   2706  HB2 GLU E  11      77.190  69.280  78.240  1.00  0.00           H
ATOM   2707  CG  GLU E  11      79.220  68.780  77.630  1.00  0.00           C
ATOM   2708  HG1 GLU E  11      78.820  68.870  76.600  1.00  0.00           H
ATOM   2709  HG2 GLU E  11      79.360  67.710  77.860  1.00  0.00           H
ATOM   2710  CD  GLU E  11      80.580  69.470  77.660  1.00  0.00           C
ATOM   2711  OE1 GLU E  11      81.110  69.820  76.570  1.00  0.00           O
ATOM   2712  OE2 GLU E  11      81.110  69.730  78.770  1.00  0.00           O
ATOM   2713  C   GLU E  11      78.190  69.770  81.160  1.00  0.00           C
ATOM   2714  O   GLU E  11      78.900  70.780  81.130  1.00  0.00           O
ATOM   2715  N   VAL E  12      77.380  69.550  82.200  1.00  0.00           N
ATOM   2716  HN  VAL E  12      76.920  68.670  82.320  1.00  0.00           H
ATOM   2717  CA  VAL E  12      77.130  70.560  83.220  1.00  0.00           C
ATOM   2718  HA  VAL E  12      77.860  71.350  83.130  1.00  0.00           H
ATOM   2719  CB  VAL E  12      75.760  71.210  83.030  1.00  0.00           C
ATOM   2720  HB  VAL E  12      75.780  71.720  82.030  1.00  0.00           H
ATOM   2721  CG1 VAL E  12      74.610  70.180  82.990  1.00  0.00           C
ATOM   2722 HG11 VAL E  12      73.650  70.690  82.780  1.00  0.00           H
ATOM   2723 HG12 VAL E  12      74.770  69.430  82.190  1.00  0.00           H
ATOM   2724 HG13 VAL E  12      74.510  69.650  83.960  1.00  0.00           H
ATOM   2725  CG2 VAL E  12      75.490  72.270  84.100  1.00  0.00           C
ATOM   2726 HG21 VAL E  12      74.500  72.730  83.910  1.00  0.00           H
ATOM   2727 HG22 VAL E  12      75.450  71.810  85.110  1.00  0.00           H
ATOM   2728 HG23 VAL E  12      76.270  73.060  84.090  1.00  0.00           H
ATOM   2729  C   VAL E  12      77.350  69.970  84.600  1.00  0.00           C
ATOM   2730  O   VAL E  12      76.620  69.100  85.080  1.00  0.00           O
ATOM   2731  N   HIS E  13      78.420  70.400  85.300  1.00  0.00           N
ATOM   2732  HN  HIS E  13      79.060  71.070  84.910  1.00  0.00           H
ATOM   2733  CA  HIS E  13      78.900  69.690  86.470  1.00  0.00           C
ATOM   2734  HA  HIS E  13      78.050  69.290  87.000  1.00  0.00           H
ATOM   2735  CB  HIS E  13      79.860  68.560  86.040  1.00  0.00           C
ATOM   2736  HB1 HIS E  13      80.930  68.870  86.050  1.00  0.00           H
ATOM   2737  HB2 HIS E  13      79.630  68.270  85.000  1.00  0.00           H
ATOM   2738  ND1 HIS E  13      78.430  66.740  86.910  1.00  0.00           N
ATOM   2739  CG  HIS E  13      79.690  67.310  86.840  1.00  0.00           C
ATOM   2740  CE1 HIS E  13      78.590  65.660  87.640  1.00  0.00           C
ATOM   2741  HE1 HIS E  13      77.790  64.960  87.900  1.00  0.00           H
ATOM   2742  NE2 HIS E  13      79.870  65.510  88.050  1.00  0.00           N
ATOM   2743  HE2 HIS E  13      80.250  64.750  88.600  1.00  0.00           H
ATOM   2744  CD2 HIS E  13      80.590  66.570  87.540  1.00  0.00           C
ATOM   2745  HD2 HIS E  13      81.650  66.710  87.680  1.00  0.00           H
ATOM   2746  C   HIS E  13      79.610  70.620  87.440  1.00  0.00           C
ATOM   2747  O   HIS E  13      79.720  71.830  87.240  1.00  0.00           O
ATOM   2748  N   HIS E  14      80.140  70.060  88.560  1.00  0.00           N
ATOM   2749  HN  HIS E  14      79.960  69.100  88.760  1.00  0.00           H
ATOM   2750  CA  HIS E  14      81.100  70.770  89.400  1.00  0.00           C
ATOM   2751  HA  HIS E  14      80.640  71.690  89.700  1.00  0.00           H
ATOM   2752  CB  HIS E  14      81.500  70.010  90.700  1.00  0.00           C
ATOM   2753  HB1 HIS E  14      80.570  69.660  91.190  1.00  0.00           H
ATOM   2754  HB2 HIS E  14      81.980  70.730  91.390  1.00  0.00           H
ATOM   2755  ND1 HIS E  14      83.790  69.040  90.660  1.00  0.00           N
ATOM   2756  CG  HIS E  14      82.430  68.840  90.530  1.00  0.00           C
ATOM   2757  CE1 HIS E  14      84.310  67.830  90.670  1.00  0.00           C
ATOM   2758  HE1 HIS E  14      85.370  67.590  90.770  1.00  0.00           H
ATOM   2759  NE2 HIS E  14      83.360  66.870  90.560  1.00  0.00           N
ATOM   2760  HE2 HIS E  14      83.510  65.870  90.550  1.00  0.00           H
ATOM   2761  CD2 HIS E  14      82.150  67.520  90.480  1.00  0.00           C
ATOM   2762  HD2 HIS E  14      81.200  67.000  90.410  1.00  0.00           H
ATOM   2763  C   HIS E  14      82.360  71.140  88.630  1.00  0.00           C
ATOM   2764  O   HIS E  14      82.760  70.470  87.680  1.00  0.00           O
ATOM   2765  N   GLN E  15      83.010  72.250  89.010  1.00  0.00           N
ATOM   2766  HN  GLN E  15      82.740  72.800  89.800  1.00  0.00           H
ATOM   2767  CA  GLN E  15      84.150  72.770  88.290  1.00  0.00           C
ATOM   2768  HA  GLN E  15      84.280  72.260  87.350  1.00  0.00           H
ATOM   2769  CB  GLN E  15      83.910  74.270  88.000  1.00  0.00           C
ATOM   2770  HB1 GLN E  15      83.870  74.840  88.950  1.00  0.00           H
ATOM   2771  HB2 GLN E  15      82.900  74.330  87.550  1.00  0.00           H
ATOM   2772  CG  GLN E  15      84.890  74.910  86.990  1.00  0.00           C
ATOM   2773  HG1 GLN E  15      84.380  75.770  86.500  1.00  0.00           H
ATOM   2774  HG2 GLN E  15      85.170  74.180  86.210  1.00  0.00           H
ATOM   2775  CD  GLN E  15      86.160  75.460  87.660  1.00  0.00           C
ATOM   2776  OE1 GLN E  15      86.320  75.490  88.880  1.00  0.00           O
ATOM   2777  NE2 GLN E  15      87.070  75.980  86.810  1.00  0.00           N
ATOM   2778 HE21 GLN E  15      86.940  75.890  85.820  1.00  0.00           H
ATOM   2779 HE22 GLN E  15      87.900  76.370  87.200  1.00  0.00           H
ATOM   2780  C   GLN E  15      85.390  72.530  89.140  1.00  0.00           C
ATOM   2781  O   GLN E  15      85.480  72.920  90.300  1.00  0.00           O
ATOM   2782  N   LYS E  16      86.360  71.800  88.570  1.00  0.00           N
ATOM   2783  HN  LYS E  16      86.240  71.460  87.640  1.00  0.00           H
ATOM   2784  CA  LYS E  16      87.570  71.400  89.250  1.00  0.00           C
ATOM   2785  HA  LYS E  16      87.690  71.930  90.180  1.00  0.00           H
ATOM   2786  CB  LYS E  16      87.520  69.860  89.480  1.00  0.00           C
ATOM   2787  HB1 LYS E  16      87.480  69.330  88.500  1.00  0.00           H
ATOM   2788  HB2 LYS E  16      86.570  69.620  90.000  1.00  0.00           H
ATOM   2789  CG  LYS E  16      88.670  69.280  90.300  1.00  0.00           C
ATOM   2790  HG1 LYS E  16      89.650  69.700  89.980  1.00  0.00           H
ATOM   2791  HG2 LYS E  16      88.710  68.180  90.110  1.00  0.00           H
ATOM   2792  CD  LYS E  16      88.470  69.500  91.810  1.00  0.00           C
ATOM   2793  HD1 LYS E  16      88.390  70.590  92.020  1.00  0.00           H
ATOM   2794  HD2 LYS E  16      87.500  69.020  92.090  1.00  0.00           H
ATOM   2795  CE  LYS E  16      89.610  68.900  92.630  1.00  0.00           C
ATOM   2796  HE1 LYS E  16      90.530  69.500  92.510  1.00  0.00           H
ATOM   2797  HE2 LYS E  16      89.800  67.860  92.300  1.00  0.00           H
ATOM   2798  NZ  LYS E  16      89.250  68.860  94.060  1.00  0.00           N
ATOM   2799  HZ1 LYS E  16      90.120  68.650  94.610  1.00  0.00           H
ATOM   2800  HZ2 LYS E  16      88.780  69.740  94.360  1.00  0.00           H
ATOM   2801  HZ3 LYS E  16      88.560  68.090  94.230  1.00  0.00           H
ATOM   2802  C   LYS E  16      88.730  71.720  88.340  1.00  0.00           C
ATOM   2803  O   LYS E  16      88.990  70.990  87.380  1.00  0.00           O
ATOM   2804  N   LEU E  17      89.470  72.810  88.600  1.00  0.00           N
ATOM   2805  HN  LEU E  17      89.270  73.420  89.370  1.00  0.00           H
ATOM   2806  CA  LEU E  17      90.550  73.240  87.720  1.00  0.00           C
ATOM   2807  HA  LEU E  17      90.720  72.510  86.940  1.00  0.00           H
ATOM   2808  CB  LEU E  17      90.150  74.580  87.070  1.00  0.00           C
ATOM   2809  HB1 LEU E  17      90.130  75.370  87.860  1.00  0.00           H
ATOM   2810  HB2 LEU E  17      89.100  74.440  86.730  1.00  0.00           H
ATOM   2811  CG  LEU E  17      90.920  75.080  85.820  1.00  0.00           C
ATOM   2812  HG  LEU E  17      90.520  76.100  85.600  1.00  0.00           H
ATOM   2813  CD1 LEU E  17      92.430  75.240  86.020  1.00  0.00           C
ATOM   2814 HD11 LEU E  17      92.860  75.850  85.200  1.00  0.00           H
ATOM   2815 HD12 LEU E  17      92.640  75.740  86.990  1.00  0.00           H
ATOM   2816 HD13 LEU E  17      92.940  74.260  86.000  1.00  0.00           H
ATOM   2817  CD2 LEU E  17      90.650  74.220  84.580  1.00  0.00           C
ATOM   2818 HD21 LEU E  17      91.250  74.600  83.720  1.00  0.00           H
ATOM   2819 HD22 LEU E  17      90.940  73.160  84.750  1.00  0.00           H
ATOM   2820 HD23 LEU E  17      89.580  74.270  84.290  1.00  0.00           H
ATOM   2821  C   LEU E  17      91.820  73.320  88.550  1.00  0.00           C
ATOM   2822  O   LEU E  17      91.870  73.910  89.630  1.00  0.00           O
ATOM   2823  N   VAL E  18      92.880  72.660  88.070  1.00  0.00           N
ATOM   2824  HN  VAL E  18      92.840  72.190  87.190  1.00  0.00           H
ATOM   2825  CA  VAL E  18      94.120  72.500  88.790  1.00  0.00           C
ATOM   2826  HA  VAL E  18      94.250  73.330  89.470  1.00  0.00           H
ATOM   2827  CB  VAL E  18      94.120  71.190  89.600  1.00  0.00           C
ATOM   2828  HB  VAL E  18      93.350  71.300  90.400  1.00  0.00           H
ATOM   2829  CG1 VAL E  18      93.710  69.980  88.730  1.00  0.00           C
ATOM   2830 HG11 VAL E  18      93.720  69.070  89.370  1.00  0.00           H
ATOM   2831 HG12 VAL E  18      92.680  70.090  88.320  1.00  0.00           H
ATOM   2832 HG13 VAL E  18      94.420  69.820  87.900  1.00  0.00           H
ATOM   2833  CG2 VAL E  18      95.480  70.930  90.270  1.00  0.00           C
ATOM   2834 HG21 VAL E  18      95.400  70.050  90.940  1.00  0.00           H
ATOM   2835 HG22 VAL E  18      96.260  70.710  89.520  1.00  0.00           H
ATOM   2836 HG23 VAL E  18      95.810  71.800  90.870  1.00  0.00           H
ATOM   2837  C   VAL E  18      95.270  72.560  87.800  1.00  0.00           C
ATOM   2838  O   VAL E  18      95.240  71.940  86.740  1.00  0.00           O
ATOM   2839  N   PHE E  19      96.320  73.350  88.120  1.00  0.00           N
ATOM   2840  HN  PHE E  19      96.290  73.920  88.950  1.00  0.00           H
ATOM   2841  CA  PHE E  19      97.480  73.480  87.270  1.00  0.00           C
ATOM   2842  HA  PHE E  19      97.560  72.600  86.640  1.00  0.00           H
ATOM   2843  CB  PHE E  19      97.350  74.770  86.410  1.00  0.00           C
ATOM   2844  HB1 PHE E  19      97.380  75.660  87.090  1.00  0.00           H
ATOM   2845  HB2 PHE E  19      96.350  74.760  85.920  1.00  0.00           H
ATOM   2846  CG  PHE E  19      98.350  74.980  85.300  1.00  0.00           C
ATOM   2847  CD1 PHE E  19      98.540  76.280  84.800  1.00  0.00           C
ATOM   2848  HD1 PHE E  19      98.000  77.100  85.240  1.00  0.00           H
ATOM   2849  CE1 PHE E  19      99.400  76.520  83.720  1.00  0.00           C
ATOM   2850  HE1 PHE E  19      99.520  77.530  83.340  1.00  0.00           H
ATOM   2851  CZ  PHE E  19     100.080  75.460  83.120  1.00  0.00           C
ATOM   2852  HZ  PHE E  19     100.750  75.650  82.290  1.00  0.00           H
ATOM   2853  CD2 PHE E  19      99.050  73.920  84.680  1.00  0.00           C
ATOM   2854  HD2 PHE E  19      98.910  72.900  85.010  1.00  0.00           H
ATOM   2855  CE2 PHE E  19      99.910  74.160  83.610  1.00  0.00           C
ATOM   2856  HE2 PHE E  19     100.440  73.340  83.140  1.00  0.00           H
ATOM   2857  C   PHE E  19      98.710  73.510  88.170  1.00  0.00           C
ATOM   2858  O   PHE E  19      98.750  74.250  89.160  1.00  0.00           O
ATOM   2859  N   PHE E  20      99.720  72.660  87.890  1.00  0.00           N
ATOM   2860  HN  PHE E  20      99.670  72.060  87.090  1.00  0.00           H
ATOM   2861  CA  PHE E  20     100.890  72.450  88.720  1.00  0.00           C
ATOM   2862  HA  PHE E  20     101.380  71.590  88.300  1.00  0.00           H
ATOM   2863  CB  PHE E  20     101.920  73.600  88.650  1.00  0.00           C
ATOM   2864  HB1 PHE E  20     102.760  73.430  89.360  1.00  0.00           H
ATOM   2865  HB2 PHE E  20     101.440  74.570  88.900  1.00  0.00           H
ATOM   2866  CG  PHE E  20     102.520  73.670  87.270  1.00  0.00           C
ATOM   2867  CD1 PHE E  20     102.270  74.760  86.430  1.00  0.00           C
ATOM   2868  HD1 PHE E  20     101.600  75.530  86.760  1.00  0.00           H
ATOM   2869  CE1 PHE E  20     102.910  74.870  85.190  1.00  0.00           C
ATOM   2870  HE1 PHE E  20     102.720  75.720  84.550  1.00  0.00           H
ATOM   2871  CZ  PHE E  20     103.800  73.870  84.770  1.00  0.00           C
ATOM   2872  HZ  PHE E  20     104.290  73.950  83.820  1.00  0.00           H
ATOM   2873  CD2 PHE E  20     103.400  72.660  86.830  1.00  0.00           C
ATOM   2874  HD2 PHE E  20     103.590  71.810  87.470  1.00  0.00           H
ATOM   2875  CE2 PHE E  20     104.040  72.760  85.590  1.00  0.00           C
ATOM   2876  HE2 PHE E  20     104.710  71.980  85.270  1.00  0.00           H
ATOM   2877  C   PHE E  20     100.630  72.000  90.150  1.00  0.00           C
ATOM   2878  O   PHE E  20     100.770  72.740  91.130  1.00  0.00           O
ATOM   2879  N   ALA E  21     100.210  70.740  90.290  1.00  0.00           N
ATOM   2880  HN  ALA E  21     100.020  70.180  89.490  1.00  0.00           H
ATOM   2881  CA  ALA E  21      99.960  70.090  91.560  1.00  0.00           C
ATOM   2882  HA  ALA E  21     100.230  70.730  92.390  1.00  0.00           H
ATOM   2883  CB  ALA E  21      98.470  69.750  91.640  1.00  0.00           C
ATOM   2884  HB1 ALA E  21      97.860  70.670  91.610  1.00  0.00           H
ATOM   2885  HB2 ALA E  21      98.170  69.100  90.780  1.00  0.00           H
ATOM   2886  HB3 ALA E  21      98.250  69.210  92.580  1.00  0.00           H
ATOM   2887  C   ALA E  21     100.830  68.850  91.660  1.00  0.00           C
ATOM   2888  O   ALA E  21     100.320  67.730  91.590  1.00  0.00           O
ATOM   2889  N   GLU E  22     102.150  69.070  91.780  1.00  0.00           N
ATOM   2890  HN  GLU E  22     102.470  70.010  91.800  1.00  0.00           H
ATOM   2891  CA  GLU E  22     103.220  68.080  91.900  1.00  0.00           C
ATOM   2892  HA  GLU E  22     103.240  67.760  92.930  1.00  0.00           H
ATOM   2893  CB  GLU E  22     103.080  66.820  90.990  1.00  0.00           C
ATOM   2894  HB1 GLU E  22     104.030  66.520  90.500  1.00  0.00           H
ATOM   2895  HB2 GLU E  22     102.370  67.110  90.180  1.00  0.00           H
ATOM   2896  CG  GLU E  22     102.540  65.580  91.750  1.00  0.00           C
ATOM   2897  HG1 GLU E  22     101.930  65.910  92.610  1.00  0.00           H
ATOM   2898  HG2 GLU E  22     103.380  64.970  92.140  1.00  0.00           H
ATOM   2899  CD  GLU E  22     101.660  64.710  90.870  1.00  0.00           C
ATOM   2900  OE1 GLU E  22     100.570  64.280  91.320  1.00  0.00           O
ATOM   2901  OE2 GLU E  22     102.050  64.440  89.690  1.00  0.00           O
ATOM   2902  C   GLU E  22     104.550  68.750  91.600  1.00  0.00           C
ATOM   2903  O   GLU E  22     104.700  69.350  90.540  1.00  0.00           O
ATOM   2904  N   ASP E  23     105.490  68.690  92.570  1.00  0.00           N
ATOM   2905  HN  ASP E  23     105.260  68.250  93.450  1.00  0.00           H
ATOM   2906  CA  ASP E  23     106.820  69.270  92.680  1.00  0.00           C
ATOM   2907  HA  ASP E  23     106.690  70.190  93.230  1.00  0.00           H
ATOM   2908  CB  ASP E  23     107.710  68.330  93.540  1.00  0.00           C
ATOM   2909  HB1 ASP E  23     108.730  68.760  93.670  1.00  0.00           H
ATOM   2910  HB2 ASP E  23     107.810  67.340  93.050  1.00  0.00           H
ATOM   2911  CG  ASP E  23     107.160  68.080  94.940  1.00  0.00           C
ATOM   2912  OD1 ASP E  23     107.830  67.360  95.720  1.00  0.00           O
ATOM   2913  OD2 ASP E  23     106.070  68.610  95.280  1.00  0.00           O
ATOM   2914  C   ASP E  23     107.570  69.660  91.390  1.00  0.00           C
ATOM   2915  O   ASP E  23     107.830  68.820  90.520  1.00  0.00           O
ATOM   2916  N   VAL E  24     107.960  70.940  91.240  1.00  0.00           N
ATOM   2917  HN  VAL E  24     107.780  71.610  91.980  1.00  0.00           H
ATOM   2918  CA  VAL E  24     108.590  71.460  90.020  1.00  0.00           C
ATOM   2919  HA  VAL E  24     108.870  70.630  89.390  1.00  0.00           H
ATOM   2920  CB  VAL E  24     107.660  72.370  89.220  1.00  0.00           C
ATOM   2921  HB  VAL E  24     107.510  73.340  89.760  1.00  0.00           H
ATOM   2922  CG1 VAL E  24     108.270  72.640  87.830  1.00  0.00           C
ATOM   2923 HG11 VAL E  24     107.530  73.160  87.180  1.00  0.00           H
ATOM   2924 HG12 VAL E  24     109.170  73.290  87.900  1.00  0.00           H
ATOM   2925 HG13 VAL E  24     108.560  71.690  87.340  1.00  0.00           H
ATOM   2926  CG2 VAL E  24     106.270  71.730  89.070  1.00  0.00           C
ATOM   2927 HG21 VAL E  24     105.650  72.320  88.360  1.00  0.00           H
ATOM   2928 HG22 VAL E  24     106.350  70.680  88.700  1.00  0.00           H
ATOM   2929 HG23 VAL E  24     105.740  71.700  90.040  1.00  0.00           H
ATOM   2930  C   VAL E  24     109.860  72.250  90.330  1.00  0.00           C
ATOM   2931  O   VAL E  24     109.840  73.270  91.010  1.00  0.00           O
ATOM   2932  N   GLY E  25     111.020  71.810  89.780  1.00  0.00           N
ATOM   2933  HN  GLY E  25     111.060  70.980  89.230  1.00  0.00           H
ATOM   2934  CA  GLY E  25     112.310  72.450  90.060  1.00  0.00           C
ATOM   2935  HA1 GLY E  25     112.380  72.610  91.130  1.00  0.00           H
ATOM   2936  HA2 GLY E  25     113.090  71.780  89.710  1.00  0.00           H
ATOM   2937  C   GLY E  25     112.560  73.790  89.410  1.00  0.00           C
ATOM   2938  O   GLY E  25     113.240  74.650  89.950  1.00  0.00           O
ATOM   2939  N   SER E  26     112.030  74.020  88.190  1.00  0.00           N
ATOM   2940  HN  SER E  26     111.490  73.320  87.730  1.00  0.00           H
ATOM   2941  CA  SER E  26     112.150  75.330  87.560  1.00  0.00           C
ATOM   2942  HA  SER E  26     112.040  76.080  88.320  1.00  0.00           H
ATOM   2943  CB  SER E  26     113.510  75.560  86.830  1.00  0.00           C
ATOM   2944  HB1 SER E  26     113.450  76.450  86.150  1.00  0.00           H
ATOM   2945  HB2 SER E  26     113.770  74.670  86.220  1.00  0.00           H
ATOM   2946  OG  SER E  26     114.550  75.830  87.770  1.00  0.00           O
ATOM   2947  HG1 SER E  26     114.450  75.160  88.470  1.00  0.00           H
ATOM   2948  C   SER E  26     111.030  75.600  86.580  1.00  0.00           C
ATOM   2949  O   SER E  26     110.510  74.680  85.940  1.00  0.00           O
ATOM   2950  N   ASN E  27     110.640  76.880  86.430  1.00  0.00           N
ATOM   2951  HN  ASN E  27     111.100  77.590  86.980  1.00  0.00           H
ATOM   2952  CA  ASN E  27     109.580  77.330  85.550  1.00  0.00           C
ATOM   2953  HA  ASN E  27     109.450  76.610  84.740  1.00  0.00           H
ATOM   2954  CB  ASN E  27     108.240  77.530  86.300  1.00  0.00           C
ATOM   2955  HB1 ASN E  27     107.480  78.010  85.640  1.00  0.00           H
ATOM   2956  HB2 ASN E  27     108.390  78.170  87.190  1.00  0.00           H
ATOM   2957  CG  ASN E  27     107.660  76.180  86.700  1.00  0.00           C
ATOM   2958  OD1 ASN E  27     107.360  75.340  85.850  1.00  0.00           O
ATOM   2959  ND2 ASN E  27     107.480  75.950  88.020  1.00  0.00           N
ATOM   2960 HD21 ASN E  27     107.620  76.670  88.690  1.00  0.00           H
ATOM   2961 HD22 ASN E  27     107.150  75.050  88.290  1.00  0.00           H
ATOM   2962  C   ASN E  27     109.970  78.650  84.890  1.00  0.00           C
ATOM   2963  O   ASN E  27     110.680  79.480  85.450  1.00  0.00           O
ATOM   2964  N   LYS E  28     109.500  78.870  83.650  1.00  0.00           N
ATOM   2965  HN  LYS E  28     108.830  78.220  83.260  1.00  0.00           H
ATOM   2966  CA  LYS E  28     109.880  79.990  82.820  1.00  0.00           C
ATOM   2967  HA  LYS E  28     110.150  80.820  83.450  1.00  0.00           H
ATOM   2968  CB  LYS E  28     111.070  79.630  81.900  1.00  0.00           C
ATOM   2969  HB1 LYS E  28     110.770  78.840  81.180  1.00  0.00           H
ATOM   2970  HB2 LYS E  28     111.870  79.180  82.540  1.00  0.00           H
ATOM   2971  CG  LYS E  28     111.680  80.830  81.160  1.00  0.00           C
ATOM   2972  HG1 LYS E  28     112.020  81.580  81.910  1.00  0.00           H
ATOM   2973  HG2 LYS E  28     110.900  81.310  80.530  1.00  0.00           H
ATOM   2974  CD  LYS E  28     112.860  80.430  80.250  1.00  0.00           C
ATOM   2975  HD1 LYS E  28     113.640  79.910  80.840  1.00  0.00           H
ATOM   2976  HD2 LYS E  28     112.480  79.690  79.500  1.00  0.00           H
ATOM   2977  CE  LYS E  28     113.490  81.590  79.460  1.00  0.00           C
ATOM   2978  HE1 LYS E  28     112.700  82.220  78.990  1.00  0.00           H
ATOM   2979  HE2 LYS E  28     114.160  81.190  78.660  1.00  0.00           H
ATOM   2980  NZ  LYS E  28     114.310  82.440  80.340  1.00  0.00           N
ATOM   2981  HZ1 LYS E  28     114.530  83.370  79.890  1.00  0.00           H
ATOM   2982  HZ2 LYS E  28     113.870  82.620  81.270  1.00  0.00           H
ATOM   2983  HZ3 LYS E  28     115.230  81.950  80.500  1.00  0.00           H
ATOM   2984  C   LYS E  28     108.660  80.420  82.020  1.00  0.00           C
ATOM   2985  O   LYS E  28     108.570  80.240  80.810  1.00  0.00           O
ATOM   2986  N   GLY E  29     107.670  81.020  82.730  1.00  0.00           N
ATOM   2987  HN  GLY E  29     107.820  81.220  83.700  1.00  0.00           H
ATOM   2988  CA  GLY E  29     106.380  81.450  82.210  1.00  0.00           C
ATOM   2989  HA1 GLY E  29     106.100  82.340  82.760  1.00  0.00           H
ATOM   2990  HA2 GLY E  29     106.470  81.620  81.150  1.00  0.00           H
ATOM   2991  C   GLY E  29     105.290  80.430  82.380  1.00  0.00           C
ATOM   2992  O   GLY E  29     105.360  79.320  81.840  1.00  0.00           O
ATOM   2993  N   ALA E  30     104.230  80.800  83.120  1.00  0.00           N
ATOM   2994  HN  ALA E  30     104.240  81.640  83.670  1.00  0.00           H
ATOM   2995  CA  ALA E  30     102.990  80.040  83.170  1.00  0.00           C
ATOM   2996  HA  ALA E  30     102.830  79.570  82.210  1.00  0.00           H
ATOM   2997  CB  ALA E  30     103.040  78.970  84.280  1.00  0.00           C
ATOM   2998  HB1 ALA E  30     103.880  78.260  84.080  1.00  0.00           H
ATOM   2999  HB2 ALA E  30     103.210  79.430  85.270  1.00  0.00           H
ATOM   3000  HB3 ALA E  30     102.100  78.380  84.310  1.00  0.00           H
ATOM   3001  C   ALA E  30     101.830  81.000  83.410  1.00  0.00           C
ATOM   3002  O   ALA E  30     101.930  81.950  84.180  1.00  0.00           O
ATOM   3003  N   ILE E  31     100.670  80.760  82.750  1.00  0.00           N
ATOM   3004  HN  ILE E  31     100.610  80.020  82.080  1.00  0.00           H
ATOM   3005  CA  ILE E  31      99.510  81.640  82.880  1.00  0.00           C
ATOM   3006  HA  ILE E  31      99.550  82.100  83.850  1.00  0.00           H
ATOM   3007  CB  ILE E  31      99.500  82.770  81.840  1.00  0.00           C
ATOM   3008  HB  ILE E  31     100.440  83.350  82.000  1.00  0.00           H
ATOM   3009  CG2 ILE E  31      99.560  82.190  80.410  1.00  0.00           C
ATOM   3010 HG21 ILE E  31      99.600  83.010  79.660  1.00  0.00           H
ATOM   3011 HG22 ILE E  31     100.460  81.570  80.260  1.00  0.00           H
ATOM   3012 HG23 ILE E  31      98.660  81.580  80.190  1.00  0.00           H
ATOM   3013  CG1 ILE E  31      98.320  83.750  82.010  1.00  0.00           C
ATOM   3014 HG11 ILE E  31      98.200  83.980  83.090  1.00  0.00           H
ATOM   3015 HG12 ILE E  31      97.380  83.260  81.670  1.00  0.00           H
ATOM   3016  CD  ILE E  31      98.500  85.070  81.260  1.00  0.00           C
ATOM   3017  HD1 ILE E  31      97.660  85.760  81.480  1.00  0.00           H
ATOM   3018  HD2 ILE E  31      99.450  85.560  81.570  1.00  0.00           H
ATOM   3019  HD3 ILE E  31      98.530  84.890  80.170  1.00  0.00           H
ATOM   3020  C   ILE E  31      98.220  80.830  82.870  1.00  0.00           C
ATOM   3021  O   ILE E  31      98.110  79.770  82.270  1.00  0.00           O
ATOM   3022  N   ILE E  32      97.200  81.310  83.610  1.00  0.00           N
ATOM   3023  HN  ILE E  32      97.300  82.170  84.120  1.00  0.00           H
ATOM   3024  CA  ILE E  32      95.960  80.600  83.810  1.00  0.00           C
ATOM   3025  HA  ILE E  32      95.790  79.940  82.970  1.00  0.00           H
ATOM   3026  CB  ILE E  32      96.020  79.770  85.090  1.00  0.00           C
ATOM   3027  HB  ILE E  32      96.930  79.120  85.010  1.00  0.00           H
ATOM   3028  CG2 ILE E  32      96.210  80.700  86.300  1.00  0.00           C
ATOM   3029 HG21 ILE E  32      96.350  80.110  87.230  1.00  0.00           H
ATOM   3030 HG22 ILE E  32      97.100  81.340  86.180  1.00  0.00           H
ATOM   3031 HG23 ILE E  32      95.320  81.340  86.440  1.00  0.00           H
ATOM   3032  CG1 ILE E  32      94.810  78.820  85.300  1.00  0.00           C
ATOM   3033 HG11 ILE E  32      94.640  78.240  84.360  1.00  0.00           H
ATOM   3034 HG12 ILE E  32      93.900  79.420  85.520  1.00  0.00           H
ATOM   3035  CD  ILE E  32      95.040  77.830  86.450  1.00  0.00           C
ATOM   3036  HD1 ILE E  32      94.170  77.170  86.560  1.00  0.00           H
ATOM   3037  HD2 ILE E  32      95.930  77.210  86.250  1.00  0.00           H
ATOM   3038  HD3 ILE E  32      95.180  78.360  87.420  1.00  0.00           H
ATOM   3039  C   ILE E  32      94.790  81.570  83.810  1.00  0.00           C
ATOM   3040  O   ILE E  32      94.920  82.760  84.110  1.00  0.00           O
ATOM   3041  N   GLY E  33      93.600  81.060  83.420  1.00  0.00           N
ATOM   3042  HN  GLY E  33      93.550  80.100  83.180  1.00  0.00           H
ATOM   3043  CA  GLY E  33      92.380  81.840  83.220  1.00  0.00           C
ATOM   3044  HA1 GLY E  33      91.710  81.610  84.030  1.00  0.00           H
ATOM   3045  HA2 GLY E  33      92.620  82.890  83.140  1.00  0.00           H
ATOM   3046  C   GLY E  33      91.740  81.400  81.930  1.00  0.00           C
ATOM   3047  O   GLY E  33      92.370  80.750  81.100  1.00  0.00           O
ATOM   3048  N   LEU E  34      90.450  81.720  81.720  1.00  0.00           N
ATOM   3049  HN  LEU E  34      89.960  82.290  82.370  1.00  0.00           H
ATOM   3050  CA  LEU E  34      89.720  81.220  80.570  1.00  0.00           C
ATOM   3051  HA  LEU E  34      90.180  80.300  80.220  1.00  0.00           H
ATOM   3052  CB  LEU E  34      88.240  80.910  80.920  1.00  0.00           C
ATOM   3053  HB1 LEU E  34      87.710  80.600  79.990  1.00  0.00           H
ATOM   3054  HB2 LEU E  34      87.740  81.820  81.310  1.00  0.00           H
ATOM   3055  CG  LEU E  34      88.060  79.770  81.950  1.00  0.00           C
ATOM   3056  HG  LEU E  34      88.470  80.100  82.930  1.00  0.00           H
ATOM   3057  CD1 LEU E  34      86.560  79.460  82.150  1.00  0.00           C
ATOM   3058 HD11 LEU E  34      86.430  78.640  82.890  1.00  0.00           H
ATOM   3059 HD12 LEU E  34      86.030  80.360  82.530  1.00  0.00           H
ATOM   3060 HD13 LEU E  34      86.090  79.160  81.200  1.00  0.00           H
ATOM   3061  CD2 LEU E  34      88.820  78.490  81.540  1.00  0.00           C
ATOM   3062 HD21 LEU E  34      88.530  77.640  82.200  1.00  0.00           H
ATOM   3063 HD22 LEU E  34      88.600  78.220  80.490  1.00  0.00           H
ATOM   3064 HD23 LEU E  34      89.910  78.640  81.650  1.00  0.00           H
ATOM   3065  C   LEU E  34      89.790  82.160  79.390  1.00  0.00           C
ATOM   3066  O   LEU E  34      90.290  81.790  78.330  1.00  0.00           O
ATOM   3067  N   MET E  35      89.350  83.430  79.560  1.00  0.00           N
ATOM   3068  HN  MET E  35      89.000  83.750  80.440  1.00  0.00           H
ATOM   3069  CA  MET E  35      89.440  84.420  78.510  1.00  0.00           C
ATOM   3070  HA  MET E  35      89.360  83.910  77.560  1.00  0.00           H
ATOM   3071  CB  MET E  35      88.280  85.450  78.590  1.00  0.00           C
ATOM   3072  HB1 MET E  35      88.650  86.500  78.620  1.00  0.00           H
ATOM   3073  HB2 MET E  35      87.740  85.280  79.550  1.00  0.00           H
ATOM   3074  CG  MET E  35      87.240  85.350  77.440  1.00  0.00           C
ATOM   3075  HG1 MET E  35      86.270  85.710  77.850  1.00  0.00           H
ATOM   3076  HG2 MET E  35      87.090  84.280  77.180  1.00  0.00           H
ATOM   3077  SD  MET E  35      87.590  86.340  75.950  1.00  0.00           S
ATOM   3078  CE  MET E  35      89.080  85.510  75.320  1.00  0.00           C
ATOM   3079  HE1 MET E  35      89.330  85.870  74.300  1.00  0.00           H
ATOM   3080  HE2 MET E  35      89.960  85.710  75.960  1.00  0.00           H
ATOM   3081  HE3 MET E  35      88.940  84.410  75.260  1.00  0.00           H
ATOM   3082  C   MET E  35      90.790  85.090  78.560  1.00  0.00           C
ATOM   3083  O   MET E  35      91.040  86.030  79.320  1.00  0.00           O
ATOM   3084  N   VAL E  36      91.730  84.630  77.720  1.00  0.00           N
ATOM   3085  HN  VAL E  36      91.560  83.800  77.180  1.00  0.00           H
ATOM   3086  CA  VAL E  36      93.020  85.250  77.550  1.00  0.00           C
ATOM   3087  HA  VAL E  36      93.110  86.100  78.210  1.00  0.00           H
ATOM   3088  CB  VAL E  36      94.200  84.320  77.850  1.00  0.00           C
ATOM   3089  HB  VAL E  36      95.130  84.920  77.850  1.00  0.00           H
ATOM   3090  CG1 VAL E  36      94.050  83.700  79.260  1.00  0.00           C
ATOM   3091 HG11 VAL E  36      94.960  83.100  79.500  1.00  0.00           H
ATOM   3092 HG12 VAL E  36      93.950  84.480  80.030  1.00  0.00           H
ATOM   3093 HG13 VAL E  36      93.170  83.030  79.310  1.00  0.00           H
ATOM   3094  CG2 VAL E  36      94.350  83.190  76.810  1.00  0.00           C
ATOM   3095 HG21 VAL E  36      95.150  82.490  77.130  1.00  0.00           H
ATOM   3096 HG22 VAL E  36      93.410  82.600  76.720  1.00  0.00           H
ATOM   3097 HG23 VAL E  36      94.630  83.580  75.820  1.00  0.00           H
ATOM   3098  C   VAL E  36      93.080  85.810  76.140  1.00  0.00           C
ATOM   3099  O   VAL E  36      92.710  85.150  75.170  1.00  0.00           O
ATOM   3100  N   GLY E  37      93.480  87.090  75.990  1.00  0.00           N
ATOM   3101  HN  GLY E  37      93.670  87.660  76.800  1.00  0.00           H
ATOM   3102  CA  GLY E  37      93.590  87.720  74.690  1.00  0.00           C
ATOM   3103  HA1 GLY E  37      93.700  86.980  73.910  1.00  0.00           H
ATOM   3104  HA2 GLY E  37      92.720  88.350  74.550  1.00  0.00           H
ATOM   3105  C   GLY E  37      94.790  88.600  74.640  1.00  0.00           C
ATOM   3106  O   GLY E  37      94.790  89.690  75.210  1.00  0.00           O
ATOM   3107  N   GLY E  38      95.840  88.170  73.930  1.00  0.00           N
ATOM   3108  HN  GLY E  38      95.810  87.270  73.490  1.00  0.00           H
ATOM   3109  CA  GLY E  38      97.080  88.950  73.820  1.00  0.00           C
ATOM   3110  HA1 GLY E  38      97.420  88.870  72.800  1.00  0.00           H
ATOM   3111  HA2 GLY E  38      96.910  89.970  74.120  1.00  0.00           H
ATOM   3112  C   GLY E  38      98.180  88.450  74.700  1.00  0.00           C
ATOM   3113  O   GLY E  38      98.860  89.220  75.370  1.00  0.00           O
ATOM   3114  N   VAL E  39      98.400  87.120  74.740  1.00  0.00           N
ATOM   3115  HN  VAL E  39      97.840  86.500  74.190  1.00  0.00           H
ATOM   3116  CA  VAL E  39      99.410  86.500  75.580  1.00  0.00           C
ATOM   3117  HA  VAL E  39      99.590  87.140  76.430  1.00  0.00           H
ATOM   3118  CB  VAL E  39      98.960  85.140  76.090  1.00  0.00           C
ATOM   3119  HB  VAL E  39      98.880  84.420  75.250  1.00  0.00           H
ATOM   3120  CG1 VAL E  39      99.960  84.600  77.130  1.00  0.00           C
ATOM   3121 HG11 VAL E  39      99.630  83.600  77.490  1.00  0.00           H
ATOM   3122 HG12 VAL E  39     100.970  84.480  76.700  1.00  0.00           H
ATOM   3123 HG13 VAL E  39     100.030  85.270  78.010  1.00  0.00           H
ATOM   3124  CG2 VAL E  39      97.570  85.260  76.740  1.00  0.00           C
ATOM   3125 HG21 VAL E  39      97.280  84.290  77.190  1.00  0.00           H
ATOM   3126 HG22 VAL E  39      97.570  86.030  77.550  1.00  0.00           H
ATOM   3127 HG23 VAL E  39      96.790  85.530  76.000  1.00  0.00           H
ATOM   3128  C   VAL E  39     100.740  86.370  74.850  1.00  0.00           C
ATOM   3129  O   VAL E  39     100.950  85.460  74.040  1.00  0.00           O
ATOM   3130  N   VAL E  40     101.700  87.270  75.150  1.00  0.00           N
ATOM   3131  HN  VAL E  40     101.520  88.010  75.800  1.00  0.00           H
ATOM   3132  CA  VAL E  40     103.040  87.210  74.580  1.00  0.00           C
ATOM   3133  HA  VAL E  40     103.000  86.720  73.620  1.00  0.00           H
ATOM   3134  CB  VAL E  40     103.640  88.600  74.360  1.00  0.00           C
ATOM   3135  HB  VAL E  40     103.700  89.120  75.340  1.00  0.00           H
ATOM   3136  CG1 VAL E  40     105.060  88.510  73.750  1.00  0.00           C
ATOM   3137 HG11 VAL E  40     105.440  89.530  73.550  1.00  0.00           H
ATOM   3138 HG12 VAL E  40     105.770  88.000  74.430  1.00  0.00           H
ATOM   3139 HG13 VAL E  40     105.030  87.950  72.780  1.00  0.00           H
ATOM   3140  CG2 VAL E  40     102.720  89.440  73.460  1.00  0.00           C
ATOM   3141 HG21 VAL E  40     103.200  90.430  73.260  1.00  0.00           H
ATOM   3142 HG22 VAL E  40     102.560  88.940  72.480  1.00  0.00           H
ATOM   3143 HG23 VAL E  40     101.750  89.630  73.950  1.00  0.00           H
ATOM   3144  C   VAL E  40     103.960  86.390  75.480  1.00  0.00           C
ATOM   3145  O   VAL E  40     104.230  86.750  76.630  1.00  0.00           O
ATOM   3146  N   ILE E  41     104.480  85.260  74.970  1.00  0.00           N
ATOM   3147  HN  ILE E  41     104.280  84.970  74.040  1.00  0.00           H
ATOM   3148  CA  ILE E  41     105.330  84.370  75.740  1.00  0.00           C
ATOM   3149  HA  ILE E  41     105.430  84.720  76.750  1.00  0.00           H
ATOM   3150  CB  ILE E  41     104.760  82.940  75.800  1.00  0.00           C
ATOM   3151  HB  ILE E  41     104.640  82.590  74.750  1.00  0.00           H
ATOM   3152  CG2 ILE E  41     105.720  81.970  76.520  1.00  0.00           C
ATOM   3153 HG21 ILE E  41     105.230  80.980  76.650  1.00  0.00           H
ATOM   3154 HG22 ILE E  41     106.650  81.790  75.930  1.00  0.00           H
ATOM   3155 HG23 ILE E  41     105.990  82.340  77.530  1.00  0.00           H
ATOM   3156  CG1 ILE E  41     103.360  82.900  76.460  1.00  0.00           C
ATOM   3157 HG11 ILE E  41     102.990  81.850  76.440  1.00  0.00           H
ATOM   3158 HG12 ILE E  41     102.650  83.490  75.840  1.00  0.00           H
ATOM   3159  CD  ILE E  41     103.300  83.400  77.910  1.00  0.00           C
ATOM   3160  HD1 ILE E  41     102.280  83.250  78.330  1.00  0.00           H
ATOM   3161  HD2 ILE E  41     104.010  82.840  78.550  1.00  0.00           H
ATOM   3162  HD3 ILE E  41     103.540  84.480  77.970  1.00  0.00           H
ATOM   3163  C   ILE E  41     106.720  84.340  75.150  1.00  0.00           C
ATOM   3164  O   ILE E  41     106.960  83.780  74.080  1.00  0.00           O
ATOM   3165  N   ALA E  42     107.710  84.910  75.870  1.00  0.00           N
ATOM   3166  HN  ALA E  42     107.510  85.480  76.680  1.00  0.00           H
ATOM   3167  CA  ALA E  42     109.120  84.790  75.540  1.00  0.00           C
ATOM   3168  HA  ALA E  42     109.240  84.370  74.550  1.00  0.00           H
ATOM   3169  CB  ALA E  42     109.790  86.180  75.550  1.00  0.00           C
ATOM   3170  HB1 ALA E  42     109.260  86.850  74.830  1.00  0.00           H
ATOM   3171  HB2 ALA E  42     109.730  86.640  76.550  1.00  0.00           H
ATOM   3172  HB3 ALA E  42     110.850  86.110  75.230  1.00  0.00           H
ATOM   3173  C   ALA E  42     109.810  83.840  76.520  1.00  0.00           C
ATOM   3174  O   ALA E  42     111.010  83.890  76.750  1.00  0.00           O
ATOM   3175  N   NME E  43     109.010  82.950  77.130  1.00  0.00           N
ATOM   3176  HN  NME E  43     108.050  82.920  76.880  1.00  0.00           H
ATOM   3177  CH3 NME E  43     109.460  81.980  78.100  1.00  0.00           C
ATOM   3178 HH31 NME E  43     110.530  81.700  77.950  1.00  0.00           H
ATOM   3179 HH32 NME E  43     109.340  82.380  79.130  1.00  0.00           H
ATOM   3180 HH33 NME E  43     108.850  81.050  78.020  1.00  0.00           H
ATOM   3181  CH3 ACE F   0      75.150 146.320  71.750  1.00  0.00           C
ATOM   3182 HH31 ACE F   0      74.370 145.850  71.110  1.00  0.00           H
ATOM   3183 HH32 ACE F   0      74.690 147.130  72.340  1.00  0.00           H
ATOM   3184 HH33 ACE F   0      75.940 146.750  71.100  1.00  0.00           H
ATOM   3185  C   ACE F   0      75.750 145.310  72.660  1.00  0.00           C
ATOM   3186  O   ACE F   0      76.860 145.490  73.140  1.00  0.00           O
ATOM   3187  N   ASP F   1      74.990 144.240  72.910  1.00  0.00           N
ATOM   3188  HN  ASP F   1      74.100 144.150  72.480  1.00  0.00           H
ATOM   3189  CA  ASP F   1      75.350 143.160  73.810  1.00  0.00           C
ATOM   3190  HA  ASP F   1      76.050 143.550  74.540  1.00  0.00           H
ATOM   3191  CB  ASP F   1      74.050 142.630  74.480  1.00  0.00           C
ATOM   3192  HB1 ASP F   1      73.520 141.890  73.850  1.00  0.00           H
ATOM   3193  HB2 ASP F   1      73.370 143.480  74.650  1.00  0.00           H
ATOM   3194  CG  ASP F   1      74.310 142.010  75.850  1.00  0.00           C
ATOM   3195  OD1 ASP F   1      75.380 142.280  76.450  1.00  0.00           O
ATOM   3196  OD2 ASP F   1      73.360 141.390  76.390  1.00  0.00           O
ATOM   3197  C   ASP F   1      76.030 142.030  73.030  1.00  0.00           C
ATOM   3198  O   ASP F   1      75.520 141.600  72.000  1.00  0.00           O
ATOM   3199  N   ALA F   2      77.200 141.540  73.480  1.00  0.00           N
ATOM   3200  HN  ALA F   2      77.600 141.870  74.340  1.00  0.00           H
ATOM   3201  CA  ALA F   2      77.980 140.630  72.660  1.00  0.00           C
ATOM   3202  HA  ALA F   2      77.310 139.890  72.230  1.00  0.00           H
ATOM   3203  CB  ALA F   2      78.680 141.390  71.520  1.00  0.00           C
ATOM   3204  HB1 ALA F   2      77.930 141.890  70.870  1.00  0.00           H
ATOM   3205  HB2 ALA F   2      79.350 142.180  71.930  1.00  0.00           H
ATOM   3206  HB3 ALA F   2      79.290 140.710  70.880  1.00  0.00           H
ATOM   3207  C   ALA F   2      79.010 139.840  73.470  1.00  0.00           C
ATOM   3208  O   ALA F   2      80.210 139.970  73.270  1.00  0.00           O
ATOM   3209  N   GLU F   3      78.540 138.990  74.400  1.00  0.00           N
ATOM   3210  HN  GLU F   3      77.570 138.930  74.590  1.00  0.00           H
ATOM   3211  CA  GLU F   3      79.400 138.150  75.220  1.00  0.00           C
ATOM   3212  HA  GLU F   3      80.290 138.710  75.470  1.00  0.00           H
ATOM   3213  CB  GLU F   3      78.690 137.820  76.560  1.00  0.00           C
ATOM   3214  HB1 GLU F   3      77.680 137.400  76.350  1.00  0.00           H
ATOM   3215  HB2 GLU F   3      78.540 138.780  77.090  1.00  0.00           H
ATOM   3216  CG  GLU F   3      79.440 136.830  77.490  1.00  0.00           C
ATOM   3217  HG1 GLU F   3      80.490 137.160  77.620  1.00  0.00           H
ATOM   3218  HG2 GLU F   3      79.440 135.800  77.070  1.00  0.00           H
ATOM   3219  CD  GLU F   3      78.820 136.780  78.880  1.00  0.00           C
ATOM   3220  OE1 GLU F   3      78.360 135.690  79.310  1.00  0.00           O
ATOM   3221  OE2 GLU F   3      78.800 137.830  79.560  1.00  0.00           O
ATOM   3222  C   GLU F   3      79.870 136.860  74.530  1.00  0.00           C
ATOM   3223  O   GLU F   3      79.070 136.130  73.930  1.00  0.00           O
ATOM   3224  N   PHE F   4      81.180 136.570  74.600  1.00  0.00           N
ATOM   3225  HN  PHE F   4      81.830 137.250  74.960  1.00  0.00           H
ATOM   3226  CA  PHE F   4      81.800 135.320  74.190  1.00  0.00           C
ATOM   3227  HA  PHE F   4      81.040 134.640  73.820  1.00  0.00           H
ATOM   3228  CB  PHE F   4      82.910 135.480  73.120  1.00  0.00           C
ATOM   3229  HB1 PHE F   4      83.500 134.540  73.050  1.00  0.00           H
ATOM   3230  HB2 PHE F   4      83.610 136.300  73.420  1.00  0.00           H
ATOM   3231  CG  PHE F   4      82.400 135.790  71.730  1.00  0.00           C
ATOM   3232  CD1 PHE F   4      81.750 137.010  71.440  1.00  0.00           C
ATOM   3233  HD1 PHE F   4      81.590 137.730  72.220  1.00  0.00           H
ATOM   3234  CE1 PHE F   4      81.330 137.300  70.140  1.00  0.00           C
ATOM   3235  HE1 PHE F   4      80.830 138.240  69.930  1.00  0.00           H
ATOM   3236  CZ  PHE F   4      81.550 136.380  69.100  1.00  0.00           C
ATOM   3237  HZ  PHE F   4      81.220 136.600  68.100  1.00  0.00           H
ATOM   3238  CD2 PHE F   4      82.660 134.900  70.670  1.00  0.00           C
ATOM   3239  HD2 PHE F   4      83.220 134.000  70.870  1.00  0.00           H
ATOM   3240  CE2 PHE F   4      82.230 135.190  69.370  1.00  0.00           C
ATOM   3241  HE2 PHE F   4      82.440 134.490  68.570  1.00  0.00           H
ATOM   3242  C   PHE F   4      82.440 134.650  75.410  1.00  0.00           C
ATOM   3243  O   PHE F   4      83.090 135.280  76.240  1.00  0.00           O
ATOM   3244  N   ARG F   5      82.260 133.320  75.550  1.00  0.00           N
ATOM   3245  HN  ARG F   5      81.760 132.790  74.870  1.00  0.00           H
ATOM   3246  CA  ARG F   5      82.850 132.580  76.640  1.00  0.00           C
ATOM   3247  HA  ARG F   5      83.810 133.010  76.900  1.00  0.00           H
ATOM   3248  CB  ARG F   5      81.900 132.600  77.870  1.00  0.00           C
ATOM   3249  HB1 ARG F   5      80.940 132.110  77.590  1.00  0.00           H
ATOM   3250  HB2 ARG F   5      81.660 133.670  78.070  1.00  0.00           H
ATOM   3251  CG  ARG F   5      82.430 131.990  79.180  1.00  0.00           C
ATOM   3252  HG1 ARG F   5      83.420 132.440  79.430  1.00  0.00           H
ATOM   3253  HG2 ARG F   5      82.570 130.890  79.050  1.00  0.00           H
ATOM   3254  CD  ARG F   5      81.450 132.250  80.330  1.00  0.00           C
ATOM   3255  HD1 ARG F   5      80.460 131.810  80.070  1.00  0.00           H
ATOM   3256  HD2 ARG F   5      81.340 133.340  80.500  1.00  0.00           H
ATOM   3257  NE  ARG F   5      81.960 131.610  81.580  1.00  0.00           N
ATOM   3258  HE  ARG F   5      82.950 131.430  81.700  1.00  0.00           H
ATOM   3259  CZ  ARG F   5      81.250 131.530  82.690  1.00  0.00           C
ATOM   3260  NH1 ARG F   5      80.050 132.060  82.820  1.00  0.00           N
ATOM   3261 HH11 ARG F   5      79.730 132.690  82.100  1.00  0.00           H
ATOM   3262 HH12 ARG F   5      79.680 132.090  83.740  1.00  0.00           H
ATOM   3263  NH2 ARG F   5      81.720 130.900  83.750  1.00  0.00           N
ATOM   3264 HH21 ARG F   5      82.550 130.330  83.660  1.00  0.00           H
ATOM   3265 HH22 ARG F   5      81.120 130.860  84.550  1.00  0.00           H
ATOM   3266  C   ARG F   5      83.100 131.160  76.170  1.00  0.00           C
ATOM   3267  O   ARG F   5      82.290 130.590  75.440  1.00  0.00           O
ATOM   3268  N   HIS F   6      84.240 130.540  76.540  1.00  0.00           N
ATOM   3269  HN  HIS F   6      84.920 131.000  77.100  1.00  0.00           H
ATOM   3270  CA  HIS F   6      84.480 129.130  76.240  1.00  0.00           C
ATOM   3271  HA  HIS F   6      83.530 128.620  76.140  1.00  0.00           H
ATOM   3272  CB  HIS F   6      85.270 128.930  74.920  1.00  0.00           C
ATOM   3273  HB1 HIS F   6      85.750 127.930  74.880  1.00  0.00           H
ATOM   3274  HB2 HIS F   6      86.070 129.690  74.840  1.00  0.00           H
ATOM   3275  ND1 HIS F   6      83.460 128.010  73.510  1.00  0.00           N
ATOM   3276  CG  HIS F   6      84.380 129.020  73.720  1.00  0.00           C
ATOM   3277  CE1 HIS F   6      82.860 128.320  72.370  1.00  0.00           C
ATOM   3278  HE1 HIS F   6      82.050 127.760  71.910  1.00  0.00           H
ATOM   3279  NE2 HIS F   6      83.360 129.460  71.840  1.00  0.00           N
ATOM   3280  HE2 HIS F   6      83.040 129.910  71.000  1.00  0.00           H
ATOM   3281  CD2 HIS F   6      84.350 129.910  72.700  1.00  0.00           C
ATOM   3282  HD2 HIS F   6      84.930 130.810  72.540  1.00  0.00           H
ATOM   3283  C   HIS F   6      85.180 128.460  77.400  1.00  0.00           C
ATOM   3284  O   HIS F   6      86.330 128.780  77.730  1.00  0.00           O
ATOM   3285  N   ASP F   7      84.490 127.500  78.040  1.00  0.00           N
ATOM   3286  HN  ASP F   7      83.570 127.260  77.730  1.00  0.00           H
ATOM   3287  CA  ASP F   7      84.930 126.770  79.200  1.00  0.00           C
ATOM   3288  HA  ASP F   7      85.960 127.030  79.420  1.00  0.00           H
ATOM   3289  CB  ASP F   7      84.010 127.140  80.390  1.00  0.00           C
ATOM   3290  HB1 ASP F   7      82.990 126.730  80.240  1.00  0.00           H
ATOM   3291  HB2 ASP F   7      83.940 128.240  80.450  1.00  0.00           H
ATOM   3292  CG  ASP F   7      84.530 126.660  81.730  1.00  0.00           C
ATOM   3293  OD1 ASP F   7      85.640 126.070  81.780  1.00  0.00           O
ATOM   3294  OD2 ASP F   7      83.850 126.910  82.760  1.00  0.00           O
ATOM   3295  C   ASP F   7      84.890 125.280  78.830  1.00  0.00           C
ATOM   3296  O   ASP F   7      83.980 124.840  78.130  1.00  0.00           O
ATOM   3297  N   SER F   8      85.900 124.490  79.230  1.00  0.00           N
ATOM   3298  HN  SER F   8      86.600 124.840  79.850  1.00  0.00           H
ATOM   3299  CA  SER F   8      86.020 123.090  78.830  1.00  0.00           C
ATOM   3300  HA  SER F   8      85.050 122.630  78.990  1.00  0.00           H
ATOM   3301  CB  SER F   8      86.400 122.880  77.330  1.00  0.00           C
ATOM   3302  HB1 SER F   8      85.490 123.090  76.730  1.00  0.00           H
ATOM   3303  HB2 SER F   8      86.690 121.830  77.110  1.00  0.00           H
ATOM   3304  OG  SER F   8      87.430 123.780  76.890  1.00  0.00           O
ATOM   3305  HG1 SER F   8      88.300 123.410  77.160  1.00  0.00           H
ATOM   3306  C   SER F   8      86.980 122.330  79.710  1.00  0.00           C
ATOM   3307  O   SER F   8      87.820 122.910  80.400  1.00  0.00           O
ATOM   3308  N   GLY F   9      86.870 120.980  79.740  1.00  0.00           N
ATOM   3309  HN  GLY F   9      86.150 120.500  79.230  1.00  0.00           H
ATOM   3310  CA  GLY F   9      87.760 120.140  80.530  1.00  0.00           C
ATOM   3311  HA1 GLY F   9      88.710 120.650  80.690  1.00  0.00           H
ATOM   3312  HA2 GLY F   9      87.260 119.920  81.460  1.00  0.00           H
ATOM   3313  C   GLY F   9      88.070 118.820  79.870  1.00  0.00           C
ATOM   3314  O   GLY F   9      87.180 118.020  79.600  1.00  0.00           O
ATOM   3315  N   TYR F  10      89.370 118.550  79.630  1.00  0.00           N
ATOM   3316  HN  TYR F  10      90.070 119.190  79.930  1.00  0.00           H
ATOM   3317  CA  TYR F  10      89.850 117.280  79.110  1.00  0.00           C
ATOM   3318  HA  TYR F  10      89.050 116.570  79.000  1.00  0.00           H
ATOM   3319  CB  TYR F  10      90.640 117.440  77.770  1.00  0.00           C
ATOM   3320  HB1 TYR F  10      90.890 116.440  77.360  1.00  0.00           H
ATOM   3321  HB2 TYR F  10      91.590 117.990  77.950  1.00  0.00           H
ATOM   3322  CG  TYR F  10      89.860 118.190  76.730  1.00  0.00           C
ATOM   3323  CD1 TYR F  10      88.550 117.810  76.400  1.00  0.00           C
ATOM   3324  HD1 TYR F  10      88.080 117.000  76.930  1.00  0.00           H
ATOM   3325  CE1 TYR F  10      87.840 118.490  75.400  1.00  0.00           C
ATOM   3326  HE1 TYR F  10      86.840 118.190  75.150  1.00  0.00           H
ATOM   3327  CZ  TYR F  10      88.460 119.530  74.700  1.00  0.00           C
ATOM   3328  OH  TYR F  10      87.780 120.160  73.640  1.00  0.00           O
ATOM   3329  HH  TYR F  10      88.450 120.330  72.960  1.00  0.00           H
ATOM   3330  CD2 TYR F  10      90.470 119.240  76.020  1.00  0.00           C
ATOM   3331  HD2 TYR F  10      91.490 119.530  76.240  1.00  0.00           H
ATOM   3332  CE2 TYR F  10      89.770 119.910  75.010  1.00  0.00           C
ATOM   3333  HE2 TYR F  10      90.250 120.710  74.450  1.00  0.00           H
ATOM   3334  C   TYR F  10      90.820 116.760  80.140  1.00  0.00           C
ATOM   3335  O   TYR F  10      91.920 117.290  80.290  1.00  0.00           O
ATOM   3336  N   GLU F  11      90.450 115.720  80.910  1.00  0.00           N
ATOM   3337  HN  GLU F  11      89.560 115.270  80.830  1.00  0.00           H
ATOM   3338  CA  GLU F  11      91.290 115.330  82.020  1.00  0.00           C
ATOM   3339  HA  GLU F  11      92.320 115.590  81.810  1.00  0.00           H
ATOM   3340  CB  GLU F  11      90.830 116.080  83.290  1.00  0.00           C
ATOM   3341  HB1 GLU F  11      89.850 115.690  83.650  1.00  0.00           H
ATOM   3342  HB2 GLU F  11      90.660 117.130  82.970  1.00  0.00           H
ATOM   3343  CG  GLU F  11      91.870 116.100  84.430  1.00  0.00           C
ATOM   3344  HG1 GLU F  11      92.870 116.310  83.990  1.00  0.00           H
ATOM   3345  HG2 GLU F  11      91.890 115.120  84.940  1.00  0.00           H
ATOM   3346  CD  GLU F  11      91.640 117.190  85.480  1.00  0.00           C
ATOM   3347  OE1 GLU F  11      90.730 118.040  85.320  1.00  0.00           O
ATOM   3348  OE2 GLU F  11      92.410 117.200  86.480  1.00  0.00           O
ATOM   3349  C   GLU F  11      91.270 113.830  82.210  1.00  0.00           C
ATOM   3350  O   GLU F  11      90.220 113.180  82.210  1.00  0.00           O
ATOM   3351  N   VAL F  12      92.460 113.210  82.360  1.00  0.00           N
ATOM   3352  HN  VAL F  12      93.310 113.740  82.320  1.00  0.00           H
ATOM   3353  CA  VAL F  12      92.560 111.770  82.480  1.00  0.00           C
ATOM   3354  HA  VAL F  12      91.720 111.340  81.950  1.00  0.00           H
ATOM   3355  CB  VAL F  12      93.780 111.190  81.760  1.00  0.00           C
ATOM   3356  HB  VAL F  12      93.680 111.470  80.680  1.00  0.00           H
ATOM   3357  CG1 VAL F  12      95.110 111.780  82.280  1.00  0.00           C
ATOM   3358 HG11 VAL F  12      95.960 111.340  81.730  1.00  0.00           H
ATOM   3359 HG12 VAL F  12      95.140 112.880  82.140  1.00  0.00           H
ATOM   3360 HG13 VAL F  12      95.240 111.550  83.360  1.00  0.00           H
ATOM   3361  CG2 VAL F  12      93.780 109.650  81.860  1.00  0.00           C
ATOM   3362 HG21 VAL F  12      94.540 109.220  81.170  1.00  0.00           H
ATOM   3363 HG22 VAL F  12      94.030 109.320  82.890  1.00  0.00           H
ATOM   3364 HG23 VAL F  12      92.790 109.240  81.580  1.00  0.00           H
ATOM   3365  C   VAL F  12      92.440 111.270  83.910  1.00  0.00           C
ATOM   3366  O   VAL F  12      93.180 111.640  84.820  1.00  0.00           O
ATOM   3367  N   HIS F  13      91.480 110.350  84.150  1.00  0.00           N
ATOM   3368  HN  HIS F  13      90.800 110.170  83.450  1.00  0.00           H
ATOM   3369  CA  HIS F  13      91.370 109.590  85.380  1.00  0.00           C
ATOM   3370  HA  HIS F  13      92.110 109.900  86.100  1.00  0.00           H
ATOM   3371  CB  HIS F  13      89.950 109.690  85.990  1.00  0.00           C
ATOM   3372  HB1 HIS F  13      89.900 109.170  86.960  1.00  0.00           H
ATOM   3373  HB2 HIS F  13      89.210 109.230  85.300  1.00  0.00           H
ATOM   3374  ND1 HIS F  13      88.190 111.460  85.910  1.00  0.00           N
ATOM   3375  CG  HIS F  13      89.500 111.100  86.200  1.00  0.00           C
ATOM   3376  CE1 HIS F  13      88.150 112.770  86.130  1.00  0.00           C
ATOM   3377  HE1 HIS F  13      87.280 113.410  86.010  1.00  0.00           H
ATOM   3378  NE2 HIS F  13      89.350 113.250  86.540  1.00  0.00           N
ATOM   3379  HE2 HIS F  13      89.560 114.200  86.800  1.00  0.00           H
ATOM   3380  CD2 HIS F  13      90.220 112.190  86.590  1.00  0.00           C
ATOM   3381  HD2 HIS F  13      91.260 112.250  86.880  1.00  0.00           H
ATOM   3382  C   HIS F  13      91.610 108.140  85.010  1.00  0.00           C
ATOM   3383  O   HIS F  13      90.830 107.550  84.260  1.00  0.00           O
ATOM   3384  N   HIS F  14      92.690 107.500  85.520  1.00  0.00           N
ATOM   3385  HN  HIS F  14      93.330 107.980  86.120  1.00  0.00           H
ATOM   3386  CA  HIS F  14      92.960 106.090  85.210  1.00  0.00           C
ATOM   3387  HA  HIS F  14      92.990 105.990  84.140  1.00  0.00           H
ATOM   3388  CB  HIS F  14      94.320 105.590  85.780  1.00  0.00           C
ATOM   3389  HB1 HIS F  14      94.360 105.740  86.880  1.00  0.00           H
ATOM   3390  HB2 HIS F  14      95.110 106.220  85.330  1.00  0.00           H
ATOM   3391  ND1 HIS F  14      95.850 103.830  84.870  1.00  0.00           N
ATOM   3392  CG  HIS F  14      94.670 104.130  85.520  1.00  0.00           C
ATOM   3393  CE1 HIS F  14      95.870 102.510  84.780  1.00  0.00           C
ATOM   3394  HE1 HIS F  14      96.670 101.920  84.310  1.00  0.00           H
ATOM   3395  NE2 HIS F  14      94.780 101.950  85.340  1.00  0.00           N
ATOM   3396  HE2 HIS F  14      94.560 100.970  85.370  1.00  0.00           H
ATOM   3397  CD2 HIS F  14      94.010 102.980  85.830  1.00  0.00           C
ATOM   3398  HD2 HIS F  14      93.080 102.830  86.360  1.00  0.00           H
ATOM   3399  C   HIS F  14      91.840 105.180  85.700  1.00  0.00           C
ATOM   3400  O   HIS F  14      91.270 104.420  84.920  1.00  0.00           O
ATOM   3401  N   GLN F  15      91.430 105.320  86.960  1.00  0.00           N
ATOM   3402  HN  GLN F  15      91.910 105.960  87.570  1.00  0.00           H
ATOM   3403  CA  GLN F  15      90.390 104.550  87.610  1.00  0.00           C
ATOM   3404  HA  GLN F  15      90.250 103.610  87.090  1.00  0.00           H
ATOM   3405  CB  GLN F  15      90.830 104.290  89.080  1.00  0.00           C
ATOM   3406  HB1 GLN F  15      90.680 105.210  89.690  1.00  0.00           H
ATOM   3407  HB2 GLN F  15      91.930 104.110  89.060  1.00  0.00           H
ATOM   3408  CG  GLN F  15      90.220 103.060  89.800  1.00  0.00           C
ATOM   3409  HG1 GLN F  15      90.620 103.000  90.840  1.00  0.00           H
ATOM   3410  HG2 GLN F  15      90.520 102.140  89.270  1.00  0.00           H
ATOM   3411  CD  GLN F  15      88.700 103.070  89.860  1.00  0.00           C
ATOM   3412  OE1 GLN F  15      88.030 102.270  89.200  1.00  0.00           O
ATOM   3413  NE2 GLN F  15      88.110 104.000  90.650  1.00  0.00           N
ATOM   3414 HE21 GLN F  15      88.670 104.720  91.070  1.00  0.00           H
ATOM   3415 HE22 GLN F  15      87.120 104.000  90.700  1.00  0.00           H
ATOM   3416  C   GLN F  15      89.100 105.350  87.530  1.00  0.00           C
ATOM   3417  O   GLN F  15      89.090 106.580  87.630  1.00  0.00           O
ATOM   3418  N   LYS F  16      87.950 104.700  87.290  1.00  0.00           N
ATOM   3419  HN  LYS F  16      87.940 103.710  87.140  1.00  0.00           H
ATOM   3420  CA  LYS F  16      86.660 105.280  87.610  1.00  0.00           C
ATOM   3421  HA  LYS F  16      86.780 105.890  88.500  1.00  0.00           H
ATOM   3422  CB  LYS F  16      86.060 106.200  86.510  1.00  0.00           C
ATOM   3423  HB1 LYS F  16      86.740 107.070  86.410  1.00  0.00           H
ATOM   3424  HB2 LYS F  16      85.090 106.620  86.850  1.00  0.00           H
ATOM   3425  CG  LYS F  16      85.840 105.510  85.150  1.00  0.00           C
ATOM   3426  HG1 LYS F  16      84.770 105.180  85.090  1.00  0.00           H
ATOM   3427  HG2 LYS F  16      86.450 104.580  85.100  1.00  0.00           H
ATOM   3428  CD  LYS F  16      86.160 106.390  83.930  1.00  0.00           C
ATOM   3429  HD1 LYS F  16      85.990 105.810  83.000  1.00  0.00           H
ATOM   3430  HD2 LYS F  16      85.430 107.240  83.900  1.00  0.00           H
ATOM   3431  CE  LYS F  16      87.570 106.990  83.890  1.00  0.00           C
ATOM   3432  HE1 LYS F  16      87.620 107.880  84.560  1.00  0.00           H
ATOM   3433  HE2 LYS F  16      87.850 107.310  82.870  1.00  0.00           H
ATOM   3434  NZ  LYS F  16      88.570 106.020  84.370  1.00  0.00           N
ATOM   3435  HZ1 LYS F  16      89.540 106.430  84.300  1.00  0.00           H
ATOM   3436  HZ2 LYS F  16      88.380 105.820  85.380  1.00  0.00           H
ATOM   3437  HZ3 LYS F  16      88.540 105.100  83.880  1.00  0.00           H
ATOM   3438  C   LYS F  16      85.690 104.190  87.990  1.00  0.00           C
ATOM   3439  O   LYS F  16      85.560 103.180  87.300  1.00  0.00           O
ATOM   3440  N   LEU F  17      84.990 104.380  89.120  1.00  0.00           N
ATOM   3441  HN  LEU F  17      85.110 105.230  89.640  1.00  0.00           H
ATOM   3442  CA  LEU F  17      84.020 103.450  89.650  1.00  0.00           C
ATOM   3443  HA  LEU F  17      83.930 102.580  89.010  1.00  0.00           H
ATOM   3444  CB  LEU F  17      84.430 103.040  91.090  1.00  0.00           C
ATOM   3445  HB1 LEU F  17      84.430 103.940  91.750  1.00  0.00           H
ATOM   3446  HB2 LEU F  17      85.490 102.700  91.010  1.00  0.00           H
ATOM   3447  CG  LEU F  17      83.650 101.890  91.790  1.00  0.00           C
ATOM   3448  HG  LEU F  17      84.220 101.680  92.730  1.00  0.00           H
ATOM   3449  CD1 LEU F  17      82.210 102.240  92.200  1.00  0.00           C
ATOM   3450 HD11 LEU F  17      81.770 101.430  92.800  1.00  0.00           H
ATOM   3451 HD12 LEU F  17      82.190 103.190  92.780  1.00  0.00           H
ATOM   3452 HD13 LEU F  17      81.570 102.370  91.300  1.00  0.00           H
ATOM   3453  CD2 LEU F  17      83.670 100.600  90.970  1.00  0.00           C
ATOM   3454 HD21 LEU F  17      83.280  99.750  91.570  1.00  0.00           H
ATOM   3455 HD22 LEU F  17      83.040 100.710  90.060  1.00  0.00           H
ATOM   3456 HD23 LEU F  17      84.710 100.350  90.650  1.00  0.00           H
ATOM   3457  C   LEU F  17      82.700 104.200  89.630  1.00  0.00           C
ATOM   3458  O   LEU F  17      82.510 105.160  90.370  1.00  0.00           O
ATOM   3459  N   VAL F  18      81.770 103.790  88.760  1.00  0.00           N
ATOM   3460  HN  VAL F  18      81.940 103.010  88.140  1.00  0.00           H
ATOM   3461  CA  VAL F  18      80.510 104.480  88.550  1.00  0.00           C
ATOM   3462  HA  VAL F  18      80.480 105.390  89.120  1.00  0.00           H
ATOM   3463  CB  VAL F  18      80.300 104.830  87.080  1.00  0.00           C
ATOM   3464  HB  VAL F  18      80.610 103.970  86.450  1.00  0.00           H
ATOM   3465  CG1 VAL F  18      78.840 105.180  86.740  1.00  0.00           C
ATOM   3466 HG11 VAL F  18      78.770 105.500  85.680  1.00  0.00           H
ATOM   3467 HG12 VAL F  18      78.160 104.300  86.850  1.00  0.00           H
ATOM   3468 HG13 VAL F  18      78.460 106.000  87.380  1.00  0.00           H
ATOM   3469  CG2 VAL F  18      81.220 106.020  86.750  1.00  0.00           C
ATOM   3470 HG21 VAL F  18      81.070 106.330  85.690  1.00  0.00           H
ATOM   3471 HG22 VAL F  18      80.990 106.890  87.400  1.00  0.00           H
ATOM   3472 HG23 VAL F  18      82.290 105.750  86.890  1.00  0.00           H
ATOM   3473  C   VAL F  18      79.380 103.620  89.070  1.00  0.00           C
ATOM   3474  O   VAL F  18      79.280 102.430  88.760  1.00  0.00           O
ATOM   3475  N   PHE F  19      78.500 104.220  89.890  1.00  0.00           N
ATOM   3476  HN  PHE F  19      78.590 105.200  90.080  1.00  0.00           H
ATOM   3477  CA  PHE F  19      77.320 103.560  90.420  1.00  0.00           C
ATOM   3478  HA  PHE F  19      77.420 102.490  90.260  1.00  0.00           H
ATOM   3479  CB  PHE F  19      77.200 103.810  91.950  1.00  0.00           C
ATOM   3480  HB1 PHE F  19      77.010 104.890  92.160  1.00  0.00           H
ATOM   3481  HB2 PHE F  19      78.160 103.550  92.430  1.00  0.00           H
ATOM   3482  CG  PHE F  19      76.130 102.960  92.590  1.00  0.00           C
ATOM   3483  CD1 PHE F  19      76.220 101.550  92.520  1.00  0.00           C
ATOM   3484  HD1 PHE F  19      77.030 101.100  91.970  1.00  0.00           H
ATOM   3485  CE1 PHE F  19      75.260 100.740  93.130  1.00  0.00           C
ATOM   3486  HE1 PHE F  19      75.330  99.660  93.040  1.00  0.00           H
ATOM   3487  CZ  PHE F  19      74.200 101.320  93.840  1.00  0.00           C
ATOM   3488  HZ  PHE F  19      73.450 100.690  94.300  1.00  0.00           H
ATOM   3489  CD2 PHE F  19      75.080 103.520  93.320  1.00  0.00           C
ATOM   3490  HD2 PHE F  19      74.990 104.600  93.400  1.00  0.00           H
ATOM   3491  CE2 PHE F  19      74.110 102.720  93.940  1.00  0.00           C
ATOM   3492  HE2 PHE F  19      73.290 103.180  94.470  1.00  0.00           H
ATOM   3493  C   PHE F  19      76.130 104.000  89.580  1.00  0.00           C
ATOM   3494  O   PHE F  19      75.870 103.410  88.530  1.00  0.00           O
ATOM   3495  N   PHE F  20      75.420 105.080  89.960  1.00  0.00           N
ATOM   3496  HN  PHE F  20      75.630 105.570  90.800  1.00  0.00           H
ATOM   3497  CA  PHE F  20      74.400 105.690  89.120  1.00  0.00           C
ATOM   3498  HA  PHE F  20      74.230 105.100  88.230  1.00  0.00           H
ATOM   3499  CB  PHE F  20      73.060 105.930  89.870  1.00  0.00           C
ATOM   3500  HB1 PHE F  20      72.350 106.500  89.240  1.00  0.00           H
ATOM   3501  HB2 PHE F  20      73.250 106.520  90.800  1.00  0.00           H
ATOM   3502  CG  PHE F  20      72.370 104.640  90.250  1.00  0.00           C
ATOM   3503  CD1 PHE F  20      71.890 103.790  89.240  1.00  0.00           C
ATOM   3504  HD1 PHE F  20      72.080 104.030  88.210  1.00  0.00           H
ATOM   3505  CE1 PHE F  20      71.150 102.640  89.560  1.00  0.00           C
ATOM   3506  HE1 PHE F  20      70.800 101.990  88.780  1.00  0.00           H
ATOM   3507  CZ  PHE F  20      70.870 102.350  90.900  1.00  0.00           C
ATOM   3508  HZ  PHE F  20      70.290 101.470  91.150  1.00  0.00           H
ATOM   3509  CD2 PHE F  20      72.060 104.350  91.590  1.00  0.00           C
ATOM   3510  HD2 PHE F  20      72.390 105.020  92.370  1.00  0.00           H
ATOM   3511  CE2 PHE F  20      71.320 103.200  91.910  1.00  0.00           C
ATOM   3512  HE2 PHE F  20      71.080 102.990  92.950  1.00  0.00           H
ATOM   3513  C   PHE F  20      74.910 107.050  88.660  1.00  0.00           C
ATOM   3514  O   PHE F  20      75.640 107.710  89.380  1.00  0.00           O
ATOM   3515  N   ALA F  21      74.510 107.500  87.450  1.00  0.00           N
ATOM   3516  HN  ALA F  21      73.930 106.960  86.840  1.00  0.00           H
ATOM   3517  CA  ALA F  21      74.800 108.850  87.000  1.00  0.00           C
ATOM   3518  HA  ALA F  21      75.720 109.190  87.470  1.00  0.00           H
ATOM   3519  CB  ALA F  21      75.020 108.880  85.480  1.00  0.00           C
ATOM   3520  HB1 ALA F  21      75.710 108.060  85.180  1.00  0.00           H
ATOM   3521  HB2 ALA F  21      74.060 108.750  84.930  1.00  0.00           H
ATOM   3522  HB3 ALA F  21      75.480 109.840  85.160  1.00  0.00           H
ATOM   3523  C   ALA F  21      73.700 109.820  87.430  1.00  0.00           C
ATOM   3524  O   ALA F  21      73.120 109.690  88.520  1.00  0.00           O
ATOM   3525  N   GLU F  22      73.380 110.840  86.610  1.00  0.00           N
ATOM   3526  HN  GLU F  22      73.830 110.960  85.720  1.00  0.00           H
ATOM   3527  CA  GLU F  22      72.320 111.780  86.900  1.00  0.00           C
ATOM   3528  HA  GLU F  22      72.220 111.870  87.980  1.00  0.00           H
ATOM   3529  CB  GLU F  22      72.680 113.190  86.360  1.00  0.00           C
ATOM   3530  HB1 GLU F  22      71.940 113.920  86.750  1.00  0.00           H
ATOM   3531  HB2 GLU F  22      72.620 113.200  85.250  1.00  0.00           H
ATOM   3532  CG  GLU F  22      74.120 113.590  86.790  1.00  0.00           C
ATOM   3533  HG1 GLU F  22      74.840 113.120  86.100  1.00  0.00           H
ATOM   3534  HG2 GLU F  22      74.310 113.180  87.810  1.00  0.00           H
ATOM   3535  CD  GLU F  22      74.440 115.070  86.880  1.00  0.00           C
ATOM   3536  OE1 GLU F  22      75.660 115.380  86.910  1.00  0.00           O
ATOM   3537  OE2 GLU F  22      73.540 115.930  87.050  1.00  0.00           O
ATOM   3538  C   GLU F  22      70.990 111.230  86.380  1.00  0.00           C
ATOM   3539  O   GLU F  22      70.940 110.150  85.800  1.00  0.00           O
ATOM   3540  N   ASP F  23      69.870 111.930  86.650  1.00  0.00           N
ATOM   3541  HN  ASP F  23      69.940 112.850  87.040  1.00  0.00           H
ATOM   3542  CA  ASP F  23      68.510 111.520  86.310  1.00  0.00           C
ATOM   3543  HA  ASP F  23      67.860 112.120  86.920  1.00  0.00           H
ATOM   3544  CB  ASP F  23      68.210 111.880  84.840  1.00  0.00           C
ATOM   3545  HB1 ASP F  23      67.170 111.610  84.560  1.00  0.00           H
ATOM   3546  HB2 ASP F  23      68.910 111.370  84.150  1.00  0.00           H
ATOM   3547  CG  ASP F  23      68.350 113.380  84.670  1.00  0.00           C
ATOM   3548  OD1 ASP F  23      69.060 113.840  83.750  1.00  0.00           O
ATOM   3549  OD2 ASP F  23      67.710 114.130  85.470  1.00  0.00           O
ATOM   3550  C   ASP F  23      68.130 110.080  86.710  1.00  0.00           C
ATOM   3551  O   ASP F  23      67.480 109.310  86.000  1.00  0.00           O
ATOM   3552  N   VAL F  24      68.530 109.710  87.950  1.00  0.00           N
ATOM   3553  HN  VAL F  24      69.030 110.390  88.480  1.00  0.00           H
ATOM   3554  CA  VAL F  24      68.480 108.380  88.520  1.00  0.00           C
ATOM   3555  HA  VAL F  24      68.810 107.690  87.770  1.00  0.00           H
ATOM   3556  CB  VAL F  24      69.450 108.300  89.700  1.00  0.00           C
ATOM   3557  HB  VAL F  24      70.460 108.610  89.320  1.00  0.00           H
ATOM   3558  CG1 VAL F  24      69.060 109.260  90.840  1.00  0.00           C
ATOM   3559 HG11 VAL F  24      69.830 109.210  91.640  1.00  0.00           H
ATOM   3560 HG12 VAL F  24      69.010 110.310  90.490  1.00  0.00           H
ATOM   3561 HG13 VAL F  24      68.080 108.980  91.280  1.00  0.00           H
ATOM   3562  CG2 VAL F  24      69.590 106.850  90.230  1.00  0.00           C
ATOM   3563 HG21 VAL F  24      70.410 106.800  90.980  1.00  0.00           H
ATOM   3564 HG22 VAL F  24      68.660 106.510  90.720  1.00  0.00           H
ATOM   3565 HG23 VAL F  24      69.830 106.150  89.400  1.00  0.00           H
ATOM   3566  C   VAL F  24      67.070 107.940  88.920  1.00  0.00           C
ATOM   3567  O   VAL F  24      66.780 106.750  89.110  1.00  0.00           O
ATOM   3568  N   GLY F  25      66.120 108.890  89.000  1.00  0.00           N
ATOM   3569  HN  GLY F  25      66.390 109.830  88.810  1.00  0.00           H
ATOM   3570  CA  GLY F  25      64.710 108.630  89.250  1.00  0.00           C
ATOM   3571  HA1 GLY F  25      64.210 109.590  89.300  1.00  0.00           H
ATOM   3572  HA2 GLY F  25      64.360 108.020  88.430  1.00  0.00           H
ATOM   3573  C   GLY F  25      64.360 107.900  90.520  1.00  0.00           C
ATOM   3574  O   GLY F  25      64.880 108.180  91.610  1.00  0.00           O
ATOM   3575  N   SER F  26      63.420 106.950  90.440  1.00  0.00           N
ATOM   3576  HN  SER F  26      63.100 106.650  89.540  1.00  0.00           H
ATOM   3577  CA  SER F  26      62.900 106.270  91.620  1.00  0.00           C
ATOM   3578  HA  SER F  26      62.930 106.960  92.450  1.00  0.00           H
ATOM   3579  CB  SER F  26      61.420 105.830  91.470  1.00  0.00           C
ATOM   3580  HB1 SER F  26      61.310 105.070  90.670  1.00  0.00           H
ATOM   3581  HB2 SER F  26      60.830 106.730  91.170  1.00  0.00           H
ATOM   3582  OG  SER F  26      60.890 105.340  92.710  1.00  0.00           O
ATOM   3583  HG1 SER F  26      59.910 105.450  92.650  1.00  0.00           H
ATOM   3584  C   SER F  26      63.770 105.080  91.980  1.00  0.00           C
ATOM   3585  O   SER F  26      63.760 104.040  91.330  1.00  0.00           O
ATOM   3586  N   ASN F  27      64.570 105.250  93.050  1.00  0.00           N
ATOM   3587  HN  ASN F  27      64.510 106.080  93.590  1.00  0.00           H
ATOM   3588  CA  ASN F  27      65.640 104.350  93.410  1.00  0.00           C
ATOM   3589  HA  ASN F  27      65.630 103.510  92.730  1.00  0.00           H
ATOM   3590  CB  ASN F  27      67.030 105.060  93.270  1.00  0.00           C
ATOM   3591  HB1 ASN F  27      67.150 105.390  92.220  1.00  0.00           H
ATOM   3592  HB2 ASN F  27      67.840 104.340  93.500  1.00  0.00           H
ATOM   3593  CG  ASN F  27      67.240 106.290  94.160  1.00  0.00           C
ATOM   3594  OD1 ASN F  27      68.030 106.260  95.110  1.00  0.00           O
ATOM   3595  ND2 ASN F  27      66.600 107.440  93.820  1.00  0.00           N
ATOM   3596 HD21 ASN F  27      66.090 107.520  92.960  1.00  0.00           H
ATOM   3597 HD22 ASN F  27      66.760 108.240  94.390  1.00  0.00           H
ATOM   3598  C   ASN F  27      65.390 103.760  94.790  1.00  0.00           C
ATOM   3599  O   ASN F  27      65.130 104.480  95.750  1.00  0.00           O
ATOM   3600  N   LYS F  28      65.430 102.420  94.920  1.00  0.00           N
ATOM   3601  HN  LYS F  28      65.620 101.840  94.130  1.00  0.00           H
ATOM   3602  CA  LYS F  28      65.200 101.760  96.200  1.00  0.00           C
ATOM   3603  HA  LYS F  28      65.480 102.440  96.990  1.00  0.00           H
ATOM   3604  CB  LYS F  28      63.700 101.400  96.400  1.00  0.00           C
ATOM   3605  HB1 LYS F  28      63.350 100.900  95.470  1.00  0.00           H
ATOM   3606  HB2 LYS F  28      63.140 102.350  96.500  1.00  0.00           H
ATOM   3607  CG  LYS F  28      63.380 100.470  97.600  1.00  0.00           C
ATOM   3608  HG1 LYS F  28      63.780 100.930  98.530  1.00  0.00           H
ATOM   3609  HG2 LYS F  28      63.880  99.490  97.450  1.00  0.00           H
ATOM   3610  CD  LYS F  28      61.860 100.240  97.760  1.00  0.00           C
ATOM   3611  HD1 LYS F  28      61.410 101.190  98.110  1.00  0.00           H
ATOM   3612  HD2 LYS F  28      61.450 100.020  96.750  1.00  0.00           H
ATOM   3613  CE  LYS F  28      61.490  99.090  98.710  1.00  0.00           C
ATOM   3614  HE1 LYS F  28      62.040  99.180  99.670  1.00  0.00           H
ATOM   3615  HE2 LYS F  28      61.750  98.110  98.250  1.00  0.00           H
ATOM   3616  NZ  LYS F  28      60.040  99.080  99.010  1.00  0.00           N
ATOM   3617  HZ1 LYS F  28      59.700  98.150  99.340  1.00  0.00           H
ATOM   3618  HZ2 LYS F  28      59.840  99.750  99.780  1.00  0.00           H
ATOM   3619  HZ3 LYS F  28      59.490  99.360  98.160  1.00  0.00           H
ATOM   3620  C   LYS F  28      66.090 100.540  96.390  1.00  0.00           C
ATOM   3621  O   LYS F  28      66.010  99.570  95.630  1.00  0.00           O
ATOM   3622  N   GLY F  29      66.930 100.550  97.440  1.00  0.00           N
ATOM   3623  HN  GLY F  29      67.010 101.370  98.010  1.00  0.00           H
ATOM   3624  CA  GLY F  29      67.800  99.440  97.810  1.00  0.00           C
ATOM   3625  HA1 GLY F  29      68.030  99.520  98.860  1.00  0.00           H
ATOM   3626  HA2 GLY F  29      67.320  98.510  97.560  1.00  0.00           H
ATOM   3627  C   GLY F  29      69.100  99.470  97.060  1.00  0.00           C
ATOM   3628  O   GLY F  29      69.200  98.980  95.940  1.00  0.00           O
ATOM   3629  N   ALA F  30      70.150 100.020  97.680  1.00  0.00           N
ATOM   3630  HN  ALA F  30      70.070 100.390  98.610  1.00  0.00           H
ATOM   3631  CA  ALA F  30      71.440 100.200  97.050  1.00  0.00           C
ATOM   3632  HA  ALA F  30      71.540  99.550  96.200  1.00  0.00           H
ATOM   3633  CB  ALA F  30      71.570 101.670  96.600  1.00  0.00           C
ATOM   3634  HB1 ALA F  30      70.800 101.900  95.830  1.00  0.00           H
ATOM   3635  HB2 ALA F  30      71.430 102.360  97.450  1.00  0.00           H
ATOM   3636  HB3 ALA F  30      72.570 101.860  96.150  1.00  0.00           H
ATOM   3637  C   ALA F  30      72.560  99.870  98.030  1.00  0.00           C
ATOM   3638  O   ALA F  30      72.610 100.390  99.140  1.00  0.00           O
ATOM   3639  N   ILE F  31      73.490  98.970  97.630  1.00  0.00           N
ATOM   3640  HN  ILE F  31      73.380  98.500  96.750  1.00  0.00           H
ATOM   3641  CA  ILE F  31      74.650  98.590  98.420  1.00  0.00           C
ATOM   3642  HA  ILE F  31      74.750  99.250  99.260  1.00  0.00           H
ATOM   3643  CB  ILE F  31      74.560  97.150  98.960  1.00  0.00           C
ATOM   3644  HB  ILE F  31      74.410  96.470  98.090  1.00  0.00           H
ATOM   3645  CG2 ILE F  31      75.870  96.730  99.670  1.00  0.00           C
ATOM   3646 HG21 ILE F  31      75.750  95.720 100.120  1.00  0.00           H
ATOM   3647 HG22 ILE F  31      76.720  96.660  98.950  1.00  0.00           H
ATOM   3648 HG23 ILE F  31      76.150  97.440 100.470  1.00  0.00           H
ATOM   3649  CG1 ILE F  31      73.340  96.960  99.910  1.00  0.00           C
ATOM   3650 HG11 ILE F  31      73.260  95.870 100.130  1.00  0.00           H
ATOM   3651 HG12 ILE F  31      72.410  97.250  99.370  1.00  0.00           H
ATOM   3652  CD  ILE F  31      73.410  97.730 101.230  1.00  0.00           C
ATOM   3653  HD1 ILE F  31      72.480  97.590 101.810  1.00  0.00           H
ATOM   3654  HD2 ILE F  31      74.270  97.390 101.850  1.00  0.00           H
ATOM   3655  HD3 ILE F  31      73.530  98.820 101.040  1.00  0.00           H
ATOM   3656  C   ILE F  31      75.910  98.770  97.580  1.00  0.00           C
ATOM   3657  O   ILE F  31      76.030  98.260  96.470  1.00  0.00           O
ATOM   3658  N   ILE F  32      76.890  99.540  98.110  1.00  0.00           N
ATOM   3659  HN  ILE F  32      76.750  99.980  98.990  1.00  0.00           H
ATOM   3660  CA  ILE F  32      78.200  99.760  97.500  1.00  0.00           C
ATOM   3661  HA  ILE F  32      78.310  99.080  96.660  1.00  0.00           H
ATOM   3662  CB  ILE F  32      78.370 101.190  96.980  1.00  0.00           C
ATOM   3663  HB  ILE F  32      77.540 101.360  96.250  1.00  0.00           H
ATOM   3664  CG2 ILE F  32      78.210 102.230  98.120  1.00  0.00           C
ATOM   3665 HG21 ILE F  32      78.260 103.260  97.710  1.00  0.00           H
ATOM   3666 HG22 ILE F  32      77.240 102.120  98.630  1.00  0.00           H
ATOM   3667 HG23 ILE F  32      79.020 102.110  98.870  1.00  0.00           H
ATOM   3668  CG1 ILE F  32      79.690 101.420  96.220  1.00  0.00           C
ATOM   3669 HG11 ILE F  32      79.920 100.530  95.610  1.00  0.00           H
ATOM   3670 HG12 ILE F  32      80.520 101.550  96.950  1.00  0.00           H
ATOM   3671  CD  ILE F  32      79.640 102.630  95.280  1.00  0.00           C
ATOM   3672  HD1 ILE F  32      80.600 102.740  94.730  1.00  0.00           H
ATOM   3673  HD2 ILE F  32      78.820 102.520  94.540  1.00  0.00           H
ATOM   3674  HD3 ILE F  32      79.470 103.570  95.850  1.00  0.00           H
ATOM   3675  C   ILE F  32      79.290  99.380  98.500  1.00  0.00           C
ATOM   3676  O   ILE F  32      79.110  99.540  99.710  1.00  0.00           O
ATOM   3677  N   GLY F  33      80.440  98.830  98.050  1.00  0.00           N
ATOM   3678  HN  GLY F  33      80.590  98.680  97.070  1.00  0.00           H
ATOM   3679  CA  GLY F  33      81.550  98.500  98.940  1.00  0.00           C
ATOM   3680  HA1 GLY F  33      82.210  99.350  98.970  1.00  0.00           H
ATOM   3681  HA2 GLY F  33      81.170  98.200  99.900  1.00  0.00           H
ATOM   3682  C   GLY F  33      82.330  97.320  98.420  1.00  0.00           C
ATOM   3683  O   GLY F  33      81.760  96.280  98.090  1.00  0.00           O
ATOM   3684  N   LEU F  34      83.670  97.450  98.340  1.00  0.00           N
ATOM   3685  HN  LEU F  34      84.110  98.300  98.620  1.00  0.00           H
ATOM   3686  CA  LEU F  34      84.560  96.480  97.720  1.00  0.00           C
ATOM   3687  HA  LEU F  34      84.250  96.350  96.690  1.00  0.00           H
ATOM   3688  CB  LEU F  34      86.020  97.000  97.750  1.00  0.00           C
ATOM   3689  HB1 LEU F  34      86.730  96.160  97.580  1.00  0.00           H
ATOM   3690  HB2 LEU F  34      86.230  97.400  98.770  1.00  0.00           H
ATOM   3691  CG  LEU F  34      86.410  98.080  96.710  1.00  0.00           C
ATOM   3692  HG  LEU F  34      86.370  97.600  95.700  1.00  0.00           H
ATOM   3693  CD1 LEU F  34      85.510  99.320  96.680  1.00  0.00           C
ATOM   3694 HD11 LEU F  34      85.890 100.040  95.920  1.00  0.00           H
ATOM   3695 HD12 LEU F  34      84.480  99.050  96.390  1.00  0.00           H
ATOM   3696 HD13 LEU F  34      85.500  99.830  97.670  1.00  0.00           H
ATOM   3697  CD2 LEU F  34      87.860  98.510  96.980  1.00  0.00           C
ATOM   3698 HD21 LEU F  34      88.220  99.200  96.190  1.00  0.00           H
ATOM   3699 HD22 LEU F  34      87.940  99.010  97.960  1.00  0.00           H
ATOM   3700 HD23 LEU F  34      88.530  97.630  96.990  1.00  0.00           H
ATOM   3701  C   LEU F  34      84.550  95.080  98.340  1.00  0.00           C
ATOM   3702  O   LEU F  34      84.430  94.080  97.650  1.00  0.00           O
ATOM   3703  N   MET F  35      84.650  95.020  99.690  1.00  0.00           N
ATOM   3704  HN  MET F  35      84.730  95.860 100.210  1.00  0.00           H
ATOM   3705  CA  MET F  35      84.670  93.780 100.430  1.00  0.00           C
ATOM   3706  HA  MET F  35      84.270  92.980  99.830  1.00  0.00           H
ATOM   3707  CB  MET F  35      86.110  93.440 100.880  1.00  0.00           C
ATOM   3708  HB1 MET F  35      86.520  94.240 101.520  1.00  0.00           H
ATOM   3709  HB2 MET F  35      86.730  93.430  99.950  1.00  0.00           H
ATOM   3710  CG  MET F  35      86.290  92.070 101.560  1.00  0.00           C
ATOM   3711  HG1 MET F  35      86.010  91.280 100.820  1.00  0.00           H
ATOM   3712  HG2 MET F  35      85.600  91.980 102.420  1.00  0.00           H
ATOM   3713  SD  MET F  35      88.000  91.770 102.120  1.00  0.00           S
ATOM   3714  CE  MET F  35      87.870  92.580 103.730  1.00  0.00           C
ATOM   3715  HE1 MET F  35      88.870  92.660 104.220  1.00  0.00           H
ATOM   3716  HE2 MET F  35      87.460  93.610 103.640  1.00  0.00           H
ATOM   3717  HE3 MET F  35      87.220  92.000 104.420  1.00  0.00           H
ATOM   3718  C   MET F  35      83.790  93.950 101.650  1.00  0.00           C
ATOM   3719  O   MET F  35      84.070  94.770 102.530  1.00  0.00           O
ATOM   3720  N   VAL F  36      82.690  93.180 101.720  1.00  0.00           N
ATOM   3721  HN  VAL F  36      82.520  92.500 101.020  1.00  0.00           H
ATOM   3722  CA  VAL F  36      81.690  93.210 102.770  1.00  0.00           C
ATOM   3723  HA  VAL F  36      82.190  93.320 103.720  1.00  0.00           H
ATOM   3724  CB  VAL F  36      80.570  94.270 102.630  1.00  0.00           C
ATOM   3725  HB  VAL F  36      79.870  94.180 103.500  1.00  0.00           H
ATOM   3726  CG1 VAL F  36      81.150  95.690 102.680  1.00  0.00           C
ATOM   3727 HG11 VAL F  36      80.330  96.440 102.740  1.00  0.00           H
ATOM   3728 HG12 VAL F  36      81.810  95.810 103.560  1.00  0.00           H
ATOM   3729 HG13 VAL F  36      81.750  95.910 101.770  1.00  0.00           H
ATOM   3730  CG2 VAL F  36      79.750  94.100 101.340  1.00  0.00           C
ATOM   3731 HG21 VAL F  36      78.950  94.860 101.300  1.00  0.00           H
ATOM   3732 HG22 VAL F  36      80.400  94.270 100.460  1.00  0.00           H
ATOM   3733 HG23 VAL F  36      79.280  93.100 101.260  1.00  0.00           H
ATOM   3734  C   VAL F  36      81.070  91.830 102.750  1.00  0.00           C
ATOM   3735  O   VAL F  36      81.410  91.000 101.890  1.00  0.00           O
ATOM   3736  N   GLY F  37      80.160  91.500 103.680  1.00  0.00           N
ATOM   3737  HN  GLY F  37      79.950  92.090 104.460  1.00  0.00           H
ATOM   3738  CA  GLY F  37      79.290  90.350 103.530  1.00  0.00           C
ATOM   3739  HA1 GLY F  37      79.060  90.210 102.480  1.00  0.00           H
ATOM   3740  HA2 GLY F  37      79.760  89.500 104.000  1.00  0.00           H
ATOM   3741  C   GLY F  37      78.000  90.630 104.220  1.00  0.00           C
ATOM   3742  O   GLY F  37      77.840  91.660 104.870  1.00  0.00           O
ATOM   3743  N   GLY F  38      77.030  89.700 104.110  1.00  0.00           N
ATOM   3744  HN  GLY F  38      77.170  88.920 103.490  1.00  0.00           H
ATOM   3745  CA  GLY F  38      75.770  89.760 104.850  1.00  0.00           C
ATOM   3746  HA1 GLY F  38      75.190  88.890 104.570  1.00  0.00           H
ATOM   3747  HA2 GLY F  38      76.000  89.770 105.910  1.00  0.00           H
ATOM   3748  C   GLY F  38      74.920  90.970 104.560  1.00  0.00           C
ATOM   3749  O   GLY F  38      74.620  91.760 105.460  1.00  0.00           O
ATOM   3750  N   VAL F  39      74.550  91.180 103.290  1.00  0.00           N
ATOM   3751  HN  VAL F  39      74.810  90.530 102.580  1.00  0.00           H
ATOM   3752  CA  VAL F  39      73.820  92.380 102.880  1.00  0.00           C
ATOM   3753  HA  VAL F  39      73.680  93.000 103.750  1.00  0.00           H
ATOM   3754  CB  VAL F  39      74.560  93.260 101.860  1.00  0.00           C
ATOM   3755  HB  VAL F  39      74.280  94.320 102.050  1.00  0.00           H
ATOM   3756  CG1 VAL F  39      76.080  93.120 102.060  1.00  0.00           C
ATOM   3757 HG11 VAL F  39      76.620  93.870 101.440  1.00  0.00           H
ATOM   3758 HG12 VAL F  39      76.380  93.250 103.120  1.00  0.00           H
ATOM   3759 HG13 VAL F  39      76.430  92.120 101.720  1.00  0.00           H
ATOM   3760  CG2 VAL F  39      74.180  92.950 100.400  1.00  0.00           C
ATOM   3761 HG21 VAL F  39      74.870  93.480  99.710  1.00  0.00           H
ATOM   3762 HG22 VAL F  39      74.280  91.860 100.220  1.00  0.00           H
ATOM   3763 HG23 VAL F  39      73.140  93.260 100.170  1.00  0.00           H
ATOM   3764  C   VAL F  39      72.410  92.000 102.430  1.00  0.00           C
ATOM   3765  O   VAL F  39      72.190  91.030 101.700  1.00  0.00           O
ATOM   3766  N   VAL F  40      71.410  92.770 102.890  1.00  0.00           N
ATOM   3767  HN  VAL F  40      71.620  93.580 103.440  1.00  0.00           H
ATOM   3768  CA  VAL F  40      70.000  92.510 102.630  1.00  0.00           C
ATOM   3769  HA  VAL F  40      69.930  91.710 101.900  1.00  0.00           H
ATOM   3770  CB  VAL F  40      69.230  92.070 103.880  1.00  0.00           C
ATOM   3771  HB  VAL F  40      69.800  91.210 104.320  1.00  0.00           H
ATOM   3772  CG1 VAL F  40      69.150  93.190 104.940  1.00  0.00           C
ATOM   3773 HG11 VAL F  40      68.690  92.790 105.870  1.00  0.00           H
ATOM   3774 HG12 VAL F  40      70.160  93.570 105.180  1.00  0.00           H
ATOM   3775 HG13 VAL F  40      68.530  94.030 104.580  1.00  0.00           H
ATOM   3776  CG2 VAL F  40      67.830  91.550 103.500  1.00  0.00           C
ATOM   3777 HG21 VAL F  40      67.320  91.150 104.410  1.00  0.00           H
ATOM   3778 HG22 VAL F  40      67.200  92.350 103.060  1.00  0.00           H
ATOM   3779 HG23 VAL F  40      67.900  90.720 102.760  1.00  0.00           H
ATOM   3780  C   VAL F  40      69.370  93.720 101.970  1.00  0.00           C
ATOM   3781  O   VAL F  40      69.570  94.870 102.370  1.00  0.00           O
ATOM   3782  N   ILE F  41      68.580  93.480 100.910  1.00  0.00           N
ATOM   3783  HN  ILE F  41      68.530  92.550 100.540  1.00  0.00           H
ATOM   3784  CA  ILE F  41      67.870  94.510 100.180  1.00  0.00           C
ATOM   3785  HA  ILE F  41      67.950  95.450 100.700  1.00  0.00           H
ATOM   3786  CB  ILE F  41      68.470  94.680  98.790  1.00  0.00           C
ATOM   3787  HB  ILE F  41      68.760  93.660  98.420  1.00  0.00           H
ATOM   3788  CG2 ILE F  41      67.490  95.260  97.750  1.00  0.00           C
ATOM   3789 HG21 ILE F  41      67.960  95.250  96.750  1.00  0.00           H
ATOM   3790 HG22 ILE F  41      66.560  94.660  97.660  1.00  0.00           H
ATOM   3791 HG23 ILE F  41      67.230  96.310  98.010  1.00  0.00           H
ATOM   3792  CG1 ILE F  41      69.760  95.530  98.890  1.00  0.00           C
ATOM   3793 HG11 ILE F  41      70.520  94.960  99.480  1.00  0.00           H
ATOM   3794 HG12 ILE F  41      69.540  96.470  99.440  1.00  0.00           H
ATOM   3795  CD  ILE F  41      70.370  95.900  97.530  1.00  0.00           C
ATOM   3796  HD1 ILE F  41      71.370  96.370  97.660  1.00  0.00           H
ATOM   3797  HD2 ILE F  41      70.500  94.990  96.900  1.00  0.00           H
ATOM   3798  HD3 ILE F  41      69.730  96.610  96.980  1.00  0.00           H
ATOM   3799  C   ILE F  41      66.380  94.180 100.150  1.00  0.00           C
ATOM   3800  O   ILE F  41      65.970  93.120  99.670  1.00  0.00           O
ATOM   3801  N   ALA F  42      65.530  95.100 100.640  1.00  0.00           N
ATOM   3802  HN  ALA F  42      65.890  95.950 101.050  1.00  0.00           H
ATOM   3803  CA  ALA F  42      64.080  95.030 100.510  1.00  0.00           C
ATOM   3804  HA  ALA F  42      63.760  94.000 100.630  1.00  0.00           H
ATOM   3805  CB  ALA F  42      63.430  95.890 101.610  1.00  0.00           C
ATOM   3806  HB1 ALA F  42      63.750  95.530 102.610  1.00  0.00           H
ATOM   3807  HB2 ALA F  42      63.720  96.960 101.510  1.00  0.00           H
ATOM   3808  HB3 ALA F  42      62.320  95.820 101.560  1.00  0.00           H
ATOM   3809  C   ALA F  42      63.640  95.520  99.130  1.00  0.00           C
ATOM   3810  O   ALA F  42      62.590  95.170  98.600  1.00  0.00           O
ATOM   3811  N   NME F  43      64.500  96.330  98.490  1.00  0.00           N
ATOM   3812  HN  NME F  43      65.330  96.600  98.970  1.00  0.00           H
ATOM   3813  CH3 NME F  43      64.310  96.780  97.140  1.00  0.00           C
ATOM   3814 HH31 NME F  43      63.300  97.220  97.000  1.00  0.00           H
ATOM   3815 HH32 NME F  43      65.070  97.540  96.870  1.00  0.00           H
ATOM   3816 HH33 NME F  43      64.420  95.920  96.430  1.00  0.00           H
ATOM   3817  CH3 ACE G   0     104.310 143.120  73.210  1.00  0.00           C
ATOM   3818 HH31 ACE G   0     104.210 143.610  72.220  1.00  0.00           H
ATOM   3819 HH32 ACE G   0     103.970 143.820  74.000  1.00  0.00           H
ATOM   3820 HH33 ACE G   0     105.380 142.880  73.380  1.00  0.00           H
ATOM   3821  C   ACE G   0     103.490 141.900  73.290  1.00  0.00           C
ATOM   3822  O   ACE G   0     103.420 141.260  74.340  1.00  0.00           O
ATOM   3823  N   ASP G   1     102.870 141.550  72.150  1.00  0.00           N
ATOM   3824  HN  ASP G   1     102.990 142.130  71.350  1.00  0.00           H
ATOM   3825  CA  ASP G   1     102.040 140.390  71.960  1.00  0.00           C
ATOM   3826  HA  ASP G   1     101.210 140.470  72.660  1.00  0.00           H
ATOM   3827  CB  ASP G   1     101.470 140.450  70.510  1.00  0.00           C
ATOM   3828  HB1 ASP G   1     102.320 140.410  69.800  1.00  0.00           H
ATOM   3829  HB2 ASP G   1     100.950 141.420  70.370  1.00  0.00           H
ATOM   3830  CG  ASP G   1     100.490 139.360  70.120  1.00  0.00           C
ATOM   3831  OD1 ASP G   1     100.000 138.600  70.980  1.00  0.00           O
ATOM   3832  OD2 ASP G   1     100.190 139.280  68.900  1.00  0.00           O
ATOM   3833  C   ASP G   1     102.780 139.090  72.280  1.00  0.00           C
ATOM   3834  O   ASP G   1     103.900 138.840  71.810  1.00  0.00           O
ATOM   3835  N   ALA G   2     102.170 138.230  73.110  1.00  0.00           N
ATOM   3836  HN  ALA G   2     101.270 138.450  73.470  1.00  0.00           H
ATOM   3837  CA  ALA G   2     102.710 136.940  73.450  1.00  0.00           C
ATOM   3838  HA  ALA G   2     103.310 136.570  72.630  1.00  0.00           H
ATOM   3839  CB  ALA G   2     103.570 137.030  74.740  1.00  0.00           C
ATOM   3840  HB1 ALA G   2     104.390 137.760  74.590  1.00  0.00           H
ATOM   3841  HB2 ALA G   2     102.950 137.370  75.600  1.00  0.00           H
ATOM   3842  HB3 ALA G   2     104.020 136.040  74.980  1.00  0.00           H
ATOM   3843  C   ALA G   2     101.570 135.970  73.650  1.00  0.00           C
ATOM   3844  O   ALA G   2     100.570 136.270  74.310  1.00  0.00           O
ATOM   3845  N   GLU G   3     101.680 134.770  73.080  1.00  0.00           N
ATOM   3846  HN  GLU G   3     102.510 134.540  72.550  1.00  0.00           H
ATOM   3847  CA  GLU G   3     100.640 133.770  73.090  1.00  0.00           C
ATOM   3848  HA  GLU G   3      99.810 134.080  73.720  1.00  0.00           H
ATOM   3849  CB  GLU G   3     100.120 133.560  71.650  1.00  0.00           C
ATOM   3850  HB1 GLU G   3     100.920 133.130  71.010  1.00  0.00           H
ATOM   3851  HB2 GLU G   3      99.880 134.570  71.250  1.00  0.00           H
ATOM   3852  CG  GLU G   3      98.840 132.700  71.560  1.00  0.00           C
ATOM   3853  HG1 GLU G   3      98.020 133.160  72.150  1.00  0.00           H
ATOM   3854  HG2 GLU G   3      99.020 131.680  71.960  1.00  0.00           H
ATOM   3855  CD  GLU G   3      98.360 132.570  70.130  1.00  0.00           C
ATOM   3856  OE1 GLU G   3      98.460 133.550  69.330  1.00  0.00           O
ATOM   3857  OE2 GLU G   3      97.840 131.480  69.760  1.00  0.00           O
ATOM   3858  C   GLU G   3     101.220 132.500  73.650  1.00  0.00           C
ATOM   3859  O   GLU G   3     102.190 131.940  73.140  1.00  0.00           O
ATOM   3860  N   PHE G   4     100.670 132.020  74.780  1.00  0.00           N
ATOM   3861  HN  PHE G   4      99.910 132.490  75.220  1.00  0.00           H
ATOM   3862  CA  PHE G   4     101.140 130.820  75.440  1.00  0.00           C
ATOM   3863  HA  PHE G   4     101.900 130.320  74.840  1.00  0.00           H
ATOM   3864  CB  PHE G   4     101.690 131.100  76.870  1.00  0.00           C
ATOM   3865  HB1 PHE G   4     102.110 130.180  77.310  1.00  0.00           H
ATOM   3866  HB2 PHE G   4     100.860 131.470  77.520  1.00  0.00           H
ATOM   3867  CG  PHE G   4     102.790 132.140  76.890  1.00  0.00           C
ATOM   3868  CD1 PHE G   4     102.810 133.120  77.900  1.00  0.00           C
ATOM   3869  HD1 PHE G   4     102.030 133.140  78.650  1.00  0.00           H
ATOM   3870  CE1 PHE G   4     103.810 134.100  77.940  1.00  0.00           C
ATOM   3871  HE1 PHE G   4     103.810 134.850  78.710  1.00  0.00           H
ATOM   3872  CZ  PHE G   4     104.830 134.080  76.980  1.00  0.00           C
ATOM   3873  HZ  PHE G   4     105.610 134.830  77.010  1.00  0.00           H
ATOM   3874  CD2 PHE G   4     103.830 132.130  75.950  1.00  0.00           C
ATOM   3875  HD2 PHE G   4     103.860 131.360  75.180  1.00  0.00           H
ATOM   3876  CE2 PHE G   4     104.840 133.100  75.980  1.00  0.00           C
ATOM   3877  HE2 PHE G   4     105.640 133.080  75.250  1.00  0.00           H
ATOM   3878  C   PHE G   4      99.950 129.880  75.530  1.00  0.00           C
ATOM   3879  O   PHE G   4      99.000 130.130  76.260  1.00  0.00           O
ATOM   3880  N   ARG G   5      99.960 128.780  74.760  1.00  0.00           N
ATOM   3881  HN  ARG G   5     100.720 128.570  74.150  1.00  0.00           H
ATOM   3882  CA  ARG G   5      98.830 127.870  74.720  1.00  0.00           C
ATOM   3883  HA  ARG G   5      98.110 128.130  75.480  1.00  0.00           H
ATOM   3884  CB  ARG G   5      98.130 127.970  73.350  1.00  0.00           C
ATOM   3885  HB1 ARG G   5      98.800 127.580  72.540  1.00  0.00           H
ATOM   3886  HB2 ARG G   5      97.980 129.050  73.140  1.00  0.00           H
ATOM   3887  CG  ARG G   5      96.750 127.280  73.280  1.00  0.00           C
ATOM   3888  HG1 ARG G   5      96.150 127.590  74.170  1.00  0.00           H
ATOM   3889  HG2 ARG G   5      96.880 126.180  73.320  1.00  0.00           H
ATOM   3890  CD  ARG G   5      95.990 127.660  72.000  1.00  0.00           C
ATOM   3891  HD1 ARG G   5      96.560 127.290  71.120  1.00  0.00           H
ATOM   3892  HD2 ARG G   5      95.900 128.770  71.940  1.00  0.00           H
ATOM   3893  NE  ARG G   5      94.620 127.040  72.030  1.00  0.00           N
ATOM   3894  HE  ARG G   5      94.270 126.680  72.900  1.00  0.00           H
ATOM   3895  CZ  ARG G   5      93.700 127.320  71.120  1.00  0.00           C
ATOM   3896  NH1 ARG G   5      93.980 127.950  70.000  1.00  0.00           N
ATOM   3897 HH11 ARG G   5      94.940 127.980  69.730  1.00  0.00           H
ATOM   3898 HH12 ARG G   5      93.270 128.050  69.300  1.00  0.00           H
ATOM   3899  NH2 ARG G   5      92.460 126.950  71.320  1.00  0.00           N
ATOM   3900 HH21 ARG G   5      92.230 126.280  72.040  1.00  0.00           H
ATOM   3901 HH22 ARG G   5      91.740 127.300  70.720  1.00  0.00           H
ATOM   3902  C   ARG G   5      99.300 126.460  75.020  1.00  0.00           C
ATOM   3903  O   ARG G   5     100.010 125.840  74.230  1.00  0.00           O
ATOM   3904  N   HIS G   6      98.900 125.910  76.170  1.00  0.00           N
ATOM   3905  HN  HIS G   6      98.400 126.470  76.850  1.00  0.00           H
ATOM   3906  CA  HIS G   6      99.050 124.500  76.470  1.00  0.00           C
ATOM   3907  HA  HIS G   6      99.630 124.010  75.710  1.00  0.00           H
ATOM   3908  CB  HIS G   6      99.720 124.220  77.840  1.00  0.00           C
ATOM   3909  HB1 HIS G   6      99.610 123.140  78.100  1.00  0.00           H
ATOM   3910  HB2 HIS G   6      99.210 124.810  78.640  1.00  0.00           H
ATOM   3911  ND1 HIS G   6     102.000 124.320  76.790  1.00  0.00           N
ATOM   3912  CG  HIS G   6     101.200 124.490  77.910  1.00  0.00           C
ATOM   3913  CE1 HIS G   6     103.240 124.500  77.210  1.00  0.00           C
ATOM   3914  HE1 HIS G   6     104.140 124.400  76.600  1.00  0.00           H
ATOM   3915  NE2 HIS G   6     103.280 124.790  78.530  1.00  0.00           N
ATOM   3916  HE2 HIS G   6     104.110 124.910  79.100  1.00  0.00           H
ATOM   3917  CD2 HIS G   6     101.970 124.790  78.990  1.00  0.00           C
ATOM   3918  HD2 HIS G   6     101.690 124.950  80.020  1.00  0.00           H
ATOM   3919  C   HIS G   6      97.670 123.900  76.430  1.00  0.00           C
ATOM   3920  O   HIS G   6      96.790 124.300  77.190  1.00  0.00           O
ATOM   3921  N   ASP G   7      97.430 122.930  75.530  1.00  0.00           N
ATOM   3922  HN  ASP G   7      98.160 122.590  74.930  1.00  0.00           H
ATOM   3923  CA  ASP G   7      96.100 122.380  75.320  1.00  0.00           C
ATOM   3924  HA  ASP G   7      95.460 122.680  76.140  1.00  0.00           H
ATOM   3925  CB  ASP G   7      95.470 122.910  74.000  1.00  0.00           C
ATOM   3926  HB1 ASP G   7      95.960 122.460  73.110  1.00  0.00           H
ATOM   3927  HB2 ASP G   7      95.590 124.020  73.950  1.00  0.00           H
ATOM   3928  CG  ASP G   7      93.980 122.640  73.920  1.00  0.00           C
ATOM   3929  OD1 ASP G   7      93.340 122.390  74.980  1.00  0.00           O
ATOM   3930  OD2 ASP G   7      93.420 122.780  72.800  1.00  0.00           O
ATOM   3931  C   ASP G   7      96.150 120.860  75.370  1.00  0.00           C
ATOM   3932  O   ASP G   7      95.940 120.160  74.380  1.00  0.00           O
ATOM   3933  N   SER G   8      96.460 120.290  76.560  1.00  0.00           N
ATOM   3934  HN  SER G   8      96.630 120.840  77.370  1.00  0.00           H
ATOM   3935  CA  SER G   8      96.410 118.860  76.780  1.00  0.00           C
ATOM   3936  HA  SER G   8      97.030 118.410  76.020  1.00  0.00           H
ATOM   3937  CB  SER G   8      97.000 118.420  78.140  1.00  0.00           C
ATOM   3938  HB1 SER G   8      98.100 118.600  78.100  1.00  0.00           H
ATOM   3939  HB2 SER G   8      96.850 117.340  78.340  1.00  0.00           H
ATOM   3940  OG  SER G   8      96.490 119.200  79.230  1.00  0.00           O
ATOM   3941  HG1 SER G   8      95.650 118.790  79.540  1.00  0.00           H
ATOM   3942  C   SER G   8      95.020 118.260  76.590  1.00  0.00           C
ATOM   3943  O   SER G   8      94.010 118.800  77.030  1.00  0.00           O
ATOM   3944  N   GLY G   9      94.960 117.110  75.890  1.00  0.00           N
ATOM   3945  HN  GLY G   9      95.810 116.710  75.540  1.00  0.00           H
ATOM   3946  CA  GLY G   9      93.710 116.490  75.450  1.00  0.00           C
ATOM   3947  HA1 GLY G   9      92.850 117.020  75.850  1.00  0.00           H
ATOM   3948  HA2 GLY G   9      93.710 116.460  74.370  1.00  0.00           H
ATOM   3949  C   GLY G   9      93.600 115.070  75.920  1.00  0.00           C
ATOM   3950  O   GLY G   9      92.950 114.240  75.290  1.00  0.00           O
ATOM   3951  N   TYR G  10      94.290 114.740  77.030  1.00  0.00           N
ATOM   3952  HN  TYR G  10      94.780 115.440  77.530  1.00  0.00           H
ATOM   3953  CA  TYR G  10      94.310 113.410  77.600  1.00  0.00           C
ATOM   3954  HA  TYR G  10      94.580 112.730  76.800  1.00  0.00           H
ATOM   3955  CB  TYR G  10      95.340 113.270  78.760  1.00  0.00           C
ATOM   3956  HB1 TYR G  10      95.410 112.220  79.120  1.00  0.00           H
ATOM   3957  HB2 TYR G  10      95.040 113.920  79.610  1.00  0.00           H
ATOM   3958  CG  TYR G  10      96.720 113.670  78.300  1.00  0.00           C
ATOM   3959  CD1 TYR G  10      97.300 113.070  77.170  1.00  0.00           C
ATOM   3960  HD1 TYR G  10      96.770 112.300  76.630  1.00  0.00           H
ATOM   3961  CE1 TYR G  10      98.540 113.500  76.700  1.00  0.00           C
ATOM   3962  HE1 TYR G  10      98.960 113.070  75.790  1.00  0.00           H
ATOM   3963  CZ  TYR G  10      99.220 114.530  77.350  1.00  0.00           C
ATOM   3964  OH  TYR G  10     100.360 115.060  76.740  1.00  0.00           O
ATOM   3965  HH  TYR G  10     100.740 115.760  77.320  1.00  0.00           H
ATOM   3966  CD2 TYR G  10      97.440 114.660  78.990  1.00  0.00           C
ATOM   3967  HD2 TYR G  10      97.020 115.110  79.880  1.00  0.00           H
ATOM   3968  CE2 TYR G  10      98.690 115.090  78.510  1.00  0.00           C
ATOM   3969  HE2 TYR G  10      99.210 115.890  79.020  1.00  0.00           H
ATOM   3970  C   TYR G  10      92.960 112.940  78.120  1.00  0.00           C
ATOM   3971  O   TYR G  10      92.290 113.620  78.890  1.00  0.00           O
ATOM   3972  N   GLU G  11      92.570 111.710  77.740  1.00  0.00           N
ATOM   3973  HN  GLU G  11      93.070 111.220  77.050  1.00  0.00           H
ATOM   3974  CA  GLU G  11      91.360 111.100  78.260  1.00  0.00           C
ATOM   3975  HA  GLU G  11      91.300 111.270  79.320  1.00  0.00           H
ATOM   3976  CB  GLU G  11      90.080 111.630  77.570  1.00  0.00           C
ATOM   3977  HB1 GLU G  11      90.090 111.340  76.500  1.00  0.00           H
ATOM   3978  HB2 GLU G  11      90.090 112.740  77.600  1.00  0.00           H
ATOM   3979  CG  GLU G  11      88.780 111.140  78.260  1.00  0.00           C
ATOM   3980  HG1 GLU G  11      88.560 111.760  79.150  1.00  0.00           H
ATOM   3981  HG2 GLU G  11      88.880 110.090  78.580  1.00  0.00           H
ATOM   3982  CD  GLU G  11      87.590 111.190  77.320  1.00  0.00           C
ATOM   3983  OE1 GLU G  11      87.190 112.320  76.940  1.00  0.00           O
ATOM   3984  OE2 GLU G  11      87.070 110.110  76.950  1.00  0.00           O
ATOM   3985  C   GLU G  11      91.500 109.610  78.020  1.00  0.00           C
ATOM   3986  O   GLU G  11      90.710 108.950  77.360  1.00  0.00           O
ATOM   3987  N   VAL G  12      92.570 109.000  78.570  1.00  0.00           N
ATOM   3988  HN  VAL G  12      93.240 109.490  79.110  1.00  0.00           H
ATOM   3989  CA  VAL G  12      92.740 107.560  78.460  1.00  0.00           C
ATOM   3990  HA  VAL G  12      92.280 107.200  77.560  1.00  0.00           H
ATOM   3991  CB  VAL G  12      94.200 107.140  78.410  1.00  0.00           C
ATOM   3992  HB  VAL G  12      94.720 107.400  79.360  1.00  0.00           H
ATOM   3993  CG1 VAL G  12      94.300 105.610  78.180  1.00  0.00           C
ATOM   3994 HG11 VAL G  12      95.360 105.310  78.090  1.00  0.00           H
ATOM   3995 HG12 VAL G  12      93.860 105.040  79.030  1.00  0.00           H
ATOM   3996 HG13 VAL G  12      93.780 105.320  77.250  1.00  0.00           H
ATOM   3997  CG2 VAL G  12      94.910 107.880  77.250  1.00  0.00           C
ATOM   3998 HG21 VAL G  12      95.960 107.520  77.170  1.00  0.00           H
ATOM   3999 HG22 VAL G  12      94.390 107.680  76.290  1.00  0.00           H
ATOM   4000 HG23 VAL G  12      94.940 108.970  77.430  1.00  0.00           H
ATOM   4001  C   VAL G  12      92.020 106.930  79.640  1.00  0.00           C
ATOM   4002  O   VAL G  12      92.510 106.900  80.770  1.00  0.00           O
ATOM   4003  N   HIS G  13      90.790 106.420  79.440  1.00  0.00           N
ATOM   4004  HN  HIS G  13      90.350 106.510  78.540  1.00  0.00           H
ATOM   4005  CA  HIS G  13      90.030 105.790  80.510  1.00  0.00           C
ATOM   4006  HA  HIS G  13      90.180 106.360  81.420  1.00  0.00           H
ATOM   4007  CB  HIS G  13      88.500 105.760  80.220  1.00  0.00           C
ATOM   4008  HB1 HIS G  13      87.990 105.120  80.980  1.00  0.00           H
ATOM   4009  HB2 HIS G  13      88.310 105.320  79.220  1.00  0.00           H
ATOM   4010  ND1 HIS G  13      86.460 107.130  80.380  1.00  0.00           N
ATOM   4011  CG  HIS G  13      87.840 107.100  80.320  1.00  0.00           C
ATOM   4012  CE1 HIS G  13      86.140 108.400  80.540  1.00  0.00           C
ATOM   4013  HE1 HIS G  13      85.130 108.800  80.600  1.00  0.00           H
ATOM   4014  NE2 HIS G  13      87.250 109.180  80.600  1.00  0.00           N
ATOM   4015  HE2 HIS G  13      87.250 110.180  80.620  1.00  0.00           H
ATOM   4016  CD2 HIS G  13      88.340 108.350  80.460  1.00  0.00           C
ATOM   4017  HD2 HIS G  13      89.360 108.700  80.460  1.00  0.00           H
ATOM   4018  C   HIS G  13      90.500 104.380  80.800  1.00  0.00           C
ATOM   4019  O   HIS G  13      89.760 103.420  80.630  1.00  0.00           O
ATOM   4020  N   HIS G  14      91.750 104.260  81.310  1.00  0.00           N
ATOM   4021  HN  HIS G  14      92.280 105.100  81.420  1.00  0.00           H
ATOM   4022  CA  HIS G  14      92.520 103.030  81.450  1.00  0.00           C
ATOM   4023  HA  HIS G  14      92.770 102.670  80.460  1.00  0.00           H
ATOM   4024  CB  HIS G  14      93.810 103.310  82.260  1.00  0.00           C
ATOM   4025  HB1 HIS G  14      94.370 102.370  82.440  1.00  0.00           H
ATOM   4026  HB2 HIS G  14      93.530 103.730  83.250  1.00  0.00           H
ATOM   4027  ND1 HIS G  14      95.790 103.800  80.840  1.00  0.00           N
ATOM   4028  CG  HIS G  14      94.780 104.290  81.640  1.00  0.00           C
ATOM   4029  CE1 HIS G  14      96.560 104.840  80.580  1.00  0.00           C
ATOM   4030  HE1 HIS G  14      97.450 104.810  79.950  1.00  0.00           H
ATOM   4031  NE2 HIS G  14      96.110 105.960  81.180  1.00  0.00           N
ATOM   4032  HE2 HIS G  14      96.450 106.900  81.020  1.00  0.00           H
ATOM   4033  CD2 HIS G  14      94.970 105.610  81.880  1.00  0.00           C
ATOM   4034  HD2 HIS G  14      94.410 106.310  82.480  1.00  0.00           H
ATOM   4035  C   HIS G  14      91.790 101.910  82.170  1.00  0.00           C
ATOM   4036  O   HIS G  14      91.840 100.750  81.750  1.00  0.00           O
ATOM   4037  N   GLN G  15      91.070 102.230  83.250  1.00  0.00           N
ATOM   4038  HN  GLN G  15      91.100 103.160  83.620  1.00  0.00           H
ATOM   4039  CA  GLN G  15      90.200 101.330  83.960  1.00  0.00           C
ATOM   4040  HA  GLN G  15      90.050 100.430  83.380  1.00  0.00           H
ATOM   4041  CB  GLN G  15      90.820 100.990  85.330  1.00  0.00           C
ATOM   4042  HB1 GLN G  15      90.890 101.900  85.960  1.00  0.00           H
ATOM   4043  HB2 GLN G  15      91.870 100.680  85.100  1.00  0.00           H
ATOM   4044  CG  GLN G  15      90.130  99.850  86.100  1.00  0.00           C
ATOM   4045  HG1 GLN G  15      90.010  98.950  85.460  1.00  0.00           H
ATOM   4046  HG2 GLN G  15      89.120 100.170  86.450  1.00  0.00           H
ATOM   4047  CD  GLN G  15      90.940  99.450  87.340  1.00  0.00           C
ATOM   4048  OE1 GLN G  15      90.500  99.620  88.470  1.00  0.00           O
ATOM   4049  NE2 GLN G  15      92.150  98.900  87.120  1.00  0.00           N
ATOM   4050 HE21 GLN G  15      92.450  98.720  86.170  1.00  0.00           H
ATOM   4051 HE22 GLN G  15      92.730  98.730  87.920  1.00  0.00           H
ATOM   4052  C   GLN G  15      88.840 102.010  84.130  1.00  0.00           C
ATOM   4053  O   GLN G  15      88.730 103.150  84.580  1.00  0.00           O
ATOM   4054  N   LYS G  16      87.740 101.330  83.750  1.00  0.00           N
ATOM   4055  HN  LYS G  16      87.830 100.460  83.260  1.00  0.00           H
ATOM   4056  CA  LYS G  16      86.410 101.820  84.030  1.00  0.00           C
ATOM   4057  HA  LYS G  16      86.460 102.420  84.930  1.00  0.00           H
ATOM   4058  CB  LYS G  16      85.830 102.730  82.910  1.00  0.00           C
ATOM   4059  HB1 LYS G  16      86.430 103.670  82.930  1.00  0.00           H
ATOM   4060  HB2 LYS G  16      84.780 103.000  83.150  1.00  0.00           H
ATOM   4061  CG  LYS G  16      85.950 102.190  81.470  1.00  0.00           C
ATOM   4062  HG1 LYS G  16      85.410 101.220  81.410  1.00  0.00           H
ATOM   4063  HG2 LYS G  16      87.030 101.990  81.260  1.00  0.00           H
ATOM   4064  CD  LYS G  16      85.410 103.150  80.380  1.00  0.00           C
ATOM   4065  HD1 LYS G  16      85.960 104.110  80.430  1.00  0.00           H
ATOM   4066  HD2 LYS G  16      85.640 102.680  79.400  1.00  0.00           H
ATOM   4067  CE  LYS G  16      83.900 103.410  80.480  1.00  0.00           C
ATOM   4068  HE1 LYS G  16      83.650 104.040  81.360  1.00  0.00           H
ATOM   4069  HE2 LYS G  16      83.360 102.440  80.560  1.00  0.00           H
ATOM   4070  NZ  LYS G  16      83.380 104.100  79.270  1.00  0.00           N
ATOM   4071  HZ1 LYS G  16      82.340 103.950  79.240  1.00  0.00           H
ATOM   4072  HZ2 LYS G  16      83.540 105.140  79.260  1.00  0.00           H
ATOM   4073  HZ3 LYS G  16      83.780 103.700  78.390  1.00  0.00           H
ATOM   4074  C   LYS G  16      85.450 100.700  84.400  1.00  0.00           C
ATOM   4075  O   LYS G  16      85.290  99.720  83.680  1.00  0.00           O
ATOM   4076  N   LEU G  17      84.780 100.850  85.570  1.00  0.00           N
ATOM   4077  HN  LEU G  17      84.980 101.640  86.170  1.00  0.00           H
ATOM   4078  CA  LEU G  17      83.750  99.970  86.050  1.00  0.00           C
ATOM   4079  HA  LEU G  17      83.610  99.130  85.380  1.00  0.00           H
ATOM   4080  CB  LEU G  17      84.100  99.480  87.480  1.00  0.00           C
ATOM   4081  HB1 LEU G  17      84.090 100.360  88.160  1.00  0.00           H
ATOM   4082  HB2 LEU G  17      85.150  99.130  87.470  1.00  0.00           H
ATOM   4083  CG  LEU G  17      83.250  98.340  88.120  1.00  0.00           C
ATOM   4084  HG  LEU G  17      83.420  98.400  89.220  1.00  0.00           H
ATOM   4085  CD1 LEU G  17      81.730  98.420  87.910  1.00  0.00           C
ATOM   4086 HD11 LEU G  17      81.220  97.630  88.490  1.00  0.00           H
ATOM   4087 HD12 LEU G  17      81.340  99.410  88.230  1.00  0.00           H
ATOM   4088 HD13 LEU G  17      81.480  98.260  86.840  1.00  0.00           H
ATOM   4089  CD2 LEU G  17      83.760  96.960  87.700  1.00  0.00           C
ATOM   4090 HD21 LEU G  17      83.110  96.150  88.100  1.00  0.00           H
ATOM   4091 HD22 LEU G  17      83.790  96.880  86.590  1.00  0.00           H
ATOM   4092 HD23 LEU G  17      84.790  96.800  88.090  1.00  0.00           H
ATOM   4093  C   LEU G  17      82.480 100.810  86.060  1.00  0.00           C
ATOM   4094  O   LEU G  17      82.340 101.730  86.860  1.00  0.00           O
ATOM   4095  N   VAL G  18      81.520 100.510  85.160  1.00  0.00           N
ATOM   4096  HN  VAL G  18      81.670  99.790  84.480  1.00  0.00           H
ATOM   4097  CA  VAL G  18      80.280 101.260  85.050  1.00  0.00           C
ATOM   4098  HA  VAL G  18      80.260 102.060  85.780  1.00  0.00           H
ATOM   4099  CB  VAL G  18      80.140 101.900  83.670  1.00  0.00           C
ATOM   4100  HB  VAL G  18      80.200 101.100  82.890  1.00  0.00           H
ATOM   4101  CG1 VAL G  18      78.780 102.610  83.520  1.00  0.00           C
ATOM   4102 HG11 VAL G  18      78.730 103.120  82.530  1.00  0.00           H
ATOM   4103 HG12 VAL G  18      77.920 101.910  83.570  1.00  0.00           H
ATOM   4104 HG13 VAL G  18      78.660 103.380  84.310  1.00  0.00           H
ATOM   4105  CG2 VAL G  18      81.290 102.890  83.460  1.00  0.00           C
ATOM   4106 HG21 VAL G  18      81.170 103.420  82.490  1.00  0.00           H
ATOM   4107 HG22 VAL G  18      81.300 103.660  84.260  1.00  0.00           H
ATOM   4108 HG23 VAL G  18      82.270 102.380  83.450  1.00  0.00           H
ATOM   4109  C   VAL G  18      79.100 100.370  85.370  1.00  0.00           C
ATOM   4110  O   VAL G  18      78.730  99.490  84.600  1.00  0.00           O
ATOM   4111  N   PHE G  19      78.480 100.580  86.550  1.00  0.00           N
ATOM   4112  HN  PHE G  19      78.830 101.240  87.210  1.00  0.00           H
ATOM   4113  CA  PHE G  19      77.240  99.920  86.910  1.00  0.00           C
ATOM   4114  HA  PHE G  19      77.360  98.860  86.720  1.00  0.00           H
ATOM   4115  CB  PHE G  19      77.020 100.110  88.440  1.00  0.00           C
ATOM   4116  HB1 PHE G  19      77.010 101.200  88.650  1.00  0.00           H
ATOM   4117  HB2 PHE G  19      77.880  99.670  88.990  1.00  0.00           H
ATOM   4118  CG  PHE G  19      75.760  99.500  88.990  1.00  0.00           C
ATOM   4119  CD1 PHE G  19      75.490  98.130  88.800  1.00  0.00           C
ATOM   4120  HD1 PHE G  19      76.180  97.530  88.230  1.00  0.00           H
ATOM   4121  CE1 PHE G  19      74.340  97.550  89.340  1.00  0.00           C
ATOM   4122  HE1 PHE G  19      74.160  96.490  89.200  1.00  0.00           H
ATOM   4123  CZ  PHE G  19      73.430  98.330  90.040  1.00  0.00           C
ATOM   4124  HZ  PHE G  19      72.520  97.890  90.440  1.00  0.00           H
ATOM   4125  CD2 PHE G  19      74.840 100.270  89.720  1.00  0.00           C
ATOM   4126  HD2 PHE G  19      75.020 101.330  89.860  1.00  0.00           H
ATOM   4127  CE2 PHE G  19      73.670  99.700  90.230  1.00  0.00           C
ATOM   4128  HE2 PHE G  19      72.970 100.320  90.760  1.00  0.00           H
ATOM   4129  C   PHE G  19      76.020 100.360  86.080  1.00  0.00           C
ATOM   4130  O   PHE G  19      75.270  99.520  85.580  1.00  0.00           O
ATOM   4131  N   PHE G  20      75.840 101.680  85.890  1.00  0.00           N
ATOM   4132  HN  PHE G  20      76.480 102.330  86.290  1.00  0.00           H
ATOM   4133  CA  PHE G  20      74.680 102.280  85.280  1.00  0.00           C
ATOM   4134  HA  PHE G  20      74.340 101.660  84.460  1.00  0.00           H
ATOM   4135  CB  PHE G  20      73.540 102.540  86.320  1.00  0.00           C
ATOM   4136  HB1 PHE G  20      73.060 103.540  86.200  1.00  0.00           H
ATOM   4137  HB2 PHE G  20      73.970 102.520  87.340  1.00  0.00           H
ATOM   4138  CG  PHE G  20      72.430 101.520  86.270  1.00  0.00           C
ATOM   4139  CD1 PHE G  20      71.230 101.810  85.610  1.00  0.00           C
ATOM   4140  HD1 PHE G  20      71.130 102.730  85.050  1.00  0.00           H
ATOM   4141  CE1 PHE G  20      70.150 100.920  85.670  1.00  0.00           C
ATOM   4142  HE1 PHE G  20      69.230 101.160  85.160  1.00  0.00           H
ATOM   4143  CZ  PHE G  20      70.260  99.740  86.410  1.00  0.00           C
ATOM   4144  HZ  PHE G  20      69.430  99.040  86.440  1.00  0.00           H
ATOM   4145  CD2 PHE G  20      72.530 100.320  87.000  1.00  0.00           C
ATOM   4146  HD2 PHE G  20      73.460 100.090  87.490  1.00  0.00           H
ATOM   4147  CE2 PHE G  20      71.450  99.440  87.080  1.00  0.00           C
ATOM   4148  HE2 PHE G  20      71.560  98.510  87.620  1.00  0.00           H
ATOM   4149  C   PHE G  20      75.060 103.610  84.650  1.00  0.00           C
ATOM   4150  O   PHE G  20      76.190 104.100  84.780  1.00  0.00           O
ATOM   4151  N   ALA G  21      74.120 104.250  83.940  1.00  0.00           N
ATOM   4152  HN  ALA G  21      73.220 103.850  83.750  1.00  0.00           H
ATOM   4153  CA  ALA G  21      74.270 105.610  83.460  1.00  0.00           C
ATOM   4154  HA  ALA G  21      75.150 106.070  83.900  1.00  0.00           H
ATOM   4155  CB  ALA G  21      74.400 105.590  81.930  1.00  0.00           C
ATOM   4156  HB1 ALA G  21      75.230 104.930  81.630  1.00  0.00           H
ATOM   4157  HB2 ALA G  21      73.470 105.200  81.460  1.00  0.00           H
ATOM   4158  HB3 ALA G  21      74.600 106.600  81.520  1.00  0.00           H
ATOM   4159  C   ALA G  21      73.090 106.440  83.920  1.00  0.00           C
ATOM   4160  O   ALA G  21      72.670 106.370  85.080  1.00  0.00           O
ATOM   4161  N   GLU G  22      72.570 107.300  83.010  1.00  0.00           N
ATOM   4162  HN  GLU G  22      72.960 107.340  82.100  1.00  0.00           H
ATOM   4163  CA  GLU G  22      71.410 108.130  83.190  1.00  0.00           C
ATOM   4164  HA  GLU G  22      71.220 108.240  84.250  1.00  0.00           H
ATOM   4165  CB  GLU G  22      71.680 109.540  82.610  1.00  0.00           C
ATOM   4166  HB1 GLU G  22      72.590 109.910  83.130  1.00  0.00           H
ATOM   4167  HB2 GLU G  22      70.850 110.240  82.910  1.00  0.00           H
ATOM   4168  CG  GLU G  22      71.880 109.610  81.080  1.00  0.00           C
ATOM   4169  HG1 GLU G  22      70.920 109.380  80.570  1.00  0.00           H
ATOM   4170  HG2 GLU G  22      72.640 108.880  80.740  1.00  0.00           H
ATOM   4171  CD  GLU G  22      72.340 110.980  80.610  1.00  0.00           C
ATOM   4172  OE1 GLU G  22      72.190 111.250  79.380  1.00  0.00           O
ATOM   4173  OE2 GLU G  22      72.880 111.790  81.410  1.00  0.00           O
ATOM   4174  C   GLU G  22      70.170 107.460  82.600  1.00  0.00           C
ATOM   4175  O   GLU G  22      70.220 106.290  82.210  1.00  0.00           O
ATOM   4176  N   ASP G  23      69.010 108.150  82.630  1.00  0.00           N
ATOM   4177  HN  ASP G  23      69.060 109.150  82.750  1.00  0.00           H
ATOM   4178  CA  ASP G  23      67.660 107.650  82.390  1.00  0.00           C
ATOM   4179  HA  ASP G  23      67.070 108.310  83.010  1.00  0.00           H
ATOM   4180  CB  ASP G  23      67.190 107.860  80.910  1.00  0.00           C
ATOM   4181  HB1 ASP G  23      66.870 106.920  80.430  1.00  0.00           H
ATOM   4182  HB2 ASP G  23      68.030 108.290  80.320  1.00  0.00           H
ATOM   4183  CG  ASP G  23      66.050 108.850  80.880  1.00  0.00           C
ATOM   4184  OD1 ASP G  23      64.870 108.420  80.750  1.00  0.00           O
ATOM   4185  OD2 ASP G  23      66.290 110.060  81.130  1.00  0.00           O
ATOM   4186  C   ASP G  23      67.350 106.280  82.980  1.00  0.00           C
ATOM   4187  O   ASP G  23      66.800 105.360  82.370  1.00  0.00           O
ATOM   4188  N   VAL G  24      67.740 106.120  84.260  1.00  0.00           N
ATOM   4189  HN  VAL G  24      68.230 106.870  84.700  1.00  0.00           H
ATOM   4190  CA  VAL G  24      67.560 104.920  85.060  1.00  0.00           C
ATOM   4191  HA  VAL G  24      68.000 104.100  84.510  1.00  0.00           H
ATOM   4192  CB  VAL G  24      68.280 105.040  86.400  1.00  0.00           C
ATOM   4193  HB  VAL G  24      67.810 105.840  87.010  1.00  0.00           H
ATOM   4194  CG1 VAL G  24      68.210 103.710  87.170  1.00  0.00           C
ATOM   4195 HG11 VAL G  24      68.820 103.780  88.090  1.00  0.00           H
ATOM   4196 HG12 VAL G  24      67.160 103.460  87.450  1.00  0.00           H
ATOM   4197 HG13 VAL G  24      68.610 102.890  86.550  1.00  0.00           H
ATOM   4198  CG2 VAL G  24      69.760 105.430  86.150  1.00  0.00           C
ATOM   4199 HG21 VAL G  24      70.330 105.380  87.090  1.00  0.00           H
ATOM   4200 HG22 VAL G  24      70.230 104.730  85.420  1.00  0.00           H
ATOM   4201 HG23 VAL G  24      69.860 106.460  85.750  1.00  0.00           H
ATOM   4202  C   VAL G  24      66.090 104.570  85.270  1.00  0.00           C
ATOM   4203  O   VAL G  24      65.680 103.410  85.190  1.00  0.00           O
ATOM   4204  N   GLY G  25      65.250 105.600  85.530  1.00  0.00           N
ATOM   4205  HN  GLY G  25      65.620 106.530  85.590  1.00  0.00           H
ATOM   4206  CA  GLY G  25      63.810 105.470  85.650  1.00  0.00           C
ATOM   4207  HA1 GLY G  25      63.390 106.470  85.620  1.00  0.00           H
ATOM   4208  HA2 GLY G  25      63.440 104.850  84.850  1.00  0.00           H
ATOM   4209  C   GLY G  25      63.360 104.870  86.950  1.00  0.00           C
ATOM   4210  O   GLY G  25      63.120 105.560  87.940  1.00  0.00           O
ATOM   4211  N   SER G  26      63.170 103.550  86.960  1.00  0.00           N
ATOM   4212  HN  SER G  26      63.340 103.050  86.110  1.00  0.00           H
ATOM   4213  CA  SER G  26      62.730 102.790  88.120  1.00  0.00           C
ATOM   4214  HA  SER G  26      62.720 103.410  89.000  1.00  0.00           H
ATOM   4215  CB  SER G  26      61.310 102.200  87.890  1.00  0.00           C
ATOM   4216  HB1 SER G  26      61.180 101.210  88.370  1.00  0.00           H
ATOM   4217  HB2 SER G  26      61.150 102.060  86.800  1.00  0.00           H
ATOM   4218  OG  SER G  26      60.300 103.060  88.430  1.00  0.00           O
ATOM   4219  HG1 SER G  26      60.430 103.950  88.040  1.00  0.00           H
ATOM   4220  C   SER G  26      63.680 101.650  88.410  1.00  0.00           C
ATOM   4221  O   SER G  26      63.710 100.640  87.710  1.00  0.00           O
ATOM   4222  N   ASN G  27      64.450 101.750  89.510  1.00  0.00           N
ATOM   4223  HN  ASN G  27      64.400 102.560  90.100  1.00  0.00           H
ATOM   4224  CA  ASN G  27      65.360 100.690  89.910  1.00  0.00           C
ATOM   4225  HA  ASN G  27      65.300  99.870  89.210  1.00  0.00           H
ATOM   4226  CB  ASN G  27      66.860 101.110  89.910  1.00  0.00           C
ATOM   4227  HB1 ASN G  27      67.160 101.370  88.870  1.00  0.00           H
ATOM   4228  HB2 ASN G  27      67.490 100.260  90.230  1.00  0.00           H
ATOM   4229  CG  ASN G  27      67.160 102.280  90.840  1.00  0.00           C
ATOM   4230  OD1 ASN G  27      67.430 102.090  92.030  1.00  0.00           O
ATOM   4231  ND2 ASN G  27      67.160 103.520  90.300  1.00  0.00           N
ATOM   4232 HD21 ASN G  27      66.960 103.650  89.330  1.00  0.00           H
ATOM   4233 HD22 ASN G  27      67.450 104.280  90.860  1.00  0.00           H
ATOM   4234  C   ASN G  27      64.910 100.130  91.250  1.00  0.00           C
ATOM   4235  O   ASN G  27      64.450 100.850  92.140  1.00  0.00           O
ATOM   4236  N   LYS G  28      64.950  98.800  91.390  1.00  0.00           N
ATOM   4237  HN  LYS G  28      65.220  98.220  90.620  1.00  0.00           H
ATOM   4238  CA  LYS G  28      64.680  98.150  92.650  1.00  0.00           C
ATOM   4239  HA  LYS G  28      64.740  98.870  93.460  1.00  0.00           H
ATOM   4240  CB  LYS G  28      63.260  97.500  92.670  1.00  0.00           C
ATOM   4241  HB1 LYS G  28      63.170  96.810  91.800  1.00  0.00           H
ATOM   4242  HB2 LYS G  28      62.520  98.320  92.520  1.00  0.00           H
ATOM   4243  CG  LYS G  28      62.940  96.750  93.970  1.00  0.00           C
ATOM   4244  HG1 LYS G  28      63.080  97.470  94.810  1.00  0.00           H
ATOM   4245  HG2 LYS G  28      63.680  95.930  94.100  1.00  0.00           H
ATOM   4246  CD  LYS G  28      61.530  96.150  94.060  1.00  0.00           C
ATOM   4247  HD1 LYS G  28      61.340  95.490  93.180  1.00  0.00           H
ATOM   4248  HD2 LYS G  28      61.520  95.500  94.970  1.00  0.00           H
ATOM   4249  CE  LYS G  28      60.390  97.180  94.170  1.00  0.00           C
ATOM   4250  HE1 LYS G  28      60.140  97.610  93.180  1.00  0.00           H
ATOM   4251  HE2 LYS G  28      60.690  98.000  94.860  1.00  0.00           H
ATOM   4252  NZ  LYS G  28      59.180  96.550  94.730  1.00  0.00           N
ATOM   4253  HZ1 LYS G  28      58.400  97.260  94.770  1.00  0.00           H
ATOM   4254  HZ2 LYS G  28      58.870  95.740  94.150  1.00  0.00           H
ATOM   4255  HZ3 LYS G  28      59.380  96.210  95.710  1.00  0.00           H
ATOM   4256  C   LYS G  28      65.760  97.110  92.930  1.00  0.00           C
ATOM   4257  O   LYS G  28      65.780  96.040  92.320  1.00  0.00           O
ATOM   4258  N   GLY G  29      66.660  97.390  93.890  1.00  0.00           N
ATOM   4259  HN  GLY G  29      66.620  98.280  94.360  1.00  0.00           H
ATOM   4260  CA  GLY G  29      67.690  96.460  94.360  1.00  0.00           C
ATOM   4261  HA1 GLY G  29      67.970  96.810  95.340  1.00  0.00           H
ATOM   4262  HA2 GLY G  29      67.290  95.460  94.360  1.00  0.00           H
ATOM   4263  C   GLY G  29      68.950  96.420  93.540  1.00  0.00           C
ATOM   4264  O   GLY G  29      69.060  95.660  92.580  1.00  0.00           O
ATOM   4265  N   ALA G  30      69.960  97.210  93.960  1.00  0.00           N
ATOM   4266  HN  ALA G  30      69.800  97.840  94.720  1.00  0.00           H
ATOM   4267  CA  ALA G  30      71.230  97.380  93.290  1.00  0.00           C
ATOM   4268  HA  ALA G  30      71.290  96.760  92.410  1.00  0.00           H
ATOM   4269  CB  ALA G  30      71.350  98.870  92.920  1.00  0.00           C
ATOM   4270  HB1 ALA G  30      70.580  99.130  92.160  1.00  0.00           H
ATOM   4271  HB2 ALA G  30      71.180  99.510  93.800  1.00  0.00           H
ATOM   4272  HB3 ALA G  30      72.350  99.100  92.510  1.00  0.00           H
ATOM   4273  C   ALA G  30      72.400  97.030  94.210  1.00  0.00           C
ATOM   4274  O   ALA G  30      72.550  97.600  95.290  1.00  0.00           O
ATOM   4275  N   ILE G  31      73.270  96.080  93.810  1.00  0.00           N
ATOM   4276  HN  ILE G  31      73.100  95.550  92.970  1.00  0.00           H
ATOM   4277  CA  ILE G  31      74.460  95.740  94.570  1.00  0.00           C
ATOM   4278  HA  ILE G  31      74.620  96.480  95.340  1.00  0.00           H
ATOM   4279  CB  ILE G  31      74.370  94.380  95.280  1.00  0.00           C
ATOM   4280  HB  ILE G  31      74.320  93.570  94.510  1.00  0.00           H
ATOM   4281  CG2 ILE G  31      75.630  94.140  96.140  1.00  0.00           C
ATOM   4282 HG21 ILE G  31      75.580  93.170  96.670  1.00  0.00           H
ATOM   4283 HG22 ILE G  31      76.560  94.120  95.530  1.00  0.00           H
ATOM   4284 HG23 ILE G  31      75.740  94.940  96.900  1.00  0.00           H
ATOM   4285  CG1 ILE G  31      73.070  94.310  96.120  1.00  0.00           C
ATOM   4286 HG11 ILE G  31      72.200  94.420  95.440  1.00  0.00           H
ATOM   4287 HG12 ILE G  31      73.070  95.180  96.810  1.00  0.00           H
ATOM   4288  CD  ILE G  31      72.880  93.030  96.930  1.00  0.00           C
ATOM   4289  HD1 ILE G  31      71.900  93.030  97.440  1.00  0.00           H
ATOM   4290  HD2 ILE G  31      72.940  92.130  96.270  1.00  0.00           H
ATOM   4291  HD3 ILE G  31      73.670  92.940  97.700  1.00  0.00           H
ATOM   4292  C   ILE G  31      75.680  95.770  93.680  1.00  0.00           C
ATOM   4293  O   ILE G  31      75.770  95.070  92.670  1.00  0.00           O
ATOM   4294  N   ILE G  32      76.700  96.570  94.080  1.00  0.00           N
ATOM   4295  HN  ILE G  32      76.590  97.160  94.880  1.00  0.00           H
ATOM   4296  CA  ILE G  32      78.020  96.510  93.500  1.00  0.00           C
ATOM   4297  HA  ILE G  32      78.060  95.710  92.780  1.00  0.00           H
ATOM   4298  CB  ILE G  32      78.460  97.790  92.790  1.00  0.00           C
ATOM   4299  HB  ILE G  32      77.750  97.950  91.940  1.00  0.00           H
ATOM   4300  CG2 ILE G  32      78.350  99.010  93.740  1.00  0.00           C
ATOM   4301 HG21 ILE G  32      78.590  99.950  93.200  1.00  0.00           H
ATOM   4302 HG22 ILE G  32      77.340  99.100  94.170  1.00  0.00           H
ATOM   4303 HG23 ILE G  32      79.080  98.910  94.570  1.00  0.00           H
ATOM   4304  CG1 ILE G  32      79.890  97.670  92.200  1.00  0.00           C
ATOM   4305 HG11 ILE G  32      80.000  96.680  91.710  1.00  0.00           H
ATOM   4306 HG12 ILE G  32      80.630  97.710  93.030  1.00  0.00           H
ATOM   4307  CD  ILE G  32      80.220  98.760  91.170  1.00  0.00           C
ATOM   4308  HD1 ILE G  32      81.250  98.620  90.780  1.00  0.00           H
ATOM   4309  HD2 ILE G  32      79.510  98.710  90.320  1.00  0.00           H
ATOM   4310  HD3 ILE G  32      80.150  99.770  91.620  1.00  0.00           H
ATOM   4311  C   ILE G  32      79.000  96.120  94.590  1.00  0.00           C
ATOM   4312  O   ILE G  32      79.040  96.700  95.670  1.00  0.00           O
ATOM   4313  N   GLY G  33      79.810  95.080  94.340  1.00  0.00           N
ATOM   4314  HN  GLY G  33      79.720  94.540  93.500  1.00  0.00           H
ATOM   4315  CA  GLY G  33      80.800  94.650  95.310  1.00  0.00           C
ATOM   4316  HA1 GLY G  33      81.400  95.500  95.610  1.00  0.00           H
ATOM   4317  HA2 GLY G  33      80.280  94.180  96.130  1.00  0.00           H
ATOM   4318  C   GLY G  33      81.700  93.620  94.710  1.00  0.00           C
ATOM   4319  O   GLY G  33      81.280  92.530  94.380  1.00  0.00           O
ATOM   4320  N   LEU G  34      82.990  93.960  94.550  1.00  0.00           N
ATOM   4321  HN  LEU G  34      83.320  94.850  94.850  1.00  0.00           H
ATOM   4322  CA  LEU G  34      83.980  93.140  93.880  1.00  0.00           C
ATOM   4323  HA  LEU G  34      83.600  92.910  92.900  1.00  0.00           H
ATOM   4324  CB  LEU G  34      85.300  93.950  93.690  1.00  0.00           C
ATOM   4325  HB1 LEU G  34      86.100  93.240  93.400  1.00  0.00           H
ATOM   4326  HB2 LEU G  34      85.610  94.400  94.660  1.00  0.00           H
ATOM   4327  CG  LEU G  34      85.270  95.040  92.590  1.00  0.00           C
ATOM   4328  HG  LEU G  34      84.850  94.570  91.670  1.00  0.00           H
ATOM   4329  CD1 LEU G  34      84.420  96.280  92.930  1.00  0.00           C
ATOM   4330 HD11 LEU G  34      84.540  97.040  92.140  1.00  0.00           H
ATOM   4331 HD12 LEU G  34      83.340  96.020  93.000  1.00  0.00           H
ATOM   4332 HD13 LEU G  34      84.750  96.720  93.890  1.00  0.00           H
ATOM   4333  CD2 LEU G  34      86.700  95.500  92.260  1.00  0.00           C
ATOM   4334 HD21 LEU G  34      86.700  96.240  91.440  1.00  0.00           H
ATOM   4335 HD22 LEU G  34      87.170  95.970  93.150  1.00  0.00           H
ATOM   4336 HD23 LEU G  34      87.330  94.630  91.960  1.00  0.00           H
ATOM   4337  C   LEU G  34      84.250  91.780  94.540  1.00  0.00           C
ATOM   4338  O   LEU G  34      84.350  90.760  93.860  1.00  0.00           O
ATOM   4339  N   MET G  35      84.350  91.760  95.890  1.00  0.00           N
ATOM   4340  HN  MET G  35      84.270  92.610  96.410  1.00  0.00           H
ATOM   4341  CA  MET G  35      84.690  90.590  96.670  1.00  0.00           C
ATOM   4342  HA  MET G  35      84.580  89.690  96.070  1.00  0.00           H
ATOM   4343  CB  MET G  35      86.160  90.710  97.160  1.00  0.00           C
ATOM   4344  HB1 MET G  35      86.250  91.580  97.850  1.00  0.00           H
ATOM   4345  HB2 MET G  35      86.800  90.930  96.270  1.00  0.00           H
ATOM   4346  CG  MET G  35      86.730  89.450  97.850  1.00  0.00           C
ATOM   4347  HG1 MET G  35      86.080  89.180  98.700  1.00  0.00           H
ATOM   4348  HG2 MET G  35      87.720  89.710  98.300  1.00  0.00           H
ATOM   4349  SD  MET G  35      86.950  88.020  96.750  1.00  0.00           S
ATOM   4350  CE  MET G  35      87.020  86.820  98.110  1.00  0.00           C
ATOM   4351  HE1 MET G  35      87.290  85.810  97.750  1.00  0.00           H
ATOM   4352  HE2 MET G  35      87.760  87.130  98.880  1.00  0.00           H
ATOM   4353  HE3 MET G  35      86.030  86.740  98.600  1.00  0.00           H
ATOM   4354  C   MET G  35      83.730  90.480  97.850  1.00  0.00           C
ATOM   4355  O   MET G  35      84.090  90.650  99.020  1.00  0.00           O
ATOM   4356  N   VAL G  36      82.430  90.250  97.580  1.00  0.00           N
ATOM   4357  HN  VAL G  36      82.120  90.140  96.640  1.00  0.00           H
ATOM   4358  CA  VAL G  36      81.390  90.260  98.610  1.00  0.00           C
ATOM   4359  HA  VAL G  36      81.850  90.460  99.560  1.00  0.00           H
ATOM   4360  CB  VAL G  36      80.360  91.380  98.410  1.00  0.00           C
ATOM   4361  HB  VAL G  36      79.680  91.410  99.300  1.00  0.00           H
ATOM   4362  CG1 VAL G  36      81.130  92.710  98.360  1.00  0.00           C
ATOM   4363 HG11 VAL G  36      80.430  93.570  98.330  1.00  0.00           H
ATOM   4364 HG12 VAL G  36      81.790  92.830  99.240  1.00  0.00           H
ATOM   4365 HG13 VAL G  36      81.770  92.770  97.450  1.00  0.00           H
ATOM   4366  CG2 VAL G  36      79.510  91.200  97.140  1.00  0.00           C
ATOM   4367 HG21 VAL G  36      78.840  92.070  96.990  1.00  0.00           H
ATOM   4368 HG22 VAL G  36      80.160  91.130  96.240  1.00  0.00           H
ATOM   4369 HG23 VAL G  36      78.880  90.290  97.190  1.00  0.00           H
ATOM   4370  C   VAL G  36      80.710  88.910  98.770  1.00  0.00           C
ATOM   4371  O   VAL G  36      80.310  88.240  97.810  1.00  0.00           O
ATOM   4372  N   GLY G  37      80.590  88.450 100.030  1.00  0.00           N
ATOM   4373  HN  GLY G  37      80.900  89.020 100.790  1.00  0.00           H
ATOM   4374  CA  GLY G  37      80.040  87.140 100.370  1.00  0.00           C
ATOM   4375  HA1 GLY G  37      79.990  86.500  99.500  1.00  0.00           H
ATOM   4376  HA2 GLY G  37      80.680  86.720 101.140  1.00  0.00           H
ATOM   4377  C   GLY G  37      78.670  87.240 100.970  1.00  0.00           C
ATOM   4378  O   GLY G  37      78.490  87.850 102.020  1.00  0.00           O
ATOM   4379  N   GLY G  38      77.670  86.610 100.340  1.00  0.00           N
ATOM   4380  HN  GLY G  38      77.850  86.090  99.500  1.00  0.00           H
ATOM   4381  CA  GLY G  38      76.320  86.520 100.890  1.00  0.00           C
ATOM   4382  HA1 GLY G  38      75.810  85.730 100.360  1.00  0.00           H
ATOM   4383  HA2 GLY G  38      76.380  86.330 101.950  1.00  0.00           H
ATOM   4384  C   GLY G  38      75.490  87.770 100.710  1.00  0.00           C
ATOM   4385  O   GLY G  38      75.580  88.710 101.500  1.00  0.00           O
ATOM   4386  N   VAL G  39      74.640  87.790  99.680  1.00  0.00           N
ATOM   4387  HN  VAL G  39      74.530  87.010  99.070  1.00  0.00           H
ATOM   4388  CA  VAL G  39      73.830  88.960  99.370  1.00  0.00           C
ATOM   4389  HA  VAL G  39      73.720  89.550 100.270  1.00  0.00           H
ATOM   4390  CB  VAL G  39      74.450  89.890  98.300  1.00  0.00           C
ATOM   4391  HB  VAL G  39      73.840  90.820  98.270  1.00  0.00           H
ATOM   4392  CG1 VAL G  39      75.900  90.270  98.660  1.00  0.00           C
ATOM   4393 HG11 VAL G  39      76.270  91.060  97.970  1.00  0.00           H
ATOM   4394 HG12 VAL G  39      75.970  90.650  99.700  1.00  0.00           H
ATOM   4395 HG13 VAL G  39      76.570  89.390  98.560  1.00  0.00           H
ATOM   4396  CG2 VAL G  39      74.430  89.270  96.890  1.00  0.00           C
ATOM   4397 HG21 VAL G  39      74.960  89.930  96.170  1.00  0.00           H
ATOM   4398 HG22 VAL G  39      74.950  88.290  96.910  1.00  0.00           H
ATOM   4399 HG23 VAL G  39      73.390  89.140  96.530  1.00  0.00           H
ATOM   4400  C   VAL G  39      72.430  88.510  98.980  1.00  0.00           C
ATOM   4401  O   VAL G  39      72.240  87.550  98.220  1.00  0.00           O
ATOM   4402  N   VAL G  40      71.400  89.170  99.530  1.00  0.00           N
ATOM   4403  HN  VAL G  40      71.560  89.900 100.200  1.00  0.00           H
ATOM   4404  CA  VAL G  40      70.000  88.800  99.310  1.00  0.00           C
ATOM   4405  HA  VAL G  40      69.960  88.120  98.470  1.00  0.00           H
ATOM   4406  CB  VAL G  40      69.410  88.020 100.490  1.00  0.00           C
ATOM   4407  HB  VAL G  40      69.840  86.990 100.460  1.00  0.00           H
ATOM   4408  CG1 VAL G  40      69.830  88.630 101.850  1.00  0.00           C
ATOM   4409 HG11 VAL G  40      69.330  88.090 102.680  1.00  0.00           H
ATOM   4410 HG12 VAL G  40      70.930  88.550 102.010  1.00  0.00           H
ATOM   4411 HG13 VAL G  40      69.540  89.690 101.900  1.00  0.00           H
ATOM   4412  CG2 VAL G  40      67.870  87.890 100.400  1.00  0.00           C
ATOM   4413 HG21 VAL G  40      67.510  87.160 101.150  1.00  0.00           H
ATOM   4414 HG22 VAL G  40      67.370  88.860 100.590  1.00  0.00           H
ATOM   4415 HG23 VAL G  40      67.560  87.520  99.400  1.00  0.00           H
ATOM   4416  C   VAL G  40      69.150  89.990  98.880  1.00  0.00           C
ATOM   4417  O   VAL G  40      69.040  91.010  99.570  1.00  0.00           O
ATOM   4418  N   ILE G  41      68.500  89.880  97.700  1.00  0.00           N
ATOM   4419  HN  ILE G  41      68.630  89.050  97.150  1.00  0.00           H
ATOM   4420  CA  ILE G  41      67.590  90.890  97.180  1.00  0.00           C
ATOM   4421  HA  ILE G  41      67.600  91.760  97.820  1.00  0.00           H
ATOM   4422  CB  ILE G  41      67.950  91.360  95.760  1.00  0.00           C
ATOM   4423  HB  ILE G  41      68.020  90.460  95.090  1.00  0.00           H
ATOM   4424  CG2 ILE G  41      66.860  92.300  95.190  1.00  0.00           C
ATOM   4425 HG21 ILE G  41      67.130  92.670  94.180  1.00  0.00           H
ATOM   4426 HG22 ILE G  41      65.890  91.780  95.070  1.00  0.00           H
ATOM   4427 HG23 ILE G  41      66.720  93.180  95.850  1.00  0.00           H
ATOM   4428  CG1 ILE G  41      69.340  92.040  95.750  1.00  0.00           C
ATOM   4429 HG11 ILE G  41      70.110  91.300  96.080  1.00  0.00           H
ATOM   4430 HG12 ILE G  41      69.350  92.870  96.480  1.00  0.00           H
ATOM   4431  CD  ILE G  41      69.770  92.590  94.380  1.00  0.00           C
ATOM   4432  HD1 ILE G  41      70.800  92.990  94.430  1.00  0.00           H
ATOM   4433  HD2 ILE G  41      69.740  91.800  93.600  1.00  0.00           H
ATOM   4434  HD3 ILE G  41      69.120  93.430  94.060  1.00  0.00           H
ATOM   4435  C   ILE G  41      66.170  90.350  97.190  1.00  0.00           C
ATOM   4436  O   ILE G  41      65.810  89.450  96.430  1.00  0.00           O
ATOM   4437  N   ALA G  42      65.290  90.910  98.050  1.00  0.00           N
ATOM   4438  HN  ALA G  42      65.600  91.590  98.730  1.00  0.00           H
ATOM   4439  CA  ALA G  42      63.860  90.650  98.050  1.00  0.00           C
ATOM   4440  HA  ALA G  42      63.720  89.580  98.160  1.00  0.00           H
ATOM   4441  CB  ALA G  42      63.210  91.370  99.250  1.00  0.00           C
ATOM   4442  HB1 ALA G  42      63.740  91.100 100.190  1.00  0.00           H
ATOM   4443  HB2 ALA G  42      63.270  92.470  99.130  1.00  0.00           H
ATOM   4444  HB3 ALA G  42      62.140  91.090  99.350  1.00  0.00           H
ATOM   4445  C   ALA G  42      63.160  91.090  96.770  1.00  0.00           C
ATOM   4446  O   ALA G  42      62.340  90.380  96.200  1.00  0.00           O
ATOM   4447  N   NME G  43      63.510  92.290  96.280  1.00  0.00           N
ATOM   4448  HN  NME G  43      64.170  92.840  96.790  1.00  0.00           H
ATOM   4449  CH3 NME G  43      62.950  92.830  95.070  1.00  0.00           C
ATOM   4450 HH31 NME G  43      61.840  92.880  95.120  1.00  0.00           H
ATOM   4451 HH32 NME G  43      63.340  93.860  94.890  1.00  0.00           H
ATOM   4452 HH33 NME G  43      63.240  92.200  94.200  1.00  0.00           H
ATOM   4453  CH3 ACE H   0     137.560 107.010  72.000  1.00  0.00           C
ATOM   4454 HH31 ACE H   0     137.290 106.520  71.040  1.00  0.00           H
ATOM   4455 HH32 ACE H   0     137.890 108.050  71.790  1.00  0.00           H
ATOM   4456 HH33 ACE H   0     138.420 106.460  72.450  1.00  0.00           H
ATOM   4457  C   ACE H   0     136.410 107.000  72.920  1.00  0.00           C
ATOM   4458  O   ACE H   0     136.380 106.220  73.870  1.00  0.00           O
ATOM   4459  N   ASP H   1     135.440 107.880  72.680  1.00  0.00           N
ATOM   4460  HN  ASP H   1     135.500 108.480  71.880  1.00  0.00           H
ATOM   4461  CA  ASP H   1     134.270 108.030  73.520  1.00  0.00           C
ATOM   4462  HA  ASP H   1     134.090 107.110  74.060  1.00  0.00           H
ATOM   4463  CB  ASP H   1     134.490 109.220  74.500  1.00  0.00           C
ATOM   4464  HB1 ASP H   1     134.480 110.180  73.960  1.00  0.00           H
ATOM   4465  HB2 ASP H   1     135.490 109.110  74.970  1.00  0.00           H
ATOM   4466  CG  ASP H   1     133.470 109.290  75.610  1.00  0.00           C
ATOM   4467  OD1 ASP H   1     132.690 108.320  75.790  1.00  0.00           O
ATOM   4468  OD2 ASP H   1     133.470 110.300  76.360  1.00  0.00           O
ATOM   4469  C   ASP H   1     133.060 108.270  72.620  1.00  0.00           C
ATOM   4470  O   ASP H   1     133.090 109.130  71.730  1.00  0.00           O
ATOM   4471  N   ALA H   2     131.960 107.520  72.830  1.00  0.00           N
ATOM   4472  HN  ALA H   2     131.930 106.900  73.610  1.00  0.00           H
ATOM   4473  CA  ALA H   2     130.790 107.550  71.960  1.00  0.00           C
ATOM   4474  HA  ALA H   2     130.380 108.550  71.970  1.00  0.00           H
ATOM   4475  CB  ALA H   2     131.130 107.100  70.510  1.00  0.00           C
ATOM   4476  HB1 ALA H   2     131.860 107.790  70.040  1.00  0.00           H
ATOM   4477  HB2 ALA H   2     131.570 106.080  70.510  1.00  0.00           H
ATOM   4478  HB3 ALA H   2     130.220 107.100  69.880  1.00  0.00           H
ATOM   4479  C   ALA H   2     129.720 106.610  72.500  1.00  0.00           C
ATOM   4480  O   ALA H   2     129.500 105.520  72.000  1.00  0.00           O
ATOM   4481  N   GLU H   3     129.010 107.030  73.560  1.00  0.00           N
ATOM   4482  HN  GLU H   3     129.250 107.880  74.040  1.00  0.00           H
ATOM   4483  CA  GLU H   3     127.890 106.280  74.120  1.00  0.00           C
ATOM   4484  HA  GLU H   3     128.280 105.290  74.330  1.00  0.00           H
ATOM   4485  CB  GLU H   3     127.460 106.880  75.490  1.00  0.00           C
ATOM   4486  HB1 GLU H   3     127.350 107.980  75.370  1.00  0.00           H
ATOM   4487  HB2 GLU H   3     128.310 106.710  76.190  1.00  0.00           H
ATOM   4488  CG  GLU H   3     126.140 106.330  76.100  1.00  0.00           C
ATOM   4489  HG1 GLU H   3     126.140 105.220  76.050  1.00  0.00           H
ATOM   4490  HG2 GLU H   3     125.270 106.710  75.550  1.00  0.00           H
ATOM   4491  CD  GLU H   3     125.960 106.690  77.580  1.00  0.00           C
ATOM   4492  OE1 GLU H   3     126.920 107.200  78.220  1.00  0.00           O
ATOM   4493  OE2 GLU H   3     124.870 106.400  78.130  1.00  0.00           O
ATOM   4494  C   GLU H   3     126.710 106.060  73.170  1.00  0.00           C
ATOM   4495  O   GLU H   3     126.240 106.980  72.490  1.00  0.00           O
ATOM   4496  N   PHE H   4     126.200 104.820  73.110  1.00  0.00           N
ATOM   4497  HN  PHE H   4     126.630 104.090  73.650  1.00  0.00           H
ATOM   4498  CA  PHE H   4     125.020 104.440  72.340  1.00  0.00           C
ATOM   4499  HA  PHE H   4     124.580 105.310  71.870  1.00  0.00           H
ATOM   4500  CB  PHE H   4     125.310 103.360  71.260  1.00  0.00           C
ATOM   4501  HB1 PHE H   4     124.360 102.970  70.830  1.00  0.00           H
ATOM   4502  HB2 PHE H   4     125.850 102.500  71.720  1.00  0.00           H
ATOM   4503  CG  PHE H   4     126.150 103.890  70.130  1.00  0.00           C
ATOM   4504  CD1 PHE H   4     127.550 103.830  70.180  1.00  0.00           C
ATOM   4505  HD1 PHE H   4     128.030 103.450  71.070  1.00  0.00           H
ATOM   4506  CE1 PHE H   4     128.320 104.260  69.100  1.00  0.00           C
ATOM   4507  HE1 PHE H   4     129.400 104.220  69.170  1.00  0.00           H
ATOM   4508  CZ  PHE H   4     127.700 104.750  67.940  1.00  0.00           C
ATOM   4509  HZ  PHE H   4     128.300 105.080  67.110  1.00  0.00           H
ATOM   4510  CD2 PHE H   4     125.530 104.380  68.960  1.00  0.00           C
ATOM   4511  HD2 PHE H   4     124.450 104.420  68.900  1.00  0.00           H
ATOM   4512  CE2 PHE H   4     126.300 104.800  67.870  1.00  0.00           C
ATOM   4513  HE2 PHE H   4     125.820 105.170  66.980  1.00  0.00           H
ATOM   4514  C   PHE H   4     124.000 103.870  73.300  1.00  0.00           C
ATOM   4515  O   PHE H   4     124.250 102.860  73.940  1.00  0.00           O
ATOM   4516  N   ARG H   5     122.830 104.510  73.440  1.00  0.00           N
ATOM   4517  HN  ARG H   5     122.610 105.340  72.910  1.00  0.00           H
ATOM   4518  CA  ARG H   5     121.840 104.100  74.420  1.00  0.00           C
ATOM   4519  HA  ARG H   5     122.090 103.120  74.810  1.00  0.00           H
ATOM   4520  CB  ARG H   5     121.840 105.100  75.600  1.00  0.00           C
ATOM   4521  HB1 ARG H   5     121.670 106.120  75.200  1.00  0.00           H
ATOM   4522  HB2 ARG H   5     122.870 105.090  76.040  1.00  0.00           H
ATOM   4523  CG  ARG H   5     120.830 104.810  76.720  1.00  0.00           C
ATOM   4524  HG1 ARG H   5     120.940 103.750  77.060  1.00  0.00           H
ATOM   4525  HG2 ARG H   5     119.790 104.950  76.330  1.00  0.00           H
ATOM   4526  CD  ARG H   5     121.060 105.740  77.910  1.00  0.00           C
ATOM   4527  HD1 ARG H   5     121.010 106.800  77.560  1.00  0.00           H
ATOM   4528  HD2 ARG H   5     122.050 105.550  78.390  1.00  0.00           H
ATOM   4529  NE  ARG H   5     119.970 105.500  78.910  1.00  0.00           N
ATOM   4530  HE  ARG H   5     119.520 104.600  78.960  1.00  0.00           H
ATOM   4531  CZ  ARG H   5     119.760 106.290  79.960  1.00  0.00           C
ATOM   4532  NH1 ARG H   5     120.490 107.350  80.180  1.00  0.00           N
ATOM   4533 HH11 ARG H   5     121.050 107.680  79.430  1.00  0.00           H
ATOM   4534 HH12 ARG H   5     120.130 108.040  80.810  1.00  0.00           H
ATOM   4535  NH2 ARG H   5     118.780 106.020  80.800  1.00  0.00           N
ATOM   4536 HH21 ARG H   5     118.090 105.330  80.560  1.00  0.00           H
ATOM   4537 HH22 ARG H   5     118.790 106.470  81.700  1.00  0.00           H
ATOM   4538  C   ARG H   5     120.470 103.970  73.780  1.00  0.00           C
ATOM   4539  O   ARG H   5     119.940 104.930  73.230  1.00  0.00           O
ATOM   4540  N   HIS H   6     119.860 102.780  73.830  1.00  0.00           N
ATOM   4541  HN  HIS H   6     120.310 101.990  74.280  1.00  0.00           H
ATOM   4542  CA  HIS H   6     118.560 102.530  73.230  1.00  0.00           C
ATOM   4543  HA  HIS H   6     118.150 103.450  72.840  1.00  0.00           H
ATOM   4544  CB  HIS H   6     118.670 101.540  72.040  1.00  0.00           C
ATOM   4545  HB1 HIS H   6     117.750 100.940  71.910  1.00  0.00           H
ATOM   4546  HB2 HIS H   6     119.510 100.840  72.220  1.00  0.00           H
ATOM   4547  ND1 HIS H   6     117.810 102.720  70.060  1.00  0.00           N
ATOM   4548  CG  HIS H   6     118.910 102.300  70.780  1.00  0.00           C
ATOM   4549  CE1 HIS H   6     118.310 103.410  69.050  1.00  0.00           C
ATOM   4550  HE1 HIS H   6     117.720 103.950  68.310  1.00  0.00           H
ATOM   4551  NE2 HIS H   6     119.660 103.430  69.080  1.00  0.00           N
ATOM   4552  HE2 HIS H   6     120.230 104.010  68.480  1.00  0.00           H
ATOM   4553  CD2 HIS H   6     120.060 102.710  70.180  1.00  0.00           C
ATOM   4554  HD2 HIS H   6     121.090 102.570  70.500  1.00  0.00           H
ATOM   4555  C   HIS H   6     117.550 102.050  74.250  1.00  0.00           C
ATOM   4556  O   HIS H   6     117.650 100.950  74.800  1.00  0.00           O
ATOM   4557  N   ASP H   7     116.540 102.890  74.520  1.00  0.00           N
ATOM   4558  HN  ASP H   7     116.520 103.800  74.080  1.00  0.00           H
ATOM   4559  CA  ASP H   7     115.440 102.620  75.410  1.00  0.00           C
ATOM   4560  HA  ASP H   7     115.440 101.570  75.670  1.00  0.00           H
ATOM   4561  CB  ASP H   7     115.610 103.470  76.710  1.00  0.00           C
ATOM   4562  HB1 ASP H   7     115.580 104.550  76.450  1.00  0.00           H
ATOM   4563  HB2 ASP H   7     116.600 103.260  77.160  1.00  0.00           H
ATOM   4564  CG  ASP H   7     114.560 103.200  77.760  1.00  0.00           C
ATOM   4565  OD1 ASP H   7     113.960 102.100  77.760  1.00  0.00           O
ATOM   4566  OD2 ASP H   7     114.380 104.050  78.670  1.00  0.00           O
ATOM   4567  C   ASP H   7     114.130 102.910  74.670  1.00  0.00           C
ATOM   4568  O   ASP H   7     113.960 103.940  74.010  1.00  0.00           O
ATOM   4569  N   SER H   8     113.170 101.980  74.740  1.00  0.00           N
ATOM   4570  HN  SER H   8     113.310 101.140  75.260  1.00  0.00           H
ATOM   4571  CA  SER H   8     111.850 102.180  74.150  1.00  0.00           C
ATOM   4572  HA  SER H   8     111.630 103.240  74.160  1.00  0.00           H
ATOM   4573  CB  SER H   8     111.690 101.650  72.690  1.00  0.00           C
ATOM   4574  HB1 SER H   8     112.500 102.090  72.070  1.00  0.00           H
ATOM   4575  HB2 SER H   8     110.720 102.000  72.270  1.00  0.00           H
ATOM   4576  OG  SER H   8     111.760 100.220  72.600  1.00  0.00           O
ATOM   4577  HG1 SER H   8     111.490  99.970  71.690  1.00  0.00           H
ATOM   4578  C   SER H   8     110.840 101.520  75.060  1.00  0.00           C
ATOM   4579  O   SER H   8     111.130 100.550  75.760  1.00  0.00           O
ATOM   4580  N   GLY H   9     109.610 102.080  75.130  1.00  0.00           N
ATOM   4581  HN  GLY H   9     109.390 102.890  74.590  1.00  0.00           H
ATOM   4582  CA  GLY H   9     108.560 101.550  75.970  1.00  0.00           C
ATOM   4583  HA1 GLY H   9     108.730 100.500  76.190  1.00  0.00           H
ATOM   4584  HA2 GLY H   9     108.500 102.160  76.860  1.00  0.00           H
ATOM   4585  C   GLY H   9     107.240 101.660  75.280  1.00  0.00           C
ATOM   4586  O   GLY H   9     106.720 102.750  75.080  1.00  0.00           O
ATOM   4587  N   TYR H  10     106.660 100.510  74.900  1.00  0.00           N
ATOM   4588  HN  TYR H  10     107.120  99.640  75.040  1.00  0.00           H
ATOM   4589  CA  TYR H  10     105.320 100.430  74.370  1.00  0.00           C
ATOM   4590  HA  TYR H  10     104.850 101.400  74.350  1.00  0.00           H
ATOM   4591  CB  TYR H  10     105.260  99.800  72.940  1.00  0.00           C
ATOM   4592  HB1 TYR H  10     104.230  99.420  72.720  1.00  0.00           H
ATOM   4593  HB2 TYR H  10     105.950  98.940  72.880  1.00  0.00           H
ATOM   4594  CG  TYR H  10     105.630 100.790  71.860  1.00  0.00           C
ATOM   4595  CD1 TYR H  10     104.640 101.250  70.970  1.00  0.00           C
ATOM   4596  HD1 TYR H  10     103.610 100.940  71.090  1.00  0.00           H
ATOM   4597  CE1 TYR H  10     104.970 102.100  69.900  1.00  0.00           C
ATOM   4598  HE1 TYR H  10     104.210 102.440  69.220  1.00  0.00           H
ATOM   4599  CZ  TYR H  10     106.300 102.500  69.710  1.00  0.00           C
ATOM   4600  OH  TYR H  10     106.610 103.330  68.610  1.00  0.00           O
ATOM   4601  HH  TYR H  10     107.290 103.970  68.910  1.00  0.00           H
ATOM   4602  CD2 TYR H  10     106.960 101.190  71.650  1.00  0.00           C
ATOM   4603  HD2 TYR H  10     107.740 100.820  72.290  1.00  0.00           H
ATOM   4604  CE2 TYR H  10     107.290 102.060  70.590  1.00  0.00           C
ATOM   4605  HE2 TYR H  10     108.320 102.350  70.430  1.00  0.00           H
ATOM   4606  C   TYR H  10     104.510  99.570  75.320  1.00  0.00           C
ATOM   4607  O   TYR H  10     104.980  98.530  75.780  1.00  0.00           O
ATOM   4608  N   GLU H  11     103.290 100.010  75.650  1.00  0.00           N
ATOM   4609  HN  GLU H  11     102.940 100.880  75.320  1.00  0.00           H
ATOM   4610  CA  GLU H  11     102.340  99.240  76.420  1.00  0.00           C
ATOM   4611  HA  GLU H  11     102.480  98.190  76.210  1.00  0.00           H
ATOM   4612  CB  GLU H  11     102.440  99.480  77.960  1.00  0.00           C
ATOM   4613  HB1 GLU H  11     101.460  99.760  78.410  1.00  0.00           H
ATOM   4614  HB2 GLU H  11     103.140 100.330  78.120  1.00  0.00           H
ATOM   4615  CG  GLU H  11     102.980  98.240  78.700  1.00  0.00           C
ATOM   4616  HG1 GLU H  11     103.290  98.520  79.730  1.00  0.00           H
ATOM   4617  HG2 GLU H  11     103.870  97.830  78.170  1.00  0.00           H
ATOM   4618  CD  GLU H  11     101.940  97.130  78.810  1.00  0.00           C
ATOM   4619  OE1 GLU H  11     101.340  96.750  77.780  1.00  0.00           O
ATOM   4620  OE2 GLU H  11     101.750  96.610  79.940  1.00  0.00           O
ATOM   4621  C   GLU H  11     100.970  99.600  75.900  1.00  0.00           C
ATOM   4622  O   GLU H  11     100.740 100.740  75.480  1.00  0.00           O
ATOM   4623  N   VAL H  12     100.060  98.620  75.840  1.00  0.00           N
ATOM   4624  HN  VAL H  12     100.270  97.720  76.260  1.00  0.00           H
ATOM   4625  CA  VAL H  12      98.750  98.810  75.240  1.00  0.00           C
ATOM   4626  HA  VAL H  12      98.510  99.860  75.260  1.00  0.00           H
ATOM   4627  CB  VAL H  12      98.650  98.310  73.790  1.00  0.00           C
ATOM   4628  HB  VAL H  12      98.670  97.190  73.770  1.00  0.00           H
ATOM   4629  CG1 VAL H  12      97.330  98.830  73.180  1.00  0.00           C
ATOM   4630 HG11 VAL H  12      97.240  98.510  72.120  1.00  0.00           H
ATOM   4631 HG12 VAL H  12      96.440  98.450  73.730  1.00  0.00           H
ATOM   4632 HG13 VAL H  12      97.310  99.940  73.200  1.00  0.00           H
ATOM   4633  CG2 VAL H  12      99.840  98.810  72.950  1.00  0.00           C
ATOM   4634 HG21 VAL H  12      99.740  98.470  71.900  1.00  0.00           H
ATOM   4635 HG22 VAL H  12      99.880  99.920  72.960  1.00  0.00           H
ATOM   4636 HG23 VAL H  12     100.800  98.410  73.330  1.00  0.00           H
ATOM   4637  C   VAL H  12      97.730  98.090  76.100  1.00  0.00           C
ATOM   4638  O   VAL H  12      97.680  96.870  76.150  1.00  0.00           O
ATOM   4639  N   HIS H  13      96.850  98.850  76.780  1.00  0.00           N
ATOM   4640  HN  HIS H  13      96.930  99.840  76.810  1.00  0.00           H
ATOM   4641  CA  HIS H  13      95.860  98.240  77.640  1.00  0.00           C
ATOM   4642  HA  HIS H  13      95.520  97.320  77.180  1.00  0.00           H
ATOM   4643  CB  HIS H  13      96.430  97.960  79.050  1.00  0.00           C
ATOM   4644  HB1 HIS H  13      97.330  97.320  78.930  1.00  0.00           H
ATOM   4645  HB2 HIS H  13      95.690  97.390  79.650  1.00  0.00           H
ATOM   4646  ND1 HIS H  13      98.130  99.540  80.010  1.00  0.00           N
ATOM   4647  CG  HIS H  13      96.800  99.200  79.830  1.00  0.00           C
ATOM   4648  CE1 HIS H  13      98.110 100.690  80.650  1.00  0.00           C
ATOM   4649  HE1 HIS H  13      98.990 101.280  80.880  1.00  0.00           H
ATOM   4650  NE2 HIS H  13      96.850 101.100  80.910  1.00  0.00           N
ATOM   4651  HE2 HIS H  13      96.570 102.050  81.100  1.00  0.00           H
ATOM   4652  CD2 HIS H  13      96.000 100.130  80.410  1.00  0.00           C
ATOM   4653  HD2 HIS H  13      94.920 100.220  80.430  1.00  0.00           H
ATOM   4654  C   HIS H  13      94.640  99.130  77.780  1.00  0.00           C
ATOM   4655  O   HIS H  13      94.710 100.350  77.620  1.00  0.00           O
ATOM   4656  N   HIS H  14      93.500  98.530  78.120  1.00  0.00           N
ATOM   4657  HN  HIS H  14      93.440  97.530  78.140  1.00  0.00           H
ATOM   4658  CA  HIS H  14      92.340  99.200  78.680  1.00  0.00           C
ATOM   4659  HA  HIS H  14      92.650  99.960  79.390  1.00  0.00           H
ATOM   4660  CB  HIS H  14      91.390  99.780  77.600  1.00  0.00           C
ATOM   4661  HB1 HIS H  14      90.330  99.710  77.910  1.00  0.00           H
ATOM   4662  HB2 HIS H  14      91.510  99.200  76.670  1.00  0.00           H
ATOM   4663  ND1 HIS H  14      90.870 102.180  77.940  1.00  0.00           N
ATOM   4664  CG  HIS H  14      91.640 101.230  77.300  1.00  0.00           C
ATOM   4665  CE1 HIS H  14      91.190 103.330  77.380  1.00  0.00           C
ATOM   4666  HE1 HIS H  14      90.770 104.300  77.660  1.00  0.00           H
ATOM   4667  NE2 HIS H  14      92.110 103.170  76.410  1.00  0.00           N
ATOM   4668  HE2 HIS H  14      92.530 103.890  75.850  1.00  0.00           H
ATOM   4669  CD2 HIS H  14      92.400 101.820  76.340  1.00  0.00           C
ATOM   4670  HD2 HIS H  14      93.090 101.370  75.640  1.00  0.00           H
ATOM   4671  C   HIS H  14      91.610  98.120  79.430  1.00  0.00           C
ATOM   4672  O   HIS H  14      91.640  96.970  78.990  1.00  0.00           O
ATOM   4673  N   GLN H  15      90.960  98.440  80.570  1.00  0.00           N
ATOM   4674  HN  GLN H  15      91.080  99.360  80.970  1.00  0.00           H
ATOM   4675  CA  GLN H  15      90.050  97.550  81.260  1.00  0.00           C
ATOM   4676  HA  GLN H  15      89.960  96.620  80.720  1.00  0.00           H
ATOM   4677  CB  GLN H  15      90.460  97.260  82.740  1.00  0.00           C
ATOM   4678  HB1 GLN H  15      89.760  96.490  83.130  1.00  0.00           H
ATOM   4679  HB2 GLN H  15      90.310  98.170  83.370  1.00  0.00           H
ATOM   4680  CG  GLN H  15      91.900  96.740  82.970  1.00  0.00           C
ATOM   4681  HG1 GLN H  15      92.210  96.070  82.150  1.00  0.00           H
ATOM   4682  HG2 GLN H  15      91.910  96.140  83.910  1.00  0.00           H
ATOM   4683  CD  GLN H  15      92.900  97.870  83.190  1.00  0.00           C
ATOM   4684  OE1 GLN H  15      92.890  98.560  84.220  1.00  0.00           O
ATOM   4685  NE2 GLN H  15      93.820  98.070  82.220  1.00  0.00           N
ATOM   4686 HE21 GLN H  15      93.930  97.390  81.510  1.00  0.00           H
ATOM   4687 HE22 GLN H  15      94.470  98.820  82.350  1.00  0.00           H
ATOM   4688  C   GLN H  15      88.690  98.230  81.270  1.00  0.00           C
ATOM   4689  O   GLN H  15      88.470  99.200  82.000  1.00  0.00           O
ATOM   4690  N   LYS H  16      87.720  97.750  80.470  1.00  0.00           N
ATOM   4691  HN  LYS H  16      87.890  96.970  79.870  1.00  0.00           H
ATOM   4692  CA  LYS H  16      86.420  98.390  80.380  1.00  0.00           C
ATOM   4693  HA  LYS H  16      86.340  99.190  81.090  1.00  0.00           H
ATOM   4694  CB  LYS H  16      86.180  98.980  78.960  1.00  0.00           C
ATOM   4695  HB1 LYS H  16      85.160  99.430  78.930  1.00  0.00           H
ATOM   4696  HB2 LYS H  16      86.200  98.160  78.210  1.00  0.00           H
ATOM   4697  CG  LYS H  16      87.200 100.050  78.540  1.00  0.00           C
ATOM   4698  HG1 LYS H  16      88.200  99.580  78.420  1.00  0.00           H
ATOM   4699  HG2 LYS H  16      87.290 100.800  79.360  1.00  0.00           H
ATOM   4700  CD  LYS H  16      86.800 100.780  77.240  1.00  0.00           C
ATOM   4701  HD1 LYS H  16      86.830 100.050  76.400  1.00  0.00           H
ATOM   4702  HD2 LYS H  16      85.740 101.120  77.360  1.00  0.00           H
ATOM   4703  CE  LYS H  16      87.690 101.990  76.880  1.00  0.00           C
ATOM   4704  HE1 LYS H  16      88.680 101.650  76.530  1.00  0.00           H
ATOM   4705  HE2 LYS H  16      87.820 102.630  77.790  1.00  0.00           H
ATOM   4706  NZ  LYS H  16      87.090 102.840  75.830  1.00  0.00           N
ATOM   4707  HZ1 LYS H  16      87.420 103.830  75.980  1.00  0.00           H
ATOM   4708  HZ2 LYS H  16      87.360 102.570  74.860  1.00  0.00           H
ATOM   4709  HZ3 LYS H  16      86.040 102.860  75.900  1.00  0.00           H
ATOM   4710  C   LYS H  16      85.310  97.410  80.730  1.00  0.00           C
ATOM   4711  O   LYS H  16      85.060  96.460  79.990  1.00  0.00           O
ATOM   4712  N   LEU H  17      84.590  97.630  81.850  1.00  0.00           N
ATOM   4713  HN  LEU H  17      84.830  98.390  82.470  1.00  0.00           H
ATOM   4714  CA  LEU H  17      83.470  96.810  82.260  1.00  0.00           C
ATOM   4715  HA  LEU H  17      83.290  96.030  81.540  1.00  0.00           H
ATOM   4716  CB  LEU H  17      83.720  96.160  83.650  1.00  0.00           C
ATOM   4717  HB1 LEU H  17      83.460  96.870  84.460  1.00  0.00           H
ATOM   4718  HB2 LEU H  17      84.820  95.980  83.730  1.00  0.00           H
ATOM   4719  CG  LEU H  17      83.020  94.800  83.910  1.00  0.00           C
ATOM   4720  HG  LEU H  17      83.510  94.040  83.250  1.00  0.00           H
ATOM   4721  CD1 LEU H  17      83.230  94.330  85.360  1.00  0.00           C
ATOM   4722 HD11 LEU H  17      82.860  93.290  85.490  1.00  0.00           H
ATOM   4723 HD12 LEU H  17      84.300  94.380  85.640  1.00  0.00           H
ATOM   4724 HD13 LEU H  17      82.660  94.980  86.050  1.00  0.00           H
ATOM   4725  CD2 LEU H  17      81.510  94.790  83.600  1.00  0.00           C
ATOM   4726 HD21 LEU H  17      81.070  93.820  83.900  1.00  0.00           H
ATOM   4727 HD22 LEU H  17      81.000  95.600  84.150  1.00  0.00           H
ATOM   4728 HD23 LEU H  17      81.330  94.910  82.510  1.00  0.00           H
ATOM   4729  C   LEU H  17      82.230  97.700  82.330  1.00  0.00           C
ATOM   4730  O   LEU H  17      82.150  98.630  83.130  1.00  0.00           O
ATOM   4731  N   VAL H  18      81.220  97.430  81.480  1.00  0.00           N
ATOM   4732  HN  VAL H  18      81.310  96.680  80.810  1.00  0.00           H
ATOM   4733  CA  VAL H  18      79.970  98.170  81.460  1.00  0.00           C
ATOM   4734  HA  VAL H  18      79.950  98.890  82.270  1.00  0.00           H
ATOM   4735  CB  VAL H  18      79.770  98.930  80.150  1.00  0.00           C
ATOM   4736  HB  VAL H  18      79.790  98.220  79.300  1.00  0.00           H
ATOM   4737  CG1 VAL H  18      78.430  99.690  80.140  1.00  0.00           C
ATOM   4738 HG11 VAL H  18      78.350 100.310  79.220  1.00  0.00           H
ATOM   4739 HG12 VAL H  18      77.560  99.000  80.150  1.00  0.00           H
ATOM   4740 HG13 VAL H  18      78.350 100.370  81.020  1.00  0.00           H
ATOM   4741  CG2 VAL H  18      80.940  99.920  79.970  1.00  0.00           C
ATOM   4742 HG21 VAL H  18      80.780 100.540  79.060  1.00  0.00           H
ATOM   4743 HG22 VAL H  18      81.010 100.610  80.840  1.00  0.00           H
ATOM   4744 HG23 VAL H  18      81.910  99.390  79.860  1.00  0.00           H
ATOM   4745  C   VAL H  18      78.820  97.210  81.720  1.00  0.00           C
ATOM   4746  O   VAL H  18      78.710  96.150  81.110  1.00  0.00           O
ATOM   4747  N   PHE H  19      77.930  97.540  82.670  1.00  0.00           N
ATOM   4748  HN  PHE H  19      78.050  98.380  83.210  1.00  0.00           H
ATOM   4749  CA  PHE H  19      76.820  96.690  83.060  1.00  0.00           C
ATOM   4750  HA  PHE H  19      76.970  95.700  82.640  1.00  0.00           H
ATOM   4751  CB  PHE H  19      76.810  96.560  84.600  1.00  0.00           C
ATOM   4752  HB1 PHE H  19      76.670  97.550  85.070  1.00  0.00           H
ATOM   4753  HB2 PHE H  19      77.800  96.180  84.930  1.00  0.00           H
ATOM   4754  CG  PHE H  19      75.770  95.600  85.110  1.00  0.00           C
ATOM   4755  CD1 PHE H  19      74.750  96.030  85.970  1.00  0.00           C
ATOM   4756  HD1 PHE H  19      74.700  97.080  86.240  1.00  0.00           H
ATOM   4757  CE1 PHE H  19      73.820  95.130  86.490  1.00  0.00           C
ATOM   4758  HE1 PHE H  19      73.030  95.480  87.130  1.00  0.00           H
ATOM   4759  CZ  PHE H  19      73.890  93.780  86.150  1.00  0.00           C
ATOM   4760  HZ  PHE H  19      73.180  93.070  86.560  1.00  0.00           H
ATOM   4761  CD2 PHE H  19      75.830  94.240  84.770  1.00  0.00           C
ATOM   4762  HD2 PHE H  19      76.610  93.880  84.120  1.00  0.00           H
ATOM   4763  CE2 PHE H  19      74.900  93.330  85.290  1.00  0.00           C
ATOM   4764  HE2 PHE H  19      74.950  92.280  85.020  1.00  0.00           H
ATOM   4765  C   PHE H  19      75.510  97.210  82.460  1.00  0.00           C
ATOM   4766  O   PHE H  19      74.970  96.600  81.530  1.00  0.00           O
ATOM   4767  N   PHE H  20      74.980  98.340  82.960  1.00  0.00           N
ATOM   4768  HN  PHE H  20      75.340  98.780  83.780  1.00  0.00           H
ATOM   4769  CA  PHE H  20      73.940  99.100  82.280  1.00  0.00           C
ATOM   4770  HA  PHE H  20      73.540  98.530  81.450  1.00  0.00           H
ATOM   4771  CB  PHE H  20      72.750  99.480  83.210  1.00  0.00           C
ATOM   4772  HB1 PHE H  20      72.140 100.310  82.800  1.00  0.00           H
ATOM   4773  HB2 PHE H  20      73.130  99.800  84.200  1.00  0.00           H
ATOM   4774  CG  PHE H  20      71.800  98.330  83.420  1.00  0.00           C
ATOM   4775  CD1 PHE H  20      71.870  97.520  84.560  1.00  0.00           C
ATOM   4776  HD1 PHE H  20      72.670  97.710  85.270  1.00  0.00           H
ATOM   4777  CE1 PHE H  20      70.920  96.520  84.810  1.00  0.00           C
ATOM   4778  HE1 PHE H  20      71.000  95.910  85.690  1.00  0.00           H
ATOM   4779  CZ  PHE H  20      69.890  96.310  83.890  1.00  0.00           C
ATOM   4780  HZ  PHE H  20      69.170  95.530  84.060  1.00  0.00           H
ATOM   4781  CD2 PHE H  20      70.740  98.110  82.510  1.00  0.00           C
ATOM   4782  HD2 PHE H  20      70.650  98.740  81.640  1.00  0.00           H
ATOM   4783  CE2 PHE H  20      69.790  97.110  82.750  1.00  0.00           C
ATOM   4784  HE2 PHE H  20      68.990  96.950  82.040  1.00  0.00           H
ATOM   4785  C   PHE H  20      74.500 100.370  81.670  1.00  0.00           C
ATOM   4786  O   PHE H  20      75.570 100.870  82.020  1.00  0.00           O
ATOM   4787  N   ALA H  21      73.760 100.920  80.700  1.00  0.00           N
ATOM   4788  HN  ALA H  21      72.910 100.470  80.410  1.00  0.00           H
ATOM   4789  CA  ALA H  21      74.080 102.120  79.970  1.00  0.00           C
ATOM   4790  HA  ALA H  21      74.720 102.750  80.560  1.00  0.00           H
ATOM   4791  CB  ALA H  21      74.750 101.760  78.620  1.00  0.00           C
ATOM   4792  HB1 ALA H  21      75.670 101.170  78.800  1.00  0.00           H
ATOM   4793  HB2 ALA H  21      74.060 101.150  78.000  1.00  0.00           H
ATOM   4794  HB3 ALA H  21      75.030 102.670  78.050  1.00  0.00           H
ATOM   4795  C   ALA H  21      72.790 102.890  79.730  1.00  0.00           C
ATOM   4796  O   ALA H  21      71.720 102.480  80.170  1.00  0.00           O
ATOM   4797  N   GLU H  22      72.890 104.060  79.100  1.00  0.00           N
ATOM   4798  HN  GLU H  22      73.810 104.410  78.890  1.00  0.00           H
ATOM   4799  CA  GLU H  22      71.840 104.950  78.620  1.00  0.00           C
ATOM   4800  HA  GLU H  22      71.610 105.600  79.450  1.00  0.00           H
ATOM   4801  CB  GLU H  22      72.450 105.830  77.500  1.00  0.00           C
ATOM   4802  HB1 GLU H  22      71.660 106.540  77.160  1.00  0.00           H
ATOM   4803  HB2 GLU H  22      72.730 105.200  76.620  1.00  0.00           H
ATOM   4804  CG  GLU H  22      73.660 106.690  77.940  1.00  0.00           C
ATOM   4805  HG1 GLU H  22      73.490 107.120  78.940  1.00  0.00           H
ATOM   4806  HG2 GLU H  22      73.750 107.540  77.230  1.00  0.00           H
ATOM   4807  CD  GLU H  22      75.000 105.970  77.910  1.00  0.00           C
ATOM   4808  OE1 GLU H  22      75.730 106.030  76.890  1.00  0.00           O
ATOM   4809  OE2 GLU H  22      75.370 105.360  78.950  1.00  0.00           O
ATOM   4810  C   GLU H  22      70.490 104.340  78.190  1.00  0.00           C
ATOM   4811  O   GLU H  22      70.430 103.280  77.560  1.00  0.00           O
ATOM   4812  N   ASP H  23      69.380 105.020  78.540  1.00  0.00           N
ATOM   4813  HN  ASP H  23      69.490 105.950  78.900  1.00  0.00           H
ATOM   4814  CA  ASP H  23      67.990 104.630  78.290  1.00  0.00           C
ATOM   4815  HA  ASP H  23      67.400 105.350  78.830  1.00  0.00           H
ATOM   4816  CB  ASP H  23      67.590 104.730  76.790  1.00  0.00           C
ATOM   4817  HB1 ASP H  23      66.640 104.200  76.590  1.00  0.00           H
ATOM   4818  HB2 ASP H  23      68.380 104.290  76.140  1.00  0.00           H
ATOM   4819  CG  ASP H  23      67.370 106.180  76.390  1.00  0.00           C
ATOM   4820  OD1 ASP H  23      66.180 106.550  76.200  1.00  0.00           O
ATOM   4821  OD2 ASP H  23      68.360 106.950  76.260  1.00  0.00           O
ATOM   4822  C   ASP H  23      67.560 103.290  78.900  1.00  0.00           C
ATOM   4823  O   ASP H  23      67.240 102.320  78.190  1.00  0.00           O
ATOM   4824  N   VAL H  24      67.450 103.210  80.250  1.00  0.00           N
ATOM   4825  HN  VAL H  24      67.640 104.000  80.830  1.00  0.00           H
ATOM   4826  CA  VAL H  24      67.080 101.970  80.910  1.00  0.00           C
ATOM   4827  HA  VAL H  24      67.380 101.150  80.290  1.00  0.00           H
ATOM   4828  CB  VAL H  24      67.780 101.740  82.250  1.00  0.00           C
ATOM   4829  HB  VAL H  24      67.580 102.580  82.940  1.00  0.00           H
ATOM   4830  CG1 VAL H  24      67.320 100.410  82.890  1.00  0.00           C
ATOM   4831 HG11 VAL H  24      67.970 100.140  83.750  1.00  0.00           H
ATOM   4832 HG12 VAL H  24      66.270 100.470  83.260  1.00  0.00           H
ATOM   4833 HG13 VAL H  24      67.380  99.580  82.150  1.00  0.00           H
ATOM   4834  CG2 VAL H  24      69.290 101.670  81.970  1.00  0.00           C
ATOM   4835 HG21 VAL H  24      69.860 101.500  82.900  1.00  0.00           H
ATOM   4836 HG22 VAL H  24      69.520 100.850  81.260  1.00  0.00           H
ATOM   4837 HG23 VAL H  24      69.630 102.620  81.510  1.00  0.00           H
ATOM   4838  C   VAL H  24      65.580 101.850  81.110  1.00  0.00           C
ATOM   4839  O   VAL H  24      64.940 100.930  80.600  1.00  0.00           O
ATOM   4840  N   GLY H  25      64.960 102.780  81.860  1.00  0.00           N
ATOM   4841  HN  GLY H  25      65.480 103.560  82.220  1.00  0.00           H
ATOM   4842  CA  GLY H  25      63.540 102.710  82.180  1.00  0.00           C
ATOM   4843  HA1 GLY H  25      63.220 103.720  82.380  1.00  0.00           H
ATOM   4844  HA2 GLY H  25      63.000 102.270  81.350  1.00  0.00           H
ATOM   4845  C   GLY H  25      63.210 101.900  83.410  1.00  0.00           C
ATOM   4846  O   GLY H  25      62.740 102.430  84.410  1.00  0.00           O
ATOM   4847  N   SER H  26      63.410 100.570  83.380  1.00  0.00           N
ATOM   4848  HN  SER H  26      63.700 100.120  82.520  1.00  0.00           H
ATOM   4849  CA  SER H  26      63.080  99.710  84.520  1.00  0.00           C
ATOM   4850  HA  SER H  26      63.160 100.310  85.410  1.00  0.00           H
ATOM   4851  CB  SER H  26      61.620  99.170  84.460  1.00  0.00           C
ATOM   4852  HB1 SER H  26      61.500  98.250  85.080  1.00  0.00           H
ATOM   4853  HB2 SER H  26      61.380  98.910  83.410  1.00  0.00           H
ATOM   4854  OG  SER H  26      60.690 100.140  84.950  1.00  0.00           O
ATOM   4855  HG1 SER H  26      60.730 100.900  84.340  1.00  0.00           H
ATOM   4856  C   SER H  26      64.030  98.550  84.760  1.00  0.00           C
ATOM   4857  O   SER H  26      64.340  97.750  83.880  1.00  0.00           O
ATOM   4858  N   ASN H  27      64.480  98.380  86.020  1.00  0.00           N
ATOM   4859  HN  ASN H  27      64.270  99.080  86.710  1.00  0.00           H
ATOM   4860  CA  ASN H  27      65.300  97.250  86.440  1.00  0.00           C
ATOM   4861  HA  ASN H  27      65.100  96.420  85.790  1.00  0.00           H
ATOM   4862  CB  ASN H  27      66.830  97.590  86.320  1.00  0.00           C
ATOM   4863  HB1 ASN H  27      66.950  98.660  86.600  1.00  0.00           H
ATOM   4864  HB2 ASN H  27      67.160  97.480  85.270  1.00  0.00           H
ATOM   4865  CG  ASN H  27      67.760  96.810  87.240  1.00  0.00           C
ATOM   4866  OD1 ASN H  27      68.260  97.370  88.220  1.00  0.00           O
ATOM   4867  ND2 ASN H  27      68.000  95.500  86.980  1.00  0.00           N
ATOM   4868 HD21 ASN H  27      67.720  95.070  86.120  1.00  0.00           H
ATOM   4869 HD22 ASN H  27      68.570  95.000  87.610  1.00  0.00           H
ATOM   4870  C   ASN H  27      64.890  96.780  87.840  1.00  0.00           C
ATOM   4871  O   ASN H  27      64.670  97.580  88.750  1.00  0.00           O
ATOM   4872  N   LYS H  28      64.740  95.460  88.030  1.00  0.00           N
ATOM   4873  HN  LYS H  28      64.810  94.830  87.250  1.00  0.00           H
ATOM   4874  CA  LYS H  28      64.490  94.850  89.330  1.00  0.00           C
ATOM   4875  HA  LYS H  28      64.630  95.590  90.110  1.00  0.00           H
ATOM   4876  CB  LYS H  28      63.020  94.350  89.400  1.00  0.00           C
ATOM   4877  HB1 LYS H  28      62.790  93.830  88.440  1.00  0.00           H
ATOM   4878  HB2 LYS H  28      62.370  95.260  89.440  1.00  0.00           H
ATOM   4879  CG  LYS H  28      62.630  93.410  90.560  1.00  0.00           C
ATOM   4880  HG1 LYS H  28      63.010  93.830  91.520  1.00  0.00           H
ATOM   4881  HG2 LYS H  28      63.110  92.420  90.400  1.00  0.00           H
ATOM   4882  CD  LYS H  28      61.100  93.250  90.630  1.00  0.00           C
ATOM   4883  HD1 LYS H  28      60.670  94.230  90.950  1.00  0.00           H
ATOM   4884  HD2 LYS H  28      60.720  93.060  89.590  1.00  0.00           H
ATOM   4885  CE  LYS H  28      60.580  92.140  91.550  1.00  0.00           C
ATOM   4886  HE1 LYS H  28      61.000  92.260  92.570  1.00  0.00           H
ATOM   4887  HE2 LYS H  28      60.860  91.150  91.140  1.00  0.00           H
ATOM   4888  NZ  LYS H  28      59.120  92.200  91.650  1.00  0.00           N
ATOM   4889  HZ1 LYS H  28      58.700  91.250  91.860  1.00  0.00           H
ATOM   4890  HZ2 LYS H  28      58.830  92.860  92.420  1.00  0.00           H
ATOM   4891  HZ3 LYS H  28      58.690  92.560  90.760  1.00  0.00           H
ATOM   4892  C   LYS H  28      65.500  93.750  89.610  1.00  0.00           C
ATOM   4893  O   LYS H  28      65.460  92.690  88.980  1.00  0.00           O
ATOM   4894  N   GLY H  29      66.420  93.960  90.570  1.00  0.00           N
ATOM   4895  HN  GLY H  29      66.390  94.830  91.090  1.00  0.00           H
ATOM   4896  CA  GLY H  29      67.480  93.030  90.940  1.00  0.00           C
ATOM   4897  HA1 GLY H  29      67.790  93.280  91.940  1.00  0.00           H
ATOM   4898  HA2 GLY H  29      67.110  92.020  90.860  1.00  0.00           H
ATOM   4899  C   GLY H  29      68.710  93.110  90.060  1.00  0.00           C
ATOM   4900  O   GLY H  29      68.770  92.470  89.010  1.00  0.00           O
ATOM   4901  N   ALA H  30      69.720  93.880  90.490  1.00  0.00           N
ATOM   4902  HN  ALA H  30      69.610  94.440  91.320  1.00  0.00           H
ATOM   4903  CA  ALA H  30      70.960  94.090  89.770  1.00  0.00           C
ATOM   4904  HA  ALA H  30      71.000  93.450  88.890  1.00  0.00           H
ATOM   4905  CB  ALA H  30      71.020  95.570  89.340  1.00  0.00           C
ATOM   4906  HB1 ALA H  30      70.230  95.780  88.590  1.00  0.00           H
ATOM   4907  HB2 ALA H  30      70.840  96.230  90.210  1.00  0.00           H
ATOM   4908  HB3 ALA H  30      72.000  95.830  88.900  1.00  0.00           H
ATOM   4909  C   ALA H  30      72.170  93.770  90.630  1.00  0.00           C
ATOM   4910  O   ALA H  30      72.380  94.360  91.690  1.00  0.00           O
ATOM   4911  N   ILE H  31      73.010  92.810  90.180  1.00  0.00           N
ATOM   4912  HN  ILE H  31      72.810  92.310  89.340  1.00  0.00           H
ATOM   4913  CA  ILE H  31      74.200  92.360  90.910  1.00  0.00           C
ATOM   4914  HA  ILE H  31      74.360  92.980  91.780  1.00  0.00           H
ATOM   4915  CB  ILE H  31      74.070  90.890  91.340  1.00  0.00           C
ATOM   4916  HB  ILE H  31      73.920  90.280  90.420  1.00  0.00           H
ATOM   4917  CG2 ILE H  31      75.370  90.400  92.020  1.00  0.00           C
ATOM   4918 HG21 ILE H  31      75.200  89.380  92.420  1.00  0.00           H
ATOM   4919 HG22 ILE H  31      76.220  90.340  91.310  1.00  0.00           H
ATOM   4920 HG23 ILE H  31      75.660  91.060  92.860  1.00  0.00           H
ATOM   4921  CG1 ILE H  31      72.830  90.630  92.230  1.00  0.00           C
ATOM   4922 HG11 ILE H  31      72.750  89.520  92.350  1.00  0.00           H
ATOM   4923 HG12 ILE H  31      71.920  90.970  91.700  1.00  0.00           H
ATOM   4924  CD  ILE H  31      72.890  91.260  93.610  1.00  0.00           C
ATOM   4925  HD1 ILE H  31      72.030  90.920  94.230  1.00  0.00           H
ATOM   4926  HD2 ILE H  31      73.820  90.990  94.160  1.00  0.00           H
ATOM   4927  HD3 ILE H  31      72.840  92.370  93.530  1.00  0.00           H
ATOM   4928  C   ILE H  31      75.440  92.470  90.020  1.00  0.00           C
ATOM   4929  O   ILE H  31      75.510  91.850  88.960  1.00  0.00           O
ATOM   4930  N   ILE H  32      76.470  93.220  90.460  1.00  0.00           N
ATOM   4931  HN  ILE H  32      76.370  93.800  91.270  1.00  0.00           H
ATOM   4932  CA  ILE H  32      77.780  93.200  89.810  1.00  0.00           C
ATOM   4933  HA  ILE H  32      77.800  92.380  89.120  1.00  0.00           H
ATOM   4934  CB  ILE H  32      78.050  94.460  88.970  1.00  0.00           C
ATOM   4935  HB  ILE H  32      77.350  94.420  88.100  1.00  0.00           H
ATOM   4936  CG2 ILE H  32      77.720  95.730  89.770  1.00  0.00           C
ATOM   4937 HG21 ILE H  32      77.960  96.640  89.180  1.00  0.00           H
ATOM   4938 HG22 ILE H  32      76.650  95.770  90.050  1.00  0.00           H
ATOM   4939 HG23 ILE H  32      78.320  95.780  90.700  1.00  0.00           H
ATOM   4940  CG1 ILE H  32      79.500  94.510  88.410  1.00  0.00           C
ATOM   4941 HG11 ILE H  32      79.830  93.490  88.150  1.00  0.00           H
ATOM   4942 HG12 ILE H  32      80.180  94.900  89.200  1.00  0.00           H
ATOM   4943  CD  ILE H  32      79.610  95.390  87.160  1.00  0.00           C
ATOM   4944  HD1 ILE H  32      80.670  95.450  86.820  1.00  0.00           H
ATOM   4945  HD2 ILE H  32      79.010  94.960  86.330  1.00  0.00           H
ATOM   4946  HD3 ILE H  32      79.260  96.420  87.360  1.00  0.00           H
ATOM   4947  C   ILE H  32      78.910  92.900  90.790  1.00  0.00           C
ATOM   4948  O   ILE H  32      79.300  93.700  91.640  1.00  0.00           O
ATOM   4949  N   GLY H  33      79.500  91.690  90.680  1.00  0.00           N
ATOM   4950  HN  GLY H  33      79.190  91.030  89.970  1.00  0.00           H
ATOM   4951  CA  GLY H  33      80.540  91.220  91.590  1.00  0.00           C
ATOM   4952  HA1 GLY H  33      81.110  92.050  91.970  1.00  0.00           H
ATOM   4953  HA2 GLY H  33      80.060  90.670  92.370  1.00  0.00           H
ATOM   4954  C   GLY H  33      81.500  90.290  90.910  1.00  0.00           C
ATOM   4955  O   GLY H  33      81.140  89.190  90.520  1.00  0.00           O
ATOM   4956  N   LEU H  34      82.770  90.700  90.740  1.00  0.00           N
ATOM   4957  HN  LEU H  34      83.030  91.620  91.040  1.00  0.00           H
ATOM   4958  CA  LEU H  34      83.780  89.920  90.040  1.00  0.00           C
ATOM   4959  HA  LEU H  34      83.410  89.740  89.050  1.00  0.00           H
ATOM   4960  CB  LEU H  34      85.110  90.720  89.940  1.00  0.00           C
ATOM   4961  HB1 LEU H  34      85.920  90.080  89.530  1.00  0.00           H
ATOM   4962  HB2 LEU H  34      85.390  91.030  90.970  1.00  0.00           H
ATOM   4963  CG  LEU H  34      85.050  91.990  89.060  1.00  0.00           C
ATOM   4964  HG  LEU H  34      84.230  92.650  89.430  1.00  0.00           H
ATOM   4965  CD1 LEU H  34      86.360  92.780  89.180  1.00  0.00           C
ATOM   4966 HD11 LEU H  34      86.310  93.710  88.570  1.00  0.00           H
ATOM   4967 HD12 LEU H  34      86.560  93.060  90.230  1.00  0.00           H
ATOM   4968 HD13 LEU H  34      87.220  92.170  88.820  1.00  0.00           H
ATOM   4969  CD2 LEU H  34      84.770  91.650  87.590  1.00  0.00           C
ATOM   4970 HD21 LEU H  34      84.830  92.570  86.970  1.00  0.00           H
ATOM   4971 HD22 LEU H  34      85.530  90.930  87.210  1.00  0.00           H
ATOM   4972 HD23 LEU H  34      83.760  91.210  87.460  1.00  0.00           H
ATOM   4973  C   LEU H  34      84.110  88.540  90.600  1.00  0.00           C
ATOM   4974  O   LEU H  34      84.250  87.590  89.830  1.00  0.00           O
ATOM   4975  N   MET H  35      84.250  88.400  91.940  1.00  0.00           N
ATOM   4976  HN  MET H  35      84.140  89.190  92.550  1.00  0.00           H
ATOM   4977  CA  MET H  35      84.700  87.160  92.550  1.00  0.00           C
ATOM   4978  HA  MET H  35      84.570  86.330  91.870  1.00  0.00           H
ATOM   4979  CB  MET H  35      86.200  87.280  92.930  1.00  0.00           C
ATOM   4980  HB1 MET H  35      86.320  87.980  93.780  1.00  0.00           H
ATOM   4981  HB2 MET H  35      86.750  87.710  92.070  1.00  0.00           H
ATOM   4982  CG  MET H  35      86.850  85.930  93.280  1.00  0.00           C
ATOM   4983  HG1 MET H  35      86.730  85.260  92.400  1.00  0.00           H
ATOM   4984  HG2 MET H  35      86.270  85.470  94.110  1.00  0.00           H
ATOM   4985  SD  MET H  35      88.590  86.040  93.750  1.00  0.00           S
ATOM   4986  CE  MET H  35      88.530  84.700  94.970  1.00  0.00           C
ATOM   4987  HE1 MET H  35      89.550  84.440  95.340  1.00  0.00           H
ATOM   4988  HE2 MET H  35      87.930  84.990  95.850  1.00  0.00           H
ATOM   4989  HE3 MET H  35      88.090  83.780  94.550  1.00  0.00           H
ATOM   4990  C   MET H  35      83.860  86.870  93.790  1.00  0.00           C
ATOM   4991  O   MET H  35      84.310  86.870  94.930  1.00  0.00           O
ATOM   4992  N   VAL H  36      82.550  86.630  93.580  1.00  0.00           N
ATOM   4993  HN  VAL H  36      82.200  86.570  92.650  1.00  0.00           H
ATOM   4994  CA  VAL H  36      81.560  86.680  94.650  1.00  0.00           C
ATOM   4995  HA  VAL H  36      82.060  86.820  95.610  1.00  0.00           H
ATOM   4996  CB  VAL H  36      80.630  87.870  94.450  1.00  0.00           C
ATOM   4997  HB  VAL H  36      79.930  87.950  95.310  1.00  0.00           H
ATOM   4998  CG1 VAL H  36      81.480  89.150  94.410  1.00  0.00           C
ATOM   4999 HG11 VAL H  36      80.820  90.050  94.490  1.00  0.00           H
ATOM   5000 HG12 VAL H  36      82.210  89.160  95.240  1.00  0.00           H
ATOM   5001 HG13 VAL H  36      82.040  89.230  93.460  1.00  0.00           H
ATOM   5002  CG2 VAL H  36      79.820  87.720  93.160  1.00  0.00           C
ATOM   5003 HG21 VAL H  36      79.230  88.640  92.990  1.00  0.00           H
ATOM   5004 HG22 VAL H  36      80.470  87.560  92.280  1.00  0.00           H
ATOM   5005 HG23 VAL H  36      79.100  86.870  93.230  1.00  0.00           H
ATOM   5006  C   VAL H  36      80.780  85.380  94.770  1.00  0.00           C
ATOM   5007  O   VAL H  36      80.880  84.480  93.940  1.00  0.00           O
ATOM   5008  N   GLY H  37      79.990  85.210  95.860  1.00  0.00           N
ATOM   5009  HN  GLY H  37      79.920  85.920  96.560  1.00  0.00           H
ATOM   5010  CA  GLY H  37      79.180  84.010  96.010  1.00  0.00           C
ATOM   5011  HA1 GLY H  37      78.740  83.750  95.060  1.00  0.00           H
ATOM   5012  HA2 GLY H  37      79.820  83.230  96.400  1.00  0.00           H
ATOM   5013  C   GLY H  37      78.030  84.170  96.970  1.00  0.00           C
ATOM   5014  O   GLY H  37      77.920  85.170  97.680  1.00  0.00           O
ATOM   5015  N   GLY H  38      77.140  83.160  96.990  1.00  0.00           N
ATOM   5016  HN  GLY H  38      77.310  82.370  96.390  1.00  0.00           H
ATOM   5017  CA  GLY H  38      75.990  83.070  97.890  1.00  0.00           C
ATOM   5018  HA1 GLY H  38      75.570  82.080  97.780  1.00  0.00           H
ATOM   5019  HA2 GLY H  38      76.340  83.260  98.900  1.00  0.00           H
ATOM   5020  C   GLY H  38      74.880  84.060  97.620  1.00  0.00           C
ATOM   5021  O   GLY H  38      74.240  84.560  98.540  1.00  0.00           O
ATOM   5022  N   VAL H  39      74.630  84.360  96.330  1.00  0.00           N
ATOM   5023  HN  VAL H  39      75.080  83.860  95.600  1.00  0.00           H
ATOM   5024  CA  VAL H  39      73.690  85.400  95.930  1.00  0.00           C
ATOM   5025  HA  VAL H  39      73.550  86.060  96.770  1.00  0.00           H
ATOM   5026  CB  VAL H  39      74.260  86.300  94.830  1.00  0.00           C
ATOM   5027  HB  VAL H  39      75.080  86.890  95.300  1.00  0.00           H
ATOM   5028  CG1 VAL H  39      74.890  85.480  93.690  1.00  0.00           C
ATOM   5029 HG11 VAL H  39      75.260  86.150  92.890  1.00  0.00           H
ATOM   5030 HG12 VAL H  39      75.740  84.860  94.040  1.00  0.00           H
ATOM   5031 HG13 VAL H  39      74.120  84.810  93.240  1.00  0.00           H
ATOM   5032  CG2 VAL H  39      73.210  87.270  94.260  1.00  0.00           C
ATOM   5033 HG21 VAL H  39      73.710  88.030  93.630  1.00  0.00           H
ATOM   5034 HG22 VAL H  39      72.480  86.730  93.620  1.00  0.00           H
ATOM   5035 HG23 VAL H  39      72.660  87.790  95.070  1.00  0.00           H
ATOM   5036  C   VAL H  39      72.310  84.880  95.590  1.00  0.00           C
ATOM   5037  O   VAL H  39      72.130  83.970  94.770  1.00  0.00           O
ATOM   5038  N   VAL H  40      71.280  85.460  96.230  1.00  0.00           N
ATOM   5039  HN  VAL H  40      71.450  86.190  96.900  1.00  0.00           H
ATOM   5040  CA  VAL H  40      69.890  85.100  96.010  1.00  0.00           C
ATOM   5041  HA  VAL H  40      69.840  84.470  95.140  1.00  0.00           H
ATOM   5042  CB  VAL H  40      69.300  84.280  97.170  1.00  0.00           C
ATOM   5043  HB  VAL H  40      69.900  83.340  97.240  1.00  0.00           H
ATOM   5044  CG1 VAL H  40      69.420  85.030  98.510  1.00  0.00           C
ATOM   5045 HG11 VAL H  40      69.040  84.390  99.340  1.00  0.00           H
ATOM   5046 HG12 VAL H  40      70.460  85.320  98.740  1.00  0.00           H
ATOM   5047 HG13 VAL H  40      68.790  85.950  98.490  1.00  0.00           H
ATOM   5048  CG2 VAL H  40      67.840  83.900  96.890  1.00  0.00           C
ATOM   5049 HG21 VAL H  40      67.480  83.200  97.670  1.00  0.00           H
ATOM   5050 HG22 VAL H  40      67.180  84.790  96.910  1.00  0.00           H
ATOM   5051 HG23 VAL H  40      67.750  83.400  95.900  1.00  0.00           H
ATOM   5052  C   VAL H  40      69.050  86.320  95.660  1.00  0.00           C
ATOM   5053  O   VAL H  40      69.050  87.350  96.330  1.00  0.00           O
ATOM   5054  N   ILE H  41      68.290  86.220  94.550  1.00  0.00           N
ATOM   5055  HN  ILE H  41      68.360  85.400  93.970  1.00  0.00           H
ATOM   5056  CA  ILE H  41      67.390  87.270  94.100  1.00  0.00           C
ATOM   5057  HA  ILE H  41      67.380  88.080  94.820  1.00  0.00           H
ATOM   5058  CB  ILE H  41      67.800  87.860  92.750  1.00  0.00           C
ATOM   5059  HB  ILE H  41      67.780  87.050  91.990  1.00  0.00           H
ATOM   5060  CG2 ILE H  41      66.800  88.960  92.310  1.00  0.00           C
ATOM   5061 HG21 ILE H  41      67.120  89.440  91.360  1.00  0.00           H
[truncated: 102,633 more chars]
