# Supplementary material for: Modulation of Aβ1–42 Aggregation by a SARS-CoV‑2 Protein Fragment
Source: J Chem Inf Model. 2025 Oct 1;65(20):11342–56. doi: 10.1021/acs.jcim.5c01811 (PMC12570137; doi:10.1021/acs.jcim.5c01811)
Supplement: Supplementary file 2 [file ci5c01811_si_002.zip › AB-coordinates/FIBRIL/5KK3/CONTROL/SFC1_initial.pdb]

REMARK    GENERATED BY TRJCONV
TITLE     Protein in water
REMARK    THIS IS A SIMULATION BOX
CRYST1  175.989  175.989  175.989  90.00  90.00  90.00 P 1           1
MODEL        1
ATOM      1  CH3 ACE A   0      41.540  85.550 119.070  1.00  0.00           C
ATOM      2 HH31 ACE A   0      40.810  84.740 118.820  1.00  0.00           H
ATOM      3 HH32 ACE A   0      41.200  86.070 119.990  1.00  0.00           H
ATOM      4 HH33 ACE A   0      41.560  86.270 118.230  1.00  0.00           H
ATOM      5  C   ACE A   0      42.880  84.980 119.280  1.00  0.00           C
ATOM      6  O   ACE A   0      43.870  85.570 118.870  1.00  0.00           O
ATOM      7  N   ASP A   1      42.940  83.820 119.950  1.00  0.00           N
ATOM      8  HN  ASP A   1      42.110  83.380 120.270  1.00  0.00           H
ATOM      9  CA  ASP A   1      44.170  83.130 120.260  1.00  0.00           C
ATOM     10  HA  ASP A   1      44.820  83.850 120.730  1.00  0.00           H
ATOM     11  CB  ASP A   1      43.910  81.980 121.270  1.00  0.00           C
ATOM     12  HB1 ASP A   1      43.390  81.130 120.790  1.00  0.00           H
ATOM     13  HB2 ASP A   1      43.290  82.340 122.110  1.00  0.00           H
ATOM     14  CG  ASP A   1      45.200  81.460 121.880  1.00  0.00           C
ATOM     15  OD1 ASP A   1      46.260  82.120 121.690  1.00  0.00           O
ATOM     16  OD2 ASP A   1      45.160  80.440 122.600  1.00  0.00           O
ATOM     17  C   ASP A   1      44.880  82.630 118.990  1.00  0.00           C
ATOM     18  O   ASP A   1      44.400  81.730 118.290  1.00  0.00           O
ATOM     19  N   ALA A   2      46.030  83.240 118.670  1.00  0.00           N
ATOM     20  HN  ALA A   2      46.390  83.950 119.270  1.00  0.00           H
ATOM     21  CA  ALA A   2      46.830  82.880 117.530  1.00  0.00           C
ATOM     22  HA  ALA A   2      46.750  81.820 117.370  1.00  0.00           H
ATOM     23  CB  ALA A   2      46.370  83.630 116.260  1.00  0.00           C
ATOM     24  HB1 ALA A   2      45.290  83.420 116.070  1.00  0.00           H
ATOM     25  HB2 ALA A   2      46.500  84.720 116.370  1.00  0.00           H
ATOM     26  HB3 ALA A   2      46.940  83.290 115.370  1.00  0.00           H
ATOM     27  C   ALA A   2      48.290  83.170 117.810  1.00  0.00           C
ATOM     28  O   ALA A   2      48.640  84.210 118.360  1.00  0.00           O
ATOM     29  N   GLU A   3      49.150  82.220 117.420  1.00  0.00           N
ATOM     30  HN  GLU A   3      48.810  81.350 117.080  1.00  0.00           H
ATOM     31  CA  GLU A   3      50.590  82.300 117.580  1.00  0.00           C
ATOM     32  HA  GLU A   3      50.870  83.260 117.970  1.00  0.00           H
ATOM     33  CB  GLU A   3      51.070  81.190 118.540  1.00  0.00           C
ATOM     34  HB1 GLU A   3      50.740  80.200 118.180  1.00  0.00           H
ATOM     35  HB2 GLU A   3      50.540  81.370 119.500  1.00  0.00           H
ATOM     36  CG  GLU A   3      52.600  81.170 118.790  1.00  0.00           C
ATOM     37  HG1 GLU A   3      52.990  82.210 118.920  1.00  0.00           H
ATOM     38  HG2 GLU A   3      53.130  80.690 117.950  1.00  0.00           H
ATOM     39  CD  GLU A   3      52.910  80.420 120.070  1.00  0.00           C
ATOM     40  OE1 GLU A   3      52.610  80.970 121.160  1.00  0.00           O
ATOM     41  OE2 GLU A   3      53.450  79.280 120.000  1.00  0.00           O
ATOM     42  C   GLU A   3      51.260  82.120 116.240  1.00  0.00           C
ATOM     43  O   GLU A   3      51.120  81.090 115.580  1.00  0.00           O
ATOM     44  N   PHE A   4      52.020  83.140 115.800  1.00  0.00           N
ATOM     45  HN  PHE A   4      52.120  83.960 116.360  1.00  0.00           H
ATOM     46  CA  PHE A   4      52.740  83.120 114.540  1.00  0.00           C
ATOM     47  HA  PHE A   4      52.630  82.170 114.050  1.00  0.00           H
ATOM     48  CB  PHE A   4      52.270  84.260 113.590  1.00  0.00           C
ATOM     49  HB1 PHE A   4      52.800  84.200 112.610  1.00  0.00           H
ATOM     50  HB2 PHE A   4      52.480  85.260 114.040  1.00  0.00           H
ATOM     51  CG  PHE A   4      50.790  84.160 113.330  1.00  0.00           C
ATOM     52  CD1 PHE A   4      49.890  85.080 113.890  1.00  0.00           C
ATOM     53  HD1 PHE A   4      50.260  85.860 114.540  1.00  0.00           H
ATOM     54  CE1 PHE A   4      48.520  84.990 113.620  1.00  0.00           C
ATOM     55  HE1 PHE A   4      47.830  85.700 114.060  1.00  0.00           H
ATOM     56  CZ  PHE A   4      48.040  83.970 112.790  1.00  0.00           C
ATOM     57  HZ  PHE A   4      46.980  83.890 112.590  1.00  0.00           H
ATOM     58  CD2 PHE A   4      50.300  83.150 112.490  1.00  0.00           C
ATOM     59  HD2 PHE A   4      50.990  82.450 112.040  1.00  0.00           H
ATOM     60  CE2 PHE A   4      48.930  83.050 112.220  1.00  0.00           C
ATOM     61  HE2 PHE A   4      48.560  82.270 111.580  1.00  0.00           H
ATOM     62  C   PHE A   4      54.200  83.320 114.850  1.00  0.00           C
ATOM     63  O   PHE A   4      54.590  84.260 115.550  1.00  0.00           O
ATOM     64  N   ARG A   5      55.080  82.430 114.360  1.00  0.00           N
ATOM     65  HN  ARG A   5      54.780  81.670 113.780  1.00  0.00           H
ATOM     66  CA  ARG A   5      56.500  82.650 114.530  1.00  0.00           C
ATOM     67  HA  ARG A   5      56.700  83.720 114.620  1.00  0.00           H
ATOM     68  CB  ARG A   5      57.090  81.940 115.770  1.00  0.00           C
ATOM     69  HB1 ARG A   5      57.030  80.840 115.630  1.00  0.00           H
ATOM     70  HB2 ARG A   5      56.460  82.180 116.650  1.00  0.00           H
ATOM     71  CG  ARG A   5      58.540  82.370 116.070  1.00  0.00           C
ATOM     72  HG1 ARG A   5      58.520  83.420 116.460  1.00  0.00           H
ATOM     73  HG2 ARG A   5      59.150  82.370 115.130  1.00  0.00           H
ATOM     74  CD  ARG A   5      59.250  81.470 117.080  1.00  0.00           C
ATOM     75  HD1 ARG A   5      59.300  80.440 116.660  1.00  0.00           H
ATOM     76  HD2 ARG A   5      58.710  81.450 118.050  1.00  0.00           H
ATOM     77  NE  ARG A   5      60.630  82.010 117.260  1.00  0.00           N
ATOM     78  HE  ARG A   5      60.860  82.910 116.880  1.00  0.00           H
ATOM     79  CZ  ARG A   5      61.460  81.510 118.170  1.00  0.00           C
ATOM     80  NH1 ARG A   5      61.300  80.340 118.740  1.00  0.00           N
ATOM     81 HH11 ARG A   5      60.730  79.650 118.270  1.00  0.00           H
ATOM     82 HH12 ARG A   5      62.000  80.060 119.390  1.00  0.00           H
ATOM     83  NH2 ARG A   5      62.510  82.180 118.580  1.00  0.00           N
ATOM     84 HH21 ARG A   5      62.710  83.110 118.250  1.00  0.00           H
ATOM     85 HH22 ARG A   5      63.020  81.780 119.340  1.00  0.00           H
ATOM     86  C   ARG A   5      57.240  82.190 113.300  1.00  0.00           C
ATOM     87  O   ARG A   5      57.390  81.000 113.020  1.00  0.00           O
ATOM     88  N   HIS A   6      57.820  83.150 112.560  1.00  0.00           N
ATOM     89  HN  HIS A   6      57.710  84.110 112.810  1.00  0.00           H
ATOM     90  CA  HIS A   6      58.720  82.880 111.460  1.00  0.00           C
ATOM     91  HA  HIS A   6      58.650  81.850 111.150  1.00  0.00           H
ATOM     92  CB  HIS A   6      58.430  83.800 110.250  1.00  0.00           C
ATOM     93  HB1 HIS A   6      59.160  83.620 109.440  1.00  0.00           H
ATOM     94  HB2 HIS A   6      58.500  84.860 110.560  1.00  0.00           H
ATOM     95  ND1 HIS A   6      56.840  82.880 108.540  1.00  0.00           N
ATOM     96  CG  HIS A   6      57.040  83.580 109.720  1.00  0.00           C
ATOM     97  CE1 HIS A   6      55.540  82.900 108.330  1.00  0.00           C
ATOM     98  HE1 HIS A   6      55.020  82.440 107.490  1.00  0.00           H
ATOM     99  NE2 HIS A   6      54.890  83.600 109.290  1.00  0.00           N
ATOM    100  HE2 HIS A   6      53.890  83.740 109.370  1.00  0.00           H
ATOM    101  CD2 HIS A   6      55.850  84.050 110.180  1.00  0.00           C
ATOM    102  HD2 HIS A   6      55.630  84.640 111.060  1.00  0.00           H
ATOM    103  C   HIS A   6      60.120  83.130 111.990  1.00  0.00           C
ATOM    104  O   HIS A   6      60.370  84.140 112.650  1.00  0.00           O
ATOM    105  N   ASP A   7      61.050  82.190 111.770  1.00  0.00           N
ATOM    106  HN  ASP A   7      60.860  81.360 111.240  1.00  0.00           H
ATOM    107  CA  ASP A   7      62.450  82.390 112.100  1.00  0.00           C
ATOM    108  HA  ASP A   7      62.610  83.410 112.400  1.00  0.00           H
ATOM    109  CB  ASP A   7      62.930  81.450 113.250  1.00  0.00           C
ATOM    110  HB1 ASP A   7      62.790  80.390 112.980  1.00  0.00           H
ATOM    111  HB2 ASP A   7      62.350  81.670 114.170  1.00  0.00           H
ATOM    112  CG  ASP A   7      64.400  81.700 113.570  1.00  0.00           C
ATOM    113  OD1 ASP A   7      64.770  82.880 113.790  1.00  0.00           O
ATOM    114  OD2 ASP A   7      65.190  80.720 113.570  1.00  0.00           O
ATOM    115  C   ASP A   7      63.250  82.180 110.830  1.00  0.00           C
ATOM    116  O   ASP A   7      62.980  81.270 110.040  1.00  0.00           O
ATOM    117  N   SER A   8      64.230  83.050 110.590  1.00  0.00           N
ATOM    118  HN  SER A   8      64.410  83.800 111.220  1.00  0.00           H
ATOM    119  CA  SER A   8      65.080  82.940 109.430  1.00  0.00           C
ATOM    120  HA  SER A   8      65.180  81.890 109.170  1.00  0.00           H
ATOM    121  CB  SER A   8      64.520  83.700 108.200  1.00  0.00           C
ATOM    122  HB1 SER A   8      63.540  83.250 107.920  1.00  0.00           H
ATOM    123  HB2 SER A   8      65.200  83.580 107.330  1.00  0.00           H
ATOM    124  OG  SER A   8      64.320  85.090 108.460  1.00  0.00           O
ATOM    125  HG1 SER A   8      63.730  85.150 109.250  1.00  0.00           H
ATOM    126  C   SER A   8      66.470  83.420 109.750  1.00  0.00           C
ATOM    127  O   SER A   8      66.670  84.440 110.410  1.00  0.00           O
ATOM    128  N   GLY A   9      67.490  82.660 109.300  1.00  0.00           N
ATOM    129  HN  GLY A   9      67.300  81.790 108.850  1.00  0.00           H
ATOM    130  CA  GLY A   9      68.890  83.040 109.420  1.00  0.00           C
ATOM    131  HA1 GLY A   9      68.990  84.120 109.500  1.00  0.00           H
ATOM    132  HA2 GLY A   9      69.320  82.510 110.250  1.00  0.00           H
ATOM    133  C   GLY A   9      69.590  82.610 108.180  1.00  0.00           C
ATOM    134  O   GLY A   9      70.110  81.500 108.100  1.00  0.00           O
ATOM    135  N   TYR A  10      69.610  83.480 107.160  1.00  0.00           N
ATOM    136  HN  TYR A  10      69.200  84.390 107.270  1.00  0.00           H
ATOM    137  CA  TYR A  10      70.290  83.240 105.900  1.00  0.00           C
ATOM    138  HA  TYR A  10      70.340  82.180 105.710  1.00  0.00           H
ATOM    139  CB  TYR A  10      69.570  83.950 104.720  1.00  0.00           C
ATOM    140  HB1 TYR A  10      70.080  83.710 103.760  1.00  0.00           H
ATOM    141  HB2 TYR A  10      69.590  85.050 104.850  1.00  0.00           H
ATOM    142  CG  TYR A  10      68.130  83.510 104.600  1.00  0.00           C
ATOM    143  CD1 TYR A  10      67.820  82.250 104.080  1.00  0.00           C
ATOM    144  HD1 TYR A  10      68.610  81.570 103.800  1.00  0.00           H
ATOM    145  CE1 TYR A  10      66.480  81.860 103.900  1.00  0.00           C
ATOM    146  HE1 TYR A  10      66.250  80.890 103.490  1.00  0.00           H
ATOM    147  CZ  TYR A  10      65.450  82.740 104.230  1.00  0.00           C
ATOM    148  OH  TYR A  10      64.110  82.350 103.990  1.00  0.00           O
ATOM    149  HH  TYR A  10      63.500  83.040 104.320  1.00  0.00           H
ATOM    150  CD2 TYR A  10      67.080  84.390 104.940  1.00  0.00           C
ATOM    151  HD2 TYR A  10      67.310  85.370 105.330  1.00  0.00           H
ATOM    152  CE2 TYR A  10      65.750  84.000 104.750  1.00  0.00           C
ATOM    153  HE2 TYR A  10      64.950  84.690 105.020  1.00  0.00           H
ATOM    154  C   TYR A  10      71.700  83.790 106.000  1.00  0.00           C
ATOM    155  O   TYR A  10      71.930  84.990 105.900  1.00  0.00           O
ATOM    156  N   GLU A  11      72.680  82.900 106.220  1.00  0.00           N
ATOM    157  HN  GLU A  11      72.470  81.930 106.340  1.00  0.00           H
ATOM    158  CA  GLU A  11      74.080  83.280 106.260  1.00  0.00           C
ATOM    159  HA  GLU A  11      74.200  84.310 105.950  1.00  0.00           H
ATOM    160  CB  GLU A  11      74.660  83.130 107.690  1.00  0.00           C
ATOM    161  HB1 GLU A  11      75.740  83.420 107.650  1.00  0.00           H
ATOM    162  HB2 GLU A  11      74.600  82.070 108.020  1.00  0.00           H
ATOM    163  CG  GLU A  11      73.960  84.010 108.760  1.00  0.00           C
ATOM    164  HG1 GLU A  11      73.010  83.530 109.080  1.00  0.00           H
ATOM    165  HG2 GLU A  11      73.710  84.990 108.320  1.00  0.00           H
ATOM    166  CD  GLU A  11      74.830  84.240 109.980  1.00  0.00           C
ATOM    167  OE1 GLU A  11      75.220  85.410 110.220  1.00  0.00           O
ATOM    168  OE2 GLU A  11      75.140  83.260 110.720  1.00  0.00           O
ATOM    169  C   GLU A  11      74.860  82.430 105.280  1.00  0.00           C
ATOM    170  O   GLU A  11      75.050  81.220 105.480  1.00  0.00           O
ATOM    171  N   VAL A  12      75.310  83.030 104.170  1.00  0.00           N
ATOM    172  HN  VAL A  12      74.970  83.950 103.930  1.00  0.00           H
ATOM    173  CA  VAL A  12      76.270  82.440 103.240  1.00  0.00           C
ATOM    174  HA  VAL A  12      76.700  81.560 103.690  1.00  0.00           H
ATOM    175  CB  VAL A  12      75.650  82.010 101.900  1.00  0.00           C
ATOM    176  HB  VAL A  12      76.440  81.950 101.110  1.00  0.00           H
ATOM    177  CG1 VAL A  12      75.050  80.600 102.050  1.00  0.00           C
ATOM    178 HG11 VAL A  12      74.610  80.270 101.090  1.00  0.00           H
ATOM    179 HG12 VAL A  12      75.820  79.870 102.360  1.00  0.00           H
ATOM    180 HG13 VAL A  12      74.240  80.610 102.810  1.00  0.00           H
ATOM    181  CG2 VAL A  12      74.570  83.010 101.450  1.00  0.00           C
ATOM    182 HG21 VAL A  12      74.230  82.750 100.430  1.00  0.00           H
ATOM    183 HG22 VAL A  12      73.680  82.960 102.120  1.00  0.00           H
ATOM    184 HG23 VAL A  12      74.950  84.050 101.450  1.00  0.00           H
ATOM    185  C   VAL A  12      77.470  83.380 103.060  1.00  0.00           C
ATOM    186  O   VAL A  12      78.320  83.210 102.190  1.00  0.00           O
ATOM    187  N   HIS A  13      77.580  84.380 103.950  1.00  0.00           N
ATOM    188  HN  HIS A  13      76.850  84.540 104.620  1.00  0.00           H
ATOM    189  CA  HIS A  13      78.740  85.230 104.100  1.00  0.00           C
ATOM    190  HA  HIS A  13      79.180  85.420 103.130  1.00  0.00           H
ATOM    191  CB  HIS A  13      78.350  86.570 104.770  1.00  0.00           C
ATOM    192  HB1 HIS A  13      77.840  87.190 104.000  1.00  0.00           H
ATOM    193  HB2 HIS A  13      79.240  87.140 105.110  1.00  0.00           H
ATOM    194  ND1 HIS A  13      76.010  86.520 105.630  1.00  0.00           N
ATOM    195  CG  HIS A  13      77.370  86.440 105.900  1.00  0.00           C
ATOM    196  CE1 HIS A  13      75.420  86.480 106.810  1.00  0.00           C
ATOM    197  HE1 HIS A  13      74.340  86.510 106.980  1.00  0.00           H
ATOM    198  NE2 HIS A  13      76.320  86.360 107.820  1.00  0.00           N
ATOM    199  HE2 HIS A  13      76.080  86.140 108.780  1.00  0.00           H
ATOM    200  CD2 HIS A  13      77.570  86.350 107.240  1.00  0.00           C
ATOM    201  HD2 HIS A  13      78.500  86.270 107.790  1.00  0.00           H
ATOM    202  C   HIS A  13      79.790  84.550 104.960  1.00  0.00           C
ATOM    203  O   HIS A  13      79.560  84.300 106.140  1.00  0.00           O
ATOM    204  N   HIS A  14      80.980  84.220 104.410  1.00  0.00           N
ATOM    205  HN  HIS A  14      81.160  84.340 103.430  1.00  0.00           H
ATOM    206  CA  HIS A  14      82.000  83.590 105.230  1.00  0.00           C
ATOM    207  HA  HIS A  14      82.090  84.130 106.170  1.00  0.00           H
ATOM    208  CB  HIS A  14      81.680  82.100 105.520  1.00  0.00           C
ATOM    209  HB1 HIS A  14      81.980  81.460 104.680  1.00  0.00           H
ATOM    210  HB2 HIS A  14      80.580  81.970 105.640  1.00  0.00           H
ATOM    211  ND1 HIS A  14      81.750  81.880 108.000  1.00  0.00           N
ATOM    212  CG  HIS A  14      82.320  81.580 106.770  1.00  0.00           C
ATOM    213  CE1 HIS A  14      82.460  81.200 108.880  1.00  0.00           C
ATOM    214  HE1 HIS A  14      82.300  81.210 109.960  1.00  0.00           H
ATOM    215  NE2 HIS A  14      83.420  80.460 108.280  1.00  0.00           N
ATOM    216  HE2 HIS A  14      84.060  79.820 108.740  1.00  0.00           H
ATOM    217  CD2 HIS A  14      83.330  80.690 106.930  1.00  0.00           C
ATOM    218  HD2 HIS A  14      83.960  80.220 106.190  1.00  0.00           H
ATOM    219  C   HIS A  14      83.330  83.680 104.510  1.00  0.00           C
ATOM    220  O   HIS A  14      84.010  82.680 104.260  1.00  0.00           O
ATOM    221  N   GLN A  15      83.740  84.900 104.130  1.00  0.00           N
ATOM    222  HN  GLN A  15      83.210  85.700 104.400  1.00  0.00           H
ATOM    223  CA  GLN A  15      84.890  85.140 103.290  1.00  0.00           C
ATOM    224  HA  GLN A  15      85.000  84.310 102.610  1.00  0.00           H
ATOM    225  CB  GLN A  15      84.620  86.420 102.460  1.00  0.00           C
ATOM    226  HB1 GLN A  15      84.110  87.160 103.120  1.00  0.00           H
ATOM    227  HB2 GLN A  15      83.860  86.150 101.690  1.00  0.00           H
ATOM    228  CG  GLN A  15      85.820  87.100 101.750  1.00  0.00           C
ATOM    229  HG1 GLN A  15      85.480  87.420 100.740  1.00  0.00           H
ATOM    230  HG2 GLN A  15      86.680  86.420 101.610  1.00  0.00           H
ATOM    231  CD  GLN A  15      86.260  88.390 102.450  1.00  0.00           C
ATOM    232  OE1 GLN A  15      85.930  89.480 101.970  1.00  0.00           O
ATOM    233  NE2 GLN A  15      86.950  88.310 103.600  1.00  0.00           N
ATOM    234 HE21 GLN A  15      86.990  87.440 104.100  1.00  0.00           H
ATOM    235 HE22 GLN A  15      87.240  89.160 104.030  1.00  0.00           H
ATOM    236  C   GLN A  15      86.210  85.220 104.050  1.00  0.00           C
ATOM    237  O   GLN A  15      86.310  85.920 105.060  1.00  0.00           O
ATOM    238  N   LYS A  16      87.270  84.530 103.580  1.00  0.00           N
ATOM    239  HN  LYS A  16      87.200  83.980 102.740  1.00  0.00           H
ATOM    240  CA  LYS A  16      88.560  84.530 104.260  1.00  0.00           C
ATOM    241  HA  LYS A  16      88.530  85.210 105.100  1.00  0.00           H
ATOM    242  CB  LYS A  16      88.880  83.110 104.800  1.00  0.00           C
ATOM    243  HB1 LYS A  16      89.180  82.420 103.980  1.00  0.00           H
ATOM    244  HB2 LYS A  16      87.900  82.720 105.190  1.00  0.00           H
ATOM    245  CG  LYS A  16      89.860  83.050 105.980  1.00  0.00           C
ATOM    246  HG1 LYS A  16      89.560  82.190 106.620  1.00  0.00           H
ATOM    247  HG2 LYS A  16      89.750  83.970 106.600  1.00  0.00           H
ATOM    248  CD  LYS A  16      91.350  82.840 105.600  1.00  0.00           C
ATOM    249  HD1 LYS A  16      91.410  81.920 104.980  1.00  0.00           H
ATOM    250  HD2 LYS A  16      91.710  83.700 105.000  1.00  0.00           H
ATOM    251  CE  LYS A  16      92.220  82.680 106.860  1.00  0.00           C
ATOM    252  HE1 LYS A  16      91.730  81.940 107.540  1.00  0.00           H
ATOM    253  HE2 LYS A  16      92.330  83.650 107.400  1.00  0.00           H
ATOM    254  NZ  LYS A  16      93.560  82.150 106.560  1.00  0.00           N
ATOM    255  HZ1 LYS A  16      94.140  82.120 107.440  1.00  0.00           H
ATOM    256  HZ2 LYS A  16      93.470  81.160 106.210  1.00  0.00           H
ATOM    257  HZ3 LYS A  16      94.080  82.700 105.860  1.00  0.00           H
ATOM    258  C   LYS A  16      89.630  85.030 103.300  1.00  0.00           C
ATOM    259  O   LYS A  16      89.810  84.520 102.200  1.00  0.00           O
ATOM    260  N   LEU A  17      90.350  86.090 103.720  1.00  0.00           N
ATOM    261  HN  LEU A  17      90.190  86.450 104.650  1.00  0.00           H
ATOM    262  CA  LEU A  17      91.220  86.910 102.900  1.00  0.00           C
ATOM    263  HA  LEU A  17      91.240  86.540 101.880  1.00  0.00           H
ATOM    264  CB  LEU A  17      90.630  88.360 102.960  1.00  0.00           C
ATOM    265  HB1 LEU A  17      90.790  88.760 103.990  1.00  0.00           H
ATOM    266  HB2 LEU A  17      89.530  88.260 102.840  1.00  0.00           H
ATOM    267  CG  LEU A  17      91.080  89.420 101.930  1.00  0.00           C
ATOM    268  HG  LEU A  17      90.680  90.400 102.290  1.00  0.00           H
ATOM    269  CD1 LEU A  17      92.600  89.590 101.790  1.00  0.00           C
ATOM    270 HD11 LEU A  17      92.840  90.440 101.130  1.00  0.00           H
ATOM    271 HD12 LEU A  17      93.070  89.760 102.790  1.00  0.00           H
ATOM    272 HD13 LEU A  17      93.050  88.680 101.350  1.00  0.00           H
ATOM    273  CD2 LEU A  17      90.430  89.180 100.560  1.00  0.00           C
ATOM    274 HD21 LEU A  17      90.720  89.980  99.840  1.00  0.00           H
ATOM    275 HD22 LEU A  17      90.750  88.200 100.150  1.00  0.00           H
ATOM    276 HD23 LEU A  17      89.320  89.170 100.650  1.00  0.00           H
ATOM    277  C   LEU A  17      92.630  86.880 103.480  1.00  0.00           C
ATOM    278  O   LEU A  17      92.840  87.330 104.610  1.00  0.00           O
ATOM    279  N   VAL A  18      93.650  86.380 102.750  1.00  0.00           N
ATOM    280  HN  VAL A  18      93.480  85.930 101.870  1.00  0.00           H
ATOM    281  CA  VAL A  18      95.030  86.410 103.230  1.00  0.00           C
ATOM    282  HA  VAL A  18      95.110  87.200 103.960  1.00  0.00           H
ATOM    283  CB  VAL A  18      95.520  85.130 103.920  1.00  0.00           C
ATOM    284  HB  VAL A  18      96.620  85.190 104.090  1.00  0.00           H
ATOM    285  CG1 VAL A  18      94.880  85.050 105.320  1.00  0.00           C
ATOM    286 HG11 VAL A  18      95.340  84.210 105.900  1.00  0.00           H
ATOM    287 HG12 VAL A  18      95.080  85.990 105.880  1.00  0.00           H
ATOM    288 HG13 VAL A  18      93.790  84.900 105.250  1.00  0.00           H
ATOM    289  CG2 VAL A  18      95.230  83.880 103.080  1.00  0.00           C
ATOM    290 HG21 VAL A  18      95.590  82.970 103.610  1.00  0.00           H
ATOM    291 HG22 VAL A  18      94.150  83.760 102.880  1.00  0.00           H
ATOM    292 HG23 VAL A  18      95.770  83.940 102.110  1.00  0.00           H
ATOM    293  C   VAL A  18      96.050  86.810 102.160  1.00  0.00           C
ATOM    294  O   VAL A  18      95.930  86.480 100.980  1.00  0.00           O
ATOM    295  N   PHE A  19      97.080  87.560 102.600  1.00  0.00           N
ATOM    296  HN  PHE A  19      97.100  87.830 103.560  1.00  0.00           H
ATOM    297  CA  PHE A  19      98.270  87.910 101.840  1.00  0.00           C
ATOM    298  HA  PHE A  19      98.380  87.220 101.020  1.00  0.00           H
ATOM    299  CB  PHE A  19      98.210  89.380 101.340  1.00  0.00           C
ATOM    300  HB1 PHE A  19      98.110  90.060 102.210  1.00  0.00           H
ATOM    301  HB2 PHE A  19      97.300  89.500 100.720  1.00  0.00           H
ATOM    302  CG  PHE A  19      99.370  89.850 100.490  1.00  0.00           C
ATOM    303  CD1 PHE A  19     100.140  88.980  99.700  1.00  0.00           C
ATOM    304  HD1 PHE A  19      99.950  87.920  99.700  1.00  0.00           H
ATOM    305  CE1 PHE A  19     101.130  89.480  98.840  1.00  0.00           C
ATOM    306  HE1 PHE A  19     101.710  88.800  98.230  1.00  0.00           H
ATOM    307  CZ  PHE A  19     101.370  90.860  98.770  1.00  0.00           C
ATOM    308  HZ  PHE A  19     102.120  91.240  98.090  1.00  0.00           H
ATOM    309  CD2 PHE A  19      99.630  91.230 100.410  1.00  0.00           C
ATOM    310  HD2 PHE A  19      99.030  91.910 101.000  1.00  0.00           H
ATOM    311  CE2 PHE A  19     100.620  91.740  99.560  1.00  0.00           C
ATOM    312  HE2 PHE A  19     100.790  92.800  99.500  1.00  0.00           H
ATOM    313  C   PHE A  19      99.450  87.740 102.800  1.00  0.00           C
ATOM    314  O   PHE A  19      99.480  88.390 103.850  1.00  0.00           O
ATOM    315  N   PHE A  20     100.440  86.860 102.490  1.00  0.00           N
ATOM    316  HN  PHE A  20     100.360  86.300 101.660  1.00  0.00           H
ATOM    317  CA  PHE A  20     101.590  86.610 103.350  1.00  0.00           C
ATOM    318  HA  PHE A  20     102.060  85.720 102.960  1.00  0.00           H
ATOM    319  CB  PHE A  20     102.660  87.740 103.300  1.00  0.00           C
ATOM    320  HB1 PHE A  20     103.380  87.640 104.140  1.00  0.00           H
ATOM    321  HB2 PHE A  20     102.170  88.730 103.380  1.00  0.00           H
ATOM    322  CG  PHE A  20     103.480  87.670 102.040  1.00  0.00           C
ATOM    323  CD1 PHE A  20     104.420  86.630 101.880  1.00  0.00           C
ATOM    324  HD1 PHE A  20     104.480  85.850 102.620  1.00  0.00           H
ATOM    325  CE1 PHE A  20     105.280  86.620 100.780  1.00  0.00           C
ATOM    326  HE1 PHE A  20     106.010  85.820 100.660  1.00  0.00           H
ATOM    327  CZ  PHE A  20     105.230  87.650  99.830  1.00  0.00           C
ATOM    328  HZ  PHE A  20     105.910  87.650  99.000  1.00  0.00           H
ATOM    329  CD2 PHE A  20     103.430  88.690 101.080  1.00  0.00           C
ATOM    330  HD2 PHE A  20     102.720  89.490 101.200  1.00  0.00           H
ATOM    331  CE2 PHE A  20     104.300  88.690  99.980  1.00  0.00           C
ATOM    332  HE2 PHE A  20     104.260  89.480  99.250  1.00  0.00           H
ATOM    333  C   PHE A  20     101.250  86.240 104.790  1.00  0.00           C
ATOM    334  O   PHE A  20     101.360  87.040 105.710  1.00  0.00           O
ATOM    335  N   ALA A  21     100.770  85.000 105.010  1.00  0.00           N
ATOM    336  HN  ALA A  21     100.690  84.370 104.240  1.00  0.00           H
ATOM    337  CA  ALA A  21     100.180  84.610 106.280  1.00  0.00           C
ATOM    338  HA  ALA A  21     100.150  85.450 106.960  1.00  0.00           H
ATOM    339  CB  ALA A  21      98.730  84.170 106.020  1.00  0.00           C
ATOM    340  HB1 ALA A  21      98.180  85.000 105.530  1.00  0.00           H
ATOM    341  HB2 ALA A  21      98.700  83.280 105.350  1.00  0.00           H
ATOM    342  HB3 ALA A  21      98.210  83.920 106.970  1.00  0.00           H
ATOM    343  C   ALA A  21     100.960  83.520 107.010  1.00  0.00           C
ATOM    344  O   ALA A  21     100.440  82.910 107.940  1.00  0.00           O
ATOM    345  N   GLU A  22     102.220  83.300 106.600  1.00  0.00           N
ATOM    346  HN  GLU A  22     102.620  83.880 105.890  1.00  0.00           H
ATOM    347  CA  GLU A  22     103.150  82.310 107.130  1.00  0.00           C
ATOM    348  HA  GLU A  22     102.980  82.210 108.200  1.00  0.00           H
ATOM    349  CB  GLU A  22     103.000  80.920 106.450  1.00  0.00           C
ATOM    350  HB1 GLU A  22     103.820  80.260 106.780  1.00  0.00           H
ATOM    351  HB2 GLU A  22     103.120  81.070 105.350  1.00  0.00           H
ATOM    352  CG  GLU A  22     101.660  80.170 106.710  1.00  0.00           C
ATOM    353  HG1 GLU A  22     101.650  79.240 106.100  1.00  0.00           H
ATOM    354  HG2 GLU A  22     100.800  80.790 106.390  1.00  0.00           H
ATOM    355  CD  GLU A  22     101.420  79.710 108.130  1.00  0.00           C
ATOM    356  OE1 GLU A  22     100.380  79.030 108.360  1.00  0.00           O
ATOM    357  OE2 GLU A  22     102.250  79.980 109.040  1.00  0.00           O
ATOM    358  C   GLU A  22     104.550  82.910 106.960  1.00  0.00           C
ATOM    359  O   GLU A  22     104.670  84.050 106.480  1.00  0.00           O
ATOM    360  N   ASP A  23     105.650  82.240 107.390  1.00  0.00           N
ATOM    361  HN  ASP A  23     105.610  81.260 107.590  1.00  0.00           H
ATOM    362  CA  ASP A  23     106.950  82.890 107.580  1.00  0.00           C
ATOM    363  HA  ASP A  23     106.740  83.950 107.690  1.00  0.00           H
ATOM    364  CB  ASP A  23     107.550  82.520 108.980  1.00  0.00           C
ATOM    365  HB1 ASP A  23     106.910  81.740 109.420  1.00  0.00           H
ATOM    366  HB2 ASP A  23     107.480  83.420 109.630  1.00  0.00           H
ATOM    367  CG  ASP A  23     108.980  82.010 109.050  1.00  0.00           C
ATOM    368  OD1 ASP A  23     109.790  82.580 109.830  1.00  0.00           O
ATOM    369  OD2 ASP A  23     109.290  80.980 108.410  1.00  0.00           O
ATOM    370  C   ASP A  23     107.870  82.860 106.340  1.00  0.00           C
ATOM    371  O   ASP A  23     107.850  81.960 105.510  1.00  0.00           O
ATOM    372  N   VAL A  24     108.660  83.950 106.160  1.00  0.00           N
ATOM    373  HN  VAL A  24     108.690  84.670 106.840  1.00  0.00           H
ATOM    374  CA  VAL A  24     109.330  84.220 104.890  1.00  0.00           C
ATOM    375  HA  VAL A  24     109.310  83.340 104.280  1.00  0.00           H
ATOM    376  CB  VAL A  24     108.620  85.340 104.110  1.00  0.00           C
ATOM    377  HB  VAL A  24     108.600  86.270 104.720  1.00  0.00           H
ATOM    378  CG1 VAL A  24     109.340  85.630 102.780  1.00  0.00           C
ATOM    379 HG11 VAL A  24     108.670  86.210 102.110  1.00  0.00           H
ATOM    380 HG12 VAL A  24     110.260  86.230 102.940  1.00  0.00           H
ATOM    381 HG13 VAL A  24     109.600  84.700 102.250  1.00  0.00           H
ATOM    382  CG2 VAL A  24     107.170  84.920 103.830  1.00  0.00           C
ATOM    383 HG21 VAL A  24     106.690  85.650 103.160  1.00  0.00           H
ATOM    384 HG22 VAL A  24     107.130  83.920 103.350  1.00  0.00           H
ATOM    385 HG23 VAL A  24     106.570  84.870 104.770  1.00  0.00           H
ATOM    386  C   VAL A  24     110.810  84.560 105.070  1.00  0.00           C
ATOM    387  O   VAL A  24     111.200  85.250 106.020  1.00  0.00           O
ATOM    388  N   GLY A  25     111.680  84.050 104.180  1.00  0.00           N
ATOM    389  HN  GLY A  25     111.330  83.400 103.490  1.00  0.00           H
ATOM    390  CA  GLY A  25     113.100  84.380 104.120  1.00  0.00           C
ATOM    391  HA1 GLY A  25     113.510  84.350 105.120  1.00  0.00           H
ATOM    392  HA2 GLY A  25     113.570  83.650 103.470  1.00  0.00           H
ATOM    393  C   GLY A  25     113.420  85.740 103.540  1.00  0.00           C
ATOM    394  O   GLY A  25     114.100  86.550 104.170  1.00  0.00           O
ATOM    395  N   SER A  26     112.930  86.070 102.320  1.00  0.00           N
ATOM    396  HN  SER A  26     112.430  85.400 101.790  1.00  0.00           H
ATOM    397  CA  SER A  26     113.190  87.380 101.720  1.00  0.00           C
ATOM    398  HA  SER A  26     113.300  88.110 102.500  1.00  0.00           H
ATOM    399  CB  SER A  26     114.470  87.370 100.830  1.00  0.00           C
ATOM    400  HB1 SER A  26     114.290  86.750  99.920  1.00  0.00           H
ATOM    401  HB2 SER A  26     115.280  86.870 101.410  1.00  0.00           H
ATOM    402  OG  SER A  26     114.910  88.680 100.470  1.00  0.00           O
ATOM    403  HG1 SER A  26     115.520  88.950 101.180  1.00  0.00           H
ATOM    404  C   SER A  26     112.020  87.820 100.850  1.00  0.00           C
ATOM    405  O   SER A  26     111.560  87.090  99.990  1.00  0.00           O
ATOM    406  N   ASN A  27     111.550  89.070 101.060  1.00  0.00           N
ATOM    407  HN  ASN A  27     111.960  89.640 101.770  1.00  0.00           H
ATOM    408  CA  ASN A  27     110.510  89.700 100.260  1.00  0.00           C
ATOM    409  HA  ASN A  27     110.250  89.090  99.400  1.00  0.00           H
ATOM    410  CB  ASN A  27     109.250  90.030 101.110  1.00  0.00           C
ATOM    411  HB1 ASN A  27     108.610  90.800 100.610  1.00  0.00           H
ATOM    412  HB2 ASN A  27     109.560  90.420 102.100  1.00  0.00           H
ATOM    413  CG  ASN A  27     108.370  88.800 101.270  1.00  0.00           C
ATOM    414  OD1 ASN A  27     108.360  87.900 100.430  1.00  0.00           O
ATOM    415  ND2 ASN A  27     107.610  88.740 102.390  1.00  0.00           N
ATOM    416 HD21 ASN A  27     107.690  89.450 103.090  1.00  0.00           H
ATOM    417 HD22 ASN A  27     107.040  87.930 102.500  1.00  0.00           H
ATOM    418  C   ASN A  27     111.010  91.030  99.720  1.00  0.00           C
ATOM    419  O   ASN A  27     111.340  91.940 100.480  1.00  0.00           O
ATOM    420  N   LYS A  28     111.050  91.200  98.380  1.00  0.00           N
ATOM    421  HN  LYS A  28     110.820  90.440  97.770  1.00  0.00           H
ATOM    422  CA  LYS A  28     111.310  92.510  97.810  1.00  0.00           C
ATOM    423  HA  LYS A  28     111.420  93.240  98.580  1.00  0.00           H
ATOM    424  CB  LYS A  28     112.630  92.570  97.010  1.00  0.00           C
ATOM    425  HB1 LYS A  28     112.550  91.970  96.080  1.00  0.00           H
ATOM    426  HB2 LYS A  28     113.420  92.090  97.640  1.00  0.00           H
ATOM    427  CG  LYS A  28     113.070  94.020  96.720  1.00  0.00           C
ATOM    428  HG1 LYS A  28     113.070  94.570  97.690  1.00  0.00           H
ATOM    429  HG2 LYS A  28     112.330  94.520  96.060  1.00  0.00           H
ATOM    430  CD  LYS A  28     114.470  94.120  96.110  1.00  0.00           C
ATOM    431  HD1 LYS A  28     115.170  93.590  96.790  1.00  0.00           H
ATOM    432  HD2 LYS A  28     114.490  93.600  95.130  1.00  0.00           H
ATOM    433  CE  LYS A  28     114.930  95.580  95.940  1.00  0.00           C
ATOM    434  HE1 LYS A  28     114.840  96.120  96.910  1.00  0.00           H
ATOM    435  HE2 LYS A  28     114.330  96.100  95.170  1.00  0.00           H
ATOM    436  NZ  LYS A  28     116.350  95.630  95.540  1.00  0.00           N
ATOM    437  HZ1 LYS A  28     116.640  96.640  95.430  1.00  0.00           H
ATOM    438  HZ2 LYS A  28     116.960  95.190  96.260  1.00  0.00           H
ATOM    439  HZ3 LYS A  28     116.520  95.160  94.620  1.00  0.00           H
ATOM    440  C   LYS A  28     110.130  92.950  96.960  1.00  0.00           C
ATOM    441  O   LYS A  28     109.870  92.400  95.890  1.00  0.00           O
ATOM    442  N   GLY A  29     109.410  93.990  97.420  1.00  0.00           N
ATOM    443  HN  GLY A  29     109.620  94.340  98.330  1.00  0.00           H
ATOM    444  CA  GLY A  29     108.320  94.650  96.700  1.00  0.00           C
ATOM    445  HA1 GLY A  29     108.190  95.620  97.160  1.00  0.00           H
ATOM    446  HA2 GLY A  29     108.580  94.720  95.660  1.00  0.00           H
ATOM    447  C   GLY A  29     107.000  93.930  96.770  1.00  0.00           C
ATOM    448  O   GLY A  29     106.820  92.850  96.210  1.00  0.00           O
ATOM    449  N   ALA A  30     106.000  94.540  97.440  1.00  0.00           N
ATOM    450  HN  ALA A  30     106.110  95.430  97.860  1.00  0.00           H
ATOM    451  CA  ALA A  30     104.700  93.920  97.610  1.00  0.00           C
ATOM    452  HA  ALA A  30     104.490  93.280  96.770  1.00  0.00           H
ATOM    453  CB  ALA A  30     104.670  93.100  98.920  1.00  0.00           C
ATOM    454  HB1 ALA A  30     105.440  92.290  98.870  1.00  0.00           H
ATOM    455  HB2 ALA A  30     104.910  93.750  99.790  1.00  0.00           H
ATOM    456  HB3 ALA A  30     103.680  92.630  99.080  1.00  0.00           H
ATOM    457  C   ALA A  30     103.620  94.980  97.650  1.00  0.00           C
ATOM    458  O   ALA A  30     103.770  96.030  98.280  1.00  0.00           O
ATOM    459  N   ILE A  31     102.480  94.740  96.990  1.00  0.00           N
ATOM    460  HN  ILE A  31     102.370  93.930  96.400  1.00  0.00           H
ATOM    461  CA  ILE A  31     101.350  95.650  97.060  1.00  0.00           C
ATOM    462  HA  ILE A  31     101.370  96.110  98.040  1.00  0.00           H
ATOM    463  CB  ILE A  31     101.410  96.790  96.040  1.00  0.00           C
ATOM    464  HB  ILE A  31     102.340  97.360  96.250  1.00  0.00           H
ATOM    465  CG2 ILE A  31     101.520  96.220  94.610  1.00  0.00           C
ATOM    466 HG21 ILE A  31     101.600  97.040  93.870  1.00  0.00           H
ATOM    467 HG22 ILE A  31     102.430  95.580  94.510  1.00  0.00           H
ATOM    468 HG23 ILE A  31     100.630  95.610  94.350  1.00  0.00           H
ATOM    469  CG1 ILE A  31     100.210  97.770  96.180  1.00  0.00           C
ATOM    470 HG11 ILE A  31     100.010  97.940  97.260  1.00  0.00           H
ATOM    471 HG12 ILE A  31      99.300  97.310  95.740  1.00  0.00           H
ATOM    472  CD  ILE A  31     100.460  99.130  95.530  1.00  0.00           C
ATOM    473  HD1 ILE A  31      99.590  99.810  95.700  1.00  0.00           H
ATOM    474  HD2 ILE A  31     101.370  99.620  95.950  1.00  0.00           H
ATOM    475  HD3 ILE A  31     100.590  99.030  94.430  1.00  0.00           H
ATOM    476  C   ILE A  31     100.040  94.900  97.030  1.00  0.00           C
ATOM    477  O   ILE A  31      99.810  93.960  96.260  1.00  0.00           O
ATOM    478  N   ILE A  32      99.120  95.290  97.930  1.00  0.00           N
ATOM    479  HN  ILE A  32      99.320  96.030  98.570  1.00  0.00           H
ATOM    480  CA  ILE A  32      97.760  94.820  97.990  1.00  0.00           C
ATOM    481  HA  ILE A  32      97.570  94.200  97.130  1.00  0.00           H
ATOM    482  CB  ILE A  32      97.450  94.000  99.240  1.00  0.00           C
ATOM    483  HB  ILE A  32      98.070  93.070  99.150  1.00  0.00           H
ATOM    484  CG2 ILE A  32      97.890  94.740 100.530  1.00  0.00           C
ATOM    485 HG21 ILE A  32      97.670  94.120 101.420  1.00  0.00           H
ATOM    486 HG22 ILE A  32      98.980  94.940 100.520  1.00  0.00           H
ATOM    487 HG23 ILE A  32      97.350  95.700 100.630  1.00  0.00           H
ATOM    488  CG1 ILE A  32      95.970  93.550  99.310  1.00  0.00           C
ATOM    489 HG11 ILE A  32      95.610  93.340  98.280  1.00  0.00           H
ATOM    490 HG12 ILE A  32      95.350  94.390  99.720  1.00  0.00           H
ATOM    491  CD  ILE A  32      95.760  92.290 100.160  1.00  0.00           C
ATOM    492  HD1 ILE A  32      94.690  92.000 100.180  1.00  0.00           H
ATOM    493  HD2 ILE A  32      96.340  91.440  99.730  1.00  0.00           H
ATOM    494  HD3 ILE A  32      96.120  92.460 101.200  1.00  0.00           H
ATOM    495  C   ILE A  32      96.850  96.010  97.860  1.00  0.00           C
ATOM    496  O   ILE A  32      97.100  97.090  98.400  1.00  0.00           O
ATOM    497  N   GLY A  33      95.770  95.850  97.080  1.00  0.00           N
ATOM    498  HN  GLY A  33      95.670  95.010  96.540  1.00  0.00           H
ATOM    499  CA  GLY A  33      94.730  96.850  96.940  1.00  0.00           C
ATOM    500  HA1 GLY A  33      94.300  97.060  97.910  1.00  0.00           H
ATOM    501  HA2 GLY A  33      95.140  97.710  96.440  1.00  0.00           H
ATOM    502  C   GLY A  33      93.700  96.230  96.060  1.00  0.00           C
ATOM    503  O   GLY A  33      94.020  95.830  94.950  1.00  0.00           O
ATOM    504  N   LEU A  34      92.450  96.130  96.540  1.00  0.00           N
ATOM    505  HN  LEU A  34      92.250  96.450  97.460  1.00  0.00           H
ATOM    506  CA  LEU A  34      91.380  95.390  95.890  1.00  0.00           C
ATOM    507  HA  LEU A  34      91.720  94.370  95.790  1.00  0.00           H
ATOM    508  CB  LEU A  34      90.100  95.380  96.770  1.00  0.00           C
ATOM    509  HB1 LEU A  34      89.190  95.560  96.160  1.00  0.00           H
ATOM    510  HB2 LEU A  34      90.150  96.210  97.510  1.00  0.00           H
ATOM    511  CG  LEU A  34      89.890  94.040  97.520  1.00  0.00           C
ATOM    512  HG  LEU A  34      90.030  93.210  96.790  1.00  0.00           H
ATOM    513  CD1 LEU A  34      90.870  93.830  98.680  1.00  0.00           C
ATOM    514 HD11 LEU A  34      90.730  92.820  99.120  1.00  0.00           H
ATOM    515 HD12 LEU A  34      91.920  93.920  98.320  1.00  0.00           H
ATOM    516 HD13 LEU A  34      90.690  94.590  99.470  1.00  0.00           H
ATOM    517  CD2 LEU A  34      88.450  93.960  98.040  1.00  0.00           C
ATOM    518 HD21 LEU A  34      88.290  93.010  98.600  1.00  0.00           H
ATOM    519 HD22 LEU A  34      88.250  94.810  98.730  1.00  0.00           H
ATOM    520 HD23 LEU A  34      87.720  94.000  97.200  1.00  0.00           H
ATOM    521  C   LEU A  34      91.070  95.830  94.460  1.00  0.00           C
ATOM    522  O   LEU A  34      90.740  95.020  93.590  1.00  0.00           O
ATOM    523  N   MET A  35      91.200  97.140  94.190  1.00  0.00           N
ATOM    524  HN  MET A  35      91.400  97.780  94.920  1.00  0.00           H
ATOM    525  CA  MET A  35      91.230  97.700  92.850  1.00  0.00           C
ATOM    526  HA  MET A  35      91.640  96.960  92.170  1.00  0.00           H
ATOM    527  CB  MET A  35      89.830  98.120  92.330  1.00  0.00           C
ATOM    528  HB1 MET A  35      89.340  97.210  91.920  1.00  0.00           H
ATOM    529  HB2 MET A  35      89.920  98.850  91.500  1.00  0.00           H
ATOM    530  CG  MET A  35      88.910  98.660  93.440  1.00  0.00           C
ATOM    531  HG1 MET A  35      89.450  99.450  94.010  1.00  0.00           H
ATOM    532  HG2 MET A  35      88.700  97.830  94.150  1.00  0.00           H
ATOM    533  SD  MET A  35      87.310  99.320  92.870  1.00  0.00           S
ATOM    534  CE  MET A  35      87.970 100.970  92.520  1.00  0.00           C
ATOM    535  HE1 MET A  35      87.180 101.630  92.110  1.00  0.00           H
ATOM    536  HE2 MET A  35      88.370 101.450  93.440  1.00  0.00           H
ATOM    537  HE3 MET A  35      88.790 100.920  91.770  1.00  0.00           H
ATOM    538  C   MET A  35      92.230  98.850  92.860  1.00  0.00           C
ATOM    539  O   MET A  35      92.240  99.660  93.790  1.00  0.00           O
ATOM    540  N   VAL A  36      93.120  98.910  91.850  1.00  0.00           N
ATOM    541  HN  VAL A  36      93.080  98.240  91.090  1.00  0.00           H
ATOM    542  CA  VAL A  36      94.180  99.900  91.730  1.00  0.00           C
ATOM    543  HA  VAL A  36      93.790 100.850  92.060  1.00  0.00           H
ATOM    544  CB  VAL A  36      95.480  99.590  92.510  1.00  0.00           C
ATOM    545  HB  VAL A  36      96.230 100.400  92.310  1.00  0.00           H
ATOM    546  CG1 VAL A  36      95.260  99.610  94.040  1.00  0.00           C
ATOM    547 HG11 VAL A  36      96.230  99.490  94.560  1.00  0.00           H
ATOM    548 HG12 VAL A  36      94.800 100.570  94.350  1.00  0.00           H
ATOM    549 HG13 VAL A  36      94.600  98.770  94.340  1.00  0.00           H
ATOM    550  CG2 VAL A  36      96.100  98.260  92.070  1.00  0.00           C
ATOM    551 HG21 VAL A  36      97.010  98.040  92.670  1.00  0.00           H
ATOM    552 HG22 VAL A  36      95.390  97.420  92.220  1.00  0.00           H
ATOM    553 HG23 VAL A  36      96.400  98.280  91.000  1.00  0.00           H
ATOM    554  C   VAL A  36      94.510 100.050  90.250  1.00  0.00           C
ATOM    555  O   VAL A  36      94.020  99.310  89.400  1.00  0.00           O
ATOM    556  N   GLY A  37      95.360 101.030  89.880  1.00  0.00           N
ATOM    557  HN  GLY A  37      95.790 101.630  90.560  1.00  0.00           H
ATOM    558  CA  GLY A  37      95.730 101.240  88.490  1.00  0.00           C
ATOM    559  HA1 GLY A  37      95.980 100.280  88.040  1.00  0.00           H
ATOM    560  HA2 GLY A  37      94.900 101.740  88.010  1.00  0.00           H
ATOM    561  C   GLY A  37      96.920 102.140  88.370  1.00  0.00           C
ATOM    562  O   GLY A  37      96.950 103.210  88.970  1.00  0.00           O
ATOM    563  N   GLY A  38      97.940 101.720  87.590  1.00  0.00           N
ATOM    564  HN  GLY A  38      97.830 100.880  87.040  1.00  0.00           H
ATOM    565  CA  GLY A  38      99.220 102.420  87.460  1.00  0.00           C
ATOM    566  HA1 GLY A  38      99.680 102.090  86.540  1.00  0.00           H
ATOM    567  HA2 GLY A  38      99.040 103.480  87.480  1.00  0.00           H
ATOM    568  C   GLY A  38     100.160 102.110  88.600  1.00  0.00           C
ATOM    569  O   GLY A  38     100.150 102.780  89.630  1.00  0.00           O
ATOM    570  N   VAL A  39     101.000 101.070  88.450  1.00  0.00           N
ATOM    571  HN  VAL A  39     101.040 100.550  87.600  1.00  0.00           H
ATOM    572  CA  VAL A  39     101.900 100.650  89.520  1.00  0.00           C
ATOM    573  HA  VAL A  39     102.220 101.540  90.040  1.00  0.00           H
ATOM    574  CB  VAL A  39     101.210  99.770  90.570  1.00  0.00           C
ATOM    575  HB  VAL A  39     100.420 100.380  91.060  1.00  0.00           H
ATOM    576  CG1 VAL A  39     100.510  98.560  89.920  1.00  0.00           C
ATOM    577 HG11 VAL A  39     100.020  97.940  90.700  1.00  0.00           H
ATOM    578 HG12 VAL A  39      99.730  98.890  89.200  1.00  0.00           H
ATOM    579 HG13 VAL A  39     101.250  97.930  89.390  1.00  0.00           H
ATOM    580  CG2 VAL A  39     102.200  99.310  91.660  1.00  0.00           C
ATOM    581 HG21 VAL A  39     101.640  98.770  92.460  1.00  0.00           H
ATOM    582 HG22 VAL A  39     102.960  98.610  91.260  1.00  0.00           H
ATOM    583 HG23 VAL A  39     102.700 100.180  92.130  1.00  0.00           H
ATOM    584  C   VAL A  39     103.180 100.040  88.970  1.00  0.00           C
ATOM    585  O   VAL A  39     103.170  99.210  88.060  1.00  0.00           O
ATOM    586  N   VAL A  40     104.350 100.460  89.500  1.00  0.00           N
ATOM    587  HN  VAL A  40     104.370 101.150  90.210  1.00  0.00           H
ATOM    588  CA  VAL A  40     105.640  99.990  89.020  1.00  0.00           C
ATOM    589  HA  VAL A  40     105.490  99.230  88.270  1.00  0.00           H
ATOM    590  CB  VAL A  40     106.470 101.090  88.360  1.00  0.00           C
ATOM    591  HB  VAL A  40     107.350 100.620  87.850  1.00  0.00           H
ATOM    592  CG1 VAL A  40     105.620 101.800  87.290  1.00  0.00           C
ATOM    593 HG11 VAL A  40     106.250 102.480  86.690  1.00  0.00           H
ATOM    594 HG12 VAL A  40     105.130 101.080  86.600  1.00  0.00           H
ATOM    595 HG13 VAL A  40     104.820 102.410  87.760  1.00  0.00           H
ATOM    596  CG2 VAL A  40     107.000 102.150  89.340  1.00  0.00           C
ATOM    597 HG21 VAL A  40     107.540 102.950  88.770  1.00  0.00           H
ATOM    598 HG22 VAL A  40     106.170 102.640  89.880  1.00  0.00           H
ATOM    599 HG23 VAL A  40     107.720 101.730  90.070  1.00  0.00           H
ATOM    600  C   VAL A  40     106.380  99.310  90.160  1.00  0.00           C
ATOM    601  O   VAL A  40     106.570  99.870  91.240  1.00  0.00           O
ATOM    602  N   ILE A  41     106.790  98.040  89.970  1.00  0.00           N
ATOM    603  HN  ILE A  41     106.570  97.550  89.120  1.00  0.00           H
ATOM    604  CA  ILE A  41     107.430  97.240  91.010  1.00  0.00           C
ATOM    605  HA  ILE A  41     107.580  97.830  91.890  1.00  0.00           H
ATOM    606  CB  ILE A  41     106.560  96.030  91.400  1.00  0.00           C
ATOM    607  HB  ILE A  41     106.350  95.440  90.480  1.00  0.00           H
ATOM    608  CG2 ILE A  41     107.300  95.100  92.400  1.00  0.00           C
ATOM    609 HG21 ILE A  41     106.590  94.320  92.750  1.00  0.00           H
ATOM    610 HG22 ILE A  41     108.160  94.600  91.930  1.00  0.00           H
ATOM    611 HG23 ILE A  41     107.640  95.670  93.280  1.00  0.00           H
ATOM    612  CG1 ILE A  41     105.190  96.460  91.980  1.00  0.00           C
ATOM    613 HG11 ILE A  41     104.600  95.540  92.190  1.00  0.00           H
ATOM    614 HG12 ILE A  41     104.630  97.030  91.200  1.00  0.00           H
ATOM    615  CD  ILE A  41     105.240  97.300  93.260  1.00  0.00           C
ATOM    616  HD1 ILE A  41     104.210  97.550  93.600  1.00  0.00           H
ATOM    617  HD2 ILE A  41     105.740  96.730  94.080  1.00  0.00           H
ATOM    618  HD3 ILE A  41     105.790  98.250  93.110  1.00  0.00           H
ATOM    619  C   ILE A  41     108.810  96.790  90.550  1.00  0.00           C
ATOM    620  O   ILE A  41     108.980  95.950  89.660  1.00  0.00           O
ATOM    621  N   ALA A  42     109.870  97.340  91.170  1.00  0.00           N
ATOM    622  HN  ALA A  42     109.740  98.070  91.840  1.00  0.00           H
ATOM    623  CA  ALA A  42     111.240  96.900  90.950  1.00  0.00           C
ATOM    624  HA  ALA A  42     111.380  96.660  89.900  1.00  0.00           H
ATOM    625  CB  ALA A  42     112.210  98.030  91.350  1.00  0.00           C
ATOM    626  HB1 ALA A  42     111.990  98.940  90.750  1.00  0.00           H
ATOM    627  HB2 ALA A  42     112.110  98.290  92.420  1.00  0.00           H
ATOM    628  HB3 ALA A  42     113.260  97.740  91.150  1.00  0.00           H
ATOM    629  C   ALA A  42     111.550  95.630  91.750  1.00  0.00           C
ATOM    630  O   ALA A  42     112.410  94.820  91.400  1.00  0.00           O
ATOM    631  N   NME A  43     110.820  95.410  92.850  1.00  0.00           N
ATOM    632  HN  NME A  43     110.150  96.100  93.150  1.00  0.00           H
ATOM    633  CH3 NME A  43     110.950  94.230  93.660  1.00  0.00           C
ATOM    634 HH31 NME A  43     112.010  93.920  93.770  1.00  0.00           H
ATOM    635 HH32 NME A  43     110.550  94.440  94.670  1.00  0.00           H
ATOM    636 HH33 NME A  43     110.370  93.390  93.220  1.00  0.00           H
ATOM    637  CH3 ACE B   0      75.690  58.980 139.040  1.00  0.00           C
ATOM    638 HH31 ACE B   0      74.760  58.530 138.630  1.00  0.00           H
ATOM    639 HH32 ACE B   0      76.020  58.370 139.910  1.00  0.00           H
ATOM    640 HH33 ACE B   0      75.480  60.010 139.380  1.00  0.00           H
ATOM    641  C   ACE B   0      76.750  58.990 138.000  1.00  0.00           C
ATOM    642  O   ACE B   0      77.760  58.300 138.120  1.00  0.00           O
ATOM    643  N   ASP B   1      76.530  59.790 136.950  1.00  0.00           N
ATOM    644  HN  ASP B   1      75.730  60.390 136.930  1.00  0.00           H
ATOM    645  CA  ASP B   1      77.360  59.840 135.770  1.00  0.00           C
ATOM    646  HA  ASP B   1      78.400  59.760 136.060  1.00  0.00           H
ATOM    647  CB  ASP B   1      76.930  58.720 134.790  1.00  0.00           C
ATOM    648  HB1 ASP B   1      75.930  58.950 134.370  1.00  0.00           H
ATOM    649  HB2 ASP B   1      76.850  57.760 135.330  1.00  0.00           H
ATOM    650  CG  ASP B   1      77.900  58.500 133.640  1.00  0.00           C
ATOM    651  OD1 ASP B   1      79.060  58.990 133.690  1.00  0.00           O
ATOM    652  OD2 ASP B   1      77.520  57.750 132.710  1.00  0.00           O
ATOM    653  C   ASP B   1      77.150  61.220 135.130  1.00  0.00           C
ATOM    654  O   ASP B   1      76.190  61.920 135.460  1.00  0.00           O
ATOM    655  N   ALA B   2      78.030  61.620 134.210  1.00  0.00           N
ATOM    656  HN  ALA B   2      78.750  60.970 133.930  1.00  0.00           H
ATOM    657  CA  ALA B   2      77.930  62.910 133.550  1.00  0.00           C
ATOM    658  HA  ALA B   2      76.910  63.030 133.200  1.00  0.00           H
ATOM    659  CB  ALA B   2      78.290  64.080 134.500  1.00  0.00           C
ATOM    660  HB1 ALA B   2      77.600  64.080 135.370  1.00  0.00           H
ATOM    661  HB2 ALA B   2      79.320  63.980 134.870  1.00  0.00           H
ATOM    662  HB3 ALA B   2      78.180  65.050 133.980  1.00  0.00           H
ATOM    663  C   ALA B   2      78.810  62.960 132.300  1.00  0.00           C
ATOM    664  O   ALA B   2      79.710  63.790 132.180  1.00  0.00           O
ATOM    665  N   GLU B   3      78.540  62.080 131.320  1.00  0.00           N
ATOM    666  HN  GLU B   3      77.830  61.390 131.430  1.00  0.00           H
ATOM    667  CA  GLU B   3      79.130  62.170 129.990  1.00  0.00           C
ATOM    668  HA  GLU B   3      80.170  62.450 130.080  1.00  0.00           H
ATOM    669  CB  GLU B   3      79.050  60.820 129.210  1.00  0.00           C
ATOM    670  HB1 GLU B   3      77.980  60.520 129.130  1.00  0.00           H
ATOM    671  HB2 GLU B   3      79.560  60.030 129.810  1.00  0.00           H
ATOM    672  CG  GLU B   3      79.700  60.870 127.800  1.00  0.00           C
ATOM    673  HG1 GLU B   3      80.800  60.850 127.910  1.00  0.00           H
ATOM    674  HG2 GLU B   3      79.440  61.810 127.260  1.00  0.00           H
ATOM    675  CD  GLU B   3      79.280  59.740 126.870  1.00  0.00           C
ATOM    676  OE1 GLU B   3      78.060  59.650 126.580  1.00  0.00           O
ATOM    677  OE2 GLU B   3      80.160  59.020 126.360  1.00  0.00           O
ATOM    678  C   GLU B   3      78.420  63.230 129.160  1.00  0.00           C
ATOM    679  O   GLU B   3      77.220  63.130 128.910  1.00  0.00           O
ATOM    680  N   PHE B   4      79.160  64.240 128.690  1.00  0.00           N
ATOM    681  HN  PHE B   4      80.110  64.360 128.990  1.00  0.00           H
ATOM    682  CA  PHE B   4      78.680  65.210 127.710  1.00  0.00           C
ATOM    683  HA  PHE B   4      77.820  64.820 127.200  1.00  0.00           H
ATOM    684  CB  PHE B   4      78.360  66.590 128.340  1.00  0.00           C
ATOM    685  HB1 PHE B   4      77.930  67.280 127.580  1.00  0.00           H
ATOM    686  HB2 PHE B   4      79.280  67.060 128.760  1.00  0.00           H
ATOM    687  CG  PHE B   4      77.350  66.470 129.460  1.00  0.00           C
ATOM    688  CD1 PHE B   4      77.680  66.820 130.780  1.00  0.00           C
ATOM    689  HD1 PHE B   4      78.690  67.150 131.010  1.00  0.00           H
ATOM    690  CE1 PHE B   4      76.720  66.760 131.800  1.00  0.00           C
ATOM    691  HE1 PHE B   4      76.990  67.050 132.810  1.00  0.00           H
ATOM    692  CZ  PHE B   4      75.420  66.350 131.500  1.00  0.00           C
ATOM    693  HZ  PHE B   4      74.670  66.310 132.290  1.00  0.00           H
ATOM    694  CD2 PHE B   4      76.030  66.070 129.180  1.00  0.00           C
ATOM    695  HD2 PHE B   4      75.760  65.790 128.170  1.00  0.00           H
ATOM    696  CE2 PHE B   4      75.070  66.000 130.190  1.00  0.00           C
ATOM    697  HE2 PHE B   4      74.060  65.680 129.970  1.00  0.00           H
ATOM    698  C   PHE B   4      79.780  65.400 126.680  1.00  0.00           C
ATOM    699  O   PHE B   4      80.950  65.590 127.030  1.00  0.00           O
ATOM    700  N   ARG B   5      79.460  65.330 125.380  1.00  0.00           N
ATOM    701  HN  ARG B   5      78.520  65.170 125.080  1.00  0.00           H
ATOM    702  CA  ARG B   5      80.460  65.490 124.340  1.00  0.00           C
ATOM    703  HA  ARG B   5      81.400  65.820 124.750  1.00  0.00           H
ATOM    704  CB  ARG B   5      80.710  64.140 123.610  1.00  0.00           C
ATOM    705  HB1 ARG B   5      79.780  63.800 123.090  1.00  0.00           H
ATOM    706  HB2 ARG B   5      80.940  63.390 124.400  1.00  0.00           H
ATOM    707  CG  ARG B   5      81.890  64.190 122.620  1.00  0.00           C
ATOM    708  HG1 ARG B   5      82.720  64.690 123.170  1.00  0.00           H
ATOM    709  HG2 ARG B   5      81.650  64.820 121.740  1.00  0.00           H
ATOM    710  CD  ARG B   5      82.340  62.800 122.130  1.00  0.00           C
ATOM    711  HD1 ARG B   5      81.780  62.480 121.220  1.00  0.00           H
ATOM    712  HD2 ARG B   5      82.200  62.060 122.940  1.00  0.00           H
ATOM    713  NE  ARG B   5      83.810  62.890 121.830  1.00  0.00           N
ATOM    714  HE  ARG B   5      84.320  63.510 122.450  1.00  0.00           H
ATOM    715  CZ  ARG B   5      84.530  61.800 121.590  1.00  0.00           C
ATOM    716  NH1 ARG B   5      84.050  60.730 121.010  1.00  0.00           N
ATOM    717 HH11 ARG B   5      83.250  60.800 120.410  1.00  0.00           H
ATOM    718 HH12 ARG B   5      84.600  59.890 120.960  1.00  0.00           H
ATOM    719  NH2 ARG B   5      85.790  61.820 121.950  1.00  0.00           N
ATOM    720 HH21 ARG B   5      86.190  62.680 122.290  1.00  0.00           H
ATOM    721 HH22 ARG B   5      86.380  61.030 121.740  1.00  0.00           H
ATOM    722  C   ARG B   5      80.030  66.540 123.330  1.00  0.00           C
ATOM    723  O   ARG B   5      79.180  66.290 122.480  1.00  0.00           O
ATOM    724  N   HIS B   6      80.640  67.740 123.380  1.00  0.00           N
ATOM    725  HN  HIS B   6      81.280  67.950 124.120  1.00  0.00           H
ATOM    726  CA  HIS B   6      80.460  68.750 122.350  1.00  0.00           C
ATOM    727  HA  HIS B   6      79.820  68.370 121.560  1.00  0.00           H
ATOM    728  CB  HIS B   6      79.820  70.060 122.860  1.00  0.00           C
ATOM    729  HB1 HIS B   6      79.780  70.820 122.060  1.00  0.00           H
ATOM    730  HB2 HIS B   6      80.430  70.460 123.690  1.00  0.00           H
ATOM    731  ND1 HIS B   6      77.330  70.250 122.620  1.00  0.00           N
ATOM    732  CG  HIS B   6      78.420  69.840 123.370  1.00  0.00           C
ATOM    733  CE1 HIS B   6      76.270  69.920 123.350  1.00  0.00           C
ATOM    734  HE1 HIS B   6      75.230  70.070 123.050  1.00  0.00           H
ATOM    735  NE2 HIS B   6      76.620  69.330 124.510  1.00  0.00           N
ATOM    736  HE2 HIS B   6      76.000  68.890 125.180  1.00  0.00           H
ATOM    737  CD2 HIS B   6      78.000  69.290 124.550  1.00  0.00           C
ATOM    738  HD2 HIS B   6      78.580  68.880 125.360  1.00  0.00           H
ATOM    739  C   HIS B   6      81.810  69.030 121.720  1.00  0.00           C
ATOM    740  O   HIS B   6      82.750  69.500 122.370  1.00  0.00           O
ATOM    741  N   ASP B   7      81.930  68.690 120.430  1.00  0.00           N
ATOM    742  HN  ASP B   7      81.160  68.280 119.930  1.00  0.00           H
ATOM    743  CA  ASP B   7      83.160  68.820 119.680  1.00  0.00           C
ATOM    744  HA  ASP B   7      83.820  69.540 120.140  1.00  0.00           H
ATOM    745  CB  ASP B   7      83.790  67.400 119.640  1.00  0.00           C
ATOM    746  HB1 ASP B   7      83.020  66.690 119.270  1.00  0.00           H
ATOM    747  HB2 ASP B   7      84.070  67.090 120.670  1.00  0.00           H
ATOM    748  CG  ASP B   7      85.010  67.240 118.760  1.00  0.00           C
ATOM    749  OD1 ASP B   7      85.610  68.250 118.310  1.00  0.00           O
ATOM    750  OD2 ASP B   7      85.440  66.070 118.610  1.00  0.00           O
ATOM    751  C   ASP B   7      82.790  69.340 118.310  1.00  0.00           C
ATOM    752  O   ASP B   7      82.070  68.680 117.570  1.00  0.00           O
ATOM    753  N   SER B   8      83.230  70.560 117.920  1.00  0.00           N
ATOM    754  HN  SER B   8      83.840  71.110 118.490  1.00  0.00           H
ATOM    755  CA  SER B   8      82.830  71.130 116.640  1.00  0.00           C
ATOM    756  HA  SER B   8      82.040  70.520 116.230  1.00  0.00           H
ATOM    757  CB  SER B   8      82.130  72.530 116.720  1.00  0.00           C
ATOM    758  HB1 SER B   8      81.100  72.350 117.100  1.00  0.00           H
ATOM    759  HB2 SER B   8      82.030  72.960 115.700  1.00  0.00           H
ATOM    760  OG  SER B   8      82.750  73.480 117.590  1.00  0.00           O
ATOM    761  HG1 SER B   8      82.150  74.250 117.520  1.00  0.00           H
ATOM    762  C   SER B   8      83.900  71.080 115.580  1.00  0.00           C
ATOM    763  O   SER B   8      84.770  71.950 115.450  1.00  0.00           O
ATOM    764  N   GLY B   9      83.820  70.040 114.730  1.00  0.00           N
ATOM    765  HN  GLY B   9      83.160  69.300 114.900  1.00  0.00           H
ATOM    766  CA  GLY B   9      84.580  69.880 113.500  1.00  0.00           C
ATOM    767  HA1 GLY B   9      85.560  70.340 113.610  1.00  0.00           H
ATOM    768  HA2 GLY B   9      84.650  68.830 113.290  1.00  0.00           H
ATOM    769  C   GLY B   9      83.870  70.520 112.340  1.00  0.00           C
ATOM    770  O   GLY B   9      83.020  69.900 111.700  1.00  0.00           O
ATOM    771  N   TYR B  10      84.210  71.770 112.020  1.00  0.00           N
ATOM    772  HN  TYR B  10      84.860  72.280 112.580  1.00  0.00           H
ATOM    773  CA  TYR B  10      83.730  72.450 110.830  1.00  0.00           C
ATOM    774  HA  TYR B  10      83.120  71.780 110.240  1.00  0.00           H
ATOM    775  CB  TYR B  10      82.940  73.750 111.150  1.00  0.00           C
ATOM    776  HB1 TYR B  10      82.740  74.330 110.220  1.00  0.00           H
ATOM    777  HB2 TYR B  10      83.540  74.380 111.840  1.00  0.00           H
ATOM    778  CG  TYR B  10      81.590  73.470 111.780  1.00  0.00           C
ATOM    779  CD1 TYR B  10      80.670  72.630 111.130  1.00  0.00           C
ATOM    780  HD1 TYR B  10      80.950  72.120 110.220  1.00  0.00           H
ATOM    781  CE1 TYR B  10      79.370  72.490 111.620  1.00  0.00           C
ATOM    782  HE1 TYR B  10      78.670  71.840 111.110  1.00  0.00           H
ATOM    783  CZ  TYR B  10      78.970  73.180 112.770  1.00  0.00           C
ATOM    784  OH  TYR B  10      77.650  73.030 113.230  1.00  0.00           O
ATOM    785  HH  TYR B  10      77.610  73.320 114.160  1.00  0.00           H
ATOM    786  CD2 TYR B  10      81.180  74.150 112.940  1.00  0.00           C
ATOM    787  HD2 TYR B  10      81.870  74.820 113.440  1.00  0.00           H
ATOM    788  CE2 TYR B  10      79.880  74.010 113.440  1.00  0.00           C
ATOM    789  HE2 TYR B  10      79.580  74.540 114.320  1.00  0.00           H
ATOM    790  C   TYR B  10      84.900  72.820 109.930  1.00  0.00           C
ATOM    791  O   TYR B  10      85.940  73.290 110.390  1.00  0.00           O
ATOM    792  N   GLU B  11      84.740  72.620 108.610  1.00  0.00           N
ATOM    793  HN  GLU B  11      83.990  72.080 108.250  1.00  0.00           H
ATOM    794  CA  GLU B  11      85.550  73.320 107.630  1.00  0.00           C
ATOM    795  HA  GLU B  11      85.750  74.310 108.020  1.00  0.00           H
ATOM    796  CB  GLU B  11      86.940  72.690 107.310  1.00  0.00           C
ATOM    797  HB1 GLU B  11      86.810  71.660 106.910  1.00  0.00           H
ATOM    798  HB2 GLU B  11      87.510  72.610 108.260  1.00  0.00           H
ATOM    799  CG  GLU B  11      87.740  73.560 106.300  1.00  0.00           C
ATOM    800  HG1 GLU B  11      87.710  74.620 106.640  1.00  0.00           H
ATOM    801  HG2 GLU B  11      87.280  73.510 105.290  1.00  0.00           H
ATOM    802  CD  GLU B  11      89.200  73.190 106.130  1.00  0.00           C
ATOM    803  OE1 GLU B  11      90.050  74.120 106.190  1.00  0.00           O
ATOM    804  OE2 GLU B  11      89.510  72.010 105.810  1.00  0.00           O
ATOM    805  C   GLU B  11      84.730  73.540 106.380  1.00  0.00           C
ATOM    806  O   GLU B  11      84.800  72.810 105.390  1.00  0.00           O
ATOM    807  N   VAL B  12      83.890  74.590 106.400  1.00  0.00           N
ATOM    808  HN  VAL B  12      83.790  75.130 107.240  1.00  0.00           H
ATOM    809  CA  VAL B  12      83.220  75.120 105.230  1.00  0.00           C
ATOM    810  HA  VAL B  12      83.490  74.530 104.360  1.00  0.00           H
ATOM    811  CB  VAL B  12      81.690  75.110 105.320  1.00  0.00           C
ATOM    812  HB  VAL B  12      81.380  74.050 105.520  1.00  0.00           H
ATOM    813  CG1 VAL B  12      81.150  75.980 106.480  1.00  0.00           C
ATOM    814 HG11 VAL B  12      80.050  75.870 106.550  1.00  0.00           H
ATOM    815 HG12 VAL B  12      81.590  75.670 107.450  1.00  0.00           H
ATOM    816 HG13 VAL B  12      81.380  77.050 106.310  1.00  0.00           H
ATOM    817  CG2 VAL B  12      81.070  75.540 103.980  1.00  0.00           C
ATOM    818 HG21 VAL B  12      79.970  75.460 104.020  1.00  0.00           H
ATOM    819 HG22 VAL B  12      81.320  76.600 103.740  1.00  0.00           H
ATOM    820 HG23 VAL B  12      81.440  74.890 103.150  1.00  0.00           H
ATOM    821  C   VAL B  12      83.790  76.510 105.020  1.00  0.00           C
ATOM    822  O   VAL B  12      83.840  77.340 105.930  1.00  0.00           O
ATOM    823  N   HIS B  13      84.300  76.790 103.810  1.00  0.00           N
ATOM    824  HN  HIS B  13      84.270  76.100 103.080  1.00  0.00           H
ATOM    825  CA  HIS B  13      84.800  78.100 103.470  1.00  0.00           C
ATOM    826  HA  HIS B  13      84.450  78.830 104.190  1.00  0.00           H
ATOM    827  CB  HIS B  13      86.340  78.160 103.460  1.00  0.00           C
ATOM    828  HB1 HIS B  13      86.700  78.920 102.740  1.00  0.00           H
ATOM    829  HB2 HIS B  13      86.760  77.180 103.180  1.00  0.00           H
ATOM    830  ND1 HIS B  13      87.180  79.880 105.060  1.00  0.00           N
ATOM    831  CG  HIS B  13      86.850  78.550 104.820  1.00  0.00           C
ATOM    832  CE1 HIS B  13      87.570  79.900 106.310  1.00  0.00           C
ATOM    833  HE1 HIS B  13      87.870  80.800 106.860  1.00  0.00           H
ATOM    834  NE2 HIS B  13      87.530  78.680 106.880  1.00  0.00           N
ATOM    835  HE2 HIS B  13      87.680  78.470 107.860  1.00  0.00           H
ATOM    836  CD2 HIS B  13      87.070  77.800 105.920  1.00  0.00           C
ATOM    837  HD2 HIS B  13      86.910  76.740 106.080  1.00  0.00           H
ATOM    838  C   HIS B  13      84.210  78.540 102.160  1.00  0.00           C
ATOM    839  O   HIS B  13      84.570  78.060 101.080  1.00  0.00           O
ATOM    840  N   HIS B  14      83.240  79.460 102.260  1.00  0.00           N
ATOM    841  HN  HIS B  14      82.880  79.680 103.170  1.00  0.00           H
ATOM    842  CA  HIS B  14      82.420  79.990 101.210  1.00  0.00           C
ATOM    843  HA  HIS B  14      81.970  79.150 100.710  1.00  0.00           H
ATOM    844  CB  HIS B  14      81.270  80.850 101.800  1.00  0.00           C
ATOM    845  HB1 HIS B  14      80.620  81.180 100.980  1.00  0.00           H
ATOM    846  HB2 HIS B  14      81.690  81.740 102.320  1.00  0.00           H
ATOM    847  ND1 HIS B  14      80.840  79.430 103.850  1.00  0.00           N
ATOM    848  CG  HIS B  14      80.350  80.130 102.760  1.00  0.00           C
ATOM    849  CE1 HIS B  14      79.770  79.010 104.500  1.00  0.00           C
ATOM    850  HE1 HIS B  14      79.790  78.430 105.420  1.00  0.00           H
ATOM    851  NE2 HIS B  14      78.630  79.410 103.900  1.00  0.00           N
ATOM    852  HE2 HIS B  14      77.700  79.150 104.170  1.00  0.00           H
ATOM    853  CD2 HIS B  14      78.990  80.140 102.780  1.00  0.00           C
ATOM    854  HD2 HIS B  14      78.300  80.590 102.090  1.00  0.00           H
ATOM    855  C   HIS B  14      83.180  80.780 100.140  1.00  0.00           C
ATOM    856  O   HIS B  14      82.810  80.760  98.970  1.00  0.00           O
ATOM    857  N   GLN B  15      84.240  81.520 100.530  1.00  0.00           N
ATOM    858  HN  GLN B  15      84.580  81.460 101.470  1.00  0.00           H
ATOM    859  CA  GLN B  15      84.960  82.420  99.650  1.00  0.00           C
ATOM    860  HA  GLN B  15      84.950  81.990  98.650  1.00  0.00           H
ATOM    861  CB  GLN B  15      84.350  83.850  99.580  1.00  0.00           C
ATOM    862  HB1 GLN B  15      85.000  84.450  98.900  1.00  0.00           H
ATOM    863  HB2 GLN B  15      84.410  84.320 100.580  1.00  0.00           H
ATOM    864  CG  GLN B  15      82.900  83.990  99.020  1.00  0.00           C
ATOM    865  HG1 GLN B  15      82.740  83.250  98.220  1.00  0.00           H
ATOM    866  HG2 GLN B  15      82.790  85.000  98.580  1.00  0.00           H
ATOM    867  CD  GLN B  15      81.780  83.880 100.080  1.00  0.00           C
ATOM    868  OE1 GLN B  15      81.920  84.290 101.240  1.00  0.00           O
ATOM    869  NE2 GLN B  15      80.600  83.370  99.660  1.00  0.00           N
ATOM    870 HE21 GLN B  15      80.550  82.850  98.800  1.00  0.00           H
ATOM    871 HE22 GLN B  15      79.860  83.310 100.330  1.00  0.00           H
ATOM    872  C   GLN B  15      86.440  82.510 100.040  1.00  0.00           C
ATOM    873  O   GLN B  15      86.870  83.480 100.660  1.00  0.00           O
ATOM    874  N   LYS B  16      87.260  81.490  99.700  1.00  0.00           N
ATOM    875  HN  LYS B  16      86.880  80.720  99.170  1.00  0.00           H
ATOM    876  CA  LYS B  16      88.710  81.530  99.920  1.00  0.00           C
ATOM    877  HA  LYS B  16      88.870  81.950 100.900  1.00  0.00           H
ATOM    878  CB  LYS B  16      89.400  80.130  99.870  1.00  0.00           C
ATOM    879  HB1 LYS B  16      90.490  80.240  99.660  1.00  0.00           H
ATOM    880  HB2 LYS B  16      88.970  79.570  99.010  1.00  0.00           H
ATOM    881  CG  LYS B  16      89.300  79.240 101.130  1.00  0.00           C
ATOM    882  HG1 LYS B  16      89.770  78.260 100.890  1.00  0.00           H
ATOM    883  HG2 LYS B  16      88.230  79.060 101.350  1.00  0.00           H
ATOM    884  CD  LYS B  16      90.010  79.860 102.350  1.00  0.00           C
ATOM    885  HD1 LYS B  16      91.020  80.230 102.050  1.00  0.00           H
ATOM    886  HD2 LYS B  16      89.410  80.740 102.660  1.00  0.00           H
ATOM    887  CE  LYS B  16      90.150  78.940 103.570  1.00  0.00           C
ATOM    888  HE1 LYS B  16      89.190  78.450 103.800  1.00  0.00           H
ATOM    889  HE2 LYS B  16      90.460  79.540 104.460  1.00  0.00           H
ATOM    890  NZ  LYS B  16      91.170  77.880 103.400  1.00  0.00           N
ATOM    891  HZ1 LYS B  16      91.280  77.400 104.330  1.00  0.00           H
ATOM    892  HZ2 LYS B  16      90.900  77.140 102.730  1.00  0.00           H
ATOM    893  HZ3 LYS B  16      92.130  78.220 103.140  1.00  0.00           H
ATOM    894  C   LYS B  16      89.460  82.430  98.940  1.00  0.00           C
ATOM    895  O   LYS B  16      89.540  82.140  97.750  1.00  0.00           O
ATOM    896  N   LEU B  17      90.120  83.490  99.450  1.00  0.00           N
ATOM    897  HN  LEU B  17      89.980  83.770 100.410  1.00  0.00           H
ATOM    898  CA  LEU B  17      91.100  84.260  98.700  1.00  0.00           C
ATOM    899  HA  LEU B  17      91.200  83.870  97.700  1.00  0.00           H
ATOM    900  CB  LEU B  17      90.640  85.740  98.640  1.00  0.00           C
ATOM    901  HB1 LEU B  17      90.510  86.110  99.680  1.00  0.00           H
ATOM    902  HB2 LEU B  17      89.640  85.730  98.170  1.00  0.00           H
ATOM    903  CG  LEU B  17      91.500  86.760  97.840  1.00  0.00           C
ATOM    904  HG  LEU B  17      90.900  87.720  97.840  1.00  0.00           H
ATOM    905  CD1 LEU B  17      92.850  87.100  98.480  1.00  0.00           C
ATOM    906 HD11 LEU B  17      93.240  88.040  98.020  1.00  0.00           H
ATOM    907 HD12 LEU B  17      92.740  87.250  99.570  1.00  0.00           H
ATOM    908 HD13 LEU B  17      93.580  86.290  98.300  1.00  0.00           H
ATOM    909  CD2 LEU B  17      91.700  86.380  96.370  1.00  0.00           C
ATOM    910 HD21 LEU B  17      92.300  87.140  95.850  1.00  0.00           H
ATOM    911 HD22 LEU B  17      92.220  85.400  96.280  1.00  0.00           H
ATOM    912 HD23 LEU B  17      90.720  86.310  95.860  1.00  0.00           H
ATOM    913  C   LEU B  17      92.430  84.080  99.410  1.00  0.00           C
ATOM    914  O   LEU B  17      92.680  84.600 100.500  1.00  0.00           O
ATOM    915  N   VAL B  18      93.330  83.280  98.800  1.00  0.00           N
ATOM    916  HN  VAL B  18      93.110  82.870  97.910  1.00  0.00           H
ATOM    917  CA  VAL B  18      94.570  82.830  99.420  1.00  0.00           C
ATOM    918  HA  VAL B  18      94.730  83.360 100.340  1.00  0.00           H
ATOM    919  CB  VAL B  18      94.500  81.330  99.730  1.00  0.00           C
ATOM    920  HB  VAL B  18      94.280  80.760  98.790  1.00  0.00           H
ATOM    921  CG1 VAL B  18      95.820  80.820 100.330  1.00  0.00           C
ATOM    922 HG11 VAL B  18      95.730  79.750 100.600  1.00  0.00           H
ATOM    923 HG12 VAL B  18      96.670  80.920  99.630  1.00  0.00           H
ATOM    924 HG13 VAL B  18      96.040  81.390 101.260  1.00  0.00           H
ATOM    925  CG2 VAL B  18      93.360  81.060 100.730  1.00  0.00           C
ATOM    926 HG21 VAL B  18      93.340  79.980 101.000  1.00  0.00           H
ATOM    927 HG22 VAL B  18      93.510  81.650 101.650  1.00  0.00           H
ATOM    928 HG23 VAL B  18      92.370  81.320 100.290  1.00  0.00           H
ATOM    929  C   VAL B  18      95.750  83.130  98.510  1.00  0.00           C
ATOM    930  O   VAL B  18      95.870  82.590  97.410  1.00  0.00           O
ATOM    931  N   PHE B  19      96.670  84.020  98.960  1.00  0.00           N
ATOM    932  HN  PHE B  19      96.550  84.500  99.820  1.00  0.00           H
ATOM    933  CA  PHE B  19      97.850  84.400  98.200  1.00  0.00           C
ATOM    934  HA  PHE B  19      98.050  83.660  97.430  1.00  0.00           H
ATOM    935  CB  PHE B  19      97.570  85.790  97.560  1.00  0.00           C
ATOM    936  HB1 PHE B  19      97.310  86.510  98.370  1.00  0.00           H
ATOM    937  HB2 PHE B  19      96.690  85.690  96.890  1.00  0.00           H
ATOM    938  CG  PHE B  19      98.690  86.380  96.730  1.00  0.00           C
ATOM    939  CD1 PHE B  19      98.990  87.740  96.820  1.00  0.00           C
ATOM    940  HD1 PHE B  19      98.460  88.350  97.540  1.00  0.00           H
ATOM    941  CE1 PHE B  19      99.950  88.330  95.980  1.00  0.00           C
ATOM    942  HE1 PHE B  19     100.150  89.390  96.060  1.00  0.00           H
ATOM    943  CZ  PHE B  19     100.610  87.550  95.030  1.00  0.00           C
ATOM    944  HZ  PHE B  19     101.340  88.000  94.370  1.00  0.00           H
ATOM    945  CD2 PHE B  19      99.360  85.600  95.770  1.00  0.00           C
ATOM    946  HD2 PHE B  19      99.140  84.550  95.670  1.00  0.00           H
ATOM    947  CE2 PHE B  19     100.320  86.190  94.940  1.00  0.00           C
ATOM    948  HE2 PHE B  19     100.850  85.580  94.220  1.00  0.00           H
ATOM    949  C   PHE B  19      99.070  84.420  99.130  1.00  0.00           C
ATOM    950  O   PHE B  19      99.080  85.160 100.110  1.00  0.00           O
ATOM    951  N   PHE B  20     100.110  83.600  98.860  1.00  0.00           N
ATOM    952  HN  PHE B  20     100.090  83.030  98.040  1.00  0.00           H
ATOM    953  CA  PHE B  20     101.250  83.400  99.750  1.00  0.00           C
ATOM    954  HA  PHE B  20     101.750  82.530  99.370  1.00  0.00           H
ATOM    955  CB  PHE B  20     102.270  84.580  99.770  1.00  0.00           C
ATOM    956  HB1 PHE B  20     102.940  84.500 100.650  1.00  0.00           H
ATOM    957  HB2 PHE B  20     101.720  85.550  99.850  1.00  0.00           H
ATOM    958  CG  PHE B  20     103.180  84.600  98.580  1.00  0.00           C
ATOM    959  CD1 PHE B  20     103.370  85.780  97.840  1.00  0.00           C
ATOM    960  HD1 PHE B  20     102.790  86.650  98.080  1.00  0.00           H
ATOM    961  CE1 PHE B  20     104.350  85.840  96.840  1.00  0.00           C
ATOM    962  HE1 PHE B  20     104.500  86.750  96.290  1.00  0.00           H
ATOM    963  CZ  PHE B  20     105.150  84.720  96.570  1.00  0.00           C
ATOM    964  HZ  PHE B  20     105.900  84.770  95.800  1.00  0.00           H
ATOM    965  CD2 PHE B  20     103.980  83.480  98.280  1.00  0.00           C
ATOM    966  HD2 PHE B  20     103.870  82.570  98.860  1.00  0.00           H
ATOM    967  CE2 PHE B  20     104.960  83.530  97.290  1.00  0.00           C
ATOM    968  HE2 PHE B  20     105.570  82.670  97.090  1.00  0.00           H
ATOM    969  C   PHE B  20     100.890  82.990 101.180  1.00  0.00           C
ATOM    970  O   PHE B  20     100.990  83.760 102.140  1.00  0.00           O
ATOM    971  N   ALA B  21     100.420  81.740 101.350  1.00  0.00           N
ATOM    972  HN  ALA B  21     100.360  81.120 100.570  1.00  0.00           H
ATOM    973  CA  ALA B  21      99.910  81.300 102.630  1.00  0.00           C
ATOM    974  HA  ALA B  21     100.030  82.070 103.380  1.00  0.00           H
ATOM    975  CB  ALA B  21      98.410  81.020 102.510  1.00  0.00           C
ATOM    976  HB1 ALA B  21      97.910  81.940 102.120  1.00  0.00           H
ATOM    977  HB2 ALA B  21      98.210  80.180 101.810  1.00  0.00           H
ATOM    978  HB3 ALA B  21      97.960  80.780 103.500  1.00  0.00           H
ATOM    979  C   ALA B  21     100.640  80.100 103.200  1.00  0.00           C
ATOM    980  O   ALA B  21     100.110  79.440 104.100  1.00  0.00           O
ATOM    981  N   GLU B  22     101.860  79.810 102.720  1.00  0.00           N
ATOM    982  HN  GLU B  22     102.270  80.350 102.000  1.00  0.00           H
ATOM    983  CA  GLU B  22     102.790  78.870 103.340  1.00  0.00           C
ATOM    984  HA  GLU B  22     102.630  78.880 104.400  1.00  0.00           H
ATOM    985  CB  GLU B  22     102.670  77.410 102.860  1.00  0.00           C
ATOM    986  HB1 GLU B  22     103.520  76.820 103.290  1.00  0.00           H
ATOM    987  HB2 GLU B  22     102.760  77.360 101.760  1.00  0.00           H
ATOM    988  CG  GLU B  22     101.340  76.750 103.330  1.00  0.00           C
ATOM    989  HG1 GLU B  22     100.520  77.030 102.640  1.00  0.00           H
ATOM    990  HG2 GLU B  22     101.100  77.150 104.340  1.00  0.00           H
ATOM    991  CD  GLU B  22     101.360  75.250 103.490  1.00  0.00           C
ATOM    992  OE1 GLU B  22     100.300  74.710 103.900  1.00  0.00           O
ATOM    993  OE2 GLU B  22     102.410  74.580 103.300  1.00  0.00           O
ATOM    994  C   GLU B  22     104.170  79.450 103.150  1.00  0.00           C
ATOM    995  O   GLU B  22     104.320  80.430 102.420  1.00  0.00           O
ATOM    996  N   ASP B  23     105.180  78.910 103.870  1.00  0.00           N
ATOM    997  HN  ASP B  23     105.010  78.160 104.500  1.00  0.00           H
ATOM    998  CA  ASP B  23     106.510  79.470 103.970  1.00  0.00           C
ATOM    999  HA  ASP B  23     106.390  80.450 104.410  1.00  0.00           H
ATOM   1000  CB  ASP B  23     107.400  78.610 104.920  1.00  0.00           C
ATOM   1001  HB1 ASP B  23     108.410  79.060 104.990  1.00  0.00           H
ATOM   1002  HB2 ASP B  23     107.500  77.590 104.500  1.00  0.00           H
ATOM   1003  CG  ASP B  23     106.880  78.470 106.340  1.00  0.00           C
ATOM   1004  OD1 ASP B  23     105.870  79.090 106.760  1.00  0.00           O
ATOM   1005  OD2 ASP B  23     107.570  77.740 107.110  1.00  0.00           O
ATOM   1006  C   ASP B  23     107.260  79.680 102.640  1.00  0.00           C
ATOM   1007  O   ASP B  23     107.200  78.870 101.720  1.00  0.00           O
ATOM   1008  N   VAL B  24     107.980  80.820 102.530  1.00  0.00           N
ATOM   1009  HN  VAL B  24     108.050  81.430 103.320  1.00  0.00           H
ATOM   1010  CA  VAL B  24     108.590  81.250 101.270  1.00  0.00           C
ATOM   1011  HA  VAL B  24     108.550  80.450 100.550  1.00  0.00           H
ATOM   1012  CB  VAL B  24     107.900  82.490 100.680  1.00  0.00           C
ATOM   1013  HB  VAL B  24     108.020  83.360 101.370  1.00  0.00           H
ATOM   1014  CG1 VAL B  24     108.490  82.860  99.300  1.00  0.00           C
ATOM   1015 HG11 VAL B  24     107.880  83.660  98.840  1.00  0.00           H
ATOM   1016 HG12 VAL B  24     109.520  83.230  99.400  1.00  0.00           H
ATOM   1017 HG13 VAL B  24     108.480  81.980  98.630  1.00  0.00           H
ATOM   1018  CG2 VAL B  24     106.390  82.230 100.540  1.00  0.00           C
ATOM   1019 HG21 VAL B  24     105.900  83.100 100.070  1.00  0.00           H
ATOM   1020 HG22 VAL B  24     106.190  81.320  99.940  1.00  0.00           H
ATOM   1021 HG23 VAL B  24     105.920  82.090 101.540  1.00  0.00           H
ATOM   1022  C   VAL B  24     110.060  81.590 101.480  1.00  0.00           C
ATOM   1023  O   VAL B  24     110.410  82.360 102.370  1.00  0.00           O
ATOM   1024  N   GLY B  25     110.980  81.050 100.660  1.00  0.00           N
ATOM   1025  HN  GLY B  25     110.690  80.340 100.000  1.00  0.00           H
ATOM   1026  CA  GLY B  25     112.390  81.440 100.690  1.00  0.00           C
ATOM   1027  HA1 GLY B  25     112.720  81.490 101.710  1.00  0.00           H
ATOM   1028  HA2 GLY B  25     112.930  80.700 100.120  1.00  0.00           H
ATOM   1029  C   GLY B  25     112.660  82.790 100.050  1.00  0.00           C
ATOM   1030  O   GLY B  25     113.350  83.640 100.610  1.00  0.00           O
ATOM   1031  N   SER B  26     112.140  83.040  98.840  1.00  0.00           N
ATOM   1032  HN  SER B  26     111.620  82.330  98.370  1.00  0.00           H
ATOM   1033  CA  SER B  26     112.380  84.300  98.150  1.00  0.00           C
ATOM   1034  HA  SER B  26     112.500  85.090  98.880  1.00  0.00           H
ATOM   1035  CB  SER B  26     113.690  84.220  97.310  1.00  0.00           C
ATOM   1036  HB1 SER B  26     113.610  83.360  96.600  1.00  0.00           H
ATOM   1037  HB2 SER B  26     114.540  84.000  98.000  1.00  0.00           H
ATOM   1038  OG  SER B  26     113.980  85.410  96.570  1.00  0.00           O
ATOM   1039  HG1 SER B  26     114.660  85.130  95.910  1.00  0.00           H
ATOM   1040  C   SER B  26     111.230  84.710  97.250  1.00  0.00           C
ATOM   1041  O   SER B  26     110.820  83.970  96.360  1.00  0.00           O
ATOM   1042  N   ASN B  27     110.710  85.950  97.430  1.00  0.00           N
ATOM   1043  HN  ASN B  27     110.990  86.500  98.220  1.00  0.00           H
ATOM   1044  CA  ASN B  27     109.810  86.590  96.490  1.00  0.00           C
ATOM   1045  HA  ASN B  27     109.750  85.990  95.590  1.00  0.00           H
ATOM   1046  CB  ASN B  27     108.350  86.720  97.050  1.00  0.00           C
ATOM   1047  HB1 ASN B  27     108.420  87.140  98.080  1.00  0.00           H
ATOM   1048  HB2 ASN B  27     107.890  85.720  97.130  1.00  0.00           H
ATOM   1049  CG  ASN B  27     107.440  87.650  96.260  1.00  0.00           C
ATOM   1050  OD1 ASN B  27     107.040  88.710  96.740  1.00  0.00           O
ATOM   1051  ND2 ASN B  27     107.110  87.300  94.990  1.00  0.00           N
ATOM   1052 HD21 ASN B  27     107.270  86.380  94.640  1.00  0.00           H
ATOM   1053 HD22 ASN B  27     106.570  87.950  94.460  1.00  0.00           H
ATOM   1054  C   ASN B  27     110.370  87.940  96.060  1.00  0.00           C
ATOM   1055  O   ASN B  27     110.720  88.790  96.880  1.00  0.00           O
ATOM   1056  N   LYS B  28     110.430  88.190  94.740  1.00  0.00           N
ATOM   1057  HN  LYS B  28     110.240  87.460  94.080  1.00  0.00           H
ATOM   1058  CA  LYS B  28     110.660  89.520  94.210  1.00  0.00           C
ATOM   1059  HA  LYS B  28     110.760  90.240  95.010  1.00  0.00           H
ATOM   1060  CB  LYS B  28     111.950  89.540  93.340  1.00  0.00           C
ATOM   1061  HB1 LYS B  28     111.820  88.890  92.450  1.00  0.00           H
ATOM   1062  HB2 LYS B  28     112.740  89.070  93.970  1.00  0.00           H
ATOM   1063  CG  LYS B  28     112.450  90.940  92.920  1.00  0.00           C
ATOM   1064  HG1 LYS B  28     112.640  91.510  93.860  1.00  0.00           H
ATOM   1065  HG2 LYS B  28     111.670  91.490  92.350  1.00  0.00           H
ATOM   1066  CD  LYS B  28     113.750  90.850  92.100  1.00  0.00           C
ATOM   1067  HD1 LYS B  28     114.240  89.890  92.390  1.00  0.00           H
ATOM   1068  HD2 LYS B  28     113.510  90.750  91.020  1.00  0.00           H
ATOM   1069  CE  LYS B  28     114.800  91.940  92.360  1.00  0.00           C
ATOM   1070  HE1 LYS B  28     115.800  91.540  92.100  1.00  0.00           H
ATOM   1071  HE2 LYS B  28     114.810  92.220  93.430  1.00  0.00           H
ATOM   1072  NZ  LYS B  28     114.590  93.160  91.550  1.00  0.00           N
ATOM   1073  HZ1 LYS B  28     115.260  93.900  91.900  1.00  0.00           H
ATOM   1074  HZ2 LYS B  28     114.850  92.980  90.550  1.00  0.00           H
ATOM   1075  HZ3 LYS B  28     113.630  93.560  91.590  1.00  0.00           H
ATOM   1076  C   LYS B  28     109.450  89.910  93.380  1.00  0.00           C
ATOM   1077  O   LYS B  28     109.220  89.360  92.300  1.00  0.00           O
ATOM   1078  N   GLY B  29     108.660  90.880  93.860  1.00  0.00           N
ATOM   1079  HN  GLY B  29     108.900  91.300  94.740  1.00  0.00           H
ATOM   1080  CA  GLY B  29     107.490  91.440  93.190  1.00  0.00           C
ATOM   1081  HA1 GLY B  29     107.290  92.390  93.650  1.00  0.00           H
ATOM   1082  HA2 GLY B  29     107.700  91.540  92.130  1.00  0.00           H
ATOM   1083  C   GLY B  29     106.230  90.620  93.300  1.00  0.00           C
ATOM   1084  O   GLY B  29     106.060  89.610  92.610  1.00  0.00           O
ATOM   1085  N   ALA B  30     105.280  91.070  94.140  1.00  0.00           N
ATOM   1086  HN  ALA B  30     105.470  91.840  94.750  1.00  0.00           H
ATOM   1087  CA  ALA B  30     103.970  90.470  94.280  1.00  0.00           C
ATOM   1088  HA  ALA B  30     103.780  89.800  93.450  1.00  0.00           H
ATOM   1089  CB  ALA B  30     103.890  89.690  95.610  1.00  0.00           C
ATOM   1090  HB1 ALA B  30     104.670  88.900  95.610  1.00  0.00           H
ATOM   1091  HB2 ALA B  30     104.090  90.360  96.470  1.00  0.00           H
ATOM   1092  HB3 ALA B  30     102.900  89.210  95.740  1.00  0.00           H
ATOM   1093  C   ALA B  30     102.870  91.530  94.260  1.00  0.00           C
ATOM   1094  O   ALA B  30     102.880  92.470  95.070  1.00  0.00           O
ATOM   1095  N   ILE B  31     101.880  91.410  93.350  1.00  0.00           N
ATOM   1096  HN  ILE B  31     101.910  90.670  92.670  1.00  0.00           H
ATOM   1097  CA  ILE B  31     100.750  92.320  93.250  1.00  0.00           C
ATOM   1098  HA  ILE B  31     100.780  93.030  94.060  1.00  0.00           H
ATOM   1099  CB  ILE B  31     100.720  93.120  91.930  1.00  0.00           C
ATOM   1100  HB  ILE B  31     100.710  92.400  91.080  1.00  0.00           H
ATOM   1101  CG2 ILE B  31      99.450  93.990  91.830  1.00  0.00           C
ATOM   1102 HG21 ILE B  31      99.490  94.620  90.920  1.00  0.00           H
ATOM   1103 HG22 ILE B  31      98.530  93.380  91.750  1.00  0.00           H
ATOM   1104 HG23 ILE B  31      99.350  94.660  92.710  1.00  0.00           H
ATOM   1105  CG1 ILE B  31     101.980  94.000  91.790  1.00  0.00           C
ATOM   1106 HG11 ILE B  31     102.400  94.230  92.790  1.00  0.00           H
ATOM   1107 HG12 ILE B  31     101.690  94.970  91.320  1.00  0.00           H
ATOM   1108  CD  ILE B  31     103.060  93.370  90.900  1.00  0.00           C
ATOM   1109  HD1 ILE B  31     103.900  94.070  90.740  1.00  0.00           H
ATOM   1110  HD2 ILE B  31     103.450  92.440  91.360  1.00  0.00           H
ATOM   1111  HD3 ILE B  31     102.630  93.110  89.900  1.00  0.00           H
ATOM   1112  C   ILE B  31      99.450  91.540  93.390  1.00  0.00           C
ATOM   1113  O   ILE B  31      99.230  90.540  92.720  1.00  0.00           O
ATOM   1114  N   ILE B  32      98.550  92.000  94.290  1.00  0.00           N
ATOM   1115  HN  ILE B  32      98.780  92.750  94.900  1.00  0.00           H
ATOM   1116  CA  ILE B  32      97.210  91.440  94.370  1.00  0.00           C
ATOM   1117  HA  ILE B  32      97.030  90.860  93.480  1.00  0.00           H
ATOM   1118  CB  ILE B  32      97.040  90.450  95.520  1.00  0.00           C
ATOM   1119  HB  ILE B  32      97.730  89.610  95.290  1.00  0.00           H
ATOM   1120  CG2 ILE B  32      97.490  91.060  96.870  1.00  0.00           C
ATOM   1121 HG21 ILE B  32      97.380  90.320  97.690  1.00  0.00           H
ATOM   1122 HG22 ILE B  32      98.560  91.370  96.840  1.00  0.00           H
ATOM   1123 HG23 ILE B  32      96.880  91.950  97.130  1.00  0.00           H
ATOM   1124  CG1 ILE B  32      95.610  89.860  95.580  1.00  0.00           C
ATOM   1125 HG11 ILE B  32      95.260  89.710  94.540  1.00  0.00           H
ATOM   1126 HG12 ILE B  32      94.920  90.570  96.080  1.00  0.00           H
ATOM   1127  CD  ILE B  32      95.550  88.500  96.290  1.00  0.00           C
ATOM   1128  HD1 ILE B  32      94.520  88.090  96.250  1.00  0.00           H
ATOM   1129  HD2 ILE B  32      96.230  87.770  95.790  1.00  0.00           H
ATOM   1130  HD3 ILE B  32      95.870  88.590  97.350  1.00  0.00           H
ATOM   1131  C   ILE B  32      96.120  92.500  94.350  1.00  0.00           C
ATOM   1132  O   ILE B  32      95.950  93.310  95.270  1.00  0.00           O
ATOM   1133  N   GLY B  33      95.330  92.520  93.260  1.00  0.00           N
ATOM   1134  HN  GLY B  33      95.580  91.940  92.480  1.00  0.00           H
ATOM   1135  CA  GLY B  33      94.180  93.390  93.070  1.00  0.00           C
ATOM   1136  HA1 GLY B  33      93.590  93.410  93.970  1.00  0.00           H
ATOM   1137  HA2 GLY B  33      94.530  94.360  92.750  1.00  0.00           H
ATOM   1138  C   GLY B  33      93.320  92.840  91.960  1.00  0.00           C
ATOM   1139  O   GLY B  33      93.810  92.440  90.910  1.00  0.00           O
ATOM   1140  N   LEU B  34      92.000  92.760  92.190  1.00  0.00           N
ATOM   1141  HN  LEU B  34      91.640  93.090  93.060  1.00  0.00           H
ATOM   1142  CA  LEU B  34      91.010  92.160  91.310  1.00  0.00           C
ATOM   1143  HA  LEU B  34      91.350  91.160  91.100  1.00  0.00           H
ATOM   1144  CB  LEU B  34      89.650  92.120  92.040  1.00  0.00           C
ATOM   1145  HB1 LEU B  34      88.980  92.940  91.720  1.00  0.00           H
ATOM   1146  HB2 LEU B  34      89.860  92.290  93.120  1.00  0.00           H
ATOM   1147  CG  LEU B  34      88.910  90.770  92.000  1.00  0.00           C
ATOM   1148  HG  LEU B  34      88.770  90.470  90.930  1.00  0.00           H
ATOM   1149  CD1 LEU B  34      89.690  89.670  92.740  1.00  0.00           C
ATOM   1150 HD11 LEU B  34      89.090  88.740  92.770  1.00  0.00           H
ATOM   1151 HD12 LEU B  34      90.660  89.470  92.260  1.00  0.00           H
ATOM   1152 HD13 LEU B  34      89.870  89.980  93.790  1.00  0.00           H
ATOM   1153  CD2 LEU B  34      87.540  90.920  92.650  1.00  0.00           C
ATOM   1154 HD21 LEU B  34      86.940  89.990  92.540  1.00  0.00           H
ATOM   1155 HD22 LEU B  34      87.640  91.140  93.730  1.00  0.00           H
ATOM   1156 HD23 LEU B  34      86.980  91.760  92.180  1.00  0.00           H
ATOM   1157  C   LEU B  34      90.880  92.860  89.960  1.00  0.00           C
ATOM   1158  O   LEU B  34      90.760  92.220  88.920  1.00  0.00           O
ATOM   1159  N   MET B  35      90.940  94.210  89.990  1.00  0.00           N
ATOM   1160  HN  MET B  35      91.010  94.680  90.860  1.00  0.00           H
ATOM   1161  CA  MET B  35      91.120  95.030  88.810  1.00  0.00           C
ATOM   1162  HA  MET B  35      91.140  94.410  87.920  1.00  0.00           H
ATOM   1163  CB  MET B  35      90.020  96.110  88.620  1.00  0.00           C
ATOM   1164  HB1 MET B  35      90.280  96.700  87.710  1.00  0.00           H
ATOM   1165  HB2 MET B  35      90.020  96.820  89.480  1.00  0.00           H
ATOM   1166  CG  MET B  35      88.600  95.540  88.470  1.00  0.00           C
ATOM   1167  HG1 MET B  35      88.220  95.300  89.490  1.00  0.00           H
ATOM   1168  HG2 MET B  35      88.650  94.580  87.920  1.00  0.00           H
ATOM   1169  SD  MET B  35      87.440  96.650  87.620  1.00  0.00           S
ATOM   1170  CE  MET B  35      88.090  96.480  85.930  1.00  0.00           C
ATOM   1171  HE1 MET B  35      87.490  97.090  85.220  1.00  0.00           H
ATOM   1172  HE2 MET B  35      89.140  96.810  85.860  1.00  0.00           H
ATOM   1173  HE3 MET B  35      88.040  95.420  85.590  1.00  0.00           H
ATOM   1174  C   MET B  35      92.450  95.720  88.920  1.00  0.00           C
ATOM   1175  O   MET B  35      92.740  96.400  89.900  1.00  0.00           O
ATOM   1176  N   VAL B  36      93.300  95.540  87.890  1.00  0.00           N
ATOM   1177  HN  VAL B  36      93.030  95.010  87.090  1.00  0.00           H
ATOM   1178  CA  VAL B  36      94.650  96.050  87.850  1.00  0.00           C
ATOM   1179  HA  VAL B  36      94.690  97.000  88.370  1.00  0.00           H
ATOM   1180  CB  VAL B  36      95.710  95.100  88.430  1.00  0.00           C
ATOM   1181  HB  VAL B  36      96.730  95.370  88.060  1.00  0.00           H
ATOM   1182  CG1 VAL B  36      95.750  95.220  89.970  1.00  0.00           C
ATOM   1183 HG11 VAL B  36      96.550  94.570  90.390  1.00  0.00           H
ATOM   1184 HG12 VAL B  36      95.960  96.270  90.260  1.00  0.00           H
ATOM   1185 HG13 VAL B  36      94.780  94.920  90.410  1.00  0.00           H
ATOM   1186  CG2 VAL B  36      95.400  93.650  88.010  1.00  0.00           C
ATOM   1187 HG21 VAL B  36      96.240  92.980  88.280  1.00  0.00           H
ATOM   1188 HG22 VAL B  36      94.490  93.270  88.530  1.00  0.00           H
ATOM   1189 HG23 VAL B  36      95.230  93.590  86.920  1.00  0.00           H
ATOM   1190  C   VAL B  36      94.990  96.320  86.400  1.00  0.00           C
ATOM   1191  O   VAL B  36      94.490  95.680  85.480  1.00  0.00           O
ATOM   1192  N   GLY B  37      95.870  97.310  86.150  1.00  0.00           N
ATOM   1193  HN  GLY B  37      96.270  97.860  86.880  1.00  0.00           H
ATOM   1194  CA  GLY B  37      96.270  97.610  84.790  1.00  0.00           C
ATOM   1195  HA1 GLY B  37      96.760  96.750  84.370  1.00  0.00           H
ATOM   1196  HA2 GLY B  37      95.410  97.940  84.240  1.00  0.00           H
ATOM   1197  C   GLY B  37      97.250  98.740  84.800  1.00  0.00           C
ATOM   1198  O   GLY B  37      97.270  99.540  85.730  1.00  0.00           O
ATOM   1199  N   GLY B  38      98.120  98.790  83.780  1.00  0.00           N
ATOM   1200  HN  GLY B  38      98.030  98.160  83.010  1.00  0.00           H
ATOM   1201  CA  GLY B  38      99.290  99.660  83.780  1.00  0.00           C
ATOM   1202  HA1 GLY B  38      99.760  99.570  82.810  1.00  0.00           H
ATOM   1203  HA2 GLY B  38      98.980 100.670  84.000  1.00  0.00           H
ATOM   1204  C   GLY B  38     100.300  99.250  84.820  1.00  0.00           C
ATOM   1205  O   GLY B  38     100.980 100.080  85.420  1.00  0.00           O
ATOM   1206  N   VAL B  39     100.430  97.930  85.050  1.00  0.00           N
ATOM   1207  HN  VAL B  39      99.930  97.270  84.480  1.00  0.00           H
ATOM   1208  CA  VAL B  39     101.290  97.360  86.070  1.00  0.00           C
ATOM   1209  HA  VAL B  39     101.620  98.150  86.720  1.00  0.00           H
ATOM   1210  CB  VAL B  39     100.540  96.370  86.980  1.00  0.00           C
ATOM   1211  HB  VAL B  39      99.840  96.970  87.610  1.00  0.00           H
ATOM   1212  CG1 VAL B  39      99.680  95.390  86.160  1.00  0.00           C
ATOM   1213 HG11 VAL B  39      99.170  94.670  86.840  1.00  0.00           H
ATOM   1214 HG12 VAL B  39      98.880  95.910  85.590  1.00  0.00           H
ATOM   1215 HG13 VAL B  39     100.300  94.810  85.450  1.00  0.00           H
ATOM   1216  CG2 VAL B  39     101.500  95.610  87.920  1.00  0.00           C
ATOM   1217 HG21 VAL B  39     100.920  95.050  88.690  1.00  0.00           H
ATOM   1218 HG22 VAL B  39     102.100  94.860  87.350  1.00  0.00           H
ATOM   1219 HG23 VAL B  39     102.190  96.300  88.430  1.00  0.00           H
ATOM   1220  C   VAL B  39     102.540  96.760  85.450  1.00  0.00           C
ATOM   1221  O   VAL B  39     102.480  96.030  84.470  1.00  0.00           O
ATOM   1222  N   VAL B  40     103.730  97.070  86.000  1.00  0.00           N
ATOM   1223  HN  VAL B  40     103.780  97.720  86.760  1.00  0.00           H
ATOM   1224  CA  VAL B  40     104.980  96.470  85.530  1.00  0.00           C
ATOM   1225  HA  VAL B  40     104.750  95.640  84.880  1.00  0.00           H
ATOM   1226  CB  VAL B  40     105.860  97.400  84.690  1.00  0.00           C
ATOM   1227  HB  VAL B  40     106.770  96.840  84.360  1.00  0.00           H
ATOM   1228  CG1 VAL B  40     105.100  97.830  83.430  1.00  0.00           C
ATOM   1229 HG11 VAL B  40     105.760  98.400  82.750  1.00  0.00           H
ATOM   1230 HG12 VAL B  40     104.690  96.960  82.880  1.00  0.00           H
ATOM   1231 HG13 VAL B  40     104.250  98.490  83.700  1.00  0.00           H
ATOM   1232  CG2 VAL B  40     106.310  98.640  85.480  1.00  0.00           C
ATOM   1233 HG21 VAL B  40     106.820  99.350  84.800  1.00  0.00           H
ATOM   1234 HG22 VAL B  40     105.420  99.150  85.900  1.00  0.00           H
ATOM   1235 HG23 VAL B  40     107.000  98.380  86.310  1.00  0.00           H
ATOM   1236  C   VAL B  40     105.760  95.880  86.690  1.00  0.00           C
ATOM   1237  O   VAL B  40     106.000  96.520  87.710  1.00  0.00           O
ATOM   1238  N   ILE B  41     106.200  94.610  86.550  1.00  0.00           N
ATOM   1239  HN  ILE B  41     105.930  94.060  85.760  1.00  0.00           H
ATOM   1240  CA  ILE B  41     107.220  94.050  87.420  1.00  0.00           C
ATOM   1241  HA  ILE B  41     107.360  94.680  88.280  1.00  0.00           H
ATOM   1242  CB  ILE B  41     106.960  92.630  87.940  1.00  0.00           C
ATOM   1243  HB  ILE B  41     106.840  91.930  87.080  1.00  0.00           H
ATOM   1244  CG2 ILE B  41     108.140  92.170  88.830  1.00  0.00           C
ATOM   1245 HG21 ILE B  41     107.930  91.170  89.250  1.00  0.00           H
ATOM   1246 HG22 ILE B  41     109.080  92.100  88.240  1.00  0.00           H
ATOM   1247 HG23 ILE B  41     108.290  92.890  89.670  1.00  0.00           H
ATOM   1248  CG1 ILE B  41     105.640  92.600  88.750  1.00  0.00           C
ATOM   1249 HG11 ILE B  41     104.820  92.980  88.100  1.00  0.00           H
ATOM   1250 HG12 ILE B  41     105.720  93.290  89.620  1.00  0.00           H
ATOM   1251  CD  ILE B  41     105.260  91.200  89.250  1.00  0.00           C
ATOM   1252  HD1 ILE B  41     104.190  91.180  89.570  1.00  0.00           H
ATOM   1253  HD2 ILE B  41     105.370  90.450  88.430  1.00  0.00           H
ATOM   1254  HD3 ILE B  41     105.880  90.890  90.110  1.00  0.00           H
ATOM   1255  C   ILE B  41     108.510  94.060  86.630  1.00  0.00           C
ATOM   1256  O   ILE B  41     108.730  93.240  85.740  1.00  0.00           O
ATOM   1257  N   ALA B  42     109.410  95.000  86.980  1.00  0.00           N
ATOM   1258  HN  ALA B  42     109.200  95.660  87.700  1.00  0.00           H
ATOM   1259  CA  ALA B  42     110.720  95.110  86.370  1.00  0.00           C
ATOM   1260  HA  ALA B  42     110.640  94.890  85.310  1.00  0.00           H
ATOM   1261  CB  ALA B  42     111.230  96.540  86.570  1.00  0.00           C
ATOM   1262  HB1 ALA B  42     110.520  97.260  86.100  1.00  0.00           H
ATOM   1263  HB2 ALA B  42     111.330  96.800  87.640  1.00  0.00           H
ATOM   1264  HB3 ALA B  42     112.220  96.690  86.070  1.00  0.00           H
ATOM   1265  C   ALA B  42     111.690  94.110  86.980  1.00  0.00           C
ATOM   1266  O   ALA B  42     112.670  93.690  86.360  1.00  0.00           O
ATOM   1267  N   NME B  43     111.430  93.680  88.220  1.00  0.00           N
ATOM   1268  HN  NME B  43     110.650  94.070  88.710  1.00  0.00           H
ATOM   1269  CH3 NME B  43     112.250  92.690  88.880  1.00  0.00           C
ATOM   1270 HH31 NME B  43     113.320  92.960  88.820  1.00  0.00           H
ATOM   1271 HH32 NME B  43     111.960  92.610  89.950  1.00  0.00           H
ATOM   1272 HH33 NME B  43     112.110  91.690  88.410  1.00  0.00           H
ATOM   1273  CH3 ACE C   0      86.250  34.030  93.950  1.00  0.00           C
ATOM   1274 HH31 ACE C   0      85.240  33.580  94.060  1.00  0.00           H
ATOM   1275 HH32 ACE C   0      86.820  33.470  93.170  1.00  0.00           H
ATOM   1276 HH33 ACE C   0      86.790  33.950  94.910  1.00  0.00           H
ATOM   1277  C   ACE C   0      86.140  35.450  93.560  1.00  0.00           C
ATOM   1278  O   ACE C   0      87.040  36.230  93.830  1.00  0.00           O
ATOM   1279  N   ASP C   1      85.030  35.800  92.890  1.00  0.00           N
ATOM   1280  HN  ASP C   1      84.350  35.110  92.680  1.00  0.00           H
ATOM   1281  CA  ASP C   1      84.710  37.140  92.470  1.00  0.00           C
ATOM   1282  HA  ASP C   1      85.540  37.500  91.890  1.00  0.00           H
ATOM   1283  CB  ASP C   1      83.420  37.100  91.600  1.00  0.00           C
ATOM   1284  HB1 ASP C   1      82.520  36.980  92.240  1.00  0.00           H
ATOM   1285  HB2 ASP C   1      83.490  36.220  90.920  1.00  0.00           H
ATOM   1286  CG  ASP C   1      83.270  38.320  90.720  1.00  0.00           C
ATOM   1287  OD1 ASP C   1      84.290  38.750  90.130  1.00  0.00           O
ATOM   1288  OD2 ASP C   1      82.110  38.780  90.550  1.00  0.00           O
ATOM   1289  C   ASP C   1      84.530  38.110  93.650  1.00  0.00           C
ATOM   1290  O   ASP C   1      84.020  37.730  94.710  1.00  0.00           O
ATOM   1291  N   ALA C   2      84.970  39.370  93.500  1.00  0.00           N
ATOM   1292  HN  ALA C   2      85.410  39.660  92.640  1.00  0.00           H
ATOM   1293  CA  ALA C   2      84.940  40.340  94.580  1.00  0.00           C
ATOM   1294  HA  ALA C   2      83.980  40.290  95.070  1.00  0.00           H
ATOM   1295  CB  ALA C   2      86.070  40.030  95.590  1.00  0.00           C
ATOM   1296  HB1 ALA C   2      85.960  39.000  95.980  1.00  0.00           H
ATOM   1297  HB2 ALA C   2      87.060  40.110  95.100  1.00  0.00           H
ATOM   1298  HB3 ALA C   2      86.030  40.730  96.450  1.00  0.00           H
ATOM   1299  C   ALA C   2      85.070  41.760  94.060  1.00  0.00           C
ATOM   1300  O   ALA C   2      86.000  42.490  94.420  1.00  0.00           O
ATOM   1301  N   GLU C   3      84.140  42.210  93.200  1.00  0.00           N
ATOM   1302  HN  GLU C   3      83.400  41.610  92.900  1.00  0.00           H
ATOM   1303  CA  GLU C   3      84.080  43.590  92.740  1.00  0.00           C
ATOM   1304  HA  GLU C   3      85.090  43.900  92.470  1.00  0.00           H
ATOM   1305  CB  GLU C   3      83.220  43.710  91.450  1.00  0.00           C
ATOM   1306  HB1 GLU C   3      82.270  43.150  91.630  1.00  0.00           H
ATOM   1307  HB2 GLU C   3      83.760  43.190  90.630  1.00  0.00           H
ATOM   1308  CG  GLU C   3      82.850  45.160  91.010  1.00  0.00           C
ATOM   1309  HG1 GLU C   3      83.770  45.750  90.820  1.00  0.00           H
ATOM   1310  HG2 GLU C   3      82.250  45.670  91.790  1.00  0.00           H
ATOM   1311  CD  GLU C   3      82.010  45.160  89.750  1.00  0.00           C
ATOM   1312  OE1 GLU C   3      80.760  45.260  89.840  1.00  0.00           O
ATOM   1313  OE2 GLU C   3      82.590  45.050  88.640  1.00  0.00           O
ATOM   1314  C   GLU C   3      83.590  44.590  93.790  1.00  0.00           C
ATOM   1315  O   GLU C   3      82.470  44.470  94.280  1.00  0.00           O
ATOM   1316  N   PHE C   4      84.410  45.600  94.150  1.00  0.00           N
ATOM   1317  HN  PHE C   4      85.360  45.630  93.810  1.00  0.00           H
ATOM   1318  CA  PHE C   4      84.010  46.630  95.090  1.00  0.00           C
ATOM   1319  HA  PHE C   4      82.950  46.530  95.310  1.00  0.00           H
ATOM   1320  CB  PHE C   4      84.780  46.530  96.440  1.00  0.00           C
ATOM   1321  HB1 PHE C   4      84.430  47.290  97.160  1.00  0.00           H
ATOM   1322  HB2 PHE C   4      85.870  46.680  96.260  1.00  0.00           H
ATOM   1323  CG  PHE C   4      84.560  45.170  97.060  1.00  0.00           C
ATOM   1324  CD1 PHE C   4      85.630  44.280  97.240  1.00  0.00           C
ATOM   1325  HD1 PHE C   4      86.620  44.570  96.920  1.00  0.00           H
ATOM   1326  CE1 PHE C   4      85.420  43.010  97.790  1.00  0.00           C
ATOM   1327  HE1 PHE C   4      86.260  42.340  97.910  1.00  0.00           H
ATOM   1328  CZ  PHE C   4      84.140  42.620  98.180  1.00  0.00           C
ATOM   1329  HZ  PHE C   4      83.970  41.630  98.590  1.00  0.00           H
ATOM   1330  CD2 PHE C   4      83.280  44.770  97.480  1.00  0.00           C
ATOM   1331  HD2 PHE C   4      82.450  45.450  97.350  1.00  0.00           H
ATOM   1332  CE2 PHE C   4      83.070  43.500  98.030  1.00  0.00           C
ATOM   1333  HE2 PHE C   4      82.070  43.210  98.330  1.00  0.00           H
ATOM   1334  C   PHE C   4      84.170  48.030  94.490  1.00  0.00           C
ATOM   1335  O   PHE C   4      85.280  48.530  94.290  1.00  0.00           O
ATOM   1336  N   ARG C   5      83.040  48.720  94.230  1.00  0.00           N
ATOM   1337  HN  ARG C   5      82.160  48.300  94.450  1.00  0.00           H
ATOM   1338  CA  ARG C   5      82.990  50.060  93.660  1.00  0.00           C
ATOM   1339  HA  ARG C   5      83.990  50.410  93.470  1.00  0.00           H
ATOM   1340  CB  ARG C   5      82.150  50.090  92.360  1.00  0.00           C
ATOM   1341  HB1 ARG C   5      81.070  49.940  92.600  1.00  0.00           H
ATOM   1342  HB2 ARG C   5      82.460  49.220  91.730  1.00  0.00           H
ATOM   1343  CG  ARG C   5      82.340  51.370  91.510  1.00  0.00           C
ATOM   1344  HG1 ARG C   5      83.400  51.370  91.160  1.00  0.00           H
ATOM   1345  HG2 ARG C   5      82.190  52.260  92.150  1.00  0.00           H
ATOM   1346  CD  ARG C   5      81.400  51.490  90.300  1.00  0.00           C
ATOM   1347  HD1 ARG C   5      80.350  51.630  90.640  1.00  0.00           H
ATOM   1348  HD2 ARG C   5      81.480  50.580  89.660  1.00  0.00           H
ATOM   1349  NE  ARG C   5      81.840  52.690  89.530  1.00  0.00           N
ATOM   1350  HE  ARG C   5      82.680  53.170  89.820  1.00  0.00           H
ATOM   1351  CZ  ARG C   5      81.410  52.980  88.300  1.00  0.00           C
ATOM   1352  NH1 ARG C   5      80.370  52.390  87.770  1.00  0.00           N
ATOM   1353 HH11 ARG C   5      79.740  51.860  88.350  1.00  0.00           H
ATOM   1354 HH12 ARG C   5      80.230  52.450  86.770  1.00  0.00           H
ATOM   1355  NH2 ARG C   5      82.050  53.870  87.570  1.00  0.00           N
ATOM   1356 HH21 ARG C   5      82.800  54.400  87.970  1.00  0.00           H
ATOM   1357 HH22 ARG C   5      81.640  54.170  86.710  1.00  0.00           H
ATOM   1358  C   ARG C   5      82.340  50.960  94.700  1.00  0.00           C
ATOM   1359  O   ARG C   5      81.400  50.550  95.380  1.00  0.00           O
ATOM   1360  N   HIS C   6      82.850  52.200  94.890  1.00  0.00           N
ATOM   1361  HN  HIS C   6      83.590  52.530  94.290  1.00  0.00           H
ATOM   1362  CA  HIS C   6      82.380  53.080  95.950  1.00  0.00           C
ATOM   1363  HA  HIS C   6      81.300  53.140  95.870  1.00  0.00           H
ATOM   1364  CB  HIS C   6      82.750  52.550  97.370  1.00  0.00           C
ATOM   1365  HB1 HIS C   6      82.980  53.350  98.090  1.00  0.00           H
ATOM   1366  HB2 HIS C   6      83.660  51.920  97.280  1.00  0.00           H
ATOM   1367  ND1 HIS C   6      80.490  52.390  98.370  1.00  0.00           N
ATOM   1368  CG  HIS C   6      81.660  51.760  98.010  1.00  0.00           C
ATOM   1369  CE1 HIS C   6      79.750  51.460  98.940  1.00  0.00           C
ATOM   1370  HE1 HIS C   6      78.730  51.590  99.310  1.00  0.00           H
ATOM   1371  NE2 HIS C   6      80.400  50.280  99.000  1.00  0.00           N
ATOM   1372  HE2 HIS C   6      80.050  49.410  99.380  1.00  0.00           H
ATOM   1373  CD2 HIS C   6      81.630  50.460  98.410  1.00  0.00           C
ATOM   1374  HD2 HIS C   6      82.400  49.700  98.320  1.00  0.00           H
ATOM   1375  C   HIS C   6      82.860  54.510  95.780  1.00  0.00           C
ATOM   1376  O   HIS C   6      83.610  55.040  96.610  1.00  0.00           O
ATOM   1377  N   ASP C   7      82.430  55.210  94.710  1.00  0.00           N
ATOM   1378  HN  ASP C   7      81.820  54.790  94.030  1.00  0.00           H
ATOM   1379  CA  ASP C   7      82.710  56.620  94.500  1.00  0.00           C
ATOM   1380  HA  ASP C   7      83.790  56.710  94.580  1.00  0.00           H
ATOM   1381  CB  ASP C   7      82.270  57.030  93.070  1.00  0.00           C
ATOM   1382  HB1 ASP C   7      81.160  57.120  93.020  1.00  0.00           H
ATOM   1383  HB2 ASP C   7      82.580  56.240  92.350  1.00  0.00           H
ATOM   1384  CG  ASP C   7      82.900  58.320  92.610  1.00  0.00           C
ATOM   1385  OD1 ASP C   7      83.930  58.740  93.190  1.00  0.00           O
ATOM   1386  OD2 ASP C   7      82.420  58.900  91.600  1.00  0.00           O
ATOM   1387  C   ASP C   7      82.110  57.540  95.590  1.00  0.00           C
ATOM   1388  O   ASP C   7      81.080  57.240  96.180  1.00  0.00           O
ATOM   1389  N   SER C   8      82.760  58.690  95.900  1.00  0.00           N
ATOM   1390  HN  SER C   8      83.570  58.960  95.370  1.00  0.00           H
ATOM   1391  CA  SER C   8      82.200  59.650  96.840  1.00  0.00           C
ATOM   1392  HA  SER C   8      81.120  59.590  96.760  1.00  0.00           H
ATOM   1393  CB  SER C   8      82.560  59.370  98.340  1.00  0.00           C
ATOM   1394  HB1 SER C   8      82.480  58.280  98.520  1.00  0.00           H
ATOM   1395  HB2 SER C   8      81.780  59.860  98.970  1.00  0.00           H
ATOM   1396  OG  SER C   8      83.830  59.860  98.780  1.00  0.00           O
ATOM   1397  HG1 SER C   8      84.510  59.520  98.160  1.00  0.00           H
ATOM   1398  C   SER C   8      82.570  61.070  96.450  1.00  0.00           C
ATOM   1399  O   SER C   8      83.690  61.360  96.040  1.00  0.00           O
ATOM   1400  N   GLY C   9      81.610  62.000  96.570  1.00  0.00           N
ATOM   1401  HN  GLY C   9      80.690  61.750  96.870  1.00  0.00           H
ATOM   1402  CA  GLY C   9      81.820  63.400  96.230  1.00  0.00           C
ATOM   1403  HA1 GLY C   9      82.790  63.710  96.580  1.00  0.00           H
ATOM   1404  HA2 GLY C   9      81.690  63.510  95.160  1.00  0.00           H
ATOM   1405  C   GLY C   9      80.800  64.280  96.900  1.00  0.00           C
ATOM   1406  O   GLY C   9      79.600  64.010  96.870  1.00  0.00           O
ATOM   1407  N   TYR C  10      81.270  65.370  97.540  1.00  0.00           N
ATOM   1408  HN  TYR C  10      82.260  65.560  97.530  1.00  0.00           H
ATOM   1409  CA  TYR C  10      80.470  66.200  98.420  1.00  0.00           C
ATOM   1410  HA  TYR C  10      79.420  66.040  98.220  1.00  0.00           H
ATOM   1411  CB  TYR C  10      80.780  65.900  99.910  1.00  0.00           C
ATOM   1412  HB1 TYR C  10      80.100  66.460 100.590  1.00  0.00           H
ATOM   1413  HB2 TYR C  10      81.830  66.170 100.150  1.00  0.00           H
ATOM   1414  CG  TYR C  10      80.590  64.430 100.190  1.00  0.00           C
ATOM   1415  CD1 TYR C  10      79.320  63.850 100.050  1.00  0.00           C
ATOM   1416  HD1 TYR C  10      78.480  64.460  99.750  1.00  0.00           H
ATOM   1417  CE1 TYR C  10      79.130  62.470 100.270  1.00  0.00           C
ATOM   1418  HE1 TYR C  10      78.150  62.030 100.160  1.00  0.00           H
ATOM   1419  CZ  TYR C  10      80.220  61.690 100.650  1.00  0.00           C
ATOM   1420  OH  TYR C  10      80.040  60.320 100.910  1.00  0.00           O
ATOM   1421  HH  TYR C  10      79.630  59.940 100.100  1.00  0.00           H
ATOM   1422  CD2 TYR C  10      81.670  63.620 100.550  1.00  0.00           C
ATOM   1423  HD2 TYR C  10      82.660  64.050 100.620  1.00  0.00           H
ATOM   1424  CE2 TYR C  10      81.490  62.250 100.780  1.00  0.00           C
ATOM   1425  HE2 TYR C  10      82.330  61.630 101.030  1.00  0.00           H
ATOM   1426  C   TYR C  10      80.730  67.680  98.160  1.00  0.00           C
ATOM   1427  O   TYR C  10      80.600  68.520  99.050  1.00  0.00           O
ATOM   1428  N   GLU C  11      81.090  68.030  96.910  1.00  0.00           N
ATOM   1429  HN  GLU C  11      81.220  67.310  96.220  1.00  0.00           H
ATOM   1430  CA  GLU C  11      81.280  69.400  96.430  1.00  0.00           C
ATOM   1431  HA  GLU C  11      82.110  69.800  96.970  1.00  0.00           H
ATOM   1432  CB  GLU C  11      81.670  69.360  94.920  1.00  0.00           C
ATOM   1433  HB1 GLU C  11      81.150  70.150  94.360  1.00  0.00           H
ATOM   1434  HB2 GLU C  11      81.270  68.410  94.510  1.00  0.00           H
ATOM   1435  CG  GLU C  11      83.200  69.440  94.580  1.00  0.00           C
ATOM   1436  HG1 GLU C  11      83.500  70.500  94.630  1.00  0.00           H
ATOM   1437  HG2 GLU C  11      83.340  69.120  93.530  1.00  0.00           H
ATOM   1438  CD  GLU C  11      84.200  68.680  95.430  1.00  0.00           C
ATOM   1439  OE1 GLU C  11      85.040  69.320  96.130  1.00  0.00           O
ATOM   1440  OE2 GLU C  11      84.250  67.420  95.330  1.00  0.00           O
ATOM   1441  C   GLU C  11      80.100  70.350  96.700  1.00  0.00           C
ATOM   1442  O   GLU C  11      78.940  69.980  96.590  1.00  0.00           O
ATOM   1443  N   VAL C  12      80.390  71.620  97.100  1.00  0.00           N
ATOM   1444  HN  VAL C  12      81.320  71.970  97.040  1.00  0.00           H
ATOM   1445  CA  VAL C  12      79.420  72.600  97.610  1.00  0.00           C
ATOM   1446  HA  VAL C  12      78.420  72.210  97.470  1.00  0.00           H
ATOM   1447  CB  VAL C  12      79.640  72.840  99.100  1.00  0.00           C
ATOM   1448  HB  VAL C  12      79.610  71.840  99.600  1.00  0.00           H
ATOM   1449  CG1 VAL C  12      81.030  73.450  99.380  1.00  0.00           C
ATOM   1450 HG11 VAL C  12      81.170  73.600 100.470  1.00  0.00           H
ATOM   1451 HG12 VAL C  12      81.850  72.790  99.020  1.00  0.00           H
ATOM   1452 HG13 VAL C  12      81.140  74.440  98.880  1.00  0.00           H
ATOM   1453  CG2 VAL C  12      78.520  73.700  99.720  1.00  0.00           C
ATOM   1454 HG21 VAL C  12      78.670  73.780 100.820  1.00  0.00           H
ATOM   1455 HG22 VAL C  12      78.530  74.730  99.300  1.00  0.00           H
ATOM   1456 HG23 VAL C  12      77.530  73.240  99.530  1.00  0.00           H
ATOM   1457  C   VAL C  12      79.510  73.900  96.810  1.00  0.00           C
ATOM   1458  O   VAL C  12      80.580  74.270  96.340  1.00  0.00           O
ATOM   1459  N   HIS C  13      78.390  74.640  96.610  1.00  0.00           N
ATOM   1460  HN  HIS C  13      77.520  74.400  97.040  1.00  0.00           H
ATOM   1461  CA  HIS C  13      78.290  75.830  95.760  1.00  0.00           C
ATOM   1462  HA  HIS C  13      78.750  75.580  94.810  1.00  0.00           H
ATOM   1463  CB  HIS C  13      76.810  76.200  95.480  1.00  0.00           C
ATOM   1464  HB1 HIS C  13      76.360  75.400  94.860  1.00  0.00           H
ATOM   1465  HB2 HIS C  13      76.730  77.130  94.890  1.00  0.00           H
ATOM   1466  ND1 HIS C  13      75.460  75.190  97.340  1.00  0.00           N
ATOM   1467  CG  HIS C  13      75.960  76.330  96.710  1.00  0.00           C
ATOM   1468  CE1 HIS C  13      74.610  75.650  98.240  1.00  0.00           C
ATOM   1469  HE1 HIS C  13      73.990  75.030  98.890  1.00  0.00           H
ATOM   1470  NE2 HIS C  13      74.540  77.000  98.240  1.00  0.00           N
ATOM   1471  HE2 HIS C  13      73.950  77.560  98.820  1.00  0.00           H
ATOM   1472  CD2 HIS C  13      75.400  77.440  97.250  1.00  0.00           C
ATOM   1473  HD2 HIS C  13      75.540  78.480  96.990  1.00  0.00           H
ATOM   1474  C   HIS C  13      79.020  77.080  96.250  1.00  0.00           C
ATOM   1475  O   HIS C  13      78.460  78.160  96.400  1.00  0.00           O
ATOM   1476  N   HIS C  14      80.340  76.950  96.460  1.00  0.00           N
ATOM   1477  HN  HIS C  14      80.740  76.050  96.290  1.00  0.00           H
ATOM   1478  CA  HIS C  14      81.220  77.940  97.020  1.00  0.00           C
ATOM   1479  HA  HIS C  14      80.740  78.910  96.990  1.00  0.00           H
ATOM   1480  CB  HIS C  14      81.600  77.590  98.480  1.00  0.00           C
ATOM   1481  HB1 HIS C  14      82.400  78.250  98.850  1.00  0.00           H
ATOM   1482  HB2 HIS C  14      81.970  76.550  98.520  1.00  0.00           H
ATOM   1483  ND1 HIS C  14      79.660  78.850  99.390  1.00  0.00           N
ATOM   1484  CG  HIS C  14      80.440  77.700  99.420  1.00  0.00           C
ATOM   1485  CE1 HIS C  14      78.720  78.630 100.290  1.00  0.00           C
ATOM   1486  HE1 HIS C  14      77.900  79.310 100.520  1.00  0.00           H
ATOM   1487  NE2 HIS C  14      78.870  77.440 100.900  1.00  0.00           N
ATOM   1488  HE2 HIS C  14      78.300  77.090 101.670  1.00  0.00           H
ATOM   1489  CD2 HIS C  14      79.980  76.840 100.350  1.00  0.00           C
ATOM   1490  HD2 HIS C  14      80.360  75.870 100.660  1.00  0.00           H
ATOM   1491  C   HIS C  14      82.460  78.050  96.190  1.00  0.00           C
ATOM   1492  O   HIS C  14      82.750  77.200  95.340  1.00  0.00           O
ATOM   1493  N   GLN C  15      83.240  79.120  96.400  1.00  0.00           N
ATOM   1494  HN  GLN C  15      83.050  79.760  97.150  1.00  0.00           H
ATOM   1495  CA  GLN C  15      84.390  79.450  95.580  1.00  0.00           C
ATOM   1496  HA  GLN C  15      84.520  78.680  94.830  1.00  0.00           H
ATOM   1497  CB  GLN C  15      84.190  80.810  94.870  1.00  0.00           C
ATOM   1498  HB1 GLN C  15      83.260  80.710  94.270  1.00  0.00           H
ATOM   1499  HB2 GLN C  15      85.010  80.980  94.140  1.00  0.00           H
ATOM   1500  CG  GLN C  15      84.010  82.020  95.810  1.00  0.00           C
ATOM   1501  HG1 GLN C  15      83.750  81.690  96.830  1.00  0.00           H
ATOM   1502  HG2 GLN C  15      83.170  82.640  95.450  1.00  0.00           H
ATOM   1503  CD  GLN C  15      85.280  82.880  95.920  1.00  0.00           C
ATOM   1504  OE1 GLN C  15      86.410  82.410  95.840  1.00  0.00           O
ATOM   1505  NE2 GLN C  15      85.090  84.210  96.100  1.00  0.00           N
ATOM   1506 HE21 GLN C  15      84.190  84.610  95.950  1.00  0.00           H
ATOM   1507 HE22 GLN C  15      85.900  84.780  96.150  1.00  0.00           H
ATOM   1508  C   GLN C  15      85.660  79.440  96.410  1.00  0.00           C
ATOM   1509  O   GLN C  15      85.700  79.890  97.560  1.00  0.00           O
ATOM   1510  N   LYS C  16      86.730  78.870  95.840  1.00  0.00           N
ATOM   1511  HN  LYS C  16      86.660  78.460  94.930  1.00  0.00           H
ATOM   1512  CA  LYS C  16      88.020  78.860  96.480  1.00  0.00           C
ATOM   1513  HA  LYS C  16      88.070  79.670  97.190  1.00  0.00           H
ATOM   1514  CB  LYS C  16      88.300  77.500  97.200  1.00  0.00           C
ATOM   1515  HB1 LYS C  16      89.300  77.530  97.670  1.00  0.00           H
ATOM   1516  HB2 LYS C  16      88.300  76.700  96.430  1.00  0.00           H
ATOM   1517  CG  LYS C  16      87.250  77.130  98.260  1.00  0.00           C
ATOM   1518  HG1 LYS C  16      86.240  77.070  97.780  1.00  0.00           H
ATOM   1519  HG2 LYS C  16      87.190  77.950  99.020  1.00  0.00           H
ATOM   1520  CD  LYS C  16      87.510  75.790  98.960  1.00  0.00           C
ATOM   1521  HD1 LYS C  16      87.550  75.000  98.190  1.00  0.00           H
ATOM   1522  HD2 LYS C  16      88.510  75.840  99.460  1.00  0.00           H
ATOM   1523  CE  LYS C  16      86.420  75.440  99.990  1.00  0.00           C
ATOM   1524  HE1 LYS C  16      85.430  75.380  99.490  1.00  0.00           H
ATOM   1525  HE2 LYS C  16      86.380  76.230 100.780  1.00  0.00           H
ATOM   1526  NZ  LYS C  16      86.690  74.150 100.640  1.00  0.00           N
ATOM   1527  HZ1 LYS C  16      85.970  73.930 101.370  1.00  0.00           H
ATOM   1528  HZ2 LYS C  16      86.750  73.360  99.960  1.00  0.00           H
ATOM   1529  HZ3 LYS C  16      87.620  74.180 101.140  1.00  0.00           H
ATOM   1530  C   LYS C  16      89.090  79.140  95.450  1.00  0.00           C
ATOM   1531  O   LYS C  16      89.190  78.440  94.430  1.00  0.00           O
ATOM   1532  N   LEU C  17      89.920  80.180  95.670  1.00  0.00           N
ATOM   1533  HN  LEU C  17      89.780  80.800  96.450  1.00  0.00           H
ATOM   1534  CA  LEU C  17      91.010  80.540  94.790  1.00  0.00           C
ATOM   1535  HA  LEU C  17      91.080  79.850  93.970  1.00  0.00           H
ATOM   1536  CB  LEU C  17      90.780  81.970  94.240  1.00  0.00           C
ATOM   1537  HB1 LEU C  17      91.140  82.740  94.970  1.00  0.00           H
ATOM   1538  HB2 LEU C  17      89.680  82.120  94.160  1.00  0.00           H
ATOM   1539  CG  LEU C  17      91.370  82.260  92.850  1.00  0.00           C
ATOM   1540  HG  LEU C  17      90.840  81.620  92.110  1.00  0.00           H
ATOM   1541  CD1 LEU C  17      91.150  83.730  92.470  1.00  0.00           C
ATOM   1542 HD11 LEU C  17      91.610  83.960  91.480  1.00  0.00           H
ATOM   1543 HD12 LEU C  17      90.070  83.970  92.430  1.00  0.00           H
ATOM   1544 HD13 LEU C  17      91.630  84.390  93.220  1.00  0.00           H
ATOM   1545  CD2 LEU C  17      92.860  81.930  92.730  1.00  0.00           C
ATOM   1546 HD21 LEU C  17      93.250  82.240  91.740  1.00  0.00           H
ATOM   1547 HD22 LEU C  17      93.450  82.470  93.500  1.00  0.00           H
ATOM   1548 HD23 LEU C  17      93.040  80.840  92.840  1.00  0.00           H
ATOM   1549  C   LEU C  17      92.300  80.470  95.590  1.00  0.00           C
ATOM   1550  O   LEU C  17      92.530  81.270  96.510  1.00  0.00           O
ATOM   1551  N   VAL C  18      93.200  79.520  95.260  1.00  0.00           N
ATOM   1552  HN  VAL C  18      93.020  78.890  94.510  1.00  0.00           H
ATOM   1553  CA  VAL C  18      94.430  79.320  96.020  1.00  0.00           C
ATOM   1554  HA  VAL C  18      94.530  80.070  96.780  1.00  0.00           H
ATOM   1555  CB  VAL C  18      94.470  77.950  96.710  1.00  0.00           C
ATOM   1556  HB  VAL C  18      94.560  77.140  95.950  1.00  0.00           H
ATOM   1557  CG1 VAL C  18      95.690  77.880  97.660  1.00  0.00           C
ATOM   1558 HG11 VAL C  18      95.710  76.890  98.160  1.00  0.00           H
ATOM   1559 HG12 VAL C  18      96.650  78.000  97.120  1.00  0.00           H
ATOM   1560 HG13 VAL C  18      95.620  78.660  98.440  1.00  0.00           H
ATOM   1561  CG2 VAL C  18      93.180  77.730  97.520  1.00  0.00           C
ATOM   1562 HG21 VAL C  18      93.260  76.790  98.100  1.00  0.00           H
ATOM   1563 HG22 VAL C  18      93.030  78.570  98.240  1.00  0.00           H
ATOM   1564 HG23 VAL C  18      92.290  77.660  96.860  1.00  0.00           H
ATOM   1565  C   VAL C  18      95.630  79.480  95.090  1.00  0.00           C
ATOM   1566  O   VAL C  18      95.730  78.830  94.050  1.00  0.00           O
ATOM   1567  N   PHE C  19      96.550  80.400  95.440  1.00  0.00           N
ATOM   1568  HN  PHE C  19      96.450  80.960  96.260  1.00  0.00           H
ATOM   1569  CA  PHE C  19      97.740  80.680  94.650  1.00  0.00           C
ATOM   1570  HA  PHE C  19      97.890  79.910  93.920  1.00  0.00           H
ATOM   1571  CB  PHE C  19      97.550  82.060  93.950  1.00  0.00           C
ATOM   1572  HB1 PHE C  19      97.490  82.880  94.700  1.00  0.00           H
ATOM   1573  HB2 PHE C  19      96.570  82.040  93.410  1.00  0.00           H
ATOM   1574  CG  PHE C  19      98.630  82.400  92.950  1.00  0.00           C
ATOM   1575  CD1 PHE C  19      99.880  82.880  93.370  1.00  0.00           C
ATOM   1576  HD1 PHE C  19     100.100  82.950  94.430  1.00  0.00           H
ATOM   1577  CE1 PHE C  19     100.850  83.260  92.440  1.00  0.00           C
ATOM   1578  HE1 PHE C  19     101.810  83.620  92.790  1.00  0.00           H
ATOM   1579  CZ  PHE C  19     100.570  83.220  91.070  1.00  0.00           C
ATOM   1580  HZ  PHE C  19     101.300  83.560  90.360  1.00  0.00           H
ATOM   1581  CD2 PHE C  19      98.360  82.350  91.570  1.00  0.00           C
ATOM   1582  HD2 PHE C  19      97.400  82.000  91.230  1.00  0.00           H
ATOM   1583  CE2 PHE C  19      99.320  82.770  90.640  1.00  0.00           C
ATOM   1584  HE2 PHE C  19      99.090  82.760  89.580  1.00  0.00           H
ATOM   1585  C   PHE C  19      98.940  80.690  95.590  1.00  0.00           C
ATOM   1586  O   PHE C  19      99.010  81.480  96.530  1.00  0.00           O
ATOM   1587  N   PHE C  20      99.920  79.780  95.340  1.00  0.00           N
ATOM   1588  HN  PHE C  20      99.800  79.140  94.590  1.00  0.00           H
ATOM   1589  CA  PHE C  20     101.140  79.620  96.130  1.00  0.00           C
ATOM   1590  HA  PHE C  20     101.570  78.680  95.790  1.00  0.00           H
ATOM   1591  CB  PHE C  20     102.220  80.710  95.880  1.00  0.00           C
ATOM   1592  HB1 PHE C  20     102.960  80.730  96.710  1.00  0.00           H
ATOM   1593  HB2 PHE C  20     101.700  81.690  95.870  1.00  0.00           H
ATOM   1594  CG  PHE C  20     102.990  80.570  94.580  1.00  0.00           C
ATOM   1595  CD1 PHE C  20     102.360  80.510  93.320  1.00  0.00           C
ATOM   1596  HD1 PHE C  20     101.290  80.520  93.260  1.00  0.00           H
ATOM   1597  CE1 PHE C  20     103.110  80.460  92.140  1.00  0.00           C
ATOM   1598  HE1 PHE C  20     102.600  80.430  91.190  1.00  0.00           H
ATOM   1599  CZ  PHE C  20     104.510  80.440  92.190  1.00  0.00           C
ATOM   1600  HZ  PHE C  20     105.070  80.370  91.270  1.00  0.00           H
ATOM   1601  CD2 PHE C  20     104.400  80.590  94.600  1.00  0.00           C
ATOM   1602  HD2 PHE C  20     104.910  80.690  95.550  1.00  0.00           H
ATOM   1603  CE2 PHE C  20     105.160  80.510  93.420  1.00  0.00           C
ATOM   1604  HE2 PHE C  20     106.240  80.480  93.470  1.00  0.00           H
ATOM   1605  C   PHE C  20     100.920  79.390  97.630  1.00  0.00           C
ATOM   1606  O   PHE C  20     101.160  80.240  98.480  1.00  0.00           O
ATOM   1607  N   ALA C  21     100.430  78.180  97.990  1.00  0.00           N
ATOM   1608  HN  ALA C  21     100.150  77.530  97.290  1.00  0.00           H
ATOM   1609  CA  ALA C  21     100.190  77.820  99.370  1.00  0.00           C
ATOM   1610  HA  ALA C  21     100.750  78.480 100.030  1.00  0.00           H
ATOM   1611  CB  ALA C  21      98.690  77.940  99.690  1.00  0.00           C
ATOM   1612  HB1 ALA C  21      98.340  78.970  99.470  1.00  0.00           H
ATOM   1613  HB2 ALA C  21      98.100  77.230  99.080  1.00  0.00           H
ATOM   1614  HB3 ALA C  21      98.500  77.730 100.770  1.00  0.00           H
ATOM   1615  C   ALA C  21     100.710  76.420  99.660  1.00  0.00           C
ATOM   1616  O   ALA C  21      99.960  75.530 100.080  1.00  0.00           O
ATOM   1617  N   GLU C  22     102.020  76.230  99.450  1.00  0.00           N
ATOM   1618  HN  GLU C  22     102.590  76.970  99.110  1.00  0.00           H
ATOM   1619  CA  GLU C  22     102.810  75.080  99.860  1.00  0.00           C
ATOM   1620  HA  GLU C  22     102.520  74.790 100.860  1.00  0.00           H
ATOM   1621  CB  GLU C  22     102.720  73.890  98.870  1.00  0.00           C
ATOM   1622  HB1 GLU C  22     103.340  74.100  97.980  1.00  0.00           H
ATOM   1623  HB2 GLU C  22     101.670  73.820  98.510  1.00  0.00           H
ATOM   1624  CG  GLU C  22     103.130  72.510  99.460  1.00  0.00           C
ATOM   1625  HG1 GLU C  22     104.040  72.590 100.080  1.00  0.00           H
ATOM   1626  HG2 GLU C  22     103.360  71.820  98.630  1.00  0.00           H
ATOM   1627  CD  GLU C  22     102.050  71.800 100.290  1.00  0.00           C
ATOM   1628  OE1 GLU C  22     100.840  71.950 100.000  1.00  0.00           O
ATOM   1629  OE2 GLU C  22     102.420  71.050 101.230  1.00  0.00           O
ATOM   1630  C   GLU C  22     104.210  75.710  99.900  1.00  0.00           C
ATOM   1631  O   GLU C  22     104.320  76.900  99.600  1.00  0.00           O
ATOM   1632  N   ASP C  23     105.270  74.990 100.310  1.00  0.00           N
ATOM   1633  HN  ASP C  23     105.130  74.040 100.570  1.00  0.00           H
ATOM   1634  CA  ASP C  23     106.650  75.460 100.400  1.00  0.00           C
ATOM   1635  HA  ASP C  23     106.660  76.290 101.090  1.00  0.00           H
ATOM   1636  CB  ASP C  23     107.450  74.270 101.030  1.00  0.00           C
ATOM   1637  HB1 ASP C  23     107.320  73.400 100.350  1.00  0.00           H
ATOM   1638  HB2 ASP C  23     106.980  74.010 102.000  1.00  0.00           H
ATOM   1639  CG  ASP C  23     108.940  74.430 101.270  1.00  0.00           C
ATOM   1640  OD1 ASP C  23     109.520  75.520 101.070  1.00  0.00           O
ATOM   1641  OD2 ASP C  23     109.550  73.410 101.690  1.00  0.00           O
ATOM   1642  C   ASP C  23     107.230  75.990  99.060  1.00  0.00           C
ATOM   1643  O   ASP C  23     107.150  75.330  98.030  1.00  0.00           O
ATOM   1644  N   VAL C  24     107.810  77.220  99.060  1.00  0.00           N
ATOM   1645  HN  VAL C  24     107.870  77.720  99.920  1.00  0.00           H
ATOM   1646  CA  VAL C  24     108.250  77.910  97.850  1.00  0.00           C
ATOM   1647  HA  VAL C  24     108.240  77.210  97.020  1.00  0.00           H
ATOM   1648  CB  VAL C  24     107.330  79.100  97.510  1.00  0.00           C
ATOM   1649  HB  VAL C  24     107.230  79.720  98.430  1.00  0.00           H
ATOM   1650  CG1 VAL C  24     107.890  79.980  96.360  1.00  0.00           C
ATOM   1651 HG11 VAL C  24     107.140  80.760  96.100  1.00  0.00           H
ATOM   1652 HG12 VAL C  24     108.820  80.500  96.660  1.00  0.00           H
ATOM   1653 HG13 VAL C  24     108.090  79.360  95.460  1.00  0.00           H
ATOM   1654  CG2 VAL C  24     105.940  78.570  97.120  1.00  0.00           C
ATOM   1655 HG21 VAL C  24     105.190  79.390  97.170  1.00  0.00           H
ATOM   1656 HG22 VAL C  24     105.940  78.140  96.100  1.00  0.00           H
ATOM   1657 HG23 VAL C  24     105.590  77.790  97.820  1.00  0.00           H
ATOM   1658  C   VAL C  24     109.680  78.420  97.960  1.00  0.00           C
ATOM   1659  O   VAL C  24     110.000  79.270  98.800  1.00  0.00           O
ATOM   1660  N   GLY C  25     110.600  77.960  97.080  1.00  0.00           N
ATOM   1661  HN  GLY C  25     110.350  77.240  96.430  1.00  0.00           H
ATOM   1662  CA  GLY C  25     112.010  78.370  97.110  1.00  0.00           C
ATOM   1663  HA1 GLY C  25     112.340  78.400  98.130  1.00  0.00           H
ATOM   1664  HA2 GLY C  25     112.550  77.640  96.530  1.00  0.00           H
ATOM   1665  C   GLY C  25     112.320  79.730  96.510  1.00  0.00           C
ATOM   1666  O   GLY C  25     112.810  80.620  97.200  1.00  0.00           O
ATOM   1667  N   SER C  26     112.060  79.950  95.210  1.00  0.00           N
ATOM   1668  HN  SER C  26     111.690  79.220  94.620  1.00  0.00           H
ATOM   1669  CA  SER C  26     112.360  81.240  94.590  1.00  0.00           C
ATOM   1670  HA  SER C  26     112.340  82.010  95.340  1.00  0.00           H
ATOM   1671  CB  SER C  26     113.780  81.270  93.920  1.00  0.00           C
ATOM   1672  HB1 SER C  26     113.850  80.430  93.200  1.00  0.00           H
ATOM   1673  HB2 SER C  26     114.530  81.090  94.720  1.00  0.00           H
ATOM   1674  OG  SER C  26     114.080  82.520  93.270  1.00  0.00           O
ATOM   1675  HG1 SER C  26     114.390  82.280  92.370  1.00  0.00           H
ATOM   1676  C   SER C  26     111.320  81.640  93.570  1.00  0.00           C
ATOM   1677  O   SER C  26     111.100  80.980  92.550  1.00  0.00           O
ATOM   1678  N   ASN C  27     110.660  82.790  93.780  1.00  0.00           N
ATOM   1679  HN  ASN C  27     110.790  83.280  94.650  1.00  0.00           H
ATOM   1680  CA  ASN C  27     109.720  83.340  92.840  1.00  0.00           C
ATOM   1681  HA  ASN C  27     109.710  82.750  91.940  1.00  0.00           H
ATOM   1682  CB  ASN C  27     108.290  83.300  93.460  1.00  0.00           C
ATOM   1683  HB1 ASN C  27     108.340  83.720  94.490  1.00  0.00           H
ATOM   1684  HB2 ASN C  27     107.950  82.250  93.540  1.00  0.00           H
ATOM   1685  CG  ASN C  27     107.240  84.110  92.700  1.00  0.00           C
ATOM   1686  OD1 ASN C  27     106.570  84.940  93.300  1.00  0.00           O
ATOM   1687  ND2 ASN C  27     107.100  83.890  91.380  1.00  0.00           N
ATOM   1688 HD21 ASN C  27     107.620  83.180  90.930  1.00  0.00           H
ATOM   1689 HD22 ASN C  27     106.480  84.500  90.870  1.00  0.00           H
ATOM   1690  C   ASN C  27     110.160  84.730  92.420  1.00  0.00           C
ATOM   1691  O   ASN C  27     110.370  85.620  93.250  1.00  0.00           O
ATOM   1692  N   LYS C  28     110.310  84.960  91.110  1.00  0.00           N
ATOM   1693  HN  LYS C  28     110.230  84.220  90.440  1.00  0.00           H
ATOM   1694  CA  LYS C  28     110.540  86.290  90.570  1.00  0.00           C
ATOM   1695  HA  LYS C  28     110.590  87.020  91.370  1.00  0.00           H
ATOM   1696  CB  LYS C  28     111.890  86.330  89.790  1.00  0.00           C
ATOM   1697  HB1 LYS C  28     111.830  85.670  88.900  1.00  0.00           H
ATOM   1698  HB2 LYS C  28     112.680  85.920  90.450  1.00  0.00           H
ATOM   1699  CG  LYS C  28     112.310  87.750  89.370  1.00  0.00           C
ATOM   1700  HG1 LYS C  28     112.340  88.400  90.280  1.00  0.00           H
ATOM   1701  HG2 LYS C  28     111.520  88.150  88.710  1.00  0.00           H
ATOM   1702  CD  LYS C  28     113.670  87.860  88.650  1.00  0.00           C
ATOM   1703  HD1 LYS C  28     114.480  87.610  89.380  1.00  0.00           H
ATOM   1704  HD2 LYS C  28     113.700  87.110  87.830  1.00  0.00           H
ATOM   1705  CE  LYS C  28     113.880  89.270  88.090  1.00  0.00           C
ATOM   1706  HE1 LYS C  28     113.840  90.020  88.910  1.00  0.00           H
ATOM   1707  HE2 LYS C  28     113.070  89.510  87.370  1.00  0.00           H
ATOM   1708  NZ  LYS C  28     115.160  89.450  87.380  1.00  0.00           N
ATOM   1709  HZ1 LYS C  28     115.120  90.390  86.910  1.00  0.00           H
ATOM   1710  HZ2 LYS C  28     115.990  89.460  88.030  1.00  0.00           H
ATOM   1711  HZ3 LYS C  28     115.330  88.720  86.650  1.00  0.00           H
ATOM   1712  C   LYS C  28     109.340  86.630  89.700  1.00  0.00           C
ATOM   1713  O   LYS C  28     109.150  86.090  88.610  1.00  0.00           O
ATOM   1714  N   GLY C  29     108.480  87.550  90.200  1.00  0.00           N
ATOM   1715  HN  GLY C  29     108.680  87.970  91.090  1.00  0.00           H
ATOM   1716  CA  GLY C  29     107.260  88.010  89.560  1.00  0.00           C
ATOM   1717  HA1 GLY C  29     107.030  88.970  89.990  1.00  0.00           H
ATOM   1718  HA2 GLY C  29     107.420  88.070  88.490  1.00  0.00           H
ATOM   1719  C   GLY C  29     106.040  87.140  89.770  1.00  0.00           C
ATOM   1720  O   GLY C  29     105.990  85.990  89.330  1.00  0.00           O
ATOM   1721  N   ALA C  30     104.990  87.700  90.400  1.00  0.00           N
ATOM   1722  HN  ALA C  30     105.080  88.590  90.870  1.00  0.00           H
ATOM   1723  CA  ALA C  30     103.690  87.090  90.500  1.00  0.00           C
ATOM   1724  HA  ALA C  30     103.510  86.500  89.610  1.00  0.00           H
ATOM   1725  CB  ALA C  30     103.590  86.210  91.750  1.00  0.00           C
ATOM   1726  HB1 ALA C  30     104.360  85.400  91.700  1.00  0.00           H
ATOM   1727  HB2 ALA C  30     103.770  86.800  92.670  1.00  0.00           H
ATOM   1728  HB3 ALA C  30     102.590  85.730  91.830  1.00  0.00           H
ATOM   1729  C   ALA C  30     102.600  88.160  90.540  1.00  0.00           C
ATOM   1730  O   ALA C  30     102.760  89.200  91.180  1.00  0.00           O
ATOM   1731  N   ILE C  31     101.470  87.930  89.840  1.00  0.00           N
ATOM   1732  HN  ILE C  31     101.330  87.070  89.350  1.00  0.00           H
ATOM   1733  CA  ILE C  31     100.330  88.830  89.890  1.00  0.00           C
ATOM   1734  HA  ILE C  31     100.300  89.270  90.870  1.00  0.00           H
ATOM   1735  CB  ILE C  31     100.420  89.980  88.880  1.00  0.00           C
ATOM   1736  HB  ILE C  31     101.330  90.570  89.160  1.00  0.00           H
ATOM   1737  CG2 ILE C  31     100.640  89.430  87.450  1.00  0.00           C
ATOM   1738 HG21 ILE C  31     100.790  90.260  86.740  1.00  0.00           H
ATOM   1739 HG22 ILE C  31     101.530  88.780  87.400  1.00  0.00           H
ATOM   1740 HG23 ILE C  31      99.750  88.850  87.130  1.00  0.00           H
ATOM   1741  CG1 ILE C  31      99.200  90.930  88.970  1.00  0.00           C
ATOM   1742 HG11 ILE C  31      98.990  91.110  90.050  1.00  0.00           H
ATOM   1743 HG12 ILE C  31      98.300  90.440  88.530  1.00  0.00           H
ATOM   1744  CD  ILE C  31      99.400  92.300  88.310  1.00  0.00           C
ATOM   1745  HD1 ILE C  31      98.510  92.940  88.500  1.00  0.00           H
ATOM   1746  HD2 ILE C  31     100.290  92.810  88.730  1.00  0.00           H
ATOM   1747  HD3 ILE C  31      99.520  92.190  87.210  1.00  0.00           H
ATOM   1748  C   ILE C  31      99.000  88.090  89.750  1.00  0.00           C
ATOM   1749  O   ILE C  31      98.820  87.230  88.890  1.00  0.00           O
ATOM   1750  N   ILE C  32      98.040  88.430  90.630  1.00  0.00           N
ATOM   1751  HN  ILE C  32      98.240  89.110  91.330  1.00  0.00           H
ATOM   1752  CA  ILE C  32      96.740  87.780  90.690  1.00  0.00           C
ATOM   1753  HA  ILE C  32      96.620  87.170  89.810  1.00  0.00           H
ATOM   1754  CB  ILE C  32      96.620  86.850  91.910  1.00  0.00           C
ATOM   1755  HB  ILE C  32      97.250  85.960  91.690  1.00  0.00           H
ATOM   1756  CG2 ILE C  32      97.210  87.520  93.170  1.00  0.00           C
ATOM   1757 HG21 ILE C  32      97.150  86.830  94.030  1.00  0.00           H
ATOM   1758 HG22 ILE C  32      98.280  87.790  93.040  1.00  0.00           H
ATOM   1759 HG23 ILE C  32      96.650  88.440  93.420  1.00  0.00           H
ATOM   1760  CG1 ILE C  32      95.170  86.350  92.160  1.00  0.00           C
ATOM   1761 HG11 ILE C  32      94.680  86.120  91.190  1.00  0.00           H
ATOM   1762 HG12 ILE C  32      94.580  87.160  92.650  1.00  0.00           H
ATOM   1763  CD  ILE C  32      95.110  85.090  93.030  1.00  0.00           C
ATOM   1764  HD1 ILE C  32      94.060  84.760  93.160  1.00  0.00           H
ATOM   1765  HD2 ILE C  32      95.680  84.260  92.560  1.00  0.00           H
ATOM   1766  HD3 ILE C  32      95.540  85.280  94.040  1.00  0.00           H
ATOM   1767  C   ILE C  32      95.600  88.780  90.620  1.00  0.00           C
ATOM   1768  O   ILE C  32      95.370  89.600  91.520  1.00  0.00           O
ATOM   1769  N   GLY C  33      94.820  88.760  89.520  1.00  0.00           N
ATOM   1770  HN  GLY C  33      95.010  88.110  88.770  1.00  0.00           H
ATOM   1771  CA  GLY C  33      93.740  89.700  89.320  1.00  0.00           C
ATOM   1772  HA1 GLY C  33      93.130  89.750  90.220  1.00  0.00           H
ATOM   1773  HA2 GLY C  33      94.170  90.650  89.040  1.00  0.00           H
ATOM   1774  C   GLY C  33      92.850  89.280  88.190  1.00  0.00           C
ATOM   1775  O   GLY C  33      93.300  89.110  87.060  1.00  0.00           O
ATOM   1776  N   LEU C  34      91.540  89.120  88.450  1.00  0.00           N
ATOM   1777  HN  LEU C  34      91.190  89.280  89.360  1.00  0.00           H
ATOM   1778  CA  LEU C  34      90.580  88.620  87.490  1.00  0.00           C
ATOM   1779  HA  LEU C  34      90.930  87.660  87.160  1.00  0.00           H
ATOM   1780  CB  LEU C  34      89.180  88.400  88.130  1.00  0.00           C
ATOM   1781  HB1 LEU C  34      88.410  88.360  87.340  1.00  0.00           H
ATOM   1782  HB2 LEU C  34      88.930  89.250  88.800  1.00  0.00           H
ATOM   1783  CG  LEU C  34      89.040  87.060  88.910  1.00  0.00           C
ATOM   1784  HG  LEU C  34      89.350  86.230  88.230  1.00  0.00           H
ATOM   1785  CD1 LEU C  34      89.910  86.960  90.160  1.00  0.00           C
ATOM   1786 HD11 LEU C  34      89.700  86.010  90.700  1.00  0.00           H
ATOM   1787 HD12 LEU C  34      90.990  86.970  89.900  1.00  0.00           H
ATOM   1788 HD13 LEU C  34      89.690  87.800  90.850  1.00  0.00           H
ATOM   1789  CD2 LEU C  34      87.570  86.820  89.280  1.00  0.00           C
ATOM   1790 HD21 LEU C  34      87.470  85.880  89.870  1.00  0.00           H
ATOM   1791 HD22 LEU C  34      87.180  87.660  89.890  1.00  0.00           H
ATOM   1792 HD23 LEU C  34      86.940  86.720  88.370  1.00  0.00           H
ATOM   1793  C   LEU C  34      90.460  89.470  86.220  1.00  0.00           C
ATOM   1794  O   LEU C  34      90.360  88.920  85.120  1.00  0.00           O
ATOM   1795  N   MET C  35      90.490  90.810  86.370  1.00  0.00           N
ATOM   1796  HN  MET C  35      90.590  91.200  87.290  1.00  0.00           H
ATOM   1797  CA  MET C  35      90.440  91.770  85.290  1.00  0.00           C
ATOM   1798  HA  MET C  35      90.220  91.270  84.350  1.00  0.00           H
ATOM   1799  CB  MET C  35      89.360  92.850  85.580  1.00  0.00           C
ATOM   1800  HB1 MET C  35      89.410  93.670  84.820  1.00  0.00           H
ATOM   1801  HB2 MET C  35      89.590  93.290  86.570  1.00  0.00           H
ATOM   1802  CG  MET C  35      87.900  92.330  85.610  1.00  0.00           C
ATOM   1803  HG1 MET C  35      87.280  93.080  86.140  1.00  0.00           H
ATOM   1804  HG2 MET C  35      87.870  91.400  86.220  1.00  0.00           H
ATOM   1805  SD  MET C  35      87.180  92.010  83.970  1.00  0.00           S
ATOM   1806  CE  MET C  35      86.700  93.720  83.590  1.00  0.00           C
ATOM   1807  HE1 MET C  35      86.220  93.800  82.590  1.00  0.00           H
ATOM   1808  HE2 MET C  35      85.990  94.120  84.350  1.00  0.00           H
ATOM   1809  HE3 MET C  35      87.590  94.390  83.590  1.00  0.00           H
ATOM   1810  C   MET C  35      91.790  92.480  85.110  1.00  0.00           C
ATOM   1811  O   MET C  35      91.890  93.690  85.320  1.00  0.00           O
ATOM   1812  N   VAL C  36      92.860  91.760  84.730  1.00  0.00           N
ATOM   1813  HN  VAL C  36      92.800  90.780  84.600  1.00  0.00           H
ATOM   1814  CA  VAL C  36      94.160  92.370  84.460  1.00  0.00           C
ATOM   1815  HA  VAL C  36      94.190  93.340  84.940  1.00  0.00           H
ATOM   1816  CB  VAL C  36      95.340  91.590  85.070  1.00  0.00           C
ATOM   1817  HB  VAL C  36      95.140  91.510  86.170  1.00  0.00           H
ATOM   1818  CG1 VAL C  36      95.440  90.160  84.540  1.00  0.00           C
ATOM   1819 HG11 VAL C  36      96.320  89.640  84.990  1.00  0.00           H
ATOM   1820 HG12 VAL C  36      94.540  89.570  84.810  1.00  0.00           H
ATOM   1821 HG13 VAL C  36      95.570  90.150  83.430  1.00  0.00           H
ATOM   1822  CG2 VAL C  36      96.670  92.340  84.870  1.00  0.00           C
ATOM   1823 HG21 VAL C  36      97.480  91.840  85.460  1.00  0.00           H
ATOM   1824 HG22 VAL C  36      96.980  92.330  83.810  1.00  0.00           H
ATOM   1825 HG23 VAL C  36      96.600  93.390  85.210  1.00  0.00           H
ATOM   1826  C   VAL C  36      94.380  92.660  82.970  1.00  0.00           C
ATOM   1827  O   VAL C  36      94.090  91.850  82.090  1.00  0.00           O
ATOM   1828  N   GLY C  37      94.890  93.860  82.630  1.00  0.00           N
ATOM   1829  HN  GLY C  37      95.050  94.560  83.330  1.00  0.00           H
ATOM   1830  CA  GLY C  37      95.340  94.160  81.280  1.00  0.00           C
ATOM   1831  HA1 GLY C  37      95.780  93.270  80.830  1.00  0.00           H
ATOM   1832  HA2 GLY C  37      94.500  94.550  80.720  1.00  0.00           H
ATOM   1833  C   GLY C  37      96.400  95.210  81.310  1.00  0.00           C
ATOM   1834  O   GLY C  37      96.210  96.260  81.940  1.00  0.00           O
ATOM   1835  N   GLY C  38      97.550  94.970  80.650  1.00  0.00           N
ATOM   1836  HN  GLY C  38      97.650  94.140  80.100  1.00  0.00           H
ATOM   1837  CA  GLY C  38      98.740  95.820  80.740  1.00  0.00           C
ATOM   1838  HA1 GLY C  38      99.320  95.670  79.840  1.00  0.00           H
ATOM   1839  HA2 GLY C  38      98.460  96.850  80.890  1.00  0.00           H
ATOM   1840  C   GLY C  38      99.560  95.390  81.910  1.00  0.00           C
ATOM   1841  O   GLY C  38      99.390  95.880  83.030  1.00  0.00           O
ATOM   1842  N   VAL C  39     100.480  94.430  81.680  1.00  0.00           N
ATOM   1843  HN  VAL C  39     100.690  94.170  80.730  1.00  0.00           H
ATOM   1844  CA  VAL C  39     101.080  93.630  82.730  1.00  0.00           C
ATOM   1845  HA  VAL C  39     101.350  94.300  83.520  1.00  0.00           H
ATOM   1846  CB  VAL C  39     100.080  92.650  83.350  1.00  0.00           C
ATOM   1847  HB  VAL C  39      99.220  93.250  83.730  1.00  0.00           H
ATOM   1848  CG1 VAL C  39      99.520  91.660  82.320  1.00  0.00           C
ATOM   1849 HG11 VAL C  39      98.740  91.020  82.790  1.00  0.00           H
ATOM   1850 HG12 VAL C  39      99.050  92.200  81.470  1.00  0.00           H
ATOM   1851 HG13 VAL C  39     100.310  90.990  81.930  1.00  0.00           H
ATOM   1852  CG2 VAL C  39     100.670  91.900  84.560  1.00  0.00           C
ATOM   1853 HG21 VAL C  39      99.890  91.240  85.000  1.00  0.00           H
ATOM   1854 HG22 VAL C  39     101.530  91.270  84.270  1.00  0.00           H
ATOM   1855 HG23 VAL C  39     100.990  92.630  85.340  1.00  0.00           H
ATOM   1856  C   VAL C  39     102.400  93.020  82.250  1.00  0.00           C
ATOM   1857  O   VAL C  39     102.590  91.820  82.100  1.00  0.00           O
ATOM   1858  N   VAL C  40     103.400  93.890  81.980  1.00  0.00           N
ATOM   1859  HN  VAL C  40     103.210  94.870  81.960  1.00  0.00           H
ATOM   1860  CA  VAL C  40     104.750  93.470  81.620  1.00  0.00           C
ATOM   1861  HA  VAL C  40     104.660  92.780  80.800  1.00  0.00           H
ATOM   1862  CB  VAL C  40     105.650  94.640  81.180  1.00  0.00           C
ATOM   1863  HB  VAL C  40     105.850  95.310  82.040  1.00  0.00           H
ATOM   1864  CG1 VAL C  40     107.010  94.120  80.640  1.00  0.00           C
ATOM   1865 HG11 VAL C  40     107.620  94.970  80.270  1.00  0.00           H
ATOM   1866 HG12 VAL C  40     107.600  93.590  81.420  1.00  0.00           H
ATOM   1867 HG13 VAL C  40     106.850  93.420  79.790  1.00  0.00           H
ATOM   1868  CG2 VAL C  40     104.940  95.460  80.090  1.00  0.00           C
ATOM   1869 HG21 VAL C  40     105.620  96.230  79.680  1.00  0.00           H
ATOM   1870 HG22 VAL C  40     104.600  94.810  79.250  1.00  0.00           H
ATOM   1871 HG23 VAL C  40     104.060  95.990  80.500  1.00  0.00           H
ATOM   1872  C   VAL C  40     105.460  92.750  82.760  1.00  0.00           C
ATOM   1873  O   VAL C  40     105.660  93.310  83.840  1.00  0.00           O
ATOM   1874  N   ILE C  41     105.870  91.480  82.540  1.00  0.00           N
ATOM   1875  HN  ILE C  41     105.600  91.000  81.700  1.00  0.00           H
ATOM   1876  CA  ILE C  41     106.630  90.730  83.530  1.00  0.00           C
ATOM   1877  HA  ILE C  41     106.680  91.280  84.460  1.00  0.00           H
ATOM   1878  CB  ILE C  41     106.000  89.370  83.840  1.00  0.00           C
ATOM   1879  HB  ILE C  41     106.000  88.770  82.900  1.00  0.00           H
ATOM   1880  CG2 ILE C  41     106.820  88.600  84.900  1.00  0.00           C
ATOM   1881 HG21 ILE C  41     106.290  87.660  85.170  1.00  0.00           H
ATOM   1882 HG22 ILE C  41     107.830  88.330  84.520  1.00  0.00           H
ATOM   1883 HG23 ILE C  41     106.940  89.210  85.820  1.00  0.00           H
ATOM   1884  CG1 ILE C  41     104.510  89.490  84.260  1.00  0.00           C
ATOM   1885 HG11 ILE C  41     104.090  88.470  84.330  1.00  0.00           H
ATOM   1886 HG12 ILE C  41     103.940  90.020  83.470  1.00  0.00           H
ATOM   1887  CD  ILE C  41     104.290  90.190  85.610  1.00  0.00           C
ATOM   1888  HD1 ILE C  41     103.200  90.280  85.810  1.00  0.00           H
ATOM   1889  HD2 ILE C  41     104.740  89.620  86.440  1.00  0.00           H
ATOM   1890  HD3 ILE C  41     104.710  91.220  85.600  1.00  0.00           H
ATOM   1891  C   ILE C  41     108.060  90.540  83.050  1.00  0.00           C
ATOM   1892  O   ILE C  41     108.360  89.650  82.250  1.00  0.00           O
ATOM   1893  N   ALA C  42     109.000  91.320  83.610  1.00  0.00           N
ATOM   1894  HN  ALA C  42     108.740  92.120  84.160  1.00  0.00           H
ATOM   1895  CA  ALA C  42     110.420  91.030  83.560  1.00  0.00           C
ATOM   1896  HA  ALA C  42     110.640  90.350  82.750  1.00  0.00           H
ATOM   1897  CB  ALA C  42     111.210  92.330  83.360  1.00  0.00           C
ATOM   1898  HB1 ALA C  42     110.910  92.820  82.400  1.00  0.00           H
ATOM   1899  HB2 ALA C  42     111.010  93.050  84.180  1.00  0.00           H
ATOM   1900  HB3 ALA C  42     112.300  92.140  83.320  1.00  0.00           H
ATOM   1901  C   ALA C  42     110.820  90.350  84.860  1.00  0.00           C
ATOM   1902  O   ALA C  42     111.920  89.830  85.030  1.00  0.00           O
ATOM   1903  N   NME C  43     109.860  90.260  85.800  1.00  0.00           N
ATOM   1904  HN  NME C  43     109.000  90.740  85.630  1.00  0.00           H
ATOM   1905  CH3 NME C  43     110.010  89.550  87.040  1.00  0.00           C
ATOM   1906 HH31 NME C  43     110.230  88.480  86.860  1.00  0.00           H
ATOM   1907 HH32 NME C  43     110.830  90.000  87.640  1.00  0.00           H
ATOM   1908 HH33 NME C  43     109.070  89.610  87.640  1.00  0.00           H
ATOM   1909  CH3 ACE D   0      78.860  33.950  76.740  1.00  0.00           C
ATOM   1910 HH31 ACE D   0      79.430  33.250  77.390  1.00  0.00           H
ATOM   1911 HH32 ACE D   0      77.990  33.420  76.310  1.00  0.00           H
ATOM   1912 HH33 ACE D   0      79.520  34.280  75.910  1.00  0.00           H
ATOM   1913  C   ACE D   0      78.400  35.130  77.510  1.00  0.00           C
ATOM   1914  O   ACE D   0      78.580  36.270  77.080  1.00  0.00           O
ATOM   1915  N   ASP D   1      77.790  34.880  78.680  1.00  0.00           N
ATOM   1916  HN  ASP D   1      77.690  33.940  78.990  1.00  0.00           H
ATOM   1917  CA  ASP D   1      77.210  35.890  79.540  1.00  0.00           C
ATOM   1918  HA  ASP D   1      76.500  36.410  78.910  1.00  0.00           H
ATOM   1919  CB  ASP D   1      76.420  35.220  80.710  1.00  0.00           C
ATOM   1920  HB1 ASP D   1      77.120  34.860  81.500  1.00  0.00           H
ATOM   1921  HB2 ASP D   1      75.860  34.340  80.320  1.00  0.00           H
ATOM   1922  CG  ASP D   1      75.400  36.150  81.350  1.00  0.00           C
ATOM   1923  OD1 ASP D   1      74.930  37.080  80.650  1.00  0.00           O
ATOM   1924  OD2 ASP D   1      74.970  35.880  82.500  1.00  0.00           O
ATOM   1925  C   ASP D   1      78.200  36.950  80.040  1.00  0.00           C
ATOM   1926  O   ASP D   1      79.400  36.670  80.200  1.00  0.00           O
ATOM   1927  N   ALA D   2      77.680  38.180  80.250  1.00  0.00           N
ATOM   1928  HN  ALA D   2      76.680  38.240  80.170  1.00  0.00           H
ATOM   1929  CA  ALA D   2      78.370  39.370  80.700  1.00  0.00           C
ATOM   1930  HA  ALA D   2      78.480  39.310  81.770  1.00  0.00           H
ATOM   1931  CB  ALA D   2      79.770  39.600  80.060  1.00  0.00           C
ATOM   1932  HB1 ALA D   2      80.480  38.830  80.410  1.00  0.00           H
ATOM   1933  HB2 ALA D   2      79.700  39.550  78.950  1.00  0.00           H
ATOM   1934  HB3 ALA D   2      80.190  40.590  80.350  1.00  0.00           H
ATOM   1935  C   ALA D   2      77.530  40.600  80.400  1.00  0.00           C
ATOM   1936  O   ALA D   2      77.640  41.210  79.340  1.00  0.00           O
ATOM   1937  N   GLU D   3      76.660  41.000  81.350  1.00  0.00           N
ATOM   1938  HN  GLU D   3      76.540  40.460  82.180  1.00  0.00           H
ATOM   1939  CA  GLU D   3      76.000  42.300  81.330  1.00  0.00           C
ATOM   1940  HA  GLU D   3      75.700  42.500  80.310  1.00  0.00           H
ATOM   1941  CB  GLU D   3      74.700  42.300  82.180  1.00  0.00           C
ATOM   1942  HB1 GLU D   3      74.890  41.770  83.140  1.00  0.00           H
ATOM   1943  HB2 GLU D   3      73.950  41.710  81.620  1.00  0.00           H
ATOM   1944  CG  GLU D   3      74.110  43.700  82.530  1.00  0.00           C
ATOM   1945  HG1 GLU D   3      74.050  44.320  81.610  1.00  0.00           H
ATOM   1946  HG2 GLU D   3      74.770  44.220  83.260  1.00  0.00           H
ATOM   1947  CD  GLU D   3      72.710  43.680  83.120  1.00  0.00           C
ATOM   1948  OE1 GLU D   3      72.060  42.600  83.180  1.00  0.00           O
ATOM   1949  OE2 GLU D   3      72.190  44.780  83.450  1.00  0.00           O
ATOM   1950  C   GLU D   3      76.950  43.440  81.700  1.00  0.00           C
ATOM   1951  O   GLU D   3      77.860  43.260  82.510  1.00  0.00           O
ATOM   1952  N   PHE D   4      76.770  44.640  81.120  1.00  0.00           N
ATOM   1953  HN  PHE D   4      76.130  44.760  80.360  1.00  0.00           H
ATOM   1954  CA  PHE D   4      77.470  45.840  81.540  1.00  0.00           C
ATOM   1955  HA  PHE D   4      78.030  45.640  82.450  1.00  0.00           H
ATOM   1956  CB  PHE D   4      78.460  46.350  80.460  1.00  0.00           C
ATOM   1957  HB1 PHE D   4      78.890  47.330  80.740  1.00  0.00           H
ATOM   1958  HB2 PHE D   4      77.930  46.470  79.480  1.00  0.00           H
ATOM   1959  CG  PHE D   4      79.590  45.370  80.290  1.00  0.00           C
ATOM   1960  CD1 PHE D   4      79.500  44.310  79.360  1.00  0.00           C
ATOM   1961  HD1 PHE D   4      78.610  44.200  78.760  1.00  0.00           H
ATOM   1962  CE1 PHE D   4      80.530  43.370  79.240  1.00  0.00           C
ATOM   1963  HE1 PHE D   4      80.430  42.550  78.560  1.00  0.00           H
ATOM   1964  CZ  PHE D   4      81.680  43.500  80.040  1.00  0.00           C
ATOM   1965  HZ  PHE D   4      82.480  42.770  79.970  1.00  0.00           H
ATOM   1966  CD2 PHE D   4      80.750  45.490  81.060  1.00  0.00           C
ATOM   1967  HD2 PHE D   4      80.840  46.300  81.780  1.00  0.00           H
ATOM   1968  CE2 PHE D   4      81.790  44.560  80.940  1.00  0.00           C
ATOM   1969  HE2 PHE D   4      82.680  44.660  81.560  1.00  0.00           H
ATOM   1970  C   PHE D   4      76.460  46.920  81.890  1.00  0.00           C
ATOM   1971  O   PHE D   4      75.650  47.340  81.050  1.00  0.00           O
ATOM   1972  N   ARG D   5      76.470  47.410  83.140  1.00  0.00           N
ATOM   1973  HN  ARG D   5      77.100  47.040  83.820  1.00  0.00           H
ATOM   1974  CA  ARG D   5      75.600  48.480  83.590  1.00  0.00           C
ATOM   1975  HA  ARG D   5      75.170  48.990  82.740  1.00  0.00           H
ATOM   1976  CB  ARG D   5      74.450  47.950  84.490  1.00  0.00           C
ATOM   1977  HB1 ARG D   5      74.870  47.420  85.370  1.00  0.00           H
ATOM   1978  HB2 ARG D   5      73.900  47.180  83.900  1.00  0.00           H
ATOM   1979  CG  ARG D   5      73.450  49.030  84.960  1.00  0.00           C
ATOM   1980  HG1 ARG D   5      73.170  49.660  84.090  1.00  0.00           H
ATOM   1981  HG2 ARG D   5      73.940  49.690  85.720  1.00  0.00           H
ATOM   1982  CD  ARG D   5      72.170  48.440  85.560  1.00  0.00           C
ATOM   1983  HD1 ARG D   5      72.390  47.810  86.440  1.00  0.00           H
ATOM   1984  HD2 ARG D   5      71.670  47.820  84.780  1.00  0.00           H
ATOM   1985  NE  ARG D   5      71.270  49.570  85.970  1.00  0.00           N
ATOM   1986  HE  ARG D   5      71.620  50.520  85.970  1.00  0.00           H
ATOM   1987  CZ  ARG D   5      69.960  49.450  86.130  1.00  0.00           C
ATOM   1988  NH1 ARG D   5      69.320  48.320  85.940  1.00  0.00           N
ATOM   1989 HH11 ARG D   5      69.820  47.520  85.610  1.00  0.00           H
ATOM   1990 HH12 ARG D   5      68.320  48.370  85.780  1.00  0.00           H
ATOM   1991  NH2 ARG D   5      69.250  50.500  86.490  1.00  0.00           N
ATOM   1992 HH21 ARG D   5      69.720  51.340  86.800  1.00  0.00           H
ATOM   1993 HH22 ARG D   5      68.300  50.360  86.770  1.00  0.00           H
ATOM   1994  C   ARG D   5      76.400  49.490  84.380  1.00  0.00           C
ATOM   1995  O   ARG D   5      77.020  49.160  85.380  1.00  0.00           O
ATOM   1996  N   HIS D   6      76.400  50.770  83.950  1.00  0.00           N
ATOM   1997  HN  HIS D   6      75.910  51.010  83.110  1.00  0.00           H
ATOM   1998  CA  HIS D   6      76.990  51.860  84.710  1.00  0.00           C
ATOM   1999  HA  HIS D   6      77.520  51.470  85.570  1.00  0.00           H
ATOM   2000  CB  HIS D   6      77.990  52.700  83.880  1.00  0.00           C
ATOM   2001  HB1 HIS D   6      78.160  53.700  84.340  1.00  0.00           H
ATOM   2002  HB2 HIS D   6      77.580  52.860  82.860  1.00  0.00           H
ATOM   2003  ND1 HIS D   6      80.140  52.000  84.910  1.00  0.00           N
ATOM   2004  CG  HIS D   6      79.350  52.080  83.770  1.00  0.00           C
ATOM   2005  CE1 HIS D   6      81.320  51.570  84.490  1.00  0.00           C
ATOM   2006  HE1 HIS D   6      82.190  51.380  85.120  1.00  0.00           H
ATOM   2007  NE2 HIS D   6      81.330  51.370  83.150  1.00  0.00           N
ATOM   2008  HE2 HIS D   6      82.120  51.060  82.620  1.00  0.00           H
ATOM   2009  CD2 HIS D   6      80.070  51.700  82.680  1.00  0.00           C
ATOM   2010  HD2 HIS D   6      79.790  51.670  81.640  1.00  0.00           H
ATOM   2011  C   HIS D   6      75.900  52.760  85.270  1.00  0.00           C
ATOM   2012  O   HIS D   6      74.780  52.810  84.760  1.00  0.00           O
ATOM   2013  N   ASP D   7      76.220  53.490  86.350  1.00  0.00           N
ATOM   2014  HN  ASP D   7      77.110  53.410  86.790  1.00  0.00           H
ATOM   2015  CA  ASP D   7      75.340  54.470  86.950  1.00  0.00           C
ATOM   2016  HA  ASP D   7      74.650  54.850  86.210  1.00  0.00           H
ATOM   2017  CB  ASP D   7      74.640  53.850  88.210  1.00  0.00           C
ATOM   2018  HB1 ASP D   7      74.930  54.370  89.150  1.00  0.00           H
ATOM   2019  HB2 ASP D   7      74.970  52.790  88.300  1.00  0.00           H
ATOM   2020  CG  ASP D   7      73.130  53.850  88.120  1.00  0.00           C
ATOM   2021  OD1 ASP D   7      72.560  54.460  87.180  1.00  0.00           O
ATOM   2022  OD2 ASP D   7      72.490  53.250  89.020  1.00  0.00           O
ATOM   2023  C   ASP D   7      76.260  55.620  87.340  1.00  0.00           C
ATOM   2024  O   ASP D   7      77.320  55.390  87.940  1.00  0.00           O
ATOM   2025  N   SER D   8      75.920  56.870  86.980  1.00  0.00           N
ATOM   2026  HN  SER D   8      75.090  57.040  86.450  1.00  0.00           H
ATOM   2027  CA  SER D   8      76.810  57.990  87.270  1.00  0.00           C
ATOM   2028  HA  SER D   8      77.160  57.880  88.290  1.00  0.00           H
ATOM   2029  CB  SER D   8      78.080  58.060  86.360  1.00  0.00           C
ATOM   2030  HB1 SER D   8      78.650  57.120  86.510  1.00  0.00           H
ATOM   2031  HB2 SER D   8      78.740  58.890  86.680  1.00  0.00           H
ATOM   2032  OG  SER D   8      77.800  58.190  84.960  1.00  0.00           O
ATOM   2033  HG1 SER D   8      78.230  59.020  84.660  1.00  0.00           H
ATOM   2034  C   SER D   8      76.100  59.330  87.260  1.00  0.00           C
ATOM   2035  O   SER D   8      76.700  60.370  86.990  1.00  0.00           O
ATOM   2036  N   GLY D   9      74.790  59.380  87.580  1.00  0.00           N
ATOM   2037  HN  GLY D   9      74.260  58.540  87.750  1.00  0.00           H
ATOM   2038  CA  GLY D   9      74.080  60.650  87.760  1.00  0.00           C
ATOM   2039  HA1 GLY D   9      74.350  61.340  86.970  1.00  0.00           H
ATOM   2040  HA2 GLY D   9      73.020  60.420  87.760  1.00  0.00           H
ATOM   2041  C   GLY D   9      74.380  61.310  89.090  1.00  0.00           C
ATOM   2042  O   GLY D   9      73.690  61.080  90.090  1.00  0.00           O
ATOM   2043  N   TYR D  10      75.420  62.150  89.150  1.00  0.00           N
ATOM   2044  HN  TYR D  10      75.970  62.320  88.340  1.00  0.00           H
ATOM   2045  CA  TYR D  10      75.810  62.860  90.370  1.00  0.00           C
ATOM   2046  HA  TYR D  10      75.350  62.400  91.230  1.00  0.00           H
ATOM   2047  CB  TYR D  10      77.360  62.930  90.590  1.00  0.00           C
ATOM   2048  HB1 TYR D  10      77.560  63.170  91.660  1.00  0.00           H
ATOM   2049  HB2 TYR D  10      77.820  63.750  89.990  1.00  0.00           H
ATOM   2050  CG  TYR D  10      78.100  61.680  90.230  1.00  0.00           C
ATOM   2051  CD1 TYR D  10      78.360  60.690  91.200  1.00  0.00           C
ATOM   2052  HD1 TYR D  10      77.920  60.780  92.180  1.00  0.00           H
ATOM   2053  CE1 TYR D  10      79.260  59.650  90.930  1.00  0.00           C
ATOM   2054  HE1 TYR D  10      79.510  58.940  91.710  1.00  0.00           H
ATOM   2055  CZ  TYR D  10      79.890  59.580  89.690  1.00  0.00           C
ATOM   2056  OH  TYR D  10      80.900  58.620  89.470  1.00  0.00           O
ATOM   2057  HH  TYR D  10      81.390  58.550  90.320  1.00  0.00           H
ATOM   2058  CD2 TYR D  10      78.720  61.570  88.970  1.00  0.00           C
ATOM   2059  HD2 TYR D  10      78.540  62.330  88.220  1.00  0.00           H
ATOM   2060  CE2 TYR D  10      79.590  60.510  88.690  1.00  0.00           C
ATOM   2061  HE2 TYR D  10      80.090  60.470  87.730  1.00  0.00           H
ATOM   2062  C   TYR D  10      75.340  64.300  90.250  1.00  0.00           C
ATOM   2063  O   TYR D  10      75.760  65.010  89.340  1.00  0.00           O
ATOM   2064  N   GLU D  11      74.490  64.770  91.180  1.00  0.00           N
ATOM   2065  HN  GLU D  11      74.110  64.180  91.890  1.00  0.00           H
ATOM   2066  CA  GLU D  11      74.040  66.150  91.170  1.00  0.00           C
ATOM   2067  HA  GLU D  11      74.270  66.620  90.220  1.00  0.00           H
ATOM   2068  CB  GLU D  11      72.500  66.220  91.380  1.00  0.00           C
ATOM   2069  HB1 GLU D  11      72.260  66.110  92.460  1.00  0.00           H
ATOM   2070  HB2 GLU D  11      72.050  65.340  90.880  1.00  0.00           H
ATOM   2071  CG  GLU D  11      71.860  67.540  90.840  1.00  0.00           C
ATOM   2072  HG1 GLU D  11      72.620  68.350  90.820  1.00  0.00           H
ATOM   2073  HG2 GLU D  11      71.050  67.860  91.530  1.00  0.00           H
ATOM   2074  CD  GLU D  11      71.240  67.440  89.450  1.00  0.00           C
ATOM   2075  OE1 GLU D  11      70.970  68.510  88.850  1.00  0.00           O
ATOM   2076  OE2 GLU D  11      70.970  66.300  88.980  1.00  0.00           O
ATOM   2077  C   GLU D  11      74.770  66.910  92.270  1.00  0.00           C
ATOM   2078  O   GLU D  11      74.520  66.720  93.470  1.00  0.00           O
ATOM   2079  N   VAL D  12      75.720  67.780  91.890  1.00  0.00           N
ATOM   2080  HN  VAL D  12      75.940  67.890  90.910  1.00  0.00           H
ATOM   2081  CA  VAL D  12      76.540  68.610  92.760  1.00  0.00           C
ATOM   2082  HA  VAL D  12      75.960  68.840  93.650  1.00  0.00           H
ATOM   2083  CB  VAL D  12      77.870  67.940  93.190  1.00  0.00           C
ATOM   2084  HB  VAL D  12      78.530  68.670  93.720  1.00  0.00           H
ATOM   2085  CG1 VAL D  12      77.600  66.820  94.220  1.00  0.00           C
ATOM   2086 HG11 VAL D  12      78.560  66.400  94.600  1.00  0.00           H
ATOM   2087 HG12 VAL D  12      77.020  67.210  95.090  1.00  0.00           H
ATOM   2088 HG13 VAL D  12      77.020  65.990  93.760  1.00  0.00           H
ATOM   2089  CG2 VAL D  12      78.620  67.380  91.970  1.00  0.00           C
ATOM   2090 HG21 VAL D  12      79.610  67.000  92.270  1.00  0.00           H
ATOM   2091 HG22 VAL D  12      78.050  66.540  91.520  1.00  0.00           H
ATOM   2092 HG23 VAL D  12      78.740  68.150  91.190  1.00  0.00           H
ATOM   2093  C   VAL D  12      76.790  69.940  92.050  1.00  0.00           C
ATOM   2094  O   VAL D  12      76.160  70.260  91.050  1.00  0.00           O
ATOM   2095  N   HIS D  13      77.720  70.770  92.560  1.00  0.00           N
ATOM   2096  HN  HIS D  13      78.170  70.540  93.420  1.00  0.00           H
ATOM   2097  CA  HIS D  13      78.050  72.100  92.050  1.00  0.00           C
ATOM   2098  HA  HIS D  13      78.560  71.980  91.110  1.00  0.00           H
ATOM   2099  CB  HIS D  13      76.830  73.060  91.850  1.00  0.00           C
ATOM   2100  HB1 HIS D  13      76.320  72.770  90.910  1.00  0.00           H
ATOM   2101  HB2 HIS D  13      77.190  74.100  91.700  1.00  0.00           H
ATOM   2102  ND1 HIS D  13      76.060  72.910  94.290  1.00  0.00           N
ATOM   2103  HD1 HIS D  13      76.960  72.710  94.680  1.00  0.00           H
ATOM   2104  CG  HIS D  13      75.780  73.070  92.940  1.00  0.00           C
ATOM   2105  CE1 HIS D  13      74.880  72.980  94.950  1.00  0.00           C
ATOM   2106  HE1 HIS D  13      74.810  72.880  96.040  1.00  0.00           H
ATOM   2107  NE2 HIS D  13      73.860  73.160  94.130  1.00  0.00           N
ATOM   2108  CD2 HIS D  13      74.430  73.210  92.860  1.00  0.00           C
ATOM   2109  HD2 HIS D  13      73.810  73.350  91.990  1.00  0.00           H
ATOM   2110  C   HIS D  13      79.030  72.710  93.030  1.00  0.00           C
ATOM   2111  O   HIS D  13      78.900  72.450  94.220  1.00  0.00           O
ATOM   2112  N   HIS D  14      80.040  73.470  92.550  1.00  0.00           N
ATOM   2113  HN  HIS D  14      80.080  73.680  91.570  1.00  0.00           H
ATOM   2114  CA  HIS D  14      81.210  73.900  93.330  1.00  0.00           C
ATOM   2115  HA  HIS D  14      80.900  74.690  94.000  1.00  0.00           H
ATOM   2116  CB  HIS D  14      81.880  72.710  94.080  1.00  0.00           C
ATOM   2117  HB1 HIS D  14      82.080  71.910  93.340  1.00  0.00           H
ATOM   2118  HB2 HIS D  14      81.160  72.310  94.810  1.00  0.00           H
ATOM   2119  ND1 HIS D  14      83.260  72.760  96.200  1.00  0.00           N
ATOM   2120  CG  HIS D  14      83.160  72.950  94.820  1.00  0.00           C
ATOM   2121  CE1 HIS D  14      84.560  72.730  96.440  1.00  0.00           C
ATOM   2122  HE1 HIS D  14      85.020  72.600  97.420  1.00  0.00           H
ATOM   2123  NE2 HIS D  14      85.280  72.850  95.310  1.00  0.00           N
ATOM   2124  HE2 HIS D  14      86.260  72.660  95.190  1.00  0.00           H
ATOM   2125  CD2 HIS D  14      84.400  72.980  94.270  1.00  0.00           C
ATOM   2126  HD2 HIS D  14      84.680  73.020  93.230  1.00  0.00           H
ATOM   2127  C   HIS D  14      82.290  74.440  92.420  1.00  0.00           C
ATOM   2128  O   HIS D  14      82.480  73.910  91.330  1.00  0.00           O
ATOM   2129  N   GLN D  15      83.040  75.490  92.840  1.00  0.00           N
ATOM   2130  HN  GLN D  15      82.870  75.930  93.730  1.00  0.00           H
ATOM   2131  CA  GLN D  15      84.150  76.030  92.080  1.00  0.00           C
ATOM   2132  HA  GLN D  15      84.230  75.540  91.120  1.00  0.00           H
ATOM   2133  CB  GLN D  15      84.020  77.570  91.870  1.00  0.00           C
ATOM   2134  HB1 GLN D  15      84.850  77.890  91.200  1.00  0.00           H
ATOM   2135  HB2 GLN D  15      84.170  78.080  92.850  1.00  0.00           H
ATOM   2136  CG  GLN D  15      82.680  78.070  91.300  1.00  0.00           C
ATOM   2137  HG1 GLN D  15      82.750  79.150  91.030  1.00  0.00           H
ATOM   2138  HG2 GLN D  15      81.900  77.990  92.090  1.00  0.00           H
ATOM   2139  CD  GLN D  15      82.190  77.270  90.100  1.00  0.00           C
ATOM   2140  OE1 GLN D  15      81.310  76.410  90.200  1.00  0.00           O
ATOM   2141  NE2 GLN D  15      82.750  77.560  88.900  1.00  0.00           N
ATOM   2142 HE21 GLN D  15      83.410  78.300  88.840  1.00  0.00           H
ATOM   2143 HE22 GLN D  15      82.430  77.040  88.110  1.00  0.00           H
ATOM   2144  C   GLN D  15      85.470  75.770  92.830  1.00  0.00           C
ATOM   2145  O   GLN D  15      85.570  76.020  94.030  1.00  0.00           O
ATOM   2146  N   LYS D  16      86.500  75.260  92.130  1.00  0.00           N
ATOM   2147  HN  LYS D  16      86.400  75.050  91.160  1.00  0.00           H
ATOM   2148  CA  LYS D  16      87.810  75.060  92.730  1.00  0.00           C
ATOM   2149  HA  LYS D  16      87.910  75.670  93.620  1.00  0.00           H
ATOM   2150  CB  LYS D  16      88.050  73.560  93.060  1.00  0.00           C
ATOM   2151  HB1 LYS D  16      88.290  73.000  92.120  1.00  0.00           H
ATOM   2152  HB2 LYS D  16      87.090  73.150  93.410  1.00  0.00           H
ATOM   2153  CG  LYS D  16      89.130  73.250  94.120  1.00  0.00           C
ATOM   2154  HG1 LYS D  16      90.090  73.720  93.820  1.00  0.00           H
ATOM   2155  HG2 LYS D  16      89.290  72.150  94.100  1.00  0.00           H
ATOM   2156  CD  LYS D  16      88.740  73.680  95.550  1.00  0.00           C
ATOM   2157  HD1 LYS D  16      88.660  74.790  95.550  1.00  0.00           H
ATOM   2158  HD2 LYS D  16      87.740  73.280  95.790  1.00  0.00           H
ATOM   2159  CE  LYS D  16      89.700  73.270  96.680  1.00  0.00           C
ATOM   2160  HE1 LYS D  16      89.350  73.690  97.640  1.00  0.00           H
ATOM   2161  HE2 LYS D  16      90.730  73.640  96.480  1.00  0.00           H
ATOM   2162  NZ  LYS D  16      89.760  71.800  96.840  1.00  0.00           N
ATOM   2163  HZ1 LYS D  16      90.150  71.540  97.780  1.00  0.00           H
ATOM   2164  HZ2 LYS D  16      88.830  71.340  96.760  1.00  0.00           H
ATOM   2165  HZ3 LYS D  16      90.420  71.410  96.120  1.00  0.00           H
ATOM   2166  C   LYS D  16      88.850  75.530  91.720  1.00  0.00           C
ATOM   2167  O   LYS D  16      88.970  74.970  90.630  1.00  0.00           O
ATOM   2168  N   LEU D  17      89.640  76.580  92.060  1.00  0.00           N
ATOM   2169  HN  LEU D  17      89.530  77.050  92.930  1.00  0.00           H
ATOM   2170  CA  LEU D  17      90.680  77.090  91.180  1.00  0.00           C
ATOM   2171  HA  LEU D  17      90.830  76.430  90.340  1.00  0.00           H
ATOM   2172  CB  LEU D  17      90.300  78.510  90.680  1.00  0.00           C
ATOM   2173  HB1 LEU D  17      90.410  79.250  91.500  1.00  0.00           H
ATOM   2174  HB2 LEU D  17      89.210  78.480  90.430  1.00  0.00           H
ATOM   2175  CG  LEU D  17      91.020  79.040  89.410  1.00  0.00           C
ATOM   2176  HG  LEU D  17      90.620  80.070  89.230  1.00  0.00           H
ATOM   2177  CD1 LEU D  17      92.540  79.150  89.560  1.00  0.00           C
ATOM   2178 HD11 LEU D  17      92.970  79.660  88.660  1.00  0.00           H
ATOM   2179 HD12 LEU D  17      92.810  79.750  90.460  1.00  0.00           H
ATOM   2180 HD13 LEU D  17      93.010  78.150  89.630  1.00  0.00           H
ATOM   2181  CD2 LEU D  17      90.690  78.200  88.170  1.00  0.00           C
ATOM   2182 HD21 LEU D  17      91.070  78.710  87.250  1.00  0.00           H
ATOM   2183 HD22 LEU D  17      91.190  77.210  88.240  1.00  0.00           H
ATOM   2184 HD23 LEU D  17      89.600  78.060  88.060  1.00  0.00           H
ATOM   2185  C   LEU D  17      91.980  77.130  91.980  1.00  0.00           C
ATOM   2186  O   LEU D  17      92.120  77.900  92.930  1.00  0.00           O
ATOM   2187  N   VAL D  18      92.950  76.270  91.630  1.00  0.00           N
ATOM   2188  HN  VAL D  18      92.830  75.630  90.870  1.00  0.00           H
ATOM   2189  CA  VAL D  18      94.190  76.160  92.380  1.00  0.00           C
ATOM   2190  HA  VAL D  18      94.320  77.050  92.980  1.00  0.00           H
ATOM   2191  CB  VAL D  18      94.180  74.970  93.370  1.00  0.00           C
ATOM   2192  HB  VAL D  18      95.080  75.040  94.020  1.00  0.00           H
ATOM   2193  CG1 VAL D  18      92.960  75.050  94.310  1.00  0.00           C
ATOM   2194 HG11 VAL D  18      93.040  74.280  95.100  1.00  0.00           H
ATOM   2195 HG12 VAL D  18      92.910  76.050  94.800  1.00  0.00           H
ATOM   2196 HG13 VAL D  18      92.020  74.880  93.750  1.00  0.00           H
ATOM   2197  CG2 VAL D  18      94.210  73.620  92.640  1.00  0.00           C
ATOM   2198 HG21 VAL D  18      94.140  72.790  93.370  1.00  0.00           H
ATOM   2199 HG22 VAL D  18      93.370  73.540  91.920  1.00  0.00           H
ATOM   2200 HG23 VAL D  18      95.170  73.500  92.090  1.00  0.00           H
ATOM   2201  C   VAL D  18      95.390  76.140  91.420  1.00  0.00           C
ATOM   2202  O   VAL D  18      95.380  75.460  90.380  1.00  0.00           O
ATOM   2203  N   PHE D  19      96.440  76.940  91.710  1.00  0.00           N
ATOM   2204  HN  PHE D  19      96.460  77.450  92.570  1.00  0.00           H
ATOM   2205  CA  PHE D  19      97.620  77.080  90.870  1.00  0.00           C
ATOM   2206  HA  PHE D  19      97.680  76.240  90.190  1.00  0.00           H
ATOM   2207  CB  PHE D  19      97.490  78.410  90.070  1.00  0.00           C
ATOM   2208  HB1 PHE D  19      97.500  79.250  90.800  1.00  0.00           H
ATOM   2209  HB2 PHE D  19      96.510  78.410  89.550  1.00  0.00           H
ATOM   2210  CG  PHE D  19      98.530  78.720  89.010  1.00  0.00           C
ATOM   2211  CD1 PHE D  19      98.680  80.070  88.650  1.00  0.00           C
ATOM   2212  HD1 PHE D  19      98.080  80.810  89.160  1.00  0.00           H
ATOM   2213  CE1 PHE D  19      99.530  80.460  87.610  1.00  0.00           C
ATOM   2214  HE1 PHE D  19      99.620  81.500  87.340  1.00  0.00           H
ATOM   2215  CZ  PHE D  19     100.240  79.480  86.900  1.00  0.00           C
ATOM   2216  HZ  PHE D  19     100.880  79.770  86.080  1.00  0.00           H
ATOM   2217  CD2 PHE D  19      99.240  77.750  88.290  1.00  0.00           C
ATOM   2218  HD2 PHE D  19      99.130  76.700  88.530  1.00  0.00           H
ATOM   2219  CE2 PHE D  19     100.090  78.130  87.240  1.00  0.00           C
ATOM   2220  HE2 PHE D  19     100.630  77.390  86.680  1.00  0.00           H
ATOM   2221  C   PHE D  19      98.870  77.060  91.750  1.00  0.00           C
ATOM   2222  O   PHE D  19      99.040  77.930  92.610  1.00  0.00           O
ATOM   2223  N   PHE D  20      99.760  76.060  91.580  1.00  0.00           N
ATOM   2224  HN  PHE D  20      99.610  75.380  90.860  1.00  0.00           H
ATOM   2225  CA  PHE D  20     100.970  75.880  92.390  1.00  0.00           C
ATOM   2226  HA  PHE D  20     101.420  74.980  92.000  1.00  0.00           H
ATOM   2227  CB  PHE D  20     102.030  77.000  92.200  1.00  0.00           C
ATOM   2228  HB1 PHE D  20     102.850  76.910  92.960  1.00  0.00           H
ATOM   2229  HB2 PHE D  20     101.560  78.000  92.330  1.00  0.00           H
ATOM   2230  CG  PHE D  20     102.690  76.910  90.850  1.00  0.00           C
ATOM   2231  CD1 PHE D  20     103.610  75.890  90.590  1.00  0.00           C
ATOM   2232  HD1 PHE D  20     103.810  75.140  91.350  1.00  0.00           H
ATOM   2233  CE1 PHE D  20     104.260  75.810  89.360  1.00  0.00           C
ATOM   2234  HE1 PHE D  20     104.950  75.000  89.160  1.00  0.00           H
ATOM   2235  CZ  PHE D  20     104.020  76.780  88.380  1.00  0.00           C
ATOM   2236  HZ  PHE D  20     104.520  76.710  87.420  1.00  0.00           H
ATOM   2237  CD2 PHE D  20     102.440  77.870  89.860  1.00  0.00           C
ATOM   2238  HD2 PHE D  20     101.730  78.660  90.040  1.00  0.00           H
ATOM   2239  CE2 PHE D  20     103.110  77.810  88.630  1.00  0.00           C
ATOM   2240  HE2 PHE D  20     102.930  78.560  87.870  1.00  0.00           H
ATOM   2241  C   PHE D  20     100.760  75.550  93.870  1.00  0.00           C
ATOM   2242  O   PHE D  20     100.850  76.420  94.740  1.00  0.00           O
ATOM   2243  N   ALA D  21     100.480  74.280  94.200  1.00  0.00           N
ATOM   2244  HN  ALA D  21     100.400  73.580  93.490  1.00  0.00           H
ATOM   2245  CA  ALA D  21     100.370  73.830  95.590  1.00  0.00           C
ATOM   2246  HA  ALA D  21     100.950  74.490  96.230  1.00  0.00           H
ATOM   2247  CB  ALA D  21      98.910  73.790  96.100  1.00  0.00           C
ATOM   2248  HB1 ALA D  21      98.480  74.810  96.140  1.00  0.00           H
ATOM   2249  HB2 ALA D  21      98.280  73.130  95.460  1.00  0.00           H
ATOM   2250  HB3 ALA D  21      98.880  73.390  97.130  1.00  0.00           H
ATOM   2251  C   ALA D  21     100.970  72.450  95.760  1.00  0.00           C
ATOM   2252  O   ALA D  21     100.300  71.510  96.160  1.00  0.00           O
ATOM   2253  N   GLU D  22     102.270  72.320  95.450  1.00  0.00           N
ATOM   2254  HN  GLU D  22     102.800  73.110  95.130  1.00  0.00           H
ATOM   2255  CA  GLU D  22     103.120  71.190  95.750  1.00  0.00           C
ATOM   2256  HA  GLU D  22     102.980  70.920  96.790  1.00  0.00           H
ATOM   2257  CB  GLU D  22     102.850  69.950  94.850  1.00  0.00           C
ATOM   2258  HB1 GLU D  22     103.530  69.970  93.970  1.00  0.00           H
ATOM   2259  HB2 GLU D  22     101.810  70.030  94.450  1.00  0.00           H
ATOM   2260  CG  GLU D  22     102.980  68.590  95.600  1.00  0.00           C
ATOM   2261  HG1 GLU D  22     103.590  68.730  96.520  1.00  0.00           H
ATOM   2262  HG2 GLU D  22     103.520  67.870  94.950  1.00  0.00           H
ATOM   2263  CD  GLU D  22     101.670  67.920  96.010  1.00  0.00           C
ATOM   2264  OE1 GLU D  22     101.410  66.750  95.600  1.00  0.00           O
ATOM   2265  OE2 GLU D  22     100.880  68.530  96.780  1.00  0.00           O
ATOM   2266  C   GLU D  22     104.480  71.880  95.580  1.00  0.00           C
ATOM   2267  O   GLU D  22     104.480  73.080  95.330  1.00  0.00           O
ATOM   2268  N   ASP D  23     105.650  71.220  95.760  1.00  0.00           N
ATOM   2269  HN  ASP D  23     105.700  70.210  95.800  1.00  0.00           H
ATOM   2270  CA  ASP D  23     106.930  71.930  95.900  1.00  0.00           C
ATOM   2271  HA  ASP D  23     106.820  72.570  96.760  1.00  0.00           H
ATOM   2272  CB  ASP D  23     108.070  70.910  96.200  1.00  0.00           C
ATOM   2273  HB1 ASP D  23     108.290  70.300  95.300  1.00  0.00           H
ATOM   2274  HB2 ASP D  23     107.730  70.230  97.010  1.00  0.00           H
ATOM   2275  CG  ASP D  23     109.360  71.560  96.670  1.00  0.00           C
ATOM   2276  OD1 ASP D  23     110.460  71.180  96.170  1.00  0.00           O
ATOM   2277  OD2 ASP D  23     109.290  72.410  97.590  1.00  0.00           O
ATOM   2278  C   ASP D  23     107.330  72.840  94.720  1.00  0.00           C
ATOM   2279  O   ASP D  23     107.230  72.480  93.540  1.00  0.00           O
ATOM   2280  N   VAL D  24     107.810  74.070  95.020  1.00  0.00           N
ATOM   2281  HN  VAL D  24     107.890  74.350  95.980  1.00  0.00           H
ATOM   2282  CA  VAL D  24     108.180  75.050  94.010  1.00  0.00           C
ATOM   2283  HA  VAL D  24     108.080  74.620  93.020  1.00  0.00           H
ATOM   2284  CB  VAL D  24     107.280  76.300  94.040  1.00  0.00           C
ATOM   2285  HB  VAL D  24     107.250  76.680  95.090  1.00  0.00           H
ATOM   2286  CG1 VAL D  24     107.810  77.420  93.120  1.00  0.00           C
ATOM   2287 HG11 VAL D  24     107.050  78.230  93.040  1.00  0.00           H
ATOM   2288 HG12 VAL D  24     108.740  77.870  93.520  1.00  0.00           H
ATOM   2289 HG13 VAL D  24     108.010  77.020  92.100  1.00  0.00           H
ATOM   2290  CG2 VAL D  24     105.850  75.910  93.630  1.00  0.00           C
ATOM   2291 HG21 VAL D  24     105.190  76.800  93.610  1.00  0.00           H
ATOM   2292 HG22 VAL D  24     105.860  75.430  92.620  1.00  0.00           H
ATOM   2293 HG23 VAL D  24     105.430  75.180  94.350  1.00  0.00           H
ATOM   2294  C   VAL D  24     109.630  75.470  94.140  1.00  0.00           C
ATOM   2295  O   VAL D  24     110.040  76.090  95.120  1.00  0.00           O
ATOM   2296  N   GLY D  25     110.440  75.180  93.100  1.00  0.00           N
ATOM   2297  HN  GLY D  25     110.110  74.560  92.390  1.00  0.00           H
ATOM   2298  CA  GLY D  25     111.820  75.650  92.990  1.00  0.00           C
ATOM   2299  HA1 GLY D  25     112.280  75.620  93.970  1.00  0.00           H
ATOM   2300  HA2 GLY D  25     112.310  74.990  92.290  1.00  0.00           H
ATOM   2301  C   GLY D  25     111.940  77.060  92.480  1.00  0.00           C
ATOM   2302  O   GLY D  25     111.510  78.020  93.110  1.00  0.00           O
ATOM   2303  N   SER D  26     112.590  77.240  91.310  1.00  0.00           N
ATOM   2304  HN  SER D  26     112.940  76.440  90.820  1.00  0.00           H
ATOM   2305  CA  SER D  26     112.810  78.560  90.720  1.00  0.00           C
ATOM   2306  HA  SER D  26     112.720  79.310  91.500  1.00  0.00           H
ATOM   2307  CB  SER D  26     114.230  78.730  90.110  1.00  0.00           C
ATOM   2308  HB1 SER D  26     114.260  79.530  89.340  1.00  0.00           H
ATOM   2309  HB2 SER D  26     114.540  77.780  89.620  1.00  0.00           H
ATOM   2310  OG  SER D  26     115.160  79.100  91.130  1.00  0.00           O
ATOM   2311  HG1 SER D  26     115.240  78.340  91.750  1.00  0.00           H
ATOM   2312  C   SER D  26     111.780  78.950  89.670  1.00  0.00           C
ATOM   2313  O   SER D  26     111.780  78.460  88.550  1.00  0.00           O
ATOM   2314  N   ASN D  27     110.880  79.890  90.010  1.00  0.00           N
ATOM   2315  HN  ASN D  27     110.900  80.260  90.950  1.00  0.00           H
ATOM   2316  CA  ASN D  27     109.790  80.300  89.150  1.00  0.00           C
ATOM   2317  HA  ASN D  27     109.730  79.640  88.290  1.00  0.00           H
ATOM   2318  CB  ASN D  27     108.450  80.220  89.950  1.00  0.00           C
ATOM   2319  HB1 ASN D  27     108.470  80.910  90.810  1.00  0.00           H
ATOM   2320  HB2 ASN D  27     108.380  79.190  90.370  1.00  0.00           H
ATOM   2321  CG  ASN D  27     107.190  80.460  89.120  1.00  0.00           C
ATOM   2322  OD1 ASN D  27     106.420  79.530  88.880  1.00  0.00           O
ATOM   2323  ND2 ASN D  27     106.920  81.710  88.690  1.00  0.00           N
ATOM   2324 HD21 ASN D  27     107.600  82.440  88.800  1.00  0.00           H
ATOM   2325 HD22 ASN D  27     106.110  81.830  88.130  1.00  0.00           H
ATOM   2326  C   ASN D  27     110.010  81.720  88.630  1.00  0.00           C
ATOM   2327  O   ASN D  27     110.100  82.670  89.400  1.00  0.00           O
ATOM   2328  N   LYS D  28     110.020  81.890  87.300  1.00  0.00           N
ATOM   2329  HN  LYS D  28     110.050  81.100  86.680  1.00  0.00           H
ATOM   2330  CA  LYS D  28     109.970  83.200  86.670  1.00  0.00           C
ATOM   2331  HA  LYS D  28     110.160  83.980  87.390  1.00  0.00           H
ATOM   2332  CB  LYS D  28     111.020  83.280  85.540  1.00  0.00           C
ATOM   2333  HB1 LYS D  28     110.840  82.460  84.810  1.00  0.00           H
ATOM   2334  HB2 LYS D  28     112.020  83.080  86.000  1.00  0.00           H
ATOM   2335  CG  LYS D  28     111.080  84.610  84.770  1.00  0.00           C
ATOM   2336  HG1 LYS D  28     110.120  84.810  84.240  1.00  0.00           H
ATOM   2337  HG2 LYS D  28     111.850  84.490  83.980  1.00  0.00           H
ATOM   2338  CD  LYS D  28     111.440  85.810  85.670  1.00  0.00           C
ATOM   2339  HD1 LYS D  28     110.500  86.340  85.950  1.00  0.00           H
ATOM   2340  HD2 LYS D  28     111.880  85.430  86.620  1.00  0.00           H
ATOM   2341  CE  LYS D  28     112.420  86.810  85.060  1.00  0.00           C
ATOM   2342  HE1 LYS D  28     112.640  87.610  85.810  1.00  0.00           H
ATOM   2343  HE2 LYS D  28     112.010  87.280  84.140  1.00  0.00           H
ATOM   2344  NZ  LYS D  28     113.700  86.160  84.720  1.00  0.00           N
ATOM   2345  HZ1 LYS D  28     114.510  86.820  84.850  1.00  0.00           H
ATOM   2346  HZ2 LYS D  28     113.870  85.330  85.340  1.00  0.00           H
ATOM   2347  HZ3 LYS D  28     113.690  85.880  83.710  1.00  0.00           H
ATOM   2348  C   LYS D  28     108.590  83.440  86.070  1.00  0.00           C
ATOM   2349  O   LYS D  28     108.230  82.810  85.080  1.00  0.00           O
ATOM   2350  N   GLY D  29     107.800  84.360  86.660  1.00  0.00           N
ATOM   2351  HN  GLY D  29     108.150  84.880  87.450  1.00  0.00           H
ATOM   2352  CA  GLY D  29     106.490  84.780  86.140  1.00  0.00           C
ATOM   2353  HA1 GLY D  29     106.210  85.670  86.680  1.00  0.00           H
ATOM   2354  HA2 GLY D  29     106.590  84.960  85.080  1.00  0.00           H
ATOM   2355  C   GLY D  29     105.370  83.780  86.290  1.00  0.00           C
ATOM   2356  O   GLY D  29     105.260  82.820  85.540  1.00  0.00           O
ATOM   2357  N   ALA D  30     104.450  84.020  87.250  1.00  0.00           N
ATOM   2358  HN  ALA D  30     104.560  84.780  87.890  1.00  0.00           H
ATOM   2359  CA  ALA D  30     103.200  83.280  87.360  1.00  0.00           C
ATOM   2360  HA  ALA D  30     103.060  82.660  86.480  1.00  0.00           H
ATOM   2361  CB  ALA D  30     103.210  82.370  88.600  1.00  0.00           C
ATOM   2362  HB1 ALA D  30     104.010  81.610  88.510  1.00  0.00           H
ATOM   2363  HB2 ALA D  30     103.390  82.960  89.520  1.00  0.00           H
ATOM   2364  HB3 ALA D  30     102.240  81.830  88.710  1.00  0.00           H
ATOM   2365  C   ALA D  30     102.040  84.270  87.400  1.00  0.00           C
ATOM   2366  O   ALA D  30     102.030  85.190  88.220  1.00  0.00           O
ATOM   2367  N   ILE D  31     101.080  84.130  86.470  1.00  0.00           N
ATOM   2368  HN  ILE D  31     101.110  83.380  85.810  1.00  0.00           H
ATOM   2369  CA  ILE D  31     100.040  85.130  86.230  1.00  0.00           C
ATOM   2370  HA  ILE D  31     100.040  85.860  87.030  1.00  0.00           H
ATOM   2371  CB  ILE D  31     100.250  85.880  84.900  1.00  0.00           C
ATOM   2372  HB  ILE D  31     100.220  85.140  84.060  1.00  0.00           H
ATOM   2373  CG2 ILE D  31      99.120  86.910  84.650  1.00  0.00           C
ATOM   2374 HG21 ILE D  31      99.330  87.500  83.740  1.00  0.00           H
ATOM   2375 HG22 ILE D  31      98.140  86.410  84.500  1.00  0.00           H
ATOM   2376 HG23 ILE D  31      99.020  87.610  85.510  1.00  0.00           H
ATOM   2377  CG1 ILE D  31     101.630  86.580  84.860  1.00  0.00           C
ATOM   2378 HG11 ILE D  31     101.930  86.870  85.890  1.00  0.00           H
ATOM   2379 HG12 ILE D  31     101.520  87.530  84.280  1.00  0.00           H
ATOM   2380  CD  ILE D  31     102.710  85.740  84.190  1.00  0.00           C
ATOM   2381  HD1 ILE D  31     103.680  86.280  84.160  1.00  0.00           H
ATOM   2382  HD2 ILE D  31     102.880  84.770  84.710  1.00  0.00           H
ATOM   2383  HD3 ILE D  31     102.410  85.500  83.140  1.00  0.00           H
ATOM   2384  C   ILE D  31      98.680  84.470  86.240  1.00  0.00           C
ATOM   2385  O   ILE D  31      98.490  83.390  85.660  1.00  0.00           O
ATOM   2386  N   ILE D  32      97.680  85.080  86.900  1.00  0.00           N
ATOM   2387  HN  ILE D  32      97.840  85.920  87.430  1.00  0.00           H
ATOM   2388  CA  ILE D  32      96.320  84.550  86.940  1.00  0.00           C
ATOM   2389  HA  ILE D  32      96.180  83.920  86.070  1.00  0.00           H
ATOM   2390  CB  ILE D  32      96.070  83.670  88.170  1.00  0.00           C
ATOM   2391  HB  ILE D  32      96.720  82.770  88.080  1.00  0.00           H
ATOM   2392  CG2 ILE D  32      96.480  84.430  89.440  1.00  0.00           C
ATOM   2393 HG21 ILE D  32      96.340  83.790  90.340  1.00  0.00           H
ATOM   2394 HG22 ILE D  32      97.540  84.760  89.420  1.00  0.00           H
ATOM   2395 HG23 ILE D  32      95.830  85.310  89.570  1.00  0.00           H
ATOM   2396  CG1 ILE D  32      94.600  83.210  88.270  1.00  0.00           C
ATOM   2397 HG11 ILE D  32      94.220  82.910  87.270  1.00  0.00           H
ATOM   2398 HG12 ILE D  32      93.980  84.070  88.620  1.00  0.00           H
ATOM   2399  CD  ILE D  32      94.410  82.040  89.230  1.00  0.00           C
ATOM   2400  HD1 ILE D  32      93.320  81.820  89.340  1.00  0.00           H
ATOM   2401  HD2 ILE D  32      94.930  81.130  88.870  1.00  0.00           H
ATOM   2402  HD3 ILE D  32      94.800  82.290  90.240  1.00  0.00           H
ATOM   2403  C   ILE D  32      95.270  85.640  86.820  1.00  0.00           C
ATOM   2404  O   ILE D  32      95.330  86.680  87.470  1.00  0.00           O
ATOM   2405  N   GLY D  33      94.250  85.400  85.960  1.00  0.00           N
ATOM   2406  HN  GLY D  33      94.240  84.560  85.420  1.00  0.00           H
ATOM   2407  CA  GLY D  33      93.040  86.210  85.920  1.00  0.00           C
ATOM   2408  HA1 GLY D  33      92.770  86.480  86.940  1.00  0.00           H
ATOM   2409  HA2 GLY D  33      93.210  87.060  85.280  1.00  0.00           H
ATOM   2410  C   GLY D  33      91.890  85.400  85.380  1.00  0.00           C
ATOM   2411  O   GLY D  33      91.930  84.170  85.410  1.00  0.00           O
ATOM   2412  N   LEU D  34      90.830  86.060  84.870  1.00  0.00           N
ATOM   2413  HN  LEU D  34      90.790  87.050  84.910  1.00  0.00           H
ATOM   2414  CA  LEU D  34      89.710  85.360  84.220  1.00  0.00           C
ATOM   2415  HA  LEU D  34      90.030  84.360  83.950  1.00  0.00           H
ATOM   2416  CB  LEU D  34      88.450  85.310  85.140  1.00  0.00           C
ATOM   2417  HB1 LEU D  34      87.570  85.790  84.650  1.00  0.00           H
ATOM   2418  HB2 LEU D  34      88.660  85.890  86.060  1.00  0.00           H
ATOM   2419  CG  LEU D  34      87.960  83.890  85.550  1.00  0.00           C
ATOM   2420  HG  LEU D  34      86.940  84.020  85.990  1.00  0.00           H
ATOM   2421  CD1 LEU D  34      87.840  82.930  84.360  1.00  0.00           C
ATOM   2422 HD11 LEU D  34      87.280  82.020  84.660  1.00  0.00           H
ATOM   2423 HD12 LEU D  34      87.310  83.420  83.520  1.00  0.00           H
ATOM   2424 HD13 LEU D  34      88.840  82.610  84.010  1.00  0.00           H
ATOM   2425  CD2 LEU D  34      88.830  83.280  86.650  1.00  0.00           C
ATOM   2426 HD21 LEU D  34      88.410  82.310  86.990  1.00  0.00           H
ATOM   2427 HD22 LEU D  34      89.860  83.100  86.270  1.00  0.00           H
ATOM   2428 HD23 LEU D  34      88.890  83.960  87.520  1.00  0.00           H
ATOM   2429  C   LEU D  34      89.320  86.040  82.910  1.00  0.00           C
ATOM   2430  O   LEU D  34      88.850  85.380  81.990  1.00  0.00           O
ATOM   2431  N   MET D  35      89.540  87.360  82.800  1.00  0.00           N
ATOM   2432  HN  MET D  35      89.870  87.900  83.580  1.00  0.00           H
ATOM   2433  CA  MET D  35      89.360  88.120  81.580  1.00  0.00           C
ATOM   2434  HA  MET D  35      89.300  87.470  80.720  1.00  0.00           H
ATOM   2435  CB  MET D  35      88.080  88.990  81.710  1.00  0.00           C
ATOM   2436  HB1 MET D  35      88.220  89.680  82.570  1.00  0.00           H
ATOM   2437  HB2 MET D  35      87.230  88.320  81.960  1.00  0.00           H
ATOM   2438  CG  MET D  35      87.710  89.820  80.460  1.00  0.00           C
ATOM   2439  HG1 MET D  35      88.620  90.330  80.090  1.00  0.00           H
ATOM   2440  HG2 MET D  35      87.010  90.630  80.790  1.00  0.00           H
ATOM   2441  SD  MET D  35      86.940  88.890  79.110  1.00  0.00           S
ATOM   2442  CE  MET D  35      86.770  90.330  78.020  1.00  0.00           C
ATOM   2443  HE1 MET D  35      86.360  90.040  77.030  1.00  0.00           H
ATOM   2444  HE2 MET D  35      86.100  91.090  78.460  1.00  0.00           H
ATOM   2445  HE3 MET D  35      87.760  90.810  77.840  1.00  0.00           H
ATOM   2446  C   MET D  35      90.600  89.000  81.450  1.00  0.00           C
ATOM   2447  O   MET D  35      90.690  90.060  82.070  1.00  0.00           O
ATOM   2448  N   VAL D  36      91.610  88.560  80.680  1.00  0.00           N
ATOM   2449  HN  VAL D  36      91.520  87.720  80.150  1.00  0.00           H
ATOM   2450  CA  VAL D  36      92.910  89.220  80.660  1.00  0.00           C
ATOM   2451  HA  VAL D  36      92.830  90.130  81.230  1.00  0.00           H
ATOM   2452  CB  VAL D  36      94.030  88.420  81.330  1.00  0.00           C
ATOM   2453  HB  VAL D  36      94.910  89.100  81.470  1.00  0.00           H
ATOM   2454  CG1 VAL D  36      93.550  87.980  82.730  1.00  0.00           C
ATOM   2455 HG11 VAL D  36      94.400  87.550  83.310  1.00  0.00           H
ATOM   2456 HG12 VAL D  36      93.150  88.850  83.290  1.00  0.00           H
ATOM   2457 HG13 VAL D  36      92.750  87.210  82.660  1.00  0.00           H
ATOM   2458  CG2 VAL D  36      94.480  87.200  80.520  1.00  0.00           C
ATOM   2459 HG21 VAL D  36      95.190  86.580  81.110  1.00  0.00           H
ATOM   2460 HG22 VAL D  36      93.600  86.580  80.250  1.00  0.00           H
ATOM   2461 HG23 VAL D  36      95.000  87.500  79.580  1.00  0.00           H
ATOM   2462  C   VAL D  36      93.280  89.660  79.260  1.00  0.00           C
ATOM   2463  O   VAL D  36      93.300  88.870  78.310  1.00  0.00           O
ATOM   2464  N   GLY D  37      93.560  90.970  79.080  1.00  0.00           N
ATOM   2465  HN  GLY D  37      93.620  91.560  79.880  1.00  0.00           H
ATOM   2466  CA  GLY D  37      93.750  91.570  77.770  1.00  0.00           C
ATOM   2467  HA1 GLY D  37      93.760  90.820  76.990  1.00  0.00           H
ATOM   2468  HA2 GLY D  37      92.960  92.290  77.630  1.00  0.00           H
ATOM   2469  C   GLY D  37      95.040  92.330  77.680  1.00  0.00           C
ATOM   2470  O   GLY D  37      95.130  93.450  78.170  1.00  0.00           O
ATOM   2471  N   GLY D  38      96.060  91.740  77.020  1.00  0.00           N
ATOM   2472  HN  GLY D  38      95.910  90.840  76.590  1.00  0.00           H
ATOM   2473  CA  GLY D  38      97.400  92.290  76.920  1.00  0.00           C
ATOM   2474  HA1 GLY D  38      97.860  91.900  76.020  1.00  0.00           H
ATOM   2475  HA2 GLY D  38      97.360  93.370  76.940  1.00  0.00           H
ATOM   2476  C   GLY D  38      98.250  91.880  78.080  1.00  0.00           C
ATOM   2477  O   GLY D  38      98.210  92.500  79.140  1.00  0.00           O
ATOM   2478  N   VAL D  39      99.050  90.810  77.900  1.00  0.00           N
ATOM   2479  HN  VAL D  39      99.030  90.290  77.040  1.00  0.00           H
ATOM   2480  CA  VAL D  39      99.940  90.290  78.920  1.00  0.00           C
ATOM   2481  HA  VAL D  39     100.200  91.100  79.590  1.00  0.00           H
ATOM   2482  CB  VAL D  39      99.340  89.120  79.740  1.00  0.00           C
ATOM   2483  HB  VAL D  39      99.980  88.960  80.640  1.00  0.00           H
ATOM   2484  CG1 VAL D  39      97.900  89.440  80.220  1.00  0.00           C
ATOM   2485 HG11 VAL D  39      97.560  88.670  80.940  1.00  0.00           H
ATOM   2486 HG12 VAL D  39      97.850  90.430  80.710  1.00  0.00           H
ATOM   2487 HG13 VAL D  39      97.200  89.450  79.360  1.00  0.00           H
ATOM   2488  CG2 VAL D  39      99.270  87.820  78.930  1.00  0.00           C
ATOM   2489 HG21 VAL D  39      98.730  87.040  79.510  1.00  0.00           H
ATOM   2490 HG22 VAL D  39      98.700  87.990  77.990  1.00  0.00           H
ATOM   2491 HG23 VAL D  39     100.280  87.420  78.690  1.00  0.00           H
ATOM   2492  C   VAL D  39     101.240  89.860  78.240  1.00  0.00           C
ATOM   2493  O   VAL D  39     101.230  89.290  77.150  1.00  0.00           O
ATOM   2494  N   VAL D  40     102.410  90.140  78.850  1.00  0.00           N
ATOM   2495  HN  VAL D  40     102.450  90.660  79.710  1.00  0.00           H
ATOM   2496  CA  VAL D  40     103.690  89.780  78.250  1.00  0.00           C
ATOM   2497  HA  VAL D  40     103.540  88.910  77.630  1.00  0.00           H
ATOM   2498  CB  VAL D  40     104.270  90.870  77.350  1.00  0.00           C
ATOM   2499  HB  VAL D  40     103.540  91.040  76.530  1.00  0.00           H
ATOM   2500  CG1 VAL D  40     104.450  92.200  78.110  1.00  0.00           C
ATOM   2501 HG11 VAL D  40     104.770  93.000  77.410  1.00  0.00           H
ATOM   2502 HG12 VAL D  40     103.510  92.520  78.590  1.00  0.00           H
ATOM   2503 HG13 VAL D  40     105.240  92.100  78.880  1.00  0.00           H
ATOM   2504  CG2 VAL D  40     105.620  90.420  76.730  1.00  0.00           C
ATOM   2505 HG21 VAL D  40     105.900  91.100  75.900  1.00  0.00           H
ATOM   2506 HG22 VAL D  40     106.430  90.450  77.480  1.00  0.00           H
ATOM   2507 HG23 VAL D  40     105.540  89.390  76.330  1.00  0.00           H
ATOM   2508  C   VAL D  40     104.690  89.330  79.310  1.00  0.00           C
ATOM   2509  O   VAL D  40     104.880  89.970  80.340  1.00  0.00           O
ATOM   2510  N   ILE D  41     105.360  88.180  79.070  1.00  0.00           N
ATOM   2511  HN  ILE D  41     105.190  87.660  78.240  1.00  0.00           H
ATOM   2512  CA  ILE D  41     106.340  87.640  80.010  1.00  0.00           C
ATOM   2513  HA  ILE D  41     106.520  88.380  80.780  1.00  0.00           H
ATOM   2514  CB  ILE D  41     105.890  86.360  80.720  1.00  0.00           C
ATOM   2515  HB  ILE D  41     106.590  86.160  81.570  1.00  0.00           H
ATOM   2516  CG2 ILE D  41     104.500  86.620  81.340  1.00  0.00           C
ATOM   2517 HG21 ILE D  41     104.210  85.750  81.960  1.00  0.00           H
ATOM   2518 HG22 ILE D  41     104.490  87.530  81.960  1.00  0.00           H
ATOM   2519 HG23 ILE D  41     103.730  86.730  80.540  1.00  0.00           H
ATOM   2520  CG1 ILE D  41     105.820  85.090  79.850  1.00  0.00           C
ATOM   2521 HG11 ILE D  41     105.610  85.370  78.790  1.00  0.00           H
ATOM   2522 HG12 ILE D  41     104.940  84.490  80.200  1.00  0.00           H
ATOM   2523  CD  ILE D  41     107.050  84.180  79.940  1.00  0.00           C
ATOM   2524  HD1 ILE D  41     106.840  83.200  79.460  1.00  0.00           H
ATOM   2525  HD2 ILE D  41     107.920  84.630  79.420  1.00  0.00           H
ATOM   2526  HD3 ILE D  41     107.320  83.990  81.000  1.00  0.00           H
ATOM   2527  C   ILE D  41     107.680  87.440  79.320  1.00  0.00           C
ATOM   2528  O   ILE D  41     107.780  86.870  78.230  1.00  0.00           O
ATOM   2529  N   ALA D  42     108.770  87.880  79.980  1.00  0.00           N
ATOM   2530  HN  ALA D  42     108.660  88.440  80.810  1.00  0.00           H
ATOM   2531  CA  ALA D  42     110.130  87.780  79.480  1.00  0.00           C
ATOM   2532  HA  ALA D  42     110.120  87.760  78.400  1.00  0.00           H
ATOM   2533  CB  ALA D  42     110.930  89.010  79.940  1.00  0.00           C
ATOM   2534  HB1 ALA D  42     110.410  89.930  79.620  1.00  0.00           H
ATOM   2535  HB2 ALA D  42     111.030  89.030  81.040  1.00  0.00           H
ATOM   2536  HB3 ALA D  42     111.950  89.010  79.490  1.00  0.00           H
ATOM   2537  C   ALA D  42     110.830  86.510  79.960  1.00  0.00           C
ATOM   2538  O   ALA D  42     112.020  86.280  79.740  1.00  0.00           O
ATOM   2539  N   NME D  43     110.100  85.620  80.650  1.00  0.00           N
ATOM   2540  HN  NME D  43     109.130  85.810  80.790  1.00  0.00           H
ATOM   2541  CH3 NME D  43     110.630  84.370  81.140  1.00  0.00           C
ATOM   2542 HH31 NME D  43     110.900  83.720  80.280  1.00  0.00           H
ATOM   2543 HH32 NME D  43     111.550  84.530  81.750  1.00  0.00           H
ATOM   2544 HH33 NME D  43     109.880  83.830  81.760  1.00  0.00           H
ATOM   2545  CH3 ACE E   0      65.200  38.910  65.860  1.00  0.00           C
ATOM   2546 HH31 ACE E   0      64.720  38.410  64.980  1.00  0.00           H
ATOM   2547 HH32 ACE E   0      66.130  38.350  66.100  1.00  0.00           H
ATOM   2548 HH33 ACE E   0      64.510  38.850  66.730  1.00  0.00           H
ATOM   2549  C   ACE E   0      65.520  40.320  65.550  1.00  0.00           C
ATOM   2550  O   ACE E   0      66.430  40.900  66.130  1.00  0.00           O
ATOM   2551  N   ASP E   1      64.770  40.910  64.610  1.00  0.00           N
ATOM   2552  HN  ASP E   1      64.070  40.390  64.140  1.00  0.00           H
ATOM   2553  CA  ASP E   1      64.890  42.300  64.220  1.00  0.00           C
ATOM   2554  HA  ASP E   1      65.930  42.480  63.990  1.00  0.00           H
ATOM   2555  CB  ASP E   1      64.030  42.530  62.950  1.00  0.00           C
ATOM   2556  HB1 ASP E   1      62.950  42.480  63.190  1.00  0.00           H
ATOM   2557  HB2 ASP E   1      64.250  41.720  62.220  1.00  0.00           H
ATOM   2558  CG  ASP E   1      64.330  43.840  62.260  1.00  0.00           C
ATOM   2559  OD1 ASP E   1      65.450  44.390  62.410  1.00  0.00           O
ATOM   2560  OD2 ASP E   1      63.500  44.250  61.400  1.00  0.00           O
ATOM   2561  C   ASP E   1      64.490  43.250  65.360  1.00  0.00           C
ATOM   2562  O   ASP E   1      63.340  43.260  65.800  1.00  0.00           O
ATOM   2563  N   ALA E   2      65.450  44.040  65.890  1.00  0.00           N
ATOM   2564  HN  ALA E   2      66.370  44.050  65.510  1.00  0.00           H
ATOM   2565  CA  ALA E   2      65.190  44.930  66.990  1.00  0.00           C
ATOM   2566  HA  ALA E   2      64.250  45.440  66.830  1.00  0.00           H
ATOM   2567  CB  ALA E   2      65.170  44.160  68.330  1.00  0.00           C
ATOM   2568  HB1 ALA E   2      64.370  43.390  68.310  1.00  0.00           H
ATOM   2569  HB2 ALA E   2      66.140  43.640  68.510  1.00  0.00           H
ATOM   2570  HB3 ALA E   2      64.960  44.840  69.190  1.00  0.00           H
ATOM   2571  C   ALA E   2      66.290  45.970  67.070  1.00  0.00           C
ATOM   2572  O   ALA E   2      67.430  45.730  66.660  1.00  0.00           O
ATOM   2573  N   GLU E   3      65.970  47.150  67.630  1.00  0.00           N
ATOM   2574  HN  GLU E   3      65.030  47.370  67.880  1.00  0.00           H
ATOM   2575  CA  GLU E   3      66.940  48.200  67.870  1.00  0.00           C
ATOM   2576  HA  GLU E   3      67.920  47.890  67.550  1.00  0.00           H
ATOM   2577  CB  GLU E   3      66.560  49.470  67.070  1.00  0.00           C
ATOM   2578  HB1 GLU E   3      65.520  49.760  67.340  1.00  0.00           H
ATOM   2579  HB2 GLU E   3      66.550  49.190  65.990  1.00  0.00           H
ATOM   2580  CG  GLU E   3      67.470  50.710  67.270  1.00  0.00           C
ATOM   2581  HG1 GLU E   3      68.530  50.430  67.160  1.00  0.00           H
ATOM   2582  HG2 GLU E   3      67.310  51.130  68.290  1.00  0.00           H
ATOM   2583  CD  GLU E   3      67.140  51.800  66.260  1.00  0.00           C
ATOM   2584  OE1 GLU E   3      65.950  52.180  66.140  1.00  0.00           O
ATOM   2585  OE2 GLU E   3      68.070  52.290  65.580  1.00  0.00           O
ATOM   2586  C   GLU E   3      67.030  48.500  69.350  1.00  0.00           C
ATOM   2587  O   GLU E   3      66.020  48.570  70.060  1.00  0.00           O
ATOM   2588  N   PHE E   4      68.260  48.660  69.860  1.00  0.00           N
ATOM   2589  HN  PHE E   4      69.060  48.510  69.290  1.00  0.00           H
ATOM   2590  CA  PHE E   4      68.540  49.270  71.150  1.00  0.00           C
ATOM   2591  HA  PHE E   4      67.630  49.660  71.580  1.00  0.00           H
ATOM   2592  CB  PHE E   4      69.250  48.320  72.150  1.00  0.00           C
ATOM   2593  HB1 PHE E   4      69.560  48.880  73.060  1.00  0.00           H
ATOM   2594  HB2 PHE E   4      70.170  47.890  71.690  1.00  0.00           H
ATOM   2595  CG  PHE E   4      68.360  47.190  72.580  1.00  0.00           C
ATOM   2596  CD1 PHE E   4      68.360  45.960  71.890  1.00  0.00           C
ATOM   2597  HD1 PHE E   4      68.960  45.850  71.000  1.00  0.00           H
ATOM   2598  CE1 PHE E   4      67.580  44.890  72.340  1.00  0.00           C
ATOM   2599  HE1 PHE E   4      67.590  43.960  71.800  1.00  0.00           H
ATOM   2600  CZ  PHE E   4      66.820  45.020  73.510  1.00  0.00           C
ATOM   2601  HZ  PHE E   4      66.220  44.190  73.870  1.00  0.00           H
ATOM   2602  CD2 PHE E   4      67.580  47.310  73.750  1.00  0.00           C
ATOM   2603  HD2 PHE E   4      67.590  48.240  74.300  1.00  0.00           H
ATOM   2604  CE2 PHE E   4      66.820  46.230  74.210  1.00  0.00           C
ATOM   2605  HE2 PHE E   4      66.220  46.340  75.110  1.00  0.00           H
ATOM   2606  C   PHE E   4      69.450  50.430  70.830  1.00  0.00           C
ATOM   2607  O   PHE E   4      70.520  50.240  70.240  1.00  0.00           O
ATOM   2608  N   ARG E   5      69.050  51.670  71.160  1.00  0.00           N
ATOM   2609  HN  ARG E   5      68.160  51.820  71.610  1.00  0.00           H
ATOM   2610  CA  ARG E   5      69.840  52.840  70.830  1.00  0.00           C
ATOM   2611  HA  ARG E   5      70.860  52.560  70.620  1.00  0.00           H
ATOM   2612  CB  ARG E   5      69.250  53.550  69.590  1.00  0.00           C
ATOM   2613  HB1 ARG E   5      68.190  53.840  69.820  1.00  0.00           H
ATOM   2614  HB2 ARG E   5      69.210  52.810  68.760  1.00  0.00           H
ATOM   2615  CG  ARG E   5      70.030  54.790  69.120  1.00  0.00           C
ATOM   2616  HG1 ARG E   5      71.060  54.460  68.830  1.00  0.00           H
ATOM   2617  HG2 ARG E   5      70.130  55.520  69.950  1.00  0.00           H
ATOM   2618  CD  ARG E   5      69.360  55.490  67.940  1.00  0.00           C
ATOM   2619  HD1 ARG E   5      68.370  55.880  68.270  1.00  0.00           H
ATOM   2620  HD2 ARG E   5      69.220  54.800  67.080  1.00  0.00           H
ATOM   2621  NE  ARG E   5      70.260  56.620  67.530  1.00  0.00           N
ATOM   2622  HE  ARG E   5      71.250  56.510  67.680  1.00  0.00           H
ATOM   2623  CZ  ARG E   5      69.880  57.690  66.870  1.00  0.00           C
ATOM   2624  NH1 ARG E   5      68.630  57.950  66.530  1.00  0.00           N
ATOM   2625 HH11 ARG E   5      67.900  57.310  66.800  1.00  0.00           H
ATOM   2626 HH12 ARG E   5      68.420  58.820  66.110  1.00  0.00           H
ATOM   2627  NH2 ARG E   5      70.790  58.560  66.490  1.00  0.00           N
ATOM   2628 HH21 ARG E   5      71.730  58.470  66.850  1.00  0.00           H
ATOM   2629 HH22 ARG E   5      70.540  59.420  66.030  1.00  0.00           H
ATOM   2630  C   ARG E   5      69.880  53.790  72.010  1.00  0.00           C
ATOM   2631  O   ARG E   5      68.870  54.360  72.410  1.00  0.00           O
ATOM   2632  N   HIS E   6      71.080  54.020  72.580  1.00  0.00           N
ATOM   2633  HN  HIS E   6      71.890  53.520  72.250  1.00  0.00           H
ATOM   2634  CA  HIS E   6      71.260  54.910  73.710  1.00  0.00           C
ATOM   2635  HA  HIS E   6      70.310  55.310  74.030  1.00  0.00           H
ATOM   2636  CB  HIS E   6      71.900  54.170  74.910  1.00  0.00           C
ATOM   2637  HB1 HIS E   6      72.040  54.850  75.770  1.00  0.00           H
ATOM   2638  HB2 HIS E   6      72.900  53.770  74.620  1.00  0.00           H
ATOM   2639  ND1 HIS E   6      69.880  53.230  76.040  1.00  0.00           N
ATOM   2640  CG  HIS E   6      71.070  53.010  75.370  1.00  0.00           C
ATOM   2641  CE1 HIS E   6      69.440  52.020  76.360  1.00  0.00           C
ATOM   2642  HE1 HIS E   6      68.510  51.810  76.900  1.00  0.00           H
ATOM   2643  NE2 HIS E   6      70.280  51.050  75.940  1.00  0.00           N
ATOM   2644  HE2 HIS E   6      70.160  50.050  76.090  1.00  0.00           H
ATOM   2645  CD2 HIS E   6      71.330  51.670  75.300  1.00  0.00           C
ATOM   2646  HD2 HIS E   6      72.180  51.150  74.870  1.00  0.00           H
ATOM   2647  C   HIS E   6      72.140  56.090  73.330  1.00  0.00           C
ATOM   2648  O   HIS E   6      72.990  56.010  72.450  1.00  0.00           O
ATOM   2649  N   ASP E   7      71.930  57.240  73.990  1.00  0.00           N
ATOM   2650  HN  ASP E   7      71.200  57.350  74.670  1.00  0.00           H
ATOM   2651  CA  ASP E   7      72.860  58.350  73.930  1.00  0.00           C
ATOM   2652  HA  ASP E   7      73.860  57.950  73.950  1.00  0.00           H
ATOM   2653  CB  ASP E   7      72.610  59.260  72.690  1.00  0.00           C
ATOM   2654  HB1 ASP E   7      72.050  60.180  72.930  1.00  0.00           H
ATOM   2655  HB2 ASP E   7      72.000  58.690  71.960  1.00  0.00           H
ATOM   2656  CG  ASP E   7      73.910  59.630  72.020  1.00  0.00           C
ATOM   2657  OD1 ASP E   7      74.980  59.670  72.680  1.00  0.00           O
ATOM   2658  OD2 ASP E   7      73.860  59.920  70.800  1.00  0.00           O
ATOM   2659  C   ASP E   7      72.670  59.120  75.220  1.00  0.00           C
ATOM   2660  O   ASP E   7      71.570  59.120  75.780  1.00  0.00           O
ATOM   2661  N   SER E   8      73.720  59.760  75.750  1.00  0.00           N
ATOM   2662  HN  SER E   8      74.580  59.810  75.250  1.00  0.00           H
ATOM   2663  CA  SER E   8      73.690  60.180  77.150  1.00  0.00           C
ATOM   2664  HA  SER E   8      72.710  60.580  77.370  1.00  0.00           H
ATOM   2665  CB  SER E   8      73.960  58.990  78.130  1.00  0.00           C
ATOM   2666  HB1 SER E   8      73.130  58.260  78.000  1.00  0.00           H
ATOM   2667  HB2 SER E   8      73.910  59.350  79.190  1.00  0.00           H
ATOM   2668  OG  SER E   8      75.210  58.320  77.880  1.00  0.00           O
ATOM   2669  HG1 SER E   8      75.890  58.920  78.250  1.00  0.00           H
ATOM   2670  C   SER E   8      74.650  61.310  77.440  1.00  0.00           C
ATOM   2671  O   SER E   8      75.520  61.220  78.310  1.00  0.00           O
ATOM   2672  N   GLY E   9      74.530  62.440  76.710  1.00  0.00           N
ATOM   2673  HN  GLY E   9      73.820  62.500  76.010  1.00  0.00           H
ATOM   2674  CA  GLY E   9      75.300  63.660  76.980  1.00  0.00           C
ATOM   2675  HA1 GLY E   9      76.340  63.400  76.940  1.00  0.00           H
ATOM   2676  HA2 GLY E   9      75.020  64.380  76.230  1.00  0.00           H
ATOM   2677  C   GLY E   9      75.030  64.300  78.330  1.00  0.00           C
ATOM   2678  O   GLY E   9      73.880  64.500  78.730  1.00  0.00           O
ATOM   2679  N   TYR E  10      76.100  64.690  79.040  1.00  0.00           N
ATOM   2680  HN  TYR E  10      77.010  64.570  78.620  1.00  0.00           H
ATOM   2681  CA  TYR E  10      76.070  65.410  80.290  1.00  0.00           C
ATOM   2682  HA  TYR E  10      75.170  66.010  80.330  1.00  0.00           H
ATOM   2683  CB  TYR E  10      76.150  64.480  81.530  1.00  0.00           C
ATOM   2684  HB1 TYR E  10      76.200  65.080  82.470  1.00  0.00           H
ATOM   2685  HB2 TYR E  10      77.060  63.850  81.470  1.00  0.00           H
ATOM   2686  CG  TYR E  10      74.950  63.580  81.660  1.00  0.00           C
ATOM   2687  CD1 TYR E  10      73.670  64.130  81.860  1.00  0.00           C
ATOM   2688  HD1 TYR E  10      73.540  65.200  81.880  1.00  0.00           H
ATOM   2689  CE1 TYR E  10      72.550  63.290  82.030  1.00  0.00           C
ATOM   2690  HE1 TYR E  10      71.570  63.720  82.190  1.00  0.00           H
ATOM   2691  CZ  TYR E  10      72.720  61.910  82.030  1.00  0.00           C
ATOM   2692  OH  TYR E  10      71.610  61.060  82.240  1.00  0.00           O
ATOM   2693  HH  TYR E  10      71.860  60.450  82.950  1.00  0.00           H
ATOM   2694  CD2 TYR E  10      75.100  62.180  81.680  1.00  0.00           C
ATOM   2695  HD2 TYR E  10      76.080  61.750  81.560  1.00  0.00           H
ATOM   2696  CE2 TYR E  10      73.980  61.350  81.860  1.00  0.00           C
ATOM   2697  HE2 TYR E  10      74.100  60.270  81.860  1.00  0.00           H
ATOM   2698  C   TYR E  10      77.260  66.370  80.340  1.00  0.00           C
ATOM   2699  O   TYR E  10      78.410  65.960  80.490  1.00  0.00           O
ATOM   2700  N   GLU E  11      77.010  67.700  80.220  1.00  0.00           N
ATOM   2701  HN  GLU E  11      76.070  68.020  80.110  1.00  0.00           H
ATOM   2702  CA  GLU E  11      78.070  68.700  80.150  1.00  0.00           C
ATOM   2703  HA  GLU E  11      79.030  68.220  80.280  1.00  0.00           H
ATOM   2704  CB  GLU E  11      78.120  69.370  78.740  1.00  0.00           C
ATOM   2705  HB1 GLU E  11      78.350  70.460  78.790  1.00  0.00           H
ATOM   2706  HB2 GLU E  11      77.100  69.290  78.300  1.00  0.00           H
ATOM   2707  CG  GLU E  11      79.130  68.690  77.760  1.00  0.00           C
ATOM   2708  HG1 GLU E  11      78.750  68.790  76.720  1.00  0.00           H
ATOM   2709  HG2 GLU E  11      79.220  67.610  77.990  1.00  0.00           H
ATOM   2710  CD  GLU E  11      80.530  69.310  77.800  1.00  0.00           C
ATOM   2711  OE1 GLU E  11      81.120  69.570  76.720  1.00  0.00           O
ATOM   2712  OE2 GLU E  11      81.030  69.590  78.920  1.00  0.00           O
ATOM   2713  C   GLU E  11      78.030  69.740  81.260  1.00  0.00           C
ATOM   2714  O   GLU E  11      78.870  70.640  81.290  1.00  0.00           O
ATOM   2715  N   VAL E  12      77.120  69.650  82.250  1.00  0.00           N
ATOM   2716  HN  VAL E  12      76.450  68.900  82.280  1.00  0.00           H
ATOM   2717  CA  VAL E  12      77.040  70.650  83.300  1.00  0.00           C
ATOM   2718  HA  VAL E  12      77.870  71.330  83.220  1.00  0.00           H
ATOM   2719  CB  VAL E  12      75.790  71.530  83.130  1.00  0.00           C
ATOM   2720  HB  VAL E  12      75.790  71.890  82.070  1.00  0.00           H
ATOM   2721  CG1 VAL E  12      74.480  70.760  83.350  1.00  0.00           C
ATOM   2722 HG11 VAL E  12      73.610  71.400  83.090  1.00  0.00           H
ATOM   2723 HG12 VAL E  12      74.430  69.860  82.700  1.00  0.00           H
ATOM   2724 HG13 VAL E  12      74.360  70.440  84.400  1.00  0.00           H
ATOM   2725  CG2 VAL E  12      75.860  72.760  84.030  1.00  0.00           C
ATOM   2726 HG21 VAL E  12      74.970  73.410  83.860  1.00  0.00           H
ATOM   2727 HG22 VAL E  12      75.870  72.470  85.100  1.00  0.00           H
ATOM   2728 HG23 VAL E  12      76.760  73.360  83.810  1.00  0.00           H
ATOM   2729  C   VAL E  12      77.180  70.000  84.670  1.00  0.00           C
ATOM   2730  O   VAL E  12      76.390  69.150  85.090  1.00  0.00           O
ATOM   2731  N   HIS E  13      78.260  70.320  85.410  1.00  0.00           N
ATOM   2732  HN  HIS E  13      78.950  70.970  85.070  1.00  0.00           H
ATOM   2733  CA  HIS E  13      78.650  69.560  86.580  1.00  0.00           C
ATOM   2734  HA  HIS E  13      77.770  69.180  87.080  1.00  0.00           H
ATOM   2735  CB  HIS E  13      79.570  68.380  86.140  1.00  0.00           C
ATOM   2736  HB1 HIS E  13      80.620  68.710  86.020  1.00  0.00           H
ATOM   2737  HB2 HIS E  13      79.220  68.030  85.150  1.00  0.00           H
ATOM   2738  ND1 HIS E  13      78.280  66.590  87.240  1.00  0.00           N
ATOM   2739  CG  HIS E  13      79.510  67.180  87.030  1.00  0.00           C
ATOM   2740  CE1 HIS E  13      78.540  65.520  87.970  1.00  0.00           C
ATOM   2741  HE1 HIS E  13      77.780  64.810  88.310  1.00  0.00           H
ATOM   2742  NE2 HIS E  13      79.860  65.390  88.230  1.00  0.00           N
ATOM   2743  HE2 HIS E  13      80.320  64.600  88.640  1.00  0.00           H
ATOM   2744  CD2 HIS E  13      80.490  66.460  87.630  1.00  0.00           C
ATOM   2745  HD2 HIS E  13      81.560  66.610  87.630  1.00  0.00           H
ATOM   2746  C   HIS E  13      79.380  70.440  87.590  1.00  0.00           C
ATOM   2747  O   HIS E  13      79.430  71.670  87.450  1.00  0.00           O
ATOM   2748  N   HIS E  14      79.980  69.860  88.650  1.00  0.00           N
ATOM   2749  HN  HIS E  14      79.850  68.890  88.820  1.00  0.00           H
ATOM   2750  CA  HIS E  14      80.960  70.570  89.480  1.00  0.00           C
ATOM   2751  HA  HIS E  14      80.450  71.450  89.860  1.00  0.00           H
ATOM   2752  CB  HIS E  14      81.460  69.780  90.720  1.00  0.00           C
ATOM   2753  HB1 HIS E  14      80.580  69.370  91.260  1.00  0.00           H
ATOM   2754  HB2 HIS E  14      81.970  70.480  91.420  1.00  0.00           H
ATOM   2755  ND1 HIS E  14      83.790  68.860  90.430  1.00  0.00           N
ATOM   2756  CG  HIS E  14      82.420  68.640  90.450  1.00  0.00           C
ATOM   2757  CE1 HIS E  14      84.330  67.660  90.380  1.00  0.00           C
ATOM   2758  HE1 HIS E  14      85.400  67.440  90.350  1.00  0.00           H
ATOM   2759  NE2 HIS E  14      83.390  66.690  90.360  1.00  0.00           N
ATOM   2760  HE2 HIS E  14      83.550  65.690  90.320  1.00  0.00           H
ATOM   2761  CD2 HIS E  14      82.160  67.310  90.420  1.00  0.00           C
ATOM   2762  HD2 HIS E  14      81.220  66.780  90.470  1.00  0.00           H
ATOM   2763  C   HIS E  14      82.160  71.070  88.680  1.00  0.00           C
ATOM   2764  O   HIS E  14      82.510  70.500  87.650  1.00  0.00           O
ATOM   2765  N   GLN E  15      82.820  72.150  89.130  1.00  0.00           N
ATOM   2766  HN  GLN E  15      82.560  72.640  89.970  1.00  0.00           H
ATOM   2767  CA  GLN E  15      83.940  72.720  88.430  1.00  0.00           C
ATOM   2768  HA  GLN E  15      84.080  72.240  87.470  1.00  0.00           H
ATOM   2769  CB  GLN E  15      83.680  74.230  88.170  1.00  0.00           C
ATOM   2770  HB1 GLN E  15      83.570  74.770  89.130  1.00  0.00           H
ATOM   2771  HB2 GLN E  15      82.680  74.270  87.670  1.00  0.00           H
ATOM   2772  CG  GLN E  15      84.690  74.930  87.230  1.00  0.00           C
ATOM   2773  HG1 GLN E  15      84.200  75.810  86.780  1.00  0.00           H
ATOM   2774  HG2 GLN E  15      84.980  74.240  86.410  1.00  0.00           H
ATOM   2775  CD  GLN E  15      85.940  75.430  87.960  1.00  0.00           C
ATOM   2776  OE1 GLN E  15      86.030  75.470  89.190  1.00  0.00           O
ATOM   2777  NE2 GLN E  15      86.920  75.900  87.160  1.00  0.00           N
ATOM   2778 HE21 GLN E  15      86.800  75.900  86.170  1.00  0.00           H
ATOM   2779 HE22 GLN E  15      87.720  76.300  87.580  1.00  0.00           H
ATOM   2780  C   GLN E  15      85.200  72.480  89.260  1.00  0.00           C
ATOM   2781  O   GLN E  15      85.250  72.710  90.460  1.00  0.00           O
ATOM   2782  N   LYS E  16      86.240  71.930  88.610  1.00  0.00           N
ATOM   2783  HN  LYS E  16      86.170  71.720  87.640  1.00  0.00           H
ATOM   2784  CA  LYS E  16      87.470  71.540  89.270  1.00  0.00           C
ATOM   2785  HA  LYS E  16      87.610  72.100  90.190  1.00  0.00           H
ATOM   2786  CB  LYS E  16      87.450  70.010  89.530  1.00  0.00           C
ATOM   2787  HB1 LYS E  16      87.380  69.470  88.560  1.00  0.00           H
ATOM   2788  HB2 LYS E  16      86.510  69.760  90.080  1.00  0.00           H
ATOM   2789  CG  LYS E  16      88.640  69.450  90.330  1.00  0.00           C
ATOM   2790  HG1 LYS E  16      89.590  69.960  90.050  1.00  0.00           H
ATOM   2791  HG2 LYS E  16      88.760  68.370  90.080  1.00  0.00           H
ATOM   2792  CD  LYS E  16      88.410  69.550  91.850  1.00  0.00           C
ATOM   2793  HD1 LYS E  16      88.320  70.620  92.130  1.00  0.00           H
ATOM   2794  HD2 LYS E  16      87.450  69.050  92.080  1.00  0.00           H
ATOM   2795  CE  LYS E  16      89.530  68.890  92.640  1.00  0.00           C
ATOM   2796  HE1 LYS E  16      90.470  69.480  92.570  1.00  0.00           H
ATOM   2797  HE2 LYS E  16      89.720  67.860  92.250  1.00  0.00           H
ATOM   2798  NZ  LYS E  16      89.160  68.760  94.060  1.00  0.00           N
ATOM   2799  HZ1 LYS E  16      90.000  68.470  94.610  1.00  0.00           H
ATOM   2800  HZ2 LYS E  16      88.740  69.650  94.410  1.00  0.00           H
ATOM   2801  HZ3 LYS E  16      88.410  68.030  94.170  1.00  0.00           H
ATOM   2802  C   LYS E  16      88.630  71.830  88.340  1.00  0.00           C
ATOM   2803  O   LYS E  16      88.860  71.070  87.400  1.00  0.00           O
ATOM   2804  N   LEU E  17      89.380  72.910  88.570  1.00  0.00           N
ATOM   2805  HN  LEU E  17      89.190  73.550  89.330  1.00  0.00           H
ATOM   2806  CA  LEU E  17      90.480  73.290  87.700  1.00  0.00           C
ATOM   2807  HA  LEU E  17      90.640  72.540  86.930  1.00  0.00           H
ATOM   2808  CB  LEU E  17      90.130  74.640  87.020  1.00  0.00           C
ATOM   2809  HB1 LEU E  17      90.160  75.440  87.780  1.00  0.00           H
ATOM   2810  HB2 LEU E  17      89.070  74.550  86.690  1.00  0.00           H
ATOM   2811  CG  LEU E  17      90.910  75.060  85.740  1.00  0.00           C
ATOM   2812  HG  LEU E  17      90.570  76.100  85.510  1.00  0.00           H
ATOM   2813  CD1 LEU E  17      92.430  75.110  85.900  1.00  0.00           C
ATOM   2814 HD11 LEU E  17      92.880  75.670  85.050  1.00  0.00           H
ATOM   2815 HD12 LEU E  17      92.700  75.620  86.850  1.00  0.00           H
ATOM   2816 HD13 LEU E  17      92.860  74.090  85.890  1.00  0.00           H
ATOM   2817  CD2 LEU E  17      90.530  74.200  84.530  1.00  0.00           C
ATOM   2818 HD21 LEU E  17      91.100  74.530  83.630  1.00  0.00           H
ATOM   2819 HD22 LEU E  17      90.780  73.130  84.710  1.00  0.00           H
ATOM   2820 HD23 LEU E  17      89.450  74.290  84.300  1.00  0.00           H
ATOM   2821  C   LEU E  17      91.740  73.360  88.540  1.00  0.00           C
ATOM   2822  O   LEU E  17      91.790  73.960  89.620  1.00  0.00           O
ATOM   2823  N   VAL E  18      92.810  72.670  88.090  1.00  0.00           N
ATOM   2824  HN  VAL E  18      92.770  72.180  87.220  1.00  0.00           H
ATOM   2825  CA  VAL E  18      94.050  72.550  88.820  1.00  0.00           C
ATOM   2826  HA  VAL E  18      94.180  73.420  89.440  1.00  0.00           H
ATOM   2827  CB  VAL E  18      94.070  71.310  89.720  1.00  0.00           C
ATOM   2828  HB  VAL E  18      93.340  71.490  90.540  1.00  0.00           H
ATOM   2829  CG1 VAL E  18      93.620  70.050  88.960  1.00  0.00           C
ATOM   2830 HG11 VAL E  18      93.660  69.170  89.640  1.00  0.00           H
ATOM   2831 HG12 VAL E  18      92.570  70.140  88.590  1.00  0.00           H
ATOM   2832 HG13 VAL E  18      94.290  69.840  88.100  1.00  0.00           H
ATOM   2833  CG2 VAL E  18      95.460  71.090  90.360  1.00  0.00           C
ATOM   2834 HG21 VAL E  18      95.390  70.310  91.140  1.00  0.00           H
ATOM   2835 HG22 VAL E  18      96.190  70.750  89.600  1.00  0.00           H
ATOM   2836 HG23 VAL E  18      95.840  72.020  90.830  1.00  0.00           H
ATOM   2837  C   VAL E  18      95.210  72.560  87.840  1.00  0.00           C
ATOM   2838  O   VAL E  18      95.180  71.910  86.800  1.00  0.00           O
ATOM   2839  N   PHE E  19      96.260  73.340  88.140  1.00  0.00           N
ATOM   2840  HN  PHE E  19      96.240  73.930  88.950  1.00  0.00           H
ATOM   2841  CA  PHE E  19      97.440  73.430  87.300  1.00  0.00           C
ATOM   2842  HA  PHE E  19      97.500  72.550  86.670  1.00  0.00           H
ATOM   2843  CB  PHE E  19      97.350  74.740  86.460  1.00  0.00           C
ATOM   2844  HB1 PHE E  19      97.430  75.620  87.140  1.00  0.00           H
ATOM   2845  HB2 PHE E  19      96.340  74.770  85.990  1.00  0.00           H
ATOM   2846  CG  PHE E  19      98.340  74.900  85.330  1.00  0.00           C
ATOM   2847  CD1 PHE E  19      98.600  76.200  84.850  1.00  0.00           C
ATOM   2848  HD1 PHE E  19      98.140  77.050  85.340  1.00  0.00           H
ATOM   2849  CE1 PHE E  19      99.420  76.410  83.740  1.00  0.00           C
ATOM   2850  HE1 PHE E  19      99.590  77.420  83.370  1.00  0.00           H
ATOM   2851  CZ  PHE E  19      99.980  75.320  83.070  1.00  0.00           C
ATOM   2852  HZ  PHE E  19     100.600  75.480  82.200  1.00  0.00           H
ATOM   2853  CD2 PHE E  19      98.910  73.810  84.650  1.00  0.00           C
ATOM   2854  HD2 PHE E  19      98.710  72.800  84.950  1.00  0.00           H
ATOM   2855  CE2 PHE E  19      99.720  74.020  83.530  1.00  0.00           C
ATOM   2856  HE2 PHE E  19     100.140  73.170  83.000  1.00  0.00           H
ATOM   2857  C   PHE E  19      98.660  73.430  88.220  1.00  0.00           C
ATOM   2858  O   PHE E  19      98.710  74.190  89.180  1.00  0.00           O
ATOM   2859  N   PHE E  20      99.640  72.530  87.970  1.00  0.00           N
ATOM   2860  HN  PHE E  20      99.580  71.890  87.210  1.00  0.00           H
ATOM   2861  CA  PHE E  20     100.830  72.360  88.790  1.00  0.00           C
ATOM   2862  HA  PHE E  20     101.350  71.540  88.330  1.00  0.00           H
ATOM   2863  CB  PHE E  20     101.820  73.550  88.720  1.00  0.00           C
ATOM   2864  HB1 PHE E  20     102.650  73.410  89.440  1.00  0.00           H
ATOM   2865  HB2 PHE E  20     101.310  74.510  88.970  1.00  0.00           H
ATOM   2866  CG  PHE E  20     102.450  73.650  87.350  1.00  0.00           C
ATOM   2867  CD1 PHE E  20     102.120  74.710  86.480  1.00  0.00           C
ATOM   2868  HD1 PHE E  20     101.340  75.400  86.760  1.00  0.00           H
ATOM   2869  CE1 PHE E  20     102.810  74.880  85.270  1.00  0.00           C
ATOM   2870  HE1 PHE E  20     102.560  75.700  84.620  1.00  0.00           H
ATOM   2871  CZ  PHE E  20     103.840  74.000  84.920  1.00  0.00           C
ATOM   2872  HZ  PHE E  20     104.390  74.140  84.000  1.00  0.00           H
ATOM   2873  CD2 PHE E  20     103.450  72.750  86.960  1.00  0.00           C
ATOM   2874  HD2 PHE E  20     103.700  71.930  87.620  1.00  0.00           H
ATOM   2875  CE2 PHE E  20     104.150  72.920  85.760  1.00  0.00           C
ATOM   2876  HE2 PHE E  20     104.940  72.230  85.490  1.00  0.00           H
ATOM   2877  C   PHE E  20     100.600  71.870  90.210  1.00  0.00           C
ATOM   2878  O   PHE E  20     100.630  72.630  91.190  1.00  0.00           O
ATOM   2879  N   ALA E  21     100.330  70.560  90.360  1.00  0.00           N
ATOM   2880  HN  ALA E  21     100.290  69.960  89.570  1.00  0.00           H
ATOM   2881  CA  ALA E  21     100.020  69.930  91.630  1.00  0.00           C
ATOM   2882  HA  ALA E  21     100.060  70.660  92.430  1.00  0.00           H
ATOM   2883  CB  ALA E  21      98.590  69.370  91.550  1.00  0.00           C
ATOM   2884  HB1 ALA E  21      97.890  70.160  91.200  1.00  0.00           H
ATOM   2885  HB2 ALA E  21      98.550  68.510  90.840  1.00  0.00           H
ATOM   2886  HB3 ALA E  21      98.260  69.030  92.550  1.00  0.00           H
ATOM   2887  C   ALA E  21     100.990  68.830  92.020  1.00  0.00           C
ATOM   2888  O   ALA E  21     100.720  68.050  92.920  1.00  0.00           O
ATOM   2889  N   GLU E  22     102.170  68.760  91.360  1.00  0.00           N
ATOM   2890  HN  GLU E  22     102.320  69.350  90.570  1.00  0.00           H
ATOM   2891  CA  GLU E  22     103.270  67.910  91.760  1.00  0.00           C
ATOM   2892  HA  GLU E  22     103.190  67.700  92.810  1.00  0.00           H
ATOM   2893  CB  GLU E  22     103.340  66.560  90.990  1.00  0.00           C
ATOM   2894  HB1 GLU E  22     104.320  66.080  91.230  1.00  0.00           H
ATOM   2895  HB2 GLU E  22     103.320  66.720  89.890  1.00  0.00           H
ATOM   2896  CG  GLU E  22     102.270  65.530  91.430  1.00  0.00           C
ATOM   2897  HG1 GLU E  22     102.080  65.650  92.520  1.00  0.00           H
ATOM   2898  HG2 GLU E  22     102.670  64.500  91.270  1.00  0.00           H
ATOM   2899  CD  GLU E  22     100.940  65.590  90.690  1.00  0.00           C
ATOM   2900  OE1 GLU E  22      99.960  65.020  91.240  1.00  0.00           O
ATOM   2901  OE2 GLU E  22     100.870  66.120  89.550  1.00  0.00           O
ATOM   2902  C   GLU E  22     104.580  68.650  91.550  1.00  0.00           C
ATOM   2903  O   GLU E  22     104.770  69.290  90.520  1.00  0.00           O
ATOM   2904  N   ASP E  23     105.480  68.590  92.560  1.00  0.00           N
ATOM   2905  HN  ASP E  23     105.230  68.130  93.420  1.00  0.00           H
ATOM   2906  CA  ASP E  23     106.810  69.190  92.720  1.00  0.00           C
ATOM   2907  HA  ASP E  23     106.650  70.110  93.260  1.00  0.00           H
ATOM   2908  CB  ASP E  23     107.700  68.250  93.580  1.00  0.00           C
ATOM   2909  HB1 ASP E  23     108.690  68.720  93.780  1.00  0.00           H
ATOM   2910  HB2 ASP E  23     107.870  67.290  93.050  1.00  0.00           H
ATOM   2911  CG  ASP E  23     107.090  67.900  94.930  1.00  0.00           C
ATOM   2912  OD1 ASP E  23     107.680  67.040  95.640  1.00  0.00           O
ATOM   2913  OD2 ASP E  23     106.030  68.470  95.310  1.00  0.00           O
ATOM   2914  C   ASP E  23     107.580  69.560  91.440  1.00  0.00           C
ATOM   2915  O   ASP E  23     107.860  68.700  90.610  1.00  0.00           O
ATOM   2916  N   VAL E  24     107.980  70.850  91.280  1.00  0.00           N
ATOM   2917  HN  VAL E  24     107.770  71.520  92.000  1.00  0.00           H
ATOM   2918  CA  VAL E  24     108.650  71.340  90.070  1.00  0.00           C
ATOM   2919  HA  VAL E  24     108.970  70.490  89.490  1.00  0.00           H
ATOM   2920  CB  VAL E  24     107.750  72.200  89.180  1.00  0.00           C
ATOM   2921  HB  VAL E  24     107.610  73.210  89.630  1.00  0.00           H
ATOM   2922  CG1 VAL E  24     108.390  72.340  87.790  1.00  0.00           C
ATOM   2923 HG11 VAL E  24     107.700  72.850  87.090  1.00  0.00           H
ATOM   2924 HG12 VAL E  24     109.320  72.950  87.830  1.00  0.00           H
ATOM   2925 HG13 VAL E  24     108.640  71.350  87.360  1.00  0.00           H
ATOM   2926  CG2 VAL E  24     106.350  71.570  89.040  1.00  0.00           C
ATOM   2927 HG21 VAL E  24     105.770  72.120  88.280  1.00  0.00           H
ATOM   2928 HG22 VAL E  24     106.430  70.500  88.750  1.00  0.00           H
ATOM   2929 HG23 VAL E  24     105.800  71.620  90.000  1.00  0.00           H
ATOM   2930  C   VAL E  24     109.890  72.150  90.410  1.00  0.00           C
ATOM   2931  O   VAL E  24     109.830  73.130  91.150  1.00  0.00           O
ATOM   2932  N   GLY E  25     111.070  71.790  89.850  1.00  0.00           N
ATOM   2933  HN  GLY E  25     111.130  71.000  89.240  1.00  0.00           H
ATOM   2934  CA  GLY E  25     112.330  72.460  90.160  1.00  0.00           C
ATOM   2935  HA1 GLY E  25     112.370  72.620  91.220  1.00  0.00           H
ATOM   2936  HA2 GLY E  25     113.130  71.810  89.820  1.00  0.00           H
ATOM   2937  C   GLY E  25     112.550  73.800  89.500  1.00  0.00           C
ATOM   2938  O   GLY E  25     113.280  74.650  90.020  1.00  0.00           O
ATOM   2939  N   SER E  26     111.960  74.050  88.320  1.00  0.00           N
ATOM   2940  HN  SER E  26     111.380  73.360  87.880  1.00  0.00           H
ATOM   2941  CA  SER E  26     112.080  75.340  87.650  1.00  0.00           C
ATOM   2942  HA  SER E  26     112.000  76.100  88.410  1.00  0.00           H
ATOM   2943  CB  SER E  26     113.410  75.540  86.870  1.00  0.00           C
ATOM   2944  HB1 SER E  26     113.340  76.390  86.160  1.00  0.00           H
ATOM   2945  HB2 SER E  26     113.640  74.620  86.290  1.00  0.00           H
ATOM   2946  OG  SER E  26     114.480  75.830  87.770  1.00  0.00           O
ATOM   2947  HG1 SER E  26     114.420  75.170  88.480  1.00  0.00           H
ATOM   2948  C   SER E  26     110.920  75.610  86.700  1.00  0.00           C
ATOM   2949  O   SER E  26     110.310  74.690  86.160  1.00  0.00           O
ATOM   2950  N   ASN E  27     110.600  76.900  86.490  1.00  0.00           N
ATOM   2951  HN  ASN E  27     111.090  77.620  87.010  1.00  0.00           H
ATOM   2952  CA  ASN E  27     109.590  77.350  85.550  1.00  0.00           C
ATOM   2953  HA  ASN E  27     109.560  76.660  84.720  1.00  0.00           H
ATOM   2954  CB  ASN E  27     108.180  77.490  86.200  1.00  0.00           C
ATOM   2955  HB1 ASN E  27     107.540  78.190  85.640  1.00  0.00           H
ATOM   2956  HB2 ASN E  27     108.270  77.850  87.250  1.00  0.00           H
ATOM   2957  CG  ASN E  27     107.480  76.130  86.150  1.00  0.00           C
ATOM   2958  OD1 ASN E  27     107.160  75.630  85.070  1.00  0.00           O
ATOM   2959  ND2 ASN E  27     107.170  75.530  87.320  1.00  0.00           N
ATOM   2960 HD21 ASN E  27     107.340  76.010  88.190  1.00  0.00           H
ATOM   2961 HD22 ASN E  27     106.730  74.650  87.290  1.00  0.00           H
ATOM   2962  C   ASN E  27     110.000  78.690  84.940  1.00  0.00           C
ATOM   2963  O   ASN E  27     110.630  79.550  85.560  1.00  0.00           O
ATOM   2964  N   LYS E  28     109.630  78.890  83.660  1.00  0.00           N
ATOM   2965  HN  LYS E  28     109.030  78.210  83.220  1.00  0.00           H
ATOM   2966  CA  LYS E  28     109.980  80.040  82.860  1.00  0.00           C
ATOM   2967  HA  LYS E  28     110.250  80.860  83.510  1.00  0.00           H
ATOM   2968  CB  LYS E  28     111.170  79.720  81.910  1.00  0.00           C
ATOM   2969  HB1 LYS E  28     110.870  78.940  81.190  1.00  0.00           H
ATOM   2970  HB2 LYS E  28     111.990  79.300  82.540  1.00  0.00           H
ATOM   2971  CG  LYS E  28     111.740  80.950  81.180  1.00  0.00           C
ATOM   2972  HG1 LYS E  28     112.060  81.690  81.940  1.00  0.00           H
ATOM   2973  HG2 LYS E  28     110.930  81.420  80.570  1.00  0.00           H
ATOM   2974  CD  LYS E  28     112.910  80.600  80.240  1.00  0.00           C
ATOM   2975  HD1 LYS E  28     113.700  80.060  80.810  1.00  0.00           H
ATOM   2976  HD2 LYS E  28     112.520  79.880  79.470  1.00  0.00           H
ATOM   2977  CE  LYS E  28     113.520  81.790  79.490  1.00  0.00           C
ATOM   2978  HE1 LYS E  28     112.720  82.430  79.060  1.00  0.00           H
ATOM   2979  HE2 LYS E  28     114.170  81.430  78.670  1.00  0.00           H
ATOM   2980  NZ  LYS E  28     114.340  82.610  80.390  1.00  0.00           N
ATOM   2981  HZ1 LYS E  28     114.550  83.560  79.980  1.00  0.00           H
ATOM   2982  HZ2 LYS E  28     113.920  82.740  81.340  1.00  0.00           H
ATOM   2983  HZ3 LYS E  28     115.270  82.130  80.530  1.00  0.00           H
ATOM   2984  C   LYS E  28     108.740  80.470  82.090  1.00  0.00           C
ATOM   2985  O   LYS E  28     108.630  80.310  80.880  1.00  0.00           O
ATOM   2986  N   GLY E  29     107.760  81.040  82.820  1.00  0.00           N
ATOM   2987  HN  GLY E  29     107.920  81.240  83.800  1.00  0.00           H
ATOM   2988  CA  GLY E  29     106.460  81.450  82.330  1.00  0.00           C
ATOM   2989  HA1 GLY E  29     106.170  82.330  82.880  1.00  0.00           H
ATOM   2990  HA2 GLY E  29     106.520  81.630  81.260  1.00  0.00           H
ATOM   2991  C   GLY E  29     105.390  80.410  82.520  1.00  0.00           C
ATOM   2992  O   GLY E  29     105.450  79.300  81.980  1.00  0.00           O
ATOM   2993  N   ALA E  30     104.330  80.770  83.270  1.00  0.00           N
ATOM   2994  HN  ALA E  30     104.340  81.610  83.810  1.00  0.00           H
ATOM   2995  CA  ALA E  30     103.100  80.010  83.330  1.00  0.00           C
ATOM   2996  HA  ALA E  30     102.930  79.530  82.370  1.00  0.00           H
ATOM   2997  CB  ALA E  30     103.160  78.940  84.450  1.00  0.00           C
ATOM   2998  HB1 ALA E  30     103.990  78.240  84.260  1.00  0.00           H
ATOM   2999  HB2 ALA E  30     103.330  79.420  85.440  1.00  0.00           H
ATOM   3000  HB3 ALA E  30     102.210  78.360  84.490  1.00  0.00           H
ATOM   3001  C   ALA E  30     101.950  80.970  83.560  1.00  0.00           C
ATOM   3002  O   ALA E  30     102.060  81.930  84.320  1.00  0.00           O
ATOM   3003  N   ILE E  31     100.800  80.740  82.900  1.00  0.00           N
ATOM   3004  HN  ILE E  31     100.710  79.980  82.250  1.00  0.00           H
ATOM   3005  CA  ILE E  31      99.650  81.630  83.000  1.00  0.00           C
ATOM   3006  HA  ILE E  31      99.670  82.100  83.980  1.00  0.00           H
ATOM   3007  CB  ILE E  31      99.680  82.750  81.950  1.00  0.00           C
ATOM   3008  HB  ILE E  31     100.600  83.340  82.140  1.00  0.00           H
ATOM   3009  CG2 ILE E  31      99.790  82.150  80.530  1.00  0.00           C
ATOM   3010 HG21 ILE E  31      99.820  82.960  79.770  1.00  0.00           H
ATOM   3011 HG22 ILE E  31     100.710  81.550  80.410  1.00  0.00           H
ATOM   3012 HG23 ILE E  31      98.910  81.500  80.300  1.00  0.00           H
ATOM   3013  CG1 ILE E  31      98.470  83.720  82.070  1.00  0.00           C
ATOM   3014 HG11 ILE E  31      98.310  83.960  83.150  1.00  0.00           H
ATOM   3015 HG12 ILE E  31      97.550  83.220  81.690  1.00  0.00           H
ATOM   3016  CD  ILE E  31      98.680  85.040  81.320  1.00  0.00           C
ATOM   3017  HD1 ILE E  31      97.820  85.720  81.500  1.00  0.00           H
ATOM   3018  HD2 ILE E  31      99.600  85.550  81.660  1.00  0.00           H
ATOM   3019  HD3 ILE E  31      98.760  84.850  80.230  1.00  0.00           H
ATOM   3020  C   ILE E  31      98.370  80.830  82.970  1.00  0.00           C
ATOM   3021  O   ILE E  31      98.280  79.750  82.370  1.00  0.00           O
ATOM   3022  N   ILE E  32      97.330  81.300  83.680  1.00  0.00           N
ATOM   3023  HN  ILE E  32      97.410  82.160  84.190  1.00  0.00           H
ATOM   3024  CA  ILE E  32      96.080  80.590  83.840  1.00  0.00           C
ATOM   3025  HA  ILE E  32      95.930  79.950  82.990  1.00  0.00           H
ATOM   3026  CB  ILE E  32      96.110  79.720  85.110  1.00  0.00           C
ATOM   3027  HB  ILE E  32      97.040  79.100  85.050  1.00  0.00           H
ATOM   3028  CG2 ILE E  32      96.230  80.620  86.350  1.00  0.00           C
ATOM   3029 HG21 ILE E  32      96.380  80.000  87.260  1.00  0.00           H
ATOM   3030 HG22 ILE E  32      97.100  81.310  86.270  1.00  0.00           H
ATOM   3031 HG23 ILE E  32      95.310  81.210  86.490  1.00  0.00           H
ATOM   3032  CG1 ILE E  32      94.920  78.750  85.220  1.00  0.00           C
ATOM   3033 HG11 ILE E  32      94.840  78.160  84.280  1.00  0.00           H
ATOM   3034 HG12 ILE E  32      93.970  79.320  85.360  1.00  0.00           H
ATOM   3035  CD  ILE E  32      95.070  77.770  86.400  1.00  0.00           C
ATOM   3036  HD1 ILE E  32      94.260  77.020  86.380  1.00  0.00           H
ATOM   3037  HD2 ILE E  32      96.050  77.240  86.330  1.00  0.00           H
ATOM   3038  HD3 ILE E  32      95.030  78.300  87.370  1.00  0.00           H
ATOM   3039  C   ILE E  32      94.920  81.570  83.850  1.00  0.00           C
ATOM   3040  O   ILE E  32      95.050  82.740  84.220  1.00  0.00           O
ATOM   3041  N   GLY E  33      93.750  81.110  83.380  1.00  0.00           N
ATOM   3042  HN  GLY E  33      93.700  80.160  83.070  1.00  0.00           H
ATOM   3043  CA  GLY E  33      92.560  81.920  83.180  1.00  0.00           C
ATOM   3044  HA1 GLY E  33      91.910  81.790  84.040  1.00  0.00           H
ATOM   3045  HA2 GLY E  33      92.840  82.950  83.010  1.00  0.00           H
ATOM   3046  C   GLY E  33      91.840  81.430  81.960  1.00  0.00           C
ATOM   3047  O   GLY E  33      92.380  80.660  81.170  1.00  0.00           O
ATOM   3048  N   LEU E  34      90.570  81.840  81.770  1.00  0.00           N
ATOM   3049  HN  LEU E  34      90.160  82.520  82.370  1.00  0.00           H
ATOM   3050  CA  LEU E  34      89.760  81.320  80.670  1.00  0.00           C
ATOM   3051  HA  LEU E  34      90.200  80.410  80.290  1.00  0.00           H
ATOM   3052  CB  LEU E  34      88.310  80.990  81.110  1.00  0.00           C
ATOM   3053  HB1 LEU E  34      87.730  80.670  80.210  1.00  0.00           H
ATOM   3054  HB2 LEU E  34      87.820  81.900  81.520  1.00  0.00           H
ATOM   3055  CG  LEU E  34      88.210  79.850  82.150  1.00  0.00           C
ATOM   3056  HG  LEU E  34      88.640  80.210  83.120  1.00  0.00           H
ATOM   3057  CD1 LEU E  34      86.730  79.500  82.410  1.00  0.00           C
ATOM   3058 HD11 LEU E  34      86.640  78.690  83.150  1.00  0.00           H
ATOM   3059 HD12 LEU E  34      86.180  80.380  82.780  1.00  0.00           H
ATOM   3060 HD13 LEU E  34      86.250  79.160  81.460  1.00  0.00           H
ATOM   3061  CD2 LEU E  34      89.000  78.600  81.730  1.00  0.00           C
ATOM   3062 HD21 LEU E  34      88.740  77.720  82.360  1.00  0.00           H
ATOM   3063 HD22 LEU E  34      88.780  78.330  80.680  1.00  0.00           H
ATOM   3064 HD23 LEU E  34      90.090  78.780  81.820  1.00  0.00           H
ATOM   3065  C   LEU E  34      89.770  82.260  79.480  1.00  0.00           C
ATOM   3066  O   LEU E  34      90.260  81.890  78.420  1.00  0.00           O
ATOM   3067  N   MET E  35      89.290  83.510  79.650  1.00  0.00           N
ATOM   3068  HN  MET E  35      88.940  83.830  80.530  1.00  0.00           H
ATOM   3069  CA  MET E  35      89.310  84.490  78.590  1.00  0.00           C
ATOM   3070  HA  MET E  35      89.220  83.990  77.640  1.00  0.00           H
ATOM   3071  CB  MET E  35      88.140  85.510  78.720  1.00  0.00           C
ATOM   3072  HB1 MET E  35      88.490  86.550  78.800  1.00  0.00           H
ATOM   3073  HB2 MET E  35      87.610  85.280  79.670  1.00  0.00           H
ATOM   3074  CG  MET E  35      87.080  85.450  77.580  1.00  0.00           C
ATOM   3075  HG1 MET E  35      86.130  85.820  78.020  1.00  0.00           H
ATOM   3076  HG2 MET E  35      86.910  84.400  77.290  1.00  0.00           H
ATOM   3077  SD  MET E  35      87.420  86.470  76.100  1.00  0.00           S
ATOM   3078  CE  MET E  35      88.800  85.560  75.370  1.00  0.00           C
ATOM   3079  HE1 MET E  35      88.990  85.890  74.330  1.00  0.00           H
ATOM   3080  HE2 MET E  35      89.730  85.710  75.950  1.00  0.00           H
ATOM   3081  HE3 MET E  35      88.590  84.470  75.340  1.00  0.00           H
ATOM   3082  C   MET E  35      90.650  85.210  78.600  1.00  0.00           C
ATOM   3083  O   MET E  35      90.900  86.120  79.390  1.00  0.00           O
ATOM   3084  N   VAL E  36      91.570  84.810  77.710  1.00  0.00           N
ATOM   3085  HN  VAL E  36      91.400  84.010  77.140  1.00  0.00           H
ATOM   3086  CA  VAL E  36      92.830  85.490  77.510  1.00  0.00           C
ATOM   3087  HA  VAL E  36      92.930  86.300  78.210  1.00  0.00           H
ATOM   3088  CB  VAL E  36      94.050  84.580  77.670  1.00  0.00           C
ATOM   3089  HB  VAL E  36      94.960  85.220  77.680  1.00  0.00           H
ATOM   3090  CG1 VAL E  36      93.980  83.840  79.020  1.00  0.00           C
ATOM   3091 HG11 VAL E  36      94.920  83.260  79.170  1.00  0.00           H
ATOM   3092 HG12 VAL E  36      93.870  84.530  79.870  1.00  0.00           H
ATOM   3093 HG13 VAL E  36      93.130  83.120  79.030  1.00  0.00           H
ATOM   3094  CG2 VAL E  36      94.190  83.560  76.530  1.00  0.00           C
ATOM   3095 HG21 VAL E  36      95.030  82.870  76.750  1.00  0.00           H
ATOM   3096 HG22 VAL E  36      93.270  82.940  76.430  1.00  0.00           H
ATOM   3097 HG23 VAL E  36      94.400  84.040  75.550  1.00  0.00           H
ATOM   3098  C   VAL E  36      92.780  86.120  76.130  1.00  0.00           C
ATOM   3099  O   VAL E  36      92.200  85.570  75.190  1.00  0.00           O
ATOM   3100  N   GLY E  37      93.320  87.340  75.970  1.00  0.00           N
ATOM   3101  HN  GLY E  37      93.650  87.840  76.780  1.00  0.00           H
ATOM   3102  CA  GLY E  37      93.360  88.010  74.690  1.00  0.00           C
ATOM   3103  HA1 GLY E  37      93.270  87.310  73.870  1.00  0.00           H
ATOM   3104  HA2 GLY E  37      92.590  88.760  74.680  1.00  0.00           H
ATOM   3105  C   GLY E  37      94.670  88.720  74.510  1.00  0.00           C
ATOM   3106  O   GLY E  37      94.830  89.860  74.950  1.00  0.00           O
ATOM   3107  N   GLY E  38      95.620  88.060  73.840  1.00  0.00           N
ATOM   3108  HN  GLY E  38      95.430  87.130  73.500  1.00  0.00           H
ATOM   3109  CA  GLY E  38      96.960  88.570  73.580  1.00  0.00           C
ATOM   3110  HA1 GLY E  38      97.290  88.120  72.660  1.00  0.00           H
ATOM   3111  HA2 GLY E  38      96.950  89.650  73.540  1.00  0.00           H
ATOM   3112  C   GLY E  38      97.910  88.160  74.660  1.00  0.00           C
ATOM   3113  O   GLY E  38      98.080  88.860  75.660  1.00  0.00           O
ATOM   3114  N   VAL E  39      98.540  86.990  74.490  1.00  0.00           N
ATOM   3115  HN  VAL E  39      98.400  86.460  73.660  1.00  0.00           H
ATOM   3116  CA  VAL E  39      99.430  86.410  75.480  1.00  0.00           C
ATOM   3117  HA  VAL E  39      99.550  87.090  76.310  1.00  0.00           H
ATOM   3118  CB  VAL E  39      98.900  85.070  76.000  1.00  0.00           C
ATOM   3119  HB  VAL E  39      98.830  84.340  75.160  1.00  0.00           H
ATOM   3120  CG1 VAL E  39      99.830  84.510  77.090  1.00  0.00           C
ATOM   3121 HG11 VAL E  39      99.390  83.590  77.540  1.00  0.00           H
ATOM   3122 HG12 VAL E  39     100.830  84.250  76.680  1.00  0.00           H
ATOM   3123 HG13 VAL E  39      99.970  85.250  77.910  1.00  0.00           H
ATOM   3124  CG2 VAL E  39      97.490  85.260  76.580  1.00  0.00           C
ATOM   3125 HG21 VAL E  39      97.140  84.310  77.040  1.00  0.00           H
ATOM   3126 HG22 VAL E  39      97.490  86.050  77.360  1.00  0.00           H
ATOM   3127 HG23 VAL E  39      96.760  85.550  75.790  1.00  0.00           H
ATOM   3128  C   VAL E  39     100.800  86.230  74.850  1.00  0.00           C
ATOM   3129  O   VAL E  39     101.050  85.300  74.080  1.00  0.00           O
ATOM   3130  N   VAL E  40     101.740  87.120  75.210  1.00  0.00           N
ATOM   3131  HN  VAL E  40     101.530  87.870  75.850  1.00  0.00           H
ATOM   3132  CA  VAL E  40     103.050  87.160  74.590  1.00  0.00           C
ATOM   3133  HA  VAL E  40     103.010  86.650  73.630  1.00  0.00           H
ATOM   3134  CB  VAL E  40     103.510  88.590  74.320  1.00  0.00           C
ATOM   3135  HB  VAL E  40     103.540  89.140  75.280  1.00  0.00           H
ATOM   3136  CG1 VAL E  40     104.910  88.610  73.660  1.00  0.00           C
ATOM   3137 HG11 VAL E  40     105.200  89.660  73.450  1.00  0.00           H
ATOM   3138 HG12 VAL E  40     105.680  88.180  74.330  1.00  0.00           H
ATOM   3139 HG13 VAL E  40     104.910  88.050  72.710  1.00  0.00           H
ATOM   3140  CG2 VAL E  40     102.470  89.300  73.410  1.00  0.00           C
ATOM   3141 HG21 VAL E  40     102.820  90.320  73.170  1.00  0.00           H
ATOM   3142 HG22 VAL E  40     102.320  88.730  72.470  1.00  0.00           H
ATOM   3143 HG23 VAL E  40     101.490  89.390  73.930  1.00  0.00           H
ATOM   3144  C   VAL E  40     104.050  86.420  75.460  1.00  0.00           C
ATOM   3145  O   VAL E  40     104.380  86.830  76.570  1.00  0.00           O
ATOM   3146  N   ILE E  41     104.550  85.270  74.970  1.00  0.00           N
ATOM   3147  HN  ILE E  41     104.290  84.950  74.060  1.00  0.00           H
ATOM   3148  CA  ILE E  41     105.400  84.390  75.750  1.00  0.00           C
ATOM   3149  HA  ILE E  41     105.500  84.760  76.760  1.00  0.00           H
ATOM   3150  CB  ILE E  41     104.830  82.970  75.820  1.00  0.00           C
ATOM   3151  HB  ILE E  41     104.720  82.590  74.780  1.00  0.00           H
ATOM   3152  CG2 ILE E  41     105.790  82.010  76.570  1.00  0.00           C
ATOM   3153 HG21 ILE E  41     105.300  81.020  76.710  1.00  0.00           H
ATOM   3154 HG22 ILE E  41     106.720  81.840  76.000  1.00  0.00           H
ATOM   3155 HG23 ILE E  41     106.030  82.400  77.570  1.00  0.00           H
ATOM   3156  CG1 ILE E  41     103.420  82.940  76.460  1.00  0.00           C
ATOM   3157 HG11 ILE E  41     103.050  81.890  76.450  1.00  0.00           H
ATOM   3158 HG12 ILE E  41     102.720  83.530  75.820  1.00  0.00           H
ATOM   3159  CD  ILE E  41     103.340  83.460  77.900  1.00  0.00           C
ATOM   3160  HD1 ILE E  41     102.310  83.320  78.300  1.00  0.00           H
ATOM   3161  HD2 ILE E  41     104.030  82.910  78.560  1.00  0.00           H
ATOM   3162  HD3 ILE E  41     103.570  84.550  77.940  1.00  0.00           H
ATOM   3163  C   ILE E  41     106.790  84.380  75.160  1.00  0.00           C
ATOM   3164  O   ILE E  41     107.030  83.800  74.100  1.00  0.00           O
ATOM   3165  N   ALA E  42     107.770  84.980  75.860  1.00  0.00           N
ATOM   3166  HN  ALA E  42     107.570  85.580  76.640  1.00  0.00           H
ATOM   3167  CA  ALA E  42     109.180  84.850  75.520  1.00  0.00           C
ATOM   3168  HA  ALA E  42     109.290  84.500  74.500  1.00  0.00           H
ATOM   3169  CB  ALA E  42     109.860  86.230  75.620  1.00  0.00           C
ATOM   3170  HB1 ALA E  42     109.340  86.960  74.970  1.00  0.00           H
ATOM   3171  HB2 ALA E  42     109.830  86.610  76.660  1.00  0.00           H
ATOM   3172  HB3 ALA E  42     110.920  86.170  75.290  1.00  0.00           H
ATOM   3173  C   ALA E  42     109.850  83.830  76.430  1.00  0.00           C
ATOM   3174  O   ALA E  42     111.070  83.640  76.410  1.00  0.00           O
ATOM   3175  N   NME E  43     109.040  83.130  77.240  1.00  0.00           N
ATOM   3176  HN  NME E  43     108.070  83.320  77.190  1.00  0.00           H
ATOM   3177  CH3 NME E  43     109.470  82.090  78.150  1.00  0.00           C
ATOM   3178 HH31 NME E  43     110.570  81.920  78.120  1.00  0.00           H
ATOM   3179 HH32 NME E  43     109.190  82.350  79.200  1.00  0.00           H
ATOM   3180 HH33 NME E  43     108.960  81.140  77.890  1.00  0.00           H
ATOM   3181  CH3 ACE F   0      75.030 146.530  71.580  1.00  0.00           C
ATOM   3182 HH31 ACE F   0      74.210 145.980  71.070  1.00  0.00           H
ATOM   3183 HH32 ACE F   0      74.590 147.280  72.260  1.00  0.00           H
ATOM   3184 HH33 ACE F   0      75.640 147.050  70.810  1.00  0.00           H
ATOM   3185  C   ACE F   0      75.880 145.590  72.330  1.00  0.00           C
ATOM   3186  O   ACE F   0      77.100 145.720  72.370  1.00  0.00           O
ATOM   3187  N   ASP F   1      75.220 144.610  72.960  1.00  0.00           N
ATOM   3188  HN  ASP F   1      74.230 144.590  72.900  1.00  0.00           H
ATOM   3189  CA  ASP F   1      75.820 143.540  73.730  1.00  0.00           C
ATOM   3190  HA  ASP F   1      76.680 143.940  74.250  1.00  0.00           H
ATOM   3191  CB  ASP F   1      74.760 143.070  74.770  1.00  0.00           C
ATOM   3192  HB1 ASP F   1      73.960 142.490  74.270  1.00  0.00           H
ATOM   3193  HB2 ASP F   1      74.300 143.970  75.220  1.00  0.00           H
ATOM   3194  CG  ASP F   1      75.310 142.250  75.920  1.00  0.00           C
ATOM   3195  OD1 ASP F   1      76.530 141.950  75.950  1.00  0.00           O
ATOM   3196  OD2 ASP F   1      74.490 141.910  76.820  1.00  0.00           O
ATOM   3197  C   ASP F   1      76.310 142.430  72.800  1.00  0.00           C
ATOM   3198  O   ASP F   1      75.910 142.350  71.640  1.00  0.00           O
ATOM   3199  N   ALA F   2      77.210 141.550  73.280  1.00  0.00           N
ATOM   3200  HN  ALA F   2      77.410 141.590  74.270  1.00  0.00           H
ATOM   3201  CA  ALA F   2      77.900 140.620  72.420  1.00  0.00           C
ATOM   3202  HA  ALA F   2      77.160 140.040  71.880  1.00  0.00           H
ATOM   3203  CB  ALA F   2      78.820 141.360  71.410  1.00  0.00           C
ATOM   3204  HB1 ALA F   2      78.240 142.100  70.820  1.00  0.00           H
ATOM   3205  HB2 ALA F   2      79.640 141.890  71.940  1.00  0.00           H
ATOM   3206  HB3 ALA F   2      79.270 140.650  70.690  1.00  0.00           H
ATOM   3207  C   ALA F   2      78.780 139.620  73.170  1.00  0.00           C
ATOM   3208  O   ALA F   2      79.770 139.130  72.620  1.00  0.00           O
ATOM   3209  N   GLU F   3      78.450 139.250  74.430  1.00  0.00           N
ATOM   3210  HN  GLU F   3      77.650 139.640  74.880  1.00  0.00           H
ATOM   3211  CA  GLU F   3      79.240 138.310  75.220  1.00  0.00           C
ATOM   3212  HA  GLU F   3      80.170 138.820  75.440  1.00  0.00           H
ATOM   3213  CB  GLU F   3      78.560 138.050  76.600  1.00  0.00           C
ATOM   3214  HB1 GLU F   3      77.510 137.750  76.400  1.00  0.00           H
ATOM   3215  HB2 GLU F   3      78.530 139.010  77.150  1.00  0.00           H
ATOM   3216  CG  GLU F   3      79.220 136.960  77.480  1.00  0.00           C
ATOM   3217  HG1 GLU F   3      80.250 137.250  77.750  1.00  0.00           H
ATOM   3218  HG2 GLU F   3      79.260 135.980  76.960  1.00  0.00           H
ATOM   3219  CD  GLU F   3      78.440 136.720  78.770  1.00  0.00           C
ATOM   3220  OE1 GLU F   3      77.810 135.640  78.900  1.00  0.00           O
ATOM   3221  OE2 GLU F   3      78.470 137.600  79.670  1.00  0.00           O
ATOM   3222  C   GLU F   3      79.640 136.970  74.590  1.00  0.00           C
ATOM   3223  O   GLU F   3      78.800 136.210  74.100  1.00  0.00           O
ATOM   3224  N   PHE F   4      80.950 136.640  74.640  1.00  0.00           N
ATOM   3225  HN  PHE F   4      81.630 137.310  74.940  1.00  0.00           H
ATOM   3226  CA  PHE F   4      81.490 135.330  74.310  1.00  0.00           C
ATOM   3227  HA  PHE F   4      80.710 134.690  73.930  1.00  0.00           H
ATOM   3228  CB  PHE F   4      82.650 135.380  73.270  1.00  0.00           C
ATOM   3229  HB1 PHE F   4      83.190 134.410  73.240  1.00  0.00           H
ATOM   3230  HB2 PHE F   4      83.380 136.170  73.550  1.00  0.00           H
ATOM   3231  CG  PHE F   4      82.160 135.670  71.880  1.00  0.00           C
ATOM   3232  CD1 PHE F   4      81.810 136.970  71.500  1.00  0.00           C
ATOM   3233  HD1 PHE F   4      81.850 137.770  72.230  1.00  0.00           H
ATOM   3234  CE1 PHE F   4      81.430 137.260  70.180  1.00  0.00           C
ATOM   3235  HE1 PHE F   4      81.160 138.270  69.910  1.00  0.00           H
ATOM   3236  CZ  PHE F   4      81.390 136.230  69.230  1.00  0.00           C
ATOM   3237  HZ  PHE F   4      81.080 136.450  68.220  1.00  0.00           H
ATOM   3238  CD2 PHE F   4      82.150 134.650  70.910  1.00  0.00           C
ATOM   3239  HD2 PHE F   4      82.460 133.650  71.170  1.00  0.00           H
ATOM   3240  CE2 PHE F   4      81.760 134.930  69.590  1.00  0.00           C
ATOM   3241  HE2 PHE F   4      81.750 134.140  68.850  1.00  0.00           H
ATOM   3242  C   PHE F   4      82.050 134.670  75.550  1.00  0.00           C
ATOM   3243  O   PHE F   4      82.800 135.260  76.330  1.00  0.00           O
ATOM   3244  N   ARG F   5      81.720 133.390  75.760  1.00  0.00           N
ATOM   3245  HN  ARG F   5      81.090 132.920  75.150  1.00  0.00           H
ATOM   3246  CA  ARG F   5      82.270 132.600  76.840  1.00  0.00           C
ATOM   3247  HA  ARG F   5      83.240 132.980  77.130  1.00  0.00           H
ATOM   3248  CB  ARG F   5      81.310 132.590  78.060  1.00  0.00           C
ATOM   3249  HB1 ARG F   5      80.340 132.140  77.770  1.00  0.00           H
ATOM   3250  HB2 ARG F   5      81.110 133.660  78.330  1.00  0.00           H
ATOM   3251  CG  ARG F   5      81.860 131.880  79.320  1.00  0.00           C
ATOM   3252  HG1 ARG F   5      82.870 132.300  79.560  1.00  0.00           H
ATOM   3253  HG2 ARG F   5      81.980 130.800  79.110  1.00  0.00           H
ATOM   3254  CD  ARG F   5      80.950 132.060  80.550  1.00  0.00           C
ATOM   3255  HD1 ARG F   5      79.950 131.610  80.340  1.00  0.00           H
ATOM   3256  HD2 ARG F   5      80.830 133.140  80.800  1.00  0.00           H
ATOM   3257  NE  ARG F   5      81.600 131.340  81.680  1.00  0.00           N
ATOM   3258  HE  ARG F   5      82.570 131.050  81.610  1.00  0.00           H
ATOM   3259  CZ  ARG F   5      81.050 131.160  82.870  1.00  0.00           C
ATOM   3260  NH1 ARG F   5      79.980 131.810  83.270  1.00  0.00           N
ATOM   3261 HH11 ARG F   5      79.790 132.690  82.830  1.00  0.00           H
ATOM   3262 HH12 ARG F   5      79.770 131.680  84.240  1.00  0.00           H
ATOM   3263  NH2 ARG F   5      81.590 130.330  83.740  1.00  0.00           N
ATOM   3264 HH21 ARG F   5      82.400 129.800  83.500  1.00  0.00           H
ATOM   3265 HH22 ARG F   5      81.170 130.290  84.650  1.00  0.00           H
ATOM   3266  C   ARG F   5      82.480 131.200  76.310  1.00  0.00           C
ATOM   3267  O   ARG F   5      81.670 130.680  75.550  1.00  0.00           O
ATOM   3268  N   HIS F   6      83.620 130.580  76.650  1.00  0.00           N
ATOM   3269  HN  HIS F   6      84.300 131.030  77.220  1.00  0.00           H
ATOM   3270  CA  HIS F   6      83.870 129.190  76.370  1.00  0.00           C
ATOM   3271  HA  HIS F   6      82.940 128.630  76.430  1.00  0.00           H
ATOM   3272  CB  HIS F   6      84.570 128.920  75.010  1.00  0.00           C
ATOM   3273  HB1 HIS F   6      85.030 127.910  74.990  1.00  0.00           H
ATOM   3274  HB2 HIS F   6      85.370 129.670  74.840  1.00  0.00           H
ATOM   3275  ND1 HIS F   6      82.570 128.040  73.850  1.00  0.00           N
ATOM   3276  CG  HIS F   6      83.620 128.940  73.850  1.00  0.00           C
ATOM   3277  CE1 HIS F   6      81.970 128.210  72.680  1.00  0.00           C
ATOM   3278  HE1 HIS F   6      81.100 127.660  72.330  1.00  0.00           H
ATOM   3279  NE2 HIS F   6      82.580 129.170  71.940  1.00  0.00           N
ATOM   3280  HE2 HIS F   6      82.270 129.500  71.050  1.00  0.00           H
ATOM   3281  CD2 HIS F   6      83.640 129.640  72.690  1.00  0.00           C
ATOM   3282  HD2 HIS F   6      84.330 130.410  72.350  1.00  0.00           H
ATOM   3283  C   HIS F   6      84.750 128.670  77.480  1.00  0.00           C
ATOM   3284  O   HIS F   6      85.670 129.360  77.910  1.00  0.00           O
ATOM   3285  N   ASP F   7      84.480 127.440  77.940  1.00  0.00           N
ATOM   3286  HN  ASP F   7      83.720 126.900  77.580  1.00  0.00           H
ATOM   3287  CA  ASP F   7      85.250 126.780  78.960  1.00  0.00           C
ATOM   3288  HA  ASP F   7      86.260 127.160  78.960  1.00  0.00           H
ATOM   3289  CB  ASP F   7      84.570 126.970  80.350  1.00  0.00           C
ATOM   3290  HB1 ASP F   7      83.600 126.430  80.390  1.00  0.00           H
ATOM   3291  HB2 ASP F   7      84.380 128.050  80.500  1.00  0.00           H
ATOM   3292  CG  ASP F   7      85.460 126.510  81.480  1.00  0.00           C
ATOM   3293  OD1 ASP F   7      86.710 126.610  81.330  1.00  0.00           O
ATOM   3294  OD2 ASP F   7      84.910 126.180  82.560  1.00  0.00           O
ATOM   3295  C   ASP F   7      85.300 125.320  78.530  1.00  0.00           C
ATOM   3296  O   ASP F   7      84.520 124.910  77.660  1.00  0.00           O
ATOM   3297  N   SER F   8      86.230 124.510  79.060  1.00  0.00           N
ATOM   3298  HN  SER F   8      86.840 124.830  79.790  1.00  0.00           H
ATOM   3299  CA  SER F   8      86.330 123.110  78.670  1.00  0.00           C
ATOM   3300  HA  SER F   8      85.320 122.700  78.710  1.00  0.00           H
ATOM   3301  CB  SER F   8      86.880 122.890  77.230  1.00  0.00           C
ATOM   3302  HB1 SER F   8      86.050 123.150  76.530  1.00  0.00           H
ATOM   3303  HB2 SER F   8      87.140 121.820  77.040  1.00  0.00           H
ATOM   3304  OG  SER F   8      87.990 123.740  76.910  1.00  0.00           O
ATOM   3305  HG1 SER F   8      88.810 123.300  77.210  1.00  0.00           H
ATOM   3306  C   SER F   8      87.110 122.280  79.660  1.00  0.00           C
ATOM   3307  O   SER F   8      87.960 122.790  80.400  1.00  0.00           O
ATOM   3308  N   GLY F   9      86.840 120.960  79.710  1.00  0.00           N
ATOM   3309  HN  GLY F   9      86.100 120.570  79.160  1.00  0.00           H
ATOM   3310  CA  GLY F   9      87.540 120.020  80.580  1.00  0.00           C
ATOM   3311  HA1 GLY F   9      88.450 120.460  80.960  1.00  0.00           H
ATOM   3312  HA2 GLY F   9      86.850 119.740  81.370  1.00  0.00           H
ATOM   3313  C   GLY F   9      87.920 118.750  79.870  1.00  0.00           C
ATOM   3314  O   GLY F   9      87.060 117.950  79.470  1.00  0.00           O
ATOM   3315  N   TYR F  10      89.230 118.500  79.710  1.00  0.00           N
ATOM   3316  HN  TYR F  10      89.900 119.140  80.100  1.00  0.00           H
ATOM   3317  CA  TYR F  10      89.780 117.280  79.160  1.00  0.00           C
ATOM   3318  HA  TYR F  10      89.000 116.550  78.990  1.00  0.00           H
ATOM   3319  CB  TYR F  10      90.620 117.500  77.870  1.00  0.00           C
ATOM   3320  HB1 TYR F  10      90.970 116.520  77.470  1.00  0.00           H
ATOM   3321  HB2 TYR F  10      91.510 118.130  78.100  1.00  0.00           H
ATOM   3322  CG  TYR F  10      89.860 118.180  76.770  1.00  0.00           C
ATOM   3323  CD1 TYR F  10      88.560 117.780  76.420  1.00  0.00           C
ATOM   3324  HD1 TYR F  10      88.080 116.980  76.980  1.00  0.00           H
ATOM   3325  CE1 TYR F  10      87.880 118.380  75.360  1.00  0.00           C
ATOM   3326  HE1 TYR F  10      86.880 118.060  75.100  1.00  0.00           H
ATOM   3327  CZ  TYR F  10      88.510 119.380  74.610  1.00  0.00           C
ATOM   3328  OH  TYR F  10      87.860 119.920  73.490  1.00  0.00           O
ATOM   3329  HH  TYR F  10      88.560 120.070  72.820  1.00  0.00           H
ATOM   3330  CD2 TYR F  10      90.480 119.190  76.010  1.00  0.00           C
ATOM   3331  HD2 TYR F  10      91.490 119.500  76.240  1.00  0.00           H
ATOM   3332  CE2 TYR F  10      89.810 119.780  74.930  1.00  0.00           C
ATOM   3333  HE2 TYR F  10      90.300 120.540  74.340  1.00  0.00           H
ATOM   3334  C   TYR F  10      90.730 116.720  80.200  1.00  0.00           C
ATOM   3335  O   TYR F  10      91.790 117.300  80.440  1.00  0.00           O
ATOM   3336  N   GLU F  11      90.380 115.600  80.850  1.00  0.00           N
ATOM   3337  HN  GLU F  11      89.530 115.110  80.670  1.00  0.00           H
ATOM   3338  CA  GLU F  11      91.180 115.170  81.970  1.00  0.00           C
ATOM   3339  HA  GLU F  11      92.200 115.490  81.830  1.00  0.00           H
ATOM   3340  CB  GLU F  11      90.640 115.800  83.280  1.00  0.00           C
ATOM   3341  HB1 GLU F  11      89.650 115.370  83.540  1.00  0.00           H
ATOM   3342  HB2 GLU F  11      90.470 116.880  83.030  1.00  0.00           H
ATOM   3343  CG  GLU F  11      91.610 115.710  84.480  1.00  0.00           C
ATOM   3344  HG1 GLU F  11      92.640 115.650  84.070  1.00  0.00           H
ATOM   3345  HG2 GLU F  11      91.430 114.790  85.070  1.00  0.00           H
ATOM   3346  CD  GLU F  11      91.600 116.910  85.420  1.00  0.00           C
ATOM   3347  OE1 GLU F  11      90.690 117.790  85.320  1.00  0.00           O
ATOM   3348  OE2 GLU F  11      92.530 116.980  86.260  1.00  0.00           O
ATOM   3349  C   GLU F  11      91.250 113.660  82.060  1.00  0.00           C
ATOM   3350  O   GLU F  11      90.280 112.930  81.830  1.00  0.00           O
ATOM   3351  N   VAL F  12      92.450 113.130  82.370  1.00  0.00           N
ATOM   3352  HN  VAL F  12      93.230 113.730  82.520  1.00  0.00           H
ATOM   3353  CA  VAL F  12      92.660 111.710  82.530  1.00  0.00           C
ATOM   3354  HA  VAL F  12      91.880 111.190  81.980  1.00  0.00           H
ATOM   3355  CB  VAL F  12      93.970 111.210  81.910  1.00  0.00           C
ATOM   3356  HB  VAL F  12      93.870 111.320  80.810  1.00  0.00           H
ATOM   3357  CG1 VAL F  12      95.170 112.080  82.360  1.00  0.00           C
ATOM   3358 HG11 VAL F  12      96.100 111.680  81.910  1.00  0.00           H
ATOM   3359 HG12 VAL F  12      95.060 113.130  82.030  1.00  0.00           H
ATOM   3360 HG13 VAL F  12      95.280 112.060  83.460  1.00  0.00           H
ATOM   3361  CG2 VAL F  12      94.210 109.720  82.220  1.00  0.00           C
ATOM   3362 HG21 VAL F  12      95.050 109.340  81.610  1.00  0.00           H
ATOM   3363 HG22 VAL F  12      94.470 109.570  83.290  1.00  0.00           H
ATOM   3364 HG23 VAL F  12      93.310 109.120  81.980  1.00  0.00           H
ATOM   3365  C   VAL F  12      92.500 111.270  83.980  1.00  0.00           C
ATOM   3366  O   VAL F  12      93.230 111.660  84.880  1.00  0.00           O
ATOM   3367  N   HIS F  13      91.510 110.390  84.220  1.00  0.00           N
ATOM   3368  HN  HIS F  13      90.830 110.200  83.510  1.00  0.00           H
ATOM   3369  CA  HIS F  13      91.360 109.670  85.460  1.00  0.00           C
ATOM   3370  HA  HIS F  13      92.120 109.970  86.180  1.00  0.00           H
ATOM   3371  CB  HIS F  13      89.950 109.870  86.070  1.00  0.00           C
ATOM   3372  HB1 HIS F  13      89.900 109.430  87.090  1.00  0.00           H
ATOM   3373  HB2 HIS F  13      89.180 109.370  85.440  1.00  0.00           H
ATOM   3374  ND1 HIS F  13      88.380 111.760  85.610  1.00  0.00           N
ATOM   3375  CG  HIS F  13      89.560 111.320  86.160  1.00  0.00           C
ATOM   3376  CE1 HIS F  13      88.360 113.070  85.850  1.00  0.00           C
ATOM   3377  HE1 HIS F  13      87.570 113.760  85.550  1.00  0.00           H
ATOM   3378  NE2 HIS F  13      89.460 113.470  86.520  1.00  0.00           N
ATOM   3379  HE2 HIS F  13      89.670 114.410  86.810  1.00  0.00           H
ATOM   3380  CD2 HIS F  13      90.240 112.350  86.730  1.00  0.00           C
ATOM   3381  HD2 HIS F  13      91.190 112.340  87.240  1.00  0.00           H
ATOM   3382  C   HIS F  13      91.550 108.210  85.120  1.00  0.00           C
ATOM   3383  O   HIS F  13      90.740 107.640  84.380  1.00  0.00           O
ATOM   3384  N   HIS F  14      92.620 107.530  85.610  1.00  0.00           N
ATOM   3385  HN  HIS F  14      93.290 108.010  86.200  1.00  0.00           H
ATOM   3386  CA  HIS F  14      92.850 106.120  85.290  1.00  0.00           C
ATOM   3387  HA  HIS F  14      92.880 106.030  84.220  1.00  0.00           H
ATOM   3388  CB  HIS F  14      94.190 105.570  85.860  1.00  0.00           C
ATOM   3389  HB1 HIS F  14      94.230 105.710  86.960  1.00  0.00           H
ATOM   3390  HB2 HIS F  14      95.010 106.180  85.430  1.00  0.00           H
ATOM   3391  ND1 HIS F  14      95.610 103.760  84.870  1.00  0.00           N
ATOM   3392  CG  HIS F  14      94.470 104.100  85.580  1.00  0.00           C
ATOM   3393  CE1 HIS F  14      95.590 102.450  84.780  1.00  0.00           C
ATOM   3394  HE1 HIS F  14      96.350 101.840  84.280  1.00  0.00           H
ATOM   3395  NE2 HIS F  14      94.510 101.920  85.400  1.00  0.00           N
ATOM   3396  HE2 HIS F  14      94.260 100.950  85.430  1.00  0.00           H
ATOM   3397  CD2 HIS F  14      93.800 102.970  85.930  1.00  0.00           C
ATOM   3398  HD2 HIS F  14      92.890 102.860  86.510  1.00  0.00           H
ATOM   3399  C   HIS F  14      91.710 105.230  85.760  1.00  0.00           C
ATOM   3400  O   HIS F  14      91.130 104.490  84.980  1.00  0.00           O
ATOM   3401  N   GLN F  15      91.290 105.380  87.030  1.00  0.00           N
ATOM   3402  HN  GLN F  15      91.790 106.020  87.640  1.00  0.00           H
ATOM   3403  CA  GLN F  15      90.260 104.620  87.680  1.00  0.00           C
ATOM   3404  HA  GLN F  15      90.110 103.680  87.170  1.00  0.00           H
ATOM   3405  CB  GLN F  15      90.720 104.360  89.150  1.00  0.00           C
ATOM   3406  HB1 GLN F  15      90.580 105.270  89.760  1.00  0.00           H
ATOM   3407  HB2 GLN F  15      91.830 104.180  89.110  1.00  0.00           H
ATOM   3408  CG  GLN F  15      90.130 103.120  89.860  1.00  0.00           C
ATOM   3409  HG1 GLN F  15      90.530 103.040  90.900  1.00  0.00           H
ATOM   3410  HG2 GLN F  15      90.430 102.200  89.320  1.00  0.00           H
ATOM   3411  CD  GLN F  15      88.610 103.130  89.930  1.00  0.00           C
ATOM   3412  OE1 GLN F  15      87.940 102.370  89.230  1.00  0.00           O
ATOM   3413  NE2 GLN F  15      88.030 104.030  90.750  1.00  0.00           N
ATOM   3414 HE21 GLN F  15      88.590 104.730  91.210  1.00  0.00           H
ATOM   3415 HE22 GLN F  15      87.040 104.050  90.800  1.00  0.00           H
ATOM   3416  C   GLN F  15      88.970 105.430  87.630  1.00  0.00           C
ATOM   3417  O   GLN F  15      88.960 106.660  87.730  1.00  0.00           O
ATOM   3418  N   LYS F  16      87.820 104.770  87.380  1.00  0.00           N
ATOM   3419  HN  LYS F  16      87.810 103.780  87.250  1.00  0.00           H
ATOM   3420  CA  LYS F  16      86.520 105.360  87.680  1.00  0.00           C
ATOM   3421  HA  LYS F  16      86.630 105.990  88.540  1.00  0.00           H
ATOM   3422  CB  LYS F  16      85.930 106.240  86.540  1.00  0.00           C
ATOM   3423  HB1 LYS F  16      86.600 107.120  86.450  1.00  0.00           H
ATOM   3424  HB2 LYS F  16      84.940 106.650  86.850  1.00  0.00           H
ATOM   3425  CG  LYS F  16      85.770 105.530  85.180  1.00  0.00           C
ATOM   3426  HG1 LYS F  16      84.710 105.180  85.100  1.00  0.00           H
ATOM   3427  HG2 LYS F  16      86.390 104.620  85.160  1.00  0.00           H
ATOM   3428  CD  LYS F  16      86.110 106.400  83.960  1.00  0.00           C
ATOM   3429  HD1 LYS F  16      85.990 105.790  83.040  1.00  0.00           H
ATOM   3430  HD2 LYS F  16      85.370 107.230  83.880  1.00  0.00           H
ATOM   3431  CE  LYS F  16      87.510 107.030  83.960  1.00  0.00           C
ATOM   3432  HE1 LYS F  16      87.520 107.940  84.590  1.00  0.00           H
ATOM   3433  HE2 LYS F  16      87.810 107.320  82.930  1.00  0.00           H
ATOM   3434  NZ  LYS F  16      88.510 106.090  84.500  1.00  0.00           N
ATOM   3435  HZ1 LYS F  16      89.470 106.500  84.420  1.00  0.00           H
ATOM   3436  HZ2 LYS F  16      88.300 105.950  85.510  1.00  0.00           H
ATOM   3437  HZ3 LYS F  16      88.490 105.140  84.060  1.00  0.00           H
ATOM   3438  C   LYS F  16      85.560 104.270  88.090  1.00  0.00           C
ATOM   3439  O   LYS F  16      85.390 103.270  87.380  1.00  0.00           O
ATOM   3440  N   LEU F  17      84.910 104.440  89.260  1.00  0.00           N
ATOM   3441  HN  LEU F  17      85.050 105.270  89.800  1.00  0.00           H
ATOM   3442  CA  LEU F  17      83.970 103.490  89.810  1.00  0.00           C
ATOM   3443  HA  LEU F  17      83.890 102.620  89.180  1.00  0.00           H
ATOM   3444  CB  LEU F  17      84.430 103.090  91.240  1.00  0.00           C
ATOM   3445  HB1 LEU F  17      84.430 103.980  91.910  1.00  0.00           H
ATOM   3446  HB2 LEU F  17      85.490 102.760  91.130  1.00  0.00           H
ATOM   3447  CG  LEU F  17      83.690 101.920  91.960  1.00  0.00           C
ATOM   3448  HG  LEU F  17      84.310 101.690  92.870  1.00  0.00           H
ATOM   3449  CD1 LEU F  17      82.290 102.290  92.480  1.00  0.00           C
ATOM   3450 HD11 LEU F  17      81.890 101.470  93.110  1.00  0.00           H
ATOM   3451 HD12 LEU F  17      82.340 103.210  93.100  1.00  0.00           H
ATOM   3452 HD13 LEU F  17      81.590 102.460  91.640  1.00  0.00           H
ATOM   3453  CD2 LEU F  17      83.650 100.650  91.110  1.00  0.00           C
ATOM   3454 HD21 LEU F  17      83.270  99.800  91.720  1.00  0.00           H
ATOM   3455 HD22 LEU F  17      82.960 100.790  90.250  1.00  0.00           H
ATOM   3456 HD23 LEU F  17      84.660 100.390  90.730  1.00  0.00           H
ATOM   3457  C   LEU F  17      82.630 104.190  89.820  1.00  0.00           C
ATOM   3458  O   LEU F  17      82.370 105.080  90.640  1.00  0.00           O
ATOM   3459  N   VAL F  18      81.740 103.810  88.890  1.00  0.00           N
ATOM   3460  HN  VAL F  18      81.940 103.060  88.260  1.00  0.00           H
ATOM   3461  CA  VAL F  18      80.510 104.530  88.610  1.00  0.00           C
ATOM   3462  HA  VAL F  18      80.490 105.450  89.170  1.00  0.00           H
ATOM   3463  CB  VAL F  18      80.410 104.870  87.130  1.00  0.00           C
ATOM   3464  HB  VAL F  18      80.690 103.980  86.530  1.00  0.00           H
ATOM   3465  CG1 VAL F  18      78.990 105.300  86.700  1.00  0.00           C
ATOM   3466 HG11 VAL F  18      79.000 105.640  85.650  1.00  0.00           H
ATOM   3467 HG12 VAL F  18      78.260 104.470  86.780  1.00  0.00           H
ATOM   3468 HG13 VAL F  18      78.630 106.150  87.320  1.00  0.00           H
ATOM   3469  CG2 VAL F  18      81.420 105.990  86.810  1.00  0.00           C
ATOM   3470 HG21 VAL F  18      81.370 106.260  85.740  1.00  0.00           H
ATOM   3471 HG22 VAL F  18      81.190 106.900  87.410  1.00  0.00           H
ATOM   3472 HG23 VAL F  18      82.460 105.670  87.040  1.00  0.00           H
ATOM   3473  C   VAL F  18      79.330 103.710  89.060  1.00  0.00           C
ATOM   3474  O   VAL F  18      79.190 102.530  88.720  1.00  0.00           O
ATOM   3475  N   PHE F  19      78.440 104.330  89.870  1.00  0.00           N
ATOM   3476  HN  PHE F  19      78.560 105.300  90.080  1.00  0.00           H
ATOM   3477  CA  PHE F  19      77.260 103.680  90.400  1.00  0.00           C
ATOM   3478  HA  PHE F  19      77.350 102.620  90.230  1.00  0.00           H
ATOM   3479  CB  PHE F  19      77.180 103.910  91.940  1.00  0.00           C
ATOM   3480  HB1 PHE F  19      76.990 104.980  92.180  1.00  0.00           H
ATOM   3481  HB2 PHE F  19      78.160 103.640  92.390  1.00  0.00           H
ATOM   3482  CG  PHE F  19      76.140 103.040  92.600  1.00  0.00           C
ATOM   3483  CD1 PHE F  19      76.190 101.640  92.470  1.00  0.00           C
ATOM   3484  HD1 PHE F  19      76.960 101.190  91.860  1.00  0.00           H
ATOM   3485  CE1 PHE F  19      75.240 100.820  93.090  1.00  0.00           C
ATOM   3486  HE1 PHE F  19      75.280  99.750  92.960  1.00  0.00           H
ATOM   3487  CZ  PHE F  19      74.240 101.390  93.880  1.00  0.00           C
ATOM   3488  HZ  PHE F  19      73.500 100.750  94.350  1.00  0.00           H
ATOM   3489  CD2 PHE F  19      75.130 103.590  93.410  1.00  0.00           C
ATOM   3490  HD2 PHE F  19      75.090 104.660  93.550  1.00  0.00           H
ATOM   3491  CE2 PHE F  19      74.180 102.780  94.040  1.00  0.00           C
ATOM   3492  HE2 PHE F  19      73.410 103.230  94.640  1.00  0.00           H
ATOM   3493  C   PHE F  19      76.050 104.140  89.600  1.00  0.00           C
ATOM   3494  O   PHE F  19      75.710 103.510  88.600  1.00  0.00           O
ATOM   3495  N   PHE F  20      75.380 105.250  89.970  1.00  0.00           N
ATOM   3496  HN  PHE F  20      75.610 105.750  90.810  1.00  0.00           H
ATOM   3497  CA  PHE F  20      74.330 105.850  89.170  1.00  0.00           C
ATOM   3498  HA  PHE F  20      74.160 105.270  88.270  1.00  0.00           H
ATOM   3499  CB  PHE F  20      72.990 106.010  89.950  1.00  0.00           C
ATOM   3500  HB1 PHE F  20      72.250 106.560  89.320  1.00  0.00           H
ATOM   3501  HB2 PHE F  20      73.160 106.600  90.870  1.00  0.00           H
ATOM   3502  CG  PHE F  20      72.360 104.690  90.320  1.00  0.00           C
ATOM   3503  CD1 PHE F  20      71.980 103.790  89.320  1.00  0.00           C
ATOM   3504  HD1 PHE F  20      72.180 104.030  88.290  1.00  0.00           H
ATOM   3505  CE1 PHE F  20      71.320 102.600  89.640  1.00  0.00           C
ATOM   3506  HE1 PHE F  20      71.030 101.910  88.860  1.00  0.00           H
ATOM   3507  CZ  PHE F  20      71.030 102.300  90.980  1.00  0.00           C
ATOM   3508  HZ  PHE F  20      70.520 101.380  91.230  1.00  0.00           H
ATOM   3509  CD2 PHE F  20      72.050 104.390  91.660  1.00  0.00           C
ATOM   3510  HD2 PHE F  20      72.320 105.080  92.440  1.00  0.00           H
ATOM   3511  CE2 PHE F  20      71.390 103.200  91.990  1.00  0.00           C
ATOM   3512  HE2 PHE F  20      71.170 102.970  93.020  1.00  0.00           H
ATOM   3513  C   PHE F  20      74.760 107.230  88.720  1.00  0.00           C
ATOM   3514  O   PHE F  20      75.350 108.000  89.480  1.00  0.00           O
ATOM   3515  N   ALA F  21      74.480 107.610  87.450  1.00  0.00           N
ATOM   3516  HN  ALA F  21      73.980 107.010  86.820  1.00  0.00           H
ATOM   3517  CA  ALA F  21      74.760 108.940  86.960  1.00  0.00           C
ATOM   3518  HA  ALA F  21      75.660 109.310  87.440  1.00  0.00           H
ATOM   3519  CB  ALA F  21      75.030 108.900  85.440  1.00  0.00           C
ATOM   3520  HB1 ALA F  21      75.720 108.060  85.210  1.00  0.00           H
ATOM   3521  HB2 ALA F  21      74.090 108.760  84.870  1.00  0.00           H
ATOM   3522  HB3 ALA F  21      75.520 109.840  85.100  1.00  0.00           H
ATOM   3523  C   ALA F  21      73.640 109.920  87.300  1.00  0.00           C
ATOM   3524  O   ALA F  21      72.990 109.810  88.350  1.00  0.00           O
ATOM   3525  N   GLU F  22      73.370 110.930  86.450  1.00  0.00           N
ATOM   3526  HN  GLU F  22      73.850 111.040  85.580  1.00  0.00           H
ATOM   3527  CA  GLU F  22      72.310 111.880  86.700  1.00  0.00           C
ATOM   3528  HA  GLU F  22      72.170 112.000  87.760  1.00  0.00           H
ATOM   3529  CB  GLU F  22      72.680 113.280  86.130  1.00  0.00           C
ATOM   3530  HB1 GLU F  22      71.930 114.020  86.490  1.00  0.00           H
ATOM   3531  HB2 GLU F  22      72.650 113.270  85.020  1.00  0.00           H
ATOM   3532  CG  GLU F  22      74.110 113.690  86.600  1.00  0.00           C
ATOM   3533  HG1 GLU F  22      74.860 113.210  85.940  1.00  0.00           H
ATOM   3534  HG2 GLU F  22      74.270 113.310  87.640  1.00  0.00           H
ATOM   3535  CD  GLU F  22      74.420 115.180  86.660  1.00  0.00           C
ATOM   3536  OE1 GLU F  22      75.630 115.500  86.770  1.00  0.00           O
ATOM   3537  OE2 GLU F  22      73.490 116.030  86.740  1.00  0.00           O
ATOM   3538  C   GLU F  22      71.000 111.330  86.140  1.00  0.00           C
ATOM   3539  O   GLU F  22      70.980 110.270  85.510  1.00  0.00           O
ATOM   3540  N   ASP F  23      69.850 111.990  86.400  1.00  0.00           N
ATOM   3541  HN  ASP F  23      69.880 112.900  86.830  1.00  0.00           H
ATOM   3542  CA  ASP F  23      68.530 111.520  86.030  1.00  0.00           C
ATOM   3543  HA  ASP F  23      67.820 112.130  86.580  1.00  0.00           H
ATOM   3544  CB  ASP F  23      68.290 111.770  84.510  1.00  0.00           C
ATOM   3545  HB1 ASP F  23      67.270 111.440  84.210  1.00  0.00           H
ATOM   3546  HB2 ASP F  23      69.030 111.220  83.900  1.00  0.00           H
ATOM   3547  CG  ASP F  23      68.390 113.250  84.220  1.00  0.00           C
ATOM   3548  OD1 ASP F  23      69.080 113.630  83.250  1.00  0.00           O
ATOM   3549  OD2 ASP F  23      67.710 114.040  84.930  1.00  0.00           O
ATOM   3550  C   ASP F  23      68.200 110.080  86.450  1.00  0.00           C
ATOM   3551  O   ASP F  23      67.670 109.260  85.700  1.00  0.00           O
ATOM   3552  N   VAL F  24      68.520 109.740  87.720  1.00  0.00           N
ATOM   3553  HN  VAL F  24      68.980 110.420  88.290  1.00  0.00           H
ATOM   3554  CA  VAL F  24      68.420 108.390  88.270  1.00  0.00           C
ATOM   3555  HA  VAL F  24      68.820 107.720  87.520  1.00  0.00           H
ATOM   3556  CB  VAL F  24      69.310 108.280  89.510  1.00  0.00           C
ATOM   3557  HB  VAL F  24      70.330 108.660  89.220  1.00  0.00           H
ATOM   3558  CG1 VAL F  24      68.790 109.160  90.670  1.00  0.00           C
ATOM   3559 HG11 VAL F  24      69.500 109.090  91.520  1.00  0.00           H
ATOM   3560 HG12 VAL F  24      68.740 110.230  90.370  1.00  0.00           H
ATOM   3561 HG13 VAL F  24      67.790 108.830  91.010  1.00  0.00           H
ATOM   3562  CG2 VAL F  24      69.470 106.810  89.950  1.00  0.00           C
ATOM   3563 HG21 VAL F  24      70.190 106.750  90.790  1.00  0.00           H
ATOM   3564 HG22 VAL F  24      68.510 106.390  90.290  1.00  0.00           H
ATOM   3565 HG23 VAL F  24      69.850 106.190  89.110  1.00  0.00           H
ATOM   3566  C   VAL F  24      66.990 107.940  88.550  1.00  0.00           C
ATOM   3567  O   VAL F  24      66.700 106.750  88.640  1.00  0.00           O
ATOM   3568  N   GLY F  25      66.020 108.880  88.660  1.00  0.00           N
ATOM   3569  HN  GLY F  25      66.270 109.830  88.530  1.00  0.00           H
ATOM   3570  CA  GLY F  25      64.620 108.570  88.910  1.00  0.00           C
ATOM   3571  HA1 GLY F  25      64.100 109.510  89.010  1.00  0.00           H
ATOM   3572  HA2 GLY F  25      64.260 107.980  88.070  1.00  0.00           H
ATOM   3573  C   GLY F  25      64.310 107.770  90.160  1.00  0.00           C
ATOM   3574  O   GLY F  25      64.840 108.010  91.240  1.00  0.00           O
ATOM   3575  N   SER F  26      63.380 106.790  90.060  1.00  0.00           N
ATOM   3576  HN  SER F  26      63.010 106.560  89.160  1.00  0.00           H
ATOM   3577  CA  SER F  26      62.950 105.990  91.190  1.00  0.00           C
ATOM   3578  HA  SER F  26      62.820 106.650  92.040  1.00  0.00           H
ATOM   3579  CB  SER F  26      61.600 105.280  90.940  1.00  0.00           C
ATOM   3580  HB1 SER F  26      61.700 104.510  90.130  1.00  0.00           H
ATOM   3581  HB2 SER F  26      60.870 106.040  90.570  1.00  0.00           H
ATOM   3582  OG  SER F  26      61.080 104.660  92.120  1.00  0.00           O
ATOM   3583  HG1 SER F  26      60.540 105.350  92.570  1.00  0.00           H
ATOM   3584  C   SER F  26      64.000 104.950  91.560  1.00  0.00           C
ATOM   3585  O   SER F  26      64.180 103.930  90.900  1.00  0.00           O
ATOM   3586  N   ASN F  27      64.730 105.210  92.660  1.00  0.00           N
ATOM   3587  HN  ASN F  27      64.540 106.030  93.210  1.00  0.00           H
ATOM   3588  CA  ASN F  27      65.870 104.430  93.080  1.00  0.00           C
ATOM   3589  HA  ASN F  27      65.920 103.550  92.460  1.00  0.00           H
ATOM   3590  CB  ASN F  27      67.200 105.240  92.900  1.00  0.00           C
ATOM   3591  HB1 ASN F  27      67.270 105.560  91.840  1.00  0.00           H
ATOM   3592  HB2 ASN F  27      68.060 104.580  93.120  1.00  0.00           H
ATOM   3593  CG  ASN F  27      67.330 106.480  93.790  1.00  0.00           C
ATOM   3594  OD1 ASN F  27      68.110 106.480  94.740  1.00  0.00           O
ATOM   3595  ND2 ASN F  27      66.630 107.580  93.450  1.00  0.00           N
ATOM   3596 HD21 ASN F  27      66.080 107.610  92.610  1.00  0.00           H
ATOM   3597 HD22 ASN F  27      66.740 108.390  94.020  1.00  0.00           H
ATOM   3598  C   ASN F  27      65.660 103.920  94.500  1.00  0.00           C
ATOM   3599  O   ASN F  27      65.170 104.650  95.360  1.00  0.00           O
ATOM   3600  N   LYS F  28      65.990 102.640  94.770  1.00  0.00           N
ATOM   3601  HN  LYS F  28      66.400 102.060  94.060  1.00  0.00           H
ATOM   3602  CA  LYS F  28      65.630 102.040  96.040  1.00  0.00           C
ATOM   3603  HA  LYS F  28      65.980 102.700  96.820  1.00  0.00           H
ATOM   3604  CB  LYS F  28      64.090 101.880  96.190  1.00  0.00           C
ATOM   3605  HB1 LYS F  28      63.710 101.360  95.280  1.00  0.00           H
ATOM   3606  HB2 LYS F  28      63.640 102.900  96.190  1.00  0.00           H
ATOM   3607  CG  LYS F  28      63.600 101.120  97.430  1.00  0.00           C
ATOM   3608  HG1 LYS F  28      64.090 101.540  98.340  1.00  0.00           H
ATOM   3609  HG2 LYS F  28      63.880 100.050  97.350  1.00  0.00           H
ATOM   3610  CD  LYS F  28      62.080 101.250  97.570  1.00  0.00           C
ATOM   3611  HD1 LYS F  28      61.860 102.320  97.740  1.00  0.00           H
ATOM   3612  HD2 LYS F  28      61.620 100.960  96.590  1.00  0.00           H
ATOM   3613  CE  LYS F  28      61.470 100.390  98.680  1.00  0.00           C
ATOM   3614  HE1 LYS F  28      62.000 100.590  99.630  1.00  0.00           H
ATOM   3615  HE2 LYS F  28      61.550  99.310  98.440  1.00  0.00           H
ATOM   3616  NZ  LYS F  28      60.040 100.720  98.850  1.00  0.00           N
ATOM   3617  HZ1 LYS F  28      59.660 100.270  99.710  1.00  0.00           H
ATOM   3618  HZ2 LYS F  28      59.900 101.750  98.910  1.00  0.00           H
ATOM   3619  HZ3 LYS F  28      59.510 100.370  98.010  1.00  0.00           H
ATOM   3620  C   LYS F  28      66.290 100.690  96.280  1.00  0.00           C
ATOM   3621  O   LYS F  28      66.090  99.710  95.560  1.00  0.00           O
ATOM   3622  N   GLY F  29      67.120 100.610  97.350  1.00  0.00           N
ATOM   3623  HN  GLY F  29      67.270 101.420  97.930  1.00  0.00           H
ATOM   3624  CA  GLY F  29      67.880  99.430  97.730  1.00  0.00           C
ATOM   3625  HA1 GLY F  29      68.060  99.480  98.790  1.00  0.00           H
ATOM   3626  HA2 GLY F  29      67.340  98.540  97.430  1.00  0.00           H
ATOM   3627  C   GLY F  29      69.200  99.420  97.030  1.00  0.00           C
ATOM   3628  O   GLY F  29      69.310  98.920  95.910  1.00  0.00           O
ATOM   3629  N   ALA F  30      70.240  99.950  97.670  1.00  0.00           N
ATOM   3630  HN  ALA F  30      70.140 100.320  98.600  1.00  0.00           H
ATOM   3631  CA  ALA F  30      71.530 100.150  97.070  1.00  0.00           C
ATOM   3632  HA  ALA F  30      71.640  99.530  96.200  1.00  0.00           H
ATOM   3633  CB  ALA F  30      71.670 101.630  96.670  1.00  0.00           C
ATOM   3634  HB1 ALA F  30      70.920 101.890  95.890  1.00  0.00           H
ATOM   3635  HB2 ALA F  30      71.510 102.290  97.540  1.00  0.00           H
ATOM   3636  HB3 ALA F  30      72.680 101.840  96.260  1.00  0.00           H
ATOM   3637  C   ALA F  30      72.630  99.780  98.050  1.00  0.00           C
ATOM   3638  O   ALA F  30      72.620 100.210  99.210  1.00  0.00           O
ATOM   3639  N   ILE F  31      73.600  98.950  97.610  1.00  0.00           N
ATOM   3640  HN  ILE F  31      73.530  98.550  96.700  1.00  0.00           H
ATOM   3641  CA  ILE F  31      74.750  98.540  98.400  1.00  0.00           C
ATOM   3642  HA  ILE F  31      74.830  99.170  99.280  1.00  0.00           H
ATOM   3643  CB  ILE F  31      74.660  97.080  98.850  1.00  0.00           C
ATOM   3644  HB  ILE F  31      74.540  96.450  97.940  1.00  0.00           H
ATOM   3645  CG2 ILE F  31      75.950  96.610  99.570  1.00  0.00           C
ATOM   3646 HG21 ILE F  31      75.820  95.580  99.930  1.00  0.00           H
ATOM   3647 HG22 ILE F  31      76.820  96.610  98.880  1.00  0.00           H
ATOM   3648 HG23 ILE F  31      76.190  97.270 100.430  1.00  0.00           H
ATOM   3649  CG1 ILE F  31      73.410  96.800  99.740  1.00  0.00           C
ATOM   3650 HG11 ILE F  31      73.330  95.700  99.880  1.00  0.00           H
ATOM   3651 HG12 ILE F  31      72.500  97.130  99.190  1.00  0.00           H
ATOM   3652  CD  ILE F  31      73.440  97.490 101.110  1.00  0.00           C
ATOM   3653  HD1 ILE F  31      72.480  97.300 101.650  1.00  0.00           H
ATOM   3654  HD2 ILE F  31      74.270  97.100 101.740  1.00  0.00           H
ATOM   3655  HD3 ILE F  31      73.560  98.590 101.010  1.00  0.00           H
ATOM   3656  C   ILE F  31      76.030  98.760  97.590  1.00  0.00           C
ATOM   3657  O   ILE F  31      76.130  98.370  96.430  1.00  0.00           O
ATOM   3658  N   ILE F  32      77.030  99.420  98.210  1.00  0.00           N
ATOM   3659  HN  ILE F  32      76.940  99.700  99.160  1.00  0.00           H
ATOM   3660  CA  ILE F  32      78.330  99.710  97.610  1.00  0.00           C
ATOM   3661  HA  ILE F  32      78.500  99.030  96.790  1.00  0.00           H
ATOM   3662  CB  ILE F  32      78.390 101.160  97.100  1.00  0.00           C
ATOM   3663  HB  ILE F  32      77.530 101.280  96.400  1.00  0.00           H
ATOM   3664  CG2 ILE F  32      78.190 102.160  98.270  1.00  0.00           C
ATOM   3665 HG21 ILE F  32      78.130 103.190  97.880  1.00  0.00           H
ATOM   3666 HG22 ILE F  32      77.260 101.950  98.830  1.00  0.00           H
ATOM   3667 HG23 ILE F  32      79.050 102.100  98.970  1.00  0.00           H
ATOM   3668  CG1 ILE F  32      79.670 101.480  96.290  1.00  0.00           C
ATOM   3669 HG11 ILE F  32      79.910 100.620  95.640  1.00  0.00           H
ATOM   3670 HG12 ILE F  32      80.520 101.640  96.990  1.00  0.00           H
ATOM   3671  CD  ILE F  32      79.520 102.730  95.400  1.00  0.00           C
ATOM   3672  HD1 ILE F  32      80.450 102.910  94.830  1.00  0.00           H
ATOM   3673  HD2 ILE F  32      78.690 102.600  94.680  1.00  0.00           H
ATOM   3674  HD3 ILE F  32      79.320 103.630  96.010  1.00  0.00           H
ATOM   3675  C   ILE F  32      79.390  99.420  98.660  1.00  0.00           C
ATOM   3676  O   ILE F  32      79.100  99.360  99.860  1.00  0.00           O
ATOM   3677  N   GLY F  33      80.660  99.210  98.250  1.00  0.00           N
ATOM   3678  HN  GLY F  33      80.870  99.220  97.270  1.00  0.00           H
ATOM   3679  CA  GLY F  33      81.780  98.870  99.120  1.00  0.00           C
ATOM   3680  HA1 GLY F  33      82.490  99.690  99.070  1.00  0.00           H
ATOM   3681  HA2 GLY F  33      81.440  98.670 100.130  1.00  0.00           H
ATOM   3682  C   GLY F  33      82.440  97.620  98.620  1.00  0.00           C
ATOM   3683  O   GLY F  33      81.790  96.600  98.410  1.00  0.00           O
ATOM   3684  N   LEU F  34      83.770  97.660  98.400  1.00  0.00           N
ATOM   3685  HN  LEU F  34      84.290  98.490  98.640  1.00  0.00           H
ATOM   3686  CA  LEU F  34      84.530  96.640  97.690  1.00  0.00           C
ATOM   3687  HA  LEU F  34      84.100  96.530  96.710  1.00  0.00           H
ATOM   3688  CB  LEU F  34      86.010  97.090  97.550  1.00  0.00           C
ATOM   3689  HB1 LEU F  34      86.670  96.210  97.330  1.00  0.00           H
ATOM   3690  HB2 LEU F  34      86.340  97.510  98.520  1.00  0.00           H
ATOM   3691  CG  LEU F  34      86.340  98.120  96.440  1.00  0.00           C
ATOM   3692  HG  LEU F  34      86.400  97.560  95.470  1.00  0.00           H
ATOM   3693  CD1 LEU F  34      85.300  99.240  96.230  1.00  0.00           C
ATOM   3694 HD11 LEU F  34      85.610  99.910  95.400  1.00  0.00           H
ATOM   3695 HD12 LEU F  34      84.310  98.820  95.980  1.00  0.00           H
ATOM   3696 HD13 LEU F  34      85.200  99.860  97.150  1.00  0.00           H
ATOM   3697  CD2 LEU F  34      87.720  98.730  96.730  1.00  0.00           C
ATOM   3698 HD21 LEU F  34      88.020  99.430  95.920  1.00  0.00           H
ATOM   3699 HD22 LEU F  34      87.700  99.290  97.690  1.00  0.00           H
ATOM   3700 HD23 LEU F  34      88.480  97.930  96.800  1.00  0.00           H
ATOM   3701  C   LEU F  34      84.490  95.260  98.330  1.00  0.00           C
ATOM   3702  O   LEU F  34      84.310  94.250  97.650  1.00  0.00           O
ATOM   3703  N   MET F  35      84.660  95.210  99.670  1.00  0.00           N
ATOM   3704  HN  MET F  35      84.810  96.060 100.170  1.00  0.00           H
ATOM   3705  CA  MET F  35      84.720  93.980 100.430  1.00  0.00           C
ATOM   3706  HA  MET F  35      84.460  93.130  99.810  1.00  0.00           H
ATOM   3707  CB  MET F  35      86.150  93.820 101.010  1.00  0.00           C
ATOM   3708  HB1 MET F  35      86.340  94.560 101.810  1.00  0.00           H
ATOM   3709  HB2 MET F  35      86.850  94.070 100.190  1.00  0.00           H
ATOM   3710  CG  MET F  35      86.480  92.400 101.480  1.00  0.00           C
ATOM   3711  HG1 MET F  35      86.330  91.710 100.620  1.00  0.00           H
ATOM   3712  HG2 MET F  35      85.770  92.090 102.270  1.00  0.00           H
ATOM   3713  SD  MET F  35      88.190  92.200 102.100  1.00  0.00           S
ATOM   3714  CE  MET F  35      87.890  92.880 103.760  1.00  0.00           C
ATOM   3715  HE1 MET F  35      88.820  92.870 104.360  1.00  0.00           H
ATOM   3716  HE2 MET F  35      87.530  93.930 103.700  1.00  0.00           H
ATOM   3717  HE3 MET F  35      87.120  92.290 104.300  1.00  0.00           H
ATOM   3718  C   MET F  35      83.720  94.090 101.580  1.00  0.00           C
ATOM   3719  O   MET F  35      83.910  94.860 102.520  1.00  0.00           O
ATOM   3720  N   VAL F  36      82.630  93.300 101.550  1.00  0.00           N
ATOM   3721  HN  VAL F  36      82.510  92.640 100.810  1.00  0.00           H
ATOM   3722  CA  VAL F  36      81.590  93.290 102.570  1.00  0.00           C
ATOM   3723  HA  VAL F  36      82.040  93.480 103.530  1.00  0.00           H
ATOM   3724  CB  VAL F  36      80.430  94.290 102.370  1.00  0.00           C
ATOM   3725  HB  VAL F  36      79.720  94.200 103.230  1.00  0.00           H
ATOM   3726  CG1 VAL F  36      80.940  95.740 102.360  1.00  0.00           C
ATOM   3727 HG11 VAL F  36      80.080  96.450 102.360  1.00  0.00           H
ATOM   3728 HG12 VAL F  36      81.550  95.940 103.270  1.00  0.00           H
ATOM   3729 HG13 VAL F  36      81.550  95.940 101.460  1.00  0.00           H
ATOM   3730  CG2 VAL F  36      79.630  94.030 101.080  1.00  0.00           C
ATOM   3731 HG21 VAL F  36      78.780  94.740 101.020  1.00  0.00           H
ATOM   3732 HG22 VAL F  36      80.280  94.220 100.200  1.00  0.00           H
ATOM   3733 HG23 VAL F  36      79.230  93.000 101.030  1.00  0.00           H
ATOM   3734  C   VAL F  36      81.030  91.880 102.620  1.00  0.00           C
ATOM   3735  O   VAL F  36      81.380  91.020 101.800  1.00  0.00           O
ATOM   3736  N   GLY F  37      80.160  91.580 103.600  1.00  0.00           N
ATOM   3737  HN  GLY F  37      79.950  92.240 104.320  1.00  0.00           H
ATOM   3738  CA  GLY F  37      79.350  90.370 103.600  1.00  0.00           C
ATOM   3739  HA1 GLY F  37      79.080  90.110 102.590  1.00  0.00           H
ATOM   3740  HA2 GLY F  37      79.890  89.600 104.140  1.00  0.00           H
ATOM   3741  C   GLY F  37      78.090  90.660 104.340  1.00  0.00           C
ATOM   3742  O   GLY F  37      78.020  91.630 105.090  1.00  0.00           O
ATOM   3743  N   GLY F  38      77.040  89.830 104.170  1.00  0.00           N
ATOM   3744  HN  GLY F  38      77.080  89.090 103.500  1.00  0.00           H
ATOM   3745  CA  GLY F  38      75.810  89.960 104.960  1.00  0.00           C
ATOM   3746  HA1 GLY F  38      75.200  89.100 104.740  1.00  0.00           H
ATOM   3747  HA2 GLY F  38      76.070  90.020 106.000  1.00  0.00           H
ATOM   3748  C   GLY F  38      74.990  91.180 104.630  1.00  0.00           C
ATOM   3749  O   GLY F  38      74.680  92.000 105.500  1.00  0.00           O
ATOM   3750  N   VAL F  39      74.630  91.360 103.350  1.00  0.00           N
ATOM   3751  HN  VAL F  39      74.890  90.690 102.650  1.00  0.00           H
ATOM   3752  CA  VAL F  39      73.840  92.500 102.910  1.00  0.00           C
ATOM   3753  HA  VAL F  39      73.640  93.130 103.760  1.00  0.00           H
ATOM   3754  CB  VAL F  39      74.550  93.410 101.900  1.00  0.00           C
ATOM   3755  HB  VAL F  39      73.910  94.310 101.710  1.00  0.00           H
ATOM   3756  CG1 VAL F  39      75.880  93.900 102.510  1.00  0.00           C
ATOM   3757 HG11 VAL F  39      76.370  94.630 101.840  1.00  0.00           H
ATOM   3758 HG12 VAL F  39      75.700  94.380 103.490  1.00  0.00           H
ATOM   3759 HG13 VAL F  39      76.580  93.050 102.670  1.00  0.00           H
ATOM   3760  CG2 VAL F  39      74.800  92.690 100.570  1.00  0.00           C
ATOM   3761 HG21 VAL F  39      75.330  93.360  99.860  1.00  0.00           H
ATOM   3762 HG22 VAL F  39      75.420  91.790 100.740  1.00  0.00           H
ATOM   3763 HG23 VAL F  39      73.840  92.380 100.090  1.00  0.00           H
ATOM   3764  C   VAL F  39      72.470  92.050 102.420  1.00  0.00           C
ATOM   3765  O   VAL F  39      72.310  91.080 101.680  1.00  0.00           O
ATOM   3766  N   VAL F  40      71.430  92.770 102.860  1.00  0.00           N
ATOM   3767  HN  VAL F  40      71.600  93.610 103.400  1.00  0.00           H
ATOM   3768  CA  VAL F  40      70.040  92.430 102.630  1.00  0.00           C
ATOM   3769  HA  VAL F  40      70.000  91.650 101.880  1.00  0.00           H
ATOM   3770  CB  VAL F  40      69.340  91.910 103.890  1.00  0.00           C
ATOM   3771  HB  VAL F  40      69.930  91.030 104.250  1.00  0.00           H
ATOM   3772  CG1 VAL F  40      69.330  92.960 105.030  1.00  0.00           C
ATOM   3773 HG11 VAL F  40      68.900  92.510 105.950  1.00  0.00           H
ATOM   3774 HG12 VAL F  40      70.360  93.290 105.260  1.00  0.00           H
ATOM   3775 HG13 VAL F  40      68.730  93.840 104.750  1.00  0.00           H
ATOM   3776  CG2 VAL F  40      67.910  91.420 103.580  1.00  0.00           C
ATOM   3777 HG21 VAL F  40      67.450  90.980 104.490  1.00  0.00           H
ATOM   3778 HG22 VAL F  40      67.260  92.250 103.230  1.00  0.00           H
ATOM   3779 HG23 VAL F  40      67.920  90.640 102.790  1.00  0.00           H
ATOM   3780  C   VAL F  40      69.310  93.600 102.030  1.00  0.00           C
ATOM   3781  O   VAL F  40      69.420  94.750 102.470  1.00  0.00           O
ATOM   3782  N   ILE F  41      68.530  93.360 100.950  1.00  0.00           N
ATOM   3783  HN  ILE F  41      68.540  92.450 100.540  1.00  0.00           H
ATOM   3784  CA  ILE F  41      67.760  94.380 100.270  1.00  0.00           C
ATOM   3785  HA  ILE F  41      67.840  95.320 100.790  1.00  0.00           H
ATOM   3786  CB  ILE F  41      68.280  94.600  98.850  1.00  0.00           C
ATOM   3787  HB  ILE F  41      68.480  93.600  98.400  1.00  0.00           H
ATOM   3788  CG2 ILE F  41      67.270  95.320  97.940  1.00  0.00           C
ATOM   3789 HG21 ILE F  41      67.670  95.400  96.920  1.00  0.00           H
ATOM   3790 HG22 ILE F  41      66.310  94.780  97.860  1.00  0.00           H
ATOM   3791 HG23 ILE F  41      67.080  96.350  98.320  1.00  0.00           H
ATOM   3792  CG1 ILE F  41      69.630  95.360  98.920  1.00  0.00           C
ATOM   3793 HG11 ILE F  41      70.370  94.740  99.470  1.00  0.00           H
ATOM   3794 HG12 ILE F  41      69.490  96.300  99.500  1.00  0.00           H
ATOM   3795  CD  ILE F  41      70.230  95.720  97.550  1.00  0.00           C
ATOM   3796  HD1 ILE F  41      71.240  96.150  97.670  1.00  0.00           H
ATOM   3797  HD2 ILE F  41      70.310  94.820  96.900  1.00  0.00           H
ATOM   3798  HD3 ILE F  41      69.610  96.480  97.020  1.00  0.00           H
ATOM   3799  C   ILE F  41      66.280  94.020 100.300  1.00  0.00           C
ATOM   3800  O   ILE F  41      65.870  92.900 100.000  1.00  0.00           O
ATOM   3801  N   ALA F  42      65.420  95.000 100.670  1.00  0.00           N
ATOM   3802  HN  ALA F  42      65.780  95.890 100.970  1.00  0.00           H
ATOM   3803  CA  ALA F  42      63.980  94.920 100.510  1.00  0.00           C
ATOM   3804  HA  ALA F  42      63.650  93.890 100.480  1.00  0.00           H
ATOM   3805  CB  ALA F  42      63.280  95.640 101.680  1.00  0.00           C
ATOM   3806  HB1 ALA F  42      63.610  95.200 102.650  1.00  0.00           H
ATOM   3807  HB2 ALA F  42      63.530  96.720 101.690  1.00  0.00           H
ATOM   3808  HB3 ALA F  42      62.180  95.530 101.610  1.00  0.00           H
ATOM   3809  C   ALA F  42      63.580  95.590  99.190  1.00  0.00           C
ATOM   3810  O   ALA F  42      62.660  95.160  98.490  1.00  0.00           O
ATOM   3811  N   NME F  43      64.340  96.620  98.780  1.00  0.00           N
ATOM   3812  HN  NME F  43      65.070  96.960  99.380  1.00  0.00           H
ATOM   3813  CH3 NME F  43      64.160  97.260  97.510  1.00  0.00           C
ATOM   3814 HH31 NME F  43      63.150  97.710  97.420  1.00  0.00           H
ATOM   3815 HH32 NME F  43      64.920  98.070  97.370  1.00  0.00           H
ATOM   3816 HH33 NME F  43      64.300  96.530  96.680  1.00  0.00           H
ATOM   3817  CH3 ACE G   0     104.780 143.140  73.310  1.00  0.00           C
ATOM   3818 HH31 ACE G   0     104.450 144.000  72.700  1.00  0.00           H
ATOM   3819 HH32 ACE G   0     104.960 143.470  74.350  1.00  0.00           H
ATOM   3820 HH33 ACE G   0     105.730 142.750  72.890  1.00  0.00           H
ATOM   3821  C   ACE G   0     103.760 142.080  73.290  1.00  0.00           C
ATOM   3822  O   ACE G   0     103.390 141.530  74.320  1.00  0.00           O
ATOM   3823  N   ASP G   1     103.290 141.760  72.080  1.00  0.00           N
ATOM   3824  HN  ASP G   1     103.660 142.240  71.280  1.00  0.00           H
ATOM   3825  CA  ASP G   1     102.370 140.680  71.790  1.00  0.00           C
ATOM   3826  HA  ASP G   1     101.500 140.800  72.420  1.00  0.00           H
ATOM   3827  CB  ASP G   1     101.950 140.820  70.290  1.00  0.00           C
ATOM   3828  HB1 ASP G   1     102.870 140.830  69.670  1.00  0.00           H
ATOM   3829  HB2 ASP G   1     101.450 141.800  70.160  1.00  0.00           H
ATOM   3830  CG  ASP G   1     101.030 139.770  69.700  1.00  0.00           C
ATOM   3831  OD1 ASP G   1     100.510 138.870  70.410  1.00  0.00           O
ATOM   3832  OD2 ASP G   1     100.810 139.840  68.450  1.00  0.00           O
ATOM   3833  C   ASP G   1     103.000 139.330  72.140  1.00  0.00           C
ATOM   3834  O   ASP G   1     104.150 139.050  71.790  1.00  0.00           O
ATOM   3835  N   ALA G   2     102.280 138.460  72.870  1.00  0.00           N
ATOM   3836  HN  ALA G   2     101.360 138.700  73.170  1.00  0.00           H
ATOM   3837  CA  ALA G   2     102.760 137.140  73.190  1.00  0.00           C
ATOM   3838  HA  ALA G   2     103.400 136.780  72.390  1.00  0.00           H
ATOM   3839  CB  ALA G   2     103.530 137.140  74.530  1.00  0.00           C
ATOM   3840  HB1 ALA G   2     104.400 137.830  74.460  1.00  0.00           H
ATOM   3841  HB2 ALA G   2     102.890 137.490  75.360  1.00  0.00           H
ATOM   3842  HB3 ALA G   2     103.920 136.130  74.770  1.00  0.00           H
ATOM   3843  C   ALA G   2     101.580 136.200  73.280  1.00  0.00           C
ATOM   3844  O   ALA G   2     100.520 136.550  73.810  1.00  0.00           O
ATOM   3845  N   GLU G   3     101.730 134.970  72.780  1.00  0.00           N
ATOM   3846  HN  GLU G   3     102.600 134.700  72.350  1.00  0.00           H
ATOM   3847  CA  GLU G   3     100.690 133.960  72.810  1.00  0.00           C
ATOM   3848  HA  GLU G   3      99.830 134.310  73.370  1.00  0.00           H
ATOM   3849  CB  GLU G   3     100.250 133.600  71.380  1.00  0.00           C
ATOM   3850  HB1 GLU G   3     101.070 133.090  70.830  1.00  0.00           H
ATOM   3851  HB2 GLU G   3     100.060 134.570  70.860  1.00  0.00           H
ATOM   3852  CG  GLU G   3      98.950 132.760  71.310  1.00  0.00           C
ATOM   3853  HG1 GLU G   3      98.130 133.300  71.840  1.00  0.00           H
ATOM   3854  HG2 GLU G   3      99.090 131.780  71.800  1.00  0.00           H
ATOM   3855  CD  GLU G   3      98.480 132.530  69.880  1.00  0.00           C
ATOM   3856  OE1 GLU G   3      98.540 133.460  69.030  1.00  0.00           O
ATOM   3857  OE2 GLU G   3      98.000 131.400  69.590  1.00  0.00           O
ATOM   3858  C   GLU G   3     101.270 132.760  73.530  1.00  0.00           C
ATOM   3859  O   GLU G   3     102.250 132.160  73.100  1.00  0.00           O
ATOM   3860  N   PHE G   4     100.700 132.410  74.700  1.00  0.00           N
ATOM   3861  HN  PHE G   4      99.940 132.940  75.070  1.00  0.00           H
ATOM   3862  CA  PHE G   4     101.130 131.270  75.490  1.00  0.00           C
ATOM   3863  HA  PHE G   4     101.910 130.720  74.980  1.00  0.00           H
ATOM   3864  CB  PHE G   4     101.630 131.680  76.910  1.00  0.00           C
ATOM   3865  HB1 PHE G   4     101.930 130.780  77.490  1.00  0.00           H
ATOM   3866  HB2 PHE G   4     100.800 132.180  77.460  1.00  0.00           H
ATOM   3867  CG  PHE G   4     102.820 132.600  76.900  1.00  0.00           C
ATOM   3868  CD1 PHE G   4     102.960 133.550  77.930  1.00  0.00           C
ATOM   3869  HD1 PHE G   4     102.210 133.610  78.700  1.00  0.00           H
ATOM   3870  CE1 PHE G   4     104.070 134.400  77.980  1.00  0.00           C
ATOM   3871  HE1 PHE G   4     104.170 135.110  78.780  1.00  0.00           H
ATOM   3872  CZ  PHE G   4     105.050 134.330  76.980  1.00  0.00           C
ATOM   3873  HZ  PHE G   4     105.900 134.990  77.020  1.00  0.00           H
ATOM   3874  CD2 PHE G   4     103.830 132.520  75.930  1.00  0.00           C
ATOM   3875  HD2 PHE G   4     103.780 131.770  75.150  1.00  0.00           H
ATOM   3876  CE2 PHE G   4     104.930 133.380  75.950  1.00  0.00           C
ATOM   3877  HE2 PHE G   4     105.700 133.310  75.200  1.00  0.00           H
ATOM   3878  C   PHE G   4      99.950 130.340  75.620  1.00  0.00           C
ATOM   3879  O   PHE G   4      98.930 130.680  76.210  1.00  0.00           O
ATOM   3880  N   ARG G   5     100.060 129.140  75.020  1.00  0.00           N
ATOM   3881  HN  ARG G   5     100.900 128.880  74.560  1.00  0.00           H
ATOM   3882  CA  ARG G   5      98.950 128.210  74.970  1.00  0.00           C
ATOM   3883  HA  ARG G   5      98.250 128.410  75.770  1.00  0.00           H
ATOM   3884  CB  ARG G   5      98.230 128.360  73.610  1.00  0.00           C
ATOM   3885  HB1 ARG G   5      98.950 128.160  72.780  1.00  0.00           H
ATOM   3886  HB2 ARG G   5      97.940 129.440  73.520  1.00  0.00           H
ATOM   3887  CG  ARG G   5      96.960 127.520  73.390  1.00  0.00           C
ATOM   3888  HG1 ARG G   5      96.280 127.670  74.260  1.00  0.00           H
ATOM   3889  HG2 ARG G   5      97.220 126.440  73.340  1.00  0.00           H
ATOM   3890  CD  ARG G   5      96.230 127.930  72.100  1.00  0.00           C
ATOM   3891  HD1 ARG G   5      96.890 127.730  71.220  1.00  0.00           H
ATOM   3892  HD2 ARG G   5      95.990 129.020  72.150  1.00  0.00           H
ATOM   3893  NE  ARG G   5      94.960 127.150  71.970  1.00  0.00           N
ATOM   3894  HE  ARG G   5      94.680 126.490  72.670  1.00  0.00           H
ATOM   3895  CZ  ARG G   5      94.010 127.450  71.080  1.00  0.00           C
ATOM   3896  NH1 ARG G   5      94.210 128.290  70.090  1.00  0.00           N
ATOM   3897 HH11 ARG G   5      95.160 128.530  69.900  1.00  0.00           H
ATOM   3898 HH12 ARG G   5      93.530 128.340  69.360  1.00  0.00           H
ATOM   3899  NH2 ARG G   5      92.850 126.860  71.190  1.00  0.00           N
ATOM   3900 HH21 ARG G   5      92.750 126.140  71.890  1.00  0.00           H
ATOM   3901 HH22 ARG G   5      92.070 127.210  70.640  1.00  0.00           H
ATOM   3902  C   ARG G   5      99.480 126.810  75.170  1.00  0.00           C
ATOM   3903  O   ARG G   5     100.240 126.300  74.350  1.00  0.00           O
ATOM   3904  N   HIS G   6      99.090 126.130  76.260  1.00  0.00           N
ATOM   3905  HN  HIS G   6      98.540 126.610  76.960  1.00  0.00           H
ATOM   3906  CA  HIS G   6      99.330 124.720  76.470  1.00  0.00           C
ATOM   3907  HA  HIS G   6      99.930 124.310  75.680  1.00  0.00           H
ATOM   3908  CB  HIS G   6     100.000 124.380  77.830  1.00  0.00           C
ATOM   3909  HB1 HIS G   6      99.850 123.310  78.090  1.00  0.00           H
ATOM   3910  HB2 HIS G   6      99.530 124.990  78.630  1.00  0.00           H
ATOM   3911  ND1 HIS G   6     102.290 123.870  76.980  1.00  0.00           N
ATOM   3912  CG  HIS G   6     101.490 124.580  77.860  1.00  0.00           C
ATOM   3913  CE1 HIS G   6     103.530 124.130  77.360  1.00  0.00           C
ATOM   3914  HE1 HIS G   6     104.430 123.720  76.900  1.00  0.00           H
ATOM   3915  NE2 HIS G   6     103.570 124.970  78.430  1.00  0.00           N
ATOM   3916  HE2 HIS G   6     104.390 125.240  78.950  1.00  0.00           H
ATOM   3917  CD2 HIS G   6     102.260 125.260  78.760  1.00  0.00           C
ATOM   3918  HD2 HIS G   6     101.960 125.860  79.610  1.00  0.00           H
ATOM   3919  C   HIS G   6      97.990 124.020  76.420  1.00  0.00           C
ATOM   3920  O   HIS G   6      97.060 124.380  77.140  1.00  0.00           O
ATOM   3921  N   ASP G   7      97.840 123.000  75.550  1.00  0.00           N
ATOM   3922  HN  ASP G   7      98.600 122.680  74.990  1.00  0.00           H
ATOM   3923  CA  ASP G   7      96.580 122.300  75.420  1.00  0.00           C
ATOM   3924  HA  ASP G   7      95.910 122.580  76.220  1.00  0.00           H
ATOM   3925  CB  ASP G   7      95.910 122.650  74.060  1.00  0.00           C
ATOM   3926  HB1 ASP G   7      96.460 122.190  73.210  1.00  0.00           H
ATOM   3927  HB2 ASP G   7      95.910 123.750  73.930  1.00  0.00           H
ATOM   3928  CG  ASP G   7      94.450 122.220  73.970  1.00  0.00           C
ATOM   3929  OD1 ASP G   7      93.810 122.020  75.030  1.00  0.00           O
ATOM   3930  OD2 ASP G   7      93.920 122.220  72.830  1.00  0.00           O
ATOM   3931  C   ASP G   7      96.820 120.800  75.570  1.00  0.00           C
ATOM   3932  O   ASP G   7      97.310 120.140  74.660  1.00  0.00           O
ATOM   3933  N   SER G   8      96.460 120.230  76.730  1.00  0.00           N
ATOM   3934  HN  SER G   8      96.120 120.770  77.510  1.00  0.00           H
ATOM   3935  CA  SER G   8      96.420 118.790  76.940  1.00  0.00           C
ATOM   3936  HA  SER G   8      97.000 118.300  76.170  1.00  0.00           H
ATOM   3937  CB  SER G   8      97.000 118.330  78.300  1.00  0.00           C
ATOM   3938  HB1 SER G   8      98.100 118.460  78.260  1.00  0.00           H
ATOM   3939  HB2 SER G   8      96.800 117.240  78.470  1.00  0.00           H
ATOM   3940  OG  SER G   8      96.520 119.090  79.410  1.00  0.00           O
ATOM   3941  HG1 SER G   8      95.650 118.730  79.690  1.00  0.00           H
ATOM   3942  C   SER G   8      95.000 118.310  76.800  1.00  0.00           C
ATOM   3943  O   SER G   8      94.110 118.680  77.570  1.00  0.00           O
ATOM   3944  N   GLY G   9      94.740 117.480  75.770  1.00  0.00           N
ATOM   3945  HN  GLY G   9      95.450 117.260  75.100  1.00  0.00           H
ATOM   3946  CA  GLY G   9      93.440 116.870  75.540  1.00  0.00           C
ATOM   3947  HA1 GLY G   9      92.680 117.330  76.140  1.00  0.00           H
ATOM   3948  HA2 GLY G   9      93.220 116.960  74.490  1.00  0.00           H
ATOM   3949  C   GLY G   9      93.460 115.410  75.880  1.00  0.00           C
ATOM   3950  O   GLY G   9      93.090 114.560  75.080  1.00  0.00           O
ATOM   3951  N   TYR G  10      93.960 115.080  77.090  1.00  0.00           N
ATOM   3952  HN  TYR G  10      94.270 115.790  77.710  1.00  0.00           H
ATOM   3953  CA  TYR G  10      93.960 113.730  77.630  1.00  0.00           C
ATOM   3954  HA  TYR G  10      94.380 113.080  76.880  1.00  0.00           H
ATOM   3955  CB  TYR G  10      94.810 113.590  78.930  1.00  0.00           C
ATOM   3956  HB1 TYR G  10      94.830 112.540  79.260  1.00  0.00           H
ATOM   3957  HB2 TYR G  10      94.350 114.210  79.730  1.00  0.00           H
ATOM   3958  CG  TYR G  10      96.240 114.000  78.750  1.00  0.00           C
ATOM   3959  CD1 TYR G  10      96.990 113.620  77.620  1.00  0.00           C
ATOM   3960  HD1 TYR G  10      96.540 113.040  76.830  1.00  0.00           H
ATOM   3961  CE1 TYR G  10      98.330 114.010  77.490  1.00  0.00           C
ATOM   3962  HE1 TYR G  10      98.890 113.730  76.610  1.00  0.00           H
ATOM   3963  CZ  TYR G  10      98.940 114.760  78.500  1.00  0.00           C
ATOM   3964  OH  TYR G  10     100.260 115.200  78.340  1.00  0.00           O
ATOM   3965  HH  TYR G  10     100.540 115.600  79.180  1.00  0.00           H
ATOM   3966  CD2 TYR G  10      96.890 114.730  79.770  1.00  0.00           C
ATOM   3967  HD2 TYR G  10      96.340 115.000  80.660  1.00  0.00           H
ATOM   3968  CE2 TYR G  10      98.230 115.110  79.640  1.00  0.00           C
ATOM   3969  HE2 TYR G  10      98.700 115.680  80.420  1.00  0.00           H
ATOM   3970  C   TYR G  10      92.560 113.200  77.920  1.00  0.00           C
ATOM   3971  O   TYR G  10      91.690 113.930  78.400  1.00  0.00           O
ATOM   3972  N   GLU G  11      92.340 111.900  77.670  1.00  0.00           N
ATOM   3973  HN  GLU G  11      93.010 111.360  77.170  1.00  0.00           H
ATOM   3974  CA  GLU G  11      91.120 111.240  78.090  1.00  0.00           C
ATOM   3975  HA  GLU G  11      90.910 111.500  79.120  1.00  0.00           H
ATOM   3976  CB  GLU G  11      89.900 111.620  77.200  1.00  0.00           C
ATOM   3977  HB1 GLU G  11      90.020 111.180  76.190  1.00  0.00           H
ATOM   3978  HB2 GLU G  11      89.890 112.730  77.070  1.00  0.00           H
ATOM   3979  CG  GLU G  11      88.540 111.220  77.820  1.00  0.00           C
ATOM   3980  HG1 GLU G  11      88.290 111.880  78.670  1.00  0.00           H
ATOM   3981  HG2 GLU G  11      88.580 110.170  78.200  1.00  0.00           H
ATOM   3982  CD  GLU G  11      87.410 111.280  76.810  1.00  0.00           C
ATOM   3983  OE1 GLU G  11      87.080 112.400  76.340  1.00  0.00           O
ATOM   3984  OE2 GLU G  11      86.860 110.200  76.470  1.00  0.00           O
ATOM   3985  C   GLU G  11      91.370 109.740  78.010  1.00  0.00           C
ATOM   3986  O   GLU G  11      90.590 108.970  77.470  1.00  0.00           O
ATOM   3987  N   VAL G  12      92.490 109.250  78.570  1.00  0.00           N
ATOM   3988  HN  VAL G  12      93.170 109.830  79.020  1.00  0.00           H
ATOM   3989  CA  VAL G  12      92.760 107.820  78.550  1.00  0.00           C
ATOM   3990  HA  VAL G  12      92.340 107.390  77.660  1.00  0.00           H
ATOM   3991  CB  VAL G  12      94.240 107.470  78.500  1.00  0.00           C
ATOM   3992  HB  VAL G  12      94.750 107.770  79.440  1.00  0.00           H
ATOM   3993  CG1 VAL G  12      94.400 105.940  78.300  1.00  0.00           C
ATOM   3994 HG11 VAL G  12      95.470 105.680  78.200  1.00  0.00           H
ATOM   3995 HG12 VAL G  12      93.990 105.370  79.160  1.00  0.00           H
ATOM   3996 HG13 VAL G  12      93.880 105.610  77.370  1.00  0.00           H
ATOM   3997  CG2 VAL G  12      94.900 108.200  77.320  1.00  0.00           C
ATOM   3998 HG21 VAL G  12      95.960 107.880  77.210  1.00  0.00           H
ATOM   3999 HG22 VAL G  12      94.370 107.960  76.370  1.00  0.00           H
ATOM   4000 HG23 VAL G  12      94.890 109.300  77.470  1.00  0.00           H
ATOM   4001  C   VAL G  12      92.070 107.180  79.740  1.00  0.00           C
ATOM   4002  O   VAL G  12      92.590 107.070  80.850  1.00  0.00           O
ATOM   4003  N   HIS G  13      90.810 106.740  79.550  1.00  0.00           N
ATOM   4004  HN  HIS G  13      90.370 106.890  78.660  1.00  0.00           H
ATOM   4005  CA  HIS G  13      90.020 106.110  80.590  1.00  0.00           C
ATOM   4006  HA  HIS G  13      90.210 106.630  81.530  1.00  0.00           H
ATOM   4007  CB  HIS G  13      88.500 106.200  80.290  1.00  0.00           C
ATOM   4008  HB1 HIS G  13      87.920 105.580  81.010  1.00  0.00           H
ATOM   4009  HB2 HIS G  13      88.300 105.800  79.270  1.00  0.00           H
ATOM   4010  ND1 HIS G  13      86.580 107.750  80.250  1.00  0.00           N
ATOM   4011  CG  HIS G  13      87.950 107.590  80.390  1.00  0.00           C
ATOM   4012  CE1 HIS G  13      86.370 109.040  80.460  1.00  0.00           C
ATOM   4013  HE1 HIS G  13      85.400 109.540  80.400  1.00  0.00           H
ATOM   4014  NE2 HIS G  13      87.520 109.700  80.740  1.00  0.00           N
ATOM   4015  HE2 HIS G  13      87.620 110.680  80.910  1.00  0.00           H
ATOM   4016  CD2 HIS G  13      88.540 108.770  80.690  1.00  0.00           C
ATOM   4017  HD2 HIS G  13      89.580 109.010  80.870  1.00  0.00           H
ATOM   4018  C   HIS G  13      90.410 104.660  80.820  1.00  0.00           C
ATOM   4019  O   HIS G  13      89.620 103.760  80.560  1.00  0.00           O
ATOM   4020  N   HIS G  14      91.640 104.440  81.330  1.00  0.00           N
ATOM   4021  HN  HIS G  14      92.220 105.240  81.490  1.00  0.00           H
ATOM   4022  CA  HIS G  14      92.320 103.150  81.410  1.00  0.00           C
ATOM   4023  HA  HIS G  14      92.550 102.820  80.400  1.00  0.00           H
ATOM   4024  CB  HIS G  14      93.630 103.300  82.230  1.00  0.00           C
ATOM   4025  HB1 HIS G  14      94.120 102.320  82.370  1.00  0.00           H
ATOM   4026  HB2 HIS G  14      93.370 103.700  83.240  1.00  0.00           H
ATOM   4027  ND1 HIS G  14      95.590 103.730  80.780  1.00  0.00           N
ATOM   4028  CG  HIS G  14      94.660 104.240  81.660  1.00  0.00           C
ATOM   4029  CE1 HIS G  14      96.490 104.680  80.630  1.00  0.00           C
ATOM   4030  HE1 HIS G  14      97.380 104.600  80.000  1.00  0.00           H
ATOM   4031  NE2 HIS G  14      96.200 105.760  81.390  1.00  0.00           N
ATOM   4032  HE2 HIS G  14      96.760 106.580  81.500  1.00  0.00           H
ATOM   4033  CD2 HIS G  14      95.030 105.480  82.060  1.00  0.00           C
ATOM   4034  HD2 HIS G  14      94.580 106.150  82.770  1.00  0.00           H
ATOM   4035  C   HIS G  14      91.540 102.040  82.080  1.00  0.00           C
ATOM   4036  O   HIS G  14      91.530 100.910  81.620  1.00  0.00           O
ATOM   4037  N   GLN G  15      90.870 102.350  83.200  1.00  0.00           N
ATOM   4038  HN  GLN G  15      90.940 103.270  83.610  1.00  0.00           H
ATOM   4039  CA  GLN G  15      90.010 101.440  83.910  1.00  0.00           C
ATOM   4040  HA  GLN G  15      89.880 100.530  83.340  1.00  0.00           H
ATOM   4041  CB  GLN G  15      90.660 101.100  85.280  1.00  0.00           C
ATOM   4042  HB1 GLN G  15      90.700 102.010  85.920  1.00  0.00           H
ATOM   4043  HB2 GLN G  15      91.710 100.820  85.050  1.00  0.00           H
ATOM   4044  CG  GLN G  15      89.990  99.940  86.050  1.00  0.00           C
ATOM   4045  HG1 GLN G  15      89.890  99.040  85.400  1.00  0.00           H
ATOM   4046  HG2 GLN G  15      88.980 100.230  86.400  1.00  0.00           H
ATOM   4047  CD  GLN G  15      90.810  99.540  87.290  1.00  0.00           C
ATOM   4048  OE1 GLN G  15      90.350  99.690  88.420  1.00  0.00           O
ATOM   4049  NE2 GLN G  15      92.040  99.030  87.070  1.00  0.00           N
ATOM   4050 HE21 GLN G  15      92.350  98.870  86.130  1.00  0.00           H
ATOM   4051 HE22 GLN G  15      92.620  98.860  87.870  1.00  0.00           H
ATOM   4052  C   GLN G  15      88.660 102.100  84.090  1.00  0.00           C
ATOM   4053  O   GLN G  15      88.540 103.260  84.520  1.00  0.00           O
ATOM   4054  N   LYS G  16      87.570 101.400  83.730  1.00  0.00           N
ATOM   4055  HN  LYS G  16      87.660 100.520  83.260  1.00  0.00           H
ATOM   4056  CA  LYS G  16      86.230 101.870  84.030  1.00  0.00           C
ATOM   4057  HA  LYS G  16      86.280 102.500  84.910  1.00  0.00           H
ATOM   4058  CB  LYS G  16      85.590 102.720  82.890  1.00  0.00           C
ATOM   4059  HB1 LYS G  16      86.200 103.640  82.800  1.00  0.00           H
ATOM   4060  HB2 LYS G  16      84.560 103.030  83.190  1.00  0.00           H
ATOM   4061  CG  LYS G  16      85.570 102.060  81.490  1.00  0.00           C
ATOM   4062  HG1 LYS G  16      84.980 101.120  81.530  1.00  0.00           H
ATOM   4063  HG2 LYS G  16      86.620 101.790  81.230  1.00  0.00           H
ATOM   4064  CD  LYS G  16      85.010 102.970  80.370  1.00  0.00           C
ATOM   4065  HD1 LYS G  16      85.600 103.920  80.360  1.00  0.00           H
ATOM   4066  HD2 LYS G  16      85.190 102.460  79.400  1.00  0.00           H
ATOM   4067  CE  LYS G  16      83.510 103.300  80.490  1.00  0.00           C
ATOM   4068  HE1 LYS G  16      83.310 103.880  81.420  1.00  0.00           H
ATOM   4069  HE2 LYS G  16      82.920 102.360  80.530  1.00  0.00           H
ATOM   4070  NZ  LYS G  16      83.030 104.090  79.340  1.00  0.00           N
ATOM   4071  HZ1 LYS G  16      81.980 104.160  79.370  1.00  0.00           H
ATOM   4072  HZ2 LYS G  16      83.420 105.070  79.380  1.00  0.00           H
ATOM   4073  HZ3 LYS G  16      83.310 103.670  78.430  1.00  0.00           H
ATOM   4074  C   LYS G  16      85.320 100.740  84.450  1.00  0.00           C
ATOM   4075  O   LYS G  16      85.170  99.740  83.750  1.00  0.00           O
ATOM   4076  N   LEU G  17      84.680 100.900  85.630  1.00  0.00           N
ATOM   4077  HN  LEU G  17      84.870 101.690  86.220  1.00  0.00           H
ATOM   4078  CA  LEU G  17      83.640 100.020  86.120  1.00  0.00           C
ATOM   4079  HA  LEU G  17      83.520  99.170  85.460  1.00  0.00           H
ATOM   4080  CB  LEU G  17      83.970  99.560  87.570  1.00  0.00           C
ATOM   4081  HB1 LEU G  17      83.910 100.440  88.240  1.00  0.00           H
ATOM   4082  HB2 LEU G  17      85.040  99.240  87.580  1.00  0.00           H
ATOM   4083  CG  LEU G  17      83.150  98.390  88.180  1.00  0.00           C
ATOM   4084  HG  LEU G  17      83.300  98.440  89.290  1.00  0.00           H
ATOM   4085  CD1 LEU G  17      81.630  98.450  87.940  1.00  0.00           C
ATOM   4086 HD11 LEU G  17      81.120  97.640  88.510  1.00  0.00           H
ATOM   4087 HD12 LEU G  17      81.220  99.430  88.260  1.00  0.00           H
ATOM   4088 HD13 LEU G  17      81.400  98.300  86.860  1.00  0.00           H
ATOM   4089  CD2 LEU G  17      83.700  97.030  87.730  1.00  0.00           C
ATOM   4090 HD21 LEU G  17      83.080  96.200  88.130  1.00  0.00           H
ATOM   4091 HD22 LEU G  17      83.720  96.970  86.630  1.00  0.00           H
ATOM   4092 HD23 LEU G  17      84.730  96.900  88.110  1.00  0.00           H
ATOM   4093  C   LEU G  17      82.380 100.860  86.100  1.00  0.00           C
ATOM   4094  O   LEU G  17      82.210 101.780  86.890  1.00  0.00           O
ATOM   4095  N   VAL G  18      81.450 100.560  85.170  1.00  0.00           N
ATOM   4096  HN  VAL G  18      81.610  99.850  84.480  1.00  0.00           H
ATOM   4097  CA  VAL G  18      80.200 101.300  85.040  1.00  0.00           C
ATOM   4098  HA  VAL G  18      80.170 102.120  85.750  1.00  0.00           H
ATOM   4099  CB  VAL G  18      80.040 101.900  83.650  1.00  0.00           C
ATOM   4100  HB  VAL G  18      80.100 101.090  82.890  1.00  0.00           H
ATOM   4101  CG1 VAL G  18      78.680 102.610  83.500  1.00  0.00           C
ATOM   4102 HG11 VAL G  18      78.630 103.130  82.520  1.00  0.00           H
ATOM   4103 HG12 VAL G  18      77.830 101.900  83.540  1.00  0.00           H
ATOM   4104 HG13 VAL G  18      78.550 103.370  84.300  1.00  0.00           H
ATOM   4105  CG2 VAL G  18      81.190 102.900  83.400  1.00  0.00           C
ATOM   4106 HG21 VAL G  18      81.060 103.380  82.400  1.00  0.00           H
ATOM   4107 HG22 VAL G  18      81.190 103.690  84.170  1.00  0.00           H
ATOM   4108 HG23 VAL G  18      82.170 102.390  83.410  1.00  0.00           H
ATOM   4109  C   VAL G  18      79.040 100.400  85.380  1.00  0.00           C
ATOM   4110  O   VAL G  18      78.660  99.500  84.620  1.00  0.00           O
ATOM   4111  N   PHE G  19      78.440 100.600  86.570  1.00  0.00           N
ATOM   4112  HN  PHE G  19      78.790 101.280  87.220  1.00  0.00           H
ATOM   4113  CA  PHE G  19      77.220  99.920  86.960  1.00  0.00           C
ATOM   4114  HA  PHE G  19      77.360  98.860  86.790  1.00  0.00           H
ATOM   4115  CB  PHE G  19      77.000 100.160  88.480  1.00  0.00           C
ATOM   4116  HB1 PHE G  19      76.940 101.250  88.660  1.00  0.00           H
ATOM   4117  HB2 PHE G  19      77.870  99.770  89.050  1.00  0.00           H
ATOM   4118  CG  PHE G  19      75.760  99.510  89.040  1.00  0.00           C
ATOM   4119  CD1 PHE G  19      75.540  98.140  88.880  1.00  0.00           C
ATOM   4120  HD1 PHE G  19      76.240  97.550  88.310  1.00  0.00           H
ATOM   4121  CE1 PHE G  19      74.400  97.520  89.410  1.00  0.00           C
ATOM   4122  HE1 PHE G  19      74.250  96.460  89.290  1.00  0.00           H
ATOM   4123  CZ  PHE G  19      73.460  98.290  90.110  1.00  0.00           C
ATOM   4124  HZ  PHE G  19      72.570  97.830  90.500  1.00  0.00           H
ATOM   4125  CD2 PHE G  19      74.820 100.270  89.760  1.00  0.00           C
ATOM   4126  HD2 PHE G  19      74.970 101.330  89.880  1.00  0.00           H
ATOM   4127  CE2 PHE G  19      73.670  99.670  90.270  1.00  0.00           C
ATOM   4128  HE2 PHE G  19      72.940 100.280  90.790  1.00  0.00           H
ATOM   4129  C   PHE G  19      75.990 100.330  86.140  1.00  0.00           C
ATOM   4130  O   PHE G  19      75.260  99.480  85.640  1.00  0.00           O
ATOM   4131  N   PHE G  20      75.790 101.640  85.950  1.00  0.00           N
ATOM   4132  HN  PHE G  20      76.430 102.300  86.360  1.00  0.00           H
ATOM   4133  CA  PHE G  20      74.640 102.240  85.320  1.00  0.00           C
ATOM   4134  HA  PHE G  20      74.340 101.650  84.470  1.00  0.00           H
ATOM   4135  CB  PHE G  20      73.460 102.460  86.330  1.00  0.00           C
ATOM   4136  HB1 PHE G  20      72.930 103.430  86.180  1.00  0.00           H
ATOM   4137  HB2 PHE G  20      73.870 102.470  87.360  1.00  0.00           H
ATOM   4138  CG  PHE G  20      72.420 101.390  86.260  1.00  0.00           C
ATOM   4139  CD1 PHE G  20      71.240 101.590  85.530  1.00  0.00           C
ATOM   4140  HD1 PHE G  20      71.130 102.490  84.930  1.00  0.00           H
ATOM   4141  CE1 PHE G  20      70.200 100.660  85.570  1.00  0.00           C
ATOM   4142  HE1 PHE G  20      69.300 100.840  85.000  1.00  0.00           H
ATOM   4143  CZ  PHE G  20      70.330  99.500  86.340  1.00  0.00           C
ATOM   4144  HZ  PHE G  20      69.540  98.760  86.340  1.00  0.00           H
ATOM   4145  CD2 PHE G  20      72.540 100.210  87.010  1.00  0.00           C
ATOM   4146  HD2 PHE G  20      73.450 100.030  87.550  1.00  0.00           H
ATOM   4147  CE2 PHE G  20      71.510  99.270  87.060  1.00  0.00           C
ATOM   4148  HE2 PHE G  20      71.640  98.350  87.610  1.00  0.00           H
ATOM   4149  C   PHE G  20      75.040 103.600  84.770  1.00  0.00           C
ATOM   4150  O   PHE G  20      76.140 104.090  85.000  1.00  0.00           O
ATOM   4151  N   ALA G  21      74.140 104.240  84.000  1.00  0.00           N
ATOM   4152  HN  ALA G  21      73.260 103.830  83.740  1.00  0.00           H
ATOM   4153  CA  ALA G  21      74.320 105.590  83.530  1.00  0.00           C
ATOM   4154  HA  ALA G  21      75.150 106.050  84.040  1.00  0.00           H
ATOM   4155  CB  ALA G  21      74.550 105.580  82.010  1.00  0.00           C
ATOM   4156  HB1 ALA G  21      75.380 104.890  81.760  1.00  0.00           H
ATOM   4157  HB2 ALA G  21      73.650 105.220  81.480  1.00  0.00           H
ATOM   4158  HB3 ALA G  21      74.820 106.590  81.620  1.00  0.00           H
ATOM   4159  C   ALA G  21      73.110 106.440  83.910  1.00  0.00           C
ATOM   4160  O   ALA G  21      72.630 106.380  85.040  1.00  0.00           O
ATOM   4161  N   GLU G  22      72.640 107.270  82.970  1.00  0.00           N
ATOM   4162  HN  GLU G  22      73.060 107.300  82.070  1.00  0.00           H
ATOM   4163  CA  GLU G  22      71.470 108.110  83.090  1.00  0.00           C
ATOM   4164  HA  GLU G  22      71.290 108.270  84.150  1.00  0.00           H
ATOM   4165  CB  GLU G  22      71.700 109.520  82.490  1.00  0.00           C
ATOM   4166  HB1 GLU G  22      72.340 110.070  83.220  1.00  0.00           H
ATOM   4167  HB2 GLU G  22      70.750 110.090  82.430  1.00  0.00           H
ATOM   4168  CG  GLU G  22      72.420 109.540  81.120  1.00  0.00           C
ATOM   4169  HG1 GLU G  22      71.890 108.890  80.400  1.00  0.00           H
ATOM   4170  HG2 GLU G  22      73.470 109.180  81.220  1.00  0.00           H
ATOM   4171  CD  GLU G  22      72.490 110.950  80.540  1.00  0.00           C
ATOM   4172  OE1 GLU G  22      71.990 111.150  79.400  1.00  0.00           O
ATOM   4173  OE2 GLU G  22      73.060 111.860  81.200  1.00  0.00           O
ATOM   4174  C   GLU G  22      70.190 107.420  82.610  1.00  0.00           C
ATOM   4175  O   GLU G  22      70.220 106.280  82.160  1.00  0.00           O
ATOM   4176  N   ASP G  23      69.040 108.100  82.800  1.00  0.00           N
ATOM   4177  HN  ASP G  23      69.110 109.050  83.110  1.00  0.00           H
ATOM   4178  CA  ASP G  23      67.660 107.640  82.630  1.00  0.00           C
ATOM   4179  HA  ASP G  23      67.150 108.230  83.380  1.00  0.00           H
ATOM   4180  CB  ASP G  23      67.040 108.040  81.260  1.00  0.00           C
ATOM   4181  HB1 ASP G  23      67.190 107.260  80.490  1.00  0.00           H
ATOM   4182  HB2 ASP G  23      67.540 108.970  80.910  1.00  0.00           H
ATOM   4183  CG  ASP G  23      65.560 108.380  81.380  1.00  0.00           C
ATOM   4184  OD1 ASP G  23      64.780 108.100  80.440  1.00  0.00           O
ATOM   4185  OD2 ASP G  23      65.170 109.040  82.390  1.00  0.00           O
ATOM   4186  C   ASP G  23      67.390 106.200  83.070  1.00  0.00           C
ATOM   4187  O   ASP G  23      66.830 105.350  82.380  1.00  0.00           O
ATOM   4188  N   VAL G  24      67.820 105.920  84.320  1.00  0.00           N
ATOM   4189  HN  VAL G  24      68.330 106.620  84.800  1.00  0.00           H
ATOM   4190  CA  VAL G  24      67.670 104.660  85.020  1.00  0.00           C
ATOM   4191  HA  VAL G  24      68.110 103.880  84.420  1.00  0.00           H
ATOM   4192  CB  VAL G  24      68.390 104.720  86.370  1.00  0.00           C
ATOM   4193  HB  VAL G  24      67.950 105.520  87.000  1.00  0.00           H
ATOM   4194  CG1 VAL G  24      68.260 103.380  87.120  1.00  0.00           C
ATOM   4195 HG11 VAL G  24      68.940 103.380  88.010  1.00  0.00           H
ATOM   4196 HG12 VAL G  24      67.220 103.210  87.470  1.00  0.00           H
ATOM   4197 HG13 VAL G  24      68.560 102.540  86.460  1.00  0.00           H
ATOM   4198  CG2 VAL G  24      69.870 105.080  86.120  1.00  0.00           C
ATOM   4199 HG21 VAL G  24      70.450 104.980  87.060  1.00  0.00           H
ATOM   4200 HG22 VAL G  24      70.320 104.410  85.360  1.00  0.00           H
ATOM   4201 HG23 VAL G  24      69.990 106.120  85.770  1.00  0.00           H
ATOM   4202  C   VAL G  24      66.200 104.300  85.210  1.00  0.00           C
ATOM   4203  O   VAL G  24      65.770 103.160  85.040  1.00  0.00           O
ATOM   4204  N   GLY G  25      65.380 105.320  85.530  1.00  0.00           N
ATOM   4205  HN  GLY G  25      65.770 106.230  85.670  1.00  0.00           H
ATOM   4206  CA  GLY G  25      63.930 105.240  85.520  1.00  0.00           C
ATOM   4207  HA1 GLY G  25      63.560 106.240  85.480  1.00  0.00           H
ATOM   4208  HA2 GLY G  25      63.610 104.650  84.670  1.00  0.00           H
ATOM   4209  C   GLY G  25      63.350 104.630  86.760  1.00  0.00           C
ATOM   4210  O   GLY G  25      62.850 105.320  87.650  1.00  0.00           O
ATOM   4211  N   SER G  26      63.330 103.300  86.810  1.00  0.00           N
ATOM   4212  HN  SER G  26      63.710 102.800  86.020  1.00  0.00           H
ATOM   4213  CA  SER G  26      62.860 102.540  87.940  1.00  0.00           C
ATOM   4214  HA  SER G  26      62.840 103.160  88.830  1.00  0.00           H
ATOM   4215  CB  SER G  26      61.450 101.930  87.710  1.00  0.00           C
ATOM   4216  HB1 SER G  26      61.270 101.030  88.330  1.00  0.00           H
ATOM   4217  HB2 SER G  26      61.360 101.630  86.640  1.00  0.00           H
ATOM   4218  OG  SER G  26      60.420 102.870  88.030  1.00  0.00           O
ATOM   4219  HG1 SER G  26      60.490 103.590  87.350  1.00  0.00           H
ATOM   4220  C   SER G  26      63.800 101.400  88.230  1.00  0.00           C
ATOM   4221  O   SER G  26      63.780 100.380  87.550  1.00  0.00           O
ATOM   4222  N   ASN G  27      64.610 101.520  89.300  1.00  0.00           N
ATOM   4223  HN  ASN G  27      64.610 102.360  89.850  1.00  0.00           H
ATOM   4224  CA  ASN G  27      65.400 100.400  89.780  1.00  0.00           C
ATOM   4225  HA  ASN G  27      65.370  99.600  89.050  1.00  0.00           H
ATOM   4226  CB  ASN G  27      66.920 100.720  89.930  1.00  0.00           C
ATOM   4227  HB1 ASN G  27      67.320 101.030  88.950  1.00  0.00           H
ATOM   4228  HB2 ASN G  27      67.450  99.790  90.230  1.00  0.00           H
ATOM   4229  CG  ASN G  27      67.240 101.760  90.990  1.00  0.00           C
ATOM   4230  OD1 ASN G  27      67.110 101.530  92.200  1.00  0.00           O
ATOM   4231  ND2 ASN G  27      67.730 102.950  90.550  1.00  0.00           N
ATOM   4232 HD21 ASN G  27      67.810 103.120  89.570  1.00  0.00           H
ATOM   4233 HD22 ASN G  27      68.070 103.590  91.220  1.00  0.00           H
ATOM   4234  C   ASN G  27      64.760  99.840  91.040  1.00  0.00           C
ATOM   4235  O   ASN G  27      63.910 100.470  91.680  1.00  0.00           O
ATOM   4236  N   LYS G  28      65.120  98.600  91.390  1.00  0.00           N
ATOM   4237  HN  LYS G  28      65.720  98.070  90.800  1.00  0.00           H
ATOM   4238  CA  LYS G  28      64.780  98.040  92.680  1.00  0.00           C
ATOM   4239  HA  LYS G  28      64.860  98.820  93.430  1.00  0.00           H
ATOM   4240  CB  LYS G  28      63.340  97.430  92.730  1.00  0.00           C
ATOM   4241  HB1 LYS G  28      63.240  96.690  91.910  1.00  0.00           H
ATOM   4242  HB2 LYS G  28      62.620  98.250  92.540  1.00  0.00           H
ATOM   4243  CG  LYS G  28      63.010  96.760  94.080  1.00  0.00           C
ATOM   4244  HG1 LYS G  28      63.150  97.520  94.880  1.00  0.00           H
ATOM   4245  HG2 LYS G  28      63.750  95.950  94.270  1.00  0.00           H
ATOM   4246  CD  LYS G  28      61.600  96.150  94.190  1.00  0.00           C
ATOM   4247  HD1 LYS G  28      61.430  95.460  93.340  1.00  0.00           H
ATOM   4248  HD2 LYS G  28      61.620  95.540  95.120  1.00  0.00           H
ATOM   4249  CE  LYS G  28      60.460  97.170  94.280  1.00  0.00           C
ATOM   4250  HE1 LYS G  28      60.220  97.590  93.280  1.00  0.00           H
ATOM   4251  HE2 LYS G  28      60.750  98.010  94.960  1.00  0.00           H
ATOM   4252  NZ  LYS G  28      59.250  96.540  94.850  1.00  0.00           N
ATOM   4253  HZ1 LYS G  28      58.480  97.260  94.920  1.00  0.00           H
ATOM   4254  HZ2 LYS G  28      58.920  95.750  94.260  1.00  0.00           H
ATOM   4255  HZ3 LYS G  28      59.470  96.180  95.810  1.00  0.00           H
ATOM   4256  C   LYS G  28      65.820  96.990  93.020  1.00  0.00           C
ATOM   4257  O   LYS G  28      65.810  95.890  92.470  1.00  0.00           O
ATOM   4258  N   GLY G  29      66.750  97.310  93.940  1.00  0.00           N
ATOM   4259  HN  GLY G  29      66.740  98.230  94.350  1.00  0.00           H
ATOM   4260  CA  GLY G  29      67.780  96.400  94.410  1.00  0.00           C
ATOM   4261  HA1 GLY G  29      68.080  96.760  95.380  1.00  0.00           H
ATOM   4262  HA2 GLY G  29      67.380  95.390  94.440  1.00  0.00           H
ATOM   4263  C   GLY G  29      69.020  96.350  93.570  1.00  0.00           C
ATOM   4264  O   GLY G  29      69.110  95.600  92.600  1.00  0.00           O
ATOM   4265  N   ALA G  30      70.030  97.130  93.970  1.00  0.00           N
ATOM   4266  HN  ALA G  30      69.890  97.760  94.750  1.00  0.00           H
ATOM   4267  CA  ALA G  30      71.300  97.320  93.300  1.00  0.00           C
ATOM   4268  HA  ALA G  30      71.360  96.690  92.420  1.00  0.00           H
ATOM   4269  CB  ALA G  30      71.400  98.810  92.930  1.00  0.00           C
ATOM   4270  HB1 ALA G  30      70.650  99.050  92.140  1.00  0.00           H
ATOM   4271  HB2 ALA G  30      71.190  99.450  93.810  1.00  0.00           H
ATOM   4272  HB3 ALA G  30      72.410  99.060  92.550  1.00  0.00           H
ATOM   4273  C   ALA G  30      72.460  96.970  94.220  1.00  0.00           C
ATOM   4274  O   ALA G  30      72.610  97.550  95.290  1.00  0.00           O
ATOM   4275  N   ILE G  31      73.340  96.030  93.820  1.00  0.00           N
ATOM   4276  HN  ILE G  31      73.180  95.510  92.970  1.00  0.00           H
ATOM   4277  CA  ILE G  31      74.520  95.690  94.600  1.00  0.00           C
ATOM   4278  HA  ILE G  31      74.680  96.440  95.360  1.00  0.00           H
ATOM   4279  CB  ILE G  31      74.420  94.340  95.310  1.00  0.00           C
ATOM   4280  HB  ILE G  31      74.350  93.530  94.550  1.00  0.00           H
ATOM   4281  CG2 ILE G  31      75.690  94.080  96.150  1.00  0.00           C
ATOM   4282 HG21 ILE G  31      75.630  93.120  96.690  1.00  0.00           H
ATOM   4283 HG22 ILE G  31      76.600  94.030  95.520  1.00  0.00           H
ATOM   4284 HG23 ILE G  31      75.830  94.880  96.910  1.00  0.00           H
ATOM   4285  CG1 ILE G  31      73.130  94.290  96.180  1.00  0.00           C
ATOM   4286 HG11 ILE G  31      72.250  94.390  95.510  1.00  0.00           H
ATOM   4287 HG12 ILE G  31      73.130  95.180  96.850  1.00  0.00           H
ATOM   4288  CD  ILE G  31      72.950  93.030  97.020  1.00  0.00           C
ATOM   4289  HD1 ILE G  31      71.960  93.030  97.520  1.00  0.00           H
ATOM   4290  HD2 ILE G  31      73.020  92.120  96.380  1.00  0.00           H
ATOM   4291  HD3 ILE G  31      73.740  92.970  97.800  1.00  0.00           H
ATOM   4292  C   ILE G  31      75.750  95.720  93.710  1.00  0.00           C
ATOM   4293  O   ILE G  31      75.850  95.000  92.710  1.00  0.00           O
ATOM   4294  N   ILE G  32      76.760  96.530  94.090  1.00  0.00           N
ATOM   4295  HN  ILE G  32      76.640  97.150  94.870  1.00  0.00           H
ATOM   4296  CA  ILE G  32      78.070  96.510  93.480  1.00  0.00           C
ATOM   4297  HA  ILE G  32      78.100  95.720  92.740  1.00  0.00           H
ATOM   4298  CB  ILE G  32      78.450  97.810  92.770  1.00  0.00           C
ATOM   4299  HB  ILE G  32      77.740  97.930  91.910  1.00  0.00           H
ATOM   4300  CG2 ILE G  32      78.260  99.040  93.690  1.00  0.00           C
ATOM   4301 HG21 ILE G  32      78.470  99.980  93.140  1.00  0.00           H
ATOM   4302 HG22 ILE G  32      77.230  99.090  94.080  1.00  0.00           H
ATOM   4303 HG23 ILE G  32      78.950  99.000  94.560  1.00  0.00           H
ATOM   4304  CG1 ILE G  32      79.890  97.760  92.180  1.00  0.00           C
ATOM   4305 HG11 ILE G  32      80.030  96.780  91.670  1.00  0.00           H
ATOM   4306 HG12 ILE G  32      80.640  97.810  93.010  1.00  0.00           H
ATOM   4307  CD  ILE G  32      80.190  98.870  91.180  1.00  0.00           C
ATOM   4308  HD1 ILE G  32      81.220  98.780  90.780  1.00  0.00           H
ATOM   4309  HD2 ILE G  32      79.480  98.820  90.320  1.00  0.00           H
ATOM   4310  HD3 ILE G  32      80.100  99.880  91.640  1.00  0.00           H
ATOM   4311  C   ILE G  32      79.100  96.120  94.520  1.00  0.00           C
ATOM   4312  O   ILE G  32      79.290  96.790  95.540  1.00  0.00           O
ATOM   4313  N   GLY G  33      79.820  95.000  94.300  1.00  0.00           N
ATOM   4314  HN  GLY G  33      79.650  94.430  93.500  1.00  0.00           H
ATOM   4315  CA  GLY G  33      80.800  94.540  95.280  1.00  0.00           C
ATOM   4316  HA1 GLY G  33      81.380  95.370  95.660  1.00  0.00           H
ATOM   4317  HA2 GLY G  33      80.250  94.010  96.040  1.00  0.00           H
ATOM   4318  C   GLY G  33      81.740  93.560  94.650  1.00  0.00           C
ATOM   4319  O   GLY G  33      81.360  92.470  94.270  1.00  0.00           O
ATOM   4320  N   LEU G  34      83.020  93.950  94.510  1.00  0.00           N
ATOM   4321  HN  LEU G  34      83.320  94.840  94.830  1.00  0.00           H
ATOM   4322  CA  LEU G  34      84.040  93.160  93.850  1.00  0.00           C
ATOM   4323  HA  LEU G  34      83.690  92.920  92.860  1.00  0.00           H
ATOM   4324  CB  LEU G  34      85.340  94.000  93.700  1.00  0.00           C
ATOM   4325  HB1 LEU G  34      86.170  93.310  93.410  1.00  0.00           H
ATOM   4326  HB2 LEU G  34      85.630  94.450  94.680  1.00  0.00           H
ATOM   4327  CG  LEU G  34      85.310  95.100  92.610  1.00  0.00           C
ATOM   4328  HG  LEU G  34      84.910  94.640  91.670  1.00  0.00           H
ATOM   4329  CD1 LEU G  34      84.450  96.320  92.950  1.00  0.00           C
ATOM   4330 HD11 LEU G  34      84.570  97.100  92.170  1.00  0.00           H
ATOM   4331 HD12 LEU G  34      83.370  96.060  93.010  1.00  0.00           H
ATOM   4332 HD13 LEU G  34      84.770  96.760  93.920  1.00  0.00           H
ATOM   4333  CD2 LEU G  34      86.740  95.570  92.300  1.00  0.00           C
ATOM   4334 HD21 LEU G  34      86.740  96.330  91.490  1.00  0.00           H
ATOM   4335 HD22 LEU G  34      87.200  96.020  93.200  1.00  0.00           H
ATOM   4336 HD23 LEU G  34      87.380  94.710  91.980  1.00  0.00           H
ATOM   4337  C   LEU G  34      84.340  91.810  94.520  1.00  0.00           C
ATOM   4338  O   LEU G  34      84.450  90.790  93.840  1.00  0.00           O
ATOM   4339  N   MET G  35      84.440  91.800  95.860  1.00  0.00           N
ATOM   4340  HN  MET G  35      84.340  92.650  96.380  1.00  0.00           H
ATOM   4341  CA  MET G  35      84.790  90.630  96.650  1.00  0.00           C
ATOM   4342  HA  MET G  35      84.690  89.730  96.040  1.00  0.00           H
ATOM   4343  CB  MET G  35      86.250  90.750  97.170  1.00  0.00           C
ATOM   4344  HB1 MET G  35      86.320  91.630  97.840  1.00  0.00           H
ATOM   4345  HB2 MET G  35      86.900  90.950  96.290  1.00  0.00           H
ATOM   4346  CG  MET G  35      86.790  89.510  97.910  1.00  0.00           C
ATOM   4347  HG1 MET G  35      86.130  89.280  98.780  1.00  0.00           H
ATOM   4348  HG2 MET G  35      87.780  89.770  98.340  1.00  0.00           H
ATOM   4349  SD  MET G  35      86.980  88.030  96.860  1.00  0.00           S
ATOM   4350  CE  MET G  35      87.000  86.850  98.230  1.00  0.00           C
ATOM   4351  HE1 MET G  35      87.260  85.820  97.880  1.00  0.00           H
ATOM   4352  HE2 MET G  35      87.740  87.140  99.010  1.00  0.00           H
ATOM   4353  HE3 MET G  35      85.990  86.790  98.710  1.00  0.00           H
ATOM   4354  C   MET G  35      83.800  90.500  97.800  1.00  0.00           C
ATOM   4355  O   MET G  35      84.110  90.740  98.970  1.00  0.00           O
ATOM   4356  N   VAL G  36      82.520  90.180  97.490  1.00  0.00           N
ATOM   4357  HN  VAL G  36      82.260  90.030  96.550  1.00  0.00           H
ATOM   4358  CA  VAL G  36      81.450  90.140  98.480  1.00  0.00           C
ATOM   4359  HA  VAL G  36      81.880  90.320  99.450  1.00  0.00           H
ATOM   4360  CB  VAL G  36      80.410  91.240  98.270  1.00  0.00           C
ATOM   4361  HB  VAL G  36      79.710  91.250  99.150  1.00  0.00           H
ATOM   4362  CG1 VAL G  36      81.150  92.590  98.240  1.00  0.00           C
ATOM   4363 HG11 VAL G  36      80.420  93.420  98.190  1.00  0.00           H
ATOM   4364 HG12 VAL G  36      81.780  92.720  99.140  1.00  0.00           H
ATOM   4365 HG13 VAL G  36      81.810  92.670  97.350  1.00  0.00           H
ATOM   4366  CG2 VAL G  36      79.580  91.060  96.990  1.00  0.00           C
ATOM   4367 HG21 VAL G  36      78.870  91.910  96.880  1.00  0.00           H
ATOM   4368 HG22 VAL G  36      80.230  91.050  96.100  1.00  0.00           H
ATOM   4369 HG23 VAL G  36      78.980  90.130  97.010  1.00  0.00           H
ATOM   4370  C   VAL G  36      80.800  88.770  98.570  1.00  0.00           C
ATOM   4371  O   VAL G  36      80.450  88.110  97.590  1.00  0.00           O
ATOM   4372  N   GLY G  37      80.630  88.270  99.810  1.00  0.00           N
ATOM   4373  HN  GLY G  37      80.890  88.830 100.600  1.00  0.00           H
ATOM   4374  CA  GLY G  37      80.040  86.970 100.090  1.00  0.00           C
ATOM   4375  HA1 GLY G  37      79.890  86.400  99.180  1.00  0.00           H
ATOM   4376  HA2 GLY G  37      80.700  86.470 100.790  1.00  0.00           H
ATOM   4377  C   GLY G  37      78.730  87.110 100.790  1.00  0.00           C
ATOM   4378  O   GLY G  37      78.650  87.770 101.820  1.00  0.00           O
ATOM   4379  N   GLY G  38      77.670  86.470 100.260  1.00  0.00           N
ATOM   4380  HN  GLY G  38      77.780  85.950  99.410  1.00  0.00           H
ATOM   4381  CA  GLY G  38      76.350  86.410 100.890  1.00  0.00           C
ATOM   4382  HA1 GLY G  38      75.810  85.630 100.400  1.00  0.00           H
ATOM   4383  HA2 GLY G  38      76.470  86.240 101.950  1.00  0.00           H
ATOM   4384  C   GLY G  38      75.530  87.670 100.750  1.00  0.00           C
ATOM   4385  O   GLY G  38      75.660  88.610 101.530  1.00  0.00           O
ATOM   4386  N   VAL G  39      74.630  87.700  99.740  1.00  0.00           N
ATOM   4387  HN  VAL G  39      74.500  86.910  99.150  1.00  0.00           H
ATOM   4388  CA  VAL G  39      73.830  88.880  99.440  1.00  0.00           C
ATOM   4389  HA  VAL G  39      73.730  89.460 100.350  1.00  0.00           H
ATOM   4390  CB  VAL G  39      74.430  89.800  98.360  1.00  0.00           C
ATOM   4391  HB  VAL G  39      73.940  90.800  98.460  1.00  0.00           H
ATOM   4392  CG1 VAL G  39      75.950  90.010  98.560  1.00  0.00           C
ATOM   4393 HG11 VAL G  39      76.320  90.820  97.900  1.00  0.00           H
ATOM   4394 HG12 VAL G  39      76.190  90.270  99.610  1.00  0.00           H
ATOM   4395 HG13 VAL G  39      76.500  89.080  98.310  1.00  0.00           H
ATOM   4396  CG2 VAL G  39      74.200  89.300  96.930  1.00  0.00           C
ATOM   4397 HG21 VAL G  39      74.750  89.940  96.200  1.00  0.00           H
ATOM   4398 HG22 VAL G  39      74.590  88.270  96.840  1.00  0.00           H
ATOM   4399 HG23 VAL G  39      73.120  89.320  96.650  1.00  0.00           H
ATOM   4400  C   VAL G  39      72.430  88.420  99.050  1.00  0.00           C
ATOM   4401  O   VAL G  39      72.240  87.420  98.360  1.00  0.00           O
ATOM   4402  N   VAL G  40      71.380  89.130  99.530  1.00  0.00           N
ATOM   4403  HN  VAL G  40      71.540  89.900 100.150  1.00  0.00           H
ATOM   4404  CA  VAL G  40      69.990  88.750  99.300  1.00  0.00           C
ATOM   4405  HA  VAL G  40      69.960  88.080  98.450  1.00  0.00           H
ATOM   4406  CB  VAL G  40      69.400  87.950 100.480  1.00  0.00           C
ATOM   4407  HB  VAL G  40      69.850  86.930 100.440  1.00  0.00           H
ATOM   4408  CG1 VAL G  40      69.820  88.560 101.830  1.00  0.00           C
ATOM   4409 HG11 VAL G  40      69.330  88.020 102.660  1.00  0.00           H
ATOM   4410 HG12 VAL G  40      70.920  88.490 101.990  1.00  0.00           H
ATOM   4411 HG13 VAL G  40      69.530  89.630 101.880  1.00  0.00           H
ATOM   4412  CG2 VAL G  40      67.870  87.810 100.390  1.00  0.00           C
ATOM   4413 HG21 VAL G  40      67.510  87.090 101.150  1.00  0.00           H
ATOM   4414 HG22 VAL G  40      67.360  88.780 100.570  1.00  0.00           H
ATOM   4415 HG23 VAL G  40      67.560  87.430  99.390  1.00  0.00           H
ATOM   4416  C   VAL G  40      69.120  89.920  98.880  1.00  0.00           C
ATOM   4417  O   VAL G  40      69.020  90.940  99.560  1.00  0.00           O
ATOM   4418  N   ILE G  41      68.430  89.810  97.710  1.00  0.00           N
ATOM   4419  HN  ILE G  41      68.550  88.980  97.160  1.00  0.00           H
ATOM   4420  CA  ILE G  41      67.540  90.840  97.190  1.00  0.00           C
ATOM   4421  HA  ILE G  41      67.550  91.690  97.850  1.00  0.00           H
ATOM   4422  CB  ILE G  41      67.960  91.340  95.790  1.00  0.00           C
ATOM   4423  HB  ILE G  41      68.000  90.460  95.100  1.00  0.00           H
ATOM   4424  CG2 ILE G  41      66.920  92.340  95.230  1.00  0.00           C
ATOM   4425 HG21 ILE G  41      67.230  92.730  94.240  1.00  0.00           H
ATOM   4426 HG22 ILE G  41      65.940  91.860  95.070  1.00  0.00           H
ATOM   4427 HG23 ILE G  41      66.800  93.200  95.920  1.00  0.00           H
ATOM   4428  CG1 ILE G  41      69.380  91.950  95.830  1.00  0.00           C
ATOM   4429 HG11 ILE G  41      70.110  91.160  96.120  1.00  0.00           H
ATOM   4430 HG12 ILE G  41      69.420  92.730  96.620  1.00  0.00           H
ATOM   4431  CD  ILE G  41      69.840  92.570  94.500  1.00  0.00           C
ATOM   4432  HD1 ILE G  41      70.890  92.920  94.580  1.00  0.00           H
ATOM   4433  HD2 ILE G  41      69.790  91.820  93.680  1.00  0.00           H
ATOM   4434  HD3 ILE G  41      69.230  93.450  94.230  1.00  0.00           H
ATOM   4435  C   ILE G  41      66.110  90.340  97.140  1.00  0.00           C
ATOM   4436  O   ILE G  41      65.760  89.450  96.350  1.00  0.00           O
ATOM   4437  N   ALA G  42      65.200  90.930  97.950  1.00  0.00           N
ATOM   4438  HN  ALA G  42      65.510  91.580  98.660  1.00  0.00           H
ATOM   4439  CA  ALA G  42      63.770  90.690  97.890  1.00  0.00           C
ATOM   4440  HA  ALA G  42      63.610  89.630  98.020  1.00  0.00           H
ATOM   4441  CB  ALA G  42      63.080  91.440  99.050  1.00  0.00           C
ATOM   4442  HB1 ALA G  42      63.560  91.170 100.010  1.00  0.00           H
ATOM   4443  HB2 ALA G  42      63.150  92.540  98.910  1.00  0.00           H
ATOM   4444  HB3 ALA G  42      62.000  91.160  99.110  1.00  0.00           H
ATOM   4445  C   ALA G  42      63.100  91.110  96.580  1.00  0.00           C
ATOM   4446  O   ALA G  42      62.240  90.420  96.030  1.00  0.00           O
ATOM   4447  N   NME G  43      63.490  92.290  96.050  1.00  0.00           N
ATOM   4448  HN  NME G  43      64.170  92.830  96.540  1.00  0.00           H
ATOM   4449  CH3 NME G  43      62.950  92.800  94.820  1.00  0.00           C
ATOM   4450 HH31 NME G  43      61.870  93.050  94.950  1.00  0.00           H
ATOM   4451 HH32 NME G  43      63.490  93.730  94.520  1.00  0.00           H
ATOM   4452 HH33 NME G  43      63.060  92.060  94.000  1.00  0.00           H
ATOM   4453  CH3 ACE H   0     137.630 106.950  72.320  1.00  0.00           C
ATOM   4454 HH31 ACE H   0     137.400 106.310  71.440  1.00  0.00           H
ATOM   4455 HH32 ACE H   0     137.910 107.970  71.970  1.00  0.00           H
ATOM   4456 HH33 ACE H   0     138.500 106.510  72.860  1.00  0.00           H
ATOM   4457  C   ACE H   0     136.470 107.020  73.230  1.00  0.00           C
ATOM   4458  O   ACE H   0     136.450 106.410  74.290  1.00  0.00           O
ATOM   4459  N   ASP H   1     135.440 107.780  72.830  1.00  0.00           N
ATOM   4460  HN  ASP H   1     135.480 108.270  71.960  1.00  0.00           H
ATOM   4461  CA  ASP H   1     134.230 107.910  73.600  1.00  0.00           C
ATOM   4462  HA  ASP H   1     134.050 106.980  74.130  1.00  0.00           H
ATOM   4463  CB  ASP H   1     134.400 109.080  74.620  1.00  0.00           C
ATOM   4464  HB1 ASP H   1     134.410 110.060  74.110  1.00  0.00           H
ATOM   4465  HB2 ASP H   1     135.380 108.950  75.130  1.00  0.00           H
ATOM   4466  CG  ASP H   1     133.350 109.090  75.700  1.00  0.00           C
ATOM   4467  OD1 ASP H   1     132.390 108.280  75.630  1.00  0.00           O
ATOM   4468  OD2 ASP H   1     133.470 109.920  76.640  1.00  0.00           O
ATOM   4469  C   ASP H   1     133.060 108.110  72.650  1.00  0.00           C
ATOM   4470  O   ASP H   1     133.160 108.880  71.680  1.00  0.00           O
ATOM   4471  N   ALA H   2     131.930 107.420  72.890  1.00  0.00           N
ATOM   4472  HN  ALA H   2     131.860 106.910  73.740  1.00  0.00           H
ATOM   4473  CA  ALA H   2     130.780 107.370  72.000  1.00  0.00           C
ATOM   4474  HA  ALA H   2     130.370 108.370  71.920  1.00  0.00           H
ATOM   4475  CB  ALA H   2     131.150 106.820  70.600  1.00  0.00           C
ATOM   4476  HB1 ALA H   2     131.890 107.470  70.090  1.00  0.00           H
ATOM   4477  HB2 ALA H   2     131.580 105.800  70.680  1.00  0.00           H
ATOM   4478  HB3 ALA H   2     130.250 106.770  69.950  1.00  0.00           H
ATOM   4479  C   ALA H   2     129.700 106.470  72.590  1.00  0.00           C
ATOM   4480  O   ALA H   2     129.490 105.350  72.130  1.00  0.00           O
ATOM   4481  N   GLU H   3     128.970 106.930  73.620  1.00  0.00           N
ATOM   4482  HN  GLU H   3     129.170 107.820  74.030  1.00  0.00           H
ATOM   4483  CA  GLU H   3     127.850 106.190  74.180  1.00  0.00           C
ATOM   4484  HA  GLU H   3     128.240 105.230  74.480  1.00  0.00           H
ATOM   4485  CB  GLU H   3     127.300 106.870  75.480  1.00  0.00           C
ATOM   4486  HB1 GLU H   3     127.180 107.960  75.280  1.00  0.00           H
ATOM   4487  HB2 GLU H   3     128.080 106.750  76.270  1.00  0.00           H
ATOM   4488  CG  GLU H   3     125.940 106.320  76.000  1.00  0.00           C
ATOM   4489  HG1 GLU H   3     125.980 105.220  76.060  1.00  0.00           H
ATOM   4490  HG2 GLU H   3     125.120 106.600  75.310  1.00  0.00           H
ATOM   4491  CD  GLU H   3     125.550 106.810  77.400  1.00  0.00           C
ATOM   4492  OE1 GLU H   3     126.320 107.580  78.030  1.00  0.00           O
ATOM   4493  OE2 GLU H   3     124.460 106.390  77.860  1.00  0.00           O
ATOM   4494  C   GLU H   3     126.720 105.880  73.200  1.00  0.00           C
ATOM   4495  O   GLU H   3     126.280 106.730  72.420  1.00  0.00           O
ATOM   4496  N   PHE H   4     126.200 104.640  73.210  1.00  0.00           N
ATOM   4497  HN  PHE H   4     126.590 103.960  73.840  1.00  0.00           H
ATOM   4498  CA  PHE H   4     125.040 104.240  72.440  1.00  0.00           C
ATOM   4499  HA  PHE H   4     124.610 105.090  71.930  1.00  0.00           H
ATOM   4500  CB  PHE H   4     125.350 103.130  71.400  1.00  0.00           C
ATOM   4501  HB1 PHE H   4     124.410 102.690  70.990  1.00  0.00           H
ATOM   4502  HB2 PHE H   4     125.920 102.310  71.880  1.00  0.00           H
ATOM   4503  CG  PHE H   4     126.150 103.660  70.240  1.00  0.00           C
ATOM   4504  CD1 PHE H   4     127.550 103.660  70.270  1.00  0.00           C
ATOM   4505  HD1 PHE H   4     128.070 103.330  71.160  1.00  0.00           H
ATOM   4506  CE1 PHE H   4     128.290 104.090  69.160  1.00  0.00           C
ATOM   4507  HE1 PHE H   4     129.370 104.100  69.210  1.00  0.00           H
ATOM   4508  CZ  PHE H   4     127.630 104.510  68.000  1.00  0.00           C
ATOM   4509  HZ  PHE H   4     128.210 104.850  67.150  1.00  0.00           H
ATOM   4510  CD2 PHE H   4     125.500 104.090  69.070  1.00  0.00           C
ATOM   4511  HD2 PHE H   4     124.420 104.080  69.020  1.00  0.00           H
ATOM   4512  CE2 PHE H   4     126.230 104.510  67.950  1.00  0.00           C
ATOM   4513  HE2 PHE H   4     125.720 104.830  67.060  1.00  0.00           H
ATOM   4514  C   PHE H   4     123.990 103.720  73.400  1.00  0.00           C
ATOM   4515  O   PHE H   4     124.130 102.650  73.980  1.00  0.00           O
ATOM   4516  N   ARG H   5     122.890 104.470  73.580  1.00  0.00           N
ATOM   4517  HN  ARG H   5     122.780 105.350  73.120  1.00  0.00           H
ATOM   4518  CA  ARG H   5     121.860 104.120  74.530  1.00  0.00           C
ATOM   4519  HA  ARG H   5     122.100 103.200  75.030  1.00  0.00           H
ATOM   4520  CB  ARG H   5     121.760 105.220  75.620  1.00  0.00           C
ATOM   4521  HB1 ARG H   5     121.620 106.210  75.130  1.00  0.00           H
ATOM   4522  HB2 ARG H   5     122.740 105.250  76.150  1.00  0.00           H
ATOM   4523  CG  ARG H   5     120.640 105.000  76.660  1.00  0.00           C
ATOM   4524  HG1 ARG H   5     120.700 103.950  77.030  1.00  0.00           H
ATOM   4525  HG2 ARG H   5     119.650 105.160  76.180  1.00  0.00           H
ATOM   4526  CD  ARG H   5     120.790 105.950  77.850  1.00  0.00           C
ATOM   4527  HD1 ARG H   5     120.730 107.020  77.520  1.00  0.00           H
ATOM   4528  HD2 ARG H   5     121.780 105.770  78.340  1.00  0.00           H
ATOM   4529  NE  ARG H   5     119.660 105.660  78.790  1.00  0.00           N
ATOM   4530  HE  ARG H   5     118.810 105.300  78.440  1.00  0.00           H
ATOM   4531  CZ  ARG H   5     119.670 106.020  80.070  1.00  0.00           C
ATOM   4532  NH1 ARG H   5     120.690 106.630  80.610  1.00  0.00           N
ATOM   4533 HH11 ARG H   5     121.480 106.850  80.060  1.00  0.00           H
ATOM   4534 HH12 ARG H   5     120.640 106.900  81.570  1.00  0.00           H
ATOM   4535  NH2 ARG H   5     118.630 105.750  80.840  1.00  0.00           N
ATOM   4536 HH21 ARG H   5     117.820 105.290  80.480  1.00  0.00           H
ATOM   4537 HH22 ARG H   5     118.670 106.080  81.790  1.00  0.00           H
ATOM   4538  C   ARG H   5     120.520 103.920  73.840  1.00  0.00           C
ATOM   4539  O   ARG H   5     120.050 104.780  73.110  1.00  0.00           O
ATOM   4540  N   HIS H   6     119.880 102.750  74.050  1.00  0.00           N
ATOM   4541  HN  HIS H   6     120.270 102.040  74.630  1.00  0.00           H
ATOM   4542  CA  HIS H   6     118.590 102.470  73.440  1.00  0.00           C
ATOM   4543  HA  HIS H   6     118.190 103.370  72.990  1.00  0.00           H
ATOM   4544  CB  HIS H   6     118.700 101.430  72.290  1.00  0.00           C
ATOM   4545  HB1 HIS H   6     117.770 100.840  72.170  1.00  0.00           H
ATOM   4546  HB2 HIS H   6     119.540 100.730  72.490  1.00  0.00           H
ATOM   4547  ND1 HIS H   6     117.840 102.610  70.290  1.00  0.00           N
ATOM   4548  CG  HIS H   6     118.940 102.170  71.010  1.00  0.00           C
ATOM   4549  CE1 HIS H   6     118.330 103.380  69.350  1.00  0.00           C
ATOM   4550  HE1 HIS H   6     117.730 103.970  68.650  1.00  0.00           H
ATOM   4551  NE2 HIS H   6     119.690 103.440  69.400  1.00  0.00           N
ATOM   4552  HE2 HIS H   6     120.250 104.090  68.880  1.00  0.00           H
ATOM   4553  CD2 HIS H   6     120.080 102.650  70.460  1.00  0.00           C
ATOM   4554  HD2 HIS H   6     121.110 102.540  70.790  1.00  0.00           H
ATOM   4555  C   HIS H   6     117.540 102.070  74.450  1.00  0.00           C
ATOM   4556  O   HIS H   6     117.710 101.150  75.250  1.00  0.00           O
ATOM   4557  N   ASP H   7     116.410 102.800  74.440  1.00  0.00           N
ATOM   4558  HN  ASP H   7     116.330 103.600  73.850  1.00  0.00           H
ATOM   4559  CA  ASP H   7     115.280 102.510  75.290  1.00  0.00           C
ATOM   4560  HA  ASP H   7     115.230 101.440  75.440  1.00  0.00           H
ATOM   4561  CB  ASP H   7     115.440 103.230  76.660  1.00  0.00           C
ATOM   4562  HB1 ASP H   7     115.410 104.330  76.500  1.00  0.00           H
ATOM   4563  HB2 ASP H   7     116.430 102.970  77.080  1.00  0.00           H
ATOM   4564  CG  ASP H   7     114.400 102.850  77.680  1.00  0.00           C
ATOM   4565  OD1 ASP H   7     113.840 101.730  77.620  1.00  0.00           O
ATOM   4566  OD2 ASP H   7     114.180 103.660  78.630  1.00  0.00           O
ATOM   4567  C   ASP H   7     114.000 102.910  74.540  1.00  0.00           C
ATOM   4568  O   ASP H   7     113.950 103.910  73.810  1.00  0.00           O
ATOM   4569  N   SER H   8     112.920 102.120  74.680  1.00  0.00           N
ATOM   4570  HN  SER H   8     112.970 101.320  75.260  1.00  0.00           H
ATOM   4571  CA  SER H   8     111.630 102.420  74.090  1.00  0.00           C
ATOM   4572  HA  SER H   8     111.510 103.490  74.040  1.00  0.00           H
ATOM   4573  CB  SER H   8     111.380 101.810  72.670  1.00  0.00           C
ATOM   4574  HB1 SER H   8     112.230 102.120  72.010  1.00  0.00           H
ATOM   4575  HB2 SER H   8     110.450 102.240  72.240  1.00  0.00           H
ATOM   4576  OG  SER H   8     111.280 100.380  72.660  1.00  0.00           O
ATOM   4577  HG1 SER H   8     111.090 100.100  71.740  1.00  0.00           H
ATOM   4578  C   SER H   8     110.590 101.910  75.070  1.00  0.00           C
ATOM   4579  O   SER H   8     110.830 100.940  75.800  1.00  0.00           O
ATOM   4580  N   GLY H   9     109.440 102.590  75.180  1.00  0.00           N
ATOM   4581  HN  GLY H   9     109.270 103.400  74.620  1.00  0.00           H
ATOM   4582  CA  GLY H   9     108.370 102.210  76.110  1.00  0.00           C
ATOM   4583  HA1 GLY H   9     108.570 101.250  76.570  1.00  0.00           H
ATOM   4584  HA2 GLY H   9     108.260 103.010  76.830  1.00  0.00           H
ATOM   4585  C   GLY H   9     107.070 102.090  75.380  1.00  0.00           C
ATOM   4586  O   GLY H   9     106.410 103.090  75.100  1.00  0.00           O
ATOM   4587  N   TYR H  10     106.660 100.860  75.040  1.00  0.00           N
ATOM   4588  HN  TYR H  10     107.220 100.060  75.250  1.00  0.00           H
ATOM   4589  CA  TYR H  10     105.390 100.600  74.400  1.00  0.00           C
ATOM   4590  HA  TYR H  10     104.830 101.520  74.290  1.00  0.00           H
ATOM   4591  CB  TYR H  10     105.560  99.950  72.990  1.00  0.00           C
ATOM   4592  HB1 TYR H  10     104.640  99.410  72.680  1.00  0.00           H
ATOM   4593  HB2 TYR H  10     106.390  99.220  73.000  1.00  0.00           H
ATOM   4594  CG  TYR H  10     105.860 100.990  71.930  1.00  0.00           C
ATOM   4595  CD1 TYR H  10     104.860 101.360  71.020  1.00  0.00           C
ATOM   4596  HD1 TYR H  10     103.870 100.920  71.090  1.00  0.00           H
ATOM   4597  CE1 TYR H  10     105.120 102.300  70.010  1.00  0.00           C
ATOM   4598  HE1 TYR H  10     104.350 102.570  69.310  1.00  0.00           H
ATOM   4599  CZ  TYR H  10     106.380 102.890  69.910  1.00  0.00           C
ATOM   4600  OH  TYR H  10     106.600 103.850  68.900  1.00  0.00           O
ATOM   4601  HH  TYR H  10     107.380 104.370  69.130  1.00  0.00           H
ATOM   4602  CD2 TYR H  10     107.140 101.570  71.800  1.00  0.00           C
ATOM   4603  HD2 TYR H  10     107.930 101.270  72.480  1.00  0.00           H
ATOM   4604  CE2 TYR H  10     107.390 102.530  70.800  1.00  0.00           C
ATOM   4605  HE2 TYR H  10     108.370 102.970  70.720  1.00  0.00           H
ATOM   4606  C   TYR H  10     104.560  99.700  75.290  1.00  0.00           C
ATOM   4607  O   TYR H  10     105.010  98.620  75.700  1.00  0.00           O
ATOM   4608  N   GLU H  11     103.340 100.130  75.620  1.00  0.00           N
ATOM   4609  HN  GLU H  11     103.010 101.030  75.330  1.00  0.00           H
ATOM   4610  CA  GLU H  11     102.370  99.350  76.370  1.00  0.00           C
ATOM   4611  HA  GLU H  11     102.520  98.300  76.140  1.00  0.00           H
ATOM   4612  CB  GLU H  11     102.450  99.580  77.900  1.00  0.00           C
ATOM   4613  HB1 GLU H  11     101.460  99.850  78.350  1.00  0.00           H
ATOM   4614  HB2 GLU H  11     103.130 100.440  78.090  1.00  0.00           H
ATOM   4615  CG  GLU H  11     103.000  98.340  78.660  1.00  0.00           C
ATOM   4616  HG1 GLU H  11     103.290  98.630  79.690  1.00  0.00           H
ATOM   4617  HG2 GLU H  11     103.890  97.940  78.140  1.00  0.00           H
ATOM   4618  CD  GLU H  11     101.970  97.220  78.750  1.00  0.00           C
ATOM   4619  OE1 GLU H  11     101.370  96.860  77.710  1.00  0.00           O
ATOM   4620  OE2 GLU H  11     101.800  96.660  79.860  1.00  0.00           O
ATOM   4621  C   GLU H  11     101.000  99.700  75.830  1.00  0.00           C
ATOM   4622  O   GLU H  11     100.760 100.830  75.380  1.00  0.00           O
ATOM   4623  N   VAL H  12     100.090  98.710  75.800  1.00  0.00           N
ATOM   4624  HN  VAL H  12     100.320  97.830  76.240  1.00  0.00           H
ATOM   4625  CA  VAL H  12      98.770  98.880  75.230  1.00  0.00           C
ATOM   4626  HA  VAL H  12      98.490  99.930  75.270  1.00  0.00           H
ATOM   4627  CB  VAL H  12      98.650  98.390  73.780  1.00  0.00           C
ATOM   4628  HB  VAL H  12      98.760  97.280  73.740  1.00  0.00           H
ATOM   4629  CG1 VAL H  12      97.270  98.800  73.220  1.00  0.00           C
ATOM   4630 HG11 VAL H  12      97.180  98.520  72.150  1.00  0.00           H
ATOM   4631 HG12 VAL H  12      96.440  98.310  73.770  1.00  0.00           H
ATOM   4632 HG13 VAL H  12      97.140  99.900  73.290  1.00  0.00           H
ATOM   4633  CG2 VAL H  12      99.760  99.000  72.900  1.00  0.00           C
ATOM   4634 HG21 VAL H  12      99.650  98.660  71.850  1.00  0.00           H
ATOM   4635 HG22 VAL H  12      99.700 100.110  72.910  1.00  0.00           H
ATOM   4636 HG23 VAL H  12     100.760  98.680  73.240  1.00  0.00           H
ATOM   4637  C   VAL H  12      97.770  98.130  76.090  1.00  0.00           C
ATOM   4638  O   VAL H  12      97.810  96.900  76.180  1.00  0.00           O
ATOM   4639  N   HIS H  13      96.830  98.840  76.730  1.00  0.00           N
ATOM   4640  HN  HIS H  13      96.830  99.840  76.710  1.00  0.00           H
ATOM   4641  CA  HIS H  13      95.850  98.200  77.580  1.00  0.00           C
ATOM   4642  HA  HIS H  13      95.550  97.270  77.120  1.00  0.00           H
ATOM   4643  CB  HIS H  13      96.420  97.930  79.000  1.00  0.00           C
ATOM   4644  HB1 HIS H  13      97.340  97.320  78.890  1.00  0.00           H
ATOM   4645  HB2 HIS H  13      95.700  97.330  79.590  1.00  0.00           H
ATOM   4646  ND1 HIS H  13      98.050  99.480  80.100  1.00  0.00           N
ATOM   4647  CG  HIS H  13      96.740  99.170  79.800  1.00  0.00           C
ATOM   4648  CE1 HIS H  13      98.000 100.630  80.750  1.00  0.00           C
ATOM   4649  HE1 HIS H  13      98.870 101.200  81.070  1.00  0.00           H
ATOM   4650  NE2 HIS H  13      96.720 101.050  80.900  1.00  0.00           N
ATOM   4651  HE2 HIS H  13      96.440 102.000  81.100  1.00  0.00           H
ATOM   4652  CD2 HIS H  13      95.910 100.110  80.310  1.00  0.00           C
ATOM   4653  HD2 HIS H  13      94.840 100.220  80.250  1.00  0.00           H
ATOM   4654  C   HIS H  13      94.620  99.060  77.710  1.00  0.00           C
ATOM   4655  O   HIS H  13      94.630 100.250  77.430  1.00  0.00           O
ATOM   4656  N   HIS H  14      93.510  98.450  78.150  1.00  0.00           N
ATOM   4657  HN  HIS H  14      93.480  97.460  78.270  1.00  0.00           H
ATOM   4658  CA  HIS H  14      92.340  99.150  78.670  1.00  0.00           C
ATOM   4659  HA  HIS H  14      92.640  99.940  79.340  1.00  0.00           H
ATOM   4660  CB  HIS H  14      91.400  99.680  77.560  1.00  0.00           C
ATOM   4661  HB1 HIS H  14      90.330  99.470  77.770  1.00  0.00           H
ATOM   4662  HB2 HIS H  14      91.660  99.170  76.600  1.00  0.00           H
ATOM   4663  ND1 HIS H  14      90.720 101.980  78.130  1.00  0.00           N
ATOM   4664  CG  HIS H  14      91.520 101.160  77.360  1.00  0.00           C
ATOM   4665  CE1 HIS H  14      90.960 103.200  77.700  1.00  0.00           C
ATOM   4666  HE1 HIS H  14      90.500 104.100  78.110  1.00  0.00           H
ATOM   4667  NE2 HIS H  14      91.850 103.210  76.680  1.00  0.00           N
ATOM   4668  HE2 HIS H  14      92.230 104.020  76.230  1.00  0.00           H
ATOM   4669  CD2 HIS H  14      92.200 101.900  76.450  1.00  0.00           C
ATOM   4670  HD2 HIS H  14      92.900 101.570  75.690  1.00  0.00           H
ATOM   4671  C   HIS H  14      91.630  98.100  79.480  1.00  0.00           C
ATOM   4672  O   HIS H  14      91.740  96.920  79.140  1.00  0.00           O
ATOM   4673  N   GLN H  15      90.890  98.480  80.540  1.00  0.00           N
ATOM   4674  HN  GLN H  15      90.930  99.440  80.860  1.00  0.00           H
ATOM   4675  CA  GLN H  15      89.990  97.600  81.250  1.00  0.00           C
ATOM   4676  HA  GLN H  15      89.890  96.670  80.720  1.00  0.00           H
ATOM   4677  CB  GLN H  15      90.410  97.340  82.730  1.00  0.00           C
ATOM   4678  HB1 GLN H  15      89.720  96.560  83.130  1.00  0.00           H
ATOM   4679  HB2 GLN H  15      90.250  98.260  83.350  1.00  0.00           H
ATOM   4680  CG  GLN H  15      91.860  96.850  82.970  1.00  0.00           C
ATOM   4681  HG1 GLN H  15      92.180  96.180  82.140  1.00  0.00           H
ATOM   4682  HG2 GLN H  15      91.890  96.260  83.910  1.00  0.00           H
ATOM   4683  CD  GLN H  15      92.850  98.000  83.160  1.00  0.00           C
ATOM   4684  OE1 GLN H  15      92.830  98.710  84.170  1.00  0.00           O
ATOM   4685  NE2 GLN H  15      93.780  98.180  82.200  1.00  0.00           N
ATOM   4686 HE21 GLN H  15      93.900  97.480  81.500  1.00  0.00           H
ATOM   4687 HE22 GLN H  15      94.430  98.930  82.310  1.00  0.00           H
ATOM   4688  C   GLN H  15      88.620  98.280  81.260  1.00  0.00           C
ATOM   4689  O   GLN H  15      88.390  99.250  81.980  1.00  0.00           O
ATOM   4690  N   LYS H  16      87.660  97.780  80.450  1.00  0.00           N
ATOM   4691  HN  LYS H  16      87.840  97.000  79.860  1.00  0.00           H
ATOM   4692  CA  LYS H  16      86.350  98.420  80.350  1.00  0.00           C
ATOM   4693  HA  LYS H  16      86.270  99.240  81.050  1.00  0.00           H
ATOM   4694  CB  LYS H  16      86.110  98.990  78.920  1.00  0.00           C
ATOM   4695  HB1 LYS H  16      85.090  99.440  78.890  1.00  0.00           H
ATOM   4696  HB2 LYS H  16      86.130  98.150  78.180  1.00  0.00           H
ATOM   4697  CG  LYS H  16      87.130 100.060  78.490  1.00  0.00           C
ATOM   4698  HG1 LYS H  16      88.130  99.580  78.340  1.00  0.00           H
ATOM   4699  HG2 LYS H  16      87.250 100.790  79.320  1.00  0.00           H
ATOM   4700  CD  LYS H  16      86.720 100.820  77.210  1.00  0.00           C
ATOM   4701  HD1 LYS H  16      86.690 100.110  76.350  1.00  0.00           H
ATOM   4702  HD2 LYS H  16      85.680 101.190  77.370  1.00  0.00           H
ATOM   4703  CE  LYS H  16      87.650 102.000  76.880  1.00  0.00           C
ATOM   4704  HE1 LYS H  16      88.640 101.630  76.530  1.00  0.00           H
ATOM   4705  HE2 LYS H  16      87.800 102.610  77.790  1.00  0.00           H
ATOM   4706  NZ  LYS H  16      87.090 102.890  75.830  1.00  0.00           N
ATOM   4707  HZ1 LYS H  16      87.440 103.860  76.020  1.00  0.00           H
ATOM   4708  HZ2 LYS H  16      87.390 102.630  74.860  1.00  0.00           H
ATOM   4709  HZ3 LYS H  16      86.050 102.920  75.860  1.00  0.00           H
ATOM   4710  C   LYS H  16      85.240  97.450  80.720  1.00  0.00           C
ATOM   4711  O   LYS H  16      85.000  96.480  80.000  1.00  0.00           O
ATOM   4712  N   LEU H  17      84.520  97.700  81.830  1.00  0.00           N
ATOM   4713  HN  LEU H  17      84.750  98.460  82.450  1.00  0.00           H
ATOM   4714  CA  LEU H  17      83.380  96.890  82.250  1.00  0.00           C
ATOM   4715  HA  LEU H  17      83.210  96.100  81.530  1.00  0.00           H
ATOM   4716  CB  LEU H  17      83.640  96.250  83.640  1.00  0.00           C
ATOM   4717  HB1 LEU H  17      83.380  96.960  84.450  1.00  0.00           H
ATOM   4718  HB2 LEU H  17      84.730  96.070  83.720  1.00  0.00           H
ATOM   4719  CG  LEU H  17      82.940  94.890  83.900  1.00  0.00           C
ATOM   4720  HG  LEU H  17      83.420  94.140  83.220  1.00  0.00           H
ATOM   4721  CD1 LEU H  17      83.190  94.410  85.340  1.00  0.00           C
ATOM   4722 HD11 LEU H  17      82.820  93.370  85.470  1.00  0.00           H
ATOM   4723 HD12 LEU H  17      84.270  94.440  85.590  1.00  0.00           H
ATOM   4724 HD13 LEU H  17      82.650  95.060  86.050  1.00  0.00           H
ATOM   4725  CD2 LEU H  17      81.430  94.880  83.610  1.00  0.00           C
ATOM   4726 HD21 LEU H  17      80.990  93.910  83.930  1.00  0.00           H
ATOM   4727 HD22 LEU H  17      80.930  95.690  84.180  1.00  0.00           H
ATOM   4728 HD23 LEU H  17      81.230  95.010  82.530  1.00  0.00           H
ATOM   4729  C   LEU H  17      82.140  97.780  82.300  1.00  0.00           C
ATOM   4730  O   LEU H  17      82.070  98.730  83.080  1.00  0.00           O
ATOM   4731  N   VAL H  18      81.130  97.500  81.450  1.00  0.00           N
ATOM   4732  HN  VAL H  18      81.230  96.750  80.790  1.00  0.00           H
ATOM   4733  CA  VAL H  18      79.870  98.230  81.430  1.00  0.00           C
ATOM   4734  HA  VAL H  18      79.840  98.950  82.240  1.00  0.00           H
ATOM   4735  CB  VAL H  18      79.660  98.990  80.120  1.00  0.00           C
ATOM   4736  HB  VAL H  18      79.720  98.270  79.270  1.00  0.00           H
ATOM   4737  CG1 VAL H  18      78.290  99.690  80.090  1.00  0.00           C
ATOM   4738 HG11 VAL H  18      78.190 100.310  79.170  1.00  0.00           H
ATOM   4739 HG12 VAL H  18      77.450  98.970  80.090  1.00  0.00           H
ATOM   4740 HG13 VAL H  18      78.170 100.360  80.970  1.00  0.00           H
ATOM   4741  CG2 VAL H  18      80.790 100.030  79.940  1.00  0.00           C
ATOM   4742 HG21 VAL H  18      80.620 100.600  79.010  1.00  0.00           H
ATOM   4743 HG22 VAL H  18      80.780 100.750  80.790  1.00  0.00           H
ATOM   4744 HG23 VAL H  18      81.780  99.550  79.890  1.00  0.00           H
ATOM   4745  C   VAL H  18      78.720  97.260  81.690  1.00  0.00           C
ATOM   4746  O   VAL H  18      78.600  96.220  81.030  1.00  0.00           O
ATOM   4747  N   PHE H  19      77.860  97.540  82.680  1.00  0.00           N
ATOM   4748  HN  PHE H  19      78.000  98.360  83.250  1.00  0.00           H
ATOM   4749  CA  PHE H  19      76.780  96.640  83.070  1.00  0.00           C
ATOM   4750  HA  PHE H  19      76.940  95.680  82.620  1.00  0.00           H
ATOM   4751  CB  PHE H  19      76.830  96.490  84.610  1.00  0.00           C
ATOM   4752  HB1 PHE H  19      76.640  97.460  85.100  1.00  0.00           H
ATOM   4753  HB2 PHE H  19      77.860  96.170  84.900  1.00  0.00           H
ATOM   4754  CG  PHE H  19      75.870  95.450  85.150  1.00  0.00           C
ATOM   4755  CD1 PHE H  19      74.940  95.800  86.140  1.00  0.00           C
ATOM   4756  HD1 PHE H  19      74.870  96.820  86.470  1.00  0.00           H
ATOM   4757  CE1 PHE H  19      74.090  94.820  86.690  1.00  0.00           C
ATOM   4758  HE1 PHE H  19      73.380  95.090  87.450  1.00  0.00           H
ATOM   4759  CZ  PHE H  19      74.180  93.500  86.250  1.00  0.00           C
ATOM   4760  HZ  PHE H  19      73.530  92.740  86.680  1.00  0.00           H
ATOM   4761  CD2 PHE H  19      75.950  94.120  84.730  1.00  0.00           C
ATOM   4762  HD2 PHE H  19      76.690  93.830  83.990  1.00  0.00           H
ATOM   4763  CE2 PHE H  19      75.100  93.150  85.260  1.00  0.00           C
ATOM   4764  HE2 PHE H  19      75.160  92.120  84.920  1.00  0.00           H
ATOM   4765  C   PHE H  19      75.420  97.140  82.570  1.00  0.00           C
ATOM   4766  O   PHE H  19      74.660  96.390  81.970  1.00  0.00           O
ATOM   4767  N   PHE H  20      75.120  98.440  82.770  1.00  0.00           N
ATOM   4768  HN  PHE H  20      75.710  99.020  83.340  1.00  0.00           H
ATOM   4769  CA  PHE H  20      74.000  99.130  82.170  1.00  0.00           C
ATOM   4770  HA  PHE H  20      73.600  98.540  81.350  1.00  0.00           H
ATOM   4771  CB  PHE H  20      72.860  99.480  83.170  1.00  0.00           C
ATOM   4772  HB1 PHE H  20      72.220 100.310  82.800  1.00  0.00           H
ATOM   4773  HB2 PHE H  20      73.300  99.810  84.130  1.00  0.00           H
ATOM   4774  CG  PHE H  20      71.940  98.330  83.450  1.00  0.00           C
ATOM   4775  CD1 PHE H  20      72.180  97.450  84.520  1.00  0.00           C
ATOM   4776  HD1 PHE H  20      73.090  97.580  85.090  1.00  0.00           H
ATOM   4777  CE1 PHE H  20      71.250  96.480  84.880  1.00  0.00           C
ATOM   4778  HE1 PHE H  20      71.450  95.800  85.690  1.00  0.00           H
ATOM   4779  CZ  PHE H  20      70.060  96.340  84.140  1.00  0.00           C
ATOM   4780  HZ  PHE H  20      69.360  95.560  84.390  1.00  0.00           H
ATOM   4781  CD2 PHE H  20      70.730  98.200  82.740  1.00  0.00           C
ATOM   4782  HD2 PHE H  20      70.520  98.900  81.950  1.00  0.00           H
ATOM   4783  CE2 PHE H  20      69.800  97.210  83.080  1.00  0.00           C
ATOM   4784  HE2 PHE H  20      68.890  97.120  82.520  1.00  0.00           H
ATOM   4785  C   PHE H  20      74.500 100.430  81.560  1.00  0.00           C
ATOM   4786  O   PHE H  20      75.550 100.960  81.910  1.00  0.00           O
ATOM   4787  N   ALA H  21      73.720 100.950  80.600  1.00  0.00           N
ATOM   4788  HN  ALA H  21      72.870 100.480  80.350  1.00  0.00           H
ATOM   4789  CA  ALA H  21      73.980 102.160  79.860  1.00  0.00           C
ATOM   4790  HA  ALA H  21      74.640 102.800  80.440  1.00  0.00           H
ATOM   4791  CB  ALA H  21      74.620 101.830  78.500  1.00  0.00           C
ATOM   4792  HB1 ALA H  21      75.560 101.270  78.650  1.00  0.00           H
ATOM   4793  HB2 ALA H  21      73.940 101.210  77.890  1.00  0.00           H
ATOM   4794  HB3 ALA H  21      74.860 102.760  77.930  1.00  0.00           H
ATOM   4795  C   ALA H  21      72.680 102.920  79.670  1.00  0.00           C
ATOM   4796  O   ALA H  21      71.600 102.450  80.040  1.00  0.00           O
ATOM   4797  N   GLU H  22      72.770 104.160  79.170  1.00  0.00           N
ATOM   4798  HN  GLU H  22      73.690 104.520  78.990  1.00  0.00           H
ATOM   4799  CA  GLU H  22      71.720 105.080  78.770  1.00  0.00           C
ATOM   4800  HA  GLU H  22      71.470 105.650  79.660  1.00  0.00           H
ATOM   4801  CB  GLU H  22      72.320 106.060  77.740  1.00  0.00           C
ATOM   4802  HB1 GLU H  22      71.550 106.830  77.510  1.00  0.00           H
ATOM   4803  HB2 GLU H  22      72.560 105.530  76.790  1.00  0.00           H
ATOM   4804  CG  GLU H  22      73.580 106.830  78.230  1.00  0.00           C
ATOM   4805  HG1 GLU H  22      73.470 107.100  79.300  1.00  0.00           H
ATOM   4806  HG2 GLU H  22      73.680 107.770  77.660  1.00  0.00           H
ATOM   4807  CD  GLU H  22      74.880 106.060  78.040  1.00  0.00           C
ATOM   4808  OE1 GLU H  22      75.470 106.090  76.930  1.00  0.00           O
ATOM   4809  OE2 GLU H  22      75.350 105.420  79.020  1.00  0.00           O
ATOM   4810  C   GLU H  22      70.380 104.520  78.240  1.00  0.00           C
ATOM   4811  O   GLU H  22      70.340 103.570  77.460  1.00  0.00           O
ATOM   4812  N   ASP H  23      69.250 105.140  78.640  1.00  0.00           N
ATOM   4813  HN  ASP H  23      69.340 106.020  79.130  1.00  0.00           H
ATOM   4814  CA  ASP H  23      67.880 104.750  78.330  1.00  0.00           C
ATOM   4815  HA  ASP H  23      67.260 105.440  78.900  1.00  0.00           H
ATOM   4816  CB  ASP H  23      67.500 104.950  76.840  1.00  0.00           C
ATOM   4817  HB1 ASP H  23      66.490 104.540  76.630  1.00  0.00           H
ATOM   4818  HB2 ASP H  23      68.210 104.440  76.170  1.00  0.00           H
ATOM   4819  CG  ASP H  23      67.420 106.420  76.490  1.00  0.00           C
ATOM   4820  OD1 ASP H  23      66.300 106.980  76.610  1.00  0.00           O
ATOM   4821  OD2 ASP H  23      68.460 107.030  76.130  1.00  0.00           O
ATOM   4822  C   ASP H  23      67.450 103.370  78.840  1.00  0.00           C
ATOM   4823  O   ASP H  23      67.260 102.410  78.070  1.00  0.00           O
ATOM   4824  N   VAL H  24      67.250 103.240  80.170  1.00  0.00           N
ATOM   4825  HN  VAL H  24      67.370 104.020  80.780  1.00  0.00           H
ATOM   4826  CA  VAL H  24      66.900 101.960  80.790  1.00  0.00           C
ATOM   4827  HA  VAL H  24      67.230 101.170  80.140  1.00  0.00           H
ATOM   4828  CB  VAL H  24      67.600 101.760  82.140  1.00  0.00           C
ATOM   4829  HB  VAL H  24      67.350 102.600  82.820  1.00  0.00           H
ATOM   4830  CG1 VAL H  24      67.180 100.420  82.790  1.00  0.00           C
ATOM   4831 HG11 VAL H  24      67.790 100.240  83.700  1.00  0.00           H
ATOM   4832 HG12 VAL H  24      66.120 100.430  83.100  1.00  0.00           H
ATOM   4833 HG13 VAL H  24      67.360  99.580  82.100  1.00  0.00           H
ATOM   4834  CG2 VAL H  24      69.120 101.760  81.890  1.00  0.00           C
ATOM   4835 HG21 VAL H  24      69.680 101.610  82.840  1.00  0.00           H
ATOM   4836 HG22 VAL H  24      69.410 100.960  81.180  1.00  0.00           H
ATOM   4837 HG23 VAL H  24      69.440 102.730  81.460  1.00  0.00           H
ATOM   4838  C   VAL H  24      65.410 101.800  80.980  1.00  0.00           C
ATOM   4839  O   VAL H  24      64.810 100.810  80.550  1.00  0.00           O
ATOM   4840  N   GLY H  25      64.740 102.750  81.670  1.00  0.00           N
ATOM   4841  HN  GLY H  25      65.240 103.560  81.990  1.00  0.00           H
ATOM   4842  CA  GLY H  25      63.310 102.660  81.960  1.00  0.00           C
ATOM   4843  HA1 GLY H  25      62.980 103.670  82.160  1.00  0.00           H
ATOM   4844  HA2 GLY H  25      62.800 102.240  81.100  1.00  0.00           H
ATOM   4845  C   GLY H  25      62.960 101.830  83.170  1.00  0.00           C
ATOM   4846  O   GLY H  25      62.380 102.330  84.130  1.00  0.00           O
ATOM   4847  N   SER H  26      63.280 100.520  83.170  1.00  0.00           N
ATOM   4848  HN  SER H  26      63.720 100.130  82.360  1.00  0.00           H
ATOM   4849  CA  SER H  26      63.020  99.640  84.310  1.00  0.00           C
ATOM   4850  HA  SER H  26      63.140 100.240  85.200  1.00  0.00           H
ATOM   4851  CB  SER H  26      61.580  99.050  84.340  1.00  0.00           C
ATOM   4852  HB1 SER H  26      61.530  98.160  85.010  1.00  0.00           H
ATOM   4853  HB2 SER H  26      61.290  98.720  83.320  1.00  0.00           H
ATOM   4854  OG  SER H  26      60.630  99.990  84.840  1.00  0.00           O
ATOM   4855  HG1 SER H  26      60.630 100.740  84.220  1.00  0.00           H
ATOM   4856  C   SER H  26      64.000  98.490  84.500  1.00  0.00           C
ATOM   4857  O   SER H  26      64.350  97.760  83.560  1.00  0.00           O
ATOM   4858  N   ASN H  27      64.430  98.260  85.760  1.00  0.00           N
ATOM   4859  HN  ASN H  27      64.170  98.920  86.480  1.00  0.00           H
ATOM   4860  CA  ASN H  27      65.250  97.150  86.190  1.00  0.00           C
ATOM   4861  HA  ASN H  27      65.060  96.310  85.540  1.00  0.00           H
ATOM   4862  CB  ASN H  27      66.780  97.510  86.120  1.00  0.00           C
ATOM   4863  HB1 ASN H  27      66.870  98.600  86.360  1.00  0.00           H
ATOM   4864  HB2 ASN H  27      67.150  97.370  85.090  1.00  0.00           H
ATOM   4865  CG  ASN H  27      67.690  96.790  87.110  1.00  0.00           C
ATOM   4866  OD1 ASN H  27      68.120  97.380  88.110  1.00  0.00           O
ATOM   4867  ND2 ASN H  27      67.990  95.490  86.880  1.00  0.00           N
ATOM   4868 HD21 ASN H  27      67.730  95.030  86.030  1.00  0.00           H
ATOM   4869 HD22 ASN H  27      68.570  95.020  87.540  1.00  0.00           H
ATOM   4870  C   ASN H  27      64.810  96.710  87.590  1.00  0.00           C
ATOM   4871  O   ASN H  27      64.450  97.520  88.440  1.00  0.00           O
ATOM   4872  N   LYS H  28      64.800  95.390  87.870  1.00  0.00           N
ATOM   4873  HN  LYS H  28      65.000  94.720  87.150  1.00  0.00           H
ATOM   4874  CA  LYS H  28      64.570  94.870  89.200  1.00  0.00           C
ATOM   4875  HA  LYS H  28      64.760  95.640  89.940  1.00  0.00           H
ATOM   4876  CB  LYS H  28      63.090  94.420  89.340  1.00  0.00           C
ATOM   4877  HB1 LYS H  28      62.810  93.880  88.410  1.00  0.00           H
ATOM   4878  HB2 LYS H  28      62.470  95.350  89.370  1.00  0.00           H
ATOM   4879  CG  LYS H  28      62.710  93.550  90.550  1.00  0.00           C
ATOM   4880  HG1 LYS H  28      63.130  93.980  91.490  1.00  0.00           H
ATOM   4881  HG2 LYS H  28      63.150  92.530  90.410  1.00  0.00           H
ATOM   4882  CD  LYS H  28      61.170  93.440  90.660  1.00  0.00           C
ATOM   4883  HD1 LYS H  28      60.790  94.420  91.030  1.00  0.00           H
ATOM   4884  HD2 LYS H  28      60.770  93.300  89.630  1.00  0.00           H
ATOM   4885  CE  LYS H  28      60.660  92.300  91.540  1.00  0.00           C
ATOM   4886  HE1 LYS H  28      61.080  92.370  92.570  1.00  0.00           H
ATOM   4887  HE2 LYS H  28      60.940  91.320  91.100  1.00  0.00           H
ATOM   4888  NZ  LYS H  28      59.190  92.350  91.640  1.00  0.00           N
ATOM   4889  HZ1 LYS H  28      58.800  91.420  91.930  1.00  0.00           H
ATOM   4890  HZ2 LYS H  28      58.890  93.050  92.360  1.00  0.00           H
ATOM   4891  HZ3 LYS H  28      58.760  92.620  90.720  1.00  0.00           H
ATOM   4892  C   LYS H  28      65.550  93.760  89.520  1.00  0.00           C
ATOM   4893  O   LYS H  28      65.530  92.710  88.870  1.00  0.00           O
ATOM   4894  N   GLY H  29      66.440  93.960  90.520  1.00  0.00           N
ATOM   4895  HN  GLY H  29      66.390  94.800  91.070  1.00  0.00           H
ATOM   4896  CA  GLY H  29      67.510  93.030  90.890  1.00  0.00           C
ATOM   4897  HA1 GLY H  29      67.810  93.280  91.890  1.00  0.00           H
ATOM   4898  HA2 GLY H  29      67.140  92.020  90.800  1.00  0.00           H
ATOM   4899  C   GLY H  29      68.730  93.140  90.010  1.00  0.00           C
ATOM   4900  O   GLY H  29      68.790  92.520  88.940  1.00  0.00           O
ATOM   4901  N   ALA H  30      69.740  93.900  90.450  1.00  0.00           N
ATOM   4902  HN  ALA H  30      69.640  94.440  91.290  1.00  0.00           H
ATOM   4903  CA  ALA H  30      70.970  94.130  89.710  1.00  0.00           C
ATOM   4904  HA  ALA H  30      71.010  93.490  88.840  1.00  0.00           H
ATOM   4905  CB  ALA H  30      71.010  95.610  89.290  1.00  0.00           C
ATOM   4906  HB1 ALA H  30      70.180  95.820  88.590  1.00  0.00           H
ATOM   4907  HB2 ALA H  30      70.880  96.270  90.170  1.00  0.00           H
ATOM   4908  HB3 ALA H  30      71.960  95.870  88.790  1.00  0.00           H
ATOM   4909  C   ALA H  30      72.190  93.800  90.570  1.00  0.00           C
ATOM   4910  O   ALA H  30      72.420  94.410  91.620  1.00  0.00           O
ATOM   4911  N   ILE H  31      73.010  92.820  90.140  1.00  0.00           N
ATOM   4912  HN  ILE H  31      72.790  92.310  89.300  1.00  0.00           H
ATOM   4913  CA  ILE H  31      74.190  92.360  90.860  1.00  0.00           C
ATOM   4914  HA  ILE H  31      74.360  92.970  91.740  1.00  0.00           H
ATOM   4915  CB  ILE H  31      74.040  90.890  91.280  1.00  0.00           C
ATOM   4916  HB  ILE H  31      73.840  90.290  90.370  1.00  0.00           H
ATOM   4917  CG2 ILE H  31      75.340  90.340  91.920  1.00  0.00           C
ATOM   4918 HG21 ILE H  31      75.160  89.320  92.320  1.00  0.00           H
ATOM   4919 HG22 ILE H  31      76.160  90.270  91.190  1.00  0.00           H
ATOM   4920 HG23 ILE H  31      75.670  90.990  92.770  1.00  0.00           H
ATOM   4921  CG1 ILE H  31      72.820  90.650  92.210  1.00  0.00           C
ATOM   4922 HG11 ILE H  31      72.700  89.550  92.320  1.00  0.00           H
ATOM   4923 HG12 ILE H  31      71.900  91.020  91.710  1.00  0.00           H
ATOM   4924  CD  ILE H  31      72.930  91.270  93.600  1.00  0.00           C
ATOM   4925  HD1 ILE H  31      72.090  90.930  94.240  1.00  0.00           H
ATOM   4926  HD2 ILE H  31      73.880  90.990  94.100  1.00  0.00           H
ATOM   4927  HD3 ILE H  31      72.880  92.380  93.520  1.00  0.00           H
ATOM   4928  C   ILE H  31      75.430  92.450  89.990  1.00  0.00           C
ATOM   4929  O   ILE H  31      75.500  91.840  88.930  1.00  0.00           O
ATOM   4930  N   ILE H  32      76.470  93.200  90.440  1.00  0.00           N
ATOM   4931  HN  ILE H  32      76.380  93.770  91.260  1.00  0.00           H
ATOM   4932  CA  ILE H  32      77.780  93.180  89.790  1.00  0.00           C
ATOM   4933  HA  ILE H  32      77.800  92.360  89.090  1.00  0.00           H
ATOM   4934  CB  ILE H  32      78.060  94.440  88.960  1.00  0.00           C
ATOM   4935  HB  ILE H  32      77.350  94.410  88.100  1.00  0.00           H
ATOM   4936  CG2 ILE H  32      77.770  95.710  89.780  1.00  0.00           C
ATOM   4937 HG21 ILE H  32      77.990  96.610  89.180  1.00  0.00           H
ATOM   4938 HG22 ILE H  32      76.700  95.760  90.090  1.00  0.00           H
ATOM   4939 HG23 ILE H  32      78.400  95.740  90.680  1.00  0.00           H
ATOM   4940  CG1 ILE H  32      79.500  94.480  88.380  1.00  0.00           C
ATOM   4941 HG11 ILE H  32      79.820  93.450  88.110  1.00  0.00           H
ATOM   4942 HG12 ILE H  32      80.190  94.850  89.160  1.00  0.00           H
ATOM   4943  CD  ILE H  32      79.610  95.360  87.130  1.00  0.00           C
ATOM   4944  HD1 ILE H  32      80.660  95.420  86.780  1.00  0.00           H
ATOM   4945  HD2 ILE H  32      78.990  94.930  86.310  1.00  0.00           H
ATOM   4946  HD3 ILE H  32      79.250  96.390  87.330  1.00  0.00           H
ATOM   4947  C   ILE H  32      78.910  92.860  90.760  1.00  0.00           C
ATOM   4948  O   ILE H  32      79.290  93.650  91.630  1.00  0.00           O
ATOM   4949  N   GLY H  33      79.510  91.660  90.620  1.00  0.00           N
ATOM   4950  HN  GLY H  33      79.210  91.010  89.910  1.00  0.00           H
ATOM   4951  CA  GLY H  33      80.570  91.200  91.510  1.00  0.00           C
ATOM   4952  HA1 GLY H  33      81.140  92.040  91.890  1.00  0.00           H
ATOM   4953  HA2 GLY H  33      80.090  90.640  92.300  1.00  0.00           H
ATOM   4954  C   GLY H  33      81.540  90.280  90.830  1.00  0.00           C
ATOM   4955  O   GLY H  33      81.190  89.180  90.440  1.00  0.00           O
ATOM   4956  N   LEU H  34      82.810  90.700  90.670  1.00  0.00           N
ATOM   4957  HN  LEU H  34      83.060  91.620  90.970  1.00  0.00           H
ATOM   4958  CA  LEU H  34      83.830  89.920  89.990  1.00  0.00           C
ATOM   4959  HA  LEU H  34      83.470  89.730  88.990  1.00  0.00           H
ATOM   4960  CB  LEU H  34      85.140  90.730  89.900  1.00  0.00           C
ATOM   4961  HB1 LEU H  34      85.960  90.100  89.470  1.00  0.00           H
ATOM   4962  HB2 LEU H  34      85.430  91.010  90.930  1.00  0.00           H
ATOM   4963  CG  LEU H  34      85.080  92.030  89.070  1.00  0.00           C
ATOM   4964  HG  LEU H  34      84.270  92.680  89.480  1.00  0.00           H
ATOM   4965  CD1 LEU H  34      86.400  92.800  89.180  1.00  0.00           C
ATOM   4966 HD11 LEU H  34      86.340  93.740  88.600  1.00  0.00           H
ATOM   4967 HD12 LEU H  34      86.620  93.050  90.240  1.00  0.00           H
ATOM   4968 HD13 LEU H  34      87.240  92.190  88.780  1.00  0.00           H
ATOM   4969  CD2 LEU H  34      84.760  91.750  87.590  1.00  0.00           C
ATOM   4970 HD21 LEU H  34      84.800  92.690  87.010  1.00  0.00           H
ATOM   4971 HD22 LEU H  34      85.500  91.040  87.160  1.00  0.00           H
ATOM   4972 HD23 LEU H  34      83.750  91.310  87.480  1.00  0.00           H
ATOM   4973  C   LEU H  34      84.160  88.540  90.570  1.00  0.00           C
ATOM   4974  O   LEU H  34      84.290  87.570  89.830  1.00  0.00           O
ATOM   4975  N   MET H  35      84.310  88.440  91.910  1.00  0.00           N
ATOM   4976  HN  MET H  35      84.210  89.240  92.500  1.00  0.00           H
ATOM   4977  CA  MET H  35      84.760  87.220  92.570  1.00  0.00           C
ATOM   4978  HA  MET H  35      84.630  86.370  91.910  1.00  0.00           H
ATOM   4979  CB  MET H  35      86.250  87.330  92.960  1.00  0.00           C
ATOM   4980  HB1 MET H  35      86.380  88.140  93.730  1.00  0.00           H
ATOM   4981  HB2 MET H  35      86.820  87.650  92.060  1.00  0.00           H
ATOM   4982  CG  MET H  35      86.860  86.020  93.490  1.00  0.00           C
ATOM   4983  HG1 MET H  35      86.660  85.230  92.740  1.00  0.00           H
ATOM   4984  HG2 MET H  35      86.320  85.740  94.420  1.00  0.00           H
ATOM   4985  SD  MET H  35      88.630  86.110  93.850  1.00  0.00           S
ATOM   4986  CE  MET H  35      88.610  84.760  95.060  1.00  0.00           C
ATOM   4987  HE1 MET H  35      89.640  84.480  95.380  1.00  0.00           H
ATOM   4988  HE2 MET H  35      88.050  85.040  95.970  1.00  0.00           H
ATOM   4989  HE3 MET H  35      88.130  83.840  94.650  1.00  0.00           H
ATOM   4990  C   MET H  35      83.890  86.960  93.790  1.00  0.00           C
ATOM   4991  O   MET H  35      84.280  87.130  94.950  1.00  0.00           O
ATOM   4992  N   VAL H  36      82.620  86.580  93.570  1.00  0.00           N
ATOM   4993  HN  VAL H  36      82.320  86.390  92.630  1.00  0.00           H
ATOM   4994  CA  VAL H  36      81.580  86.660  94.580  1.00  0.00           C
ATOM   4995  HA  VAL H  36      82.030  86.830  95.550  1.00  0.00           H
ATOM   4996  CB  VAL H  36      80.640  87.810  94.290  1.00  0.00           C
ATOM   4997  HB  VAL H  36      79.880  87.900  95.110  1.00  0.00           H
ATOM   4998  CG1 VAL H  36      81.450  89.120  94.280  1.00  0.00           C
ATOM   4999 HG11 VAL H  36      80.770  89.990  94.300  1.00  0.00           H
ATOM   5000 HG12 VAL H  36      82.130  89.170  95.150  1.00  0.00           H
ATOM   5001 HG13 VAL H  36      82.070  89.190  93.360  1.00  0.00           H
ATOM   5002  CG2 VAL H  36      79.900  87.610  92.960  1.00  0.00           C
ATOM   5003 HG21 VAL H  36      79.320  88.520  92.720  1.00  0.00           H
ATOM   5004 HG22 VAL H  36      80.600  87.430  92.120  1.00  0.00           H
ATOM   5005 HG23 VAL H  36      79.190  86.760  93.020  1.00  0.00           H
ATOM   5006  C   VAL H  36      80.820  85.350  94.710  1.00  0.00           C
ATOM   5007  O   VAL H  36      80.960  84.420  93.910  1.00  0.00           O
ATOM   5008  N   GLY H  37      80.010  85.200  95.780  1.00  0.00           N
ATOM   5009  HN  GLY H  37      79.900  85.930  96.450  1.00  0.00           H
ATOM   5010  CA  GLY H  37      79.220  83.980  95.950  1.00  0.00           C
ATOM   5011  HA1 GLY H  37      78.790  83.700  95.000  1.00  0.00           H
ATOM   5012  HA2 GLY H  37      79.870  83.220  96.360  1.00  0.00           H
ATOM   5013  C   GLY H  37      78.070  84.150  96.910  1.00  0.00           C
ATOM   5014  O   GLY H  37      77.980  85.130  97.650  1.00  0.00           O
ATOM   5015  N   GLY H  38      77.160  83.150  96.910  1.00  0.00           N
ATOM   5016  HN  GLY H  38      77.310  82.370  96.300  1.00  0.00           H
ATOM   5017  CA  GLY H  38      76.020  83.080  97.820  1.00  0.00           C
ATOM   5018  HA1 GLY H  38      75.570  82.100  97.700  1.00  0.00           H
ATOM   5019  HA2 GLY H  38      76.370  83.240  98.830  1.00  0.00           H
ATOM   5020  C   GLY H  38      74.930  84.090  97.570  1.00  0.00           C
ATOM   5021  O   GLY H  38      74.320  84.610  98.500  1.00  0.00           O
ATOM   5022  N   VAL H  39      74.650  84.400  96.290  1.00  0.00           N
ATOM   5023  HN  VAL H  39      75.100  83.900  95.540  1.00  0.00           H
ATOM   5024  CA  VAL H  39      73.720  85.440  95.900  1.00  0.00           C
ATOM   5025  HA  VAL H  39      73.570  86.100  96.740  1.00  0.00           H
ATOM   5026  CB  VAL H  39      74.300  86.340  94.800  1.00  0.00           C
ATOM   5027  HB  VAL H  39      75.120  86.930  95.260  1.00  0.00           H
ATOM   5028  CG1 VAL H  39      74.920  85.500  93.660  1.00  0.00           C
ATOM   5029 HG11 VAL H  39      75.260  86.170  92.840  1.00  0.00           H
ATOM   5030 HG12 VAL H  39      75.790  84.910  94.010  1.00  0.00           H
ATOM   5031 HG13 VAL H  39      74.160  84.810  93.250  1.00  0.00           H
ATOM   5032  CG2 VAL H  39      73.240  87.310  94.220  1.00  0.00           C
ATOM   5033 HG21 VAL H  39      73.740  88.060  93.580  1.00  0.00           H
ATOM   5034 HG22 VAL H  39      72.500  86.770  93.600  1.00  0.00           H
ATOM   5035 HG23 VAL H  39      72.700  87.840  95.030  1.00  0.00           H
ATOM   5036  C   VAL H  39      72.350  84.900  95.550  1.00  0.00           C
ATOM   5037  O   VAL H  39      72.190  83.990  94.730  1.00  0.00           O
ATOM   5038  N   VAL H  40      71.300  85.470  96.190  1.00  0.00           N
ATOM   5039  HN  VAL H  40      71.450  86.190  96.860  1.00  0.00           H
ATOM   5040  CA  VAL H  40      69.920  85.100  95.920  1.00  0.00           C
ATOM   5041  HA  VAL H  40      69.890  84.500  95.030  1.00  0.00           H
ATOM   5042  CB  VAL H  40      69.300  84.260  97.040  1.00  0.00           C
ATOM   5043  HB  VAL H  40      69.910  83.320  97.120  1.00  0.00           H
ATOM   5044  CG1 VAL H  40      69.360  84.990  98.400  1.00  0.00           C
ATOM   5045 HG11 VAL H  40      68.980  84.320  99.200  1.00  0.00           H
ATOM   5046 HG12 VAL H  40      70.390  85.310  98.660  1.00  0.00           H
ATOM   5047 HG13 VAL H  40      68.710  85.880  98.380  1.00  0.00           H
ATOM   5048  CG2 VAL H  40      67.850  83.850  96.710  1.00  0.00           C
ATOM   5049 HG21 VAL H  40      67.490  83.120  97.460  1.00  0.00           H
ATOM   5050 HG22 VAL H  40      67.170  84.730  96.740  1.00  0.00           H
ATOM   5051 HG23 VAL H  40      67.800  83.380  95.700  1.00  0.00           H
ATOM   5052  C   VAL H  40      69.070  86.320  95.580  1.00  0.00           C
ATOM   5053  O   VAL H  40      69.070  87.340  96.270  1.00  0.00           O
ATOM   5054  N   ILE H  41      68.320  86.250  94.460  1.00  0.00           N
ATOM   5055  HN  ILE H  41      68.400  85.440  93.870  1.00  0.00           H
ATOM   5056  CA  ILE H  41      67.390  87.290  94.050  1.00  0.00           C
ATOM   5057  HA  ILE H  41      67.380  88.080  94.790  1.00  0.00           H
ATOM   5058  CB  ILE H  41      67.760  87.910  92.700  1.00  0.00           C
ATOM   5059  HB  ILE H  41      67.720  87.110  91.920  1.00  0.00           H
ATOM   5060  CG2 ILE H  41      66.740  89.010  92.330  1.00  0.00           C
ATOM   5061 HG21 ILE H  41      67.020  89.500  91.370  1.00  0.00           H
[truncated: 102,633 more chars]
