# Supplementary material for: Modulation of Aβ1–42 Aggregation by a SARS-CoV‑2 Protein Fragment
Source: J Chem Inf Model. 2025 Oct 1;65(20):11342–56. doi: 10.1021/acs.jcim.5c01811 (PMC12570137; doi:10.1021/acs.jcim.5c01811)
Supplement: Supplementary file 2 [file ci5c01811_si_002.zip › AB-coordinates/FIBRIL/5KK3/CONTROL/SFC1_final.pdb]

REMARK    GENERATED BY TRJCONV
TITLE     Protein in water t= 100000.00000 step= 50000000
REMARK    THIS IS A SIMULATION BOX
CRYST1  174.300  174.300  174.300  90.00  90.00  90.00 P 1           1
MODEL        1
ATOM      1  CH3 ACE A   0      68.150  63.450  93.650  1.00  0.00           C
ATOM      2 HH31 ACE A   0      68.090  62.760  94.520  1.00  0.00           H
ATOM      3 HH32 ACE A   0      67.440  64.290  93.770  1.00  0.00           H
ATOM      4 HH33 ACE A   0      67.860  62.920  92.720  1.00  0.00           H
ATOM      5  C   ACE A   0      69.570  63.970  93.440  1.00  0.00           C
ATOM      6  O   ACE A   0      69.880  65.150  93.530  1.00  0.00           O
ATOM      7  N   ASP A   1      70.410  63.020  93.210  1.00  0.00           N
ATOM      8  HN  ASP A   1      69.990  62.140  93.020  1.00  0.00           H
ATOM      9  CA  ASP A   1      71.800  63.230  93.140  1.00  0.00           C
ATOM     10  HA  ASP A   1      72.200  63.600  94.070  1.00  0.00           H
ATOM     11  CB  ASP A   1      72.610  61.900  92.740  1.00  0.00           C
ATOM     12  HB1 ASP A   1      73.660  62.050  93.060  1.00  0.00           H
ATOM     13  HB2 ASP A   1      72.630  61.640  91.660  1.00  0.00           H
ATOM     14  CG  ASP A   1      72.110  60.790  93.580  1.00  0.00           C
ATOM     15  OD1 ASP A   1      71.860  60.900  94.790  1.00  0.00           O
ATOM     16  OD2 ASP A   1      72.240  59.610  92.980  1.00  0.00           O
ATOM     17  C   ASP A   1      72.330  64.320  92.070  1.00  0.00           C
ATOM     18  O   ASP A   1      73.160  65.300  92.290  1.00  0.00           O
ATOM     19  N   ALA A   2      71.820  64.260  90.860  1.00  0.00           N
ATOM     20  HN  ALA A   2      71.200  63.500  90.670  1.00  0.00           H
ATOM     21  CA  ALA A   2      72.150  65.070  89.690  1.00  0.00           C
ATOM     22  HA  ALA A   2      72.880  65.810  89.970  1.00  0.00           H
ATOM     23  CB  ALA A   2      72.770  64.270  88.490  1.00  0.00           C
ATOM     24  HB1 ALA A   2      72.150  63.380  88.250  1.00  0.00           H
ATOM     25  HB2 ALA A   2      72.860  65.020  87.670  1.00  0.00           H
ATOM     26  HB3 ALA A   2      73.730  63.790  88.770  1.00  0.00           H
ATOM     27  C   ALA A   2      70.880  65.900  89.250  1.00  0.00           C
ATOM     28  O   ALA A   2      70.950  66.490  88.170  1.00  0.00           O
ATOM     29  N   GLU A   3      69.800  65.970  90.130  1.00  0.00           N
ATOM     30  HN  GLU A   3      69.860  65.420  90.960  1.00  0.00           H
ATOM     31  CA  GLU A   3      68.620  66.730  89.940  1.00  0.00           C
ATOM     32  HA  GLU A   3      68.490  66.770  88.860  1.00  0.00           H
ATOM     33  CB  GLU A   3      67.370  65.950  90.570  1.00  0.00           C
ATOM     34  HB1 GLU A   3      66.540  66.680  90.600  1.00  0.00           H
ATOM     35  HB2 GLU A   3      67.660  65.630  91.590  1.00  0.00           H
ATOM     36  CG  GLU A   3      66.870  64.680  89.810  1.00  0.00           C
ATOM     37  HG1 GLU A   3      67.730  63.990  89.920  1.00  0.00           H
ATOM     38  HG2 GLU A   3      66.540  64.850  88.760  1.00  0.00           H
ATOM     39  CD  GLU A   3      65.710  63.990  90.440  1.00  0.00           C
ATOM     40  OE1 GLU A   3      65.770  62.730  90.630  1.00  0.00           O
ATOM     41  OE2 GLU A   3      64.710  64.620  90.710  1.00  0.00           O
ATOM     42  C   GLU A   3      68.810  68.060  90.590  1.00  0.00           C
ATOM     43  O   GLU A   3      68.990  68.150  91.810  1.00  0.00           O
ATOM     44  N   PHE A   4      68.690  69.180  89.800  1.00  0.00           N
ATOM     45  HN  PHE A   4      68.470  69.050  88.840  1.00  0.00           H
ATOM     46  CA  PHE A   4      68.600  70.520  90.330  1.00  0.00           C
ATOM     47  HA  PHE A   4      68.420  70.550  91.390  1.00  0.00           H
ATOM     48  CB  PHE A   4      69.940  71.220  90.160  1.00  0.00           C
ATOM     49  HB1 PHE A   4      69.730  72.240  90.540  1.00  0.00           H
ATOM     50  HB2 PHE A   4      70.230  71.240  89.090  1.00  0.00           H
ATOM     51  CG  PHE A   4      70.940  70.510  91.060  1.00  0.00           C
ATOM     52  CD1 PHE A   4      71.140  70.990  92.370  1.00  0.00           C
ATOM     53  HD1 PHE A   4      70.560  71.840  92.700  1.00  0.00           H
ATOM     54  CE1 PHE A   4      72.060  70.370  93.230  1.00  0.00           C
ATOM     55  HE1 PHE A   4      72.250  70.810  94.190  1.00  0.00           H
ATOM     56  CZ  PHE A   4      72.870  69.280  92.770  1.00  0.00           C
ATOM     57  HZ  PHE A   4      73.650  68.830  93.360  1.00  0.00           H
ATOM     58  CD2 PHE A   4      71.780  69.520  90.560  1.00  0.00           C
ATOM     59  HD2 PHE A   4      71.680  69.160  89.550  1.00  0.00           H
ATOM     60  CE2 PHE A   4      72.670  68.850  91.420  1.00  0.00           C
ATOM     61  HE2 PHE A   4      73.110  67.900  91.160  1.00  0.00           H
ATOM     62  C   PHE A   4      67.460  71.340  89.710  1.00  0.00           C
ATOM     63  O   PHE A   4      66.810  70.930  88.740  1.00  0.00           O
ATOM     64  N   ARG A   5      67.120  72.490  90.340  1.00  0.00           N
ATOM     65  HN  ARG A   5      67.540  72.650  91.230  1.00  0.00           H
ATOM     66  CA  ARG A   5      66.200  73.510  89.860  1.00  0.00           C
ATOM     67  HA  ARG A   5      65.410  72.910  89.410  1.00  0.00           H
ATOM     68  CB  ARG A   5      65.540  74.380  90.880  1.00  0.00           C
ATOM     69  HB1 ARG A   5      65.020  75.280  90.500  1.00  0.00           H
ATOM     70  HB2 ARG A   5      66.370  74.720  91.540  1.00  0.00           H
ATOM     71  CG  ARG A   5      64.450  73.710  91.790  1.00  0.00           C
ATOM     72  HG1 ARG A   5      64.380  74.500  92.580  1.00  0.00           H
ATOM     73  HG2 ARG A   5      64.900  72.790  92.220  1.00  0.00           H
ATOM     74  CD  ARG A   5      63.110  73.410  91.070  1.00  0.00           C
ATOM     75  HD1 ARG A   5      62.340  72.880  91.680  1.00  0.00           H
ATOM     76  HD2 ARG A   5      63.340  72.950  90.080  1.00  0.00           H
ATOM     77  NE  ARG A   5      62.620  74.810  90.820  1.00  0.00           N
ATOM     78  HE  ARG A   5      63.180  75.600  91.100  1.00  0.00           H
ATOM     79  CZ  ARG A   5      61.470  75.100  90.240  1.00  0.00           C
ATOM     80  NH1 ARG A   5      60.590  74.300  89.760  1.00  0.00           N
ATOM     81 HH11 ARG A   5      60.750  73.320  89.740  1.00  0.00           H
ATOM     82 HH12 ARG A   5      59.890  74.660  89.140  1.00  0.00           H
ATOM     83  NH2 ARG A   5      61.040  76.350  90.190  1.00  0.00           N
ATOM     84 HH21 ARG A   5      61.700  76.990  90.580  1.00  0.00           H
ATOM     85 HH22 ARG A   5      60.230  76.690  89.730  1.00  0.00           H
ATOM     86  C   ARG A   5      66.710  74.440  88.750  1.00  0.00           C
ATOM     87  O   ARG A   5      67.950  74.650  88.720  1.00  0.00           O
ATOM     88  N   HIS A   6      65.890  74.890  87.750  1.00  0.00           N
ATOM     89  HN  HIS A   6      64.960  74.550  87.590  1.00  0.00           H
ATOM     90  CA  HIS A   6      66.250  75.900  86.760  1.00  0.00           C
ATOM     91  HA  HIS A   6      67.280  76.190  86.920  1.00  0.00           H
ATOM     92  CB  HIS A   6      65.980  75.500  85.300  1.00  0.00           C
ATOM     93  HB1 HIS A   6      66.300  76.350  84.670  1.00  0.00           H
ATOM     94  HB2 HIS A   6      64.890  75.360  85.130  1.00  0.00           H
ATOM     95  ND1 HIS A   6      66.070  73.390  83.990  1.00  0.00           N
ATOM     96  CG  HIS A   6      66.660  74.180  84.940  1.00  0.00           C
ATOM     97  CE1 HIS A   6      66.950  72.390  83.850  1.00  0.00           C
ATOM     98  HE1 HIS A   6      66.880  71.500  83.230  1.00  0.00           H
ATOM     99  NE2 HIS A   6      67.910  72.510  84.720  1.00  0.00           N
ATOM    100  HE2 HIS A   6      68.700  71.900  84.760  1.00  0.00           H
ATOM    101  CD2 HIS A   6      67.740  73.600  85.500  1.00  0.00           C
ATOM    102  HD2 HIS A   6      68.400  73.910  86.300  1.00  0.00           H
ATOM    103  C   HIS A   6      65.460  77.190  87.040  1.00  0.00           C
ATOM    104  O   HIS A   6      64.240  77.110  87.080  1.00  0.00           O
ATOM    105  N   ASP A   7      66.090  78.410  87.120  1.00  0.00           N
ATOM    106  HN  ASP A   7      67.080  78.380  87.220  1.00  0.00           H
ATOM    107  CA  ASP A   7      65.290  79.620  87.300  1.00  0.00           C
ATOM    108  HA  ASP A   7      64.250  79.400  87.110  1.00  0.00           H
ATOM    109  CB  ASP A   7      65.370  80.180  88.750  1.00  0.00           C
ATOM    110  HB1 ASP A   7      66.460  80.310  88.950  1.00  0.00           H
ATOM    111  HB2 ASP A   7      64.970  79.460  89.490  1.00  0.00           H
ATOM    112  CG  ASP A   7      64.610  81.470  89.110  1.00  0.00           C
ATOM    113  OD1 ASP A   7      64.780  82.020  90.240  1.00  0.00           O
ATOM    114  OD2 ASP A   7      63.700  81.800  88.290  1.00  0.00           O
ATOM    115  C   ASP A   7      65.790  80.590  86.260  1.00  0.00           C
ATOM    116  O   ASP A   7      66.990  80.840  86.240  1.00  0.00           O
ATOM    117  N   SER A   8      64.910  81.280  85.590  1.00  0.00           N
ATOM    118  HN  SER A   8      63.950  81.060  85.750  1.00  0.00           H
ATOM    119  CA  SER A   8      65.090  82.400  84.690  1.00  0.00           C
ATOM    120  HA  SER A   8      66.080  82.290  84.260  1.00  0.00           H
ATOM    121  CB  SER A   8      64.040  82.370  83.540  1.00  0.00           C
ATOM    122  HB1 SER A   8      64.190  81.350  83.140  1.00  0.00           H
ATOM    123  HB2 SER A   8      64.360  83.020  82.690  1.00  0.00           H
ATOM    124  OG  SER A   8      62.700  82.550  83.980  1.00  0.00           O
ATOM    125  HG1 SER A   8      62.550  83.440  84.310  1.00  0.00           H
ATOM    126  C   SER A   8      64.980  83.780  85.350  1.00  0.00           C
ATOM    127  O   SER A   8      64.870  84.760  84.670  1.00  0.00           O
ATOM    128  N   GLY A   9      64.970  83.800  86.700  1.00  0.00           N
ATOM    129  HN  GLY A   9      64.820  82.900  87.110  1.00  0.00           H
ATOM    130  CA  GLY A   9      65.050  84.840  87.710  1.00  0.00           C
ATOM    131  HA1 GLY A   9      64.120  85.370  87.840  1.00  0.00           H
ATOM    132  HA2 GLY A   9      65.210  84.270  88.620  1.00  0.00           H
ATOM    133  C   GLY A   9      66.200  85.810  87.490  1.00  0.00           C
ATOM    134  O   GLY A   9      67.280  85.520  86.910  1.00  0.00           O
ATOM    135  N   TYR A  10      65.980  87.040  88.010  1.00  0.00           N
ATOM    136  HN  TYR A  10      65.110  87.330  88.390  1.00  0.00           H
ATOM    137  CA  TYR A  10      67.000  88.130  87.880  1.00  0.00           C
ATOM    138  HA  TYR A  10      67.450  87.970  86.910  1.00  0.00           H
ATOM    139  CB  TYR A  10      66.370  89.550  88.010  1.00  0.00           C
ATOM    140  HB1 TYR A  10      66.210  89.860  89.070  1.00  0.00           H
ATOM    141  HB2 TYR A  10      65.440  89.440  87.420  1.00  0.00           H
ATOM    142  CG  TYR A  10      67.200  90.600  87.300  1.00  0.00           C
ATOM    143  CD1 TYR A  10      67.130  90.770  85.880  1.00  0.00           C
ATOM    144  HD1 TYR A  10      66.350  90.290  85.310  1.00  0.00           H
ATOM    145  CE1 TYR A  10      67.990  91.690  85.260  1.00  0.00           C
ATOM    146  HE1 TYR A  10      67.830  92.070  84.260  1.00  0.00           H
ATOM    147  CZ  TYR A  10      68.880  92.400  86.130  1.00  0.00           C
ATOM    148  OH  TYR A  10      69.810  93.360  85.620  1.00  0.00           O
ATOM    149  HH  TYR A  10      69.870  94.110  86.210  1.00  0.00           H
ATOM    150  CD2 TYR A  10      67.970  91.460  88.080  1.00  0.00           C
ATOM    151  HD2 TYR A  10      68.130  91.300  89.140  1.00  0.00           H
ATOM    152  CE2 TYR A  10      68.860  92.330  87.460  1.00  0.00           C
ATOM    153  HE2 TYR A  10      69.570  92.850  88.080  1.00  0.00           H
ATOM    154  C   TYR A  10      68.000  88.010  89.000  1.00  0.00           C
ATOM    155  O   TYR A  10      69.110  88.500  88.960  1.00  0.00           O
ATOM    156  N   GLU A  11      67.590  87.260  90.080  1.00  0.00           N
ATOM    157  HN  GLU A  11      66.690  86.820  90.100  1.00  0.00           H
ATOM    158  CA  GLU A  11      68.320  87.350  91.330  1.00  0.00           C
ATOM    159  HA  GLU A  11      69.090  88.110  91.270  1.00  0.00           H
ATOM    160  CB  GLU A  11      67.400  87.560  92.560  1.00  0.00           C
ATOM    161  HB1 GLU A  11      68.130  87.470  93.390  1.00  0.00           H
ATOM    162  HB2 GLU A  11      66.700  86.690  92.550  1.00  0.00           H
ATOM    163  CG  GLU A  11      66.620  88.890  92.540  1.00  0.00           C
ATOM    164  HG1 GLU A  11      66.330  89.080  91.480  1.00  0.00           H
ATOM    165  HG2 GLU A  11      67.340  89.670  92.880  1.00  0.00           H
ATOM    166  CD  GLU A  11      65.460  88.890  93.560  1.00  0.00           C
ATOM    167  OE1 GLU A  11      65.270  89.920  94.300  1.00  0.00           O
ATOM    168  OE2 GLU A  11      64.810  87.860  93.630  1.00  0.00           O
ATOM    169  C   GLU A  11      68.950  86.010  91.580  1.00  0.00           C
ATOM    170  O   GLU A  11      69.350  85.660  92.690  1.00  0.00           O
ATOM    171  N   VAL A  12      69.170  85.190  90.530  1.00  0.00           N
ATOM    172  HN  VAL A  12      68.900  85.350  89.580  1.00  0.00           H
ATOM    173  CA  VAL A  12      69.800  83.920  90.680  1.00  0.00           C
ATOM    174  HA  VAL A  12      69.200  83.310  91.340  1.00  0.00           H
ATOM    175  CB  VAL A  12      69.780  83.160  89.350  1.00  0.00           C
ATOM    176  HB  VAL A  12      70.100  83.860  88.550  1.00  0.00           H
ATOM    177  CG1 VAL A  12      70.680  81.910  89.460  1.00  0.00           C
ATOM    178 HG11 VAL A  12      71.740  82.240  89.450  1.00  0.00           H
ATOM    179 HG12 VAL A  12      70.450  81.420  90.430  1.00  0.00           H
ATOM    180 HG13 VAL A  12      70.480  81.270  88.570  1.00  0.00           H
ATOM    181  CG2 VAL A  12      68.310  82.810  89.010  1.00  0.00           C
ATOM    182 HG21 VAL A  12      67.880  82.010  89.650  1.00  0.00           H
ATOM    183 HG22 VAL A  12      67.670  83.710  88.980  1.00  0.00           H
ATOM    184 HG23 VAL A  12      68.460  82.330  88.020  1.00  0.00           H
ATOM    185  C   VAL A  12      71.230  84.000  91.230  1.00  0.00           C
ATOM    186  O   VAL A  12      71.610  83.240  92.180  1.00  0.00           O
ATOM    187  N   HIS A  13      72.030  84.940  90.690  1.00  0.00           N
ATOM    188  HN  HIS A  13      71.870  85.470  89.870  1.00  0.00           H
ATOM    189  CA  HIS A  13      73.410  85.100  91.040  1.00  0.00           C
ATOM    190  HA  HIS A  13      73.520  84.680  92.040  1.00  0.00           H
ATOM    191  CB  HIS A  13      74.350  84.290  90.200  1.00  0.00           C
ATOM    192  HB1 HIS A  13      74.310  84.640  89.140  1.00  0.00           H
ATOM    193  HB2 HIS A  13      74.060  83.220  90.170  1.00  0.00           H
ATOM    194  ND1 HIS A  13      76.010  84.070  92.040  1.00  0.00           N
ATOM    195  CG  HIS A  13      75.730  84.350  90.700  1.00  0.00           C
ATOM    196  CE1 HIS A  13      77.250  84.340  92.140  1.00  0.00           C
ATOM    197  HE1 HIS A  13      77.940  84.050  92.930  1.00  0.00           H
ATOM    198  NE2 HIS A  13      77.810  84.740  90.940  1.00  0.00           N
ATOM    199  HE2 HIS A  13      78.710  85.160  90.880  1.00  0.00           H
ATOM    200  CD2 HIS A  13      76.830  84.780  90.030  1.00  0.00           C
ATOM    201  HD2 HIS A  13      76.970  85.010  88.980  1.00  0.00           H
ATOM    202  C   HIS A  13      73.750  86.600  91.130  1.00  0.00           C
ATOM    203  O   HIS A  13      72.970  87.450  90.710  1.00  0.00           O
ATOM    204  N   HIS A  14      74.940  86.870  91.720  1.00  0.00           N
ATOM    205  HN  HIS A  14      75.540  86.100  91.920  1.00  0.00           H
ATOM    206  CA  HIS A  14      75.440  88.170  92.200  1.00  0.00           C
ATOM    207  HA  HIS A  14      75.630  88.880  91.410  1.00  0.00           H
ATOM    208  CB  HIS A  14      74.470  88.630  93.310  1.00  0.00           C
ATOM    209  HB1 HIS A  14      74.270  87.910  94.140  1.00  0.00           H
ATOM    210  HB2 HIS A  14      73.520  88.780  92.760  1.00  0.00           H
ATOM    211  ND1 HIS A  14      74.960  91.030  93.400  1.00  0.00           N
ATOM    212  CG  HIS A  14      74.690  89.880  94.000  1.00  0.00           C
ATOM    213  CE1 HIS A  14      75.240  91.880  94.370  1.00  0.00           C
ATOM    214  HE1 HIS A  14      75.530  92.910  94.190  1.00  0.00           H
ATOM    215  NE2 HIS A  14      75.090  91.310  95.590  1.00  0.00           N
ATOM    216  HE2 HIS A  14      75.150  91.650  96.530  1.00  0.00           H
ATOM    217  CD2 HIS A  14      74.730  90.000  95.310  1.00  0.00           C
ATOM    218  HD2 HIS A  14      74.410  89.270  96.050  1.00  0.00           H
ATOM    219  C   HIS A  14      76.730  87.970  92.870  1.00  0.00           C
ATOM    220  O   HIS A  14      76.900  87.190  93.810  1.00  0.00           O
ATOM    221  N   GLN A  15      77.800  88.750  92.490  1.00  0.00           N
ATOM    222  HN  GLN A  15      77.800  89.380  91.710  1.00  0.00           H
ATOM    223  CA  GLN A  15      79.100  88.690  93.150  1.00  0.00           C
ATOM    224  HA  GLN A  15      79.020  88.560  94.220  1.00  0.00           H
ATOM    225  CB  GLN A  15      79.970  87.500  92.590  1.00  0.00           C
ATOM    226  HB1 GLN A  15      80.060  87.540  91.490  1.00  0.00           H
ATOM    227  HB2 GLN A  15      79.480  86.550  92.890  1.00  0.00           H
ATOM    228  CG  GLN A  15      81.450  87.420  93.060  1.00  0.00           C
ATOM    229  HG1 GLN A  15      82.000  88.330  92.760  1.00  0.00           H
ATOM    230  HG2 GLN A  15      81.840  86.480  92.620  1.00  0.00           H
ATOM    231  CD  GLN A  15      81.560  87.320  94.570  1.00  0.00           C
ATOM    232  OE1 GLN A  15      81.020  88.140  95.370  1.00  0.00           O
ATOM    233  NE2 GLN A  15      82.290  86.280  95.040  1.00  0.00           N
ATOM    234 HE21 GLN A  15      82.550  85.550  94.410  1.00  0.00           H
ATOM    235 HE22 GLN A  15      82.750  86.290  95.930  1.00  0.00           H
ATOM    236  C   GLN A  15      79.840  90.000  92.890  1.00  0.00           C
ATOM    237  O   GLN A  15      79.580  90.650  91.870  1.00  0.00           O
ATOM    238  N   LYS A  16      80.740  90.480  93.820  1.00  0.00           N
ATOM    239  HN  LYS A  16      80.950  90.060  94.700  1.00  0.00           H
ATOM    240  CA  LYS A  16      81.310  91.770  93.750  1.00  0.00           C
ATOM    241  HA  LYS A  16      81.700  91.920  92.750  1.00  0.00           H
ATOM    242  CB  LYS A  16      80.320  92.850  94.210  1.00  0.00           C
ATOM    243  HB1 LYS A  16      79.510  92.980  93.460  1.00  0.00           H
ATOM    244  HB2 LYS A  16      80.780  93.860  94.140  1.00  0.00           H
ATOM    245  CG  LYS A  16      79.450  92.750  95.550  1.00  0.00           C
ATOM    246  HG1 LYS A  16      78.740  91.900  95.430  1.00  0.00           H
ATOM    247  HG2 LYS A  16      78.880  93.690  95.640  1.00  0.00           H
ATOM    248  CD  LYS A  16      80.210  92.590  96.890  1.00  0.00           C
ATOM    249  HD1 LYS A  16      80.710  91.610  96.730  1.00  0.00           H
ATOM    250  HD2 LYS A  16      81.030  93.340  96.850  1.00  0.00           H
ATOM    251  CE  LYS A  16      79.420  92.680  98.270  1.00  0.00           C
ATOM    252  HE1 LYS A  16      79.250  93.740  98.570  1.00  0.00           H
ATOM    253  HE2 LYS A  16      80.060  92.170  99.010  1.00  0.00           H
ATOM    254  NZ  LYS A  16      78.090  92.020  98.200  1.00  0.00           N
ATOM    255  HZ1 LYS A  16      77.560  92.430  97.410  1.00  0.00           H
ATOM    256  HZ2 LYS A  16      78.160  91.000  97.990  1.00  0.00           H
ATOM    257  HZ3 LYS A  16      77.590  92.040  99.110  1.00  0.00           H
ATOM    258  C   LYS A  16      82.510  91.840  94.640  1.00  0.00           C
ATOM    259  O   LYS A  16      82.790  91.060  95.550  1.00  0.00           O
ATOM    260  N   LEU A  17      83.330  92.880  94.350  1.00  0.00           N
ATOM    261  HN  LEU A  17      82.960  93.470  93.640  1.00  0.00           H
ATOM    262  CA  LEU A  17      84.460  93.280  95.060  1.00  0.00           C
ATOM    263  HA  LEU A  17      84.920  92.380  95.450  1.00  0.00           H
ATOM    264  CB  LEU A  17      85.390  94.000  94.080  1.00  0.00           C
ATOM    265  HB1 LEU A  17      86.220  94.520  94.590  1.00  0.00           H
ATOM    266  HB2 LEU A  17      84.720  94.730  93.570  1.00  0.00           H
ATOM    267  CG  LEU A  17      86.170  93.180  92.960  1.00  0.00           C
ATOM    268  HG  LEU A  17      85.360  92.560  92.510  1.00  0.00           H
ATOM    269  CD1 LEU A  17      86.720  94.140  91.970  1.00  0.00           C
ATOM    270 HD11 LEU A  17      87.410  94.810  92.520  1.00  0.00           H
ATOM    271 HD12 LEU A  17      87.300  93.650  91.160  1.00  0.00           H
ATOM    272 HD13 LEU A  17      85.900  94.710  91.480  1.00  0.00           H
ATOM    273  CD2 LEU A  17      87.260  92.300  93.610  1.00  0.00           C
ATOM    274 HD21 LEU A  17      86.960  91.230  93.600  1.00  0.00           H
ATOM    275 HD22 LEU A  17      88.180  92.440  93.020  1.00  0.00           H
ATOM    276 HD23 LEU A  17      87.390  92.580  94.680  1.00  0.00           H
ATOM    277  C   LEU A  17      83.990  94.220  96.140  1.00  0.00           C
ATOM    278  O   LEU A  17      83.080  95.010  95.950  1.00  0.00           O
ATOM    279  N   VAL A  18      84.620  94.200  97.320  1.00  0.00           N
ATOM    280  HN  VAL A  18      85.470  93.710  97.480  1.00  0.00           H
ATOM    281  CA  VAL A  18      84.170  94.900  98.510  1.00  0.00           C
ATOM    282  HA  VAL A  18      83.230  95.420  98.370  1.00  0.00           H
ATOM    283  CB  VAL A  18      83.830  94.070  99.730  1.00  0.00           C
ATOM    284  HB  VAL A  18      84.770  93.700 100.190  1.00  0.00           H
ATOM    285  CG1 VAL A  18      82.960  94.960 100.700  1.00  0.00           C
ATOM    286 HG11 VAL A  18      82.000  95.070 100.150  1.00  0.00           H
ATOM    287 HG12 VAL A  18      82.820  94.330 101.600  1.00  0.00           H
ATOM    288 HG13 VAL A  18      83.540  95.890 100.870  1.00  0.00           H
ATOM    289  CG2 VAL A  18      82.970  92.820  99.420  1.00  0.00           C
ATOM    290 HG21 VAL A  18      82.080  93.140  98.840  1.00  0.00           H
ATOM    291 HG22 VAL A  18      83.580  92.120  98.800  1.00  0.00           H
ATOM    292 HG23 VAL A  18      82.590  92.240 100.280  1.00  0.00           H
ATOM    293  C   VAL A  18      85.240  95.950  98.730  1.00  0.00           C
ATOM    294  O   VAL A  18      86.360  95.650  99.170  1.00  0.00           O
ATOM    295  N   PHE A  19      84.860  97.220  98.480  1.00  0.00           N
ATOM    296  HN  PHE A  19      83.930  97.350  98.140  1.00  0.00           H
ATOM    297  CA  PHE A  19      85.740  98.310  98.650  1.00  0.00           C
ATOM    298  HA  PHE A  19      86.700  98.030  99.040  1.00  0.00           H
ATOM    299  CB  PHE A  19      85.960  98.890  97.320  1.00  0.00           C
ATOM    300  HB1 PHE A  19      84.940  99.200  97.040  1.00  0.00           H
ATOM    301  HB2 PHE A  19      86.160  98.230  96.450  1.00  0.00           H
ATOM    302  CG  PHE A  19      86.890 100.120  97.290  1.00  0.00           C
ATOM    303  CD1 PHE A  19      88.160  99.940  97.780  1.00  0.00           C
ATOM    304  HD1 PHE A  19      88.450  99.090  98.380  1.00  0.00           H
ATOM    305  CE1 PHE A  19      89.220 100.840  97.620  1.00  0.00           C
ATOM    306  HE1 PHE A  19      90.240 100.580  97.870  1.00  0.00           H
ATOM    307  CZ  PHE A  19      89.030 101.970  96.810  1.00  0.00           C
ATOM    308  HZ  PHE A  19      89.880 102.490  96.400  1.00  0.00           H
ATOM    309  CD2 PHE A  19      86.630 101.260  96.570  1.00  0.00           C
ATOM    310  HD2 PHE A  19      85.690 101.400  96.070  1.00  0.00           H
ATOM    311  CE2 PHE A  19      87.720 102.100  96.280  1.00  0.00           C
ATOM    312  HE2 PHE A  19      87.510 102.850  95.530  1.00  0.00           H
ATOM    313  C   PHE A  19      85.180  99.200  99.730  1.00  0.00           C
ATOM    314  O   PHE A  19      84.030  99.650  99.660  1.00  0.00           O
ATOM    315  N   PHE A  20      85.960  99.510 100.830  1.00  0.00           N
ATOM    316  HN  PHE A  20      86.850  99.070 100.740  1.00  0.00           H
ATOM    317  CA  PHE A  20      85.460 100.190 102.050  1.00  0.00           C
ATOM    318  HA  PHE A  20      86.320 100.160 102.700  1.00  0.00           H
ATOM    319  CB  PHE A  20      85.290 101.720 101.980  1.00  0.00           C
ATOM    320  HB1 PHE A  20      85.020 102.310 102.880  1.00  0.00           H
ATOM    321  HB2 PHE A  20      84.490 101.980 101.250  1.00  0.00           H
ATOM    322  CG  PHE A  20      86.580 102.310 101.450  1.00  0.00           C
ATOM    323  CD1 PHE A  20      87.690 102.610 102.350  1.00  0.00           C
ATOM    324  HD1 PHE A  20      87.650 102.480 103.420  1.00  0.00           H
ATOM    325  CE1 PHE A  20      88.810 103.330 101.950  1.00  0.00           C
ATOM    326  HE1 PHE A  20      89.640 103.470 102.620  1.00  0.00           H
ATOM    327  CZ  PHE A  20      89.010 103.650 100.630  1.00  0.00           C
ATOM    328  HZ  PHE A  20      90.000 103.910 100.310  1.00  0.00           H
ATOM    329  CD2 PHE A  20      86.790 102.770 100.130  1.00  0.00           C
ATOM    330  HD2 PHE A  20      86.000 102.770  99.390  1.00  0.00           H
ATOM    331  CE2 PHE A  20      88.010 103.360  99.700  1.00  0.00           C
ATOM    332  HE2 PHE A  20      88.130 103.630  98.660  1.00  0.00           H
ATOM    333  C   PHE A  20      84.390  99.530 102.910  1.00  0.00           C
ATOM    334  O   PHE A  20      83.440  98.880 102.460  1.00  0.00           O
ATOM    335  N   ALA A  21      84.590  99.640 104.250  1.00  0.00           N
ATOM    336  HN  ALA A  21      85.320 100.180 104.670  1.00  0.00           H
ATOM    337  CA  ALA A  21      83.660  99.130 105.220  1.00  0.00           C
ATOM    338  HA  ALA A  21      83.080  98.350 104.750  1.00  0.00           H
ATOM    339  CB  ALA A  21      84.440  98.500 106.360  1.00  0.00           C
ATOM    340  HB1 ALA A  21      85.060  97.620 106.100  1.00  0.00           H
ATOM    341  HB2 ALA A  21      85.060  99.270 106.860  1.00  0.00           H
ATOM    342  HB3 ALA A  21      83.890  98.150 107.270  1.00  0.00           H
ATOM    343  C   ALA A  21      82.620 100.090 105.850  1.00  0.00           C
ATOM    344  O   ALA A  21      81.600  99.730 106.410  1.00  0.00           O
ATOM    345  N   GLU A  22      82.990 101.370 105.780  1.00  0.00           N
ATOM    346  HN  GLU A  22      83.870 101.470 105.320  1.00  0.00           H
ATOM    347  CA  GLU A  22      82.380 102.520 106.330  1.00  0.00           C
ATOM    348  HA  GLU A  22      81.310 102.360 106.330  1.00  0.00           H
ATOM    349  CB  GLU A  22      83.020 102.740 107.710  1.00  0.00           C
ATOM    350  HB1 GLU A  22      83.220 103.800 107.980  1.00  0.00           H
ATOM    351  HB2 GLU A  22      84.000 102.210 107.760  1.00  0.00           H
ATOM    352  CG  GLU A  22      82.120 102.310 108.970  1.00  0.00           C
ATOM    353  HG1 GLU A  22      82.770 102.250 109.860  1.00  0.00           H
ATOM    354  HG2 GLU A  22      81.600 101.330 108.870  1.00  0.00           H
ATOM    355  CD  GLU A  22      81.080 103.330 109.290  1.00  0.00           C
ATOM    356  OE1 GLU A  22      80.540 103.220 110.430  1.00  0.00           O
ATOM    357  OE2 GLU A  22      80.850 104.300 108.470  1.00  0.00           O
ATOM    358  C   GLU A  22      82.610 103.780 105.490  1.00  0.00           C
ATOM    359  O   GLU A  22      83.410 103.770 104.570  1.00  0.00           O
ATOM    360  N   ASP A  23      81.930 104.920 105.760  1.00  0.00           N
ATOM    361  HN  ASP A  23      81.340 104.990 106.560  1.00  0.00           H
ATOM    362  CA  ASP A  23      82.240 106.210 105.140  1.00  0.00           C
ATOM    363  HA  ASP A  23      82.080 106.070 104.080  1.00  0.00           H
ATOM    364  CB  ASP A  23      81.260 107.250 105.700  1.00  0.00           C
ATOM    365  HB1 ASP A  23      81.540 107.700 106.680  1.00  0.00           H
ATOM    366  HB2 ASP A  23      80.240 106.840 105.900  1.00  0.00           H
ATOM    367  CG  ASP A  23      81.030 108.340 104.640  1.00  0.00           C
ATOM    368  OD1 ASP A  23      81.090 108.030 103.420  1.00  0.00           O
ATOM    369  OD2 ASP A  23      80.560 109.430 105.100  1.00  0.00           O
ATOM    370  C   ASP A  23      83.740 106.610 105.280  1.00  0.00           C
ATOM    371  O   ASP A  23      84.250 106.680 106.410  1.00  0.00           O
ATOM    372  N   VAL A  24      84.500 106.800 104.190  1.00  0.00           N
ATOM    373  HN  VAL A  24      84.180 106.750 103.240  1.00  0.00           H
ATOM    374  CA  VAL A  24      85.860 107.230 104.240  1.00  0.00           C
ATOM    375  HA  VAL A  24      86.310 106.690 105.060  1.00  0.00           H
ATOM    376  CB  VAL A  24      86.490 106.870 102.840  1.00  0.00           C
ATOM    377  HB  VAL A  24      85.950 107.440 102.060  1.00  0.00           H
ATOM    378  CG1 VAL A  24      88.020 107.020 102.980  1.00  0.00           C
ATOM    379 HG11 VAL A  24      88.390 108.070 103.040  1.00  0.00           H
ATOM    380 HG12 VAL A  24      88.310 106.600 103.960  1.00  0.00           H
ATOM    381 HG13 VAL A  24      88.580 106.370 102.270  1.00  0.00           H
ATOM    382  CG2 VAL A  24      86.210 105.400 102.340  1.00  0.00           C
ATOM    383 HG21 VAL A  24      86.630 104.760 103.140  1.00  0.00           H
ATOM    384 HG22 VAL A  24      85.130 105.140 102.230  1.00  0.00           H
ATOM    385 HG23 VAL A  24      86.680 105.210 101.350  1.00  0.00           H
ATOM    386  C   VAL A  24      86.180 108.720 104.500  1.00  0.00           C
ATOM    387  O   VAL A  24      85.490 109.610 104.010  1.00  0.00           O
ATOM    388  N   GLY A  25      87.170 108.990 105.400  1.00  0.00           N
ATOM    389  HN  GLY A  25      87.820 108.350 105.810  1.00  0.00           H
ATOM    390  CA  GLY A  25      87.310 110.330 105.970  1.00  0.00           C
ATOM    391  HA1 GLY A  25      86.340 110.730 106.240  1.00  0.00           H
ATOM    392  HA2 GLY A  25      88.010 110.280 106.790  1.00  0.00           H
ATOM    393  C   GLY A  25      87.870 111.290 105.010  1.00  0.00           C
ATOM    394  O   GLY A  25      87.290 112.260 104.670  1.00  0.00           O
ATOM    395  N   SER A  26      88.970 111.070 104.330  1.00  0.00           N
ATOM    396  HN  SER A  26      89.520 110.240 104.430  1.00  0.00           H
ATOM    397  CA  SER A  26      89.440 111.870 103.190  1.00  0.00           C
ATOM    398  HA  SER A  26      88.600 112.380 102.730  1.00  0.00           H
ATOM    399  CB  SER A  26      90.570 112.840 103.630  1.00  0.00           C
ATOM    400  HB1 SER A  26      91.020 113.250 102.700  1.00  0.00           H
ATOM    401  HB2 SER A  26      91.270 112.260 104.260  1.00  0.00           H
ATOM    402  OG  SER A  26      89.970 113.850 104.510  1.00  0.00           O
ATOM    403  HG1 SER A  26      90.190 113.550 105.400  1.00  0.00           H
ATOM    404  C   SER A  26      89.950 110.830 102.180  1.00  0.00           C
ATOM    405  O   SER A  26      90.850 109.990 102.440  1.00  0.00           O
ATOM    406  N   ASN A  27      89.350 110.780 100.990  1.00  0.00           N
ATOM    407  HN  ASN A  27      88.560 111.380 100.880  1.00  0.00           H
ATOM    408  CA  ASN A  27      89.550 109.770 100.000  1.00  0.00           C
ATOM    409  HA  ASN A  27      90.390 109.230 100.400  1.00  0.00           H
ATOM    410  CB  ASN A  27      88.180 108.960  99.830  1.00  0.00           C
ATOM    411  HB1 ASN A  27      87.460 109.540  99.220  1.00  0.00           H
ATOM    412  HB2 ASN A  27      87.800 108.810 100.870  1.00  0.00           H
ATOM    413  CG  ASN A  27      88.550 107.630  99.180  1.00  0.00           C
ATOM    414  OD1 ASN A  27      89.660 107.130  99.490  1.00  0.00           O
ATOM    415  ND2 ASN A  27      87.590 107.170  98.330  1.00  0.00           N
ATOM    416 HD21 ASN A  27      86.640 107.370  98.570  1.00  0.00           H
ATOM    417 HD22 ASN A  27      87.740 106.540  97.570  1.00  0.00           H
ATOM    418  C   ASN A  27      90.110 110.460  98.690  1.00  0.00           C
ATOM    419  O   ASN A  27      89.460 111.460  98.280  1.00  0.00           O
ATOM    420  N   LYS A  28      91.220 109.920  98.190  1.00  0.00           N
ATOM    421  HN  LYS A  28      91.650 109.100  98.570  1.00  0.00           H
ATOM    422  CA  LYS A  28      92.010 110.340  97.050  1.00  0.00           C
ATOM    423  HA  LYS A  28      91.350 110.760  96.310  1.00  0.00           H
ATOM    424  CB  LYS A  28      92.970 111.490  97.470  1.00  0.00           C
ATOM    425  HB1 LYS A  28      93.770 111.050  98.120  1.00  0.00           H
ATOM    426  HB2 LYS A  28      92.330 112.260  97.940  1.00  0.00           H
ATOM    427  CG  LYS A  28      93.830 112.110  96.300  1.00  0.00           C
ATOM    428  HG1 LYS A  28      94.460 111.290  95.890  1.00  0.00           H
ATOM    429  HG2 LYS A  28      94.590 112.750  96.790  1.00  0.00           H
ATOM    430  CD  LYS A  28      93.090 112.890  95.250  1.00  0.00           C
ATOM    431  HD1 LYS A  28      92.300 112.230  94.820  1.00  0.00           H
ATOM    432  HD2 LYS A  28      92.610 113.700  95.840  1.00  0.00           H
ATOM    433  CE  LYS A  28      94.050 113.460  94.220  1.00  0.00           C
ATOM    434  HE1 LYS A  28      94.580 112.680  93.630  1.00  0.00           H
ATOM    435  HE2 LYS A  28      94.780 114.070  94.800  1.00  0.00           H
ATOM    436  NZ  LYS A  28      93.240 114.260  93.350  1.00  0.00           N
ATOM    437  HZ1 LYS A  28      92.400 113.730  93.040  1.00  0.00           H
ATOM    438  HZ2 LYS A  28      92.910 115.100  93.850  1.00  0.00           H
ATOM    439  HZ3 LYS A  28      93.820 114.530  92.530  1.00  0.00           H
ATOM    440  C   LYS A  28      92.780 109.190  96.390  1.00  0.00           C
ATOM    441  O   LYS A  28      93.150 108.230  97.080  1.00  0.00           O
ATOM    442  N   GLY A  29      92.860 109.170  95.040  1.00  0.00           N
ATOM    443  HN  GLY A  29      92.410 109.930  94.570  1.00  0.00           H
ATOM    444  CA  GLY A  29      93.460 108.130  94.210  1.00  0.00           C
ATOM    445  HA1 GLY A  29      93.320 108.280  93.160  1.00  0.00           H
ATOM    446  HA2 GLY A  29      94.490 107.940  94.510  1.00  0.00           H
ATOM    447  C   GLY A  29      92.850 106.730  94.510  1.00  0.00           C
ATOM    448  O   GLY A  29      93.570 105.730  94.480  1.00  0.00           O
ATOM    449  N   ALA A  30      91.500 106.540  94.530  1.00  0.00           N
ATOM    450  HN  ALA A  30      90.870 107.290  94.390  1.00  0.00           H
ATOM    451  CA  ALA A  30      90.850 105.270  94.820  1.00  0.00           C
ATOM    452  HA  ALA A  30      91.650 104.680  95.230  1.00  0.00           H
ATOM    453  CB  ALA A  30      89.820 105.460  95.950  1.00  0.00           C
ATOM    454  HB1 ALA A  30      89.010 106.150  95.640  1.00  0.00           H
ATOM    455  HB2 ALA A  30      89.250 104.520  96.150  1.00  0.00           H
ATOM    456  HB3 ALA A  30      90.340 105.870  96.840  1.00  0.00           H
ATOM    457  C   ALA A  30      90.270 104.630  93.570  1.00  0.00           C
ATOM    458  O   ALA A  30      89.250 105.050  92.950  1.00  0.00           O
ATOM    459  N   ILE A  31      90.920 103.560  93.140  1.00  0.00           N
ATOM    460  HN  ILE A  31      91.690 103.200  93.670  1.00  0.00           H
ATOM    461  CA  ILE A  31      90.710 102.970  91.830  1.00  0.00           C
ATOM    462  HA  ILE A  31      90.100 103.610  91.210  1.00  0.00           H
ATOM    463  CB  ILE A  31      92.070 102.900  91.150  1.00  0.00           C
ATOM    464  HB  ILE A  31      92.700 102.240  91.780  1.00  0.00           H
ATOM    465  CG2 ILE A  31      91.990 102.210  89.730  1.00  0.00           C
ATOM    466 HG21 ILE A  31      91.670 101.150  89.800  1.00  0.00           H
ATOM    467 HG22 ILE A  31      91.300 102.800  89.090  1.00  0.00           H
ATOM    468 HG23 ILE A  31      92.970 102.260  89.220  1.00  0.00           H
ATOM    469  CG1 ILE A  31      92.760 104.310  91.120  1.00  0.00           C
ATOM    470 HG11 ILE A  31      93.750 104.150  90.650  1.00  0.00           H
ATOM    471 HG12 ILE A  31      93.010 104.680  92.140  1.00  0.00           H
ATOM    472  CD  ILE A  31      91.990 105.470  90.480  1.00  0.00           C
ATOM    473  HD1 ILE A  31      92.410 106.490  90.650  1.00  0.00           H
ATOM    474  HD2 ILE A  31      91.920 105.360  89.380  1.00  0.00           H
ATOM    475  HD3 ILE A  31      90.960 105.590  90.870  1.00  0.00           H
ATOM    476  C   ILE A  31      90.070 101.610  91.980  1.00  0.00           C
ATOM    477  O   ILE A  31      90.660 100.770  92.620  1.00  0.00           O
ATOM    478  N   ILE A  32      88.870 101.460  91.420  1.00  0.00           N
ATOM    479  HN  ILE A  32      88.520 102.140  90.780  1.00  0.00           H
ATOM    480  CA  ILE A  32      88.090 100.250  91.550  1.00  0.00           C
ATOM    481  HA  ILE A  32      88.830  99.500  91.790  1.00  0.00           H
ATOM    482  CB  ILE A  32      86.940 100.370  92.570  1.00  0.00           C
ATOM    483  HB  ILE A  32      87.350 100.460  93.600  1.00  0.00           H
ATOM    484  CG2 ILE A  32      86.190 101.770  92.240  1.00  0.00           C
ATOM    485 HG21 ILE A  32      86.900 102.600  92.450  1.00  0.00           H
ATOM    486 HG22 ILE A  32      86.090 101.970  91.150  1.00  0.00           H
ATOM    487 HG23 ILE A  32      85.290 101.750  92.890  1.00  0.00           H
ATOM    488  CG1 ILE A  32      85.960  99.240  92.540  1.00  0.00           C
ATOM    489 HG11 ILE A  32      85.430  99.300  91.570  1.00  0.00           H
ATOM    490 HG12 ILE A  32      85.160  99.370  93.300  1.00  0.00           H
ATOM    491  CD  ILE A  32      86.550  97.800  92.690  1.00  0.00           C
ATOM    492  HD1 ILE A  32      86.100  96.990  92.070  1.00  0.00           H
ATOM    493  HD2 ILE A  32      87.620  97.860  92.370  1.00  0.00           H
ATOM    494  HD3 ILE A  32      86.590  97.480  93.750  1.00  0.00           H
ATOM    495  C   ILE A  32      87.610  99.890  90.150  1.00  0.00           C
ATOM    496  O   ILE A  32      87.150 100.740  89.430  1.00  0.00           O
ATOM    497  N   GLY A  33      87.750  98.610  89.700  1.00  0.00           N
ATOM    498  HN  GLY A  33      88.340  97.970  90.200  1.00  0.00           H
ATOM    499  CA  GLY A  33      87.390  98.250  88.280  1.00  0.00           C
ATOM    500  HA1 GLY A  33      86.420  98.550  87.910  1.00  0.00           H
ATOM    501  HA2 GLY A  33      88.170  98.520  87.590  1.00  0.00           H
ATOM    502  C   GLY A  33      87.430  96.730  88.320  1.00  0.00           C
ATOM    503  O   GLY A  33      88.100  96.060  89.160  1.00  0.00           O
ATOM    504  N   LEU A  34      86.710  96.090  87.350  1.00  0.00           N
ATOM    505  HN  LEU A  34      85.970  96.550  86.870  1.00  0.00           H
ATOM    506  CA  LEU A  34      86.890  94.640  87.330  1.00  0.00           C
ATOM    507  HA  LEU A  34      86.750  94.240  88.320  1.00  0.00           H
ATOM    508  CB  LEU A  34      85.810  94.040  86.410  1.00  0.00           C
ATOM    509  HB1 LEU A  34      86.090  93.000  86.130  1.00  0.00           H
ATOM    510  HB2 LEU A  34      85.760  94.660  85.490  1.00  0.00           H
ATOM    511  CG  LEU A  34      84.370  93.920  86.930  1.00  0.00           C
ATOM    512  HG  LEU A  34      84.050  94.970  87.140  1.00  0.00           H
ATOM    513  CD1 LEU A  34      83.480  93.360  85.810  1.00  0.00           C
ATOM    514 HD11 LEU A  34      83.510  93.870  84.820  1.00  0.00           H
ATOM    515 HD12 LEU A  34      83.800  92.320  85.580  1.00  0.00           H
ATOM    516 HD13 LEU A  34      82.420  93.300  86.150  1.00  0.00           H
ATOM    517  CD2 LEU A  34      84.190  93.200  88.290  1.00  0.00           C
ATOM    518 HD21 LEU A  34      84.950  93.510  89.030  1.00  0.00           H
ATOM    519 HD22 LEU A  34      83.150  93.370  88.650  1.00  0.00           H
ATOM    520 HD23 LEU A  34      84.260  92.100  88.130  1.00  0.00           H
ATOM    521  C   LEU A  34      88.270  94.270  86.930  1.00  0.00           C
ATOM    522  O   LEU A  34      88.950  93.420  87.540  1.00  0.00           O
ATOM    523  N   MET A  35      88.840  94.930  85.830  1.00  0.00           N
ATOM    524  HN  MET A  35      88.270  95.420  85.170  1.00  0.00           H
ATOM    525  CA  MET A  35      90.200  94.890  85.470  1.00  0.00           C
ATOM    526  HA  MET A  35      90.740  94.230  86.140  1.00  0.00           H
ATOM    527  CB  MET A  35      90.540  94.260  84.130  1.00  0.00           C
ATOM    528  HB1 MET A  35      91.620  94.450  83.940  1.00  0.00           H
ATOM    529  HB2 MET A  35      89.900  94.670  83.330  1.00  0.00           H
ATOM    530  CG  MET A  35      90.220  92.790  83.990  1.00  0.00           C
ATOM    531  HG1 MET A  35      89.120  92.650  83.940  1.00  0.00           H
ATOM    532  HG2 MET A  35      90.490  92.190  84.880  1.00  0.00           H
ATOM    533  SD  MET A  35      91.070  92.160  82.480  1.00  0.00           S
ATOM    534  CE  MET A  35      90.320  90.500  82.530  1.00  0.00           C
ATOM    535  HE1 MET A  35      89.210  90.450  82.560  1.00  0.00           H
ATOM    536  HE2 MET A  35      90.600  89.930  81.610  1.00  0.00           H
ATOM    537  HE3 MET A  35      90.650  90.000  83.470  1.00  0.00           H
ATOM    538  C   MET A  35      90.760  96.320  85.530  1.00  0.00           C
ATOM    539  O   MET A  35      90.170  97.240  85.070  1.00  0.00           O
ATOM    540  N   VAL A  36      92.000  96.480  86.080  1.00  0.00           N
ATOM    541  HN  VAL A  36      92.490  95.700  86.470  1.00  0.00           H
ATOM    542  CA  VAL A  36      92.590  97.760  86.210  1.00  0.00           C
ATOM    543  HA  VAL A  36      91.870  98.530  85.950  1.00  0.00           H
ATOM    544  CB  VAL A  36      92.820  98.110  87.680  1.00  0.00           C
ATOM    545  HB  VAL A  36      93.520  97.360  88.090  1.00  0.00           H
ATOM    546  CG1 VAL A  36      93.500  99.480  87.840  1.00  0.00           C
ATOM    547 HG11 VAL A  36      94.400  99.590  87.190  1.00  0.00           H
ATOM    548 HG12 VAL A  36      92.740 100.240  87.580  1.00  0.00           H
ATOM    549 HG13 VAL A  36      93.830  99.600  88.900  1.00  0.00           H
ATOM    550  CG2 VAL A  36      91.520  97.950  88.560  1.00  0.00           C
ATOM    551 HG21 VAL A  36      91.730  98.100  89.640  1.00  0.00           H
ATOM    552 HG22 VAL A  36      90.730  98.580  88.110  1.00  0.00           H
ATOM    553 HG23 VAL A  36      91.150  96.930  88.320  1.00  0.00           H
ATOM    554  C   VAL A  36      93.820  97.710  85.360  1.00  0.00           C
ATOM    555  O   VAL A  36      94.800  96.980  85.530  1.00  0.00           O
ATOM    556  N   GLY A  37      93.810  98.550  84.390  1.00  0.00           N
ATOM    557  HN  GLY A  37      93.010  99.090  84.130  1.00  0.00           H
ATOM    558  CA  GLY A  37      94.960  98.960  83.490  1.00  0.00           C
ATOM    559  HA1 GLY A  37      95.260  98.120  82.890  1.00  0.00           H
ATOM    560  HA2 GLY A  37      94.510  99.720  82.870  1.00  0.00           H
ATOM    561  C   GLY A  37      96.170  99.470  84.230  1.00  0.00           C
ATOM    562  O   GLY A  37      96.090  99.970  85.350  1.00  0.00           O
ATOM    563  N   GLY A  38      97.340  99.480  83.590  1.00  0.00           N
ATOM    564  HN  GLY A  38      97.330  99.200  82.640  1.00  0.00           H
ATOM    565  CA  GLY A  38      98.450 100.260  84.110  1.00  0.00           C
ATOM    566  HA1 GLY A  38      98.450 100.180  85.180  1.00  0.00           H
ATOM    567  HA2 GLY A  38      99.350  99.910  83.620  1.00  0.00           H
ATOM    568  C   GLY A  38      98.350 101.780  83.940  1.00  0.00           C
ATOM    569  O   GLY A  38      98.130 102.210  82.830  1.00  0.00           O
ATOM    570  N   VAL A  39      98.460 102.600  85.030  1.00  0.00           N
ATOM    571  HN  VAL A  39      98.890 102.330  85.890  1.00  0.00           H
ATOM    572  CA  VAL A  39      98.000 104.000  85.120  1.00  0.00           C
ATOM    573  HA  VAL A  39      98.310 104.490  84.210  1.00  0.00           H
ATOM    574  CB  VAL A  39      96.470 104.100  85.460  1.00  0.00           C
ATOM    575  HB  VAL A  39      96.020 103.500  84.640  1.00  0.00           H
ATOM    576  CG1 VAL A  39      96.020 103.350  86.800  1.00  0.00           C
ATOM    577 HG11 VAL A  39      94.950 103.590  87.030  1.00  0.00           H
ATOM    578 HG12 VAL A  39      96.130 102.250  86.730  1.00  0.00           H
ATOM    579 HG13 VAL A  39      96.700 103.780  87.570  1.00  0.00           H
ATOM    580  CG2 VAL A  39      96.050 105.560  85.260  1.00  0.00           C
ATOM    581 HG21 VAL A  39      94.940 105.660  85.300  1.00  0.00           H
ATOM    582 HG22 VAL A  39      96.470 106.210  86.060  1.00  0.00           H
ATOM    583 HG23 VAL A  39      96.320 106.020  84.290  1.00  0.00           H
ATOM    584  C   VAL A  39      98.740 104.510  86.300  1.00  0.00           C
ATOM    585  O   VAL A  39      99.260 103.870  87.240  1.00  0.00           O
ATOM    586  N   VAL A  40      99.020 105.770  86.290  1.00  0.00           N
ATOM    587  HN  VAL A  40      98.720 106.260  85.480  1.00  0.00           H
ATOM    588  CA  VAL A  40      99.790 106.500  87.280  1.00  0.00           C
ATOM    589  HA  VAL A  40     100.320 105.890  88.000  1.00  0.00           H
ATOM    590  CB  VAL A  40     100.790 107.580  86.720  1.00  0.00           C
ATOM    591  HB  VAL A  40     101.390 107.040  85.950  1.00  0.00           H
ATOM    592  CG1 VAL A  40     100.010 108.610  85.970  1.00  0.00           C
ATOM    593 HG11 VAL A  40      99.590 109.360  86.670  1.00  0.00           H
ATOM    594 HG12 VAL A  40     100.730 109.250  85.400  1.00  0.00           H
ATOM    595 HG13 VAL A  40      99.330 108.090  85.270  1.00  0.00           H
ATOM    596  CG2 VAL A  40     101.690 108.200  87.800  1.00  0.00           C
ATOM    597 HG21 VAL A  40     102.540 108.820  87.430  1.00  0.00           H
ATOM    598 HG22 VAL A  40     101.120 108.830  88.510  1.00  0.00           H
ATOM    599 HG23 VAL A  40     102.190 107.540  88.540  1.00  0.00           H
ATOM    600  C   VAL A  40      98.730 107.210  88.180  1.00  0.00           C
ATOM    601  O   VAL A  40      97.800 107.830  87.590  1.00  0.00           O
ATOM    602  N   ILE A  41      98.780 107.010  89.540  1.00  0.00           N
ATOM    603  HN  ILE A  41      99.540 106.490  89.920  1.00  0.00           H
ATOM    604  CA  ILE A  41      97.770 107.540  90.460  1.00  0.00           C
ATOM    605  HA  ILE A  41      97.070 108.120  89.870  1.00  0.00           H
ATOM    606  CB  ILE A  41      97.020 106.280  91.130  1.00  0.00           C
ATOM    607  HB  ILE A  41      97.740 105.580  91.600  1.00  0.00           H
ATOM    608  CG2 ILE A  41      96.060 106.660  92.290  1.00  0.00           C
ATOM    609 HG21 ILE A  41      95.390 107.520  92.040  1.00  0.00           H
ATOM    610 HG22 ILE A  41      95.320 105.890  92.570  1.00  0.00           H
ATOM    611 HG23 ILE A  41      96.680 106.960  93.160  1.00  0.00           H
ATOM    612  CG1 ILE A  41      96.310 105.390  90.050  1.00  0.00           C
ATOM    613 HG11 ILE A  41      95.780 104.570  90.580  1.00  0.00           H
ATOM    614 HG12 ILE A  41      97.100 104.910  89.440  1.00  0.00           H
ATOM    615  CD  ILE A  41      95.310 106.220  89.200  1.00  0.00           C
ATOM    616  HD1 ILE A  41      95.770 107.070  88.660  1.00  0.00           H
ATOM    617  HD2 ILE A  41      94.960 105.430  88.500  1.00  0.00           H
ATOM    618  HD3 ILE A  41      94.440 106.580  89.800  1.00  0.00           H
ATOM    619  C   ILE A  41      98.250 108.600  91.410  1.00  0.00           C
ATOM    620  O   ILE A  41      99.240 108.430  92.110  1.00  0.00           O
ATOM    621  N   ALA A  42      97.490 109.720  91.360  1.00  0.00           N
ATOM    622  HN  ALA A  42      96.650 109.860  90.840  1.00  0.00           H
ATOM    623  CA  ALA A  42      97.720 110.740  92.330  1.00  0.00           C
ATOM    624  HA  ALA A  42      98.780 110.810  92.480  1.00  0.00           H
ATOM    625  CB  ALA A  42      97.200 112.080  91.830  1.00  0.00           C
ATOM    626  HB1 ALA A  42      97.600 112.880  92.490  1.00  0.00           H
ATOM    627  HB2 ALA A  42      97.530 112.320  90.790  1.00  0.00           H
ATOM    628  HB3 ALA A  42      96.090 112.160  91.800  1.00  0.00           H
ATOM    629  C   ALA A  42      97.290 110.360  93.660  1.00  0.00           C
ATOM    630  O   ALA A  42      96.120 110.540  94.030  1.00  0.00           O
ATOM    631  N   NME A  43      98.170 109.730  94.430  1.00  0.00           N
ATOM    632  HN  NME A  43      99.080 109.640  94.030  1.00  0.00           H
ATOM    633  CH3 NME A  43      97.830 109.170  95.720  1.00  0.00           C
ATOM    634 HH31 NME A  43      96.910 108.570  95.560  1.00  0.00           H
ATOM    635 HH32 NME A  43      98.670 108.630  96.210  1.00  0.00           H
ATOM    636 HH33 NME A  43      97.660 110.020  96.410  1.00  0.00           H
ATOM    637  CH3 ACE B   0      64.600  69.940 111.610  1.00  0.00           C
ATOM    638 HH31 ACE B   0      63.870  69.340 112.180  1.00  0.00           H
ATOM    639 HH32 ACE B   0      65.280  69.260 111.060  1.00  0.00           H
ATOM    640 HH33 ACE B   0      65.180  70.510 112.380  1.00  0.00           H
ATOM    641  C   ACE B   0      63.940  70.780 110.580  1.00  0.00           C
ATOM    642  O   ACE B   0      64.600  71.360 109.710  1.00  0.00           O
ATOM    643  N   ASP B   1      62.590  70.600 110.600  1.00  0.00           N
ATOM    644  HN  ASP B   1      62.120  70.190 111.380  1.00  0.00           H
ATOM    645  CA  ASP B   1      61.660  71.160 109.600  1.00  0.00           C
ATOM    646  HA  ASP B   1      62.200  71.160 108.660  1.00  0.00           H
ATOM    647  CB  ASP B   1      60.400  70.270 109.530  1.00  0.00           C
ATOM    648  HB1 ASP B   1      59.720  70.590 108.710  1.00  0.00           H
ATOM    649  HB2 ASP B   1      59.830  70.380 110.480  1.00  0.00           H
ATOM    650  CG  ASP B   1      60.680  68.800 109.170  1.00  0.00           C
ATOM    651  OD1 ASP B   1      61.620  68.470 108.410  1.00  0.00           O
ATOM    652  OD2 ASP B   1      59.920  67.940 109.660  1.00  0.00           O
ATOM    653  C   ASP B   1      61.420  72.590 110.000  1.00  0.00           C
ATOM    654  O   ASP B   1      61.440  72.990 111.150  1.00  0.00           O
ATOM    655  N   ALA B   2      61.030  73.430 109.030  1.00  0.00           N
ATOM    656  HN  ALA B   2      61.080  73.110 108.090  1.00  0.00           H
ATOM    657  CA  ALA B   2      60.740  74.830 109.300  1.00  0.00           C
ATOM    658  HA  ALA B   2      61.170  75.030 110.270  1.00  0.00           H
ATOM    659  CB  ALA B   2      61.260  75.770 108.180  1.00  0.00           C
ATOM    660  HB1 ALA B   2      61.180  76.840 108.460  1.00  0.00           H
ATOM    661  HB2 ALA B   2      62.350  75.560 108.080  1.00  0.00           H
ATOM    662  HB3 ALA B   2      60.690  75.560 107.250  1.00  0.00           H
ATOM    663  C   ALA B   2      59.260  75.120 109.390  1.00  0.00           C
ATOM    664  O   ALA B   2      58.500  74.540 108.570  1.00  0.00           O
ATOM    665  N   GLU B   3      58.880  76.090 110.150  1.00  0.00           N
ATOM    666  HN  GLU B   3      59.550  76.660 110.610  1.00  0.00           H
ATOM    667  CA  GLU B   3      57.440  76.440 110.370  1.00  0.00           C
ATOM    668  HA  GLU B   3      56.850  75.560 110.200  1.00  0.00           H
ATOM    669  CB  GLU B   3      57.150  76.890 111.810  1.00  0.00           C
ATOM    670  HB1 GLU B   3      56.050  77.080 111.810  1.00  0.00           H
ATOM    671  HB2 GLU B   3      57.690  77.840 112.020  1.00  0.00           H
ATOM    672  CG  GLU B   3      57.420  75.760 112.830  1.00  0.00           C
ATOM    673  HG1 GLU B   3      58.520  75.650 112.790  1.00  0.00           H
ATOM    674  HG2 GLU B   3      56.930  74.810 112.520  1.00  0.00           H
ATOM    675  CD  GLU B   3      57.040  76.210 114.200  1.00  0.00           C
ATOM    676  OE1 GLU B   3      55.910  75.920 114.570  1.00  0.00           O
ATOM    677  OE2 GLU B   3      57.880  76.830 114.940  1.00  0.00           O
ATOM    678  C   GLU B   3      56.970  77.500 109.500  1.00  0.00           C
ATOM    679  O   GLU B   3      55.820  77.900 109.510  1.00  0.00           O
ATOM    680  N   PHE B   4      57.900  77.790 108.540  1.00  0.00           N
ATOM    681  HN  PHE B   4      58.810  77.390 108.600  1.00  0.00           H
ATOM    682  CA  PHE B   4      57.650  78.680 107.450  1.00  0.00           C
ATOM    683  HA  PHE B   4      56.580  78.860 107.520  1.00  0.00           H
ATOM    684  CB  PHE B   4      58.310  80.110 107.630  1.00  0.00           C
ATOM    685  HB1 PHE B   4      59.370  79.940 107.920  1.00  0.00           H
ATOM    686  HB2 PHE B   4      57.740  80.530 108.490  1.00  0.00           H
ATOM    687  CG  PHE B   4      58.130  81.040 106.490  1.00  0.00           C
ATOM    688  CD1 PHE B   4      57.040  81.950 106.450  1.00  0.00           C
ATOM    689  HD1 PHE B   4      56.440  82.150 107.330  1.00  0.00           H
ATOM    690  CE1 PHE B   4      57.000  82.930 105.390  1.00  0.00           C
ATOM    691  HE1 PHE B   4      56.320  83.760 105.260  1.00  0.00           H
ATOM    692  CZ  PHE B   4      57.820  82.740 104.300  1.00  0.00           C
ATOM    693  HZ  PHE B   4      57.760  83.420 103.460  1.00  0.00           H
ATOM    694  CD2 PHE B   4      59.050  81.110 105.470  1.00  0.00           C
ATOM    695  HD2 PHE B   4      59.960  80.520 105.560  1.00  0.00           H
ATOM    696  CE2 PHE B   4      58.830  81.810 104.270  1.00  0.00           C
ATOM    697  HE2 PHE B   4      59.560  81.770 103.470  1.00  0.00           H
ATOM    698  C   PHE B   4      58.130  77.980 106.170  1.00  0.00           C
ATOM    699  O   PHE B   4      59.210  77.480 106.060  1.00  0.00           O
ATOM    700  N   ARG B   5      57.160  77.830 105.250  1.00  0.00           N
ATOM    701  HN  ARG B   5      56.370  78.420 105.320  1.00  0.00           H
ATOM    702  CA  ARG B   5      57.190  76.840 104.210  1.00  0.00           C
ATOM    703  HA  ARG B   5      58.040  76.180 104.250  1.00  0.00           H
ATOM    704  CB  ARG B   5      55.910  76.010 104.290  1.00  0.00           C
ATOM    705  HB1 ARG B   5      55.600  75.480 103.370  1.00  0.00           H
ATOM    706  HB2 ARG B   5      55.020  76.650 104.440  1.00  0.00           H
ATOM    707  CG  ARG B   5      55.980  75.020 105.520  1.00  0.00           C
ATOM    708  HG1 ARG B   5      56.290  75.520 106.460  1.00  0.00           H
ATOM    709  HG2 ARG B   5      56.680  74.210 105.180  1.00  0.00           H
ATOM    710  CD  ARG B   5      54.670  74.260 105.670  1.00  0.00           C
ATOM    711  HD1 ARG B   5      54.760  73.270 105.180  1.00  0.00           H
ATOM    712  HD2 ARG B   5      53.760  74.740 105.260  1.00  0.00           H
ATOM    713  NE  ARG B   5      54.510  74.070 107.170  1.00  0.00           N
ATOM    714  HE  ARG B   5      54.440  73.160 107.580  1.00  0.00           H
ATOM    715  CZ  ARG B   5      54.140  75.020 108.050  1.00  0.00           C
ATOM    716  NH1 ARG B   5      53.710  76.180 107.710  1.00  0.00           N
ATOM    717 HH11 ARG B   5      53.520  76.350 106.740  1.00  0.00           H
ATOM    718 HH12 ARG B   5      53.610  76.990 108.280  1.00  0.00           H
ATOM    719  NH2 ARG B   5      54.360  74.830 109.310  1.00  0.00           N
ATOM    720 HH21 ARG B   5      54.640  73.950 109.690  1.00  0.00           H
ATOM    721 HH22 ARG B   5      53.940  75.440 109.980  1.00  0.00           H
ATOM    722  C   ARG B   5      57.140  77.330 102.780  1.00  0.00           C
ATOM    723  O   ARG B   5      57.220  76.680 101.750  1.00  0.00           O
ATOM    724  N   HIS B   6      56.980  78.580 102.660  1.00  0.00           N
ATOM    725  HN  HIS B   6      56.840  79.090 103.500  1.00  0.00           H
ATOM    726  CA  HIS B   6      56.900  79.230 101.430  1.00  0.00           C
ATOM    727  HA  HIS B   6      56.100  78.720 100.920  1.00  0.00           H
ATOM    728  CB  HIS B   6      56.430  80.700 101.600  1.00  0.00           C
ATOM    729  HB1 HIS B   6      57.110  81.250 102.290  1.00  0.00           H
ATOM    730  HB2 HIS B   6      55.440  80.650 102.120  1.00  0.00           H
ATOM    731  ND1 HIS B   6      55.330  81.520  99.740  1.00  0.00           N
ATOM    732  CG  HIS B   6      56.460  81.600 100.470  1.00  0.00           C
ATOM    733  CE1 HIS B   6      55.390  82.520  98.870  1.00  0.00           C
ATOM    734  HE1 HIS B   6      54.540  82.770  98.240  1.00  0.00           H
ATOM    735  NE2 HIS B   6      56.610  83.090  98.890  1.00  0.00           N
ATOM    736  HE2 HIS B   6      56.910  83.880  98.350  1.00  0.00           H
ATOM    737  CD2 HIS B   6      57.290  82.540  99.970  1.00  0.00           C
ATOM    738  HD2 HIS B   6      58.270  82.780 100.350  1.00  0.00           H
ATOM    739  C   HIS B   6      58.170  79.210 100.470  1.00  0.00           C
ATOM    740  O   HIS B   6      59.320  79.080 100.940  1.00  0.00           O
ATOM    741  N   ASP B   7      57.970  79.110  99.140  1.00  0.00           N
ATOM    742  HN  ASP B   7      57.070  79.120  98.700  1.00  0.00           H
ATOM    743  CA  ASP B   7      59.060  79.020  98.190  1.00  0.00           C
ATOM    744  HA  ASP B   7      59.790  78.430  98.740  1.00  0.00           H
ATOM    745  CB  ASP B   7      58.530  78.260  96.940  1.00  0.00           C
ATOM    746  HB1 ASP B   7      59.390  78.270  96.240  1.00  0.00           H
ATOM    747  HB2 ASP B   7      57.710  78.810  96.420  1.00  0.00           H
ATOM    748  CG  ASP B   7      58.000  76.920  97.210  1.00  0.00           C
ATOM    749  OD1 ASP B   7      57.190  76.430  96.410  1.00  0.00           O
ATOM    750  OD2 ASP B   7      58.660  76.230  98.060  1.00  0.00           O
ATOM    751  C   ASP B   7      59.500  80.440  97.810  1.00  0.00           C
ATOM    752  O   ASP B   7      58.780  81.180  97.110  1.00  0.00           O
ATOM    753  N   SER B   8      60.670  80.810  98.350  1.00  0.00           N
ATOM    754  HN  SER B   8      61.120  80.220  99.010  1.00  0.00           H
ATOM    755  CA  SER B   8      61.480  81.870  97.730  1.00  0.00           C
ATOM    756  HA  SER B   8      61.330  81.800  96.660  1.00  0.00           H
ATOM    757  CB  SER B   8      61.100  83.230  98.210  1.00  0.00           C
ATOM    758  HB1 SER B   8      61.410  83.520  99.240  1.00  0.00           H
ATOM    759  HB2 SER B   8      59.980  83.270  98.210  1.00  0.00           H
ATOM    760  OG  SER B   8      61.650  84.240  97.330  1.00  0.00           O
ATOM    761  HG1 SER B   8      62.570  84.360  97.540  1.00  0.00           H
ATOM    762  C   SER B   8      62.870  81.500  98.040  1.00  0.00           C
ATOM    763  O   SER B   8      63.190  80.800  99.020  1.00  0.00           O
ATOM    764  N   GLY B   9      63.790  81.800  97.090  1.00  0.00           N
ATOM    765  HN  GLY B   9      63.590  82.410  96.330  1.00  0.00           H
ATOM    766  CA  GLY B   9      65.180  81.470  97.030  1.00  0.00           C
ATOM    767  HA1 GLY B   9      65.240  80.400  97.160  1.00  0.00           H
ATOM    768  HA2 GLY B   9      65.650  81.830  96.130  1.00  0.00           H
ATOM    769  C   GLY B   9      65.960  81.920  98.210  1.00  0.00           C
ATOM    770  O   GLY B   9      65.720  82.970  98.720  1.00  0.00           O
ATOM    771  N   TYR B  10      67.090  81.150  98.580  1.00  0.00           N
ATOM    772  HN  TYR B  10      67.340  80.450  97.920  1.00  0.00           H
ATOM    773  CA  TYR B  10      67.950  81.400  99.640  1.00  0.00           C
ATOM    774  HA  TYR B  10      67.510  82.100 100.340  1.00  0.00           H
ATOM    775  CB  TYR B  10      68.240  80.170 100.480  1.00  0.00           C
ATOM    776  HB1 TYR B  10      68.530  79.300  99.840  1.00  0.00           H
ATOM    777  HB2 TYR B  10      67.410  79.960 101.180  1.00  0.00           H
ATOM    778  CG  TYR B  10      69.330  80.380 101.410  1.00  0.00           C
ATOM    779  CD1 TYR B  10      69.120  81.240 102.490  1.00  0.00           C
ATOM    780  HD1 TYR B  10      68.150  81.690 102.600  1.00  0.00           H
ATOM    781  CE1 TYR B  10      70.160  81.380 103.500  1.00  0.00           C
ATOM    782  HE1 TYR B  10      69.930  82.010 104.350  1.00  0.00           H
ATOM    783  CZ  TYR B  10      71.380  80.710 103.370  1.00  0.00           C
ATOM    784  OH  TYR B  10      72.350  80.740 104.340  1.00  0.00           O
ATOM    785  HH  TYR B  10      71.820  80.950 105.120  1.00  0.00           H
ATOM    786  CD2 TYR B  10      70.550  79.750 101.220  1.00  0.00           C
ATOM    787  HD2 TYR B  10      70.620  79.150 100.330  1.00  0.00           H
ATOM    788  CE2 TYR B  10      71.620  80.000 102.100  1.00  0.00           C
ATOM    789  HE2 TYR B  10      72.530  79.430 102.000  1.00  0.00           H
ATOM    790  C   TYR B  10      69.140  82.330  99.170  1.00  0.00           C
ATOM    791  O   TYR B  10      69.650  82.110  98.070  1.00  0.00           O
ATOM    792  N   GLU B  11      69.410  83.430  99.960  1.00  0.00           N
ATOM    793  HN  GLU B  11      69.040  83.410 100.880  1.00  0.00           H
ATOM    794  CA  GLU B  11      70.450  84.410  99.740  1.00  0.00           C
ATOM    795  HA  GLU B  11      70.060  85.020  98.940  1.00  0.00           H
ATOM    796  CB  GLU B  11      70.600  85.320 101.030  1.00  0.00           C
ATOM    797  HB1 GLU B  11      71.360  86.100 100.810  1.00  0.00           H
ATOM    798  HB2 GLU B  11      70.950  84.710 101.890  1.00  0.00           H
ATOM    799  CG  GLU B  11      69.290  86.140 101.250  1.00  0.00           C
ATOM    800  HG1 GLU B  11      68.420  85.560 101.630  1.00  0.00           H
ATOM    801  HG2 GLU B  11      68.980  86.600 100.290  1.00  0.00           H
ATOM    802  CD  GLU B  11      69.530  87.180 102.360  1.00  0.00           C
ATOM    803  OE1 GLU B  11      69.300  86.930 103.580  1.00  0.00           O
ATOM    804  OE2 GLU B  11      69.970  88.280 102.010  1.00  0.00           O
ATOM    805  C   GLU B  11      71.860  84.070  99.260  1.00  0.00           C
ATOM    806  O   GLU B  11      72.360  83.000  99.530  1.00  0.00           O
ATOM    807  N   VAL B  12      72.460  84.910  98.480  1.00  0.00           N
ATOM    808  HN  VAL B  12      71.990  85.710  98.120  1.00  0.00           H
ATOM    809  CA  VAL B  12      73.840  84.760  98.130  1.00  0.00           C
ATOM    810  HA  VAL B  12      74.000  83.730  97.870  1.00  0.00           H
ATOM    811  CB  VAL B  12      74.170  85.610  96.990  1.00  0.00           C
ATOM    812  HB  VAL B  12      73.670  86.600  96.970  1.00  0.00           H
ATOM    813  CG1 VAL B  12      75.740  85.890  96.820  1.00  0.00           C
ATOM    814 HG11 VAL B  12      76.330  84.950  96.930  1.00  0.00           H
ATOM    815 HG12 VAL B  12      75.850  86.410  95.850  1.00  0.00           H
ATOM    816 HG13 VAL B  12      75.980  86.720  97.520  1.00  0.00           H
ATOM    817  CG2 VAL B  12      73.790  84.840  95.630  1.00  0.00           C
ATOM    818 HG21 VAL B  12      74.420  83.940  95.470  1.00  0.00           H
ATOM    819 HG22 VAL B  12      72.700  84.670  95.720  1.00  0.00           H
ATOM    820 HG23 VAL B  12      73.960  85.520  94.760  1.00  0.00           H
ATOM    821  C   VAL B  12      74.670  85.220  99.310  1.00  0.00           C
ATOM    822  O   VAL B  12      74.620  86.300  99.850  1.00  0.00           O
ATOM    823  N   HIS B  13      75.590  84.270  99.820  1.00  0.00           N
ATOM    824  HN  HIS B  13      75.580  83.390  99.360  1.00  0.00           H
ATOM    825  CA  HIS B  13      76.530  84.550 100.890  1.00  0.00           C
ATOM    826  HA  HIS B  13      76.540  85.570 101.250  1.00  0.00           H
ATOM    827  CB  HIS B  13      76.290  83.610 102.070  1.00  0.00           C
ATOM    828  HB1 HIS B  13      77.120  83.600 102.810  1.00  0.00           H
ATOM    829  HB2 HIS B  13      76.240  82.560 101.720  1.00  0.00           H
ATOM    830  ND1 HIS B  13      75.040  85.080 103.720  1.00  0.00           N
ATOM    831  CG  HIS B  13      75.030  83.960 102.870  1.00  0.00           C
ATOM    832  CE1 HIS B  13      73.820  85.110 104.180  1.00  0.00           C
ATOM    833  HE1 HIS B  13      73.450  85.820 104.920  1.00  0.00           H
ATOM    834  NE2 HIS B  13      72.990  84.080 103.720  1.00  0.00           N
ATOM    835  HE2 HIS B  13      72.030  83.980 104.000  1.00  0.00           H
ATOM    836  CD2 HIS B  13      73.800  83.300 102.940  1.00  0.00           C
ATOM    837  HD2 HIS B  13      73.500  82.420 102.390  1.00  0.00           H
ATOM    838  C   HIS B  13      77.950  84.480 100.450  1.00  0.00           C
ATOM    839  O   HIS B  13      78.880  84.550 101.250  1.00  0.00           O
ATOM    840  N   HIS B  14      78.190  84.390  99.150  1.00  0.00           N
ATOM    841  HN  HIS B  14      77.410  84.270  98.540  1.00  0.00           H
ATOM    842  CA  HIS B  14      79.470  84.230  98.440  1.00  0.00           C
ATOM    843  HA  HIS B  14      79.690  83.170  98.410  1.00  0.00           H
ATOM    844  CB  HIS B  14      79.420  84.600  96.990  1.00  0.00           C
ATOM    845  HB1 HIS B  14      80.400  84.740  96.480  1.00  0.00           H
ATOM    846  HB2 HIS B  14      78.870  85.570  96.870  1.00  0.00           H
ATOM    847  ND1 HIS B  14      78.520  82.320  96.570  1.00  0.00           N
ATOM    848  CG  HIS B  14      78.490  83.690  96.210  1.00  0.00           C
ATOM    849  CE1 HIS B  14      77.710  81.720  95.780  1.00  0.00           C
ATOM    850  HE1 HIS B  14      77.670  80.630  95.720  1.00  0.00           H
ATOM    851  NE2 HIS B  14      77.190  82.590  94.890  1.00  0.00           N
ATOM    852  HE2 HIS B  14      76.730  82.270  94.060  1.00  0.00           H
ATOM    853  CD2 HIS B  14      77.640  83.870  95.230  1.00  0.00           C
ATOM    854  HD2 HIS B  14      77.350  84.850  94.870  1.00  0.00           H
ATOM    855  C   HIS B  14      80.730  84.840  99.020  1.00  0.00           C
ATOM    856  O   HIS B  14      80.590  85.960  99.540  1.00  0.00           O
ATOM    857  N   GLN B  15      81.860  84.110  98.990  1.00  0.00           N
ATOM    858  HN  GLN B  15      81.810  83.140  98.770  1.00  0.00           H
ATOM    859  CA  GLN B  15      83.240  84.510  99.160  1.00  0.00           C
ATOM    860  HA  GLN B  15      83.450  84.400 100.210  1.00  0.00           H
ATOM    861  CB  GLN B  15      84.130  83.470  98.480  1.00  0.00           C
ATOM    862  HB1 GLN B  15      83.910  82.530  99.020  1.00  0.00           H
ATOM    863  HB2 GLN B  15      85.190  83.720  98.700  1.00  0.00           H
ATOM    864  CG  GLN B  15      83.810  83.370  96.980  1.00  0.00           C
ATOM    865  HG1 GLN B  15      83.680  84.390  96.540  1.00  0.00           H
ATOM    866  HG2 GLN B  15      82.900  82.760  96.810  1.00  0.00           H
ATOM    867  CD  GLN B  15      84.830  82.700  96.050  1.00  0.00           C
ATOM    868  OE1 GLN B  15      85.870  82.350  96.550  1.00  0.00           O
ATOM    869  NE2 GLN B  15      84.560  82.410  94.760  1.00  0.00           N
ATOM    870 HE21 GLN B  15      83.710  82.720  94.340  1.00  0.00           H
ATOM    871 HE22 GLN B  15      85.150  81.900  94.130  1.00  0.00           H
ATOM    872  C   GLN B  15      83.580  85.920  98.840  1.00  0.00           C
ATOM    873  O   GLN B  15      83.180  86.390  97.780  1.00  0.00           O
ATOM    874  N   LYS B  16      84.330  86.540  99.760  1.00  0.00           N
ATOM    875  HN  LYS B  16      84.640  86.070 100.570  1.00  0.00           H
ATOM    876  CA  LYS B  16      84.520  88.010  99.730  1.00  0.00           C
ATOM    877  HA  LYS B  16      84.230  88.420  98.770  1.00  0.00           H
ATOM    878  CB  LYS B  16      83.580  88.720 100.750  1.00  0.00           C
ATOM    879  HB1 LYS B  16      83.780  89.770 100.450  1.00  0.00           H
ATOM    880  HB2 LYS B  16      83.900  88.440 101.780  1.00  0.00           H
ATOM    881  CG  LYS B  16      82.110  88.580 100.520  1.00  0.00           C
ATOM    882  HG1 LYS B  16      81.930  87.490 100.440  1.00  0.00           H
ATOM    883  HG2 LYS B  16      81.850  88.960  99.510  1.00  0.00           H
ATOM    884  CD  LYS B  16      81.090  89.120 101.610  1.00  0.00           C
ATOM    885  HD1 LYS B  16      81.300  88.740 102.630  1.00  0.00           H
ATOM    886  HD2 LYS B  16      81.130  90.230 101.650  1.00  0.00           H
ATOM    887  CE  LYS B  16      79.630  88.830 101.360  1.00  0.00           C
ATOM    888  HE1 LYS B  16      79.230  89.090 100.360  1.00  0.00           H
ATOM    889  HE2 LYS B  16      79.210  89.320 102.260  1.00  0.00           H
ATOM    890  NZ  LYS B  16      79.470  87.420 101.600  1.00  0.00           N
ATOM    891  HZ1 LYS B  16      78.510  87.200 101.930  1.00  0.00           H
ATOM    892  HZ2 LYS B  16      79.670  86.920 100.710  1.00  0.00           H
ATOM    893  HZ3 LYS B  16      80.200  87.090 102.270  1.00  0.00           H
ATOM    894  C   LYS B  16      85.950  88.390  99.860  1.00  0.00           C
ATOM    895  O   LYS B  16      86.710  87.980 100.740  1.00  0.00           O
ATOM    896  N   LEU B  17      86.390  89.210  98.930  1.00  0.00           N
ATOM    897  HN  LEU B  17      85.880  89.340  98.080  1.00  0.00           H
ATOM    898  CA  LEU B  17      87.660  89.930  98.820  1.00  0.00           C
ATOM    899  HA  LEU B  17      88.410  89.470  99.450  1.00  0.00           H
ATOM    900  CB  LEU B  17      88.090  89.970  97.340  1.00  0.00           C
ATOM    901  HB1 LEU B  17      87.150  90.190  96.780  1.00  0.00           H
ATOM    902  HB2 LEU B  17      88.280  88.910  97.060  1.00  0.00           H
ATOM    903  CG  LEU B  17      89.270  90.890  96.810  1.00  0.00           C
ATOM    904  HG  LEU B  17      88.810  91.900  96.670  1.00  0.00           H
ATOM    905  CD1 LEU B  17      90.430  90.960  97.810  1.00  0.00           C
ATOM    906 HD11 LEU B  17      90.920  89.990  98.030  1.00  0.00           H
ATOM    907 HD12 LEU B  17      91.150  91.750  97.510  1.00  0.00           H
ATOM    908 HD13 LEU B  17      89.980  91.320  98.760  1.00  0.00           H
ATOM    909  CD2 LEU B  17      89.810  90.540  95.420  1.00  0.00           C
ATOM    910 HD21 LEU B  17      88.940  90.390  94.740  1.00  0.00           H
ATOM    911 HD22 LEU B  17      90.410  91.410  95.080  1.00  0.00           H
ATOM    912 HD23 LEU B  17      90.410  89.600  95.390  1.00  0.00           H
ATOM    913  C   LEU B  17      87.440  91.270  99.350  1.00  0.00           C
ATOM    914  O   LEU B  17      86.710  92.070  98.770  1.00  0.00           O
ATOM    915  N   VAL B  18      87.910  91.530 100.530  1.00  0.00           N
ATOM    916  HN  VAL B  18      88.560  90.980 101.050  1.00  0.00           H
ATOM    917  CA  VAL B  18      87.500  92.740 101.240  1.00  0.00           C
ATOM    918  HA  VAL B  18      86.610  93.150 100.770  1.00  0.00           H
ATOM    919  CB  VAL B  18      87.180  92.310 102.740  1.00  0.00           C
ATOM    920  HB  VAL B  18      88.060  92.030 103.360  1.00  0.00           H
ATOM    921  CG1 VAL B  18      86.510  93.580 103.320  1.00  0.00           C
ATOM    922 HG11 VAL B  18      86.280  93.370 104.390  1.00  0.00           H
ATOM    923 HG12 VAL B  18      87.110  94.520 103.380  1.00  0.00           H
ATOM    924 HG13 VAL B  18      85.580  93.870 102.800  1.00  0.00           H
ATOM    925  CG2 VAL B  18      86.230  91.180 102.870  1.00  0.00           C
ATOM    926 HG21 VAL B  18      85.780  90.960 103.870  1.00  0.00           H
ATOM    927 HG22 VAL B  18      85.380  91.310 102.170  1.00  0.00           H
ATOM    928 HG23 VAL B  18      86.780  90.240 102.660  1.00  0.00           H
ATOM    929  C   VAL B  18      88.680  93.640 101.260  1.00  0.00           C
ATOM    930  O   VAL B  18      89.740  93.220 101.630  1.00  0.00           O
ATOM    931  N   PHE B  19      88.530  94.910 100.810  1.00  0.00           N
ATOM    932  HN  PHE B  19      87.730  95.190 100.280  1.00  0.00           H
ATOM    933  CA  PHE B  19      89.600  95.910 100.950  1.00  0.00           C
ATOM    934  HA  PHE B  19      90.480  95.560 101.480  1.00  0.00           H
ATOM    935  CB  PHE B  19      90.150  96.320  99.570  1.00  0.00           C
ATOM    936  HB1 PHE B  19      89.300  96.680  98.950  1.00  0.00           H
ATOM    937  HB2 PHE B  19      90.460  95.470  98.930  1.00  0.00           H
ATOM    938  CG  PHE B  19      91.180  97.420  99.580  1.00  0.00           C
ATOM    939  CD1 PHE B  19      91.330  98.090  98.360  1.00  0.00           C
ATOM    940  HD1 PHE B  19      90.550  98.010  97.610  1.00  0.00           H
ATOM    941  CE1 PHE B  19      92.480  98.930  98.170  1.00  0.00           C
ATOM    942  HE1 PHE B  19      92.630  99.300  97.170  1.00  0.00           H
ATOM    943  CZ  PHE B  19      93.410  99.060  99.160  1.00  0.00           C
ATOM    944  HZ  PHE B  19      94.180  99.780  98.950  1.00  0.00           H
ATOM    945  CD2 PHE B  19      92.130  97.600 100.590  1.00  0.00           C
ATOM    946  HD2 PHE B  19      92.150  96.970 101.460  1.00  0.00           H
ATOM    947  CE2 PHE B  19      93.230  98.430 100.380  1.00  0.00           C
ATOM    948  HE2 PHE B  19      93.950  98.500 101.190  1.00  0.00           H
ATOM    949  C   PHE B  19      89.100  97.020 101.850  1.00  0.00           C
ATOM    950  O   PHE B  19      88.100  97.690 101.470  1.00  0.00           O
ATOM    951  N   PHE B  20      89.800  97.190 103.060  1.00  0.00           N
ATOM    952  HN  PHE B  20      90.530  96.520 103.160  1.00  0.00           H
ATOM    953  CA  PHE B  20      89.370  98.040 104.200  1.00  0.00           C
ATOM    954  HA  PHE B  20      90.170  97.950 104.930  1.00  0.00           H
ATOM    955  CB  PHE B  20      89.230  99.570 103.960  1.00  0.00           C
ATOM    956  HB1 PHE B  20      89.130 100.080 104.950  1.00  0.00           H
ATOM    957  HB2 PHE B  20      88.340  99.760 103.320  1.00  0.00           H
ATOM    958  CG  PHE B  20      90.400 100.170 103.210  1.00  0.00           C
ATOM    959  CD1 PHE B  20      90.410 100.490 101.850  1.00  0.00           C
ATOM    960  HD1 PHE B  20      89.660 100.150 101.160  1.00  0.00           H
ATOM    961  CE1 PHE B  20      91.450 101.140 101.230  1.00  0.00           C
ATOM    962  HE1 PHE B  20      91.410 101.450 100.200  1.00  0.00           H
ATOM    963  CZ  PHE B  20      92.610 101.480 101.940  1.00  0.00           C
ATOM    964  HZ  PHE B  20      93.400 102.060 101.480  1.00  0.00           H
ATOM    965  CD2 PHE B  20      91.560 100.440 103.880  1.00  0.00           C
ATOM    966  HD2 PHE B  20      91.530 100.070 104.890  1.00  0.00           H
ATOM    967  CE2 PHE B  20      92.660 101.060 103.290  1.00  0.00           C
ATOM    968  HE2 PHE B  20      93.610 101.070 103.810  1.00  0.00           H
ATOM    969  C   PHE B  20      88.190  97.480 104.850  1.00  0.00           C
ATOM    970  O   PHE B  20      87.050  97.720 104.440  1.00  0.00           O
ATOM    971  N   ALA B  21      88.470  96.600 105.850  1.00  0.00           N
ATOM    972  HN  ALA B  21      89.380  96.250 106.100  1.00  0.00           H
ATOM    973  CA  ALA B  21      87.430  95.850 106.520  1.00  0.00           C
ATOM    974  HA  ALA B  21      86.520  95.950 105.950  1.00  0.00           H
ATOM    975  CB  ALA B  21      87.790  94.370 106.790  1.00  0.00           C
ATOM    976  HB1 ALA B  21      88.600  94.380 107.540  1.00  0.00           H
ATOM    977  HB2 ALA B  21      86.890  93.800 107.120  1.00  0.00           H
ATOM    978  HB3 ALA B  21      88.040  93.930 105.800  1.00  0.00           H
ATOM    979  C   ALA B  21      87.040  96.570 107.860  1.00  0.00           C
ATOM    980  O   ALA B  21      86.320  96.060 108.700  1.00  0.00           O
ATOM    981  N   GLU B  22      87.450  97.850 107.940  1.00  0.00           N
ATOM    982  HN  GLU B  22      87.920  98.370 107.230  1.00  0.00           H
ATOM    983  CA  GLU B  22      87.160  98.670 109.100  1.00  0.00           C
ATOM    984  HA  GLU B  22      86.100  98.640 109.300  1.00  0.00           H
ATOM    985  CB  GLU B  22      88.070  98.510 110.310  1.00  0.00           C
ATOM    986  HB1 GLU B  22      89.090  98.950 110.270  1.00  0.00           H
ATOM    987  HB2 GLU B  22      88.140  97.400 110.390  1.00  0.00           H
ATOM    988  CG  GLU B  22      87.530  98.820 111.710  1.00  0.00           C
ATOM    989  HG1 GLU B  22      87.980  99.750 112.100  1.00  0.00           H
ATOM    990  HG2 GLU B  22      87.940  98.090 112.440  1.00  0.00           H
ATOM    991  CD  GLU B  22      86.020  98.880 111.750  1.00  0.00           C
ATOM    992  OE1 GLU B  22      85.350  97.850 111.970  1.00  0.00           O
ATOM    993  OE2 GLU B  22      85.480 100.030 111.710  1.00  0.00           O
ATOM    994  C   GLU B  22      87.350 100.070 108.540  1.00  0.00           C
ATOM    995  O   GLU B  22      87.940 100.290 107.510  1.00  0.00           O
ATOM    996  N   ASP B  23      86.660 101.020 109.150  1.00  0.00           N
ATOM    997  HN  ASP B  23      86.130 100.750 109.960  1.00  0.00           H
ATOM    998  CA  ASP B  23      86.740 102.440 108.810  1.00  0.00           C
ATOM    999  HA  ASP B  23      86.270 102.420 107.830  1.00  0.00           H
ATOM   1000  CB  ASP B  23      85.870 103.130 109.900  1.00  0.00           C
ATOM   1001  HB1 ASP B  23      86.310 103.060 110.920  1.00  0.00           H
ATOM   1002  HB2 ASP B  23      84.900 102.590 109.970  1.00  0.00           H
ATOM   1003  CG  ASP B  23      85.540 104.510 109.620  1.00  0.00           C
ATOM   1004  OD1 ASP B  23      85.740 104.910 108.430  1.00  0.00           O
ATOM   1005  OD2 ASP B  23      85.070 105.250 110.530  1.00  0.00           O
ATOM   1006  C   ASP B  23      88.160 103.020 108.630  1.00  0.00           C
ATOM   1007  O   ASP B  23      89.030 102.700 109.380  1.00  0.00           O
ATOM   1008  N   VAL B  24      88.380 103.930 107.560  1.00  0.00           N
ATOM   1009  HN  VAL B  24      87.580 104.230 107.050  1.00  0.00           H
ATOM   1010  CA  VAL B  24      89.640 104.560 107.130  1.00  0.00           C
ATOM   1011  HA  VAL B  24      90.330 104.040 107.780  1.00  0.00           H
ATOM   1012  CB  VAL B  24      89.840 104.230 105.690  1.00  0.00           C
ATOM   1013  HB  VAL B  24      88.950 104.650 105.180  1.00  0.00           H
ATOM   1014  CG1 VAL B  24      91.120 104.910 105.150  1.00  0.00           C
ATOM   1015 HG11 VAL B  24      92.050 104.650 105.690  1.00  0.00           H
ATOM   1016 HG12 VAL B  24      91.290 104.590 104.100  1.00  0.00           H
ATOM   1017 HG13 VAL B  24      90.990 106.010 105.180  1.00  0.00           H
ATOM   1018  CG2 VAL B  24      89.870 102.670 105.440  1.00  0.00           C
ATOM   1019 HG21 VAL B  24      88.820 102.300 105.530  1.00  0.00           H
ATOM   1020 HG22 VAL B  24      90.100 102.540 104.360  1.00  0.00           H
ATOM   1021 HG23 VAL B  24      90.530 102.150 106.170  1.00  0.00           H
ATOM   1022  C   VAL B  24      89.620 106.010 107.330  1.00  0.00           C
ATOM   1023  O   VAL B  24      88.690 106.690 107.020  1.00  0.00           O
ATOM   1024  N   GLY B  25      90.750 106.490 107.870  1.00  0.00           N
ATOM   1025  HN  GLY B  25      91.340 105.840 108.320  1.00  0.00           H
ATOM   1026  CA  GLY B  25      91.020 107.920 108.080  1.00  0.00           C
ATOM   1027  HA1 GLY B  25      90.150 108.270 108.620  1.00  0.00           H
ATOM   1028  HA2 GLY B  25      92.010 107.970 108.520  1.00  0.00           H
ATOM   1029  C   GLY B  25      91.260 108.660 106.800  1.00  0.00           C
ATOM   1030  O   GLY B  25      90.380 108.840 105.970  1.00  0.00           O
ATOM   1031  N   SER B  26      92.500 109.150 106.640  1.00  0.00           N
ATOM   1032  HN  SER B  26      93.130 109.100 107.410  1.00  0.00           H
ATOM   1033  CA  SER B  26      92.990 109.720 105.400  1.00  0.00           C
ATOM   1034  HA  SER B  26      92.200 110.200 104.850  1.00  0.00           H
ATOM   1035  CB  SER B  26      93.970 110.900 105.740  1.00  0.00           C
ATOM   1036  HB1 SER B  26      94.790 110.640 106.440  1.00  0.00           H
ATOM   1037  HB2 SER B  26      93.360 111.710 106.190  1.00  0.00           H
ATOM   1038  OG  SER B  26      94.670 111.440 104.600  1.00  0.00           O
ATOM   1039  HG1 SER B  26      94.820 112.370 104.800  1.00  0.00           H
ATOM   1040  C   SER B  26      93.590 108.650 104.520  1.00  0.00           C
ATOM   1041  O   SER B  26      94.510 107.980 104.950  1.00  0.00           O
ATOM   1042  N   ASN B  27      93.180 108.630 103.250  1.00  0.00           N
ATOM   1043  HN  ASN B  27      92.610 109.350 102.870  1.00  0.00           H
ATOM   1044  CA  ASN B  27      93.680 107.620 102.230  1.00  0.00           C
ATOM   1045  HA  ASN B  27      94.430 107.010 102.700  1.00  0.00           H
ATOM   1046  CB  ASN B  27      92.470 106.660 101.770  1.00  0.00           C
ATOM   1047  HB1 ASN B  27      91.600 107.320 101.540  1.00  0.00           H
ATOM   1048  HB2 ASN B  27      92.240 106.160 102.740  1.00  0.00           H
ATOM   1049  CG  ASN B  27      92.800 105.660 100.650  1.00  0.00           C
ATOM   1050  OD1 ASN B  27      93.670 104.850 100.890  1.00  0.00           O
ATOM   1051  ND2 ASN B  27      92.080 105.790  99.550  1.00  0.00           N
ATOM   1052 HD21 ASN B  27      91.140 106.150  99.550  1.00  0.00           H
ATOM   1053 HD22 ASN B  27      92.320 105.190  98.800  1.00  0.00           H
ATOM   1054  C   ASN B  27      94.250 108.290 101.020  1.00  0.00           C
ATOM   1055  O   ASN B  27      93.570 109.120 100.440  1.00  0.00           O
ATOM   1056  N   LYS B  28      95.590 108.080 100.770  1.00  0.00           N
ATOM   1057  HN  LYS B  28      96.070 107.450 101.380  1.00  0.00           H
ATOM   1058  CA  LYS B  28      96.230 108.370  99.500  1.00  0.00           C
ATOM   1059  HA  LYS B  28      95.570 109.000  98.920  1.00  0.00           H
ATOM   1060  CB  LYS B  28      97.450 109.320  99.750  1.00  0.00           C
ATOM   1061  HB1 LYS B  28      97.940 109.520  98.770  1.00  0.00           H
ATOM   1062  HB2 LYS B  28      98.140 108.850 100.490  1.00  0.00           H
ATOM   1063  CG  LYS B  28      97.160 110.750 100.290  1.00  0.00           C
ATOM   1064  HG1 LYS B  28      98.150 111.180 100.550  1.00  0.00           H
ATOM   1065  HG2 LYS B  28      96.540 110.530 101.180  1.00  0.00           H
ATOM   1066  CD  LYS B  28      96.500 111.710  99.260  1.00  0.00           C
ATOM   1067  HD1 LYS B  28      97.110 111.570  98.350  1.00  0.00           H
ATOM   1068  HD2 LYS B  28      95.540 111.300  98.880  1.00  0.00           H
ATOM   1069  CE  LYS B  28      96.410 113.160  99.720  1.00  0.00           C
ATOM   1070  HE1 LYS B  28      96.080 113.750  98.840  1.00  0.00           H
ATOM   1071  HE2 LYS B  28      97.450 113.480  99.960  1.00  0.00           H
ATOM   1072  NZ  LYS B  28      95.480 113.450 100.880  1.00  0.00           N
ATOM   1073  HZ1 LYS B  28      95.920 113.260 101.800  1.00  0.00           H
ATOM   1074  HZ2 LYS B  28      95.110 114.420 100.870  1.00  0.00           H
ATOM   1075  HZ3 LYS B  28      94.650 112.840 100.820  1.00  0.00           H
ATOM   1076  C   LYS B  28      96.580 107.280  98.520  1.00  0.00           C
ATOM   1077  O   LYS B  28      97.740 106.890  98.420  1.00  0.00           O
ATOM   1078  N   GLY B  29      95.650 106.730  97.690  1.00  0.00           N
ATOM   1079  HN  GLY B  29      94.710 107.040  97.620  1.00  0.00           H
ATOM   1080  CA  GLY B  29      96.070 105.740  96.790  1.00  0.00           C
ATOM   1081  HA1 GLY B  29      95.640 105.830  95.800  1.00  0.00           H
ATOM   1082  HA2 GLY B  29      97.120 105.800  96.570  1.00  0.00           H
ATOM   1083  C   GLY B  29      95.660 104.340  97.230  1.00  0.00           C
ATOM   1084  O   GLY B  29      96.330 103.630  97.940  1.00  0.00           O
ATOM   1085  N   ALA B  30      94.500 103.880  96.810  1.00  0.00           N
ATOM   1086  HN  ALA B  30      93.900 104.400  96.200  1.00  0.00           H
ATOM   1087  CA  ALA B  30      93.930 102.570  97.060  1.00  0.00           C
ATOM   1088  HA  ALA B  30      94.620 101.890  97.540  1.00  0.00           H
ATOM   1089  CB  ALA B  30      92.610 102.570  97.860  1.00  0.00           C
ATOM   1090  HB1 ALA B  30      92.230 101.540  98.030  1.00  0.00           H
ATOM   1091  HB2 ALA B  30      92.780 103.080  98.840  1.00  0.00           H
ATOM   1092  HB3 ALA B  30      91.870 103.230  97.370  1.00  0.00           H
ATOM   1093  C   ALA B  30      93.620 101.960  95.700  1.00  0.00           C
ATOM   1094  O   ALA B  30      92.690 102.490  95.120  1.00  0.00           O
ATOM   1095  N   ILE B  31      94.200 100.820  95.270  1.00  0.00           N
ATOM   1096  HN  ILE B  31      94.880 100.350  95.830  1.00  0.00           H
ATOM   1097  CA  ILE B  31      93.950 100.170  93.970  1.00  0.00           C
ATOM   1098  HA  ILE B  31      93.200 100.720  93.430  1.00  0.00           H
ATOM   1099  CB  ILE B  31      95.240 100.080  93.020  1.00  0.00           C
ATOM   1100  HB  ILE B  31      96.010  99.470  93.530  1.00  0.00           H
ATOM   1101  CG2 ILE B  31      94.880  99.490  91.610  1.00  0.00           C
ATOM   1102 HG21 ILE B  31      95.730  99.690  90.930  1.00  0.00           H
ATOM   1103 HG22 ILE B  31      94.760  98.390  91.620  1.00  0.00           H
ATOM   1104 HG23 ILE B  31      93.990  99.970  91.150  1.00  0.00           H
ATOM   1105  CG1 ILE B  31      95.990 101.450  93.100  1.00  0.00           C
ATOM   1106 HG11 ILE B  31      96.880 101.420  92.430  1.00  0.00           H
ATOM   1107 HG12 ILE B  31      96.380 101.790  94.080  1.00  0.00           H
ATOM   1108  CD  ILE B  31      95.270 102.620  92.510  1.00  0.00           C
ATOM   1109  HD1 ILE B  31      95.850 103.570  92.580  1.00  0.00           H
ATOM   1110  HD2 ILE B  31      94.970 102.430  91.460  1.00  0.00           H
ATOM   1111  HD3 ILE B  31      94.380 102.820  93.140  1.00  0.00           H
ATOM   1112  C   ILE B  31      93.350  98.790  94.120  1.00  0.00           C
ATOM   1113  O   ILE B  31      93.990  97.900  94.670  1.00  0.00           O
ATOM   1114  N   ILE B  32      92.090  98.620  93.670  1.00  0.00           N
ATOM   1115  HN  ILE B  32      91.590  99.350  93.210  1.00  0.00           H
ATOM   1116  CA  ILE B  32      91.370  97.340  93.720  1.00  0.00           C
ATOM   1117  HA  ILE B  32      92.060  96.540  93.950  1.00  0.00           H
ATOM   1118  CB  ILE B  32      90.280  97.250  94.860  1.00  0.00           C
ATOM   1119  HB  ILE B  32      90.950  97.330  95.750  1.00  0.00           H
ATOM   1120  CG2 ILE B  32      89.450  98.570  94.720  1.00  0.00           C
ATOM   1121 HG21 ILE B  32      88.970  98.740  93.740  1.00  0.00           H
ATOM   1122 HG22 ILE B  32      88.640  98.720  95.470  1.00  0.00           H
ATOM   1123 HG23 ILE B  32      90.080  99.480  94.820  1.00  0.00           H
ATOM   1124  CG1 ILE B  32      89.430  95.950  94.800  1.00  0.00           C
ATOM   1125 HG11 ILE B  32      90.100  95.130  94.460  1.00  0.00           H
ATOM   1126 HG12 ILE B  32      88.620  96.020  94.040  1.00  0.00           H
ATOM   1127  CD  ILE B  32      88.690  95.760  96.110  1.00  0.00           C
ATOM   1128  HD1 ILE B  32      89.430  95.940  96.920  1.00  0.00           H
ATOM   1129  HD2 ILE B  32      87.910  96.540  96.230  1.00  0.00           H
ATOM   1130  HD3 ILE B  32      88.330  94.720  96.170  1.00  0.00           H
ATOM   1131  C   ILE B  32      90.700  96.930  92.400  1.00  0.00           C
ATOM   1132  O   ILE B  32      89.930  97.580  91.750  1.00  0.00           O
ATOM   1133  N   GLY B  33      91.040  95.720  91.990  1.00  0.00           N
ATOM   1134  HN  GLY B  33      91.710  95.200  92.510  1.00  0.00           H
ATOM   1135  CA  GLY B  33      90.260  95.040  90.950  1.00  0.00           C
ATOM   1136  HA1 GLY B  33      89.200  95.120  91.140  1.00  0.00           H
ATOM   1137  HA2 GLY B  33      90.560  95.420  89.980  1.00  0.00           H
ATOM   1138  C   GLY B  33      90.560  93.570  90.980  1.00  0.00           C
ATOM   1139  O   GLY B  33      91.460  93.210  91.720  1.00  0.00           O
ATOM   1140  N   LEU B  34      89.960  92.690  90.180  1.00  0.00           N
ATOM   1141  HN  LEU B  34      89.190  92.990  89.620  1.00  0.00           H
ATOM   1142  CA  LEU B  34      90.310  91.270  90.000  1.00  0.00           C
ATOM   1143  HA  LEU B  34      90.240  90.770  90.950  1.00  0.00           H
ATOM   1144  CB  LEU B  34      89.300  90.460  89.070  1.00  0.00           C
ATOM   1145  HB1 LEU B  34      89.540  89.370  89.030  1.00  0.00           H
ATOM   1146  HB2 LEU B  34      89.340  90.870  88.050  1.00  0.00           H
ATOM   1147  CG  LEU B  34      87.820  90.680  89.450  1.00  0.00           C
ATOM   1148  HG  LEU B  34      87.670  91.780  89.550  1.00  0.00           H
ATOM   1149  CD1 LEU B  34      87.000  90.220  88.220  1.00  0.00           C
ATOM   1150 HD11 LEU B  34      87.340  90.750  87.310  1.00  0.00           H
ATOM   1151 HD12 LEU B  34      87.210  89.160  87.950  1.00  0.00           H
ATOM   1152 HD13 LEU B  34      85.910  90.180  88.410  1.00  0.00           H
ATOM   1153  CD2 LEU B  34      87.320  90.020  90.770  1.00  0.00           C
ATOM   1154 HD21 LEU B  34      87.210  88.940  90.550  1.00  0.00           H
ATOM   1155 HD22 LEU B  34      88.020  90.300  91.580  1.00  0.00           H
ATOM   1156 HD23 LEU B  34      86.380  90.560  91.020  1.00  0.00           H
ATOM   1157  C   LEU B  34      91.760  91.110  89.450  1.00  0.00           C
ATOM   1158  O   LEU B  34      92.530  90.220  89.830  1.00  0.00           O
ATOM   1159  N   MET B  35      92.140  92.010  88.510  1.00  0.00           N
ATOM   1160  HN  MET B  35      91.550  92.770  88.240  1.00  0.00           H
ATOM   1161  CA  MET B  35      93.400  92.050  87.810  1.00  0.00           C
ATOM   1162  HA  MET B  35      94.100  91.430  88.340  1.00  0.00           H
ATOM   1163  CB  MET B  35      93.190  91.490  86.390  1.00  0.00           C
ATOM   1164  HB1 MET B  35      94.180  91.310  85.940  1.00  0.00           H
ATOM   1165  HB2 MET B  35      92.700  92.180  85.680  1.00  0.00           H
ATOM   1166  CG  MET B  35      92.400  90.140  86.270  1.00  0.00           C
ATOM   1167  HG1 MET B  35      92.170  89.980  85.190  1.00  0.00           H
ATOM   1168  HG2 MET B  35      91.420  90.320  86.760  1.00  0.00           H
ATOM   1169  SD  MET B  35      93.330  88.690  86.790  1.00  0.00           S
ATOM   1170  CE  MET B  35      94.230  88.460  85.230  1.00  0.00           C
ATOM   1171  HE1 MET B  35      95.030  87.690  85.290  1.00  0.00           H
ATOM   1172  HE2 MET B  35      93.460  88.040  84.550  1.00  0.00           H
ATOM   1173  HE3 MET B  35      94.700  89.360  84.770  1.00  0.00           H
ATOM   1174  C   MET B  35      93.950  93.400  87.800  1.00  0.00           C
ATOM   1175  O   MET B  35      93.390  94.290  87.140  1.00  0.00           O
ATOM   1176  N   VAL B  36      95.140  93.650  88.360  1.00  0.00           N
ATOM   1177  HN  VAL B  36      95.620  92.930  88.840  1.00  0.00           H
ATOM   1178  CA  VAL B  36      95.730  94.940  88.320  1.00  0.00           C
ATOM   1179  HA  VAL B  36      95.120  95.680  87.820  1.00  0.00           H
ATOM   1180  CB  VAL B  36      96.070  95.470  89.670  1.00  0.00           C
ATOM   1181  HB  VAL B  36      96.620  94.710  90.250  1.00  0.00           H
ATOM   1182  CG1 VAL B  36      96.930  96.760  89.750  1.00  0.00           C
ATOM   1183 HG11 VAL B  36      96.500  97.400  88.950  1.00  0.00           H
ATOM   1184 HG12 VAL B  36      96.990  97.260  90.750  1.00  0.00           H
ATOM   1185 HG13 VAL B  36      97.980  96.500  89.500  1.00  0.00           H
ATOM   1186  CG2 VAL B  36      94.780  95.780  90.460  1.00  0.00           C
ATOM   1187 HG21 VAL B  36      94.030  96.320  89.840  1.00  0.00           H
ATOM   1188 HG22 VAL B  36      94.230  94.870  90.790  1.00  0.00           H
ATOM   1189 HG23 VAL B  36      95.000  96.350  91.380  1.00  0.00           H
ATOM   1190  C   VAL B  36      97.010  94.860  87.520  1.00  0.00           C
ATOM   1191  O   VAL B  36      97.880  94.060  87.820  1.00  0.00           O
ATOM   1192  N   GLY B  37      97.110  95.630  86.390  1.00  0.00           N
ATOM   1193  HN  GLY B  37      96.280  96.070  86.080  1.00  0.00           H
ATOM   1194  CA  GLY B  37      98.350  95.920  85.670  1.00  0.00           C
ATOM   1195  HA1 GLY B  37      98.890  94.990  85.700  1.00  0.00           H
ATOM   1196  HA2 GLY B  37      98.020  96.400  84.760  1.00  0.00           H
ATOM   1197  C   GLY B  37      99.290  96.830  86.390  1.00  0.00           C
ATOM   1198  O   GLY B  37      99.260  96.990  87.610  1.00  0.00           O
ATOM   1199  N   GLY B  38     100.160  97.430  85.610  1.00  0.00           N
ATOM   1200  HN  GLY B  38     100.110  97.420  84.620  1.00  0.00           H
ATOM   1201  CA  GLY B  38     101.210  98.290  86.200  1.00  0.00           C
ATOM   1202  HA1 GLY B  38     101.770  97.770  86.970  1.00  0.00           H
ATOM   1203  HA2 GLY B  38     101.960  98.380  85.430  1.00  0.00           H
ATOM   1204  C   GLY B  38     101.000  99.640  86.720  1.00  0.00           C
ATOM   1205  O   GLY B  38     101.650 100.640  86.360  1.00  0.00           O
ATOM   1206  N   VAL B  39     100.000  99.770  87.630  1.00  0.00           N
ATOM   1207  HN  VAL B  39      99.570  98.920  87.930  1.00  0.00           H
ATOM   1208  CA  VAL B  39      99.630 100.900  88.440  1.00  0.00           C
ATOM   1209  HA  VAL B  39      99.540 101.640  87.660  1.00  0.00           H
ATOM   1210  CB  VAL B  39      98.360 100.670  89.350  1.00  0.00           C
ATOM   1211  HB  VAL B  39      98.670  99.870  90.060  1.00  0.00           H
ATOM   1212  CG1 VAL B  39      97.970 101.960  90.100  1.00  0.00           C
ATOM   1213 HG11 VAL B  39      98.680 102.130  90.930  1.00  0.00           H
ATOM   1214 HG12 VAL B  39      97.970 102.850  89.430  1.00  0.00           H
ATOM   1215 HG13 VAL B  39      96.960 101.800  90.530  1.00  0.00           H
ATOM   1216  CG2 VAL B  39      97.250 100.110  88.410  1.00  0.00           C
ATOM   1217 HG21 VAL B  39      97.410  99.080  88.040  1.00  0.00           H
ATOM   1218 HG22 VAL B  39      96.210 100.180  88.800  1.00  0.00           H
ATOM   1219 HG23 VAL B  39      97.190 100.770  87.520  1.00  0.00           H
ATOM   1220  C   VAL B  39     100.840 101.340  89.240  1.00  0.00           C
ATOM   1221  O   VAL B  39     101.500 100.590  90.040  1.00  0.00           O
ATOM   1222  N   VAL B  40     101.120 102.680  89.130  1.00  0.00           N
ATOM   1223  HN  VAL B  40     100.490 103.140  88.510  1.00  0.00           H
ATOM   1224  CA  VAL B  40     102.150 103.430  89.780  1.00  0.00           C
ATOM   1225  HA  VAL B  40     102.750 102.750  90.370  1.00  0.00           H
ATOM   1226  CB  VAL B  40     102.910 104.420  88.840  1.00  0.00           C
ATOM   1227  HB  VAL B  40     102.140 105.030  88.320  1.00  0.00           H
ATOM   1228  CG1 VAL B  40     103.990 105.300  89.530  1.00  0.00           C
ATOM   1229 HG11 VAL B  40     104.860 104.770  90.000  1.00  0.00           H
ATOM   1230 HG12 VAL B  40     104.390 106.010  88.780  1.00  0.00           H
ATOM   1231 HG13 VAL B  40     103.520 105.770  90.420  1.00  0.00           H
ATOM   1232  CG2 VAL B  40     103.550 103.520  87.680  1.00  0.00           C
ATOM   1233 HG21 VAL B  40     104.210 102.750  88.130  1.00  0.00           H
ATOM   1234 HG22 VAL B  40     102.750 102.930  87.200  1.00  0.00           H
ATOM   1235 HG23 VAL B  40     104.220 104.110  87.010  1.00  0.00           H
ATOM   1236  C   VAL B  40     101.380 104.340  90.750  1.00  0.00           C
ATOM   1237  O   VAL B  40     100.600 105.220  90.360  1.00  0.00           O
ATOM   1238  N   ILE B  41     101.660 104.240  92.080  1.00  0.00           N
ATOM   1239  HN  ILE B  41     102.330 103.600  92.460  1.00  0.00           H
ATOM   1240  CA  ILE B  41     101.190 105.340  92.950  1.00  0.00           C
ATOM   1241  HA  ILE B  41     100.370 105.850  92.470  1.00  0.00           H
ATOM   1242  CB  ILE B  41     100.640 104.890  94.310  1.00  0.00           C
ATOM   1243  HB  ILE B  41     101.470 104.320  94.790  1.00  0.00           H
ATOM   1244  CG2 ILE B  41     100.270 106.110  95.160  1.00  0.00           C
ATOM   1245 HG21 ILE B  41     101.080 106.870  95.170  1.00  0.00           H
ATOM   1246 HG22 ILE B  41      99.310 106.540  94.810  1.00  0.00           H
ATOM   1247 HG23 ILE B  41     100.000 105.760  96.180  1.00  0.00           H
ATOM   1248  CG1 ILE B  41      99.450 103.980  94.010  1.00  0.00           C
ATOM   1249 HG11 ILE B  41      99.680 103.260  93.190  1.00  0.00           H
ATOM   1250 HG12 ILE B  41      98.550 104.610  93.860  1.00  0.00           H
ATOM   1251  CD  ILE B  41      99.090 103.150  95.240  1.00  0.00           C
ATOM   1252  HD1 ILE B  41      99.910 102.720  95.850  1.00  0.00           H
ATOM   1253  HD2 ILE B  41      98.460 103.660  96.000  1.00  0.00           H
ATOM   1254  HD3 ILE B  41      98.420 102.310  94.960  1.00  0.00           H
ATOM   1255  C   ILE B  41     102.350 106.350  93.000  1.00  0.00           C
ATOM   1256  O   ILE B  41     103.480 106.050  93.250  1.00  0.00           O
ATOM   1257  N   ALA B  42     102.010 107.580  92.830  1.00  0.00           N
ATOM   1258  HN  ALA B  42     101.040 107.790  92.690  1.00  0.00           H
ATOM   1259  CA  ALA B  42     102.930 108.710  92.860  1.00  0.00           C
ATOM   1260  HA  ALA B  42     103.950 108.410  92.690  1.00  0.00           H
ATOM   1261  CB  ALA B  42     102.490 109.660  91.760  1.00  0.00           C
ATOM   1262  HB1 ALA B  42     103.290 110.410  91.660  1.00  0.00           H
ATOM   1263  HB2 ALA B  42     102.470 109.200  90.750  1.00  0.00           H
ATOM   1264  HB3 ALA B  42     101.550 110.150  92.090  1.00  0.00           H
ATOM   1265  C   ALA B  42     102.790 109.380  94.200  1.00  0.00           C
ATOM   1266  O   ALA B  42     101.700 109.490  94.780  1.00  0.00           O
ATOM   1267  N   NME B  43     103.910 109.910  94.730  1.00  0.00           N
ATOM   1268  HN  NME B  43     104.750 109.650  94.250  1.00  0.00           H
ATOM   1269  CH3 NME B  43     104.000 110.700  95.950  1.00  0.00           C
ATOM   1270 HH31 NME B  43     104.800 110.330  96.630  1.00  0.00           H
ATOM   1271 HH32 NME B  43     104.290 111.720  95.620  1.00  0.00           H
ATOM   1272 HH33 NME B  43     103.010 110.780  96.450  1.00  0.00           H
ATOM   1273  CH3 ACE C   0      70.460  65.270 103.780  1.00  0.00           C
ATOM   1274 HH31 ACE C   0      69.470  64.860 104.090  1.00  0.00           H
ATOM   1275 HH32 ACE C   0      70.840  64.480 103.100  1.00  0.00           H
ATOM   1276 HH33 ACE C   0      71.070  65.430 104.700  1.00  0.00           H
ATOM   1277  C   ACE C   0      70.040  66.500 103.040  1.00  0.00           C
ATOM   1278  O   ACE C   0      70.780  67.480 102.820  1.00  0.00           O
ATOM   1279  N   ASP C   1      68.740  66.580 102.540  1.00  0.00           N
ATOM   1280  HN  ASP C   1      68.140  65.790 102.680  1.00  0.00           H
ATOM   1281  CA  ASP C   1      68.260  67.880 101.980  1.00  0.00           C
ATOM   1282  HA  ASP C   1      68.950  68.230 101.220  1.00  0.00           H
ATOM   1283  CB  ASP C   1      66.900  67.700 101.300  1.00  0.00           C
ATOM   1284  HB1 ASP C   1      66.130  67.530 102.090  1.00  0.00           H
ATOM   1285  HB2 ASP C   1      67.050  66.860 100.580  1.00  0.00           H
ATOM   1286  CG  ASP C   1      66.480  68.890 100.490  1.00  0.00           C
ATOM   1287  OD1 ASP C   1      67.300  69.450  99.700  1.00  0.00           O
ATOM   1288  OD2 ASP C   1      65.260  69.200 100.390  1.00  0.00           O
ATOM   1289  C   ASP C   1      68.300  69.100 102.950  1.00  0.00           C
ATOM   1290  O   ASP C   1      68.180  68.990 104.160  1.00  0.00           O
ATOM   1291  N   ALA C   2      68.440  70.300 102.350  1.00  0.00           N
ATOM   1292  HN  ALA C   2      68.290  70.350 101.370  1.00  0.00           H
ATOM   1293  CA  ALA C   2      68.660  71.520 103.070  1.00  0.00           C
ATOM   1294  HA  ALA C   2      69.230  71.330 103.970  1.00  0.00           H
ATOM   1295  CB  ALA C   2      69.500  72.450 102.220  1.00  0.00           C
ATOM   1296  HB1 ALA C   2      68.950  73.160 101.560  1.00  0.00           H
ATOM   1297  HB2 ALA C   2      70.150  73.100 102.840  1.00  0.00           H
ATOM   1298  HB3 ALA C   2      70.220  71.990 101.500  1.00  0.00           H
ATOM   1299  C   ALA C   2      67.440  72.310 103.490  1.00  0.00           C
ATOM   1300  O   ALA C   2      66.500  72.410 102.730  1.00  0.00           O
ATOM   1301  N   GLU C   3      67.460  72.830 104.700  1.00  0.00           N
ATOM   1302  HN  GLU C   3      68.240  72.680 105.300  1.00  0.00           H
ATOM   1303  CA  GLU C   3      66.360  73.640 105.160  1.00  0.00           C
ATOM   1304  HA  GLU C   3      65.720  74.020 104.380  1.00  0.00           H
ATOM   1305  CB  GLU C   3      65.420  72.910 106.190  1.00  0.00           C
ATOM   1306  HB1 GLU C   3      66.110  72.510 106.960  1.00  0.00           H
ATOM   1307  HB2 GLU C   3      64.920  72.020 105.770  1.00  0.00           H
ATOM   1308  CG  GLU C   3      64.320  73.850 106.700  1.00  0.00           C
ATOM   1309  HG1 GLU C   3      64.700  74.740 107.240  1.00  0.00           H
ATOM   1310  HG2 GLU C   3      63.570  73.280 107.290  1.00  0.00           H
ATOM   1311  CD  GLU C   3      63.370  74.410 105.620  1.00  0.00           C
ATOM   1312  OE1 GLU C   3      63.510  75.580 105.300  1.00  0.00           O
ATOM   1313  OE2 GLU C   3      62.610  73.610 105.050  1.00  0.00           O
ATOM   1314  C   GLU C   3      67.000  74.850 105.780  1.00  0.00           C
ATOM   1315  O   GLU C   3      67.700  74.840 106.750  1.00  0.00           O
ATOM   1316  N   PHE C   4      66.740  75.970 105.090  1.00  0.00           N
ATOM   1317  HN  PHE C   4      66.110  75.970 104.320  1.00  0.00           H
ATOM   1318  CA  PHE C   4      67.200  77.260 105.460  1.00  0.00           C
ATOM   1319  HA  PHE C   4      67.930  77.170 106.250  1.00  0.00           H
ATOM   1320  CB  PHE C   4      67.890  78.050 104.260  1.00  0.00           C
ATOM   1321  HB1 PHE C   4      68.200  79.080 104.550  1.00  0.00           H
ATOM   1322  HB2 PHE C   4      67.210  78.070 103.380  1.00  0.00           H
ATOM   1323  CG  PHE C   4      69.180  77.220 103.800  1.00  0.00           C
ATOM   1324  CD1 PHE C   4      69.290  76.720 102.450  1.00  0.00           C
ATOM   1325  HD1 PHE C   4      68.490  76.890 101.750  1.00  0.00           H
ATOM   1326  CE1 PHE C   4      70.320  75.940 102.020  1.00  0.00           C
ATOM   1327  HE1 PHE C   4      70.360  75.470 101.050  1.00  0.00           H
ATOM   1328  CZ  PHE C   4      71.310  75.530 102.940  1.00  0.00           C
ATOM   1329  HZ  PHE C   4      72.150  74.980 102.560  1.00  0.00           H
ATOM   1330  CD2 PHE C   4      70.180  76.800 104.650  1.00  0.00           C
ATOM   1331  HD2 PHE C   4      70.210  77.120 105.680  1.00  0.00           H
ATOM   1332  CE2 PHE C   4      71.250  75.940 104.270  1.00  0.00           C
ATOM   1333  HE2 PHE C   4      71.940  75.510 104.990  1.00  0.00           H
ATOM   1334  C   PHE C   4      66.180  78.190 106.160  1.00  0.00           C
ATOM   1335  O   PHE C   4      66.590  79.140 106.770  1.00  0.00           O
ATOM   1336  N   ARG C   5      64.890  77.890 106.160  1.00  0.00           N
ATOM   1337  HN  ARG C   5      64.590  77.030 105.740  1.00  0.00           H
ATOM   1338  CA  ARG C   5      63.860  78.820 106.590  1.00  0.00           C
ATOM   1339  HA  ARG C   5      64.280  79.780 106.340  1.00  0.00           H
ATOM   1340  CB  ARG C   5      62.560  78.640 105.750  1.00  0.00           C
ATOM   1341  HB1 ARG C   5      61.810  79.360 106.140  1.00  0.00           H
ATOM   1342  HB2 ARG C   5      62.070  77.650 105.900  1.00  0.00           H
ATOM   1343  CG  ARG C   5      62.740  78.940 104.220  1.00  0.00           C
ATOM   1344  HG1 ARG C   5      63.640  78.320 104.000  1.00  0.00           H
ATOM   1345  HG2 ARG C   5      62.860  80.010 103.960  1.00  0.00           H
ATOM   1346  CD  ARG C   5      61.500  78.490 103.460  1.00  0.00           C
ATOM   1347  HD1 ARG C   5      61.660  78.660 102.370  1.00  0.00           H
ATOM   1348  HD2 ARG C   5      60.560  79.020 103.720  1.00  0.00           H
ATOM   1349  NE  ARG C   5      61.320  76.950 103.700  1.00  0.00           N
ATOM   1350  HE  ARG C   5      61.730  76.600 104.540  1.00  0.00           H
ATOM   1351  CZ  ARG C   5      60.880  76.110 102.770  1.00  0.00           C
ATOM   1352  NH1 ARG C   5      60.150  76.400 101.780  1.00  0.00           N
ATOM   1353 HH11 ARG C   5      59.920  77.370 101.710  1.00  0.00           H
ATOM   1354 HH12 ARG C   5      59.730  75.650 101.280  1.00  0.00           H
ATOM   1355  NH2 ARG C   5      61.170  74.830 103.000  1.00  0.00           N
ATOM   1356 HH21 ARG C   5      61.700  74.490 103.780  1.00  0.00           H
ATOM   1357 HH22 ARG C   5      60.590  74.280 102.400  1.00  0.00           H
ATOM   1358  C   ARG C   5      63.540  78.790 108.130  1.00  0.00           C
ATOM   1359  O   ARG C   5      62.470  79.270 108.620  1.00  0.00           O
ATOM   1360  N   HIS C   6      64.600  78.350 108.910  1.00  0.00           N
ATOM   1361  HN  HIS C   6      65.410  78.180 108.350  1.00  0.00           H
ATOM   1362  CA  HIS C   6      64.520  78.420 110.320  1.00  0.00           C
ATOM   1363  HA  HIS C   6      63.750  77.670 110.450  1.00  0.00           H
ATOM   1364  CB  HIS C   6      65.870  77.900 110.830  1.00  0.00           C
ATOM   1365  HB1 HIS C   6      65.980  77.920 111.940  1.00  0.00           H
ATOM   1366  HB2 HIS C   6      66.580  78.550 110.270  1.00  0.00           H
ATOM   1367  ND1 HIS C   6      65.570  75.440 111.160  1.00  0.00           N
ATOM   1368  CG  HIS C   6      66.120  76.480 110.430  1.00  0.00           C
ATOM   1369  CE1 HIS C   6      65.980  74.310 110.540  1.00  0.00           C
ATOM   1370  HE1 HIS C   6      65.780  73.270 110.810  1.00  0.00           H
ATOM   1371  NE2 HIS C   6      66.770  74.600 109.500  1.00  0.00           N
ATOM   1372  HE2 HIS C   6      67.250  74.010 108.850  1.00  0.00           H
ATOM   1373  CD2 HIS C   6      66.990  75.950 109.510  1.00  0.00           C
ATOM   1374  HD2 HIS C   6      67.620  76.430 108.770  1.00  0.00           H
ATOM   1375  C   HIS C   6      64.230  79.780 110.860  1.00  0.00           C
ATOM   1376  O   HIS C   6      64.620  80.800 110.250  1.00  0.00           O
ATOM   1377  N   ASP C   7      63.620  79.940 112.070  1.00  0.00           N
ATOM   1378  HN  ASP C   7      63.420  79.110 112.590  1.00  0.00           H
ATOM   1379  CA  ASP C   7      63.160  81.280 112.650  1.00  0.00           C
ATOM   1380  HA  ASP C   7      62.560  81.640 111.830  1.00  0.00           H
ATOM   1381  CB  ASP C   7      62.300  81.050 114.000  1.00  0.00           C
ATOM   1382  HB1 ASP C   7      62.140  82.020 114.510  1.00  0.00           H
ATOM   1383  HB2 ASP C   7      62.780  80.280 114.640  1.00  0.00           H
ATOM   1384  CG  ASP C   7      60.910  80.560 113.770  1.00  0.00           C
ATOM   1385  OD1 ASP C   7      60.250  80.120 114.750  1.00  0.00           O
ATOM   1386  OD2 ASP C   7      60.430  80.530 112.660  1.00  0.00           O
ATOM   1387  C   ASP C   7      64.280  82.220 112.990  1.00  0.00           C
ATOM   1388  O   ASP C   7      64.210  83.440 112.870  1.00  0.00           O
ATOM   1389  N   SER C   8      65.470  81.670 113.340  1.00  0.00           N
ATOM   1390  HN  SER C   8      65.570  80.690 113.480  1.00  0.00           H
ATOM   1391  CA  SER C   8      66.700  82.440 113.520  1.00  0.00           C
ATOM   1392  HA  SER C   8      66.450  83.470 113.750  1.00  0.00           H
ATOM   1393  CB  SER C   8      67.500  81.810 114.690  1.00  0.00           C
ATOM   1394  HB1 SER C   8      68.580  82.050 114.740  1.00  0.00           H
ATOM   1395  HB2 SER C   8      67.340  80.710 114.690  1.00  0.00           H
ATOM   1396  OG  SER C   8      66.970  82.370 115.940  1.00  0.00           O
ATOM   1397  HG1 SER C   8      66.250  81.800 116.210  1.00  0.00           H
ATOM   1398  C   SER C   8      67.540  82.450 112.240  1.00  0.00           C
ATOM   1399  O   SER C   8      68.670  82.870 112.210  1.00  0.00           O
ATOM   1400  N   GLY C   9      67.060  81.940 111.130  1.00  0.00           N
ATOM   1401  HN  GLY C   9      66.140  81.540 111.100  1.00  0.00           H
ATOM   1402  CA  GLY C   9      67.820  81.760 109.910  1.00  0.00           C
ATOM   1403  HA1 GLY C   9      67.140  81.400 109.150  1.00  0.00           H
ATOM   1404  HA2 GLY C   9      68.220  82.710 109.580  1.00  0.00           H
ATOM   1405  C   GLY C   9      69.000  80.840 109.990  1.00  0.00           C
ATOM   1406  O   GLY C   9      69.150  80.120 110.980  1.00  0.00           O
ATOM   1407  N   TYR C  10      69.850  80.880 108.940  1.00  0.00           N
ATOM   1408  HN  TYR C  10      69.870  81.560 108.220  1.00  0.00           H
ATOM   1409  CA  TYR C  10      71.050  80.100 108.750  1.00  0.00           C
ATOM   1410  HA  TYR C  10      71.440  79.930 109.750  1.00  0.00           H
ATOM   1411  CB  TYR C  10      70.760  78.720 108.040  1.00  0.00           C
ATOM   1412  HB1 TYR C  10      70.530  78.910 106.970  1.00  0.00           H
ATOM   1413  HB2 TYR C  10      69.870  78.250 108.520  1.00  0.00           H
ATOM   1414  CG  TYR C  10      72.020  77.850 108.150  1.00  0.00           C
ATOM   1415  CD1 TYR C  10      72.870  77.600 107.080  1.00  0.00           C
ATOM   1416  HD1 TYR C  10      72.530  77.940 106.110  1.00  0.00           H
ATOM   1417  CE1 TYR C  10      73.970  76.820 107.200  1.00  0.00           C
ATOM   1418  HE1 TYR C  10      74.650  76.710 106.370  1.00  0.00           H
ATOM   1419  CZ  TYR C  10      74.260  76.170 108.410  1.00  0.00           C
ATOM   1420  OH  TYR C  10      75.370  75.330 108.520  1.00  0.00           O
ATOM   1421  HH  TYR C  10      75.160  74.700 109.220  1.00  0.00           H
ATOM   1422  CD2 TYR C  10      72.320  77.290 109.380  1.00  0.00           C
ATOM   1423  HD2 TYR C  10      71.750  77.480 110.280  1.00  0.00           H
ATOM   1424  CE2 TYR C  10      73.440  76.420 109.480  1.00  0.00           C
ATOM   1425  HE2 TYR C  10      73.670  75.930 110.410  1.00  0.00           H
ATOM   1426  C   TYR C  10      72.090  80.830 107.830  1.00  0.00           C
ATOM   1427  O   TYR C  10      71.720  81.360 106.840  1.00  0.00           O
ATOM   1428  N   GLU C  11      73.460  80.750 108.180  1.00  0.00           N
ATOM   1429  HN  GLU C  11      73.670  80.250 109.020  1.00  0.00           H
ATOM   1430  CA  GLU C  11      74.520  81.260 107.270  1.00  0.00           C
ATOM   1431  HA  GLU C  11      74.110  81.720 106.380  1.00  0.00           H
ATOM   1432  CB  GLU C  11      75.320  82.410 107.880  1.00  0.00           C
ATOM   1433  HB1 GLU C  11      76.280  82.720 107.420  1.00  0.00           H
ATOM   1434  HB2 GLU C  11      75.540  82.030 108.900  1.00  0.00           H
ATOM   1435  CG  GLU C  11      74.440  83.630 107.870  1.00  0.00           C
ATOM   1436  HG1 GLU C  11      73.530  83.510 108.500  1.00  0.00           H
ATOM   1437  HG2 GLU C  11      74.140  83.820 106.820  1.00  0.00           H
ATOM   1438  CD  GLU C  11      75.160  84.790 108.490  1.00  0.00           C
ATOM   1439  OE1 GLU C  11      74.730  85.220 109.580  1.00  0.00           O
ATOM   1440  OE2 GLU C  11      76.120  85.400 107.910  1.00  0.00           O
ATOM   1441  C   GLU C  11      75.470  80.120 106.850  1.00  0.00           C
ATOM   1442  O   GLU C  11      76.130  79.410 107.680  1.00  0.00           O
ATOM   1443  N   VAL C  12      75.510  79.840 105.550  1.00  0.00           N
ATOM   1444  HN  VAL C  12      74.930  80.420 104.990  1.00  0.00           H
ATOM   1445  CA  VAL C  12      76.470  78.950 104.880  1.00  0.00           C
ATOM   1446  HA  VAL C  12      76.430  77.970 105.310  1.00  0.00           H
ATOM   1447  CB  VAL C  12      76.040  78.660 103.480  1.00  0.00           C
ATOM   1448  HB  VAL C  12      76.720  77.930 102.980  1.00  0.00           H
ATOM   1449  CG1 VAL C  12      74.670  78.010 103.470  1.00  0.00           C
ATOM   1450 HG11 VAL C  12      74.680  76.980 103.890  1.00  0.00           H
ATOM   1451 HG12 VAL C  12      73.830  78.590 103.900  1.00  0.00           H
ATOM   1452 HG13 VAL C  12      74.390  77.900 102.400  1.00  0.00           H
ATOM   1453  CG2 VAL C  12      75.990  79.920 102.630  1.00  0.00           C
ATOM   1454 HG21 VAL C  12      75.660  79.720 101.590  1.00  0.00           H
ATOM   1455 HG22 VAL C  12      75.340  80.650 103.150  1.00  0.00           H
ATOM   1456 HG23 VAL C  12      77.020  80.350 102.530  1.00  0.00           H
ATOM   1457  C   VAL C  12      77.890  79.560 104.960  1.00  0.00           C
ATOM   1458  O   VAL C  12      78.060  80.720 105.330  1.00  0.00           O
ATOM   1459  N   HIS C  13      78.940  78.790 104.690  1.00  0.00           N
ATOM   1460  HN  HIS C  13      78.960  77.880 104.280  1.00  0.00           H
ATOM   1461  CA  HIS C  13      80.260  79.010 105.140  1.00  0.00           C
ATOM   1462  HA  HIS C  13      80.400  79.960 105.650  1.00  0.00           H
ATOM   1463  CB  HIS C  13      80.700  77.840 106.020  1.00  0.00           C
ATOM   1464  HB1 HIS C  13      81.770  77.850 106.340  1.00  0.00           H
ATOM   1465  HB2 HIS C  13      80.670  76.910 105.410  1.00  0.00           H
ATOM   1466  ND1 HIS C  13      80.290  77.610 108.530  1.00  0.00           N
ATOM   1467  CG  HIS C  13      79.840  77.560 107.200  1.00  0.00           C
ATOM   1468  CE1 HIS C  13      79.380  76.980 109.200  1.00  0.00           C
ATOM   1469  HE1 HIS C  13      79.300  76.620 110.230  1.00  0.00           H
ATOM   1470  NE2 HIS C  13      78.300  76.580 108.470  1.00  0.00           N
ATOM   1471  HE2 HIS C  13      77.510  76.070 108.830  1.00  0.00           H
ATOM   1472  CD2 HIS C  13      78.630  76.910 107.210  1.00  0.00           C
ATOM   1473  HD2 HIS C  13      77.850  76.840 106.460  1.00  0.00           H
ATOM   1474  C   HIS C  13      81.260  79.180 104.040  1.00  0.00           C
ATOM   1475  O   HIS C  13      81.360  78.380 103.140  1.00  0.00           O
ATOM   1476  N   HIS C  14      82.020  80.320 104.040  1.00  0.00           N
ATOM   1477  HN  HIS C  14      82.100  80.920 104.840  1.00  0.00           H
ATOM   1478  CA  HIS C  14      82.830  80.720 102.880  1.00  0.00           C
ATOM   1479  HA  HIS C  14      83.040  79.860 102.270  1.00  0.00           H
ATOM   1480  CB  HIS C  14      82.030  81.850 102.140  1.00  0.00           C
ATOM   1481  HB1 HIS C  14      82.700  82.520 101.560  1.00  0.00           H
ATOM   1482  HB2 HIS C  14      81.430  82.410 102.890  1.00  0.00           H
ATOM   1483  ND1 HIS C  14      81.350  81.250  99.770  1.00  0.00           N
ATOM   1484  CG  HIS C  14      81.080  81.270 101.150  1.00  0.00           C
ATOM   1485  CE1 HIS C  14      80.320  80.790  99.150  1.00  0.00           C
ATOM   1486  HE1 HIS C  14      80.000  80.740  98.110  1.00  0.00           H
ATOM   1487  NE2 HIS C  14      79.340  80.610 100.070  1.00  0.00           N
ATOM   1488  HE2 HIS C  14      78.420  80.270  99.890  1.00  0.00           H
ATOM   1489  CD2 HIS C  14      79.830  80.870 101.340  1.00  0.00           C
ATOM   1490  HD2 HIS C  14      79.150  80.750 102.170  1.00  0.00           H
ATOM   1491  C   HIS C  14      84.120  81.420 103.170  1.00  0.00           C
ATOM   1492  O   HIS C  14      84.330  82.010 104.240  1.00  0.00           O
ATOM   1493  N   GLN C  15      85.160  81.310 102.270  1.00  0.00           N
ATOM   1494  HN  GLN C  15      85.150  80.840 101.390  1.00  0.00           H
ATOM   1495  CA  GLN C  15      86.480  81.910 102.370  1.00  0.00           C
ATOM   1496  HA  GLN C  15      86.860  81.730 103.360  1.00  0.00           H
ATOM   1497  CB  GLN C  15      87.530  81.240 101.420  1.00  0.00           C
ATOM   1498  HB1 GLN C  15      87.760  80.190 101.700  1.00  0.00           H
ATOM   1499  HB2 GLN C  15      88.500  81.780 101.470  1.00  0.00           H
ATOM   1500  CG  GLN C  15      87.080  81.350  99.990  1.00  0.00           C
ATOM   1501  HG1 GLN C  15      86.770  82.400  99.800  1.00  0.00           H
ATOM   1502  HG2 GLN C  15      86.280  80.630  99.720  1.00  0.00           H
ATOM   1503  CD  GLN C  15      88.250  81.070  98.950  1.00  0.00           C
ATOM   1504  OE1 GLN C  15      89.260  80.550  99.360  1.00  0.00           O
ATOM   1505  NE2 GLN C  15      88.060  81.520  97.760  1.00  0.00           N
ATOM   1506 HE21 GLN C  15      87.130  81.700  97.460  1.00  0.00           H
ATOM   1507 HE22 GLN C  15      88.870  81.410  97.170  1.00  0.00           H
ATOM   1508  C   GLN C  15      86.490  83.390 102.170  1.00  0.00           C
ATOM   1509  O   GLN C  15      85.600  83.870 101.440  1.00  0.00           O
ATOM   1510  N   LYS C  16      87.410  84.140 102.790  1.00  0.00           N
ATOM   1511  HN  LYS C  16      87.920  83.700 103.530  1.00  0.00           H
ATOM   1512  CA  LYS C  16      87.440  85.550 102.500  1.00  0.00           C
ATOM   1513  HA  LYS C  16      87.160  85.760 101.480  1.00  0.00           H
ATOM   1514  CB  LYS C  16      86.830  86.300 103.690  1.00  0.00           C
ATOM   1515  HB1 LYS C  16      87.210  87.340 103.630  1.00  0.00           H
ATOM   1516  HB2 LYS C  16      87.150  85.980 104.710  1.00  0.00           H
ATOM   1517  CG  LYS C  16      85.310  86.180 103.690  1.00  0.00           C
ATOM   1518  HG1 LYS C  16      85.080  85.150 104.030  1.00  0.00           H
ATOM   1519  HG2 LYS C  16      85.010  86.310 102.630  1.00  0.00           H
ATOM   1520  CD  LYS C  16      84.510  87.330 104.450  1.00  0.00           C
ATOM   1521  HD1 LYS C  16      84.900  88.250 103.970  1.00  0.00           H
ATOM   1522  HD2 LYS C  16      83.450  87.180 104.160  1.00  0.00           H
ATOM   1523  CE  LYS C  16      84.690  87.310 106.000  1.00  0.00           C
ATOM   1524  HE1 LYS C  16      84.230  88.180 106.530  1.00  0.00           H
ATOM   1525  HE2 LYS C  16      85.760  87.270 106.310  1.00  0.00           H
ATOM   1526  NZ  LYS C  16      83.940  86.200 106.530  1.00  0.00           N
ATOM   1527  HZ1 LYS C  16      84.330  85.280 106.250  1.00  0.00           H
ATOM   1528  HZ2 LYS C  16      84.020  86.200 107.570  1.00  0.00           H
ATOM   1529  HZ3 LYS C  16      82.900  86.140 106.420  1.00  0.00           H
ATOM   1530  C   LYS C  16      88.930  85.840 102.470  1.00  0.00           C
ATOM   1531  O   LYS C  16      89.750  85.080 103.030  1.00  0.00           O
ATOM   1532  N   LEU C  17      89.260  87.010 101.920  1.00  0.00           N
ATOM   1533  HN  LEU C  17      88.460  87.360 101.430  1.00  0.00           H
ATOM   1534  CA  LEU C  17      90.450  87.700 101.900  1.00  0.00           C
ATOM   1535  HA  LEU C  17      91.170  87.260 102.580  1.00  0.00           H
ATOM   1536  CB  LEU C  17      91.160  87.600 100.590  1.00  0.00           C
ATOM   1537  HB1 LEU C  17      90.700  88.250  99.820  1.00  0.00           H
ATOM   1538  HB2 LEU C  17      91.020  86.540 100.280  1.00  0.00           H
ATOM   1539  CG  LEU C  17      92.680  87.880 100.670  1.00  0.00           C
ATOM   1540  HG  LEU C  17      93.020  87.610 101.690  1.00  0.00           H
ATOM   1541  CD1 LEU C  17      93.380  87.210  99.550  1.00  0.00           C
ATOM   1542 HD11 LEU C  17      93.260  86.110  99.640  1.00  0.00           H
ATOM   1543 HD12 LEU C  17      93.120  87.680  98.570  1.00  0.00           H
ATOM   1544 HD13 LEU C  17      94.490  87.210  99.670  1.00  0.00           H
ATOM   1545  CD2 LEU C  17      92.980  89.460 100.540  1.00  0.00           C
ATOM   1546 HD21 LEU C  17      92.320  89.960  99.800  1.00  0.00           H
ATOM   1547 HD22 LEU C  17      92.780  90.000 101.480  1.00  0.00           H
ATOM   1548 HD23 LEU C  17      94.040  89.540 100.210  1.00  0.00           H
ATOM   1549  C   LEU C  17      90.210  89.010 102.490  1.00  0.00           C
ATOM   1550  O   LEU C  17      89.290  89.740 102.110  1.00  0.00           O
ATOM   1551  N   VAL C  18      90.960  89.350 103.480  1.00  0.00           N
ATOM   1552  HN  VAL C  18      91.740  88.840 103.810  1.00  0.00           H
ATOM   1553  CA  VAL C  18      90.760  90.620 104.210  1.00  0.00           C
ATOM   1554  HA  VAL C  18      89.930  91.160 103.790  1.00  0.00           H
ATOM   1555  CB  VAL C  18      90.500  90.380 105.710  1.00  0.00           C
ATOM   1556  HB  VAL C  18      91.230  89.680 106.170  1.00  0.00           H
ATOM   1557  CG1 VAL C  18      90.630  91.710 106.540  1.00  0.00           C
ATOM   1558 HG11 VAL C  18      91.670  92.020 106.800  1.00  0.00           H
ATOM   1559 HG12 VAL C  18      90.140  92.480 105.910  1.00  0.00           H
ATOM   1560 HG13 VAL C  18      90.050  91.720 107.490  1.00  0.00           H
ATOM   1561  CG2 VAL C  18      89.150  89.640 105.900  1.00  0.00           C
ATOM   1562 HG21 VAL C  18      88.400  90.320 105.440  1.00  0.00           H
ATOM   1563 HG22 VAL C  18      89.060  88.670 105.370  1.00  0.00           H
ATOM   1564 HG23 VAL C  18      88.990  89.450 106.990  1.00  0.00           H
ATOM   1565  C   VAL C  18      91.970  91.420 104.100  1.00  0.00           C
ATOM   1566  O   VAL C  18      93.100  90.980 104.420  1.00  0.00           O
ATOM   1567  N   PHE C  19      91.860  92.630 103.630  1.00  0.00           N
ATOM   1568  HN  PHE C  19      91.010  92.910 103.180  1.00  0.00           H
ATOM   1569  CA  PHE C  19      93.010  93.560 103.600  1.00  0.00           C
ATOM   1570  HA  PHE C  19      93.910  93.100 103.970  1.00  0.00           H
ATOM   1571  CB  PHE C  19      93.280  93.840 102.180  1.00  0.00           C
ATOM   1572  HB1 PHE C  19      92.410  94.380 101.730  1.00  0.00           H
ATOM   1573  HB2 PHE C  19      93.400  92.880 101.640  1.00  0.00           H
ATOM   1574  CG  PHE C  19      94.460  94.760 101.890  1.00  0.00           C
ATOM   1575  CD1 PHE C  19      94.520  95.210 100.580  1.00  0.00           C
ATOM   1576  HD1 PHE C  19      93.710  94.880  99.950  1.00  0.00           H
ATOM   1577  CE1 PHE C  19      95.630  96.000 100.150  1.00  0.00           C
ATOM   1578  HE1 PHE C  19      95.760  96.420  99.170  1.00  0.00           H
ATOM   1579  CZ  PHE C  19      96.690  96.240 101.020  1.00  0.00           C
ATOM   1580  HZ  PHE C  19      97.510  96.840 100.650  1.00  0.00           H
ATOM   1581  CD2 PHE C  19      95.580  95.000 102.730  1.00  0.00           C
ATOM   1582  HD2 PHE C  19      95.580  94.580 103.730  1.00  0.00           H
ATOM   1583  CE2 PHE C  19      96.750  95.680 102.280  1.00  0.00           C
ATOM   1584  HE2 PHE C  19      97.610  95.870 102.920  1.00  0.00           H
ATOM   1585  C   PHE C  19      92.580  94.790 104.370  1.00  0.00           C
ATOM   1586  O   PHE C  19      91.600  95.450 104.030  1.00  0.00           O
ATOM   1587  N   PHE C  20      93.350  95.100 105.490  1.00  0.00           N
ATOM   1588  HN  PHE C  20      94.180  94.560 105.590  1.00  0.00           H
ATOM   1589  CA  PHE C  20      93.050  96.070 106.590  1.00  0.00           C
ATOM   1590  HA  PHE C  20      93.960  96.090 107.160  1.00  0.00           H
ATOM   1591  CB  PHE C  20      92.820  97.530 106.050  1.00  0.00           C
ATOM   1592  HB1 PHE C  20      92.390  98.310 106.720  1.00  0.00           H
ATOM   1593  HB2 PHE C  20      92.190  97.560 105.140  1.00  0.00           H
ATOM   1594  CG  PHE C  20      94.070  98.280 105.520  1.00  0.00           C
ATOM   1595  CD1 PHE C  20      94.360  98.100 104.140  1.00  0.00           C
ATOM   1596  HD1 PHE C  20      93.730  97.460 103.540  1.00  0.00           H
ATOM   1597  CE1 PHE C  20      95.520  98.740 103.580  1.00  0.00           C
ATOM   1598  HE1 PHE C  20      95.810  98.660 102.550  1.00  0.00           H
ATOM   1599  CZ  PHE C  20      96.360  99.500 104.470  1.00  0.00           C
ATOM   1600  HZ  PHE C  20      97.250  99.950 104.030  1.00  0.00           H
ATOM   1601  CD2 PHE C  20      94.950  99.000 106.290  1.00  0.00           C
ATOM   1602  HD2 PHE C  20      94.790  99.010 107.360  1.00  0.00           H
ATOM   1603  CE2 PHE C  20      96.100  99.480 105.860  1.00  0.00           C
ATOM   1604  HE2 PHE C  20      96.800 100.090 106.410  1.00  0.00           H
ATOM   1605  C   PHE C  20      91.950  95.640 107.510  1.00  0.00           C
ATOM   1606  O   PHE C  20      90.740  95.980 107.360  1.00  0.00           O
ATOM   1607  N   ALA C  21      92.280  94.840 108.530  1.00  0.00           N
ATOM   1608  HN  ALA C  21      93.220  94.610 108.770  1.00  0.00           H
ATOM   1609  CA  ALA C  21      91.200  94.310 109.370  1.00  0.00           C
ATOM   1610  HA  ALA C  21      90.340  94.160 108.730  1.00  0.00           H
ATOM   1611  CB  ALA C  21      91.510  93.010 110.090  1.00  0.00           C
ATOM   1612  HB1 ALA C  21      92.030  93.230 111.050  1.00  0.00           H
ATOM   1613  HB2 ALA C  21      90.530  92.500 110.220  1.00  0.00           H
ATOM   1614  HB3 ALA C  21      92.190  92.510 109.370  1.00  0.00           H
ATOM   1615  C   ALA C  21      90.680  95.310 110.410  1.00  0.00           C
ATOM   1616  O   ALA C  21      89.580  95.180 110.970  1.00  0.00           O
ATOM   1617  N   GLU C  22      91.430  96.310 110.760  1.00  0.00           N
ATOM   1618  HN  GLU C  22      92.300  96.310 110.280  1.00  0.00           H
ATOM   1619  CA  GLU C  22      91.220  97.130 111.980  1.00  0.00           C
ATOM   1620  HA  GLU C  22      90.170  97.220 112.220  1.00  0.00           H
ATOM   1621  CB  GLU C  22      91.920  96.500 113.170  1.00  0.00           C
ATOM   1622  HB1 GLU C  22      93.000  96.480 112.920  1.00  0.00           H
ATOM   1623  HB2 GLU C  22      91.690  95.430 113.400  1.00  0.00           H
ATOM   1624  CG  GLU C  22      91.830  97.100 114.600  1.00  0.00           C
ATOM   1625  HG1 GLU C  22      92.270  98.120 114.500  1.00  0.00           H
ATOM   1626  HG2 GLU C  22      92.410  96.540 115.360  1.00  0.00           H
ATOM   1627  CD  GLU C  22      90.440  97.240 115.090  1.00  0.00           C
ATOM   1628  OE1 GLU C  22      90.070  96.410 115.960  1.00  0.00           O
ATOM   1629  OE2 GLU C  22      89.610  98.040 114.570  1.00  0.00           O
ATOM   1630  C   GLU C  22      91.560  98.620 111.780  1.00  0.00           C
ATOM   1631  O   GLU C  22      92.530  98.980 111.050  1.00  0.00           O
ATOM   1632  N   ASP C  23      90.860  99.590 112.500  1.00  0.00           N
ATOM   1633  HN  ASP C  23      90.290  99.270 113.250  1.00  0.00           H
ATOM   1634  CA  ASP C  23      90.980 101.020 112.480  1.00  0.00           C
ATOM   1635  HA  ASP C  23      90.190 101.470 111.890  1.00  0.00           H
ATOM   1636  CB  ASP C  23      90.860 101.520 113.940  1.00  0.00           C
ATOM   1637  HB1 ASP C  23      91.800 101.420 114.540  1.00  0.00           H
ATOM   1638  HB2 ASP C  23      90.120 100.900 114.490  1.00  0.00           H
ATOM   1639  CG  ASP C  23      90.460 102.940 114.030  1.00  0.00           C
ATOM   1640  OD1 ASP C  23      91.020 103.800 113.360  1.00  0.00           O
ATOM   1641  OD2 ASP C  23      89.610 103.210 114.940  1.00  0.00           O
ATOM   1642  C   ASP C  23      92.230 101.670 111.770  1.00  0.00           C
ATOM   1643  O   ASP C  23      93.360 101.510 112.220  1.00  0.00           O
ATOM   1644  N   VAL C  24      92.070 102.390 110.650  1.00  0.00           N
ATOM   1645  HN  VAL C  24      91.170 102.610 110.270  1.00  0.00           H
ATOM   1646  CA  VAL C  24      93.210 102.960 109.920  1.00  0.00           C
ATOM   1647  HA  VAL C  24      94.160 102.510 110.160  1.00  0.00           H
ATOM   1648  CB  VAL C  24      93.050 102.560 108.440  1.00  0.00           C
ATOM   1649  HB  VAL C  24      92.210 102.950 107.840  1.00  0.00           H
ATOM   1650  CG1 VAL C  24      94.270 103.100 107.640  1.00  0.00           C
ATOM   1651 HG11 VAL C  24      94.090 102.870 106.570  1.00  0.00           H
ATOM   1652 HG12 VAL C  24      94.500 104.160 107.870  1.00  0.00           H
ATOM   1653 HG13 VAL C  24      95.210 102.550 107.870  1.00  0.00           H
ATOM   1654  CG2 VAL C  24      92.990 100.980 108.340  1.00  0.00           C
ATOM   1655 HG21 VAL C  24      93.010 100.650 107.280  1.00  0.00           H
ATOM   1656 HG22 VAL C  24      93.950 100.620 108.770  1.00  0.00           H
ATOM   1657 HG23 VAL C  24      92.040 100.530 108.700  1.00  0.00           H
ATOM   1658  C   VAL C  24      93.250 104.500 110.090  1.00  0.00           C
ATOM   1659  O   VAL C  24      92.290 105.270 110.050  1.00  0.00           O
ATOM   1660  N   GLY C  25      94.410 105.070 110.590  1.00  0.00           N
ATOM   1661  HN  GLY C  25      95.190 104.500 110.830  1.00  0.00           H
ATOM   1662  CA  GLY C  25      94.610 106.490 110.870  1.00  0.00           C
ATOM   1663  HA1 GLY C  25      93.760 106.930 111.370  1.00  0.00           H
ATOM   1664  HA2 GLY C  25      95.540 106.480 111.420  1.00  0.00           H
ATOM   1665  C   GLY C  25      95.180 107.200 109.650  1.00  0.00           C
ATOM   1666  O   GLY C  25      94.760 108.350 109.290  1.00  0.00           O
ATOM   1667  N   SER C  26      96.210 106.570 108.940  1.00  0.00           N
ATOM   1668  HN  SER C  26      96.730 105.770 109.240  1.00  0.00           H
ATOM   1669  CA  SER C  26      96.620 107.060 107.660  1.00  0.00           C
ATOM   1670  HA  SER C  26      95.820 107.550 107.130  1.00  0.00           H
ATOM   1671  CB  SER C  26      97.840 108.070 107.700  1.00  0.00           C
ATOM   1672  HB1 SER C  26      98.760 107.530 107.990  1.00  0.00           H
ATOM   1673  HB2 SER C  26      97.580 108.850 108.450  1.00  0.00           H
ATOM   1674  OG  SER C  26      98.100 108.630 106.440  1.00  0.00           O
ATOM   1675  HG1 SER C  26      98.580 107.950 105.950  1.00  0.00           H
ATOM   1676  C   SER C  26      97.080 105.910 106.810  1.00  0.00           C
ATOM   1677  O   SER C  26      97.700 105.010 107.320  1.00  0.00           O
ATOM   1678  N   ASN C  27      96.900 105.950 105.470  1.00  0.00           N
ATOM   1679  HN  ASN C  27      96.410 106.710 105.030  1.00  0.00           H
ATOM   1680  CA  ASN C  27      97.390 105.020 104.520  1.00  0.00           C
ATOM   1681  HA  ASN C  27      98.210 104.460 104.940  1.00  0.00           H
ATOM   1682  CB  ASN C  27      96.160 104.040 104.140  1.00  0.00           C
ATOM   1683  HB1 ASN C  27      95.450 104.550 103.460  1.00  0.00           H
ATOM   1684  HB2 ASN C  27      95.610 103.790 105.080  1.00  0.00           H
ATOM   1685  CG  ASN C  27      96.710 102.820 103.530  1.00  0.00           C
ATOM   1686  OD1 ASN C  27      97.880 102.480 103.470  1.00  0.00           O
ATOM   1687  ND2 ASN C  27      95.740 102.090 102.920  1.00  0.00           N
ATOM   1688 HD21 ASN C  27      95.830 101.170 102.550  1.00  0.00           H
ATOM   1689 HD22 ASN C  27      94.830 102.480 103.080  1.00  0.00           H
ATOM   1690  C   ASN C  27      97.810 105.850 103.280  1.00  0.00           C
ATOM   1691  O   ASN C  27      97.200 106.810 102.830  1.00  0.00           O
ATOM   1692  N   LYS C  28      98.970 105.500 102.610  1.00  0.00           N
ATOM   1693  HN  LYS C  28      99.540 104.740 102.920  1.00  0.00           H
ATOM   1694  CA  LYS C  28      99.510 106.230 101.460  1.00  0.00           C
ATOM   1695  HA  LYS C  28      98.720 106.710 100.900  1.00  0.00           H
ATOM   1696  CB  LYS C  28     100.570 107.280 101.940  1.00  0.00           C
ATOM   1697  HB1 LYS C  28     101.050 107.870 101.130  1.00  0.00           H
ATOM   1698  HB2 LYS C  28     101.360 106.820 102.570  1.00  0.00           H
ATOM   1699  CG  LYS C  28     100.070 108.360 102.900  1.00  0.00           C
ATOM   1700  HG1 LYS C  28      99.430 107.910 103.690  1.00  0.00           H
ATOM   1701  HG2 LYS C  28      99.380 108.870 102.210  1.00  0.00           H
ATOM   1702  CD  LYS C  28     101.170 109.350 103.510  1.00  0.00           C
ATOM   1703  HD1 LYS C  28     101.990 108.790 104.000  1.00  0.00           H
ATOM   1704  HD2 LYS C  28     101.600 109.950 102.680  1.00  0.00           H
ATOM   1705  CE  LYS C  28     100.600 110.330 104.570  1.00  0.00           C
ATOM   1706  HE1 LYS C  28     100.070 109.810 105.390  1.00  0.00           H
ATOM   1707  HE2 LYS C  28      99.810 110.960 104.100  1.00  0.00           H
ATOM   1708  NZ  LYS C  28     101.670 111.210 105.180  1.00  0.00           N
ATOM   1709  HZ1 LYS C  28     102.540 110.740 105.510  1.00  0.00           H
ATOM   1710  HZ2 LYS C  28     101.930 111.840 104.400  1.00  0.00           H
ATOM   1711  HZ3 LYS C  28     101.230 111.670 106.000  1.00  0.00           H
ATOM   1712  C   LYS C  28     100.100 105.240 100.490  1.00  0.00           C
ATOM   1713  O   LYS C  28     101.120 105.470  99.870  1.00  0.00           O
ATOM   1714  N   GLY C  29      99.330 104.210 100.260  1.00  0.00           N
ATOM   1715  HN  GLY C  29      98.480 104.200 100.780  1.00  0.00           H
ATOM   1716  CA  GLY C  29      99.590 103.170  99.200  1.00  0.00           C
ATOM   1717  HA1 GLY C  29      99.070 103.570  98.340  1.00  0.00           H
ATOM   1718  HA2 GLY C  29     100.670 103.120  99.090  1.00  0.00           H
ATOM   1719  C   GLY C  29      99.110 101.760  99.530  1.00  0.00           C
ATOM   1720  O   GLY C  29      99.690 101.150 100.410  1.00  0.00           O
ATOM   1721  N   ALA C  30      98.080 101.290  98.910  1.00  0.00           N
ATOM   1722  HN  ALA C  30      97.640 101.820  98.190  1.00  0.00           H
ATOM   1723  CA  ALA C  30      97.680  99.950  99.050  1.00  0.00           C
ATOM   1724  HA  ALA C  30      98.500  99.280  99.280  1.00  0.00           H
ATOM   1725  CB  ALA C  30      96.650  99.790 100.180  1.00  0.00           C
ATOM   1726  HB1 ALA C  30      97.190  99.920 101.140  1.00  0.00           H
ATOM   1727  HB2 ALA C  30      95.820 100.520 100.090  1.00  0.00           H
ATOM   1728  HB3 ALA C  30      96.290  98.730 100.150  1.00  0.00           H
ATOM   1729  C   ALA C  30      97.160  99.450  97.750  1.00  0.00           C
ATOM   1730  O   ALA C  30      96.410 100.150  97.080  1.00  0.00           O
ATOM   1731  N   ILE C  31      97.570  98.280  97.220  1.00  0.00           N
ATOM   1732  HN  ILE C  31      98.280  97.720  97.650  1.00  0.00           H
ATOM   1733  CA  ILE C  31      97.160  97.870  95.890  1.00  0.00           C
ATOM   1734  HA  ILE C  31      96.470  98.510  95.360  1.00  0.00           H
ATOM   1735  CB  ILE C  31      98.300  97.860  94.880  1.00  0.00           C
ATOM   1736  HB  ILE C  31      99.180  97.290  95.240  1.00  0.00           H
ATOM   1737  CG2 ILE C  31      97.800  97.240  93.540  1.00  0.00           C
ATOM   1738 HG21 ILE C  31      97.550  96.160  93.660  1.00  0.00           H
ATOM   1739 HG22 ILE C  31      96.970  97.840  93.090  1.00  0.00           H
ATOM   1740 HG23 ILE C  31      98.710  97.200  92.900  1.00  0.00           H
ATOM   1741  CG1 ILE C  31      98.810  99.340  94.750  1.00  0.00           C
ATOM   1742 HG11 ILE C  31      99.360  99.620  95.670  1.00  0.00           H
ATOM   1743 HG12 ILE C  31      97.940 100.010  94.610  1.00  0.00           H
ATOM   1744  CD  ILE C  31      99.770  99.670  93.530  1.00  0.00           C
ATOM   1745  HD1 ILE C  31     100.660  99.020  93.680  1.00  0.00           H
ATOM   1746  HD2 ILE C  31      99.180  99.380  92.630  1.00  0.00           H
ATOM   1747  HD3 ILE C  31      99.990 100.760  93.560  1.00  0.00           H
ATOM   1748  C   ILE C  31      96.760  96.460  96.170  1.00  0.00           C
ATOM   1749  O   ILE C  31      97.510  95.730  96.800  1.00  0.00           O
ATOM   1750  N   ILE C  32      95.580  95.970  95.760  1.00  0.00           N
ATOM   1751  HN  ILE C  32      94.990  96.640  95.320  1.00  0.00           H
ATOM   1752  CA  ILE C  32      95.130  94.680  95.810  1.00  0.00           C
ATOM   1753  HA  ILE C  32      96.040  94.100  95.860  1.00  0.00           H
ATOM   1754  CB  ILE C  32      94.190  94.450  96.960  1.00  0.00           C
ATOM   1755  HB  ILE C  32      94.790  94.850  97.810  1.00  0.00           H
ATOM   1756  CG2 ILE C  32      92.860  95.270  96.860  1.00  0.00           C
ATOM   1757 HG21 ILE C  32      92.280  95.210  97.810  1.00  0.00           H
ATOM   1758 HG22 ILE C  32      93.090  96.340  96.640  1.00  0.00           H
ATOM   1759 HG23 ILE C  32      92.220  94.980  96.000  1.00  0.00           H
ATOM   1760  CG1 ILE C  32      93.920  93.010  97.210  1.00  0.00           C
ATOM   1761 HG11 ILE C  32      94.830  92.460  96.880  1.00  0.00           H
ATOM   1762 HG12 ILE C  32      93.110  92.670  96.540  1.00  0.00           H
ATOM   1763  CD  ILE C  32      93.580  92.590  98.640  1.00  0.00           C
ATOM   1764  HD1 ILE C  32      93.720  91.490  98.730  1.00  0.00           H
ATOM   1765  HD2 ILE C  32      94.320  93.140  99.270  1.00  0.00           H
ATOM   1766  HD3 ILE C  32      92.550  92.950  98.860  1.00  0.00           H
ATOM   1767  C   ILE C  32      94.550  94.210  94.460  1.00  0.00           C
ATOM   1768  O   ILE C  32      93.850  94.850  93.670  1.00  0.00           O
ATOM   1769  N   GLY C  33      94.860  92.960  94.090  1.00  0.00           N
ATOM   1770  HN  GLY C  33      95.530  92.370  94.550  1.00  0.00           H
ATOM   1771  CA  GLY C  33      94.300  92.330  92.870  1.00  0.00           C
ATOM   1772  HA1 GLY C  33      93.260  92.630  92.840  1.00  0.00           H
ATOM   1773  HA2 GLY C  33      94.860  92.620  91.990  1.00  0.00           H
ATOM   1774  C   GLY C  33      94.560  90.880  93.120  1.00  0.00           C
ATOM   1775  O   GLY C  33      95.170  90.470  94.120  1.00  0.00           O
ATOM   1776  N   LEU C  34      94.100  89.990  92.260  1.00  0.00           N
ATOM   1777  HN  LEU C  34      93.460  90.190  91.530  1.00  0.00           H
ATOM   1778  CA  LEU C  34      94.540  88.550  92.350  1.00  0.00           C
ATOM   1779  HA  LEU C  34      94.590  88.200  93.370  1.00  0.00           H
ATOM   1780  CB  LEU C  34      93.480  87.610  91.840  1.00  0.00           C
ATOM   1781  HB1 LEU C  34      93.870  86.600  92.090  1.00  0.00           H
ATOM   1782  HB2 LEU C  34      93.410  87.650  90.730  1.00  0.00           H
ATOM   1783  CG  LEU C  34      92.050  87.910  92.420  1.00  0.00           C
ATOM   1784  HG  LEU C  34      91.870  89.010  92.420  1.00  0.00           H
ATOM   1785  CD1 LEU C  34      90.910  87.470  91.400  1.00  0.00           C
ATOM   1786 HD11 LEU C  34      91.290  87.860  90.430  1.00  0.00           H
ATOM   1787 HD12 LEU C  34      90.770  86.370  91.410  1.00  0.00           H
ATOM   1788 HD13 LEU C  34      89.880  87.820  91.620  1.00  0.00           H
ATOM   1789  CD2 LEU C  34      91.700  87.340  93.790  1.00  0.00           C
ATOM   1790 HD21 LEU C  34      91.580  86.240  93.660  1.00  0.00           H
ATOM   1791 HD22 LEU C  34      92.450  87.500  94.590  1.00  0.00           H
ATOM   1792 HD23 LEU C  34      90.730  87.770  94.100  1.00  0.00           H
ATOM   1793  C   LEU C  34      95.910  88.350  91.710  1.00  0.00           C
ATOM   1794  O   LEU C  34      96.880  87.900  92.280  1.00  0.00           O
ATOM   1795  N   MET C  35      95.960  88.790  90.440  1.00  0.00           N
ATOM   1796  HN  MET C  35      95.060  88.960  90.030  1.00  0.00           H
ATOM   1797  CA  MET C  35      97.160  89.010  89.680  1.00  0.00           C
ATOM   1798  HA  MET C  35      97.890  88.360  90.150  1.00  0.00           H
ATOM   1799  CB  MET C  35      97.260  88.400  88.270  1.00  0.00           C
ATOM   1800  HB1 MET C  35      98.150  88.840  87.770  1.00  0.00           H
ATOM   1801  HB2 MET C  35      96.450  88.930  87.730  1.00  0.00           H
ATOM   1802  CG  MET C  35      97.330  86.840  88.110  1.00  0.00           C
ATOM   1803  HG1 MET C  35      96.460  86.520  88.720  1.00  0.00           H
ATOM   1804  HG2 MET C  35      98.270  86.460  88.570  1.00  0.00           H
ATOM   1805  SD  MET C  35      97.030  86.150  86.360  1.00  0.00           S
ATOM   1806  CE  MET C  35      96.760  84.350  86.770  1.00  0.00           C
ATOM   1807  HE1 MET C  35      97.610  83.810  87.230  1.00  0.00           H
ATOM   1808  HE2 MET C  35      95.930  84.180  87.490  1.00  0.00           H
ATOM   1809  HE3 MET C  35      96.450  83.690  85.940  1.00  0.00           H
ATOM   1810  C   MET C  35      97.530  90.550  89.780  1.00  0.00           C
ATOM   1811  O   MET C  35      96.790  91.470  89.390  1.00  0.00           O
ATOM   1812  N   VAL C  36      98.710  90.860  90.390  1.00  0.00           N
ATOM   1813  HN  VAL C  36      99.290  90.140  90.760  1.00  0.00           H
ATOM   1814  CA  VAL C  36      99.230  92.210  90.550  1.00  0.00           C
ATOM   1815  HA  VAL C  36      98.630  92.960  90.050  1.00  0.00           H
ATOM   1816  CB  VAL C  36      99.350  92.720  91.960  1.00  0.00           C
ATOM   1817  HB  VAL C  36     100.100  92.150  92.560  1.00  0.00           H
ATOM   1818  CG1 VAL C  36      99.660  94.210  92.040  1.00  0.00           C
ATOM   1819 HG11 VAL C  36     100.720  94.410  91.760  1.00  0.00           H
ATOM   1820 HG12 VAL C  36      99.030  94.920  91.460  1.00  0.00           H
ATOM   1821 HG13 VAL C  36      99.480  94.500  93.090  1.00  0.00           H
ATOM   1822  CG2 VAL C  36      98.020  92.430  92.650  1.00  0.00           C
ATOM   1823 HG21 VAL C  36      97.270  93.090  92.160  1.00  0.00           H
ATOM   1824 HG22 VAL C  36      97.720  91.360  92.770  1.00  0.00           H
ATOM   1825 HG23 VAL C  36      98.100  92.670  93.730  1.00  0.00           H
ATOM   1826  C   VAL C  36     100.590  92.290  89.850  1.00  0.00           C
ATOM   1827  O   VAL C  36     101.580  91.700  90.300  1.00  0.00           O
ATOM   1828  N   GLY C  37     100.710  93.020  88.730  1.00  0.00           N
ATOM   1829  HN  GLY C  37     100.040  93.650  88.340  1.00  0.00           H
ATOM   1830  CA  GLY C  37     101.950  92.970  87.900  1.00  0.00           C
ATOM   1831  HA1 GLY C  37     102.800  92.610  88.460  1.00  0.00           H
ATOM   1832  HA2 GLY C  37     101.800  92.350  87.030  1.00  0.00           H
ATOM   1833  C   GLY C  37     102.560  94.300  87.390  1.00  0.00           C
ATOM   1834  O   GLY C  37     101.990  95.000  86.540  1.00  0.00           O
ATOM   1835  N   GLY C  38     103.750  94.780  87.930  1.00  0.00           N
ATOM   1836  HN  GLY C  38     104.200  94.150  88.550  1.00  0.00           H
ATOM   1837  CA  GLY C  38     104.490  95.990  87.460  1.00  0.00           C
ATOM   1838  HA1 GLY C  38     105.520  95.710  87.640  1.00  0.00           H
ATOM   1839  HA2 GLY C  38     104.260  96.120  86.410  1.00  0.00           H
ATOM   1840  C   GLY C  38     104.210  97.250  88.210  1.00  0.00           C
ATOM   1841  O   GLY C  38     104.510  98.380  87.840  1.00  0.00           O
ATOM   1842  N   VAL C  39     103.690  97.030  89.380  1.00  0.00           N
ATOM   1843  HN  VAL C  39     103.360  96.120  89.620  1.00  0.00           H
ATOM   1844  CA  VAL C  39     103.370  97.970  90.370  1.00  0.00           C
ATOM   1845  HA  VAL C  39     102.790  98.710  89.830  1.00  0.00           H
ATOM   1846  CB  VAL C  39     102.340  97.350  91.260  1.00  0.00           C
ATOM   1847  HB  VAL C  39     102.050  98.140  92.000  1.00  0.00           H
ATOM   1848  CG1 VAL C  39     101.000  97.100  90.470  1.00  0.00           C
ATOM   1849 HG11 VAL C  39     100.540  98.060  90.130  1.00  0.00           H
ATOM   1850 HG12 VAL C  39     101.150  96.590  89.500  1.00  0.00           H
ATOM   1851 HG13 VAL C  39     100.200  96.690  91.110  1.00  0.00           H
ATOM   1852  CG2 VAL C  39     102.940  96.190  92.140  1.00  0.00           C
ATOM   1853 HG21 VAL C  39     103.360  95.360  91.530  1.00  0.00           H
ATOM   1854 HG22 VAL C  39     103.650  96.590  92.890  1.00  0.00           H
ATOM   1855 HG23 VAL C  39     102.140  95.770  92.790  1.00  0.00           H
ATOM   1856  C   VAL C  39     104.480  98.750  91.090  1.00  0.00           C
ATOM   1857  O   VAL C  39     105.630  98.320  91.190  1.00  0.00           O
ATOM   1858  N   VAL C  40     104.090 100.030  91.400  1.00  0.00           N
ATOM   1859  HN  VAL C  40     103.210 100.450  91.160  1.00  0.00           H
ATOM   1860  CA  VAL C  40     105.140 100.940  91.850  1.00  0.00           C
ATOM   1861  HA  VAL C  40     106.000 100.430  92.250  1.00  0.00           H
ATOM   1862  CB  VAL C  40     105.730 101.910  90.860  1.00  0.00           C
ATOM   1863  HB  VAL C  40     104.970 102.660  90.570  1.00  0.00           H
ATOM   1864  CG1 VAL C  40     106.950 102.740  91.470  1.00  0.00           C
ATOM   1865 HG11 VAL C  40     106.680 103.430  92.300  1.00  0.00           H
ATOM   1866 HG12 VAL C  40     107.690 102.020  91.880  1.00  0.00           H
ATOM   1867 HG13 VAL C  40     107.590 103.260  90.730  1.00  0.00           H
ATOM   1868  CG2 VAL C  40     106.260 101.160  89.550  1.00  0.00           C
ATOM   1869 HG21 VAL C  40     106.920 100.310  89.830  1.00  0.00           H
ATOM   1870 HG22 VAL C  40     105.420 100.690  89.000  1.00  0.00           H
ATOM   1871 HG23 VAL C  40     106.720 101.820  88.780  1.00  0.00           H
ATOM   1872  C   VAL C  40     104.540 101.800  93.030  1.00  0.00           C
ATOM   1873  O   VAL C  40     103.440 102.340  92.780  1.00  0.00           O
ATOM   1874  N   ILE C  41     105.170 102.080  94.160  1.00  0.00           N
ATOM   1875  HN  ILE C  41     105.990 101.580  94.440  1.00  0.00           H
ATOM   1876  CA  ILE C  41     104.770 103.180  95.020  1.00  0.00           C
ATOM   1877  HA  ILE C  41     103.970 103.810  94.660  1.00  0.00           H
ATOM   1878  CB  ILE C  41     104.270 102.630  96.410  1.00  0.00           C
ATOM   1879  HB  ILE C  41     105.090 102.140  96.980  1.00  0.00           H
ATOM   1880  CG2 ILE C  41     103.810 103.760  97.300  1.00  0.00           C
ATOM   1881 HG21 ILE C  41     104.650 104.480  97.400  1.00  0.00           H
ATOM   1882 HG22 ILE C  41     102.960 104.320  96.870  1.00  0.00           H
ATOM   1883 HG23 ILE C  41     103.570 103.380  98.310  1.00  0.00           H
ATOM   1884  CG1 ILE C  41     103.140 101.560  96.270  1.00  0.00           C
ATOM   1885 HG11 ILE C  41     103.360 100.750  95.540  1.00  0.00           H
ATOM   1886 HG12 ILE C  41     102.180 102.070  96.070  1.00  0.00           H
ATOM   1887  CD  ILE C  41     102.870 100.740  97.620  1.00  0.00           C
ATOM   1888  HD1 ILE C  41     103.800 100.480  98.180  1.00  0.00           H
ATOM   1889  HD2 ILE C  41     102.410 101.480  98.300  1.00  0.00           H
ATOM   1890  HD3 ILE C  41     102.290  99.820  97.380  1.00  0.00           H
ATOM   1891  C   ILE C  41     106.040 104.060  95.230  1.00  0.00           C
ATOM   1892  O   ILE C  41     107.110 103.590  95.540  1.00  0.00           O
ATOM   1893  N   ALA C  42     105.910 105.340  94.860  1.00  0.00           N
ATOM   1894  HN  ALA C  42     105.000 105.760  94.860  1.00  0.00           H
ATOM   1895  CA  ALA C  42     106.930 106.320  94.700  1.00  0.00           C
ATOM   1896  HA  ALA C  42     107.840 105.770  94.590  1.00  0.00           H
ATOM   1897  CB  ALA C  42     106.760 107.180  93.440  1.00  0.00           C
ATOM   1898  HB1 ALA C  42     106.630 106.560  92.530  1.00  0.00           H
ATOM   1899  HB2 ALA C  42     105.810 107.740  93.460  1.00  0.00           H
ATOM   1900  HB3 ALA C  42     107.630 107.860  93.350  1.00  0.00           H
ATOM   1901  C   ALA C  42     106.980 107.200  95.970  1.00  0.00           C
ATOM   1902  O   ALA C  42     105.900 107.670  96.420  1.00  0.00           O
ATOM   1903  N   NME C  43     108.180 107.390  96.520  1.00  0.00           N
ATOM   1904  HN  NME C  43     108.970 107.160  95.960  1.00  0.00           H
ATOM   1905  CH3 NME C  43     108.400 108.140  97.740  1.00  0.00           C
ATOM   1906 HH31 NME C  43     107.700 108.990  97.800  1.00  0.00           H
ATOM   1907 HH32 NME C  43     108.380 107.400  98.570  1.00  0.00           H
ATOM   1908 HH33 NME C  43     109.450 108.510  97.710  1.00  0.00           H
ATOM   1909  CH3 ACE D   0      82.450  51.750  81.080  1.00  0.00           C
ATOM   1910 HH31 ACE D   0      83.140  51.780  80.210  1.00  0.00           H
ATOM   1911 HH32 ACE D   0      82.360  50.780  81.610  1.00  0.00           H
ATOM   1912 HH33 ACE D   0      81.390  51.980  80.810  1.00  0.00           H
ATOM   1913  C   ACE D   0      82.930  52.740  82.050  1.00  0.00           C
ATOM   1914  O   ACE D   0      83.240  52.260  83.180  1.00  0.00           O
ATOM   1915  N   ASP D   1      82.850  54.020  81.790  1.00  0.00           N
ATOM   1916  HN  ASP D   1      82.610  54.270  80.850  1.00  0.00           H
ATOM   1917  CA  ASP D   1      83.020  55.130  82.750  1.00  0.00           C
ATOM   1918  HA  ASP D   1      84.030  55.140  83.140  1.00  0.00           H
ATOM   1919  CB  ASP D   1      82.800  56.490  81.980  1.00  0.00           C
ATOM   1920  HB1 ASP D   1      82.570  57.380  82.610  1.00  0.00           H
ATOM   1921  HB2 ASP D   1      81.930  56.330  81.310  1.00  0.00           H
ATOM   1922  CG  ASP D   1      83.920  57.000  81.130  1.00  0.00           C
ATOM   1923  OD1 ASP D   1      84.970  56.290  80.970  1.00  0.00           O
ATOM   1924  OD2 ASP D   1      83.730  58.120  80.620  1.00  0.00           O
ATOM   1925  C   ASP D   1      81.980  55.140  83.860  1.00  0.00           C
ATOM   1926  O   ASP D   1      80.840  54.660  83.640  1.00  0.00           O
ATOM   1927  N   ALA D   2      82.370  55.650  85.040  1.00  0.00           N
ATOM   1928  HN  ALA D   2      83.350  55.800  85.140  1.00  0.00           H
ATOM   1929  CA  ALA D   2      81.550  55.840  86.180  1.00  0.00           C
ATOM   1930  HA  ALA D   2      80.520  55.820  85.850  1.00  0.00           H
ATOM   1931  CB  ALA D   2      81.780  54.690  87.110  1.00  0.00           C
ATOM   1932  HB1 ALA D   2      81.520  53.770  86.560  1.00  0.00           H
ATOM   1933  HB2 ALA D   2      82.850  54.660  87.430  1.00  0.00           H
ATOM   1934  HB3 ALA D   2      81.180  54.880  88.030  1.00  0.00           H
ATOM   1935  C   ALA D   2      81.920  57.200  86.840  1.00  0.00           C
ATOM   1936  O   ALA D   2      83.050  57.550  87.060  1.00  0.00           O
ATOM   1937  N   GLU D   3      80.910  57.960  87.200  1.00  0.00           N
ATOM   1938  HN  GLU D   3      80.000  57.540  87.160  1.00  0.00           H
ATOM   1939  CA  GLU D   3      80.940  59.310  87.770  1.00  0.00           C
ATOM   1940  HA  GLU D   3      81.710  59.770  87.170  1.00  0.00           H
ATOM   1941  CB  GLU D   3      79.560  60.040  87.560  1.00  0.00           C
ATOM   1942  HB1 GLU D   3      79.650  60.950  88.200  1.00  0.00           H
ATOM   1943  HB2 GLU D   3      78.730  59.360  87.850  1.00  0.00           H
ATOM   1944  CG  GLU D   3      79.240  60.480  86.110  1.00  0.00           C
ATOM   1945  HG1 GLU D   3      79.210  59.630  85.400  1.00  0.00           H
ATOM   1946  HG2 GLU D   3      80.080  61.170  85.900  1.00  0.00           H
ATOM   1947  CD  GLU D   3      77.970  61.330  86.040  1.00  0.00           C
ATOM   1948  OE1 GLU D   3      78.030  62.520  85.820  1.00  0.00           O
ATOM   1949  OE2 GLU D   3      76.910  60.690  86.200  1.00  0.00           O
ATOM   1950  C   GLU D   3      81.530  59.400  89.190  1.00  0.00           C
ATOM   1951  O   GLU D   3      81.210  58.550  90.000  1.00  0.00           O
ATOM   1952  N   PHE D   4      82.350  60.470  89.400  1.00  0.00           N
ATOM   1953  HN  PHE D   4      82.330  61.120  88.650  1.00  0.00           H
ATOM   1954  CA  PHE D   4      83.060  60.720  90.630  1.00  0.00           C
ATOM   1955  HA  PHE D   4      83.670  59.840  90.730  1.00  0.00           H
ATOM   1956  CB  PHE D   4      84.040  61.860  90.360  1.00  0.00           C
ATOM   1957  HB1 PHE D   4      83.460  62.550  89.720  1.00  0.00           H
ATOM   1958  HB2 PHE D   4      84.950  61.540  89.820  1.00  0.00           H
ATOM   1959  CG  PHE D   4      84.620  62.590  91.560  1.00  0.00           C
ATOM   1960  CD1 PHE D   4      84.390  63.960  91.760  1.00  0.00           C
ATOM   1961  HD1 PHE D   4      83.770  64.490  91.060  1.00  0.00           H
ATOM   1962  CE1 PHE D   4      84.930  64.650  92.880  1.00  0.00           C
ATOM   1963  HE1 PHE D   4      84.600  65.630  93.200  1.00  0.00           H
ATOM   1964  CZ  PHE D   4      85.660  63.950  93.870  1.00  0.00           C
ATOM   1965  HZ  PHE D   4      85.980  64.480  94.750  1.00  0.00           H
ATOM   1966  CD2 PHE D   4      85.360  61.940  92.510  1.00  0.00           C
ATOM   1967  HD2 PHE D   4      85.490  60.870  92.440  1.00  0.00           H
ATOM   1968  CE2 PHE D   4      85.810  62.550  93.710  1.00  0.00           C
ATOM   1969  HE2 PHE D   4      86.460  62.110  94.450  1.00  0.00           H
ATOM   1970  C   PHE D   4      82.240  60.850  91.870  1.00  0.00           C
ATOM   1971  O   PHE D   4      81.250  61.510  91.870  1.00  0.00           O
ATOM   1972  N   ARG D   5      82.630  60.140  92.960  1.00  0.00           N
ATOM   1973  HN  ARG D   5      83.390  59.500  92.940  1.00  0.00           H
ATOM   1974  CA  ARG D   5      81.870  60.110  94.190  1.00  0.00           C
ATOM   1975  HA  ARG D   5      81.410  61.090  94.240  1.00  0.00           H
ATOM   1976  CB  ARG D   5      80.970  58.940  94.220  1.00  0.00           C
ATOM   1977  HB1 ARG D   5      80.500  58.790  95.210  1.00  0.00           H
ATOM   1978  HB2 ARG D   5      81.450  58.000  93.860  1.00  0.00           H
ATOM   1979  CG  ARG D   5      79.730  58.940  93.270  1.00  0.00           C
ATOM   1980  HG1 ARG D   5      79.210  57.960  93.200  1.00  0.00           H
ATOM   1981  HG2 ARG D   5      80.200  59.060  92.270  1.00  0.00           H
ATOM   1982  CD  ARG D   5      78.710  60.040  93.520  1.00  0.00           C
ATOM   1983  HD1 ARG D   5      79.150  61.060  93.560  1.00  0.00           H
ATOM   1984  HD2 ARG D   5      78.230  59.890  94.510  1.00  0.00           H
ATOM   1985  NE  ARG D   5      77.640  60.010  92.450  1.00  0.00           N
ATOM   1986  HE  ARG D   5      76.730  59.670  92.680  1.00  0.00           H
ATOM   1987  CZ  ARG D   5      77.550  60.750  91.330  1.00  0.00           C
ATOM   1988  NH1 ARG D   5      78.640  61.370  90.910  1.00  0.00           N
ATOM   1989 HH11 ARG D   5      79.460  61.330  91.480  1.00  0.00           H
ATOM   1990 HH12 ARG D   5      78.560  61.940  90.090  1.00  0.00           H
ATOM   1991  NH2 ARG D   5      76.530  60.730  90.530  1.00  0.00           N
ATOM   1992 HH21 ARG D   5      75.740  60.200  90.840  1.00  0.00           H
ATOM   1993 HH22 ARG D   5      76.440  61.340  89.740  1.00  0.00           H
ATOM   1994  C   ARG D   5      82.820  60.200  95.400  1.00  0.00           C
ATOM   1995  O   ARG D   5      84.010  59.880  95.400  1.00  0.00           O
ATOM   1996  N   HIS D   6      82.230  60.730  96.490  1.00  0.00           N
ATOM   1997  HN  HIS D   6      81.270  60.970  96.430  1.00  0.00           H
ATOM   1998  CA  HIS D   6      82.870  60.620  97.780  1.00  0.00           C
ATOM   1999  HA  HIS D   6      83.340  59.640  97.780  1.00  0.00           H
ATOM   2000  CB  HIS D   6      83.870  61.840  98.020  1.00  0.00           C
ATOM   2001  HB1 HIS D   6      83.220  62.750  98.070  1.00  0.00           H
ATOM   2002  HB2 HIS D   6      84.560  61.980  97.160  1.00  0.00           H
ATOM   2003  ND1 HIS D   6      85.680  60.950  99.410  1.00  0.00           N
ATOM   2004  CG  HIS D   6      84.630  61.860  99.320  1.00  0.00           C
ATOM   2005  CE1 HIS D   6      86.190  61.230 100.580  1.00  0.00           C
ATOM   2006  HE1 HIS D   6      86.960  60.590 101.020  1.00  0.00           H
ATOM   2007  NE2 HIS D   6      85.700  62.300 101.120  1.00  0.00           N
ATOM   2008  HE2 HIS D   6      85.910  62.860 101.930  1.00  0.00           H
ATOM   2009  CD2 HIS D   6      84.670  62.730 100.320  1.00  0.00           C
ATOM   2010  HD2 HIS D   6      83.930  63.420 100.710  1.00  0.00           H
ATOM   2011  C   HIS D   6      81.900  60.420  98.900  1.00  0.00           C
ATOM   2012  O   HIS D   6      80.820  61.090  98.970  1.00  0.00           O
ATOM   2013  N   ASP D   7      82.250  59.590  99.880  1.00  0.00           N
ATOM   2014  HN  ASP D   7      83.030  58.970  99.890  1.00  0.00           H
ATOM   2015  CA  ASP D   7      81.310  59.430 100.960  1.00  0.00           C
ATOM   2016  HA  ASP D   7      80.350  59.320 100.490  1.00  0.00           H
ATOM   2017  CB  ASP D   7      81.510  58.070 101.810  1.00  0.00           C
ATOM   2018  HB1 ASP D   7      82.500  58.170 102.290  1.00  0.00           H
ATOM   2019  HB2 ASP D   7      81.450  57.240 101.070  1.00  0.00           H
ATOM   2020  CG  ASP D   7      80.490  57.780 102.820  1.00  0.00           C
ATOM   2021  OD1 ASP D   7      80.890  57.120 103.830  1.00  0.00           O
ATOM   2022  OD2 ASP D   7      79.280  58.100 102.540  1.00  0.00           O
ATOM   2023  C   ASP D   7      81.170  60.640 101.860  1.00  0.00           C
ATOM   2024  O   ASP D   7      82.140  61.210 102.320  1.00  0.00           O
ATOM   2025  N   SER D   8      79.940  61.120 102.020  1.00  0.00           N
ATOM   2026  HN  SER D   8      79.290  60.610 101.460  1.00  0.00           H
ATOM   2027  CA  SER D   8      79.460  62.090 103.050  1.00  0.00           C
ATOM   2028  HA  SER D   8      78.390  62.080 102.910  1.00  0.00           H
ATOM   2029  CB  SER D   8      79.580  61.670 104.530  1.00  0.00           C
ATOM   2030  HB1 SER D   8      79.130  60.690 104.780  1.00  0.00           H
ATOM   2031  HB2 SER D   8      78.930  62.340 105.120  1.00  0.00           H
ATOM   2032  OG  SER D   8      80.930  61.720 104.890  1.00  0.00           O
ATOM   2033  HG1 SER D   8      81.390  60.960 104.540  1.00  0.00           H
ATOM   2034  C   SER D   8      79.940  63.460 102.820  1.00  0.00           C
ATOM   2035  O   SER D   8      79.890  64.340 103.690  1.00  0.00           O
ATOM   2036  N   GLY D   9      80.430  63.780 101.560  1.00  0.00           N
ATOM   2037  HN  GLY D   9      80.350  63.170 100.780  1.00  0.00           H
ATOM   2038  CA  GLY D   9      80.900  65.070 101.150  1.00  0.00           C
ATOM   2039  HA1 GLY D   9      80.920  65.110 100.070  1.00  0.00           H
ATOM   2040  HA2 GLY D   9      80.290  65.840 101.590  1.00  0.00           H
ATOM   2041  C   GLY D   9      82.300  65.420 101.710  1.00  0.00           C
ATOM   2042  O   GLY D   9      82.830  64.780 102.600  1.00  0.00           O
ATOM   2043  N   TYR D  10      82.880  66.500 101.180  1.00  0.00           N
ATOM   2044  HN  TYR D  10      82.360  66.970 100.470  1.00  0.00           H
ATOM   2045  CA  TYR D  10      83.870  67.290 101.810  1.00  0.00           C
ATOM   2046  HA  TYR D  10      84.590  66.570 102.180  1.00  0.00           H
ATOM   2047  CB  TYR D  10      84.620  68.110 100.710  1.00  0.00           C
ATOM   2048  HB1 TYR D  10      85.390  68.750 101.200  1.00  0.00           H
ATOM   2049  HB2 TYR D  10      83.860  68.750 100.220  1.00  0.00           H
ATOM   2050  CG  TYR D  10      85.390  67.250  99.720  1.00  0.00           C
ATOM   2051  CD1 TYR D  10      85.860  65.980  99.980  1.00  0.00           C
ATOM   2052  HD1 TYR D  10      85.800  65.460 100.930  1.00  0.00           H
ATOM   2053  CE1 TYR D  10      86.650  65.340  98.990  1.00  0.00           C
ATOM   2054  HE1 TYR D  10      87.000  64.320  99.100  1.00  0.00           H
ATOM   2055  CZ  TYR D  10      86.840  65.900  97.720  1.00  0.00           C
ATOM   2056  OH  TYR D  10      87.570  65.220  96.760  1.00  0.00           O
ATOM   2057  HH  TYR D  10      87.620  64.290  96.990  1.00  0.00           H
ATOM   2058  CD2 TYR D  10      85.520  67.740  98.420  1.00  0.00           C
ATOM   2059  HD2 TYR D  10      84.980  68.640  98.150  1.00  0.00           H
ATOM   2060  CE2 TYR D  10      86.390  67.160  97.480  1.00  0.00           C
ATOM   2061  HE2 TYR D  10      86.560  67.580  96.500  1.00  0.00           H
ATOM   2062  C   TYR D  10      83.530  68.150 102.960  1.00  0.00           C
ATOM   2063  O   TYR D  10      82.370  68.640 103.040  1.00  0.00           O
ATOM   2064  N   GLU D  11      84.460  68.470 103.860  1.00  0.00           N
ATOM   2065  HN  GLU D  11      85.360  68.060 103.800  1.00  0.00           H
ATOM   2066  CA  GLU D  11      84.200  69.380 105.000  1.00  0.00           C
ATOM   2067  HA  GLU D  11      83.260  69.110 105.440  1.00  0.00           H
ATOM   2068  CB  GLU D  11      85.280  69.310 106.120  1.00  0.00           C
ATOM   2069  HB1 GLU D  11      85.160  70.210 106.750  1.00  0.00           H
ATOM   2070  HB2 GLU D  11      86.240  69.430 105.580  1.00  0.00           H
ATOM   2071  CG  GLU D  11      85.260  67.940 106.870  1.00  0.00           C
ATOM   2072  HG1 GLU D  11      85.510  67.090 106.200  1.00  0.00           H
ATOM   2073  HG2 GLU D  11      84.190  67.820 107.150  1.00  0.00           H
ATOM   2074  CD  GLU D  11      86.150  68.030 108.020  1.00  0.00           C
ATOM   2075  OE1 GLU D  11      87.330  67.610 107.960  1.00  0.00           O
ATOM   2076  OE2 GLU D  11      85.680  68.510 109.120  1.00  0.00           O
ATOM   2077  C   GLU D  11      84.070  70.850 104.590  1.00  0.00           C
ATOM   2078  O   GLU D  11      84.680  71.380 103.690  1.00  0.00           O
ATOM   2079  N   VAL D  12      83.060  71.450 105.220  1.00  0.00           N
ATOM   2080  HN  VAL D  12      82.410  70.940 105.780  1.00  0.00           H
ATOM   2081  CA  VAL D  12      82.920  72.910 105.240  1.00  0.00           C
ATOM   2082  HA  VAL D  12      82.870  73.250 104.220  1.00  0.00           H
ATOM   2083  CB  VAL D  12      81.520  73.360 105.870  1.00  0.00           C
ATOM   2084  HB  VAL D  12      81.430  74.430 105.590  1.00  0.00           H
ATOM   2085  CG1 VAL D  12      80.330  72.600 105.230  1.00  0.00           C
ATOM   2086 HG11 VAL D  12      80.410  71.530 105.530  1.00  0.00           H
ATOM   2087 HG12 VAL D  12      79.360  73.020 105.570  1.00  0.00           H
ATOM   2088 HG13 VAL D  12      80.430  72.660 104.130  1.00  0.00           H
ATOM   2089  CG2 VAL D  12      81.680  73.140 107.400  1.00  0.00           C
ATOM   2090 HG21 VAL D  12      80.720  73.480 107.840  1.00  0.00           H
ATOM   2091 HG22 VAL D  12      81.840  72.080 107.660  1.00  0.00           H
ATOM   2092 HG23 VAL D  12      82.580  73.700 107.750  1.00  0.00           H
ATOM   2093  C   VAL D  12      84.170  73.710 105.710  1.00  0.00           C
ATOM   2094  O   VAL D  12      84.950  73.260 106.570  1.00  0.00           O
ATOM   2095  N   HIS D  13      84.500  74.990 105.320  1.00  0.00           N
ATOM   2096  HN  HIS D  13      83.810  75.390 104.730  1.00  0.00           H
ATOM   2097  CA  HIS D  13      85.520  75.850 105.840  1.00  0.00           C
ATOM   2098  HA  HIS D  13      85.920  75.560 106.790  1.00  0.00           H
ATOM   2099  CB  HIS D  13      86.840  75.820 104.940  1.00  0.00           C
ATOM   2100  HB1 HIS D  13      87.400  76.760 105.110  1.00  0.00           H
ATOM   2101  HB2 HIS D  13      86.760  75.820 103.830  1.00  0.00           H
ATOM   2102  ND1 HIS D  13      87.530  73.320 104.990  1.00  0.00           N
ATOM   2103  HD1 HIS D  13      86.640  72.930 104.750  1.00  0.00           H
ATOM   2104  CG  HIS D  13      87.760  74.640 105.240  1.00  0.00           C
ATOM   2105  CE1 HIS D  13      88.640  72.630 105.260  1.00  0.00           C
ATOM   2106  HE1 HIS D  13      88.620  71.550 105.100  1.00  0.00           H
ATOM   2107  NE2 HIS D  13      89.600  73.380 105.590  1.00  0.00           N
ATOM   2108  CD2 HIS D  13      89.020  74.670 105.700  1.00  0.00           C
ATOM   2109  HD2 HIS D  13      89.560  75.550 106.010  1.00  0.00           H
ATOM   2110  C   HIS D  13      85.000  77.250 105.870  1.00  0.00           C
ATOM   2111  O   HIS D  13      83.930  77.560 105.290  1.00  0.00           O
ATOM   2112  N   HIS D  14      85.690  78.210 106.570  1.00  0.00           N
ATOM   2113  HN  HIS D  14      86.490  77.970 107.110  1.00  0.00           H
ATOM   2114  CA  HIS D  14      85.300  79.620 106.590  1.00  0.00           C
ATOM   2115  HA  HIS D  14      85.020  79.960 105.600  1.00  0.00           H
ATOM   2116  CB  HIS D  14      84.200  79.920 107.680  1.00  0.00           C
ATOM   2117  HB1 HIS D  14      84.760  79.750 108.630  1.00  0.00           H
ATOM   2118  HB2 HIS D  14      83.320  79.260 107.760  1.00  0.00           H
ATOM   2119  ND1 HIS D  14      82.600  81.580 106.790  1.00  0.00           N
ATOM   2120  CG  HIS D  14      83.580  81.270 107.720  1.00  0.00           C
ATOM   2121  CE1 HIS D  14      82.130  82.700 107.230  1.00  0.00           C
ATOM   2122  HE1 HIS D  14      81.330  83.260 106.740  1.00  0.00           H
ATOM   2123  NE2 HIS D  14      82.620  83.040 108.440  1.00  0.00           N
ATOM   2124  HE2 HIS D  14      82.380  83.830 109.000  1.00  0.00           H
ATOM   2125  CD2 HIS D  14      83.610  82.160 108.740  1.00  0.00           C
ATOM   2126  HD2 HIS D  14      84.050  82.110 109.730  1.00  0.00           H
ATOM   2127  C   HIS D  14      86.470  80.470 106.980  1.00  0.00           C
ATOM   2128  O   HIS D  14      86.290  81.460 107.690  1.00  0.00           O
ATOM   2129  N   GLN D  15      87.720  79.980 106.670  1.00  0.00           N
ATOM   2130  HN  GLN D  15      87.860  79.120 106.180  1.00  0.00           H
ATOM   2131  CA  GLN D  15      88.970  80.720 106.950  1.00  0.00           C
ATOM   2132  HA  GLN D  15      88.870  80.950 108.000  1.00  0.00           H
ATOM   2133  CB  GLN D  15      90.120  79.710 106.770  1.00  0.00           C
ATOM   2134  HB1 GLN D  15      90.190  79.220 107.760  1.00  0.00           H
ATOM   2135  HB2 GLN D  15      91.050  80.300 106.640  1.00  0.00           H
ATOM   2136  CG  GLN D  15      90.020  78.760 105.570  1.00  0.00           C
ATOM   2137  HG1 GLN D  15      89.390  77.870 105.770  1.00  0.00           H
ATOM   2138  HG2 GLN D  15      91.020  78.340 105.300  1.00  0.00           H
ATOM   2139  CD  GLN D  15      89.400  79.390 104.350  1.00  0.00           C
ATOM   2140  OE1 GLN D  15      88.220  79.060 104.080  1.00  0.00           O
ATOM   2141  NE2 GLN D  15      90.190  80.110 103.600  1.00  0.00           N
ATOM   2142 HE21 GLN D  15      91.140  80.220 103.900  1.00  0.00           H
ATOM   2143 HE22 GLN D  15      89.950  80.330 102.650  1.00  0.00           H
ATOM   2144  C   GLN D  15      89.130  82.040 106.200  1.00  0.00           C
ATOM   2145  O   GLN D  15      88.210  82.390 105.420  1.00  0.00           O
ATOM   2146  N   LYS D  16      90.290  82.750 106.490  1.00  0.00           N
ATOM   2147  HN  LYS D  16      90.960  82.380 107.130  1.00  0.00           H
ATOM   2148  CA  LYS D  16      90.440  84.150 106.140  1.00  0.00           C
ATOM   2149  HA  LYS D  16      89.750  84.340 105.340  1.00  0.00           H
ATOM   2150  CB  LYS D  16      90.330  84.990 107.470  1.00  0.00           C
ATOM   2151  HB1 LYS D  16      90.280  86.040 107.110  1.00  0.00           H
ATOM   2152  HB2 LYS D  16      91.170  84.840 108.170  1.00  0.00           H
ATOM   2153  CG  LYS D  16      89.010  84.730 108.230  1.00  0.00           C
ATOM   2154  HG1 LYS D  16      89.060  83.740 108.720  1.00  0.00           H
ATOM   2155  HG2 LYS D  16      88.150  84.790 107.530  1.00  0.00           H
ATOM   2156  CD  LYS D  16      88.770  85.810 109.330  1.00  0.00           C
ATOM   2157  HD1 LYS D  16      88.580  86.810 108.890  1.00  0.00           H
ATOM   2158  HD2 LYS D  16      87.790  85.510 109.760  1.00  0.00           H
ATOM   2159  CE  LYS D  16      89.870  85.900 110.400  1.00  0.00           C
ATOM   2160  HE1 LYS D  16      90.840  86.270 110.020  1.00  0.00           H
ATOM   2161  HE2 LYS D  16      90.050  84.900 110.860  1.00  0.00           H
ATOM   2162  NZ  LYS D  16      89.450  86.830 111.510  1.00  0.00           N
ATOM   2163  HZ1 LYS D  16      89.430  87.790 111.120  1.00  0.00           H
ATOM   2164  HZ2 LYS D  16      88.530  86.510 111.860  1.00  0.00           H
ATOM   2165  HZ3 LYS D  16      90.160  86.870 112.260  1.00  0.00           H
ATOM   2166  C   LYS D  16      91.880  84.270 105.750  1.00  0.00           C
ATOM   2167  O   LYS D  16      92.780  83.880 106.520  1.00  0.00           O
ATOM   2168  N   LEU D  17      92.190  84.920 104.570  1.00  0.00           N
ATOM   2169  HN  LEU D  17      91.400  85.180 104.010  1.00  0.00           H
ATOM   2170  CA  LEU D  17      93.580  85.330 104.400  1.00  0.00           C
ATOM   2171  HA  LEU D  17      94.240  84.810 105.080  1.00  0.00           H
ATOM   2172  CB  LEU D  17      94.060  85.110 103.020  1.00  0.00           C
ATOM   2173  HB1 LEU D  17      93.470  85.770 102.350  1.00  0.00           H
ATOM   2174  HB2 LEU D  17      93.980  84.020 102.810  1.00  0.00           H
ATOM   2175  CG  LEU D  17      95.550  85.690 102.880  1.00  0.00           C
ATOM   2176  HG  LEU D  17      95.980  85.580 103.900  1.00  0.00           H
ATOM   2177  CD1 LEU D  17      96.440  84.880 101.900  1.00  0.00           C
ATOM   2178 HD11 LEU D  17      96.700  83.940 102.450  1.00  0.00           H
ATOM   2179 HD12 LEU D  17      95.800  84.700 101.010  1.00  0.00           H
ATOM   2180 HD13 LEU D  17      97.360  85.440 101.630  1.00  0.00           H
ATOM   2181  CD2 LEU D  17      95.620  87.200 102.530  1.00  0.00           C
ATOM   2182 HD21 LEU D  17      95.050  87.350 101.590  1.00  0.00           H
ATOM   2183 HD22 LEU D  17      95.250  87.920 103.300  1.00  0.00           H
ATOM   2184 HD23 LEU D  17      96.700  87.440 102.450  1.00  0.00           H
ATOM   2185  C   LEU D  17      93.620  86.820 104.810  1.00  0.00           C
ATOM   2186  O   LEU D  17      92.800  87.520 104.320  1.00  0.00           O
ATOM   2187  N   VAL D  18      94.560  87.210 105.630  1.00  0.00           N
ATOM   2188  HN  VAL D  18      95.320  86.680 105.990  1.00  0.00           H
ATOM   2189  CA  VAL D  18      94.340  88.490 106.370  1.00  0.00           C
ATOM   2190  HA  VAL D  18      93.520  89.030 105.910  1.00  0.00           H
ATOM   2191  CB  VAL D  18      94.020  88.260 107.850  1.00  0.00           C
ATOM   2192  HB  VAL D  18      94.790  87.680 108.410  1.00  0.00           H
ATOM   2193  CG1 VAL D  18      93.710  89.630 108.620  1.00  0.00           C
ATOM   2194 HG11 VAL D  18      94.540  90.360 108.480  1.00  0.00           H
ATOM   2195 HG12 VAL D  18      92.770  90.070 108.240  1.00  0.00           H
ATOM   2196 HG13 VAL D  18      93.510  89.430 109.690  1.00  0.00           H
ATOM   2197  CG2 VAL D  18      92.730  87.370 107.920  1.00  0.00           C
ATOM   2198 HG21 VAL D  18      92.960  86.410 107.410  1.00  0.00           H
ATOM   2199 HG22 VAL D  18      92.500  86.960 108.920  1.00  0.00           H
ATOM   2200 HG23 VAL D  18      91.810  87.860 107.530  1.00  0.00           H
ATOM   2201  C   VAL D  18      95.630  89.240 106.360  1.00  0.00           C
ATOM   2202  O   VAL D  18      96.640  88.650 106.800  1.00  0.00           O
ATOM   2203  N   PHE D  19      95.630  90.490 105.920  1.00  0.00           N
ATOM   2204  HN  PHE D  19      94.750  90.830 105.610  1.00  0.00           H
ATOM   2205  CA  PHE D  19      96.790  91.380 105.870  1.00  0.00           C
ATOM   2206  HA  PHE D  19      97.600  90.890 106.390  1.00  0.00           H
ATOM   2207  CB  PHE D  19      97.360  91.580 104.410  1.00  0.00           C
ATOM   2208  HB1 PHE D  19      96.600  92.020 103.730  1.00  0.00           H
ATOM   2209  HB2 PHE D  19      97.590  90.520 104.170  1.00  0.00           H
ATOM   2210  CG  PHE D  19      98.530  92.490 104.280  1.00  0.00           C
ATOM   2211  CD1 PHE D  19      99.510  92.680 105.300  1.00  0.00           C
ATOM   2212  HD1 PHE D  19      99.530  92.210 106.270  1.00  0.00           H
ATOM   2213  CE1 PHE D  19     100.660  93.540 105.110  1.00  0.00           C
ATOM   2214  HE1 PHE D  19     101.350  93.760 105.910  1.00  0.00           H
ATOM   2215  CZ  PHE D  19     100.800  94.210 103.880  1.00  0.00           C
ATOM   2216  HZ  PHE D  19     101.610  94.910 103.720  1.00  0.00           H
ATOM   2217  CD2 PHE D  19      98.710  93.230 103.100  1.00  0.00           C
ATOM   2218  HD2 PHE D  19      97.990  93.030 102.320  1.00  0.00           H
ATOM   2219  CE2 PHE D  19      99.810  94.020 102.900  1.00  0.00           C
ATOM   2220  HE2 PHE D  19     100.030  94.380 101.910  1.00  0.00           H
ATOM   2221  C   PHE D  19      96.390  92.720 106.620  1.00  0.00           C
ATOM   2222  O   PHE D  19      95.430  93.380 106.230  1.00  0.00           O
ATOM   2223  N   PHE D  20      97.100  92.950 107.720  1.00  0.00           N
ATOM   2224  HN  PHE D  20      97.740  92.250 108.000  1.00  0.00           H
ATOM   2225  CA  PHE D  20      97.010  94.000 108.670  1.00  0.00           C
ATOM   2226  HA  PHE D  20      97.960  93.920 109.190  1.00  0.00           H
ATOM   2227  CB  PHE D  20      96.870  95.440 108.120  1.00  0.00           C
ATOM   2228  HB1 PHE D  20      96.760  96.190 108.930  1.00  0.00           H
ATOM   2229  HB2 PHE D  20      96.050  95.490 107.380  1.00  0.00           H
ATOM   2230  CG  PHE D  20      98.010  95.990 107.310  1.00  0.00           C
ATOM   2231  CD1 PHE D  20      99.370  96.070 107.900  1.00  0.00           C
ATOM   2232  HD1 PHE D  20      99.550  95.490 108.790  1.00  0.00           H
ATOM   2233  CE1 PHE D  20     100.360  96.750 107.220  1.00  0.00           C
ATOM   2234  HE1 PHE D  20     101.320  96.820 107.710  1.00  0.00           H
ATOM   2235  CZ  PHE D  20     100.180  97.190 105.880  1.00  0.00           C
ATOM   2236  HZ  PHE D  20     100.980  97.670 105.340  1.00  0.00           H
ATOM   2237  CD2 PHE D  20      97.780  96.610 106.060  1.00  0.00           C
ATOM   2238  HD2 PHE D  20      96.840  96.530 105.530  1.00  0.00           H
ATOM   2239  CE2 PHE D  20      98.870  97.100 105.310  1.00  0.00           C
ATOM   2240  HE2 PHE D  20      98.680  97.480 104.310  1.00  0.00           H
ATOM   2241  C   PHE D  20      95.950  93.620 109.660  1.00  0.00           C
ATOM   2242  O   PHE D  20      94.780  93.990 109.580  1.00  0.00           O
ATOM   2243  N   ALA D  21      96.230  92.850 110.740  1.00  0.00           N
ATOM   2244  HN  ALA D  21      97.160  92.530 110.910  1.00  0.00           H
ATOM   2245  CA  ALA D  21      95.190  92.410 111.660  1.00  0.00           C
ATOM   2246  HA  ALA D  21      94.360  92.170 111.020  1.00  0.00           H
ATOM   2247  CB  ALA D  21      95.650  91.000 112.230  1.00  0.00           C
ATOM   2248  HB1 ALA D  21      96.080  90.320 111.460  1.00  0.00           H
ATOM   2249  HB2 ALA D  21      96.530  91.140 112.890  1.00  0.00           H
ATOM   2250  HB3 ALA D  21      94.850  90.480 112.790  1.00  0.00           H
ATOM   2251  C   ALA D  21      94.810  93.450 112.730  1.00  0.00           C
ATOM   2252  O   ALA D  21      93.760  93.450 113.370  1.00  0.00           O
ATOM   2253  N   GLU D  22      95.740  94.420 112.990  1.00  0.00           N
ATOM   2254  HN  GLU D  22      96.500  94.570 112.360  1.00  0.00           H
ATOM   2255  CA  GLU D  22      95.530  95.340 114.100  1.00  0.00           C
ATOM   2256  HA  GLU D  22      94.550  95.230 114.540  1.00  0.00           H
ATOM   2257  CB  GLU D  22      96.770  95.240 115.090  1.00  0.00           C
ATOM   2258  HB1 GLU D  22      96.640  96.020 115.870  1.00  0.00           H
ATOM   2259  HB2 GLU D  22      97.690  95.390 114.480  1.00  0.00           H
ATOM   2260  CG  GLU D  22      96.860  93.870 115.790  1.00  0.00           C
ATOM   2261  HG1 GLU D  22      97.790  93.860 116.400  1.00  0.00           H
ATOM   2262  HG2 GLU D  22      96.920  93.030 115.060  1.00  0.00           H
ATOM   2263  CD  GLU D  22      95.810  93.480 116.780  1.00  0.00           C
ATOM   2264  OE1 GLU D  22      95.480  94.340 117.610  1.00  0.00           O
ATOM   2265  OE2 GLU D  22      95.210  92.340 116.850  1.00  0.00           O
ATOM   2266  C   GLU D  22      95.540  96.770 113.540  1.00  0.00           C
ATOM   2267  O   GLU D  22      95.660  96.990 112.330  1.00  0.00           O
ATOM   2268  N   ASP D  23      95.340  97.780 114.440  1.00  0.00           N
ATOM   2269  HN  ASP D  23      95.240  97.650 115.420  1.00  0.00           H
ATOM   2270  CA  ASP D  23      95.160  99.160 114.040  1.00  0.00           C
ATOM   2271  HA  ASP D  23      94.290  99.200 113.400  1.00  0.00           H
ATOM   2272  CB  ASP D  23      94.530 100.080 115.230  1.00  0.00           C
ATOM   2273  HB1 ASP D  23      93.620  99.490 115.490  1.00  0.00           H
ATOM   2274  HB2 ASP D  23      94.240 101.040 114.760  1.00  0.00           H
ATOM   2275  CG  ASP D  23      95.390 100.450 116.410  1.00  0.00           C
ATOM   2276  OD1 ASP D  23      96.510 100.000 116.540  1.00  0.00           O
ATOM   2277  OD2 ASP D  23      94.930 101.350 117.140  1.00  0.00           O
ATOM   2278  C   ASP D  23      96.350  99.780 113.300  1.00  0.00           C
ATOM   2279  O   ASP D  23      97.520  99.740 113.730  1.00  0.00           O
ATOM   2280  N   VAL D  24      96.070 100.350 112.090  1.00  0.00           N
ATOM   2281  HN  VAL D  24      95.120 100.610 111.970  1.00  0.00           H
ATOM   2282  CA  VAL D  24      97.150 100.930 111.330  1.00  0.00           C
ATOM   2283  HA  VAL D  24      98.040 100.350 111.510  1.00  0.00           H
ATOM   2284  CB  VAL D  24      97.030 100.740 109.790  1.00  0.00           C
ATOM   2285  HB  VAL D  24      95.960 100.920 109.580  1.00  0.00           H
ATOM   2286  CG1 VAL D  24      97.920 101.670 108.940  1.00  0.00           C
ATOM   2287 HG11 VAL D  24      97.760 102.770 109.030  1.00  0.00           H
ATOM   2288 HG12 VAL D  24      98.980 101.530 109.220  1.00  0.00           H
ATOM   2289 HG13 VAL D  24      97.710 101.370 107.890  1.00  0.00           H
ATOM   2290  CG2 VAL D  24      97.360  99.320 109.420  1.00  0.00           C
ATOM   2291 HG21 VAL D  24      98.430  99.040 109.490  1.00  0.00           H
ATOM   2292 HG22 VAL D  24      96.870  98.580 110.080  1.00  0.00           H
ATOM   2293 HG23 VAL D  24      97.040  99.100 108.380  1.00  0.00           H
ATOM   2294  C   VAL D  24      97.320 102.360 111.620  1.00  0.00           C
ATOM   2295  O   VAL D  24      96.510 103.200 111.200  1.00  0.00           O
ATOM   2296  N   GLY D  25      98.410 102.790 112.390  1.00  0.00           N
ATOM   2297  HN  GLY D  25      99.000 102.050 112.720  1.00  0.00           H
ATOM   2298  CA  GLY D  25      98.700 104.220 112.700  1.00  0.00           C
ATOM   2299  HA1 GLY D  25      97.850 104.580 113.260  1.00  0.00           H
ATOM   2300  HA2 GLY D  25      99.600 104.330 113.290  1.00  0.00           H
ATOM   2301  C   GLY D  25      98.980 105.100 111.410  1.00  0.00           C
ATOM   2302  O   GLY D  25      98.430 106.160 111.180  1.00  0.00           O
ATOM   2303  N   SER D  26      99.980 104.600 110.650  1.00  0.00           N
ATOM   2304  HN  SER D  26     100.450 103.810 111.030  1.00  0.00           H
ATOM   2305  CA  SER D  26     100.350 105.180 109.380  1.00  0.00           C
ATOM   2306  HA  SER D  26      99.480 105.600 108.890  1.00  0.00           H
ATOM   2307  CB  SER D  26     101.410 106.310 109.510  1.00  0.00           C
ATOM   2308  HB1 SER D  26     102.360 105.990 110.000  1.00  0.00           H
ATOM   2309  HB2 SER D  26     101.080 107.150 110.170  1.00  0.00           H
ATOM   2310  OG  SER D  26     101.620 106.890 108.160  1.00  0.00           O
ATOM   2311  HG1 SER D  26     101.480 107.820 108.350  1.00  0.00           H
ATOM   2312  C   SER D  26     100.890 104.050 108.550  1.00  0.00           C
ATOM   2313  O   SER D  26     101.800 103.330 108.950  1.00  0.00           O
ATOM   2314  N   ASN D  27     100.510 103.970 107.260  1.00  0.00           N
ATOM   2315  HN  ASN D  27      99.680 104.480 107.030  1.00  0.00           H
ATOM   2316  CA  ASN D  27     101.160 102.960 106.410  1.00  0.00           C
ATOM   2317  HA  ASN D  27     102.090 102.620 106.850  1.00  0.00           H
ATOM   2318  CB  ASN D  27     100.240 101.740 106.150  1.00  0.00           C
ATOM   2319  HB1 ASN D  27      99.240 102.130 105.890  1.00  0.00           H
ATOM   2320  HB2 ASN D  27     100.200 101.190 107.110  1.00  0.00           H
ATOM   2321  CG  ASN D  27     100.750 100.850 105.030  1.00  0.00           C
ATOM   2322  OD1 ASN D  27     101.700 100.080 105.120  1.00  0.00           O
ATOM   2323  ND2 ASN D  27     100.070 100.880 103.840  1.00  0.00           N
ATOM   2324 HD21 ASN D  27      99.400 101.610 103.710  1.00  0.00           H
ATOM   2325 HD22 ASN D  27     100.450 100.480 103.010  1.00  0.00           H
ATOM   2326  C   ASN D  27     101.580 103.690 105.220  1.00  0.00           C
ATOM   2327  O   ASN D  27     100.780 104.430 104.670  1.00  0.00           O
ATOM   2328  N   LYS D  28     102.840 103.500 104.750  1.00  0.00           N
ATOM   2329  HN  LYS D  28     103.480 102.940 105.270  1.00  0.00           H
ATOM   2330  CA  LYS D  28     103.340 104.220 103.650  1.00  0.00           C
ATOM   2331  HA  LYS D  28     102.800 105.150 103.500  1.00  0.00           H
ATOM   2332  CB  LYS D  28     104.830 104.570 103.970  1.00  0.00           C
ATOM   2333  HB1 LYS D  28     105.290 105.000 103.060  1.00  0.00           H
ATOM   2334  HB2 LYS D  28     105.250 103.580 104.250  1.00  0.00           H
ATOM   2335  CG  LYS D  28     104.980 105.680 105.060  1.00  0.00           C
ATOM   2336  HG1 LYS D  28     104.680 105.250 106.040  1.00  0.00           H
ATOM   2337  HG2 LYS D  28     104.210 106.450 104.830  1.00  0.00           H
ATOM   2338  CD  LYS D  28     106.350 106.260 105.020  1.00  0.00           C
ATOM   2339  HD1 LYS D  28     106.460 106.860 105.950  1.00  0.00           H
ATOM   2340  HD2 LYS D  28     107.070 105.420 105.120  1.00  0.00           H
ATOM   2341  CE  LYS D  28     106.670 107.080 103.790  1.00  0.00           C
ATOM   2342  HE1 LYS D  28     106.030 107.980 103.650  1.00  0.00           H
ATOM   2343  HE2 LYS D  28     106.680 106.480 102.860  1.00  0.00           H
ATOM   2344  NZ  LYS D  28     107.930 107.830 104.050  1.00  0.00           N
ATOM   2345  HZ1 LYS D  28     108.020 108.580 103.330  1.00  0.00           H
ATOM   2346  HZ2 LYS D  28     108.040 108.050 105.050  1.00  0.00           H
ATOM   2347  HZ3 LYS D  28     108.600 107.060 103.830  1.00  0.00           H
ATOM   2348  C   LYS D  28     103.340 103.360 102.350  1.00  0.00           C
ATOM   2349  O   LYS D  28     103.560 103.830 101.220  1.00  0.00           O
ATOM   2350  N   GLY D  29     102.940 102.030 102.410  1.00  0.00           N
ATOM   2351  HN  GLY D  29     102.720 101.620 103.290  1.00  0.00           H
ATOM   2352  CA  GLY D  29     102.790 101.180 101.240  1.00  0.00           C
ATOM   2353  HA1 GLY D  29     102.020 101.620 100.620  1.00  0.00           H
ATOM   2354  HA2 GLY D  29     103.710 101.230 100.670  1.00  0.00           H
ATOM   2355  C   GLY D  29     102.580  99.790 101.580  1.00  0.00           C
ATOM   2356  O   GLY D  29     103.290  99.090 102.350  1.00  0.00           O
ATOM   2357  N   ALA D  30     101.540  99.240 100.970  1.00  0.00           N
ATOM   2358  HN  ALA D  30     100.970  99.920 100.500  1.00  0.00           H
ATOM   2359  CA  ALA D  30     101.280  97.790 100.990  1.00  0.00           C
ATOM   2360  HA  ALA D  30     102.110  97.270 101.450  1.00  0.00           H
ATOM   2361  CB  ALA D  30      99.980  97.560 101.790  1.00  0.00           C
ATOM   2362  HB1 ALA D  30      99.700  96.490 101.850  1.00  0.00           H
ATOM   2363  HB2 ALA D  30     100.240  97.730 102.860  1.00  0.00           H
ATOM   2364  HB3 ALA D  30      99.080  98.100 101.420  1.00  0.00           H
ATOM   2365  C   ALA D  30     101.050  97.320  99.560  1.00  0.00           C
ATOM   2366  O   ALA D  30     100.240  97.970  98.840  1.00  0.00           O
ATOM   2367  N   ILE D  31     101.710  96.210  99.090  1.00  0.00           N
ATOM   2368  HN  ILE D  31     102.500  95.830  99.570  1.00  0.00           H
ATOM   2369  CA  ILE D  31     101.310  95.450  97.880  1.00  0.00           C
ATOM   2370  HA  ILE D  31     100.530  96.050  97.430  1.00  0.00           H
ATOM   2371  CB  ILE D  31     102.370  95.260  96.770  1.00  0.00           C
ATOM   2372  HB  ILE D  31     103.110  94.590  97.250  1.00  0.00           H
ATOM   2373  CG2 ILE D  31     101.790  94.740  95.490  1.00  0.00           C
ATOM   2374 HG21 ILE D  31     100.910  95.260  95.050  1.00  0.00           H
ATOM   2375 HG22 ILE D  31     102.520  94.710  94.650  1.00  0.00           H
ATOM   2376 HG23 ILE D  31     101.340  93.730  95.600  1.00  0.00           H
ATOM   2377  CG1 ILE D  31     103.090  96.580  96.460  1.00  0.00           C
ATOM   2378 HG11 ILE D  31     104.010  96.440  95.850  1.00  0.00           H
ATOM   2379 HG12 ILE D  31     103.460  97.000  97.410  1.00  0.00           H
ATOM   2380  CD  ILE D  31     102.280  97.590  95.590  1.00  0.00           C
ATOM   2381  HD1 ILE D  31     102.770  98.570  95.380  1.00  0.00           H
ATOM   2382  HD2 ILE D  31     101.950  97.170  94.620  1.00  0.00           H
ATOM   2383  HD3 ILE D  31     101.440  97.980  96.210  1.00  0.00           H
ATOM   2384  C   ILE D  31     100.850  94.030  98.250  1.00  0.00           C
ATOM   2385  O   ILE D  31     101.510  93.280  98.950  1.00  0.00           O
ATOM   2386  N   ILE D  32      99.670  93.530  97.870  1.00  0.00           N
ATOM   2387  HN  ILE D  32      99.050  94.150  97.390  1.00  0.00           H
ATOM   2388  CA  ILE D  32      99.200  92.210  98.200  1.00  0.00           C
ATOM   2389  HA  ILE D  32     100.050  91.550  98.180  1.00  0.00           H
ATOM   2390  CB  ILE D  32      98.450  92.200  99.530  1.00  0.00           C
ATOM   2391  HB  ILE D  32      99.230  92.650 100.170  1.00  0.00           H
ATOM   2392  CG2 ILE D  32      97.250  93.160  99.410  1.00  0.00           C
ATOM   2393 HG21 ILE D  32      96.710  93.430 100.340  1.00  0.00           H
ATOM   2394 HG22 ILE D  32      97.550  94.100  98.890  1.00  0.00           H
ATOM   2395 HG23 ILE D  32      96.470  92.690  98.770  1.00  0.00           H
ATOM   2396  CG1 ILE D  32      98.160  90.830 100.210  1.00  0.00           C
ATOM   2397 HG11 ILE D  32      98.460  91.020 101.260  1.00  0.00           H
ATOM   2398 HG12 ILE D  32      98.930  90.180  99.730  1.00  0.00           H
ATOM   2399  CD  ILE D  32      96.720  90.410 100.140  1.00  0.00           C
ATOM   2400  HD1 ILE D  32      96.440  90.320  99.070  1.00  0.00           H
ATOM   2401  HD2 ILE D  32      96.550  89.460 100.670  1.00  0.00           H
ATOM   2402  HD3 ILE D  32      96.020  91.170 100.540  1.00  0.00           H
ATOM   2403  C   ILE D  32      98.380  91.720  97.040  1.00  0.00           C
ATOM   2404  O   ILE D  32      97.710  92.400  96.270  1.00  0.00           O
ATOM   2405  N   GLY D  33      98.420  90.440  96.820  1.00  0.00           N
ATOM   2406  HN  GLY D  33      98.960  89.790  97.340  1.00  0.00           H
ATOM   2407  CA  GLY D  33      97.620  89.770  95.800  1.00  0.00           C
ATOM   2408  HA1 GLY D  33      96.580  89.910  96.080  1.00  0.00           H
ATOM   2409  HA2 GLY D  33      97.880  90.040  94.790  1.00  0.00           H
ATOM   2410  C   GLY D  33      97.830  88.340  96.040  1.00  0.00           C
ATOM   2411  O   GLY D  33      98.360  88.040  97.100  1.00  0.00           O
ATOM   2412  N   LEU D  34      97.520  87.440  95.120  1.00  0.00           N
ATOM   2413  HN  LEU D  34      97.230  87.830  94.250  1.00  0.00           H
ATOM   2414  CA  LEU D  34      97.730  86.040  95.220  1.00  0.00           C
ATOM   2415  HA  LEU D  34      97.830  85.690  96.240  1.00  0.00           H
ATOM   2416  CB  LEU D  34      96.490  85.320  94.610  1.00  0.00           C
ATOM   2417  HB1 LEU D  34      96.720  84.240  94.550  1.00  0.00           H
ATOM   2418  HB2 LEU D  34      96.440  85.700  93.570  1.00  0.00           H
ATOM   2419  CG  LEU D  34      95.110  85.640  95.210  1.00  0.00           C
ATOM   2420  HG  LEU D  34      94.870  86.710  95.030  1.00  0.00           H
ATOM   2421  CD1 LEU D  34      93.950  84.770  94.570  1.00  0.00           C
ATOM   2422 HD11 LEU D  34      93.030  85.000  95.160  1.00  0.00           H
ATOM   2423 HD12 LEU D  34      93.730  84.970  93.500  1.00  0.00           H
ATOM   2424 HD13 LEU D  34      94.230  83.700  94.610  1.00  0.00           H
ATOM   2425  CD2 LEU D  34      95.000  85.480  96.750  1.00  0.00           C
ATOM   2426 HD21 LEU D  34      93.940  85.650  97.050  1.00  0.00           H
ATOM   2427 HD22 LEU D  34      95.310  84.430  96.970  1.00  0.00           H
ATOM   2428 HD23 LEU D  34      95.750  86.070  97.320  1.00  0.00           H
ATOM   2429  C   LEU D  34      98.900  85.640  94.370  1.00  0.00           C
ATOM   2430  O   LEU D  34      99.710  84.670  94.620  1.00  0.00           O
ATOM   2431  N   MET D  35      99.170  86.470  93.360  1.00  0.00           N
ATOM   2432  HN  MET D  35      98.530  87.160  93.020  1.00  0.00           H
ATOM   2433  CA  MET D  35     100.430  86.420  92.600  1.00  0.00           C
ATOM   2434  HA  MET D  35     101.320  86.060  93.100  1.00  0.00           H
ATOM   2435  CB  MET D  35     100.340  85.650  91.280  1.00  0.00           C
ATOM   2436  HB1 MET D  35      99.400  85.850  90.710  1.00  0.00           H
ATOM   2437  HB2 MET D  35     100.270  84.630  91.710  1.00  0.00           H
ATOM   2438  CG  MET D  35     101.640  85.560  90.390  1.00  0.00           C
ATOM   2439  HG1 MET D  35     102.420  85.420  91.170  1.00  0.00           H
ATOM   2440  HG2 MET D  35     101.710  86.580  89.970  1.00  0.00           H
ATOM   2441  SD  MET D  35     101.650  84.380  88.960  1.00  0.00           S
ATOM   2442  CE  MET D  35     101.670  82.750  89.840  1.00  0.00           C
ATOM   2443  HE1 MET D  35     102.530  82.820  90.550  1.00  0.00           H
ATOM   2444  HE2 MET D  35     100.820  82.670  90.540  1.00  0.00           H
ATOM   2445  HE3 MET D  35     101.830  81.930  89.110  1.00  0.00           H
ATOM   2446  C   MET D  35     100.890  87.860  92.310  1.00  0.00           C
ATOM   2447  O   MET D  35     100.160  88.630  91.670  1.00  0.00           O
ATOM   2448  N   VAL D  36     102.100  88.270  92.820  1.00  0.00           N
ATOM   2449  HN  VAL D  36     102.590  87.540  93.290  1.00  0.00           H
ATOM   2450  CA  VAL D  36     102.620  89.670  92.890  1.00  0.00           C
ATOM   2451  HA  VAL D  36     102.040  90.320  92.260  1.00  0.00           H
ATOM   2452  CB  VAL D  36     102.630  90.240  94.380  1.00  0.00           C
ATOM   2453  HB  VAL D  36     103.280  89.640  95.060  1.00  0.00           H
ATOM   2454  CG1 VAL D  36     103.230  91.710  94.330  1.00  0.00           C
ATOM   2455 HG11 VAL D  36     103.240  92.080  95.380  1.00  0.00           H
ATOM   2456 HG12 VAL D  36     104.250  91.910  93.960  1.00  0.00           H
ATOM   2457 HG13 VAL D  36     102.480  92.320  93.780  1.00  0.00           H
ATOM   2458  CG2 VAL D  36     101.280  90.140  95.090  1.00  0.00           C
ATOM   2459 HG21 VAL D  36     100.460  90.650  94.540  1.00  0.00           H
ATOM   2460 HG22 VAL D  36     100.870  89.100  95.110  1.00  0.00           H
ATOM   2461 HG23 VAL D  36     101.340  90.640  96.080  1.00  0.00           H
ATOM   2462  C   VAL D  36     103.990  89.730  92.260  1.00  0.00           C
ATOM   2463  O   VAL D  36     104.900  89.050  92.740  1.00  0.00           O
ATOM   2464  N   GLY D  37     104.090  90.430  91.080  1.00  0.00           N
ATOM   2465  HN  GLY D  37     103.300  90.950  90.760  1.00  0.00           H
ATOM   2466  CA  GLY D  37     105.300  90.450  90.300  1.00  0.00           C
ATOM   2467  HA1 GLY D  37     106.160  90.130  90.880  1.00  0.00           H
ATOM   2468  HA2 GLY D  37     105.180  89.910  89.370  1.00  0.00           H
ATOM   2469  C   GLY D  37     105.730  91.900  89.980  1.00  0.00           C
ATOM   2470  O   GLY D  37     104.910  92.780  89.890  1.00  0.00           O
ATOM   2471  N   GLY D  38     107.050  92.140  89.770  1.00  0.00           N
ATOM   2472  HN  GLY D  38     107.720  91.420  89.930  1.00  0.00           H
ATOM   2473  CA  GLY D  38     107.650  93.390  89.300  1.00  0.00           C
ATOM   2474  HA1 GLY D  38     108.700  93.140  89.330  1.00  0.00           H
ATOM   2475  HA2 GLY D  38     107.440  93.560  88.260  1.00  0.00           H
ATOM   2476  C   GLY D  38     107.280  94.560  90.200  1.00  0.00           C
ATOM   2477  O   GLY D  38     106.790  95.610  89.720  1.00  0.00           O
ATOM   2478  N   VAL D  39     107.610  94.370  91.480  1.00  0.00           N
ATOM   2479  HN  VAL D  39     108.110  93.570  91.800  1.00  0.00           H
ATOM   2480  CA  VAL D  39     107.370  95.470  92.480  1.00  0.00           C
ATOM   2481  HA  VAL D  39     106.510  96.070  92.230  1.00  0.00           H
ATOM   2482  CB  VAL D  39     106.910  94.840  93.860  1.00  0.00           C
ATOM   2483  HB  VAL D  39     107.750  94.230  94.260  1.00  0.00           H
ATOM   2484  CG1 VAL D  39     106.680  95.930  94.870  1.00  0.00           C
ATOM   2485 HG11 VAL D  39     105.890  96.630  94.510  1.00  0.00           H
ATOM   2486 HG12 VAL D  39     106.300  95.560  95.840  1.00  0.00           H
ATOM   2487 HG13 VAL D  39     107.630  96.480  95.040  1.00  0.00           H
ATOM   2488  CG2 VAL D  39     105.630  94.000  93.590  1.00  0.00           C
ATOM   2489 HG21 VAL D  39     105.130  93.630  94.500  1.00  0.00           H
ATOM   2490 HG22 VAL D  39     104.870  94.640  93.080  1.00  0.00           H
ATOM   2491 HG23 VAL D  39     105.880  93.110  92.970  1.00  0.00           H
ATOM   2492  C   VAL D  39     108.560  96.370  92.750  1.00  0.00           C
ATOM   2493  O   VAL D  39     109.680  95.880  93.050  1.00  0.00           O
ATOM   2494  N   VAL D  40     108.310  97.700  92.730  1.00  0.00           N
ATOM   2495  HN  VAL D  40     107.440  97.960  92.330  1.00  0.00           H
ATOM   2496  CA  VAL D  40     109.280  98.770  93.030  1.00  0.00           C
ATOM   2497  HA  VAL D  40     110.160  98.370  93.530  1.00  0.00           H
ATOM   2498  CB  VAL D  40     109.710  99.700  91.850  1.00  0.00           C
ATOM   2499  HB  VAL D  40     108.820 100.200  91.390  1.00  0.00           H
ATOM   2500  CG1 VAL D  40     110.640 100.820  92.340  1.00  0.00           C
ATOM   2501 HG11 VAL D  40     111.410 100.240  92.890  1.00  0.00           H
ATOM   2502 HG12 VAL D  40     111.070 101.300  91.430  1.00  0.00           H
ATOM   2503 HG13 VAL D  40     110.220 101.560  93.050  1.00  0.00           H
ATOM   2504  CG2 VAL D  40     110.350  98.850  90.700  1.00  0.00           C
ATOM   2505 HG21 VAL D  40     111.340  98.440  90.970  1.00  0.00           H
ATOM   2506 HG22 VAL D  40     109.620  98.070  90.390  1.00  0.00           H
ATOM   2507 HG23 VAL D  40     110.480  99.510  89.810  1.00  0.00           H
ATOM   2508  C   VAL D  40     108.510  99.590  94.140  1.00  0.00           C
ATOM   2509  O   VAL D  40     107.430 100.070  93.970  1.00  0.00           O
ATOM   2510  N   ILE D  41     109.070  99.590  95.340  1.00  0.00           N
ATOM   2511  HN  ILE D  41     109.940  99.120  95.480  1.00  0.00           H
ATOM   2512  CA  ILE D  41     108.320 100.080  96.550  1.00  0.00           C
ATOM   2513  HA  ILE D  41     107.520 100.710  96.170  1.00  0.00           H
ATOM   2514  CB  ILE D  41     107.530  99.000  97.340  1.00  0.00           C
ATOM   2515  HB  ILE D  41     106.760  98.500  96.720  1.00  0.00           H
ATOM   2516  CG2 ILE D  41     108.490  97.760  97.640  1.00  0.00           C
ATOM   2517 HG21 ILE D  41     107.910  96.970  98.160  1.00  0.00           H
ATOM   2518 HG22 ILE D  41     108.830  97.140  96.780  1.00  0.00           H
ATOM   2519 HG23 ILE D  41     109.180  98.120  98.420  1.00  0.00           H
ATOM   2520  CG1 ILE D  41     106.740  99.650  98.490  1.00  0.00           C
ATOM   2521 HG11 ILE D  41     106.100 100.520  98.240  1.00  0.00           H
ATOM   2522 HG12 ILE D  41     107.400 100.040  99.290  1.00  0.00           H
ATOM   2523  CD  ILE D  41     105.810  98.670  99.220  1.00  0.00           C
ATOM   2524  HD1 ILE D  41     105.320  99.160 100.090  1.00  0.00           H
ATOM   2525  HD2 ILE D  41     105.090  98.340  98.450  1.00  0.00           H
ATOM   2526  HD3 ILE D  41     106.320  97.750  99.590  1.00  0.00           H
ATOM   2527  C   ILE D  41     109.200 100.920  97.370  1.00  0.00           C
ATOM   2528  O   ILE D  41     110.210 100.400  97.860  1.00  0.00           O
ATOM   2529  N   ALA D  42     108.970 102.270  97.440  1.00  0.00           N
ATOM   2530  HN  ALA D  42     108.240 102.810  97.050  1.00  0.00           H
ATOM   2531  CA  ALA D  42     109.910 103.130  98.190  1.00  0.00           C
ATOM   2532  HA  ALA D  42     110.810 102.900  97.640  1.00  0.00           H
ATOM   2533  CB  ALA D  42     109.430 104.580  97.950  1.00  0.00           C
ATOM   2534  HB1 ALA D  42     108.460 104.810  98.430  1.00  0.00           H
ATOM   2535  HB2 ALA D  42     110.230 105.280  98.290  1.00  0.00           H
ATOM   2536  HB3 ALA D  42     109.340 104.810  96.870  1.00  0.00           H
ATOM   2537  C   ALA D  42     110.160 102.670  99.680  1.00  0.00           C
ATOM   2538  O   ALA D  42     109.230 102.170 100.300  1.00  0.00           O
ATOM   2539  N   NME D  43     111.420 102.870 100.240  1.00  0.00           N
ATOM   2540  HN  NME D  43     112.190 103.270  99.740  1.00  0.00           H
ATOM   2541  CH3 NME D  43     111.740 102.410 101.530  1.00  0.00           C
ATOM   2542 HH31 NME D  43     112.470 101.570 101.510  1.00  0.00           H
ATOM   2543 HH32 NME D  43     112.120 103.280 102.100  1.00  0.00           H
ATOM   2544 HH33 NME D  43     110.880 102.210 102.210  1.00  0.00           H
ATOM   2545  CH3 ACE E   0     115.100  78.400  78.760  1.00  0.00           C
ATOM   2546 HH31 ACE E   0     115.320  77.360  79.060  1.00  0.00           H
ATOM   2547 HH32 ACE E   0     115.530  78.680  77.780  1.00  0.00           H
ATOM   2548 HH33 ACE E   0     115.670  78.980  79.520  1.00  0.00           H
ATOM   2549  C   ACE E   0     113.670  78.680  78.810  1.00  0.00           C
ATOM   2550  O   ACE E   0     113.240  79.690  79.350  1.00  0.00           O
ATOM   2551  N   ASP E   1     112.810  77.760  78.270  1.00  0.00           N
ATOM   2552  HN  ASP E   1     113.200  77.080  77.650  1.00  0.00           H
ATOM   2553  CA  ASP E   1     111.380  77.570  78.620  1.00  0.00           C
ATOM   2554  HA  ASP E   1     110.910  78.490  78.300  1.00  0.00           H
ATOM   2555  CB  ASP E   1     110.780  76.260  78.040  1.00  0.00           C
ATOM   2556  HB1 ASP E   1     109.740  76.180  78.430  1.00  0.00           H
ATOM   2557  HB2 ASP E   1     111.370  75.390  78.390  1.00  0.00           H
ATOM   2558  CG  ASP E   1     110.710  76.310  76.540  1.00  0.00           C
ATOM   2559  OD1 ASP E   1     110.410  75.190  76.010  1.00  0.00           O
ATOM   2560  OD2 ASP E   1     110.980  77.390  75.930  1.00  0.00           O
ATOM   2561  C   ASP E   1     111.150  77.500  80.180  1.00  0.00           C
ATOM   2562  O   ASP E   1     112.020  77.120  80.960  1.00  0.00           O
ATOM   2563  N   ALA E   2     109.940  77.890  80.680  1.00  0.00           N
ATOM   2564  HN  ALA E   2     109.360  78.300  79.980  1.00  0.00           H
ATOM   2565  CA  ALA E   2     109.660  78.010  82.080  1.00  0.00           C
ATOM   2566  HA  ALA E   2     110.600  77.980  82.610  1.00  0.00           H
ATOM   2567  CB  ALA E   2     109.000  79.330  82.260  1.00  0.00           C
ATOM   2568  HB1 ALA E   2     108.070  79.370  81.650  1.00  0.00           H
ATOM   2569  HB2 ALA E   2     108.690  79.550  83.310  1.00  0.00           H
ATOM   2570  HB3 ALA E   2     109.650  80.140  81.850  1.00  0.00           H
ATOM   2571  C   ALA E   2     108.790  76.880  82.650  1.00  0.00           C
ATOM   2572  O   ALA E   2     107.600  76.970  82.850  1.00  0.00           O
ATOM   2573  N   GLU E   3     109.440  75.770  82.880  1.00  0.00           N
ATOM   2574  HN  GLU E   3     110.420  75.630  82.720  1.00  0.00           H
ATOM   2575  CA  GLU E   3     108.890  74.680  83.630  1.00  0.00           C
ATOM   2576  HA  GLU E   3     108.020  74.280  83.120  1.00  0.00           H
ATOM   2577  CB  GLU E   3     109.850  73.470  83.750  1.00  0.00           C
ATOM   2578  HB1 GLU E   3     109.440  72.700  84.440  1.00  0.00           H
ATOM   2579  HB2 GLU E   3     110.800  73.770  84.250  1.00  0.00           H
ATOM   2580  CG  GLU E   3     110.110  72.860  82.370  1.00  0.00           C
ATOM   2581  HG1 GLU E   3     110.930  72.120  82.540  1.00  0.00           H
ATOM   2582  HG2 GLU E   3     110.460  73.620  81.630  1.00  0.00           H
ATOM   2583  CD  GLU E   3     108.960  72.020  81.830  1.00  0.00           C
ATOM   2584  OE1 GLU E   3     107.900  72.070  82.520  1.00  0.00           O
ATOM   2585  OE2 GLU E   3     109.010  71.440  80.750  1.00  0.00           O
ATOM   2586  C   GLU E   3     108.520  75.040  85.050  1.00  0.00           C
ATOM   2587  O   GLU E   3     109.350  75.680  85.760  1.00  0.00           O
ATOM   2588  N   PHE E   4     107.360  74.610  85.460  1.00  0.00           N
ATOM   2589  HN  PHE E   4     106.750  74.120  84.850  1.00  0.00           H
ATOM   2590  CA  PHE E   4     106.920  74.520  86.790  1.00  0.00           C
ATOM   2591  HA  PHE E   4     107.640  74.790  87.550  1.00  0.00           H
ATOM   2592  CB  PHE E   4     105.630  75.360  87.010  1.00  0.00           C
ATOM   2593  HB1 PHE E   4     104.920  75.060  86.220  1.00  0.00           H
ATOM   2594  HB2 PHE E   4     105.730  76.430  86.730  1.00  0.00           H
ATOM   2595  CG  PHE E   4     105.120  75.360  88.390  1.00  0.00           C
ATOM   2596  CD1 PHE E   4     105.910  75.980  89.420  1.00  0.00           C
ATOM   2597  HD1 PHE E   4     106.750  76.510  89.000  1.00  0.00           H
ATOM   2598  CE1 PHE E   4     105.470  75.910  90.710  1.00  0.00           C
ATOM   2599  HE1 PHE E   4     105.970  76.420  91.520  1.00  0.00           H
ATOM   2600  CZ  PHE E   4     104.360  75.210  91.070  1.00  0.00           C
ATOM   2601  HZ  PHE E   4     104.170  75.080  92.130  1.00  0.00           H
ATOM   2602  CD2 PHE E   4     104.000  74.570  88.800  1.00  0.00           C
ATOM   2603  HD2 PHE E   4     103.380  74.040  88.100  1.00  0.00           H
ATOM   2604  CE2 PHE E   4     103.590  74.500  90.140  1.00  0.00           C
ATOM   2605  HE2 PHE E   4     102.720  73.890  90.340  1.00  0.00           H
ATOM   2606  C   PHE E   4     106.570  73.020  86.990  1.00  0.00           C
ATOM   2607  O   PHE E   4     105.710  72.470  86.240  1.00  0.00           O
ATOM   2608  N   ARG E   5     107.160  72.320  87.950  1.00  0.00           N
ATOM   2609  HN  ARG E   5     107.940  72.720  88.420  1.00  0.00           H
ATOM   2610  CA  ARG E   5     106.970  70.830  88.140  1.00  0.00           C
ATOM   2611  HA  ARG E   5     106.020  70.450  87.810  1.00  0.00           H
ATOM   2612  CB  ARG E   5     108.000  69.920  87.430  1.00  0.00           C
ATOM   2613  HB1 ARG E   5     107.830  68.860  87.740  1.00  0.00           H
ATOM   2614  HB2 ARG E   5     109.050  70.170  87.670  1.00  0.00           H
ATOM   2615  CG  ARG E   5     107.960  70.030  85.880  1.00  0.00           C
ATOM   2616  HG1 ARG E   5     108.930  69.620  85.520  1.00  0.00           H
ATOM   2617  HG2 ARG E   5     107.980  71.100  85.570  1.00  0.00           H
ATOM   2618  CD  ARG E   5     106.720  69.440  85.150  1.00  0.00           C
ATOM   2619  HD1 ARG E   5     105.790  69.630  85.720  1.00  0.00           H
ATOM   2620  HD2 ARG E   5     107.040  68.380  85.050  1.00  0.00           H
ATOM   2621  NE  ARG E   5     106.580  69.990  83.800  1.00  0.00           N
ATOM   2622  HE  ARG E   5     106.990  70.890  83.630  1.00  0.00           H
ATOM   2623  CZ  ARG E   5     106.290  69.290  82.730  1.00  0.00           C
ATOM   2624  NH1 ARG E   5     105.670  68.150  82.770  1.00  0.00           N
ATOM   2625 HH11 ARG E   5     105.240  67.870  83.630  1.00  0.00           H
ATOM   2626 HH12 ARG E   5     105.380  67.750  81.900  1.00  0.00           H
ATOM   2627  NH2 ARG E   5     106.780  69.620  81.580  1.00  0.00           N
ATOM   2628 HH21 ARG E   5     107.360  70.440  81.520  1.00  0.00           H
ATOM   2629 HH22 ARG E   5     106.330  69.250  80.770  1.00  0.00           H
ATOM   2630  C   ARG E   5     106.970  70.540  89.660  1.00  0.00           C
ATOM   2631  O   ARG E   5     107.780  71.060  90.420  1.00  0.00           O
ATOM   2632  N   HIS E   6     105.930  69.880  90.150  1.00  0.00           N
ATOM   2633  HN  HIS E   6     105.130  69.620  89.610  1.00  0.00           H
ATOM   2634  CA  HIS E   6     105.810  69.510  91.560  1.00  0.00           C
ATOM   2635  HA  HIS E   6     106.740  69.620  92.090  1.00  0.00           H
ATOM   2636  CB  HIS E   6     104.800  70.420  92.320  1.00  0.00           C
ATOM   2637  HB1 HIS E   6     104.330  69.880  93.170  1.00  0.00           H
ATOM   2638  HB2 HIS E   6     104.050  70.740  91.560  1.00  0.00           H
ATOM   2639  ND1 HIS E   6     105.140  72.030  94.130  1.00  0.00           N
ATOM   2640  CG  HIS E   6     105.370  71.680  92.780  1.00  0.00           C
ATOM   2641  CE1 HIS E   6     105.810  73.100  94.310  1.00  0.00           C
ATOM   2642  HE1 HIS E   6     105.930  73.650  95.240  1.00  0.00           H
ATOM   2643  NE2 HIS E   6     106.330  73.590  93.200  1.00  0.00           N
ATOM   2644  HE2 HIS E   6     107.090  74.250  93.280  1.00  0.00           H
ATOM   2645  CD2 HIS E   6     106.070  72.700  92.190  1.00  0.00           C
ATOM   2646  HD2 HIS E   6     106.300  72.870  91.140  1.00  0.00           H
ATOM   2647  C   HIS E   6     105.360  68.050  91.750  1.00  0.00           C
ATOM   2648  O   HIS E   6     104.690  67.410  90.930  1.00  0.00           O
ATOM   2649  N   ASP E   7     105.810  67.410  92.890  1.00  0.00           N
ATOM   2650  HN  ASP E   7     106.280  67.850  93.650  1.00  0.00           H
ATOM   2651  CA  ASP E   7     105.470  66.040  93.290  1.00  0.00           C
ATOM   2652  HA  ASP E   7     105.750  65.320  92.530  1.00  0.00           H
ATOM   2653  CB  ASP E   7     106.370  65.580  94.550  1.00  0.00           C
ATOM   2654  HB1 ASP E   7     106.010  64.600  94.920  1.00  0.00           H
ATOM   2655  HB2 ASP E   7     106.190  66.380  95.300  1.00  0.00           H
ATOM   2656  CG  ASP E   7     107.870  65.500  94.190  1.00  0.00           C
ATOM   2657  OD1 ASP E   7     108.280  65.540  92.990  1.00  0.00           O
ATOM   2658  OD2 ASP E   7     108.660  65.260  95.190  1.00  0.00           O
ATOM   2659  C   ASP E   7     104.000  65.900  93.570  1.00  0.00           C
ATOM   2660  O   ASP E   7     103.490  66.580  94.450  1.00  0.00           O
ATOM   2661  N   SER E   8     103.300  65.040  92.800  1.00  0.00           N
ATOM   2662  HN  SER E   8     103.760  64.500  92.100  1.00  0.00           H
ATOM   2663  CA  SER E   8     101.850  64.770  92.930  1.00  0.00           C
ATOM   2664  HA  SER E   8     101.510  63.980  92.270  1.00  0.00           H
ATOM   2665  CB  SER E   8     101.340  64.280  94.380  1.00  0.00           C
ATOM   2666  HB1 SER E   8     100.240  64.160  94.410  1.00  0.00           H
ATOM   2667  HB2 SER E   8     101.580  65.130  95.070  1.00  0.00           H
ATOM   2668  OG  SER E   8     102.110  63.180  94.760  1.00  0.00           O
ATOM   2669  HG1 SER E   8     103.000  63.420  94.480  1.00  0.00           H
ATOM   2670  C   SER E   8     101.040  65.950  92.600  1.00  0.00           C
ATOM   2671  O   SER E   8      99.840  66.050  92.800  1.00  0.00           O
ATOM   2672  N   GLY E   9     101.700  66.920  91.900  1.00  0.00           N
ATOM   2673  HN  GLY E   9     102.690  66.820  91.840  1.00  0.00           H
ATOM   2674  CA  GLY E   9     101.050  68.130  91.320  1.00  0.00           C
ATOM   2675  HA1 GLY E   9     101.590  68.670  90.540  1.00  0.00           H
ATOM   2676  HA2 GLY E   9     100.000  67.980  91.150  1.00  0.00           H
ATOM   2677  C   GLY E   9     100.890  69.110  92.440  1.00  0.00           C
ATOM   2678  O   GLY E   9     100.960  68.830  93.630  1.00  0.00           O
ATOM   2679  N   TYR E  10     100.600  70.390  92.140  1.00  0.00           N
ATOM   2680  HN  TYR E  10     100.760  70.800  91.240  1.00  0.00           H
ATOM   2681  CA  TYR E  10     100.470  71.410  93.230  1.00  0.00           C
ATOM   2682  HA  TYR E  10     101.340  71.300  93.860  1.00  0.00           H
ATOM   2683  CB  TYR E  10     100.330  72.790  92.560  1.00  0.00           C
ATOM   2684  HB1 TYR E  10      99.300  72.990  92.220  1.00  0.00           H
ATOM   2685  HB2 TYR E  10     101.000  72.860  91.670  1.00  0.00           H
ATOM   2686  CG  TYR E  10     100.690  73.980  93.500  1.00  0.00           C
ATOM   2687  CD1 TYR E  10     102.080  74.210  93.710  1.00  0.00           C
ATOM   2688  HD1 TYR E  10     102.740  73.430  93.340  1.00  0.00           H
ATOM   2689  CE1 TYR E  10     102.500  75.190  94.580  1.00  0.00           C
ATOM   2690  HE1 TYR E  10     103.570  75.230  94.700  1.00  0.00           H
ATOM   2691  CZ  TYR E  10     101.540  75.920  95.350  1.00  0.00           C
ATOM   2692  OH  TYR E  10     102.030  76.700  96.400  1.00  0.00           O
ATOM   2693  HH  TYR E  10     102.980  76.790  96.410  1.00  0.00           H
ATOM   2694  CD2 TYR E  10      99.760  74.830  94.050  1.00  0.00           C
ATOM   2695  HD2 TYR E  10      98.720  74.760  93.800  1.00  0.00           H
ATOM   2696  CE2 TYR E  10     100.170  75.790  95.020  1.00  0.00           C
ATOM   2697  HE2 TYR E  10      99.420  76.330  95.570  1.00  0.00           H
ATOM   2698  C   TYR E  10      99.310  71.250  94.230  1.00  0.00           C
ATOM   2699  O   TYR E  10      98.160  70.970  93.850  1.00  0.00           O
ATOM   2700  N   GLU E  11      99.620  71.440  95.500  1.00  0.00           N
ATOM   2701  HN  GLU E  11     100.520  71.840  95.660  1.00  0.00           H
ATOM   2702  CA  GLU E  11      98.730  71.240  96.650  1.00  0.00           C
ATOM   2703  HA  GLU E  11      98.260  70.280  96.450  1.00  0.00           H
ATOM   2704  CB  GLU E  11      99.500  71.260  98.030  1.00  0.00           C
ATOM   2705  HB1 GLU E  11      98.850  71.540  98.890  1.00  0.00           H
ATOM   2706  HB2 GLU E  11     100.340  72.000  98.020  1.00  0.00           H
ATOM   2707  CG  GLU E  11     100.070  69.900  98.410  1.00  0.00           C
ATOM   2708  HG1 GLU E  11     100.960  69.690  97.780  1.00  0.00           H
ATOM   2709  HG2 GLU E  11      99.280  69.150  98.240  1.00  0.00           H
ATOM   2710  CD  GLU E  11     100.590  69.810  99.810  1.00  0.00           C
ATOM   2711  OE1 GLU E  11     101.610  69.030  99.930  1.00  0.00           O
ATOM   2712  OE2 GLU E  11     100.010  70.300 100.820  1.00  0.00           O
ATOM   2713  C   GLU E  11      97.690  72.380  96.630  1.00  0.00           C
ATOM   2714  O   GLU E  11      97.990  73.530  96.600  1.00  0.00           O
ATOM   2715  N   VAL E  12      96.320  72.090  96.730  1.00  0.00           N
ATOM   2716  HN  VAL E  12      96.100  71.120  96.700  1.00  0.00           H
ATOM   2717  CA  VAL E  12      95.180  72.930  96.980  1.00  0.00           C
ATOM   2718  HA  VAL E  12      95.460  73.980  96.900  1.00  0.00           H
ATOM   2719  CB  VAL E  12      94.000  72.600  96.120  1.00  0.00           C
ATOM   2720  HB  VAL E  12      93.580  71.610  96.380  1.00  0.00           H
ATOM   2721  CG1 VAL E  12      92.860  73.570  96.420  1.00  0.00           C
ATOM   2722 HG11 VAL E  12      91.920  73.240  95.930  1.00  0.00           H
ATOM   2723 HG12 VAL E  12      92.660  73.650  97.510  1.00  0.00           H
ATOM   2724 HG13 VAL E  12      93.100  74.590  96.040  1.00  0.00           H
ATOM   2725  CG2 VAL E  12      94.400  72.670  94.590  1.00  0.00           C
ATOM   2726 HG21 VAL E  12      93.530  72.310  94.000  1.00  0.00           H
ATOM   2727 HG22 VAL E  12      94.590  73.750  94.420  1.00  0.00           H
ATOM   2728 HG23 VAL E  12      95.180  71.930  94.350  1.00  0.00           H
ATOM   2729  C   VAL E  12      94.840  72.670  98.420  1.00  0.00           C
ATOM   2730  O   VAL E  12      94.530  71.540  98.810  1.00  0.00           O
ATOM   2731  N   HIS E  13      94.840  73.710  99.270  1.00  0.00           N
ATOM   2732  HN  HIS E  13      95.090  74.600  98.870  1.00  0.00           H
ATOM   2733  CA  HIS E  13      94.450  73.670 100.670  1.00  0.00           C
ATOM   2734  HA  HIS E  13      93.620  72.990 100.750  1.00  0.00           H
ATOM   2735  CB  HIS E  13      95.470  73.110 101.650  1.00  0.00           C
ATOM   2736  HB1 HIS E  13      95.780  72.060 101.430  1.00  0.00           H
ATOM   2737  HB2 HIS E  13      95.130  73.090 102.710  1.00  0.00           H
ATOM   2738  ND1 HIS E  13      97.170  74.640 102.800  1.00  0.00           N
ATOM   2739  CG  HIS E  13      96.750  73.900 101.700  1.00  0.00           C
ATOM   2740  CE1 HIS E  13      98.330  75.120 102.390  1.00  0.00           C
ATOM   2741  HE1 HIS E  13      98.930  75.730 103.060  1.00  0.00           H
ATOM   2742  NE2 HIS E  13      98.640  74.710 101.080  1.00  0.00           N
ATOM   2743  HE2 HIS E  13      99.390  75.080 100.530  1.00  0.00           H
ATOM   2744  CD2 HIS E  13      97.610  73.930 100.680  1.00  0.00           C
ATOM   2745  HD2 HIS E  13      97.610  73.500  99.690  1.00  0.00           H
ATOM   2746  C   HIS E  13      93.880  75.040 101.080  1.00  0.00           C
ATOM   2747  O   HIS E  13      94.160  76.150 100.570  1.00  0.00           O
ATOM   2748  N   HIS E  14      92.900  74.980 102.010  1.00  0.00           N
ATOM   2749  HN  HIS E  14      92.580  74.210 102.550  1.00  0.00           H
ATOM   2750  CA  HIS E  14      92.140  76.150 102.340  1.00  0.00           C
ATOM   2751  HA  HIS E  14      91.940  76.610 101.390  1.00  0.00           H
ATOM   2752  CB  HIS E  14      90.770  75.780 102.930  1.00  0.00           C
ATOM   2753  HB1 HIS E  14      90.140  76.680 103.130  1.00  0.00           H
ATOM   2754  HB2 HIS E  14      90.920  75.400 103.970  1.00  0.00           H
ATOM   2755  ND1 HIS E  14      90.310  73.490 102.230  1.00  0.00           N
ATOM   2756  CG  HIS E  14      90.010  74.820 102.090  1.00  0.00           C
ATOM   2757  CE1 HIS E  14      89.360  72.840 101.590  1.00  0.00           C
ATOM   2758  HE1 HIS E  14      89.340  71.760 101.420  1.00  0.00           H
ATOM   2759  NE2 HIS E  14      88.430  73.730 101.150  1.00  0.00           N
ATOM   2760  HE2 HIS E  14      87.640  73.560 100.570  1.00  0.00           H
ATOM   2761  CD2 HIS E  14      88.810  74.970 101.480  1.00  0.00           C
ATOM   2762  HD2 HIS E  14      88.230  75.870 101.300  1.00  0.00           H
ATOM   2763  C   HIS E  14      92.860  77.100 103.190  1.00  0.00           C
ATOM   2764  O   HIS E  14      93.080  76.900 104.380  1.00  0.00           O
ATOM   2765  N   GLN E  15      93.400  78.180 102.600  1.00  0.00           N
ATOM   2766  HN  GLN E  15      93.090  78.450 101.690  1.00  0.00           H
ATOM   2767  CA  GLN E  15      94.400  79.080 103.050  1.00  0.00           C
ATOM   2768  HA  GLN E  15      95.220  78.430 103.350  1.00  0.00           H
ATOM   2769  CB  GLN E  15      94.810  80.220 102.050  1.00  0.00           C
ATOM   2770  HB1 GLN E  15      95.630  80.760 102.560  1.00  0.00           H
ATOM   2771  HB2 GLN E  15      93.960  80.880 101.790  1.00  0.00           H
ATOM   2772  CG  GLN E  15      95.510  79.600 100.810  1.00  0.00           C
ATOM   2773  HG1 GLN E  15      95.940  80.370 100.140  1.00  0.00           H
ATOM   2774  HG2 GLN E  15      94.770  79.100 100.150  1.00  0.00           H
ATOM   2775  CD  GLN E  15      96.660  78.650 101.150  1.00  0.00           C
ATOM   2776  OE1 GLN E  15      97.800  79.070 101.090  1.00  0.00           O
ATOM   2777  NE2 GLN E  15      96.410  77.370 101.430  1.00  0.00           N
ATOM   2778 HE21 GLN E  15      95.520  76.960 101.200  1.00  0.00           H
ATOM   2779 HE22 GLN E  15      97.160  76.820 101.790  1.00  0.00           H
ATOM   2780  C   GLN E  15      93.890  79.750 104.340  1.00  0.00           C
ATOM   2781  O   GLN E  15      92.780  80.230 104.400  1.00  0.00           O
ATOM   2782  N   LYS E  16      94.780  79.960 105.310  1.00  0.00           N
ATOM   2783  HN  LYS E  16      95.710  79.600 105.260  1.00  0.00           H
ATOM   2784  CA  LYS E  16      94.420  80.500 106.550  1.00  0.00           C
ATOM   2785  HA  LYS E  16      93.650  81.260 106.500  1.00  0.00           H
ATOM   2786  CB  LYS E  16      93.990  79.370 107.490  1.00  0.00           C
ATOM   2787  HB1 LYS E  16      92.920  79.130 107.320  1.00  0.00           H
ATOM   2788  HB2 LYS E  16      94.080  79.660 108.560  1.00  0.00           H
ATOM   2789  CG  LYS E  16      94.820  78.050 107.490  1.00  0.00           C
ATOM   2790  HG1 LYS E  16      95.880  78.360 107.560  1.00  0.00           H
ATOM   2791  HG2 LYS E  16      94.540  77.540 106.540  1.00  0.00           H
ATOM   2792  CD  LYS E  16      94.380  77.100 108.670  1.00  0.00           C
ATOM   2793  HD1 LYS E  16      93.290  76.970 108.800  1.00  0.00           H
ATOM   2794  HD2 LYS E  16      94.730  76.070 108.440  1.00  0.00           H
ATOM   2795  CE  LYS E  16      95.050  77.500 109.990  1.00  0.00           C
ATOM   2796  HE1 LYS E  16      95.030  78.600 110.180  1.00  0.00           H
ATOM   2797  HE2 LYS E  16      96.090  77.120 109.930  1.00  0.00           H
ATOM   2798  NZ  LYS E  16      94.520  76.820 111.190  1.00  0.00           N
ATOM   2799  HZ1 LYS E  16      94.000  75.950 110.970  1.00  0.00           H
ATOM   2800  HZ2 LYS E  16      95.280  76.680 111.890  1.00  0.00           H
ATOM   2801  HZ3 LYS E  16      93.740  77.340 111.630  1.00  0.00           H
ATOM   2802  C   LYS E  16      95.560  81.360 107.080  1.00  0.00           C
ATOM   2803  O   LYS E  16      95.520  81.580 108.270  1.00  0.00           O
ATOM   2804  N   LEU E  17      96.480  81.880 106.250  1.00  0.00           N
ATOM   2805  HN  LEU E  17      96.540  81.760 105.260  1.00  0.00           H
ATOM   2806  CA  LEU E  17      97.530  82.760 106.760  1.00  0.00           C
ATOM   2807  HA  LEU E  17      97.990  82.330 107.640  1.00  0.00           H
ATOM   2808  CB  LEU E  17      98.560  82.960 105.650  1.00  0.00           C
ATOM   2809  HB1 LEU E  17      99.310  83.660 106.100  1.00  0.00           H
ATOM   2810  HB2 LEU E  17      97.930  83.380 104.840  1.00  0.00           H
ATOM   2811  CG  LEU E  17      99.250  81.670 105.300  1.00  0.00           C
ATOM   2812  HG  LEU E  17      98.650  80.770 105.530  1.00  0.00           H
ATOM   2813  CD1 LEU E  17      99.590  81.670 103.770  1.00  0.00           C
ATOM   2814 HD11 LEU E  17     100.160  82.600 103.540  1.00  0.00           H
ATOM   2815 HD12 LEU E  17     100.290  80.840 103.530  1.00  0.00           H
ATOM   2816 HD13 LEU E  17      98.680  81.640 103.130  1.00  0.00           H
ATOM   2817  CD2 LEU E  17     100.610  81.540 106.170  1.00  0.00           C
ATOM   2818 HD21 LEU E  17     101.140  80.580 105.960  1.00  0.00           H
ATOM   2819 HD22 LEU E  17     101.210  82.460 106.000  1.00  0.00           H
ATOM   2820 HD23 LEU E  17     100.280  81.490 107.230  1.00  0.00           H
ATOM   2821  C   LEU E  17      97.030  84.140 107.220  1.00  0.00           C
ATOM   2822  O   LEU E  17      96.440  84.920 106.480  1.00  0.00           O
ATOM   2823  N   VAL E  18      97.380  84.440 108.490  1.00  0.00           N
ATOM   2824  HN  VAL E  18      97.790  83.740 109.060  1.00  0.00           H
ATOM   2825  CA  VAL E  18      97.240  85.830 109.060  1.00  0.00           C
ATOM   2826  HA  VAL E  18      96.510  86.410 108.530  1.00  0.00           H
ATOM   2827  CB  VAL E  18      96.970  85.830 110.570  1.00  0.00           C
ATOM   2828  HB  VAL E  18      97.770  85.330 111.170  1.00  0.00           H
ATOM   2829  CG1 VAL E  18      96.780  87.190 111.190  1.00  0.00           C
ATOM   2830 HG11 VAL E  18      96.550  87.200 112.280  1.00  0.00           H
ATOM   2831 HG12 VAL E  18      97.690  87.810 111.020  1.00  0.00           H
ATOM   2832 HG13 VAL E  18      95.970  87.780 110.720  1.00  0.00           H
ATOM   2833  CG2 VAL E  18      95.720  84.960 110.740  1.00  0.00           C
ATOM   2834 HG21 VAL E  18      95.860  83.900 110.430  1.00  0.00           H
ATOM   2835 HG22 VAL E  18      95.420  84.950 111.810  1.00  0.00           H
ATOM   2836 HG23 VAL E  18      94.880  85.280 110.100  1.00  0.00           H
ATOM   2837  C   VAL E  18      98.600  86.540 108.930  1.00  0.00           C
ATOM   2838  O   VAL E  18      99.550  86.280 109.660  1.00  0.00           O
ATOM   2839  N   PHE E  19      98.680  87.620 108.120  1.00  0.00           N
ATOM   2840  HN  PHE E  19      97.880  88.030 107.680  1.00  0.00           H
ATOM   2841  CA  PHE E  19      99.810  88.480 107.950  1.00  0.00           C
ATOM   2842  HA  PHE E  19     100.670  87.980 108.380  1.00  0.00           H
ATOM   2843  CB  PHE E  19     100.080  88.730 106.450  1.00  0.00           C
ATOM   2844  HB1 PHE E  19     100.870  89.480 106.230  1.00  0.00           H
ATOM   2845  HB2 PHE E  19      99.100  89.090 106.060  1.00  0.00           H
ATOM   2846  CG  PHE E  19     100.490  87.490 105.720  1.00  0.00           C
ATOM   2847  CD1 PHE E  19      99.750  86.850 104.770  1.00  0.00           C
ATOM   2848  HD1 PHE E  19      98.860  87.380 104.460  1.00  0.00           H
ATOM   2849  CE1 PHE E  19     100.120  85.730 104.120  1.00  0.00           C
ATOM   2850  HE1 PHE E  19      99.470  85.180 103.440  1.00  0.00           H
ATOM   2851  CZ  PHE E  19     101.360  85.200 104.370  1.00  0.00           C
ATOM   2852  HZ  PHE E  19     101.790  84.360 103.840  1.00  0.00           H
ATOM   2853  CD2 PHE E  19     101.680  86.860 106.050  1.00  0.00           C
ATOM   2854  HD2 PHE E  19     102.360  87.240 106.800  1.00  0.00           H
ATOM   2855  CE2 PHE E  19     102.090  85.650 105.460  1.00  0.00           C
ATOM   2856  HE2 PHE E  19     103.000  85.130 105.730  1.00  0.00           H
ATOM   2857  C   PHE E  19      99.670  89.860 108.740  1.00  0.00           C
ATOM   2858  O   PHE E  19      98.740  90.630 108.500  1.00  0.00           O
ATOM   2859  N   PHE E  20     100.660  90.280 109.580  1.00  0.00           N
ATOM   2860  HN  PHE E  20     101.460  89.690 109.660  1.00  0.00           H
ATOM   2861  CA  PHE E  20     100.790  91.460 110.400  1.00  0.00           C
ATOM   2862  HA  PHE E  20     101.840  91.450 110.670  1.00  0.00           H
ATOM   2863  CB  PHE E  20     100.750  92.820 109.710  1.00  0.00           C
ATOM   2864  HB1 PHE E  20     100.670  93.550 110.540  1.00  0.00           H
ATOM   2865  HB2 PHE E  20      99.810  92.860 109.120  1.00  0.00           H
ATOM   2866  CG  PHE E  20     101.880  93.150 108.810  1.00  0.00           C
ATOM   2867  CD1 PHE E  20     102.460  92.230 107.890  1.00  0.00           C
ATOM   2868  HD1 PHE E  20     102.050  91.230 107.840  1.00  0.00           H
ATOM   2869  CE1 PHE E  20     103.630  92.550 107.170  1.00  0.00           C
ATOM   2870  HE1 PHE E  20     104.020  91.790 106.510  1.00  0.00           H
ATOM   2871  CZ  PHE E  20     104.220  93.800 107.370  1.00  0.00           C
ATOM   2872  HZ  PHE E  20     105.100  94.200 106.880  1.00  0.00           H
ATOM   2873  CD2 PHE E  20     102.470  94.410 108.980  1.00  0.00           C
ATOM   2874  HD2 PHE E  20     102.120  95.100 109.740  1.00  0.00           H
ATOM   2875  CE2 PHE E  20     103.580  94.790 108.160  1.00  0.00           C
ATOM   2876  HE2 PHE E  20     103.980  95.790 108.140  1.00  0.00           H
ATOM   2877  C   PHE E  20      99.920  91.420 111.640  1.00  0.00           C
ATOM   2878  O   PHE E  20      98.980  92.180 111.850  1.00  0.00           O
ATOM   2879  N   ALA E  21     100.310  90.570 112.630  1.00  0.00           N
ATOM   2880  HN  ALA E  21     100.990  89.880 112.380  1.00  0.00           H
ATOM   2881  CA  ALA E  21      99.670  90.390 113.890  1.00  0.00           C
ATOM   2882  HA  ALA E  21      98.600  90.470 113.790  1.00  0.00           H
ATOM   2883  CB  ALA E  21     100.030  89.030 114.480  1.00  0.00           C
ATOM   2884  HB1 ALA E  21     100.050  88.320 113.620  1.00  0.00           H
ATOM   2885  HB2 ALA E  21     101.040  88.970 114.940  1.00  0.00           H
ATOM   2886  HB3 ALA E  21      99.240  88.660 115.160  1.00  0.00           H
ATOM   2887  C   ALA E  21     100.080  91.460 114.880  1.00  0.00           C
ATOM   2888  O   ALA E  21      99.320  91.960 115.710  1.00  0.00           O
ATOM   2889  N   GLU E  22     101.370  91.820 114.860  1.00  0.00           N
ATOM   2890  HN  GLU E  22     102.060  91.240 114.430  1.00  0.00           H
ATOM   2891  CA  GLU E  22     101.850  93.090 115.430  1.00  0.00           C
ATOM   2892  HA  GLU E  22     101.610  93.070 116.480  1.00  0.00           H
ATOM   2893  CB  GLU E  22     103.370  93.130 115.150  1.00  0.00           C
ATOM   2894  HB1 GLU E  22     103.550  93.090 114.050  1.00  0.00           H
ATOM   2895  HB2 GLU E  22     103.840  92.220 115.580  1.00  0.00           H
ATOM   2896  CG  GLU E  22     104.080  94.390 115.620  1.00  0.00           C
ATOM   2897  HG1 GLU E  22     103.920  94.540 116.710  1.00  0.00           H
ATOM   2898  HG2 GLU E  22     103.700  95.280 115.070  1.00  0.00           H
ATOM   2899  CD  GLU E  22     105.580  94.340 115.330  1.00  0.00           C
ATOM   2900  OE1 GLU E  22     106.460  94.020 116.150  1.00  0.00           O
ATOM   2901  OE2 GLU E  22     105.870  94.780 114.170  1.00  0.00           O
ATOM   2902  C   GLU E  22     101.130  94.320 114.930  1.00  0.00           C
ATOM   2903  O   GLU E  22     101.040  94.530 113.750  1.00  0.00           O
ATOM   2904  N   ASP E  23     100.730  95.220 115.850  1.00  0.00           N
ATOM   2905  HN  ASP E  23     100.820  95.100 116.830  1.00  0.00           H
ATOM   2906  CA  ASP E  23     100.120  96.470 115.400  1.00  0.00           C
ATOM   2907  HA  ASP E  23      99.320  96.150 114.750  1.00  0.00           H
ATOM   2908  CB  ASP E  23      99.490  97.160 116.650  1.00  0.00           C
ATOM   2909  HB1 ASP E  23      98.970  96.330 117.180  1.00  0.00           H
ATOM   2910  HB2 ASP E  23      98.740  97.890 116.280  1.00  0.00           H
ATOM   2911  CG  ASP E  23     100.260  97.720 117.800  1.00  0.00           C
ATOM   2912  OD1 ASP E  23      99.640  98.120 118.820  1.00  0.00           O
ATOM   2913  OD2 ASP E  23     101.480  97.930 117.720  1.00  0.00           O
ATOM   2914  C   ASP E  23     101.030  97.360 114.680  1.00  0.00           C
ATOM   2915  O   ASP E  23     102.230  97.320 114.820  1.00  0.00           O
ATOM   2916  N   VAL E  24     100.520  98.250 113.780  1.00  0.00           N
ATOM   2917  HN  VAL E  24      99.530  98.250 113.660  1.00  0.00           H
ATOM   2918  CA  VAL E  24     101.380  98.940 112.800  1.00  0.00           C
ATOM   2919  HA  VAL E  24     102.410  98.600 112.740  1.00  0.00           H
ATOM   2920  CB  VAL E  24     100.860  98.720 111.430  1.00  0.00           C
ATOM   2921  HB  VAL E  24      99.750  98.640 111.490  1.00  0.00           H
ATOM   2922  CG1 VAL E  24     101.130  99.860 110.400  1.00  0.00           C
ATOM   2923 HG11 VAL E  24     100.680 100.820 110.740  1.00  0.00           H
ATOM   2924 HG12 VAL E  24     102.190 100.030 110.130  1.00  0.00           H
ATOM   2925 HG13 VAL E  24     100.670  99.500 109.450  1.00  0.00           H
ATOM   2926  CG2 VAL E  24     101.240  97.330 110.900  1.00  0.00           C
ATOM   2927 HG21 VAL E  24     100.600  97.060 110.030  1.00  0.00           H
ATOM   2928 HG22 VAL E  24     102.320  97.340 110.650  1.00  0.00           H
ATOM   2929 HG23 VAL E  24     101.040  96.650 111.750  1.00  0.00           H
ATOM   2930  C   VAL E  24     101.390 100.370 113.250  1.00  0.00           C
ATOM   2931  O   VAL E  24     100.400 101.070 113.280  1.00  0.00           O
ATOM   2932  N   GLY E  25     102.560 100.870 113.630  1.00  0.00           N
ATOM   2933  HN  GLY E  25     103.340 100.230 113.630  1.00  0.00           H
ATOM   2934  CA  GLY E  25     102.710 102.260 113.900  1.00  0.00           C
ATOM   2935  HA1 GLY E  25     101.840 102.770 114.280  1.00  0.00           H
ATOM   2936  HA2 GLY E  25     103.470 102.290 114.670  1.00  0.00           H
ATOM   2937  C   GLY E  25     103.180 103.040 112.710  1.00  0.00           C
ATOM   2938  O   GLY E  25     102.530 104.010 112.190  1.00  0.00           O
ATOM   2939  N   SER E  26     104.250 102.560 112.130  1.00  0.00           N
ATOM   2940  HN  SER E  26     104.750 101.840 112.610  1.00  0.00           H
ATOM   2941  CA  SER E  26     104.730 102.930 110.820  1.00  0.00           C
ATOM   2942  HA  SER E  26     103.940 103.340 110.220  1.00  0.00           H
ATOM   2943  CB  SER E  26     105.820 103.950 110.820  1.00  0.00           C
ATOM   2944  HB1 SER E  26     106.730 103.630 111.370  1.00  0.00           H
ATOM   2945  HB2 SER E  26     105.590 104.840 111.440  1.00  0.00           H
ATOM   2946  OG  SER E  26     106.310 104.340 109.500  1.00  0.00           O
ATOM   2947  HG1 SER E  26     105.640 104.860 109.060  1.00  0.00           H
ATOM   2948  C   SER E  26     105.180 101.750 109.970  1.00  0.00           C
ATOM   2949  O   SER E  26     106.260 101.190 110.310  1.00  0.00           O
ATOM   2950  N   ASN E  27     104.340 101.370 108.930  1.00  0.00           N
ATOM   2951  HN  ASN E  27     103.480 101.830 108.750  1.00  0.00           H
ATOM   2952  CA  ASN E  27     104.870 100.470 107.960  1.00  0.00           C
ATOM   2953  HA  ASN E  27     105.680  99.870 108.370  1.00  0.00           H
ATOM   2954  CB  ASN E  27     103.870  99.400 107.600  1.00  0.00           C
ATOM   2955  HB1 ASN E  27     102.920  99.860 107.270  1.00  0.00           H
ATOM   2956  HB2 ASN E  27     103.810  98.790 108.530  1.00  0.00           H
ATOM   2957  CG  ASN E  27     104.370  98.390 106.560  1.00  0.00           C
ATOM   2958  OD1 ASN E  27     105.180  97.530 106.880  1.00  0.00           O
ATOM   2959  ND2 ASN E  27     103.680  98.340 105.370  1.00  0.00           N
ATOM   2960 HD21 ASN E  27     102.930  98.950 105.130  1.00  0.00           H
ATOM   2961 HD22 ASN E  27     103.840  97.620 104.700  1.00  0.00           H
ATOM   2962  C   ASN E  27     105.270 101.240 106.750  1.00  0.00           C
ATOM   2963  O   ASN E  27     104.480 101.780 106.020  1.00  0.00           O
ATOM   2964  N   LYS E  28     106.600 101.330 106.590  1.00  0.00           N
ATOM   2965  HN  LYS E  28     107.230 100.870 107.210  1.00  0.00           H
ATOM   2966  CA  LYS E  28     107.150 101.920 105.390  1.00  0.00           C
ATOM   2967  HA  LYS E  28     106.860 102.920 105.140  1.00  0.00           H
ATOM   2968  CB  LYS E  28     108.690 102.000 105.400  1.00  0.00           C
ATOM   2969  HB1 LYS E  28     109.140 102.270 104.420  1.00  0.00           H
ATOM   2970  HB2 LYS E  28     109.040 101.030 105.820  1.00  0.00           H
ATOM   2971  CG  LYS E  28     109.360 102.960 106.420  1.00  0.00           C
ATOM   2972  HG1 LYS E  28     109.130 102.610 107.450  1.00  0.00           H
ATOM   2973  HG2 LYS E  28     109.020 104.010 106.250  1.00  0.00           H
ATOM   2974  CD  LYS E  28     110.840 102.880 106.320  1.00  0.00           C
ATOM   2975  HD1 LYS E  28     111.250 103.140 107.310  1.00  0.00           H
ATOM   2976  HD2 LYS E  28     111.180 101.850 106.040  1.00  0.00           H
ATOM   2977  CE  LYS E  28     111.470 103.850 105.300  1.00  0.00           C
ATOM   2978  HE1 LYS E  28     111.090 104.860 105.550  1.00  0.00           H
ATOM   2979  HE2 LYS E  28     111.240 103.590 104.240  1.00  0.00           H
ATOM   2980  NZ  LYS E  28     112.940 103.790 105.350  1.00  0.00           N
ATOM   2981  HZ1 LYS E  28     113.370 104.110 106.240  1.00  0.00           H
ATOM   2982  HZ2 LYS E  28     113.190 102.790 105.210  1.00  0.00           H
ATOM   2983  HZ3 LYS E  28     113.360 104.290 104.540  1.00  0.00           H
ATOM   2984  C   LYS E  28     106.900 101.200 104.040  1.00  0.00           C
ATOM   2985  O   LYS E  28     106.650 101.830 103.040  1.00  0.00           O
ATOM   2986  N   GLY E  29     106.920  99.850 104.070  1.00  0.00           N
ATOM   2987  HN  GLY E  29     107.160  99.400 104.930  1.00  0.00           H
ATOM   2988  CA  GLY E  29     106.620  99.100 102.900  1.00  0.00           C
ATOM   2989  HA1 GLY E  29     105.660  99.430 102.510  1.00  0.00           H
ATOM   2990  HA2 GLY E  29     107.420  99.190 102.170  1.00  0.00           H
ATOM   2991  C   GLY E  29     106.500  97.690 103.130  1.00  0.00           C
ATOM   2992  O   GLY E  29     107.230  97.090 103.880  1.00  0.00           O
ATOM   2993  N   ALA E  30     105.500  97.020 102.390  1.00  0.00           N
ATOM   2994  HN  ALA E  30     104.870  97.500 101.790  1.00  0.00           H
ATOM   2995  CA  ALA E  30     105.320  95.610 102.610  1.00  0.00           C
ATOM   2996  HA  ALA E  30     106.280  95.150 102.760  1.00  0.00           H
ATOM   2997  CB  ALA E  30     104.180  95.310 103.720  1.00  0.00           C
ATOM   2998  HB1 ALA E  30     103.400  96.110 103.740  1.00  0.00           H
ATOM   2999  HB2 ALA E  30     103.750  94.290 103.670  1.00  0.00           H
ATOM   3000  HB3 ALA E  30     104.650  95.440 104.710  1.00  0.00           H
ATOM   3001  C   ALA E  30     104.860  95.000 101.340  1.00  0.00           C
ATOM   3002  O   ALA E  30     104.180  95.580 100.540  1.00  0.00           O
ATOM   3003  N   ILE E  31     105.220  93.710 101.110  1.00  0.00           N
ATOM   3004  HN  ILE E  31     105.840  93.240 101.750  1.00  0.00           H
ATOM   3005  CA  ILE E  31     104.820  92.940  99.940  1.00  0.00           C
ATOM   3006  HA  ILE E  31     104.010  93.480  99.490  1.00  0.00           H
ATOM   3007  CB  ILE E  31     106.040  92.700  98.930  1.00  0.00           C
ATOM   3008  HB  ILE E  31     106.850  92.080  99.370  1.00  0.00           H
ATOM   3009  CG2 ILE E  31     105.560  91.930  97.730  1.00  0.00           C
ATOM   3010 HG21 ILE E  31     105.060  92.570  96.980  1.00  0.00           H
ATOM   3011 HG22 ILE E  31     106.460  91.490  97.240  1.00  0.00           H
ATOM   3012 HG23 ILE E  31     104.850  91.110  97.970  1.00  0.00           H
ATOM   3013  CG1 ILE E  31     106.670  94.050  98.480  1.00  0.00           C
ATOM   3014 HG11 ILE E  31     106.890  94.740  99.320  1.00  0.00           H
ATOM   3015 HG12 ILE E  31     105.910  94.610  97.900  1.00  0.00           H
ATOM   3016  CD  ILE E  31     108.000  93.760  97.740  1.00  0.00           C
ATOM   3017  HD1 ILE E  31     107.880  93.390  96.690  1.00  0.00           H
ATOM   3018  HD2 ILE E  31     108.510  94.710  97.470  1.00  0.00           H
ATOM   3019  HD3 ILE E  31     108.660  93.020  98.230  1.00  0.00           H
ATOM   3020  C   ILE E  31     104.290  91.640 100.430  1.00  0.00           C
ATOM   3021  O   ILE E  31     104.970  90.950 101.210  1.00  0.00           O
ATOM   3022  N   ILE E  32     102.990  91.220 100.080  1.00  0.00           N
ATOM   3023  HN  ILE E  32     102.590  91.670  99.280  1.00  0.00           H
ATOM   3024  CA  ILE E  32     102.430  89.930 100.610  1.00  0.00           C
ATOM   3025  HA  ILE E  32     103.140  89.290 101.130  1.00  0.00           H
ATOM   3026  CB  ILE E  32     101.310  90.170 101.630  1.00  0.00           C
ATOM   3027  HB  ILE E  32     100.610  90.920 101.190  1.00  0.00           H
ATOM   3028  CG2 ILE E  32     100.540  88.840 101.910  1.00  0.00           C
ATOM   3029 HG21 ILE E  32      99.960  88.480 101.030  1.00  0.00           H
ATOM   3030 HG22 ILE E  32     101.280  88.120 102.330  1.00  0.00           H
ATOM   3031 HG23 ILE E  32      99.820  89.140 102.700  1.00  0.00           H
ATOM   3032  CG1 ILE E  32     101.740  90.740 103.030  1.00  0.00           C
ATOM   3033 HG11 ILE E  32     100.920  90.930 103.760  1.00  0.00           H
ATOM   3034 HG12 ILE E  32     102.170  91.730 102.790  1.00  0.00           H
ATOM   3035  CD  ILE E  32     102.730  89.920 103.820  1.00  0.00           C
ATOM   3036  HD1 ILE E  32     103.480  89.440 103.160  1.00  0.00           H
ATOM   3037  HD2 ILE E  32     103.170  90.450 104.690  1.00  0.00           H
ATOM   3038  HD3 ILE E  32     102.260  89.000 104.250  1.00  0.00           H
ATOM   3039  C   ILE E  32     101.970  89.190  99.380  1.00  0.00           C
ATOM   3040  O   ILE E  32     101.430  89.760  98.410  1.00  0.00           O
ATOM   3041  N   GLY E  33     102.220  87.880  99.240  1.00  0.00           N
ATOM   3042  HN  GLY E  33     102.760  87.370  99.910  1.00  0.00           H
ATOM   3043  CA  GLY E  33     101.650  87.170  98.080  1.00  0.00           C
ATOM   3044  HA1 GLY E  33     100.600  87.070  98.300  1.00  0.00           H
ATOM   3045  HA2 GLY E  33     101.930  87.650  97.150  1.00  0.00           H
ATOM   3046  C   GLY E  33     102.000  85.720  98.010  1.00  0.00           C
ATOM   3047  O   GLY E  33     103.130  85.490  98.310  1.00  0.00           O
ATOM   3048  N   LEU E  34     101.070  84.820  97.720  1.00  0.00           N
ATOM   3049  HN  LEU E  34     100.120  85.000  97.470  1.00  0.00           H
ATOM   3050  CA  LEU E  34     101.350  83.360  97.690  1.00  0.00           C
ATOM   3051  HA  LEU E  34     101.630  83.070  98.690  1.00  0.00           H
ATOM   3052  CB  LEU E  34     100.080  82.520  97.400  1.00  0.00           C
ATOM   3053  HB1 LEU E  34     100.140  81.420  97.540  1.00  0.00           H
ATOM   3054  HB2 LEU E  34      99.800  82.780  96.350  1.00  0.00           H
ATOM   3055  CG  LEU E  34      98.880  82.940  98.280  1.00  0.00           C
ATOM   3056  HG  LEU E  34      98.440  83.860  97.840  1.00  0.00           H
ATOM   3057  CD1 LEU E  34      97.760  81.900  98.200  1.00  0.00           C
ATOM   3058 HD11 LEU E  34      96.800  82.330  98.550  1.00  0.00           H
ATOM   3059 HD12 LEU E  34      97.630  81.610  97.130  1.00  0.00           H
ATOM   3060 HD13 LEU E  34      98.030  80.990  98.780  1.00  0.00           H
ATOM   3061  CD2 LEU E  34      99.310  83.180  99.720  1.00  0.00           C
ATOM   3062 HD21 LEU E  34      99.980  84.050  99.900  1.00  0.00           H
ATOM   3063 HD22 LEU E  34      98.380  83.350 100.310  1.00  0.00           H
ATOM   3064 HD23 LEU E  34      99.820  82.260 100.080  1.00  0.00           H
ATOM   3065  C   LEU E  34     102.470  83.010  96.690  1.00  0.00           C
ATOM   3066  O   LEU E  34     103.340  82.210  96.920  1.00  0.00           O
ATOM   3067  N   MET E  35     102.540  83.780  95.590  1.00  0.00           N
ATOM   3068  HN  MET E  35     101.790  84.420  95.510  1.00  0.00           H
ATOM   3069  CA  MET E  35     103.670  83.810  94.650  1.00  0.00           C
ATOM   3070  HA  MET E  35     104.570  83.260  94.900  1.00  0.00           H
ATOM   3071  CB  MET E  35     103.080  83.220  93.320  1.00  0.00           C
ATOM   3072  HB1 MET E  35     103.780  83.540  92.530  1.00  0.00           H
ATOM   3073  HB2 MET E  35     102.100  83.690  93.070  1.00  0.00           H
ATOM   3074  CG  MET E  35     103.010  81.780  93.260  1.00  0.00           C
ATOM   3075  HG1 MET E  35     103.860  81.200  93.690  1.00  0.00           H
ATOM   3076  HG2 MET E  35     103.110  81.370  92.240  1.00  0.00           H
ATOM   3077  SD  MET E  35     101.510  81.110  93.880  1.00  0.00           S
ATOM   3078  CE  MET E  35     101.810  79.380  93.470  1.00  0.00           C
ATOM   3079  HE1 MET E  35     101.210  78.740  94.150  1.00  0.00           H
ATOM   3080  HE2 MET E  35     101.530  79.100  92.430  1.00  0.00           H
ATOM   3081  HE3 MET E  35     102.830  79.110  93.810  1.00  0.00           H
ATOM   3082  C   MET E  35     104.190  85.210  94.450  1.00  0.00           C
ATOM   3083  O   MET E  35     103.470  86.110  94.000  1.00  0.00           O
ATOM   3084  N   VAL E  36     105.540  85.500  94.740  1.00  0.00           N
ATOM   3085  HN  VAL E  36     106.070  84.830  95.260  1.00  0.00           H
ATOM   3086  CA  VAL E  36     106.150  86.800  94.580  1.00  0.00           C
ATOM   3087  HA  VAL E  36     105.430  87.490  94.170  1.00  0.00           H
ATOM   3088  CB  VAL E  36     106.540  87.440  95.950  1.00  0.00           C
ATOM   3089  HB  VAL E  36     107.330  86.820  96.410  1.00  0.00           H
ATOM   3090  CG1 VAL E  36     107.230  88.890  95.630  1.00  0.00           C
ATOM   3091 HG11 VAL E  36     108.180  88.600  95.120  1.00  0.00           H
ATOM   3092 HG12 VAL E  36     106.680  89.590  94.960  1.00  0.00           H
ATOM   3093 HG13 VAL E  36     107.460  89.370  96.600  1.00  0.00           H
ATOM   3094  CG2 VAL E  36     105.310  87.650  96.880  1.00  0.00           C
ATOM   3095 HG21 VAL E  36     104.630  88.360  96.360  1.00  0.00           H
ATOM   3096 HG22 VAL E  36     104.750  86.690  96.830  1.00  0.00           H
ATOM   3097 HG23 VAL E  36     105.620  87.960  97.900  1.00  0.00           H
ATOM   3098  C   VAL E  36     107.310  86.750  93.590  1.00  0.00           C
ATOM   3099  O   VAL E  36     108.230  85.940  93.780  1.00  0.00           O
ATOM   3100  N   GLY E  37     107.340  87.660  92.590  1.00  0.00           N
ATOM   3101  HN  GLY E  37     106.640  88.360  92.710  1.00  0.00           H
ATOM   3102  CA  GLY E  37     108.410  87.830  91.610  1.00  0.00           C
ATOM   3103  HA1 GLY E  37     108.950  86.890  91.640  1.00  0.00           H
ATOM   3104  HA2 GLY E  37     107.940  88.020  90.650  1.00  0.00           H
ATOM   3105  C   GLY E  37     109.490  88.800  92.000  1.00  0.00           C
ATOM   3106  O   GLY E  37     110.030  88.680  93.080  1.00  0.00           O
ATOM   3107  N   GLY E  38     109.730  89.800  91.150  1.00  0.00           N
ATOM   3108  HN  GLY E  38     109.380  89.690  90.230  1.00  0.00           H
ATOM   3109  CA  GLY E  38     110.850  90.780  91.350  1.00  0.00           C
ATOM   3110  HA1 GLY E  38     111.670  90.240  91.800  1.00  0.00           H
ATOM   3111  HA2 GLY E  38     111.060  91.330  90.450  1.00  0.00           H
ATOM   3112  C   GLY E  38     110.490  91.720  92.420  1.00  0.00           C
ATOM   3113  O   GLY E  38     109.410  92.310  92.410  1.00  0.00           O
ATOM   3114  N   VAL E  39     111.400  91.850  93.400  1.00  0.00           N
ATOM   3115  HN  VAL E  39     112.230  91.300  93.400  1.00  0.00           H
ATOM   3116  CA  VAL E  39     111.220  92.770  94.510  1.00  0.00           C
ATOM   3117  HA  VAL E  39     110.250  93.250  94.450  1.00  0.00           H
ATOM   3118  CB  VAL E  39     111.260  92.000  95.770  1.00  0.00           C
ATOM   3119  HB  VAL E  39     112.130  91.310  95.800  1.00  0.00           H
ATOM   3120  CG1 VAL E  39     111.310  92.990  96.900  1.00  0.00           C
ATOM   3121 HG11 VAL E  39     111.070  92.450  97.850  1.00  0.00           H
ATOM   3122 HG12 VAL E  39     112.330  93.410  97.050  1.00  0.00           H
ATOM   3123 HG13 VAL E  39     110.650  93.870  96.750  1.00  0.00           H
ATOM   3124  CG2 VAL E  39     109.910  91.230  95.880  1.00  0.00           C
ATOM   3125 HG21 VAL E  39     109.990  90.680  96.840  1.00  0.00           H
ATOM   3126 HG22 VAL E  39     109.050  91.940  95.880  1.00  0.00           H
ATOM   3127 HG23 VAL E  39     109.800  90.530  95.030  1.00  0.00           H
ATOM   3128  C   VAL E  39     112.310  93.770  94.450  1.00  0.00           C
ATOM   3129  O   VAL E  39     113.440  93.340  94.590  1.00  0.00           O
ATOM   3130  N   VAL E  40     112.020  95.070  94.430  1.00  0.00           N
ATOM   3131  HN  VAL E  40     111.070  95.370  94.380  1.00  0.00           H
ATOM   3132  CA  VAL E  40     112.920  96.190  94.510  1.00  0.00           C
ATOM   3133  HA  VAL E  40     113.930  95.830  94.620  1.00  0.00           H
ATOM   3134  CB  VAL E  40     112.980  96.940  93.260  1.00  0.00           C
ATOM   3135  HB  VAL E  40     112.000  97.420  93.020  1.00  0.00           H
ATOM   3136  CG1 VAL E  40     113.980  98.180  93.230  1.00  0.00           C
ATOM   3137 HG11 VAL E  40     113.860  98.780  94.160  1.00  0.00           H
ATOM   3138 HG12 VAL E  40     114.990  97.720  93.260  1.00  0.00           H
ATOM   3139 HG13 VAL E  40     113.830  98.830  92.340  1.00  0.00           H
ATOM   3140  CG2 VAL E  40     113.270  95.990  92.030  1.00  0.00           C
ATOM   3141 HG21 VAL E  40     114.330  95.670  92.140  1.00  0.00           H
ATOM   3142 HG22 VAL E  40     112.570  95.130  91.950  1.00  0.00           H
ATOM   3143 HG23 VAL E  40     113.320  96.610  91.110  1.00  0.00           H
ATOM   3144  C   VAL E  40     112.540  97.010  95.660  1.00  0.00           C
ATOM   3145  O   VAL E  40     111.610  97.840  95.670  1.00  0.00           O
ATOM   3146  N   ILE E  41     113.260  97.000  96.840  1.00  0.00           N
ATOM   3147  HN  ILE E  41     113.970  96.330  97.060  1.00  0.00           H
ATOM   3148  CA  ILE E  41     113.100  98.000  97.850  1.00  0.00           C
ATOM   3149  HA  ILE E  41     112.050  98.230  98.000  1.00  0.00           H
ATOM   3150  CB  ILE E  41     113.500  97.400  99.260  1.00  0.00           C
ATOM   3151  HB  ILE E  41     114.590  97.200  99.320  1.00  0.00           H
ATOM   3152  CG2 ILE E  41     113.340  98.540 100.300  1.00  0.00           C
ATOM   3153 HG21 ILE E  41     113.580  98.100 101.290  1.00  0.00           H
ATOM   3154 HG22 ILE E  41     114.020  99.400 100.180  1.00  0.00           H
ATOM   3155 HG23 ILE E  41     112.300  98.940 100.340  1.00  0.00           H
ATOM   3156  CG1 ILE E  41     112.640  96.190  99.750  1.00  0.00           C
ATOM   3157 HG11 ILE E  41     112.760  96.060 100.840  1.00  0.00           H
ATOM   3158 HG12 ILE E  41     113.220  95.330  99.360  1.00  0.00           H
ATOM   3159  CD  ILE E  41     111.110  96.130  99.400  1.00  0.00           C
ATOM   3160  HD1 ILE E  41     110.920  96.240  98.310  1.00  0.00           H
ATOM   3161  HD2 ILE E  41     110.650  95.160  99.710  1.00  0.00           H
ATOM   3162  HD3 ILE E  41     110.450  96.880  99.880  1.00  0.00           H
ATOM   3163  C   ILE E  41     113.880  99.310  97.530  1.00  0.00           C
ATOM   3164  O   ILE E  41     115.000  99.460  97.940  1.00  0.00           O
ATOM   3165  N   ALA E  42     113.250 100.200  96.770  1.00  0.00           N
ATOM   3166  HN  ALA E  42     112.310  99.900  96.610  1.00  0.00           H
ATOM   3167  CA  ALA E  42     113.690 101.360  96.270  1.00  0.00           C
ATOM   3168  HA  ALA E  42     114.580 101.180  95.680  1.00  0.00           H
ATOM   3169  CB  ALA E  42     112.790 101.870  95.210  1.00  0.00           C
ATOM   3170  HB1 ALA E  42     112.390 100.980  94.670  1.00  0.00           H
ATOM   3171  HB2 ALA E  42     111.880 102.360  95.600  1.00  0.00           H
ATOM   3172  HB3 ALA E  42     113.250 102.590  94.500  1.00  0.00           H
ATOM   3173  C   ALA E  42     114.190 102.390  97.300  1.00  0.00           C
ATOM   3174  O   ALA E  42     113.410 103.110  97.990  1.00  0.00           O
ATOM   3175  N   NME E  43     115.540 102.560  97.440  1.00  0.00           N
ATOM   3176  HN  NME E  43     116.160 102.260  96.730  1.00  0.00           H
ATOM   3177  CH3 NME E  43     116.000 103.520  98.400  1.00  0.00           C
ATOM   3178 HH31 NME E  43     115.660 103.330  99.440  1.00  0.00           H
ATOM   3179 HH32 NME E  43     117.100 103.560  98.520  1.00  0.00           H
ATOM   3180 HH33 NME E  43     115.730 104.570  98.140  1.00  0.00           H
ATOM   3181  CH3 ACE F   0      89.320 120.920  87.100  1.00  0.00           C
ATOM   3182 HH31 ACE F   0      89.850 121.740  87.640  1.00  0.00           H
ATOM   3183 HH32 ACE F   0      88.700 121.150  86.210  1.00  0.00           H
ATOM   3184 HH33 ACE F   0      88.550 120.540  87.800  1.00  0.00           H
ATOM   3185  C   ACE F   0      90.300 119.870  86.940  1.00  0.00           C
ATOM   3186  O   ACE F   0      91.090 119.830  86.000  1.00  0.00           O
ATOM   3187  N   ASP F   1      90.420 118.990  87.950  1.00  0.00           N
ATOM   3188  HN  ASP F   1      89.730 119.090  88.660  1.00  0.00           H
ATOM   3189  CA  ASP F   1      91.490 118.000  88.010  1.00  0.00           C
ATOM   3190  HA  ASP F   1      92.360 118.610  87.830  1.00  0.00           H
ATOM   3191  CB  ASP F   1      91.570 117.310  89.400  1.00  0.00           C
ATOM   3192  HB1 ASP F   1      92.270 116.460  89.250  1.00  0.00           H
ATOM   3193  HB2 ASP F   1      90.550 116.920  89.640  1.00  0.00           H
ATOM   3194  CG  ASP F   1      92.070 118.230  90.490  1.00  0.00           C
ATOM   3195  OD1 ASP F   1      92.070 119.520  90.430  1.00  0.00           O
ATOM   3196  OD2 ASP F   1      92.540 117.670  91.530  1.00  0.00           O
ATOM   3197  C   ASP F   1      91.500 116.920  86.960  1.00  0.00           C
ATOM   3198  O   ASP F   1      90.600 116.270  86.460  1.00  0.00           O
ATOM   3199  N   ALA F   2      92.750 116.510  86.640  1.00  0.00           N
ATOM   3200  HN  ALA F   2      93.460 117.060  87.090  1.00  0.00           H
ATOM   3201  CA  ALA F   2      93.010 115.670  85.580  1.00  0.00           C
ATOM   3202  HA  ALA F   2      92.480 116.060  84.730  1.00  0.00           H
ATOM   3203  CB  ALA F   2      94.530 115.790  85.410  1.00  0.00           C
ATOM   3204  HB1 ALA F   2      94.790 114.950  84.730  1.00  0.00           H
ATOM   3205  HB2 ALA F   2      94.750 116.810  85.020  1.00  0.00           H
ATOM   3206  HB3 ALA F   2      95.010 115.680  86.410  1.00  0.00           H
ATOM   3207  C   ALA F   2      92.550 114.220  85.800  1.00  0.00           C
ATOM   3208  O   ALA F   2      92.740 113.570  86.840  1.00  0.00           O
ATOM   3209  N   GLU F   3      92.040 113.560  84.760  1.00  0.00           N
ATOM   3210  HN  GLU F   3      91.710 114.070  83.970  1.00  0.00           H
ATOM   3211  CA  GLU F   3      91.610 112.200  84.760  1.00  0.00           C
ATOM   3212  HA  GLU F   3      91.080 112.030  85.690  1.00  0.00           H
ATOM   3213  CB  GLU F   3      90.470 111.920  83.760  1.00  0.00           C
ATOM   3214  HB1 GLU F   3      90.280 110.840  83.580  1.00  0.00           H
ATOM   3215  HB2 GLU F   3      90.590 112.190  82.690  1.00  0.00           H
ATOM   3216  CG  GLU F   3      89.190 112.780  84.210  1.00  0.00           C
ATOM   3217  HG1 GLU F   3      88.560 112.950  83.320  1.00  0.00           H
ATOM   3218  HG2 GLU F   3      89.330 113.840  84.510  1.00  0.00           H
ATOM   3219  CD  GLU F   3      88.330 112.120  85.220  1.00  0.00           C
ATOM   3220  OE1 GLU F   3      88.070 110.840  85.190  1.00  0.00           O
ATOM   3221  OE2 GLU F   3      87.860 112.850  86.140  1.00  0.00           O
ATOM   3222  C   GLU F   3      92.720 111.190  84.660  1.00  0.00           C
ATOM   3223  O   GLU F   3      93.710 111.260  83.870  1.00  0.00           O
ATOM   3224  N   PHE F   4      92.520 110.090  85.500  1.00  0.00           N
ATOM   3225  HN  PHE F   4      91.710 110.160  86.090  1.00  0.00           H
ATOM   3226  CA  PHE F   4      93.260 108.850  85.500  1.00  0.00           C
ATOM   3227  HA  PHE F   4      94.310 108.940  85.310  1.00  0.00           H
ATOM   3228  CB  PHE F   4      92.970 108.240  86.880  1.00  0.00           C
ATOM   3229  HB1 PHE F   4      93.590 107.330  86.820  1.00  0.00           H
ATOM   3230  HB2 PHE F   4      91.930 107.880  86.970  1.00  0.00           H
ATOM   3231  CG  PHE F   4      93.380 109.080  88.120  1.00  0.00           C
ATOM   3232  CD1 PHE F   4      92.520 109.220  89.210  1.00  0.00           C
ATOM   3233  HD1 PHE F   4      91.590 108.670  89.190  1.00  0.00           H
ATOM   3234  CE1 PHE F   4      92.740 110.150  90.230  1.00  0.00           C
ATOM   3235  HE1 PHE F   4      92.110 110.140  91.110  1.00  0.00           H
ATOM   3236  CZ  PHE F   4      93.870 110.910  90.210  1.00  0.00           C
ATOM   3237  HZ  PHE F   4      94.010 111.640  90.990  1.00  0.00           H
ATOM   3238  CD2 PHE F   4      94.560 109.900  88.090  1.00  0.00           C
ATOM   3239  HD2 PHE F   4      95.200 109.950  87.220  1.00  0.00           H
ATOM   3240  CE2 PHE F   4      94.730 110.840  89.150  1.00  0.00           C
ATOM   3241  HE2 PHE F   4      95.620 111.450  89.150  1.00  0.00           H
ATOM   3242  C   PHE F   4      92.590 108.100  84.370  1.00  0.00           C
ATOM   3243  O   PHE F   4      93.250 107.390  83.590  1.00  0.00           O
ATOM   3244  N   ARG F   5      91.320 108.230  84.210  1.00  0.00           N
ATOM   3245  HN  ARG F   5      90.810 108.750  84.890  1.00  0.00           H
ATOM   3246  CA  ARG F   5      90.560 107.720  83.100  1.00  0.00           C
ATOM   3247  HA  ARG F   5      90.840 106.710  82.850  1.00  0.00           H
ATOM   3248  CB  ARG F   5      89.080 107.690  83.450  1.00  0.00           C
ATOM   3249  HB1 ARG F   5      88.470 107.280  82.620  1.00  0.00           H
ATOM   3250  HB2 ARG F   5      88.770 108.760  83.500  1.00  0.00           H
ATOM   3251  CG  ARG F   5      88.840 106.940  84.800  1.00  0.00           C
ATOM   3252  HG1 ARG F   5      89.390 107.410  85.640  1.00  0.00           H
ATOM   3253  HG2 ARG F   5      89.240 105.910  84.720  1.00  0.00           H
ATOM   3254  CD  ARG F   5      87.400 106.700  85.150  1.00  0.00           C
ATOM   3255  HD1 ARG F   5      87.150 106.030  86.000  1.00  0.00           H
ATOM   3256  HD2 ARG F   5      86.920 106.240  84.260  1.00  0.00           H
ATOM   3257  NE  ARG F   5      86.840 108.050  85.410  1.00  0.00           N
ATOM   3258  HE  ARG F   5      87.440 108.810  85.160  1.00  0.00           H
ATOM   3259  CZ  ARG F   5      85.530 108.290  85.670  1.00  0.00           C
ATOM   3260  NH1 ARG F   5      84.560 107.440  85.790  1.00  0.00           N
ATOM   3261 HH11 ARG F   5      84.720 106.480  85.580  1.00  0.00           H
ATOM   3262 HH12 ARG F   5      83.620 107.770  85.780  1.00  0.00           H
ATOM   3263  NH2 ARG F   5      85.170 109.510  86.000  1.00  0.00           N
ATOM   3264 HH21 ARG F   5      85.940 110.140  86.100  1.00  0.00           H
ATOM   3265 HH22 ARG F   5      84.260 109.620  86.400  1.00  0.00           H
ATOM   3266  C   ARG F   5      90.900 108.570  81.850  1.00  0.00           C
ATOM   3267  O   ARG F   5      90.010 109.040  81.160  1.00  0.00           O
ATOM   3268  N   HIS F   6      92.240 108.740  81.560  1.00  0.00           N
ATOM   3269  HN  HIS F   6      92.890 108.200  82.090  1.00  0.00           H
ATOM   3270  CA  HIS F   6      92.810 109.470  80.450  1.00  0.00           C
ATOM   3271  HA  HIS F   6      92.430 110.450  80.700  1.00  0.00           H
ATOM   3272  CB  HIS F   6      94.360 109.300  80.580  1.00  0.00           C
ATOM   3273  HB1 HIS F   6      94.610 108.260  80.290  1.00  0.00           H
ATOM   3274  HB2 HIS F   6      94.520 109.270  81.680  1.00  0.00           H
ATOM   3275  ND1 HIS F   6      95.680 110.370  78.640  1.00  0.00           N
ATOM   3276  CG  HIS F   6      95.350 110.340  80.000  1.00  0.00           C
ATOM   3277  CE1 HIS F   6      96.590 111.260  78.530  1.00  0.00           C
ATOM   3278  HE1 HIS F   6      97.150 111.330  77.600  1.00  0.00           H
ATOM   3279  NE2 HIS F   6      96.900 111.830  79.740  1.00  0.00           N
ATOM   3280  HE2 HIS F   6      97.580 112.550  79.850  1.00  0.00           H
ATOM   3281  CD2 HIS F   6      96.180 111.160  80.620  1.00  0.00           C
ATOM   3282  HD2 HIS F   6      96.300 111.340  81.680  1.00  0.00           H
ATOM   3283  C   HIS F   6      92.240 109.170  79.020  1.00  0.00           C
ATOM   3284  O   HIS F   6      91.400 108.330  78.830  1.00  0.00           O
ATOM   3285  N   ASP F   7      92.670 109.910  78.010  1.00  0.00           N
ATOM   3286  HN  ASP F   7      93.280 110.680  78.150  1.00  0.00           H
ATOM   3287  CA  ASP F   7      92.400 109.830  76.570  1.00  0.00           C
ATOM   3288  HA  ASP F   7      91.390 109.510  76.360  1.00  0.00           H
ATOM   3289  CB  ASP F   7      92.420 111.160  75.850  1.00  0.00           C
ATOM   3290  HB1 ASP F   7      92.340 111.070  74.750  1.00  0.00           H
ATOM   3291  HB2 ASP F   7      93.350 111.750  76.020  1.00  0.00           H
ATOM   3292  CG  ASP F   7      91.300 112.140  76.200  1.00  0.00           C
ATOM   3293  OD1 ASP F   7      91.150 113.080  75.380  1.00  0.00           O
ATOM   3294  OD2 ASP F   7      90.760 112.090  77.350  1.00  0.00           O
ATOM   3295  C   ASP F   7      93.360 108.890  75.850  1.00  0.00           C
ATOM   3296  O   ASP F   7      92.940 108.310  74.820  1.00  0.00           O
ATOM   3297  N   SER F   8      94.600 108.830  76.260  1.00  0.00           N
ATOM   3298  HN  SER F   8      94.770 109.340  77.090  1.00  0.00           H
ATOM   3299  CA  SER F   8      95.710 107.980  75.600  1.00  0.00           C
ATOM   3300  HA  SER F   8      95.780 108.160  74.540  1.00  0.00           H
ATOM   3301  CB  SER F   8      97.150 108.210  76.290  1.00  0.00           C
ATOM   3302  HB1 SER F   8      97.020 107.920  77.350  1.00  0.00           H
ATOM   3303  HB2 SER F   8      97.340 109.300  76.220  1.00  0.00           H
ATOM   3304  OG  SER F   8      98.230 107.440  75.650  1.00  0.00           O
ATOM   3305  HG1 SER F   8      98.110 106.540  75.960  1.00  0.00           H
ATOM   3306  C   SER F   8      95.520 106.520  75.700  1.00  0.00           C
ATOM   3307  O   SER F   8      95.530 105.940  76.760  1.00  0.00           O
ATOM   3308  N   GLY F   9      95.360 105.870  74.530  1.00  0.00           N
ATOM   3309  HN  GLY F   9      95.240 106.360  73.670  1.00  0.00           H
ATOM   3310  CA  GLY F   9      94.960 104.450  74.400  1.00  0.00           C
ATOM   3311  HA1 GLY F   9      95.100 104.160  73.370  1.00  0.00           H
ATOM   3312  HA2 GLY F   9      95.660 103.900  75.010  1.00  0.00           H
ATOM   3313  C   GLY F   9      93.560 104.170  74.760  1.00  0.00           C
ATOM   3314  O   GLY F   9      92.850 105.020  75.230  1.00  0.00           O
ATOM   3315  N   TYR F  10      93.320 102.880  74.790  1.00  0.00           N
ATOM   3316  HN  TYR F  10      94.070 102.290  74.510  1.00  0.00           H
ATOM   3317  CA  TYR F  10      92.140 102.340  75.440  1.00  0.00           C
ATOM   3318  HA  TYR F  10      91.280 102.860  75.050  1.00  0.00           H
ATOM   3319  CB  TYR F  10      91.890 100.830  75.220  1.00  0.00           C
ATOM   3320  HB1 TYR F  10      90.950 100.500  75.700  1.00  0.00           H
ATOM   3321  HB2 TYR F  10      92.770 100.260  75.600  1.00  0.00           H
ATOM   3322  CG  TYR F  10      91.630 100.560  73.680  1.00  0.00           C
ATOM   3323  CD1 TYR F  10      91.030 101.510  72.770  1.00  0.00           C
ATOM   3324  HD1 TYR F  10      90.800 102.510  73.080  1.00  0.00           H
ATOM   3325  CE1 TYR F  10      90.630 101.150  71.530  1.00  0.00           C
ATOM   3326  HE1 TYR F  10      90.270 101.830  70.770  1.00  0.00           H
ATOM   3327  CZ  TYR F  10      90.700  99.830  71.140  1.00  0.00           C
ATOM   3328  OH  TYR F  10      90.360  99.480  69.840  1.00  0.00           O
ATOM   3329  HH  TYR F  10      90.940  98.800  69.500  1.00  0.00           H
ATOM   3330  CD2 TYR F  10      91.650  99.200  73.310  1.00  0.00           C
ATOM   3331  HD2 TYR F  10      92.040  98.480  74.020  1.00  0.00           H
ATOM   3332  CE2 TYR F  10      91.180  98.910  72.020  1.00  0.00           C
ATOM   3333  HE2 TYR F  10      91.190  97.870  71.700  1.00  0.00           H
ATOM   3334  C   TYR F  10      91.970 102.590  76.930  1.00  0.00           C
ATOM   3335  O   TYR F  10      92.930 102.670  77.720  1.00  0.00           O
ATOM   3336  N   GLU F  11      90.670 102.620  77.310  1.00  0.00           N
ATOM   3337  HN  GLU F  11      89.940 102.540  76.640  1.00  0.00           H
ATOM   3338  CA  GLU F  11      90.100 102.540  78.690  1.00  0.00           C
ATOM   3339  HA  GLU F  11      90.250 103.550  79.030  1.00  0.00           H
ATOM   3340  CB  GLU F  11      88.580 102.270  78.730  1.00  0.00           C
ATOM   3341  HB1 GLU F  11      88.340 102.170  79.810  1.00  0.00           H
ATOM   3342  HB2 GLU F  11      88.350 101.330  78.180  1.00  0.00           H
ATOM   3343  CG  GLU F  11      87.790 103.470  78.210  1.00  0.00           C
ATOM   3344  HG1 GLU F  11      87.780 103.550  77.100  1.00  0.00           H
ATOM   3345  HG2 GLU F  11      88.260 104.420  78.560  1.00  0.00           H
ATOM   3346  CD  GLU F  11      86.320 103.460  78.630  1.00  0.00           C
ATOM   3347  OE1 GLU F  11      85.810 104.390  79.420  1.00  0.00           O
ATOM   3348  OE2 GLU F  11      85.660 102.460  78.270  1.00  0.00           O
ATOM   3349  C   GLU F  11      90.920 101.760  79.730  1.00  0.00           C
ATOM   3350  O   GLU F  11      91.260 100.560  79.670  1.00  0.00           O
ATOM   3351  N   VAL F  12      91.020 102.430  80.870  1.00  0.00           N
ATOM   3352  HN  VAL F  12      90.550 103.310  80.940  1.00  0.00           H
ATOM   3353  CA  VAL F  12      91.740 101.820  82.040  1.00  0.00           C
ATOM   3354  HA  VAL F  12      92.740 101.440  81.880  1.00  0.00           H
ATOM   3355  CB  VAL F  12      92.000 102.970  82.990  1.00  0.00           C
ATOM   3356  HB  VAL F  12      91.100 103.580  83.230  1.00  0.00           H
ATOM   3357  CG1 VAL F  12      92.490 102.560  84.350  1.00  0.00           C
ATOM   3358 HG11 VAL F  12      93.260 101.760  84.330  1.00  0.00           H
ATOM   3359 HG12 VAL F  12      92.970 103.390  84.930  1.00  0.00           H
ATOM   3360 HG13 VAL F  12      91.740 102.080  85.000  1.00  0.00           H
ATOM   3361  CG2 VAL F  12      93.000 104.050  82.500  1.00  0.00           C
ATOM   3362 HG21 VAL F  12      92.530 104.850  81.890  1.00  0.00           H
ATOM   3363 HG22 VAL F  12      93.520 104.590  83.320  1.00  0.00           H
ATOM   3364 HG23 VAL F  12      93.750 103.570  81.830  1.00  0.00           H
ATOM   3365  C   VAL F  12      90.930 100.700  82.700  1.00  0.00           C
ATOM   3366  O   VAL F  12      91.420  99.840  83.490  1.00  0.00           O
ATOM   3367  N   HIS F  13      89.700 100.520  82.310  1.00  0.00           N
ATOM   3368  HN  HIS F  13      89.270 101.210  81.740  1.00  0.00           H
ATOM   3369  CA  HIS F  13      88.860  99.430  82.830  1.00  0.00           C
ATOM   3370  HA  HIS F  13      89.410  98.790  83.520  1.00  0.00           H
ATOM   3371  CB  HIS F  13      87.650  99.900  83.670  1.00  0.00           C
ATOM   3372  HB1 HIS F  13      87.020  99.030  83.980  1.00  0.00           H
ATOM   3373  HB2 HIS F  13      86.960 100.510  83.060  1.00  0.00           H
ATOM   3374  ND1 HIS F  13      87.470 101.850  85.140  1.00  0.00           N
ATOM   3375  CG  HIS F  13      88.070 100.650  84.860  1.00  0.00           C
ATOM   3376  CE1 HIS F  13      87.880 102.210  86.370  1.00  0.00           C
ATOM   3377  HE1 HIS F  13      87.500 103.020  87.000  1.00  0.00           H
ATOM   3378  NE2 HIS F  13      88.730 101.300  86.820  1.00  0.00           N
ATOM   3379  HE2 HIS F  13      89.000 101.370  87.780  1.00  0.00           H
ATOM   3380  CD2 HIS F  13      88.930 100.340  85.860  1.00  0.00           C
ATOM   3381  HD2 HIS F  13      89.510  99.430  85.960  1.00  0.00           H
ATOM   3382  C   HIS F  13      88.370  98.480  81.680  1.00  0.00           C
ATOM   3383  O   HIS F  13      87.300  97.890  81.700  1.00  0.00           O
ATOM   3384  N   HIS F  14      89.240  98.260  80.680  1.00  0.00           N
ATOM   3385  HN  HIS F  14      90.190  98.490  80.860  1.00  0.00           H
ATOM   3386  CA  HIS F  14      89.090  97.330  79.530  1.00  0.00           C
ATOM   3387  HA  HIS F  14      88.120  97.580  79.120  1.00  0.00           H
ATOM   3388  CB  HIS F  14      90.150  97.600  78.410  1.00  0.00           C
ATOM   3389  HB1 HIS F  14      91.190  97.510  78.780  1.00  0.00           H
ATOM   3390  HB2 HIS F  14      90.050  98.630  78.010  1.00  0.00           H
ATOM   3391  ND1 HIS F  14      88.950  96.710  76.360  1.00  0.00           N
ATOM   3392  CG  HIS F  14      90.090  96.800  77.100  1.00  0.00           C
ATOM   3393  CE1 HIS F  14      89.310  95.890  75.330  1.00  0.00           C
ATOM   3394  HE1 HIS F  14      88.640  95.760  74.480  1.00  0.00           H
ATOM   3395  NE2 HIS F  14      90.600  95.550  75.390  1.00  0.00           N
ATOM   3396  HE2 HIS F  14      91.030  95.020  74.660  1.00  0.00           H
ATOM   3397  CD2 HIS F  14      91.140  96.190  76.520  1.00  0.00           C
ATOM   3398  HD2 HIS F  14      92.200  96.190  76.760  1.00  0.00           H
ATOM   3399  C   HIS F  14      89.250  95.910  79.950  1.00  0.00           C
ATOM   3400  O   HIS F  14      90.200  95.520  80.660  1.00  0.00           O
ATOM   3401  N   GLN F  15      88.440  94.970  79.480  1.00  0.00           N
ATOM   3402  HN  GLN F  15      87.800  95.180  78.740  1.00  0.00           H
ATOM   3403  CA  GLN F  15      88.470  93.510  79.860  1.00  0.00           C
ATOM   3404  HA  GLN F  15      89.470  93.310  80.230  1.00  0.00           H
ATOM   3405  CB  GLN F  15      87.410  93.350  81.010  1.00  0.00           C
ATOM   3406  HB1 GLN F  15      87.770  93.860  81.920  1.00  0.00           H
ATOM   3407  HB2 GLN F  15      87.330  92.260  81.210  1.00  0.00           H
ATOM   3408  CG  GLN F  15      86.080  93.990  80.560  1.00  0.00           C
ATOM   3409  HG1 GLN F  15      85.680  93.570  79.610  1.00  0.00           H
ATOM   3410  HG2 GLN F  15      86.200  95.090  80.580  1.00  0.00           H
ATOM   3411  CD  GLN F  15      85.070  93.680  81.700  1.00  0.00           C
ATOM   3412  OE1 GLN F  15      85.090  94.230  82.780  1.00  0.00           O
ATOM   3413  NE2 GLN F  15      84.100  92.800  81.440  1.00  0.00           N
ATOM   3414 HE21 GLN F  15      84.200  92.440  80.510  1.00  0.00           H
ATOM   3415 HE22 GLN F  15      83.340  92.640  82.060  1.00  0.00           H
ATOM   3416  C   GLN F  15      88.350  92.690  78.610  1.00  0.00           C
ATOM   3417  O   GLN F  15      87.600  93.050  77.650  1.00  0.00           O
ATOM   3418  N   LYS F  16      89.140  91.570  78.540  1.00  0.00           N
ATOM   3419  HN  LYS F  16      89.810  91.280  79.220  1.00  0.00           H
ATOM   3420  CA  LYS F  16      89.060  90.800  77.340  1.00  0.00           C
ATOM   3421  HA  LYS F  16      88.130  91.050  76.850  1.00  0.00           H
ATOM   3422  CB  LYS F  16      90.130  91.340  76.380  1.00  0.00           C
ATOM   3423  HB1 LYS F  16      91.170  91.400  76.760  1.00  0.00           H
ATOM   3424  HB2 LYS F  16      89.910  92.390  76.080  1.00  0.00           H
ATOM   3425  CG  LYS F  16      90.230  90.500  75.090  1.00  0.00           C
ATOM   3426  HG1 LYS F  16      89.320  90.470  74.450  1.00  0.00           H
ATOM   3427  HG2 LYS F  16      90.510  89.440  75.300  1.00  0.00           H
ATOM   3428  CD  LYS F  16      91.510  91.040  74.280  1.00  0.00           C
ATOM   3429  HD1 LYS F  16      91.390  92.110  74.000  1.00  0.00           H
ATOM   3430  HD2 LYS F  16      92.350  90.830  74.980  1.00  0.00           H
ATOM   3431  CE  LYS F  16      91.900  90.320  72.910  1.00  0.00           C
ATOM   3432  HE1 LYS F  16      92.200  89.260  73.060  1.00  0.00           H
ATOM   3433  HE2 LYS F  16      92.680  90.810  72.300  1.00  0.00           H
ATOM   3434  NZ  LYS F  16      90.700  90.370  71.960  1.00  0.00           N
ATOM   3435  HZ1 LYS F  16      90.110  89.530  72.120  1.00  0.00           H
ATOM   3436  HZ2 LYS F  16      90.140  91.240  72.080  1.00  0.00           H
ATOM   3437  HZ3 LYS F  16      91.030  90.320  70.970  1.00  0.00           H
ATOM   3438  C   LYS F  16      89.080  89.330  77.470  1.00  0.00           C
ATOM   3439  O   LYS F  16      89.870  88.770  78.230  1.00  0.00           O
ATOM   3440  N   LEU F  17      88.240  88.640  76.680  1.00  0.00           N
ATOM   3441  HN  LEU F  17      87.600  89.170  76.130  1.00  0.00           H
ATOM   3442  CA  LEU F  17      88.040  87.230  76.770  1.00  0.00           C
ATOM   3443  HA  LEU F  17      88.700  86.750  77.490  1.00  0.00           H
ATOM   3444  CB  LEU F  17      86.620  86.800  77.270  1.00  0.00           C
ATOM   3445  HB1 LEU F  17      86.520  85.700  77.390  1.00  0.00           H
ATOM   3446  HB2 LEU F  17      85.770  86.980  76.590  1.00  0.00           H
ATOM   3447  CG  LEU F  17      86.270  87.300  78.660  1.00  0.00           C
ATOM   3448  HG  LEU F  17      86.520  88.380  78.560  1.00  0.00           H
ATOM   3449  CD1 LEU F  17      84.800  87.050  78.920  1.00  0.00           C
ATOM   3450 HD11 LEU F  17      84.570  87.480  79.920  1.00  0.00           H
ATOM   3451 HD12 LEU F  17      84.180  87.540  78.140  1.00  0.00           H
ATOM   3452 HD13 LEU F  17      84.510  85.990  78.760  1.00  0.00           H
ATOM   3453  CD2 LEU F  17      87.150  86.680  79.810  1.00  0.00           C
ATOM   3454 HD21 LEU F  17      86.850  85.620  79.970  1.00  0.00           H
ATOM   3455 HD22 LEU F  17      88.200  86.770  79.450  1.00  0.00           H
ATOM   3456 HD23 LEU F  17      87.000  87.220  80.770  1.00  0.00           H
ATOM   3457  C   LEU F  17      88.380  86.500  75.370  1.00  0.00           C
ATOM   3458  O   LEU F  17      87.870  86.860  74.330  1.00  0.00           O
ATOM   3459  N   VAL F  18      89.230  85.430  75.400  1.00  0.00           N
ATOM   3460  HN  VAL F  18      89.670  85.230  76.280  1.00  0.00           H
ATOM   3461  CA  VAL F  18      89.550  84.640  74.210  1.00  0.00           C
ATOM   3462  HA  VAL F  18      89.120  85.180  73.380  1.00  0.00           H
ATOM   3463  CB  VAL F  18      91.050  84.600  73.940  1.00  0.00           C
ATOM   3464  HB  VAL F  18      91.520  84.420  74.930  1.00  0.00           H
ATOM   3465  CG1 VAL F  18      91.650  83.590  72.900  1.00  0.00           C
ATOM   3466 HG11 VAL F  18      91.400  82.560  73.230  1.00  0.00           H
ATOM   3467 HG12 VAL F  18      91.300  83.710  71.850  1.00  0.00           H
ATOM   3468 HG13 VAL F  18      92.750  83.740  72.960  1.00  0.00           H
ATOM   3469  CG2 VAL F  18      91.370  86.040  73.530  1.00  0.00           C
ATOM   3470 HG21 VAL F  18      90.710  86.310  72.680  1.00  0.00           H
ATOM   3471 HG22 VAL F  18      91.030  86.730  74.330  1.00  0.00           H
ATOM   3472 HG23 VAL F  18      92.420  86.180  73.220  1.00  0.00           H
ATOM   3473  C   VAL F  18      89.050  83.170  74.310  1.00  0.00           C
ATOM   3474  O   VAL F  18      89.380  82.430  75.280  1.00  0.00           O
ATOM   3475  N   PHE F  19      88.230  82.750  73.340  1.00  0.00           N
ATOM   3476  HN  PHE F  19      87.970  83.380  72.610  1.00  0.00           H
ATOM   3477  CA  PHE F  19      87.490  81.510  73.430  1.00  0.00           C
ATOM   3478  HA  PHE F  19      88.140  80.710  73.740  1.00  0.00           H
ATOM   3479  CB  PHE F  19      86.390  81.510  74.520  1.00  0.00           C
ATOM   3480  HB1 PHE F  19      86.900  81.770  75.470  1.00  0.00           H
ATOM   3481  HB2 PHE F  19      85.950  80.520  74.760  1.00  0.00           H
ATOM   3482  CG  PHE F  19      85.190  82.430  74.310  1.00  0.00           C
ATOM   3483  CD1 PHE F  19      84.230  82.040  73.310  1.00  0.00           C
ATOM   3484  HD1 PHE F  19      84.230  81.090  72.800  1.00  0.00           H
ATOM   3485  CE1 PHE F  19      83.180  82.880  73.010  1.00  0.00           C
ATOM   3486  HE1 PHE F  19      82.470  82.660  72.220  1.00  0.00           H
ATOM   3487  CZ  PHE F  19      82.960  84.140  73.630  1.00  0.00           C
ATOM   3488  HZ  PHE F  19      82.100  84.730  73.340  1.00  0.00           H
ATOM   3489  CD2 PHE F  19      84.940  83.660  74.980  1.00  0.00           C
ATOM   3490  HD2 PHE F  19      85.470  83.950  75.870  1.00  0.00           H
ATOM   3491  CE2 PHE F  19      83.860  84.490  74.620  1.00  0.00           C
ATOM   3492  HE2 PHE F  19      83.790  85.400  75.190  1.00  0.00           H
ATOM   3493  C   PHE F  19      86.970  81.100  72.020  1.00  0.00           C
ATOM   3494  O   PHE F  19      86.410  80.020  71.840  1.00  0.00           O
ATOM   3495  N   PHE F  20      87.100  82.000  71.010  1.00  0.00           N
ATOM   3496  HN  PHE F  20      87.570  82.870  71.140  1.00  0.00           H
ATOM   3497  CA  PHE F  20      86.380  81.870  69.710  1.00  0.00           C
ATOM   3498  HA  PHE F  20      85.970  80.880  69.600  1.00  0.00           H
ATOM   3499  CB  PHE F  20      85.260  82.980  69.590  1.00  0.00           C
ATOM   3500  HB1 PHE F  20      85.790  83.890  69.970  1.00  0.00           H
ATOM   3501  HB2 PHE F  20      84.460  82.740  70.320  1.00  0.00           H
ATOM   3502  CG  PHE F  20      84.470  83.120  68.300  1.00  0.00           C
ATOM   3503  CD1 PHE F  20      84.120  84.390  67.770  1.00  0.00           C
ATOM   3504  HD1 PHE F  20      84.600  85.240  68.240  1.00  0.00           H
ATOM   3505  CE1 PHE F  20      83.350  84.540  66.550  1.00  0.00           C
ATOM   3506  HE1 PHE F  20      83.110  85.490  66.100  1.00  0.00           H
ATOM   3507  CZ  PHE F  20      82.790  83.350  66.040  1.00  0.00           C
ATOM   3508  HZ  PHE F  20      82.160  83.440  65.170  1.00  0.00           H
ATOM   3509  CD2 PHE F  20      83.910  81.950  67.670  1.00  0.00           C
ATOM   3510  HD2 PHE F  20      84.040  80.980  68.120  1.00  0.00           H
ATOM   3511  CE2 PHE F  20      83.090  82.080  66.520  1.00  0.00           C
ATOM   3512  HE2 PHE F  20      82.680  81.220  66.010  1.00  0.00           H
ATOM   3513  C   PHE F  20      87.470  82.140  68.660  1.00  0.00           C
ATOM   3514  O   PHE F  20      88.360  82.930  68.950  1.00  0.00           O
ATOM   3515  N   ALA F  21      87.540  81.430  67.570  1.00  0.00           N
ATOM   3516  HN  ALA F  21      86.920  80.650  67.490  1.00  0.00           H
ATOM   3517  CA  ALA F  21      88.450  81.720  66.470  1.00  0.00           C
ATOM   3518  HA  ALA F  21      89.450  81.750  66.870  1.00  0.00           H
ATOM   3519  CB  ALA F  21      88.460  80.560  65.470  1.00  0.00           C
ATOM   3520  HB1 ALA F  21      89.140  80.860  64.640  1.00  0.00           H
ATOM   3521  HB2 ALA F  21      88.900  79.660  65.950  1.00  0.00           H
ATOM   3522  HB3 ALA F  21      87.470  80.260  65.050  1.00  0.00           H
ATOM   3523  C   ALA F  21      88.140  83.010  65.740  1.00  0.00           C
ATOM   3524  O   ALA F  21      86.960  83.440  65.650  1.00  0.00           O
ATOM   3525  N   GLU F  22      89.190  83.710  65.270  1.00  0.00           N
ATOM   3526  HN  GLU F  22      90.080  83.470  65.650  1.00  0.00           H
ATOM   3527  CA  GLU F  22      88.940  84.920  64.500  1.00  0.00           C
ATOM   3528  HA  GLU F  22      87.970  85.300  64.780  1.00  0.00           H
ATOM   3529  CB  GLU F  22      90.000  85.960  64.870  1.00  0.00           C
ATOM   3530  HB1 GLU F  22      89.680  86.920  64.420  1.00  0.00           H
ATOM   3531  HB2 GLU F  22      90.990  85.830  64.390  1.00  0.00           H
ATOM   3532  CG  GLU F  22      90.110  86.270  66.400  1.00  0.00           C
ATOM   3533  HG1 GLU F  22      90.320  85.350  66.980  1.00  0.00           H
ATOM   3534  HG2 GLU F  22      89.200  86.740  66.840  1.00  0.00           H
ATOM   3535  CD  GLU F  22      91.260  87.230  66.650  1.00  0.00           C
ATOM   3536  OE1 GLU F  22      91.510  88.100  65.800  1.00  0.00           O
ATOM   3537  OE2 GLU F  22      91.800  87.270  67.740  1.00  0.00           O
ATOM   3538  C   GLU F  22      88.970  84.710  62.910  1.00  0.00           C
ATOM   3539  O   GLU F  22      88.760  85.650  62.110  1.00  0.00           O
ATOM   3540  N   ASP F  23      89.070  83.470  62.500  1.00  0.00           N
ATOM   3541  HN  ASP F  23      89.580  82.800  63.040  1.00  0.00           H
ATOM   3542  CA  ASP F  23      88.800  82.940  61.170  1.00  0.00           C
ATOM   3543  HA  ASP F  23      89.400  83.450  60.430  1.00  0.00           H
ATOM   3544  CB  ASP F  23      89.170  81.450  61.100  1.00  0.00           C
ATOM   3545  HB1 ASP F  23      88.870  81.040  60.110  1.00  0.00           H
ATOM   3546  HB2 ASP F  23      88.530  80.890  61.810  1.00  0.00           H
ATOM   3547  CG  ASP F  23      90.650  81.180  61.310  1.00  0.00           C
ATOM   3548  OD1 ASP F  23      91.480  82.120  61.270  1.00  0.00           O
ATOM   3549  OD2 ASP F  23      91.010  80.040  61.610  1.00  0.00           O
ATOM   3550  C   ASP F  23      87.350  83.210  60.750  1.00  0.00           C
ATOM   3551  O   ASP F  23      86.430  82.950  61.490  1.00  0.00           O
ATOM   3552  N   VAL F  24      87.180  83.700  59.480  1.00  0.00           N
ATOM   3553  HN  VAL F  24      87.920  83.920  58.850  1.00  0.00           H
ATOM   3554  CA  VAL F  24      85.830  83.970  58.930  1.00  0.00           C
ATOM   3555  HA  VAL F  24      85.400  84.720  59.580  1.00  0.00           H
ATOM   3556  CB  VAL F  24      85.930  84.670  57.600  1.00  0.00           C
ATOM   3557  HB  VAL F  24      86.600  85.560  57.670  1.00  0.00           H
ATOM   3558  CG1 VAL F  24      86.460  83.770  56.500  1.00  0.00           C
ATOM   3559 HG11 VAL F  24      85.740  82.930  56.380  1.00  0.00           H
ATOM   3560 HG12 VAL F  24      86.560  84.210  55.490  1.00  0.00           H
ATOM   3561 HG13 VAL F  24      87.470  83.360  56.690  1.00  0.00           H
ATOM   3562  CG2 VAL F  24      84.560  85.280  57.190  1.00  0.00           C
ATOM   3563 HG21 VAL F  24      84.630  85.630  56.140  1.00  0.00           H
ATOM   3564 HG22 VAL F  24      83.680  84.610  57.320  1.00  0.00           H
ATOM   3565 HG23 VAL F  24      84.420  86.130  57.900  1.00  0.00           H
ATOM   3566  C   VAL F  24      84.960  82.680  58.960  1.00  0.00           C
ATOM   3567  O   VAL F  24      85.290  81.590  58.550  1.00  0.00           O
ATOM   3568  N   GLY F  25      83.680  82.910  59.440  1.00  0.00           N
ATOM   3569  HN  GLY F  25      83.360  83.840  59.560  1.00  0.00           H
ATOM   3570  CA  GLY F  25      82.660  81.880  59.550  1.00  0.00           C
ATOM   3571  HA1 GLY F  25      81.760  82.400  59.830  1.00  0.00           H
ATOM   3572  HA2 GLY F  25      82.510  81.420  58.590  1.00  0.00           H
ATOM   3573  C   GLY F  25      83.050  80.770  60.490  1.00  0.00           C
ATOM   3574  O   GLY F  25      82.950  79.580  60.170  1.00  0.00           O
ATOM   3575  N   SER F  26      83.580  81.170  61.650  1.00  0.00           N
ATOM   3576  HN  SER F  26      83.730  82.150  61.730  1.00  0.00           H
ATOM   3577  CA  SER F  26      83.940  80.290  62.740  1.00  0.00           C
ATOM   3578  HA  SER F  26      84.250  79.360  62.280  1.00  0.00           H
ATOM   3579  CB  SER F  26      85.010  80.850  63.690  1.00  0.00           C
ATOM   3580  HB1 SER F  26      85.040  80.340  64.670  1.00  0.00           H
ATOM   3581  HB2 SER F  26      84.860  81.910  63.990  1.00  0.00           H
ATOM   3582  OG  SER F  26      86.300  80.800  63.070  1.00  0.00           O
ATOM   3583  HG1 SER F  26      86.350  81.660  62.630  1.00  0.00           H
ATOM   3584  C   SER F  26      82.720  79.780  63.450  1.00  0.00           C
ATOM   3585  O   SER F  26      81.710  80.450  63.700  1.00  0.00           O
ATOM   3586  N   ASN F  27      82.720  78.420  63.850  1.00  0.00           N
ATOM   3587  HN  ASN F  27      83.480  77.820  63.600  1.00  0.00           H
ATOM   3588  CA  ASN F  27      81.720  77.850  64.690  1.00  0.00           C
ATOM   3589  HA  ASN F  27      80.760  78.040  64.230  1.00  0.00           H
ATOM   3590  CB  ASN F  27      81.770  76.290  64.790  1.00  0.00           C
ATOM   3591  HB1 ASN F  27      81.050  75.970  65.580  1.00  0.00           H
ATOM   3592  HB2 ASN F  27      82.820  76.080  65.080  1.00  0.00           H
ATOM   3593  CG  ASN F  27      81.290  75.710  63.500  1.00  0.00           C
ATOM   3594  OD1 ASN F  27      81.070  76.420  62.510  1.00  0.00           O
ATOM   3595  ND2 ASN F  27      81.290  74.390  63.430  1.00  0.00           N
ATOM   3596 HD21 ASN F  27      81.800  73.910  64.140  1.00  0.00           H
ATOM   3597 HD22 ASN F  27      81.130  73.920  62.560  1.00  0.00           H
ATOM   3598  C   ASN F  27      81.600  78.420  66.120  1.00  0.00           C
ATOM   3599  O   ASN F  27      82.690  78.610  66.680  1.00  0.00           O
ATOM   3600  N   LYS F  28      80.400  78.610  66.790  1.00  0.00           N
ATOM   3601  HN  LYS F  28      79.490  78.420  66.430  1.00  0.00           H
ATOM   3602  CA  LYS F  28      80.500  79.210  68.120  1.00  0.00           C
ATOM   3603  HA  LYS F  28      81.100  80.120  68.110  1.00  0.00           H
ATOM   3604  CB  LYS F  28      79.190  79.780  68.590  1.00  0.00           C
ATOM   3605  HB1 LYS F  28      79.270  80.120  69.640  1.00  0.00           H
ATOM   3606  HB2 LYS F  28      78.430  78.970  68.630  1.00  0.00           H
ATOM   3607  CG  LYS F  28      78.590  80.840  67.620  1.00  0.00           C
ATOM   3608  HG1 LYS F  28      78.600  80.360  66.610  1.00  0.00           H
ATOM   3609  HG2 LYS F  28      79.290  81.710  67.600  1.00  0.00           H
ATOM   3610  CD  LYS F  28      77.140  81.310  67.920  1.00  0.00           C
ATOM   3611  HD1 LYS F  28      76.450  80.450  68.080  1.00  0.00           H
ATOM   3612  HD2 LYS F  28      77.060  81.980  68.810  1.00  0.00           H
ATOM   3613  CE  LYS F  28      76.580  82.150  66.760  1.00  0.00           C
ATOM   3614  HE1 LYS F  28      77.160  83.100  66.700  1.00  0.00           H
ATOM   3615  HE2 LYS F  28      75.540  82.370  67.090  1.00  0.00           H
ATOM   3616  NZ  LYS F  28      76.570  81.420  65.490  1.00  0.00           N
ATOM   3617  HZ1 LYS F  28      76.420  80.390  65.540  1.00  0.00           H
ATOM   3618  HZ2 LYS F  28      75.780  81.720  64.900  1.00  0.00           H
ATOM   3619  HZ3 LYS F  28      77.530  81.620  65.120  1.00  0.00           H
ATOM   3620  C   LYS F  28      81.200  78.430  69.220  1.00  0.00           C
ATOM   3621  O   LYS F  28      81.060  77.190  69.370  1.00  0.00           O
ATOM   3622  N   GLY F  29      81.890  79.210  70.100  1.00  0.00           N
ATOM   3623  HN  GLY F  29      81.940  80.210  70.070  1.00  0.00           H
ATOM   3624  CA  GLY F  29      82.710  78.640  71.170  1.00  0.00           C
ATOM   3625  HA1 GLY F  29      82.970  77.600  71.010  1.00  0.00           H
ATOM   3626  HA2 GLY F  29      83.540  79.330  71.140  1.00  0.00           H
ATOM   3627  C   GLY F  29      81.980  78.680  72.520  1.00  0.00           C
ATOM   3628  O   GLY F  29      80.740  78.800  72.540  1.00  0.00           O
ATOM   3629  N   ALA F  30      82.760  78.600  73.650  1.00  0.00           N
ATOM   3630  HN  ALA F  30      83.730  78.540  73.440  1.00  0.00           H
ATOM   3631  CA  ALA F  30      82.250  78.810  75.000  1.00  0.00           C
ATOM   3632  HA  ALA F  30      81.820  77.890  75.350  1.00  0.00           H
ATOM   3633  CB  ALA F  30      83.440  79.010  75.970  1.00  0.00           C
ATOM   3634  HB1 ALA F  30      84.220  78.230  75.830  1.00  0.00           H
ATOM   3635  HB2 ALA F  30      83.930  80.010  75.980  1.00  0.00           H
ATOM   3636  HB3 ALA F  30      83.160  78.860  77.040  1.00  0.00           H
ATOM   3637  C   ALA F  30      81.250  79.880  75.230  1.00  0.00           C
ATOM   3638  O   ALA F  30      81.210  80.870  74.550  1.00  0.00           O
ATOM   3639  N   ILE F  31      80.290  79.650  76.190  1.00  0.00           N
ATOM   3640  HN  ILE F  31      80.410  78.880  76.810  1.00  0.00           H
ATOM   3641  CA  ILE F  31      79.120  80.460  76.400  1.00  0.00           C
ATOM   3642  HA  ILE F  31      78.870  81.010  75.500  1.00  0.00           H
ATOM   3643  CB  ILE F  31      77.810  79.740  76.730  1.00  0.00           C
ATOM   3644  HB  ILE F  31      78.090  79.070  77.560  1.00  0.00           H
ATOM   3645  CG2 ILE F  31      76.710  80.700  77.210  1.00  0.00           C
ATOM   3646 HG21 ILE F  31      75.800  80.180  77.580  1.00  0.00           H
ATOM   3647 HG22 ILE F  31      76.890  81.300  78.140  1.00  0.00           H
ATOM   3648 HG23 ILE F  31      76.490  81.460  76.430  1.00  0.00           H
ATOM   3649  CG1 ILE F  31      77.350  78.870  75.540  1.00  0.00           C
ATOM   3650 HG11 ILE F  31      78.260  78.550  74.990  1.00  0.00           H
ATOM   3651 HG12 ILE F  31      76.660  79.500  74.930  1.00  0.00           H
ATOM   3652  CD  ILE F  31      76.630  77.600  76.160  1.00  0.00           C
ATOM   3653  HD1 ILE F  31      77.400  76.980  76.680  1.00  0.00           H
ATOM   3654  HD2 ILE F  31      75.780  77.960  76.780  1.00  0.00           H
ATOM   3655  HD3 ILE F  31      76.270  76.980  75.310  1.00  0.00           H
ATOM   3656  C   ILE F  31      79.510  81.450  77.460  1.00  0.00           C
ATOM   3657  O   ILE F  31      80.080  81.170  78.530  1.00  0.00           O
ATOM   3658  N   ILE F  32      79.290  82.780  77.210  1.00  0.00           N
ATOM   3659  HN  ILE F  32      79.060  83.060  76.280  1.00  0.00           H
ATOM   3660  CA  ILE F  32      79.720  83.760  78.250  1.00  0.00           C
ATOM   3661  HA  ILE F  32      80.570  83.350  78.760  1.00  0.00           H
ATOM   3662  CB  ILE F  32      80.120  85.130  77.720  1.00  0.00           C
ATOM   3663  HB  ILE F  32      79.280  85.810  77.460  1.00  0.00           H
ATOM   3664  CG2 ILE F  32      80.780  86.000  78.810  1.00  0.00           C
ATOM   3665 HG21 ILE F  32      81.620  85.390  79.200  1.00  0.00           H
ATOM   3666 HG22 ILE F  32      81.200  86.920  78.340  1.00  0.00           H
ATOM   3667 HG23 ILE F  32      80.030  86.310  79.570  1.00  0.00           H
ATOM   3668  CG1 ILE F  32      80.960  85.120  76.380  1.00  0.00           C
ATOM   3669 HG11 ILE F  32      80.390  84.390  75.760  1.00  0.00           H
ATOM   3670 HG12 ILE F  32      81.990  84.760  76.560  1.00  0.00           H
ATOM   3671  CD  ILE F  32      80.990  86.480  75.670  1.00  0.00           C
ATOM   3672  HD1 ILE F  32      81.690  86.370  74.810  1.00  0.00           H
ATOM   3673  HD2 ILE F  32      79.980  86.710  75.270  1.00  0.00           H
ATOM   3674  HD3 ILE F  32      81.370  87.270  76.360  1.00  0.00           H
ATOM   3675  C   ILE F  32      78.550  83.830  79.330  1.00  0.00           C
ATOM   3676  O   ILE F  32      77.430  84.220  79.100  1.00  0.00           O
ATOM   3677  N   GLY F  33      78.910  83.560  80.650  1.00  0.00           N
ATOM   3678  HN  GLY F  33      79.790  83.080  80.660  1.00  0.00           H
ATOM   3679  CA  GLY F  33      78.030  83.630  81.820  1.00  0.00           C
ATOM   3680  HA1 GLY F  33      77.140  83.070  81.580  1.00  0.00           H
ATOM   3681  HA2 GLY F  33      78.510  83.180  82.680  1.00  0.00           H
ATOM   3682  C   GLY F  33      77.650  84.990  82.190  1.00  0.00           C
ATOM   3683  O   GLY F  33      78.530  85.890  82.370  1.00  0.00           O
ATOM   3684  N   LEU F  34      76.360  85.140  82.470  1.00  0.00           N
ATOM   3685  HN  LEU F  34      75.770  84.340  82.370  1.00  0.00           H
ATOM   3686  CA  LEU F  34      75.700  86.350  82.890  1.00  0.00           C
ATOM   3687  HA  LEU F  34      76.380  87.180  83.030  1.00  0.00           H
ATOM   3688  CB  LEU F  34      74.610  86.830  81.970  1.00  0.00           C
ATOM   3689  HB1 LEU F  34      74.110  87.720  82.420  1.00  0.00           H
ATOM   3690  HB2 LEU F  34      73.920  85.960  81.960  1.00  0.00           H
ATOM   3691  CG  LEU F  34      74.940  87.050  80.520  1.00  0.00           C
ATOM   3692  HG  LEU F  34      75.490  86.180  80.110  1.00  0.00           H
ATOM   3693  CD1 LEU F  34      73.610  87.080  79.670  1.00  0.00           C
ATOM   3694 HD11 LEU F  34      73.220  88.110  79.780  1.00  0.00           H
ATOM   3695 HD12 LEU F  34      73.890  86.810  78.630  1.00  0.00           H
ATOM   3696 HD13 LEU F  34      72.900  86.370  80.150  1.00  0.00           H
ATOM   3697  CD2 LEU F  34      75.770  88.360  80.350  1.00  0.00           C
ATOM   3698 HD21 LEU F  34      75.270  89.270  80.730  1.00  0.00           H
ATOM   3699 HD22 LEU F  34      76.730  88.160  80.870  1.00  0.00           H
ATOM   3700 HD23 LEU F  34      75.900  88.470  79.250  1.00  0.00           H
ATOM   3701  C   LEU F  34      75.080  86.060  84.250  1.00  0.00           C
ATOM   3702  O   LEU F  34      74.730  84.920  84.560  1.00  0.00           O
ATOM   3703  N   MET F  35      74.900  87.080  85.140  1.00  0.00           N
ATOM   3704  HN  MET F  35      75.240  87.960  84.820  1.00  0.00           H
ATOM   3705  CA  MET F  35      74.410  86.900  86.510  1.00  0.00           C
ATOM   3706  HA  MET F  35      75.140  86.250  86.970  1.00  0.00           H
ATOM   3707  CB  MET F  35      74.380  88.210  87.310  1.00  0.00           C
ATOM   3708  HB1 MET F  35      73.870  88.040  88.280  1.00  0.00           H
ATOM   3709  HB2 MET F  35      73.830  89.020  86.780  1.00  0.00           H
ATOM   3710  CG  MET F  35      75.760  88.770  87.660  1.00  0.00           C
ATOM   3711  HG1 MET F  35      75.480  89.770  88.050  1.00  0.00           H
ATOM   3712  HG2 MET F  35      76.330  88.880  86.720  1.00  0.00           H
ATOM   3713  SD  MET F  35      76.660  87.910  88.900  1.00  0.00           S
ATOM   3714  CE  MET F  35      78.260  88.760  88.550  1.00  0.00           C
ATOM   3715  HE1 MET F  35      78.090  89.810  88.220  1.00  0.00           H
ATOM   3716  HE2 MET F  35      79.010  88.710  89.370  1.00  0.00           H
ATOM   3717  HE3 MET F  35      78.750  88.230  87.700  1.00  0.00           H
ATOM   3718  C   MET F  35      72.940  86.340  86.620  1.00  0.00           C
ATOM   3719  O   MET F  35      72.440  85.660  87.530  1.00  0.00           O
ATOM   3720  N   VAL F  36      72.210  86.830  85.610  1.00  0.00           N
ATOM   3721  HN  VAL F  36      72.740  87.360  84.950  1.00  0.00           H
ATOM   3722  CA  VAL F  36      70.720  86.690  85.380  1.00  0.00           C
ATOM   3723  HA  VAL F  36      70.150  87.030  86.230  1.00  0.00           H
ATOM   3724  CB  VAL F  36      70.320  87.600  84.170  1.00  0.00           C
ATOM   3725  HB  VAL F  36      70.990  87.300  83.330  1.00  0.00           H
ATOM   3726  CG1 VAL F  36      68.880  87.360  83.720  1.00  0.00           C
ATOM   3727 HG11 VAL F  36      68.680  86.390  83.220  1.00  0.00           H
ATOM   3728 HG12 VAL F  36      68.240  87.370  84.630  1.00  0.00           H
ATOM   3729 HG13 VAL F  36      68.520  88.180  83.060  1.00  0.00           H
ATOM   3730  CG2 VAL F  36      70.530  89.100  84.630  1.00  0.00           C
ATOM   3731 HG21 VAL F  36      70.130  89.910  83.980  1.00  0.00           H
ATOM   3732 HG22 VAL F  36      70.200  89.310  85.670  1.00  0.00           H
ATOM   3733 HG23 VAL F  36      71.630  89.300  84.670  1.00  0.00           H
ATOM   3734  C   VAL F  36      70.470  85.310  85.050  1.00  0.00           C
ATOM   3735  O   VAL F  36      71.270  84.770  84.250  1.00  0.00           O
ATOM   3736  N   GLY F  37      69.400  84.710  85.590  1.00  0.00           N
ATOM   3737  HN  GLY F  37      68.740  85.090  86.230  1.00  0.00           H
ATOM   3738  CA  GLY F  37      69.110  83.260  85.390  1.00  0.00           C
ATOM   3739  HA1 GLY F  37      69.910  82.660  85.800  1.00  0.00           H
ATOM   3740  HA2 GLY F  37      68.130  83.070  85.810  1.00  0.00           H
ATOM   3741  C   GLY F  37      68.860  82.930  83.900  1.00  0.00           C
ATOM   3742  O   GLY F  37      68.480  83.800  83.080  1.00  0.00           O
ATOM   3743  N   GLY F  38      68.990  81.700  83.510  1.00  0.00           N
ATOM   3744  HN  GLY F  38      69.500  81.140  84.160  1.00  0.00           H
ATOM   3745  CA  GLY F  38      68.590  81.180  82.140  1.00  0.00           C
ATOM   3746  HA1 GLY F  38      67.610  80.770  82.350  1.00  0.00           H
ATOM   3747  HA2 GLY F  38      68.670  82.010  81.460  1.00  0.00           H
ATOM   3748  C   GLY F  38      69.540  80.050  81.560  1.00  0.00           C
ATOM   3749  O   GLY F  38      69.080  79.290  80.680  1.00  0.00           O
ATOM   3750  N   VAL F  39      70.780  79.870  82.040  1.00  0.00           N
ATOM   3751  HN  VAL F  39      71.150  80.340  82.840  1.00  0.00           H
ATOM   3752  CA  VAL F  39      71.690  78.810  81.650  1.00  0.00           C
ATOM   3753  HA  VAL F  39      71.490  78.640  80.600  1.00  0.00           H
ATOM   3754  CB  VAL F  39      73.120  79.290  81.640  1.00  0.00           C
ATOM   3755  HB  VAL F  39      73.400  79.820  82.580  1.00  0.00           H
ATOM   3756  CG1 VAL F  39      74.150  78.140  81.640  1.00  0.00           C
ATOM   3757 HG11 VAL F  39      75.160  78.620  81.600  1.00  0.00           H
ATOM   3758 HG12 VAL F  39      74.080  77.460  82.520  1.00  0.00           H
ATOM   3759 HG13 VAL F  39      74.130  77.500  80.730  1.00  0.00           H
ATOM   3760  CG2 VAL F  39      73.400  80.160  80.390  1.00  0.00           C
ATOM   3761 HG21 VAL F  39      73.040  79.470  79.590  1.00  0.00           H
ATOM   3762 HG22 VAL F  39      72.760  81.070  80.400  1.00  0.00           H
ATOM   3763 HG23 VAL F  39      74.490  80.380  80.290  1.00  0.00           H
ATOM   3764  C   VAL F  39      71.500  77.460  82.390  1.00  0.00           C
ATOM   3765  O   VAL F  39      71.700  77.140  83.560  1.00  0.00           O
ATOM   3766  N   VAL F  40      71.000  76.490  81.600  1.00  0.00           N
ATOM   3767  HN  VAL F  40      70.680  76.840  80.720  1.00  0.00           H
ATOM   3768  CA  VAL F  40      71.100  75.050  81.660  1.00  0.00           C
ATOM   3769  HA  VAL F  40      71.570  74.800  82.590  1.00  0.00           H
ATOM   3770  CB  VAL F  40      69.650  74.620  81.700  1.00  0.00           C
ATOM   3771  HB  VAL F  40      69.120  74.870  80.760  1.00  0.00           H
ATOM   3772  CG1 VAL F  40      69.680  73.100  81.930  1.00  0.00           C
ATOM   3773 HG11 VAL F  40      68.650  72.690  81.830  1.00  0.00           H
ATOM   3774 HG12 VAL F  40      70.250  72.630  81.100  1.00  0.00           H
ATOM   3775 HG13 VAL F  40      70.040  72.720  82.910  1.00  0.00           H
ATOM   3776  CG2 VAL F  40      68.980  75.270  82.920  1.00  0.00           C
ATOM   3777 HG21 VAL F  40      69.560  75.380  83.860  1.00  0.00           H
ATOM   3778 HG22 VAL F  40      68.640  76.280  82.620  1.00  0.00           H
ATOM   3779 HG23 VAL F  40      68.040  74.700  83.080  1.00  0.00           H
ATOM   3780  C   VAL F  40      71.930  74.530  80.500  1.00  0.00           C
ATOM   3781  O   VAL F  40      71.580  74.860  79.350  1.00  0.00           O
ATOM   3782  N   ILE F  41      73.040  73.730  80.660  1.00  0.00           N
ATOM   3783  HN  ILE F  41      73.290  73.570  81.610  1.00  0.00           H
ATOM   3784  CA  ILE F  41      73.830  73.030  79.650  1.00  0.00           C
ATOM   3785  HA  ILE F  41      73.190  72.760  78.830  1.00  0.00           H
ATOM   3786  CB  ILE F  41      75.060  73.860  79.190  1.00  0.00           C
ATOM   3787  HB  ILE F  41      75.560  73.180  78.470  1.00  0.00           H
ATOM   3788  CG2 ILE F  41      74.540  75.160  78.560  1.00  0.00           C
ATOM   3789 HG21 ILE F  41      73.840  74.960  77.720  1.00  0.00           H
ATOM   3790 HG22 ILE F  41      74.060  75.810  79.320  1.00  0.00           H
ATOM   3791 HG23 ILE F  41      75.360  75.760  78.110  1.00  0.00           H
ATOM   3792  CG1 ILE F  41      76.120  74.050  80.400  1.00  0.00           C
ATOM   3793 HG11 ILE F  41      76.670  73.090  80.350  1.00  0.00           H
ATOM   3794 HG12 ILE F  41      75.590  74.170  81.370  1.00  0.00           H
ATOM   3795  CD  ILE F  41      76.980  75.260  80.090  1.00  0.00           C
ATOM   3796  HD1 ILE F  41      77.350  75.430  79.060  1.00  0.00           H
ATOM   3797  HD2 ILE F  41      76.290  76.090  80.350  1.00  0.00           H
ATOM   3798  HD3 ILE F  41      77.760  75.290  80.870  1.00  0.00           H
ATOM   3799  C   ILE F  41      74.260  71.730  80.330  1.00  0.00           C
ATOM   3800  O   ILE F  41      74.220  71.560  81.530  1.00  0.00           O
ATOM   3801  N   ALA F  42      74.740  70.720  79.580  1.00  0.00           N
ATOM   3802  HN  ALA F  42      74.810  70.830  78.590  1.00  0.00           H
ATOM   3803  CA  ALA F  42      75.100  69.390  80.100  1.00  0.00           C
ATOM   3804  HA  ALA F  42      74.670  69.250  81.080  1.00  0.00           H
ATOM   3805  CB  ALA F  42      74.590  68.230  79.260  1.00  0.00           C
ATOM   3806  HB1 ALA F  42      73.480  68.230  79.360  1.00  0.00           H
ATOM   3807  HB2 ALA F  42      74.820  68.350  78.170  1.00  0.00           H
ATOM   3808  HB3 ALA F  42      75.030  67.280  79.610  1.00  0.00           H
ATOM   3809  C   ALA F  42      76.570  69.170  80.370  1.00  0.00           C
ATOM   3810  O   ALA F  42      77.390  69.310  79.510  1.00  0.00           O
ATOM   3811  N   NME F  43      76.980  68.720  81.560  1.00  0.00           N
ATOM   3812  HN  NME F  43      76.340  68.650  82.320  1.00  0.00           H
ATOM   3813  CH3 NME F  43      78.380  68.300  81.910  1.00  0.00           C
ATOM   3814 HH31 NME F  43      78.590  68.290  83.000  1.00  0.00           H
ATOM   3815 HH32 NME F  43      78.620  67.260  81.600  1.00  0.00           H
ATOM   3816 HH33 NME F  43      79.110  68.860  81.300  1.00  0.00           H
ATOM   3817  CH3 ACE G   0     101.790 122.450  64.370  1.00  0.00           C
ATOM   3818 HH31 ACE G   0     102.300 121.820  63.600  1.00  0.00           H
ATOM   3819 HH32 ACE G   0     100.710 122.190  64.330  1.00  0.00           H
ATOM   3820 HH33 ACE G   0     101.870 123.520  64.070  1.00  0.00           H
ATOM   3821  C   ACE G   0     102.410 122.250  65.680  1.00  0.00           C
ATOM   3822  O   ACE G   0     103.090 123.150  66.180  1.00  0.00           O
ATOM   3823  N   ASP G   1     102.190 121.090  66.250  1.00  0.00           N
ATOM   3824  HN  ASP G   1     101.620 120.420  65.770  1.00  0.00           H
ATOM   3825  CA  ASP G   1     102.830 120.600  67.450  1.00  0.00           C
ATOM   3826  HA  ASP G   1     103.030 121.460  68.070  1.00  0.00           H
ATOM   3827  CB  ASP G   1     101.910 119.630  68.210  1.00  0.00           C
ATOM   3828  HB1 ASP G   1     102.400 119.130  69.070  1.00  0.00           H
ATOM   3829  HB2 ASP G   1     101.550 118.810  67.560  1.00  0.00           H
ATOM   3830  CG  ASP G   1     100.800 120.370  68.850  1.00  0.00           C
ATOM   3831  OD1 ASP G   1      99.770 120.640  68.210  1.00  0.00           O
ATOM   3832  OD2 ASP G   1     100.950 120.630  70.060  1.00  0.00           O
ATOM   3833  C   ASP G   1     104.200 119.930  67.240  1.00  0.00           C
ATOM   3834  O   ASP G   1     104.370 118.950  66.520  1.00  0.00           O
ATOM   3835  N   ALA G   2     105.220 120.590  67.820  1.00  0.00           N
ATOM   3836  HN  ALA G   2     105.130 121.540  68.100  1.00  0.00           H
ATOM   3837  CA  ALA G   2     106.560 119.920  68.090  1.00  0.00           C
ATOM   3838  HA  ALA G   2     106.940 119.490  67.180  1.00  0.00           H
ATOM   3839  CB  ALA G   2     107.480 121.060  68.440  1.00  0.00           C
ATOM   3840  HB1 ALA G   2     107.100 121.640  69.310  1.00  0.00           H
ATOM   3841  HB2 ALA G   2     108.500 120.730  68.710  1.00  0.00           H
ATOM   3842  HB3 ALA G   2     107.570 121.780  67.600  1.00  0.00           H
ATOM   3843  C   ALA G   2     106.450 118.930  69.210  1.00  0.00           C
ATOM   3844  O   ALA G   2     107.100 117.880  69.210  1.00  0.00           O
ATOM   3845  N   GLU G   3     105.650 119.200  70.180  1.00  0.00           N
ATOM   3846  HN  GLU G   3     105.410 120.170  70.160  1.00  0.00           H
ATOM   3847  CA  GLU G   3     105.210 118.210  71.120  1.00  0.00           C
ATOM   3848  HA  GLU G   3     106.010 117.820  71.730  1.00  0.00           H
ATOM   3849  CB  GLU G   3     104.210 118.860  72.090  1.00  0.00           C
ATOM   3850  HB1 GLU G   3     103.680 118.180  72.780  1.00  0.00           H
ATOM   3851  HB2 GLU G   3     103.530 119.420  71.400  1.00  0.00           H
ATOM   3852  CG  GLU G   3     104.890 119.920  73.030  1.00  0.00           C
ATOM   3853  HG1 GLU G   3     105.400 120.720  72.430  1.00  0.00           H
ATOM   3854  HG2 GLU G   3     105.640 119.460  73.710  1.00  0.00           H
ATOM   3855  CD  GLU G   3     103.850 120.560  73.870  1.00  0.00           C
ATOM   3856  OE1 GLU G   3     103.620 119.990  74.980  1.00  0.00           O
ATOM   3857  OE2 GLU G   3     103.190 121.500  73.390  1.00  0.00           O
ATOM   3858  C   GLU G   3     104.530 117.050  70.460  1.00  0.00           C
ATOM   3859  O   GLU G   3     103.760 117.130  69.550  1.00  0.00           O
ATOM   3860  N   PHE G   4     104.820 115.810  70.880  1.00  0.00           N
ATOM   3861  HN  PHE G   4     105.470 115.630  71.610  1.00  0.00           H
ATOM   3862  CA  PHE G   4     104.420 114.570  70.270  1.00  0.00           C
ATOM   3863  HA  PHE G   4     104.450 114.710  69.200  1.00  0.00           H
ATOM   3864  CB  PHE G   4     105.460 113.460  70.700  1.00  0.00           C
ATOM   3865  HB1 PHE G   4     105.520 113.370  71.800  1.00  0.00           H
ATOM   3866  HB2 PHE G   4     106.510 113.720  70.420  1.00  0.00           H
ATOM   3867  CG  PHE G   4     105.220 112.080  70.070  1.00  0.00           C
ATOM   3868  CD1 PHE G   4     104.290 111.190  70.610  1.00  0.00           C
ATOM   3869  HD1 PHE G   4     103.740 111.480  71.490  1.00  0.00           H
ATOM   3870  CE1 PHE G   4     104.230 109.870  70.140  1.00  0.00           C
ATOM   3871  HE1 PHE G   4     103.550 109.210  70.660  1.00  0.00           H
ATOM   3872  CZ  PHE G   4     105.140 109.430  69.180  1.00  0.00           C
ATOM   3873  HZ  PHE G   4     105.030 108.470  68.710  1.00  0.00           H
ATOM   3874  CD2 PHE G   4     106.080 111.590  69.050  1.00  0.00           C
ATOM   3875  HD2 PHE G   4     106.920 112.140  68.660  1.00  0.00           H
ATOM   3876  CE2 PHE G   4     105.960 110.320  68.560  1.00  0.00           C
ATOM   3877  HE2 PHE G   4     106.680 110.090  67.800  1.00  0.00           H
ATOM   3878  C   PHE G   4     102.960 114.230  70.650  1.00  0.00           C
ATOM   3879  O   PHE G   4     102.710 114.090  71.820  1.00  0.00           O
ATOM   3880  N   ARG G   5     102.080 113.980  69.710  1.00  0.00           N
ATOM   3881  HN  ARG G   5     102.400 113.930  68.770  1.00  0.00           H
ATOM   3882  CA  ARG G   5     100.650 113.800  69.930  1.00  0.00           C
ATOM   3883  HA  ARG G   5     100.380 113.590  70.950  1.00  0.00           H
ATOM   3884  CB  ARG G   5      99.770 114.970  69.330  1.00  0.00           C
ATOM   3885  HB1 ARG G   5      98.770 114.710  69.750  1.00  0.00           H
ATOM   3886  HB2 ARG G   5      99.760 114.910  68.220  1.00  0.00           H
ATOM   3887  CG  ARG G   5     100.180 116.380  69.840  1.00  0.00           C
ATOM   3888  HG1 ARG G   5      99.570 117.210  69.410  1.00  0.00           H
ATOM   3889  HG2 ARG G   5     101.220 116.580  69.480  1.00  0.00           H
ATOM   3890  CD  ARG G   5     100.260 116.480  71.350  1.00  0.00           C
ATOM   3891  HD1 ARG G   5     101.140 115.950  71.770  1.00  0.00           H
ATOM   3892  HD2 ARG G   5      99.330 115.990  71.720  1.00  0.00           H
ATOM   3893  NE  ARG G   5     100.360 117.930  71.690  1.00  0.00           N
ATOM   3894  HE  ARG G   5     100.490 118.620  70.980  1.00  0.00           H
ATOM   3895  CZ  ARG G   5     100.690 118.490  72.860  1.00  0.00           C
ATOM   3896  NH1 ARG G   5     100.700 117.820  73.980  1.00  0.00           N
ATOM   3897 HH11 ARG G   5     100.490 116.840  73.920  1.00  0.00           H
ATOM   3898 HH12 ARG G   5     100.870 118.130  74.910  1.00  0.00           H
ATOM   3899  NH2 ARG G   5     101.000 119.740  72.950  1.00  0.00           N
ATOM   3900 HH21 ARG G   5     100.890 120.290  72.120  1.00  0.00           H
ATOM   3901 HH22 ARG G   5     101.600 120.130  73.640  1.00  0.00           H
ATOM   3902  C   ARG G   5     100.230 112.470  69.240  1.00  0.00           C
ATOM   3903  O   ARG G   5      99.720 112.460  68.130  1.00  0.00           O
ATOM   3904  N   HIS G   6     100.530 111.310  69.810  1.00  0.00           N
ATOM   3905  HN  HIS G   6     101.000 111.290  70.690  1.00  0.00           H
ATOM   3906  CA  HIS G   6      99.940 110.070  69.370  1.00  0.00           C
ATOM   3907  HA  HIS G   6     100.170 110.010  68.310  1.00  0.00           H
ATOM   3908  CB  HIS G   6     100.540 108.890  70.080  1.00  0.00           C
ATOM   3909  HB1 HIS G   6     101.650 108.900  69.960  1.00  0.00           H
ATOM   3910  HB2 HIS G   6     100.090 107.960  69.660  1.00  0.00           H
ATOM   3911  ND1 HIS G   6     101.170 109.530  72.350  1.00  0.00           N
ATOM   3912  CG  HIS G   6     100.280 108.840  71.590  1.00  0.00           C
ATOM   3913  CE1 HIS G   6     100.840 109.230  73.580  1.00  0.00           C
ATOM   3914  HE1 HIS G   6     101.310 109.790  74.390  1.00  0.00           H
ATOM   3915  NE2 HIS G   6      99.790 108.390  73.630  1.00  0.00           N
ATOM   3916  HE2 HIS G   6      99.310 108.050  74.440  1.00  0.00           H
ATOM   3917  CD2 HIS G   6      99.420 108.150  72.350  1.00  0.00           C
ATOM   3918  HD2 HIS G   6      98.550 107.600  72.000  1.00  0.00           H
ATOM   3919  C   HIS G   6      98.350 109.940  69.530  1.00  0.00           C
ATOM   3920  O   HIS G   6      97.830 109.730  70.620  1.00  0.00           O
ATOM   3921  N   ASP G   7      97.710 110.120  68.340  1.00  0.00           N
ATOM   3922  HN  ASP G   7      98.210 110.420  67.530  1.00  0.00           H
ATOM   3923  CA  ASP G   7      96.260 110.020  68.200  1.00  0.00           C
ATOM   3924  HA  ASP G   7      95.810 110.230  69.160  1.00  0.00           H
ATOM   3925  CB  ASP G   7      95.710 111.110  67.220  1.00  0.00           C
ATOM   3926  HB1 ASP G   7      96.210 112.050  67.520  1.00  0.00           H
ATOM   3927  HB2 ASP G   7      94.620 111.280  67.300  1.00  0.00           H
ATOM   3928  CG  ASP G   7      96.020 110.750  65.700  1.00  0.00           C
ATOM   3929  OD1 ASP G   7      96.960 109.970  65.370  1.00  0.00           O
ATOM   3930  OD2 ASP G   7      95.340 111.290  64.800  1.00  0.00           O
ATOM   3931  C   ASP G   7      95.810 108.600  67.910  1.00  0.00           C
ATOM   3932  O   ASP G   7      94.640 108.260  67.950  1.00  0.00           O
ATOM   3933  N   SER G   8      96.720 107.650  67.520  1.00  0.00           N
ATOM   3934  HN  SER G   8      97.690 107.850  67.490  1.00  0.00           H
ATOM   3935  CA  SER G   8      96.380 106.250  67.380  1.00  0.00           C
ATOM   3936  HA  SER G   8      95.340 106.020  67.580  1.00  0.00           H
ATOM   3937  CB  SER G   8      96.810 105.640  66.060  1.00  0.00           C
ATOM   3938  HB1 SER G   8      97.920 105.530  65.970  1.00  0.00           H
ATOM   3939  HB2 SER G   8      96.340 106.140  65.190  1.00  0.00           H
ATOM   3940  OG  SER G   8      96.280 104.290  65.890  1.00  0.00           O
ATOM   3941  HG1 SER G   8      95.330 104.370  66.010  1.00  0.00           H
ATOM   3942  C   SER G   8      97.280 105.510  68.410  1.00  0.00           C
ATOM   3943  O   SER G   8      98.390 105.910  68.560  1.00  0.00           O
ATOM   3944  N   GLY G   9      96.640 104.680  69.230  1.00  0.00           N
ATOM   3945  HN  GLY G   9      95.700 104.360  69.150  1.00  0.00           H
ATOM   3946  CA  GLY G   9      97.430 103.850  70.210  1.00  0.00           C
ATOM   3947  HA1 GLY G   9      98.370 104.310  70.450  1.00  0.00           H
ATOM   3948  HA2 GLY G   9      96.840 103.680  71.100  1.00  0.00           H
ATOM   3949  C   GLY G   9      97.600 102.440  69.790  1.00  0.00           C
ATOM   3950  O   GLY G   9      97.050 101.940  68.790  1.00  0.00           O
ATOM   3951  N   TYR G  10      98.370 101.670  70.520  1.00  0.00           N
ATOM   3952  HN  TYR G  10      98.820 102.120  71.280  1.00  0.00           H
ATOM   3953  CA  TYR G  10      98.500 100.220  70.430  1.00  0.00           C
ATOM   3954  HA  TYR G  10      98.480 100.010  69.370  1.00  0.00           H
ATOM   3955  CB  TYR G  10      99.850  99.780  71.040  1.00  0.00           C
ATOM   3956  HB1 TYR G  10      99.970 100.070  72.110  1.00  0.00           H
ATOM   3957  HB2 TYR G  10     100.690 100.130  70.410  1.00  0.00           H
ATOM   3958  CG  TYR G  10      99.960  98.280  70.990  1.00  0.00           C
ATOM   3959  CD1 TYR G  10     100.730  97.720  70.020  1.00  0.00           C
ATOM   3960  HD1 TYR G  10     100.950  98.220  69.090  1.00  0.00           H
ATOM   3961  CE1 TYR G  10     101.060  96.360  70.090  1.00  0.00           C
ATOM   3962  HE1 TYR G  10     101.580  95.850  69.290  1.00  0.00           H
ATOM   3963  CZ  TYR G  10     100.530  95.590  71.140  1.00  0.00           C
ATOM   3964  OH  TYR G  10     100.620  94.200  71.070  1.00  0.00           O
ATOM   3965  HH  TYR G  10     101.260  93.910  70.410  1.00  0.00           H
ATOM   3966  CD2 TYR G  10      99.400  97.490  72.040  1.00  0.00           C
ATOM   3967  HD2 TYR G  10      98.820  98.020  72.780  1.00  0.00           H
ATOM   3968  CE2 TYR G  10      99.680  96.120  72.030  1.00  0.00           C
ATOM   3969  HE2 TYR G  10      99.140  95.450  72.670  1.00  0.00           H
ATOM   3970  C   TYR G  10      97.270  99.520  71.080  1.00  0.00           C
ATOM   3971  O   TYR G  10      97.100  99.880  72.230  1.00  0.00           O
ATOM   3972  N   GLU G  11      96.490  98.620  70.470  1.00  0.00           N
ATOM   3973  HN  GLU G  11      96.750  98.280  69.560  1.00  0.00           H
ATOM   3974  CA  GLU G  11      95.490  97.830  71.140  1.00  0.00           C
ATOM   3975  HA  GLU G  11      94.870  98.600  71.570  1.00  0.00           H
ATOM   3976  CB  GLU G  11      94.550  97.090  70.140  1.00  0.00           C
ATOM   3977  HB1 GLU G  11      93.860  96.460  70.740  1.00  0.00           H
ATOM   3978  HB2 GLU G  11      95.070  96.410  69.420  1.00  0.00           H
ATOM   3979  CG  GLU G  11      93.680  98.170  69.380  1.00  0.00           C
ATOM   3980  HG1 GLU G  11      94.200  98.860  68.680  1.00  0.00           H
ATOM   3981  HG2 GLU G  11      93.140  98.720  70.170  1.00  0.00           H
ATOM   3982  CD  GLU G  11      92.770  97.300  68.510  1.00  0.00           C
ATOM   3983  OE1 GLU G  11      91.540  97.390  68.590  1.00  0.00           O
ATOM   3984  OE2 GLU G  11      93.200  96.450  67.720  1.00  0.00           O
ATOM   3985  C   GLU G  11      96.000  96.970  72.280  1.00  0.00           C
ATOM   3986  O   GLU G  11      96.600  95.910  72.030  1.00  0.00           O
ATOM   3987  N   VAL G  12      95.750  97.250  73.570  1.00  0.00           N
ATOM   3988  HN  VAL G  12      95.220  98.060  73.790  1.00  0.00           H
ATOM   3989  CA  VAL G  12      96.160  96.460  74.720  1.00  0.00           C
ATOM   3990  HA  VAL G  12      97.180  96.200  74.490  1.00  0.00           H
ATOM   3991  CB  VAL G  12      96.240  97.250  76.000  1.00  0.00           C
ATOM   3992  HB  VAL G  12      96.560  96.580  76.830  1.00  0.00           H
ATOM   3993  CG1 VAL G  12      97.380  98.330  75.880  1.00  0.00           C
ATOM   3994 HG11 VAL G  12      97.240  99.090  76.680  1.00  0.00           H
ATOM   3995 HG12 VAL G  12      98.370  97.820  75.900  1.00  0.00           H
ATOM   3996 HG13 VAL G  12      97.190  98.850  74.920  1.00  0.00           H
ATOM   3997  CG2 VAL G  12      94.860  97.920  76.260  1.00  0.00           C
ATOM   3998 HG21 VAL G  12      94.390  98.320  75.330  1.00  0.00           H
ATOM   3999 HG22 VAL G  12      94.300  97.100  76.760  1.00  0.00           H
ATOM   4000 HG23 VAL G  12      95.020  98.720  77.020  1.00  0.00           H
ATOM   4001  C   VAL G  12      95.320  95.110  74.800  1.00  0.00           C
ATOM   4002  O   VAL G  12      94.160  95.020  74.360  1.00  0.00           O
ATOM   4003  N   HIS G  13      95.960  94.020  75.240  1.00  0.00           N
ATOM   4004  HN  HIS G  13      96.900  93.930  75.560  1.00  0.00           H
ATOM   4005  CA  HIS G  13      95.280  92.760  75.090  1.00  0.00           C
ATOM   4006  HA  HIS G  13      94.220  92.830  75.300  1.00  0.00           H
ATOM   4007  CB  HIS G  13      95.490  92.110  73.680  1.00  0.00           C
ATOM   4008  HB1 HIS G  13      95.170  92.910  72.970  1.00  0.00           H
ATOM   4009  HB2 HIS G  13      94.780  91.290  73.460  1.00  0.00           H
ATOM   4010  ND1 HIS G  13      97.280  90.330  73.200  1.00  0.00           N
ATOM   4011  CG  HIS G  13      96.920  91.650  73.360  1.00  0.00           C
ATOM   4012  CE1 HIS G  13      98.430  90.360  72.620  1.00  0.00           C
ATOM   4013  HE1 HIS G  13      98.940  89.490  72.210  1.00  0.00           H
ATOM   4014  NE2 HIS G  13      98.800  91.570  72.330  1.00  0.00           N
ATOM   4015  HE2 HIS G  13      99.380  91.970  71.610  1.00  0.00           H
ATOM   4016  CD2 HIS G  13      97.850  92.440  72.800  1.00  0.00           C
ATOM   4017  HD2 HIS G  13      97.740  93.510  72.640  1.00  0.00           H
ATOM   4018  C   HIS G  13      95.860  91.780  76.110  1.00  0.00           C
ATOM   4019  O   HIS G  13      95.760  90.560  76.050  1.00  0.00           O
ATOM   4020  N   HIS G  14      96.540  92.370  77.070  1.00  0.00           N
ATOM   4021  HN  HIS G  14      96.430  93.350  77.210  1.00  0.00           H
ATOM   4022  CA  HIS G  14      97.500  91.720  77.980  1.00  0.00           C
ATOM   4023  HA  HIS G  14      97.970  90.910  77.420  1.00  0.00           H
ATOM   4024  CB  HIS G  14      98.550  92.760  78.490  1.00  0.00           C
ATOM   4025  HB1 HIS G  14      99.210  92.310  79.260  1.00  0.00           H
ATOM   4026  HB2 HIS G  14      98.050  93.520  79.130  1.00  0.00           H
ATOM   4027  ND1 HIS G  14      98.900  94.300  76.510  1.00  0.00           N
ATOM   4028  CG  HIS G  14      99.400  93.260  77.400  1.00  0.00           C
ATOM   4029  CE1 HIS G  14      99.850  94.540  75.640  1.00  0.00           C
ATOM   4030  HE1 HIS G  14      99.780  95.160  74.740  1.00  0.00           H
ATOM   4031  NE2 HIS G  14     100.880  93.750  75.870  1.00  0.00           N
ATOM   4032  HE2 HIS G  14     101.790  93.830  75.450  1.00  0.00           H
ATOM   4033  CD2 HIS G  14     100.640  92.980  76.980  1.00  0.00           C
ATOM   4034  HD2 HIS G  14     101.340  92.210  77.300  1.00  0.00           H
ATOM   4035  C   HIS G  14      96.780  91.060  79.060  1.00  0.00           C
ATOM   4036  O   HIS G  14      97.330  90.070  79.510  1.00  0.00           O
ATOM   4037  N   GLN G  15      95.560  91.440  79.480  1.00  0.00           N
ATOM   4038  HN  GLN G  15      95.240  92.300  79.110  1.00  0.00           H
ATOM   4039  CA  GLN G  15      94.880  90.800  80.590  1.00  0.00           C
ATOM   4040  HA  GLN G  15      95.500  90.090  81.130  1.00  0.00           H
ATOM   4041  CB  GLN G  15      94.300  91.790  81.550  1.00  0.00           C
ATOM   4042  HB1 GLN G  15      93.800  91.170  82.330  1.00  0.00           H
ATOM   4043  HB2 GLN G  15      93.560  92.470  81.070  1.00  0.00           H
ATOM   4044  CG  GLN G  15      95.400  92.680  82.220  1.00  0.00           C
ATOM   4045  HG1 GLN G  15      96.020  93.240  81.490  1.00  0.00           H
ATOM   4046  HG2 GLN G  15      96.050  92.020  82.830  1.00  0.00           H
ATOM   4047  CD  GLN G  15      94.730  93.860  83.040  1.00  0.00           C
ATOM   4048  OE1 GLN G  15      93.920  94.600  82.560  1.00  0.00           O
ATOM   4049  NE2 GLN G  15      94.890  93.850  84.360  1.00  0.00           N
ATOM   4050 HE21 GLN G  15      95.370  93.100  84.800  1.00  0.00           H
ATOM   4051 HE22 GLN G  15      94.320  94.480  84.880  1.00  0.00           H
ATOM   4052  C   GLN G  15      93.700  90.090  79.930  1.00  0.00           C
ATOM   4053  O   GLN G  15      92.580  90.650  79.650  1.00  0.00           O
ATOM   4054  N   LYS G  16      93.770  88.770  79.860  1.00  0.00           N
ATOM   4055  HN  LYS G  16      94.610  88.280  80.080  1.00  0.00           H
ATOM   4056  CA  LYS G  16      92.720  88.020  79.320  1.00  0.00           C
ATOM   4057  HA  LYS G  16      91.750  88.490  79.460  1.00  0.00           H
ATOM   4058  CB  LYS G  16      92.810  87.940  77.720  1.00  0.00           C
ATOM   4059  HB1 LYS G  16      92.470  88.940  77.360  1.00  0.00           H
ATOM   4060  HB2 LYS G  16      92.100  87.190  77.310  1.00  0.00           H
ATOM   4061  CG  LYS G  16      94.200  87.590  77.150  1.00  0.00           C
ATOM   4062  HG1 LYS G  16      94.550  86.610  77.550  1.00  0.00           H
ATOM   4063  HG2 LYS G  16      95.000  88.320  77.390  1.00  0.00           H
ATOM   4064  CD  LYS G  16      94.320  87.690  75.620  1.00  0.00           C
ATOM   4065  HD1 LYS G  16      93.460  87.110  75.220  1.00  0.00           H
ATOM   4066  HD2 LYS G  16      94.120  88.700  75.200  1.00  0.00           H
ATOM   4067  CE  LYS G  16      95.650  87.090  74.970  1.00  0.00           C
ATOM   4068  HE1 LYS G  16      95.570  87.050  73.860  1.00  0.00           H
ATOM   4069  HE2 LYS G  16      95.770  86.060  75.360  1.00  0.00           H
ATOM   4070  NZ  LYS G  16      96.820  87.940  75.130  1.00  0.00           N
ATOM   4071  HZ1 LYS G  16      97.610  87.530  74.590  1.00  0.00           H
ATOM   4072  HZ2 LYS G  16      96.590  88.870  74.750  1.00  0.00           H
ATOM   4073  HZ3 LYS G  16      97.110  88.160  76.110  1.00  0.00           H
ATOM   4074  C   LYS G  16      92.670  86.620  79.890  1.00  0.00           C
ATOM   4075  O   LYS G  16      93.690  86.060  80.400  1.00  0.00           O
ATOM   4076  N   LEU G  17      91.590  85.950  79.640  1.00  0.00           N
ATOM   4077  HN  LEU G  17      90.790  86.420  79.280  1.00  0.00           H
ATOM   4078  CA  LEU G  17      91.370  84.530  79.960  1.00  0.00           C
ATOM   4079  HA  LEU G  17      92.220  84.080  80.450  1.00  0.00           H
ATOM   4080  CB  LEU G  17      90.180  84.370  80.920  1.00  0.00           C
ATOM   4081  HB1 LEU G  17      90.260  83.300  81.200  1.00  0.00           H
ATOM   4082  HB2 LEU G  17      89.290  84.700  80.350  1.00  0.00           H
ATOM   4083  CG  LEU G  17      90.180  84.980  82.300  1.00  0.00           C
ATOM   4084  HG  LEU G  17      91.210  84.830  82.700  1.00  0.00           H
ATOM   4085  CD1 LEU G  17      89.910  86.540  82.350  1.00  0.00           C
ATOM   4086 HD11 LEU G  17      90.470  87.180  81.640  1.00  0.00           H
ATOM   4087 HD12 LEU G  17      88.810  86.670  82.220  1.00  0.00           H
ATOM   4088 HD13 LEU G  17      90.250  86.980  83.310  1.00  0.00           H
ATOM   4089  CD2 LEU G  17      89.160  84.300  83.230  1.00  0.00           C
ATOM   4090 HD21 LEU G  17      89.200  84.730  84.250  1.00  0.00           H
ATOM   4091 HD22 LEU G  17      88.140  84.470  82.830  1.00  0.00           H
ATOM   4092 HD23 LEU G  17      89.390  83.210  83.230  1.00  0.00           H
ATOM   4093  C   LEU G  17      91.290  83.750  78.600  1.00  0.00           C
ATOM   4094  O   LEU G  17      90.610  84.040  77.670  1.00  0.00           O
ATOM   4095  N   VAL G  18      91.920  82.630  78.570  1.00  0.00           N
ATOM   4096  HN  VAL G  18      92.370  82.280  79.380  1.00  0.00           H
ATOM   4097  CA  VAL G  18      92.060  81.900  77.340  1.00  0.00           C
ATOM   4098  HA  VAL G  18      91.570  82.400  76.520  1.00  0.00           H
ATOM   4099  CB  VAL G  18      93.560  81.680  77.060  1.00  0.00           C
ATOM   4100  HB  VAL G  18      94.000  80.940  77.760  1.00  0.00           H
ATOM   4101  CG1 VAL G  18      93.800  81.020  75.660  1.00  0.00           C
ATOM   4102 HG11 VAL G  18      94.630  81.460  75.070  1.00  0.00           H
ATOM   4103 HG12 VAL G  18      94.160  79.970  75.770  1.00  0.00           H
ATOM   4104 HG13 VAL G  18      92.920  81.110  74.990  1.00  0.00           H
ATOM   4105  CG2 VAL G  18      94.430  83.040  77.250  1.00  0.00           C
ATOM   4106 HG21 VAL G  18      95.400  82.860  76.730  1.00  0.00           H
ATOM   4107 HG22 VAL G  18      93.870  83.910  76.850  1.00  0.00           H
ATOM   4108 HG23 VAL G  18      94.730  83.160  78.310  1.00  0.00           H
ATOM   4109  C   VAL G  18      91.440  80.520  77.510  1.00  0.00           C
ATOM   4110  O   VAL G  18      91.840  79.660  78.260  1.00  0.00           O
ATOM   4111  N   PHE G  19      90.450  80.240  76.740  1.00  0.00           N
ATOM   4112  HN  PHE G  19      90.000  80.980  76.250  1.00  0.00           H
ATOM   4113  CA  PHE G  19      89.760  78.960  76.640  1.00  0.00           C
ATOM   4114  HA  PHE G  19      90.190  78.210  77.280  1.00  0.00           H
ATOM   4115  CB  PHE G  19      88.250  79.160  77.100  1.00  0.00           C
ATOM   4116  HB1 PHE G  19      87.870  79.960  76.430  1.00  0.00           H
ATOM   4117  HB2 PHE G  19      88.180  79.490  78.160  1.00  0.00           H
ATOM   4118  CG  PHE G  19      87.420  77.870  77.010  1.00  0.00           C
ATOM   4119  CD1 PHE G  19      86.600  77.430  75.910  1.00  0.00           C
ATOM   4120  HD1 PHE G  19      86.480  78.040  75.030  1.00  0.00           H
ATOM   4121  CE1 PHE G  19      86.210  76.070  75.890  1.00  0.00           C
ATOM   4122  HE1 PHE G  19      85.810  75.700  74.960  1.00  0.00           H
ATOM   4123  CZ  PHE G  19      86.500  75.260  76.970  1.00  0.00           C
ATOM   4124  HZ  PHE G  19      86.160  74.240  77.070  1.00  0.00           H
ATOM   4125  CD2 PHE G  19      87.500  77.080  78.170  1.00  0.00           C
ATOM   4126  HD2 PHE G  19      88.200  77.290  78.960  1.00  0.00           H
ATOM   4127  CE2 PHE G  19      87.100  75.790  78.140  1.00  0.00           C
ATOM   4128  HE2 PHE G  19      87.150  75.160  79.020  1.00  0.00           H
ATOM   4129  C   PHE G  19      89.920  78.380  75.200  1.00  0.00           C
ATOM   4130  O   PHE G  19      89.590  77.200  74.990  1.00  0.00           O
ATOM   4131  N   PHE G  20      90.540  79.160  74.280  1.00  0.00           N
ATOM   4132  HN  PHE G  20      90.770  80.120  74.410  1.00  0.00           H
ATOM   4133  CA  PHE G  20      90.780  78.730  72.950  1.00  0.00           C
ATOM   4134  HA  PHE G  20      90.100  77.940  72.690  1.00  0.00           H
ATOM   4135  CB  PHE G  20      90.810  79.920  71.920  1.00  0.00           C
ATOM   4136  HB1 PHE G  20      91.800  80.370  72.130  1.00  0.00           H
ATOM   4137  HB2 PHE G  20      89.940  80.550  72.230  1.00  0.00           H
ATOM   4138  CG  PHE G  20      90.640  79.520  70.520  1.00  0.00           C
ATOM   4139  CD1 PHE G  20      89.640  78.610  70.120  1.00  0.00           C
ATOM   4140  HD1 PHE G  20      88.860  78.310  70.800  1.00  0.00           H
ATOM   4141  CE1 PHE G  20      89.740  78.120  68.830  1.00  0.00           C
ATOM   4142  HE1 PHE G  20      89.080  77.340  68.480  1.00  0.00           H
ATOM   4143  CZ  PHE G  20      90.530  78.670  67.820  1.00  0.00           C
ATOM   4144  HZ  PHE G  20      90.580  78.230  66.840  1.00  0.00           H
ATOM   4145  CD2 PHE G  20      91.600  79.950  69.600  1.00  0.00           C
ATOM   4146  HD2 PHE G  20      92.320  80.660  69.980  1.00  0.00           H
ATOM   4147  CE2 PHE G  20      91.500  79.650  68.180  1.00  0.00           C
ATOM   4148  HE2 PHE G  20      92.240  79.990  67.460  1.00  0.00           H
ATOM   4149  C   PHE G  20      92.180  77.900  73.010  1.00  0.00           C
ATOM   4150  O   PHE G  20      93.070  78.240  73.760  1.00  0.00           O
ATOM   4151  N   ALA G  21      92.310  76.920  72.090  1.00  0.00           N
ATOM   4152  HN  ALA G  21      91.460  76.740  71.600  1.00  0.00           H
ATOM   4153  CA  ALA G  21      93.470  76.150  71.720  1.00  0.00           C
ATOM   4154  HA  ALA G  21      94.390  76.710  71.810  1.00  0.00           H
ATOM   4155  CB  ALA G  21      93.840  74.990  72.630  1.00  0.00           C
ATOM   4156  HB1 ALA G  21      94.750  74.470  72.280  1.00  0.00           H
ATOM   4157  HB2 ALA G  21      94.060  75.400  73.640  1.00  0.00           H
ATOM   4158  HB3 ALA G  21      93.020  74.250  72.740  1.00  0.00           H
ATOM   4159  C   ALA G  21      93.230  75.650  70.280  1.00  0.00           C
ATOM   4160  O   ALA G  21      92.060  75.550  69.870  1.00  0.00           O
ATOM   4161  N   GLU G  22      94.320  75.330  69.560  1.00  0.00           N
ATOM   4162  HN  GLU G  22      95.210  75.440  69.990  1.00  0.00           H
ATOM   4163  CA  GLU G  22      94.020  74.850  68.200  1.00  0.00           C
ATOM   4164  HA  GLU G  22      93.210  75.440  67.790  1.00  0.00           H
ATOM   4165  CB  GLU G  22      95.170  74.950  67.200  1.00  0.00           C
ATOM   4166  HB1 GLU G  22      94.820  74.580  66.210  1.00  0.00           H
ATOM   4167  HB2 GLU G  22      96.010  74.280  67.490  1.00  0.00           H
ATOM   4168  CG  GLU G  22      95.760  76.370  67.030  1.00  0.00           C
ATOM   4169  HG1 GLU G  22      96.240  76.720  67.970  1.00  0.00           H
ATOM   4170  HG2 GLU G  22      94.960  77.130  66.880  1.00  0.00           H
ATOM   4171  CD  GLU G  22      96.820  76.550  65.910  1.00  0.00           C
ATOM   4172  OE1 GLU G  22      98.030  76.660  66.280  1.00  0.00           O
ATOM   4173  OE2 GLU G  22      96.380  76.590  64.690  1.00  0.00           O
ATOM   4174  C   GLU G  22      93.530  73.460  68.270  1.00  0.00           C
ATOM   4175  O   GLU G  22      94.020  72.710  69.100  1.00  0.00           O
ATOM   4176  N   ASP G  23      92.600  73.070  67.390  1.00  0.00           N
ATOM   4177  HN  ASP G  23      92.380  73.660  66.610  1.00  0.00           H
ATOM   4178  CA  ASP G  23      92.240  71.720  67.150  1.00  0.00           C
ATOM   4179  HA  ASP G  23      91.480  71.780  66.390  1.00  0.00           H
ATOM   4180  CB  ASP G  23      93.440  70.910  66.490  1.00  0.00           C
ATOM   4181  HB1 ASP G  23      92.890  70.000  66.190  1.00  0.00           H
ATOM   4182  HB2 ASP G  23      94.350  70.670  67.080  1.00  0.00           H
ATOM   4183  CG  ASP G  23      93.860  71.430  65.130  1.00  0.00           C
ATOM   4184  OD1 ASP G  23      93.030  71.760  64.230  1.00  0.00           O
ATOM   4185  OD2 ASP G  23      95.120  71.520  65.000  1.00  0.00           O
ATOM   4186  C   ASP G  23      91.460  70.950  68.200  1.00  0.00           C
ATOM   4187  O   ASP G  23      91.270  69.680  67.970  1.00  0.00           O
ATOM   4188  N   VAL G  24      90.990  71.660  69.260  1.00  0.00           N
ATOM   4189  HN  VAL G  24      91.240  72.630  69.330  1.00  0.00           H
ATOM   4190  CA  VAL G  24      90.280  71.010  70.400  1.00  0.00           C
ATOM   4191  HA  VAL G  24      90.660  70.000  70.490  1.00  0.00           H
ATOM   4192  CB  VAL G  24      90.440  71.640  71.700  1.00  0.00           C
ATOM   4193  HB  VAL G  24      89.890  71.090  72.490  1.00  0.00           H
ATOM   4194  CG1 VAL G  24      91.930  71.610  72.080  1.00  0.00           C
ATOM   4195 HG11 VAL G  24      92.510  72.310  71.450  1.00  0.00           H
ATOM   4196 HG12 VAL G  24      92.170  71.870  73.140  1.00  0.00           H
ATOM   4197 HG13 VAL G  24      92.450  70.650  71.870  1.00  0.00           H
ATOM   4198  CG2 VAL G  24      89.940  73.090  71.810  1.00  0.00           C
ATOM   4199 HG21 VAL G  24      90.240  73.410  72.830  1.00  0.00           H
ATOM   4200 HG22 VAL G  24      90.580  73.720  71.160  1.00  0.00           H
ATOM   4201 HG23 VAL G  24      88.890  73.310  71.510  1.00  0.00           H
ATOM   4202  C   VAL G  24      88.830  70.850  70.040  1.00  0.00           C
ATOM   4203  O   VAL G  24      88.090  70.070  70.630  1.00  0.00           O
ATOM   4204  N   GLY G  25      88.300  71.610  69.030  1.00  0.00           N
ATOM   4205  HN  GLY G  25      88.970  72.200  68.600  1.00  0.00           H
ATOM   4206  CA  GLY G  25      86.900  71.650  68.590  1.00  0.00           C
ATOM   4207  HA1 GLY G  25      86.830  72.400  67.820  1.00  0.00           H
ATOM   4208  HA2 GLY G  25      86.500  70.760  68.150  1.00  0.00           H
ATOM   4209  C   GLY G  25      85.890  72.030  69.580  1.00  0.00           C
ATOM   4210  O   GLY G  25      86.280  72.580  70.580  1.00  0.00           O
ATOM   4211  N   SER G  26      84.630  71.700  69.370  1.00  0.00           N
ATOM   4212  HN  SER G  26      84.420  71.210  68.530  1.00  0.00           H
ATOM   4213  CA  SER G  26      83.450  72.180  70.090  1.00  0.00           C
ATOM   4214  HA  SER G  26      83.620  73.250  70.080  1.00  0.00           H
ATOM   4215  CB  SER G  26      82.250  71.780  69.230  1.00  0.00           C
ATOM   4216  HB1 SER G  26      81.280  71.840  69.780  1.00  0.00           H
ATOM   4217  HB2 SER G  26      82.440  70.740  68.890  1.00  0.00           H
ATOM   4218  OG  SER G  26      82.140  72.640  68.100  1.00  0.00           O
ATOM   4219  HG1 SER G  26      81.700  72.030  67.500  1.00  0.00           H
ATOM   4220  C   SER G  26      83.300  71.630  71.440  1.00  0.00           C
ATOM   4221  O   SER G  26      82.440  70.780  71.620  1.00  0.00           O
ATOM   4222  N   ASN G  27      84.080  72.020  72.460  1.00  0.00           N
ATOM   4223  HN  ASN G  27      84.820  72.650  72.220  1.00  0.00           H
ATOM   4224  CA  ASN G  27      83.900  71.680  73.880  1.00  0.00           C
ATOM   4225  HA  ASN G  27      84.140  70.630  73.960  1.00  0.00           H
ATOM   4226  CB  ASN G  27      84.870  72.600  74.650  1.00  0.00           C
ATOM   4227  HB1 ASN G  27      84.900  72.280  75.710  1.00  0.00           H
ATOM   4228  HB2 ASN G  27      84.660  73.680  74.550  1.00  0.00           H
ATOM   4229  CG  ASN G  27      86.300  72.380  74.120  1.00  0.00           C
ATOM   4230  OD1 ASN G  27      86.950  73.380  73.760  1.00  0.00           O
ATOM   4231  ND2 ASN G  27      86.880  71.160  74.210  1.00  0.00           N
ATOM   4232 HD21 ASN G  27      86.300  70.340  74.250  1.00  0.00           H
ATOM   4233 HD22 ASN G  27      87.830  71.030  73.920  1.00  0.00           H
ATOM   4234  C   ASN G  27      82.450  71.940  74.500  1.00  0.00           C
ATOM   4235  O   ASN G  27      81.830  72.920  74.130  1.00  0.00           O
ATOM   4236  N   LYS G  28      81.920  70.990  75.350  1.00  0.00           N
ATOM   4237  HN  LYS G  28      82.500  70.230  75.650  1.00  0.00           H
ATOM   4238  CA  LYS G  28      80.560  70.870  75.740  1.00  0.00           C
ATOM   4239  HA  LYS G  28      80.110  71.760  75.330  1.00  0.00           H
ATOM   4240  CB  LYS G  28      79.920  69.610  75.130  1.00  0.00           C
ATOM   4241  HB1 LYS G  28      78.810  69.590  75.170  1.00  0.00           H
ATOM   4242  HB2 LYS G  28      80.340  68.750  75.700  1.00  0.00           H
ATOM   4243  CG  LYS G  28      80.110  69.230  73.660  1.00  0.00           C
ATOM   4244  HG1 LYS G  28      79.550  68.280  73.500  1.00  0.00           H
ATOM   4245  HG2 LYS G  28      81.170  69.000  73.430  1.00  0.00           H
ATOM   4246  CD  LYS G  28      79.660  70.310  72.610  1.00  0.00           C
ATOM   4247  HD1 LYS G  28      80.240  71.240  72.800  1.00  0.00           H
ATOM   4248  HD2 LYS G  28      80.020  69.920  71.630  1.00  0.00           H
ATOM   4249  CE  LYS G  28      78.160  70.610  72.560  1.00  0.00           C
ATOM   4250  HE1 LYS G  28      77.840  70.830  73.600  1.00  0.00           H
ATOM   4251  HE2 LYS G  28      77.570  69.790  72.090  1.00  0.00           H
ATOM   4252  NZ  LYS G  28      77.890  71.720  71.580  1.00  0.00           N
ATOM   4253  HZ1 LYS G  28      78.130  71.370  70.630  1.00  0.00           H
ATOM   4254  HZ2 LYS G  28      76.860  71.830  71.530  1.00  0.00           H
ATOM   4255  HZ3 LYS G  28      78.370  72.610  71.800  1.00  0.00           H
ATOM   4256  C   LYS G  28      80.190  71.030  77.170  1.00  0.00           C
ATOM   4257  O   LYS G  28      80.590  70.210  78.010  1.00  0.00           O
ATOM   4258  N   GLY G  29      79.390  72.080  77.500  1.00  0.00           N
ATOM   4259  HN  GLY G  29      79.050  72.790  76.890  1.00  0.00           H
ATOM   4260  CA  GLY G  29      79.120  72.460  78.910  1.00  0.00           C
ATOM   4261  HA1 GLY G  29      78.100  72.810  79.020  1.00  0.00           H
ATOM   4262  HA2 GLY G  29      79.410  71.710  79.630  1.00  0.00           H
ATOM   4263  C   GLY G  29      80.050  73.610  79.300  1.00  0.00           C
ATOM   4264  O   GLY G  29      80.340  73.750  80.470  1.00  0.00           O
ATOM   4265  N   ALA G  30      80.520  74.420  78.330  1.00  0.00           N
ATOM   4266  HN  ALA G  30      80.210  74.260  77.390  1.00  0.00           H
ATOM   4267  CA  ALA G  30      81.490  75.460  78.640  1.00  0.00           C
ATOM   4268  HA  ALA G  30      82.060  75.240  79.540  1.00  0.00           H
ATOM   4269  CB  ALA G  30      82.480  75.670  77.460  1.00  0.00           C
ATOM   4270  HB1 ALA G  30      82.980  76.650  77.540  1.00  0.00           H
ATOM   4271  HB2 ALA G  30      83.290  74.920  77.450  1.00  0.00           H
ATOM   4272  HB3 ALA G  30      81.840  75.660  76.550  1.00  0.00           H
ATOM   4273  C   ALA G  30      80.940  76.840  79.010  1.00  0.00           C
ATOM   4274  O   ALA G  30      80.290  77.430  78.200  1.00  0.00           O
ATOM   4275  N   ILE G  31      81.250  77.380  80.230  1.00  0.00           N
ATOM   4276  HN  ILE G  31      81.760  76.760  80.820  1.00  0.00           H
ATOM   4277  CA  ILE G  31      80.980  78.770  80.630  1.00  0.00           C
ATOM   4278  HA  ILE G  31      80.420  79.400  79.950  1.00  0.00           H
ATOM   4279  CB  ILE G  31      80.190  78.960  81.920  1.00  0.00           C
ATOM   4280  HB  ILE G  31      80.680  78.340  82.700  1.00  0.00           H
ATOM   4281  CG2 ILE G  31      80.090  80.450  82.350  1.00  0.00           C
ATOM   4282 HG21 ILE G  31      79.350  80.560  83.180  1.00  0.00           H
ATOM   4283 HG22 ILE G  31      81.070  80.740  82.790  1.00  0.00           H
ATOM   4284 HG23 ILE G  31      79.890  81.110  81.480  1.00  0.00           H
ATOM   4285  CG1 ILE G  31      78.790  78.400  81.810  1.00  0.00           C
ATOM   4286 HG11 ILE G  31      78.250  78.260  82.770  1.00  0.00           H
ATOM   4287 HG12 ILE G  31      78.900  77.370  81.400  1.00  0.00           H
ATOM   4288  CD  ILE G  31      77.970  79.140  80.820  1.00  0.00           C
ATOM   4289  HD1 ILE G  31      77.010  78.600  80.610  1.00  0.00           H
ATOM   4290  HD2 ILE G  31      77.680  80.180  81.050  1.00  0.00           H
ATOM   4291  HD3 ILE G  31      78.500  79.200  79.840  1.00  0.00           H
ATOM   4292  C   ILE G  31      82.330  79.560  80.820  1.00  0.00           C
ATOM   4293  O   ILE G  31      83.320  78.950  81.300  1.00  0.00           O
ATOM   4294  N   ILE G  32      82.470  80.810  80.450  1.00  0.00           N
ATOM   4295  HN  ILE G  32      81.750  81.250  79.910  1.00  0.00           H
ATOM   4296  CA  ILE G  32      83.700  81.620  80.720  1.00  0.00           C
ATOM   4297  HA  ILE G  32      84.220  81.160  81.550  1.00  0.00           H
ATOM   4298  CB  ILE G  32      84.580  81.730  79.500  1.00  0.00           C
ATOM   4299  HB  ILE G  32      84.850  80.670  79.300  1.00  0.00           H
ATOM   4300  CG2 ILE G  32      83.850  82.050  78.180  1.00  0.00           C
ATOM   4301 HG21 ILE G  32      84.600  81.960  77.360  1.00  0.00           H
ATOM   4302 HG22 ILE G  32      82.990  81.370  78.000  1.00  0.00           H
ATOM   4303 HG23 ILE G  32      83.510  83.110  78.250  1.00  0.00           H
ATOM   4304  CG1 ILE G  32      85.870  82.610  79.780  1.00  0.00           C
ATOM   4305 HG11 ILE G  32      86.260  82.560  80.820  1.00  0.00           H
ATOM   4306 HG12 ILE G  32      85.550  83.670  79.670  1.00  0.00           H
ATOM   4307  CD  ILE G  32      87.070  82.280  78.830  1.00  0.00           C
ATOM   4308  HD1 ILE G  32      86.760  82.040  77.790  1.00  0.00           H
ATOM   4309  HD2 ILE G  32      87.710  83.180  78.730  1.00  0.00           H
ATOM   4310  HD3 ILE G  32      87.680  81.420  79.190  1.00  0.00           H
ATOM   4311  C   ILE G  32      83.210  83.010  81.090  1.00  0.00           C
ATOM   4312  O   ILE G  32      82.220  83.420  80.550  1.00  0.00           O
ATOM   4313  N   GLY G  33      83.880  83.730  81.960  1.00  0.00           N
ATOM   4314  HN  GLY G  33      84.590  83.270  82.480  1.00  0.00           H
ATOM   4315  CA  GLY G  33      83.620  85.090  82.330  1.00  0.00           C
ATOM   4316  HA1 GLY G  33      83.720  85.610  81.390  1.00  0.00           H
ATOM   4317  HA2 GLY G  33      82.620  85.150  82.740  1.00  0.00           H
ATOM   4318  C   GLY G  33      84.580  85.660  83.260  1.00  0.00           C
ATOM   4319  O   GLY G  33      85.600  85.020  83.510  1.00  0.00           O
ATOM   4320  N   LEU G  34      84.220  86.780  83.950  1.00  0.00           N
ATOM   4321  HN  LEU G  34      83.370  87.260  83.730  1.00  0.00           H
ATOM   4322  CA  LEU G  34      85.100  87.370  84.970  1.00  0.00           C
ATOM   4323  HA  LEU G  34      86.110  86.980  84.890  1.00  0.00           H
ATOM   4324  CB  LEU G  34      85.180  88.910  84.890  1.00  0.00           C
ATOM   4325  HB1 LEU G  34      85.660  89.220  85.830  1.00  0.00           H
ATOM   4326  HB2 LEU G  34      84.160  89.350  84.820  1.00  0.00           H
ATOM   4327  CG  LEU G  34      86.140  89.480  83.910  1.00  0.00           C
ATOM   4328  HG  LEU G  34      87.170  89.110  84.110  1.00  0.00           H
ATOM   4329  CD1 LEU G  34      85.740  89.210  82.510  1.00  0.00           C
ATOM   4330 HD11 LEU G  34      85.570  88.150  82.250  1.00  0.00           H
ATOM   4331 HD12 LEU G  34      84.860  89.790  82.140  1.00  0.00           H
ATOM   4332 HD13 LEU G  34      86.630  89.370  81.860  1.00  0.00           H
ATOM   4333  CD2 LEU G  34      86.290  90.980  84.100  1.00  0.00           C
ATOM   4334 HD21 LEU G  34      86.380  91.120  85.200  1.00  0.00           H
ATOM   4335 HD22 LEU G  34      87.180  91.420  83.610  1.00  0.00           H
ATOM   4336 HD23 LEU G  34      85.380  91.440  83.670  1.00  0.00           H
ATOM   4337  C   LEU G  34      84.720  86.860  86.330  1.00  0.00           C
ATOM   4338  O   LEU G  34      85.610  86.450  87.050  1.00  0.00           O
ATOM   4339  N   MET G  35      83.420  86.880  86.580  1.00  0.00           N
ATOM   4340  HN  MET G  35      82.750  87.310  85.960  1.00  0.00           H
ATOM   4341  CA  MET G  35      82.810  86.480  87.820  1.00  0.00           C
ATOM   4342  HA  MET G  35      83.540  85.830  88.280  1.00  0.00           H
ATOM   4343  CB  MET G  35      82.520  87.690  88.840  1.00  0.00           C
ATOM   4344  HB1 MET G  35      82.320  87.220  89.830  1.00  0.00           H
ATOM   4345  HB2 MET G  35      81.570  88.120  88.460  1.00  0.00           H
ATOM   4346  CG  MET G  35      83.690  88.710  88.960  1.00  0.00           C
ATOM   4347  HG1 MET G  35      83.930  89.230  88.020  1.00  0.00           H
ATOM   4348  HG2 MET G  35      84.560  88.040  89.120  1.00  0.00           H
ATOM   4349  SD  MET G  35      83.570  89.900  90.320  1.00  0.00           S
ATOM   4350  CE  MET G  35      82.030  90.680  89.790  1.00  0.00           C
ATOM   4351  HE1 MET G  35      82.110  91.420  88.970  1.00  0.00           H
ATOM   4352  HE2 MET G  35      81.420  89.930  89.250  1.00  0.00           H
ATOM   4353  HE3 MET G  35      81.430  91.030  90.660  1.00  0.00           H
ATOM   4354  C   MET G  35      81.490  85.690  87.650  1.00  0.00           C
ATOM   4355  O   MET G  35      80.450  86.320  87.530  1.00  0.00           O
ATOM   4356  N   VAL G  36      81.500  84.350  87.590  1.00  0.00           N
ATOM   4357  HN  VAL G  36      82.370  83.890  87.740  1.00  0.00           H
ATOM   4358  CA  VAL G  36      80.490  83.450  87.010  1.00  0.00           C
ATOM   4359  HA  VAL G  36      79.630  84.060  86.780  1.00  0.00           H
ATOM   4360  CB  VAL G  36      80.990  82.700  85.800  1.00  0.00           C
ATOM   4361  HB  VAL G  36      80.420  81.770  85.640  1.00  0.00           H
ATOM   4362  CG1 VAL G  36      81.070  83.640  84.530  1.00  0.00           C
ATOM   4363 HG11 VAL G  36      80.110  84.080  84.220  1.00  0.00           H
ATOM   4364 HG12 VAL G  36      81.700  84.520  84.780  1.00  0.00           H
ATOM   4365 HG13 VAL G  36      81.680  83.250  83.690  1.00  0.00           H
ATOM   4366  CG2 VAL G  36      82.390  82.030  86.080  1.00  0.00           C
ATOM   4367 HG21 VAL G  36      82.450  81.540  87.080  1.00  0.00           H
ATOM   4368 HG22 VAL G  36      82.490  81.200  85.340  1.00  0.00           H
ATOM   4369 HG23 VAL G  36      83.330  82.610  85.960  1.00  0.00           H
ATOM   4370  C   VAL G  36      79.910  82.540  88.030  1.00  0.00           C
ATOM   4371  O   VAL G  36      80.450  82.090  89.070  1.00  0.00           O
ATOM   4372  N   GLY G  37      78.590  82.240  87.820  1.00  0.00           N
ATOM   4373  HN  GLY G  37      78.020  82.530  87.060  1.00  0.00           H
ATOM   4374  CA  GLY G  37      77.760  81.570  88.800  1.00  0.00           C
ATOM   4375  HA1 GLY G  37      78.000  80.520  88.750  1.00  0.00           H
ATOM   4376  HA2 GLY G  37      77.960  82.020  89.760  1.00  0.00           H
ATOM   4377  C   GLY G  37      76.260  81.850  88.510  1.00  0.00           C
ATOM   4378  O   GLY G  37      75.880  82.650  87.720  1.00  0.00           O
ATOM   4379  N   GLY G  38      75.360  81.030  89.130  1.00  0.00           N
ATOM   4380  HN  GLY G  38      75.620  80.440  89.890  1.00  0.00           H
ATOM   4381  CA  GLY G  38      73.930  80.860  88.800  1.00  0.00           C
ATOM   4382  HA1 GLY G  38      73.400  80.550  89.690  1.00  0.00           H
ATOM   4383  HA2 GLY G  38      73.570  81.770  88.330  1.00  0.00           H
ATOM   4384  C   GLY G  38      73.650  79.940  87.670  1.00  0.00           C
ATOM   4385  O   GLY G  38      72.520  79.910  87.150  1.00  0.00           O
ATOM   4386  N   VAL G  39      74.650  79.170  87.240  1.00  0.00           N
ATOM   4387  HN  VAL G  39      75.600  79.370  87.470  1.00  0.00           H
ATOM   4388  CA  VAL G  39      74.570  78.240  86.100  1.00  0.00           C
ATOM   4389  HA  VAL G  39      73.610  78.380  85.610  1.00  0.00           H
ATOM   4390  CB  VAL G  39      75.780  78.390  85.130  1.00  0.00           C
ATOM   4391  HB  VAL G  39      75.570  77.700  84.280  1.00  0.00           H
ATOM   4392  CG1 VAL G  39      75.790  79.730  84.550  1.00  0.00           C
ATOM   4393 HG11 VAL G  39      75.980  80.590  85.220  1.00  0.00           H
ATOM   4394 HG12 VAL G  39      76.550  79.770  83.730  1.00  0.00           H
ATOM   4395 HG13 VAL G  39      74.750  79.910  84.210  1.00  0.00           H
ATOM   4396  CG2 VAL G  39      77.160  78.140  85.840  1.00  0.00           C
ATOM   4397 HG21 VAL G  39      77.390  79.020  86.480  1.00  0.00           H
ATOM   4398 HG22 VAL G  39      77.230  77.130  86.290  1.00  0.00           H
ATOM   4399 HG23 VAL G  39      77.860  78.220  84.980  1.00  0.00           H
ATOM   4400  C   VAL G  39      74.410  76.830  86.440  1.00  0.00           C
ATOM   4401  O   VAL G  39      74.890  76.330  87.470  1.00  0.00           O
ATOM   4402  N   VAL G  40      73.720  76.030  85.630  1.00  0.00           N
ATOM   4403  HN  VAL G  40      73.280  76.410  84.810  1.00  0.00           H
ATOM   4404  CA  VAL G  40      73.590  74.630  85.860  1.00  0.00           C
ATOM   4405  HA  VAL G  40      74.150  74.330  86.730  1.00  0.00           H
ATOM   4406  CB  VAL G  40      72.130  74.360  86.080  1.00  0.00           C
ATOM   4407  HB  VAL G  40      71.660  74.670  85.120  1.00  0.00           H
ATOM   4408  CG1 VAL G  40      71.900  72.850  86.400  1.00  0.00           C
ATOM   4409 HG11 VAL G  40      70.800  72.690  86.360  1.00  0.00           H
ATOM   4410 HG12 VAL G  40      72.320  72.110  85.690  1.00  0.00           H
ATOM   4411 HG13 VAL G  40      72.280  72.660  87.430  1.00  0.00           H
ATOM   4412  CG2 VAL G  40      71.550  75.190  87.240  1.00  0.00           C
ATOM   4413 HG21 VAL G  40      72.220  75.080  88.120  1.00  0.00           H
ATOM   4414 HG22 VAL G  40      71.470  76.240  86.900  1.00  0.00           H
ATOM   4415 HG23 VAL G  40      70.580  74.740  87.560  1.00  0.00           H
ATOM   4416  C   VAL G  40      74.170  73.930  84.650  1.00  0.00           C
ATOM   4417  O   VAL G  40      73.840  74.060  83.490  1.00  0.00           O
ATOM   4418  N   ILE G  41      75.240  73.180  84.950  1.00  0.00           N
ATOM   4419  HN  ILE G  41      75.610  73.180  85.880  1.00  0.00           H
ATOM   4420  CA  ILE G  41      76.170  72.490  84.040  1.00  0.00           C
ATOM   4421  HA  ILE G  41      75.850  72.710  83.040  1.00  0.00           H
ATOM   4422  CB  ILE G  41      77.580  73.080  84.140  1.00  0.00           C
ATOM   4423  HB  ILE G  41      78.010  72.720  85.100  1.00  0.00           H
ATOM   4424  CG2 ILE G  41      78.400  72.480  82.920  1.00  0.00           C
ATOM   4425 HG21 ILE G  41      79.440  72.880  82.900  1.00  0.00           H
ATOM   4426 HG22 ILE G  41      78.430  71.370  82.990  1.00  0.00           H
ATOM   4427 HG23 ILE G  41      77.990  72.670  81.900  1.00  0.00           H
ATOM   4428  CG1 ILE G  41      77.620  74.680  84.060  1.00  0.00           C
ATOM   4429 HG11 ILE G  41      77.050  75.180  84.880  1.00  0.00           H
ATOM   4430 HG12 ILE G  41      77.320  75.070  83.070  1.00  0.00           H
ATOM   4431  CD  ILE G  41      79.010  75.240  84.240  1.00  0.00           C
ATOM   4432  HD1 ILE G  41      79.010  76.340  84.420  1.00  0.00           H
ATOM   4433  HD2 ILE G  41      79.510  74.600  85.010  1.00  0.00           H
ATOM   4434  HD3 ILE G  41      79.640  75.000  83.360  1.00  0.00           H
ATOM   4435  C   ILE G  41      76.010  70.930  84.260  1.00  0.00           C
ATOM   4436  O   ILE G  41      76.950  70.230  84.680  1.00  0.00           O
ATOM   4437  N   ALA G  42      74.790  70.400  83.990  1.00  0.00           N
ATOM   4438  HN  ALA G  42      74.130  70.890  83.440  1.00  0.00           H
ATOM   4439  CA  ALA G  42      74.350  69.030  84.190  1.00  0.00           C
ATOM   4440  HA  ALA G  42      75.060  68.270  83.890  1.00  0.00           H
ATOM   4441  CB  ALA G  42      73.920  68.980  85.670  1.00  0.00           C
ATOM   4442  HB1 ALA G  42      73.650  67.940  85.960  1.00  0.00           H
ATOM   4443  HB2 ALA G  42      74.710  69.350  86.360  1.00  0.00           H
ATOM   4444  HB3 ALA G  42      72.990  69.560  85.790  1.00  0.00           H
ATOM   4445  C   ALA G  42      73.160  68.820  83.290  1.00  0.00           C
ATOM   4446  O   ALA G  42      72.350  69.740  83.120  1.00  0.00           O
ATOM   4447  N   NME G  43      72.890  67.580  82.850  1.00  0.00           N
ATOM   4448  HN  NME G  43      73.560  66.880  83.050  1.00  0.00           H
ATOM   4449  CH3 NME G  43      71.700  67.100  82.210  1.00  0.00           C
ATOM   4450 HH31 NME G  43      71.950  66.820  81.170  1.00  0.00           H
ATOM   4451 HH32 NME G  43      71.190  66.230  82.660  1.00  0.00           H
ATOM   4452 HH33 NME G  43      71.020  67.960  82.040  1.00  0.00           H
ATOM   4453  CH3 ACE H   0     112.170 116.670  62.300  1.00  0.00           C
ATOM   4454 HH31 ACE H   0     112.890 115.960  61.830  1.00  0.00           H
ATOM   4455 HH32 ACE H   0     111.300 117.020  61.700  1.00  0.00           H
ATOM   4456 HH33 ACE H   0     112.680 117.610  62.610  1.00  0.00           H
ATOM   4457  C   ACE H   0     111.750 115.870  63.490  1.00  0.00           C
ATOM   4458  O   ACE H   0     112.450 115.740  64.460  1.00  0.00           O
ATOM   4459  N   ASP H   1     110.630 115.200  63.350  1.00  0.00           N
ATOM   4460  HN  ASP H   1     110.080 115.380  62.530  1.00  0.00           H
ATOM   4461  CA  ASP H   1     110.050 114.430  64.410  1.00  0.00           C
ATOM   4462  HA  ASP H   1     109.090 114.170  63.990  1.00  0.00           H
ATOM   4463  CB  ASP H   1     110.880 113.140  64.720  1.00  0.00           C
ATOM   4464  HB1 ASP H   1     110.360 112.470  65.440  1.00  0.00           H
ATOM   4465  HB2 ASP H   1     111.830 113.440  65.200  1.00  0.00           H
ATOM   4466  CG  ASP H   1     111.180 112.350  63.460  1.00  0.00           C
ATOM   4467  OD1 ASP H   1     112.290 111.770  63.430  1.00  0.00           O
ATOM   4468  OD2 ASP H   1     110.260 112.130  62.620  1.00  0.00           O
ATOM   4469  C   ASP H   1     109.690 115.170  65.720  1.00  0.00           C
ATOM   4470  O   ASP H   1     110.340 116.180  66.110  1.00  0.00           O
ATOM   4471  N   ALA H   2     108.560 114.750  66.420  1.00  0.00           N
ATOM   4472  HN  ALA H   2     108.060 113.940  66.130  1.00  0.00           H
ATOM   4473  CA  ALA H   2     108.010 115.430  67.570  1.00  0.00           C
ATOM   4474  HA  ALA H   2     108.180 116.490  67.480  1.00  0.00           H
ATOM   4475  CB  ALA H   2     106.530 115.120  67.590  1.00  0.00           C
ATOM   4476  HB1 ALA H   2     106.040 115.640  66.740  1.00  0.00           H
ATOM   4477  HB2 ALA H   2     106.250 114.050  67.640  1.00  0.00           H
ATOM   4478  HB3 ALA H   2     106.050 115.520  68.520  1.00  0.00           H
ATOM   4479  C   ALA H   2     108.730 114.930  68.820  1.00  0.00           C
ATOM   4480  O   ALA H   2     109.330 113.900  69.000  1.00  0.00           O
ATOM   4481  N   GLU H   3     108.620 115.790  69.900  1.00  0.00           N
ATOM   4482  HN  GLU H   3     107.990 116.540  69.700  1.00  0.00           H
ATOM   4483  CA  GLU H   3     109.380 115.800  71.170  1.00  0.00           C
ATOM   4484  HA  GLU H   3     110.370 115.410  70.990  1.00  0.00           H
ATOM   4485  CB  GLU H   3     109.500 117.260  71.610  1.00  0.00           C
ATOM   4486  HB1 GLU H   3     110.180 117.280  72.490  1.00  0.00           H
ATOM   4487  HB2 GLU H   3     108.470 117.600  71.850  1.00  0.00           H
ATOM   4488  CG  GLU H   3     110.150 118.060  70.390  1.00  0.00           C
ATOM   4489  HG1 GLU H   3     109.420 118.270  69.580  1.00  0.00           H
ATOM   4490  HG2 GLU H   3     110.930 117.370  70.000  1.00  0.00           H
ATOM   4491  CD  GLU H   3     110.770 119.360  70.850  1.00  0.00           C
ATOM   4492  OE1 GLU H   3     111.650 119.720  70.080  1.00  0.00           O
ATOM   4493  OE2 GLU H   3     110.510 119.990  71.940  1.00  0.00           O
ATOM   4494  C   GLU H   3     108.610 114.890  72.150  1.00  0.00           C
ATOM   4495  O   GLU H   3     107.540 115.210  72.580  1.00  0.00           O
ATOM   4496  N   PHE H   4     109.200 113.710  72.530  1.00  0.00           N
ATOM   4497  HN  PHE H   4     110.160 113.490  72.400  1.00  0.00           H
ATOM   4498  CA  PHE H   4     108.550 112.700  73.310  1.00  0.00           C
ATOM   4499  HA  PHE H   4     107.520 112.950  73.500  1.00  0.00           H
ATOM   4500  CB  PHE H   4     108.660 111.450  72.420  1.00  0.00           C
ATOM   4501  HB1 PHE H   4     109.760 111.340  72.430  1.00  0.00           H
ATOM   4502  HB2 PHE H   4     108.270 111.610  71.390  1.00  0.00           H
ATOM   4503  CG  PHE H   4     108.200 110.070  73.010  1.00  0.00           C
ATOM   4504  CD1 PHE H   4     109.080 109.020  73.240  1.00  0.00           C
ATOM   4505  HD1 PHE H   4     110.110 109.270  73.020  1.00  0.00           H
ATOM   4506  CE1 PHE H   4     108.660 107.780  73.680  1.00  0.00           C
ATOM   4507  HE1 PHE H   4     109.290 106.900  73.740  1.00  0.00           H
ATOM   4508  CZ  PHE H   4     107.290 107.540  74.010  1.00  0.00           C
ATOM   4509  HZ  PHE H   4     106.990 106.580  74.390  1.00  0.00           H
ATOM   4510  CD2 PHE H   4     106.850 109.830  73.430  1.00  0.00           C
ATOM   4511  HD2 PHE H   4     106.160 110.650  73.370  1.00  0.00           H
ATOM   4512  CE2 PHE H   4     106.410 108.590  73.990  1.00  0.00           C
ATOM   4513  HE2 PHE H   4     105.410 108.360  74.310  1.00  0.00           H
ATOM   4514  C   PHE H   4     109.210 112.470  74.700  1.00  0.00           C
ATOM   4515  O   PHE H   4     110.430 112.720  74.740  1.00  0.00           O
ATOM   4516  N   ARG H   5     108.490 112.000  75.710  1.00  0.00           N
ATOM   4517  HN  ARG H   5     107.500 111.870  75.610  1.00  0.00           H
ATOM   4518  CA  ARG H   5     108.980 111.650  77.080  1.00  0.00           C
ATOM   4519  HA  ARG H   5     109.260 112.610  77.500  1.00  0.00           H
ATOM   4520  CB  ARG H   5     107.930 110.960  78.000  1.00  0.00           C
ATOM   4521  HB1 ARG H   5     107.120 111.690  78.200  1.00  0.00           H
ATOM   4522  HB2 ARG H   5     108.320 110.830  79.040  1.00  0.00           H
ATOM   4523  CG  ARG H   5     107.270 109.600  77.550  1.00  0.00           C
ATOM   4524  HG1 ARG H   5     108.100 109.050  77.060  1.00  0.00           H
ATOM   4525  HG2 ARG H   5     106.490 109.830  76.790  1.00  0.00           H
ATOM   4526  CD  ARG H   5     106.790 108.840  78.750  1.00  0.00           C
ATOM   4527  HD1 ARG H   5     105.850 109.250  79.170  1.00  0.00           H
ATOM   4528  HD2 ARG H   5     107.640 108.780  79.470  1.00  0.00           H
ATOM   4529  NE  ARG H   5     106.620 107.540  78.150  1.00  0.00           N
ATOM   4530  HE  ARG H   5     107.420 107.020  77.870  1.00  0.00           H
ATOM   4531  CZ  ARG H   5     105.480 106.900  78.070  1.00  0.00           C
ATOM   4532  NH1 ARG H   5     104.320 107.240  78.630  1.00  0.00           N
ATOM   4533 HH11 ARG H   5     104.260 108.110  79.120  1.00  0.00           H
ATOM   4534 HH12 ARG H   5     103.480 106.830  78.280  1.00  0.00           H
ATOM   4535  NH2 ARG H   5     105.500 105.780  77.350  1.00  0.00           N
ATOM   4536 HH21 ARG H   5     106.340 105.530  76.860  1.00  0.00           H
ATOM   4537 HH22 ARG H   5     104.700 105.190  77.370  1.00  0.00           H
ATOM   4538  C   ARG H   5     110.310 110.950  77.180  1.00  0.00           C
ATOM   4539  O   ARG H   5     110.630 109.990  76.480  1.00  0.00           O
ATOM   4540  N   HIS H   6     111.280 111.480  78.020  1.00  0.00           N
ATOM   4541  HN  HIS H   6     111.030 112.240  78.620  1.00  0.00           H
ATOM   4542  CA  HIS H   6     112.540 110.840  78.420  1.00  0.00           C
ATOM   4543  HA  HIS H   6     112.960 110.620  77.450  1.00  0.00           H
ATOM   4544  CB  HIS H   6     113.420 111.790  79.290  1.00  0.00           C
ATOM   4545  HB1 HIS H   6     114.440 111.430  79.560  1.00  0.00           H
ATOM   4546  HB2 HIS H   6     112.890 111.900  80.260  1.00  0.00           H
ATOM   4547  ND1 HIS H   6     114.340 113.250  77.500  1.00  0.00           N
ATOM   4548  CG  HIS H   6     113.670 113.100  78.720  1.00  0.00           C
ATOM   4549  CE1 HIS H   6     114.460 114.540  77.310  1.00  0.00           C
ATOM   4550  HE1 HIS H   6     115.130 115.120  76.670  1.00  0.00           H
ATOM   4551  NE2 HIS H   6     113.940 115.240  78.340  1.00  0.00           N
ATOM   4552  HE2 HIS H   6     113.640 116.190  78.270  1.00  0.00           H
ATOM   4553  CD2 HIS H   6     113.440 114.310  79.260  1.00  0.00           C
ATOM   4554  HD2 HIS H   6     113.020 114.640  80.200  1.00  0.00           H
ATOM   4555  C   HIS H   6     112.380 109.530  79.200  1.00  0.00           C
ATOM   4556  O   HIS H   6     112.950 108.480  79.030  1.00  0.00           O
ATOM   4557  N   ASP H   7     111.530 109.510  80.230  1.00  0.00           N
ATOM   4558  HN  ASP H   7     111.210 110.360  80.650  1.00  0.00           H
ATOM   4559  CA  ASP H   7     111.070 108.380  80.940  1.00  0.00           C
ATOM   4560  HA  ASP H   7     111.910 108.080  81.550  1.00  0.00           H
ATOM   4561  CB  ASP H   7     110.110 108.750  82.120  1.00  0.00           C
ATOM   4562  HB1 ASP H   7     109.970 107.850  82.760  1.00  0.00           H
ATOM   4563  HB2 ASP H   7     109.080 109.060  81.860  1.00  0.00           H
ATOM   4564  CG  ASP H   7     110.610 109.730  83.110  1.00  0.00           C
ATOM   4565  OD1 ASP H   7     111.830 109.940  83.370  1.00  0.00           O
ATOM   4566  OD2 ASP H   7     109.690 110.240  83.860  1.00  0.00           O
ATOM   4567  C   ASP H   7     110.480 107.250  80.070  1.00  0.00           C
ATOM   4568  O   ASP H   7     109.800 107.360  79.050  1.00  0.00           O
ATOM   4569  N   SER H   8     110.900 106.030  80.370  1.00  0.00           N
ATOM   4570  HN  SER H   8     111.540 106.000  81.130  1.00  0.00           H
ATOM   4571  CA  SER H   8     110.450 104.760  79.840  1.00  0.00           C
ATOM   4572  HA  SER H   8     110.520 104.910  78.770  1.00  0.00           H
ATOM   4573  CB  SER H   8     111.320 103.510  80.200  1.00  0.00           C
ATOM   4574  HB1 SER H   8     112.310 103.630  79.730  1.00  0.00           H
ATOM   4575  HB2 SER H   8     110.860 102.620  79.730  1.00  0.00           H
ATOM   4576  OG  SER H   8     111.430 103.080  81.600  1.00  0.00           O
ATOM   4577  HG1 SER H   8     111.710 102.160  81.630  1.00  0.00           H
ATOM   4578  C   SER H   8     109.020 104.490  80.350  1.00  0.00           C
ATOM   4579  O   SER H   8     108.730 104.720  81.530  1.00  0.00           O
ATOM   4580  N   GLY H   9     108.090 104.030  79.430  1.00  0.00           N
ATOM   4581  HN  GLY H   9     108.380 103.710  78.530  1.00  0.00           H
ATOM   4582  CA  GLY H   9     106.690 103.900  79.710  1.00  0.00           C
ATOM   4583  HA1 GLY H   9     106.090 104.790  79.740  1.00  0.00           H
ATOM   4584  HA2 GLY H   9     106.320 103.270  78.910  1.00  0.00           H
ATOM   4585  C   GLY H   9     106.420 102.930  80.860  1.00  0.00           C
ATOM   4586  O   GLY H   9     107.250 102.480  81.640  1.00  0.00           O
ATOM   4587  N   TYR H  10     105.170 102.560  81.030  1.00  0.00           N
ATOM   4588  HN  TYR H  10     104.380 103.040  80.640  1.00  0.00           H
ATOM   4589  CA  TYR H  10     104.680 101.710  82.030  1.00  0.00           C
ATOM   4590  HA  TYR H  10     105.050 102.060  82.980  1.00  0.00           H
ATOM   4591  CB  TYR H  10     103.140 101.670  82.110  1.00  0.00           C
ATOM   4592  HB1 TYR H  10     102.740 101.010  82.910  1.00  0.00           H
ATOM   4593  HB2 TYR H  10     102.700 101.440  81.110  1.00  0.00           H
ATOM   4594  CG  TYR H  10     102.600 103.110  82.390  1.00  0.00           C
ATOM   4595  CD1 TYR H  10     102.010 103.870  81.320  1.00  0.00           C
ATOM   4596  HD1 TYR H  10     101.950 103.560  80.290  1.00  0.00           H
ATOM   4597  CE1 TYR H  10     101.320 105.050  81.680  1.00  0.00           C
ATOM   4598  HE1 TYR H  10     100.970 105.700  80.900  1.00  0.00           H
ATOM   4599  CZ  TYR H  10     101.080 105.410  83.000  1.00  0.00           C
ATOM   4600  OH  TYR H  10     100.330 106.570  83.340  1.00  0.00           O
ATOM   4601  HH  TYR H  10      99.920 106.800  82.500  1.00  0.00           H
ATOM   4602  CD2 TYR H  10     102.470 103.540  83.730  1.00  0.00           C
ATOM   4603  HD2 TYR H  10     103.010 102.950  84.450  1.00  0.00           H
ATOM   4604  CE2 TYR H  10     101.660 104.620  84.080  1.00  0.00           C
ATOM   4605  HE2 TYR H  10     101.400 104.860  85.100  1.00  0.00           H
ATOM   4606  C   TYR H  10     105.160 100.240  81.870  1.00  0.00           C
ATOM   4607  O   TYR H  10     105.420  99.790  80.780  1.00  0.00           O
ATOM   4608  N   GLU H  11     105.270  99.480  83.030  1.00  0.00           N
ATOM   4609  HN  GLU H  11     104.960  99.880  83.890  1.00  0.00           H
ATOM   4610  CA  GLU H  11     105.880  98.180  83.150  1.00  0.00           C
ATOM   4611  HA  GLU H  11     106.610  98.010  82.370  1.00  0.00           H
ATOM   4612  CB  GLU H  11     106.390  97.830  84.620  1.00  0.00           C
ATOM   4613  HB1 GLU H  11     106.520  96.730  84.680  1.00  0.00           H
ATOM   4614  HB2 GLU H  11     105.650  98.050  85.410  1.00  0.00           H
ATOM   4615  CG  GLU H  11     107.760  98.410  85.020  1.00  0.00           C
ATOM   4616  HG1 GLU H  11     108.070  98.060  86.030  1.00  0.00           H
ATOM   4617  HG2 GLU H  11     107.810  99.520  85.080  1.00  0.00           H
ATOM   4618  CD  GLU H  11     108.810  97.930  84.050  1.00  0.00           C
ATOM   4619  OE1 GLU H  11     109.280  98.690  83.230  1.00  0.00           O
ATOM   4620  OE2 GLU H  11     109.080  96.700  84.030  1.00  0.00           O
ATOM   4621  C   GLU H  11     104.650  97.290  82.840  1.00  0.00           C
ATOM   4622  O   GLU H  11     103.550  97.560  83.320  1.00  0.00           O
ATOM   4623  N   VAL H  12     104.750  96.280  81.930  1.00  0.00           N
ATOM   4624  HN  VAL H  12     105.670  96.030  81.620  1.00  0.00           H
ATOM   4625  CA  VAL H  12     103.680  95.620  81.290  1.00  0.00           C
ATOM   4626  HA  VAL H  12     102.720  95.990  81.610  1.00  0.00           H
ATOM   4627  CB  VAL H  12     103.690  95.650  79.730  1.00  0.00           C
ATOM   4628  HB  VAL H  12     104.430  95.050  79.160  1.00  0.00           H
ATOM   4629  CG1 VAL H  12     102.260  95.280  79.210  1.00  0.00           C
ATOM   4630 HG11 VAL H  12     101.490  96.000  79.580  1.00  0.00           H
ATOM   4631 HG12 VAL H  12     102.270  95.350  78.100  1.00  0.00           H
ATOM   4632 HG13 VAL H  12     101.860  94.280  79.490  1.00  0.00           H
ATOM   4633  CG2 VAL H  12     103.790  97.120  79.250  1.00  0.00           C
ATOM   4634 HG21 VAL H  12     104.790  97.570  79.480  1.00  0.00           H
ATOM   4635 HG22 VAL H  12     103.700  97.100  78.150  1.00  0.00           H
ATOM   4636 HG23 VAL H  12     102.970  97.750  79.660  1.00  0.00           H
ATOM   4637  C   VAL H  12     103.780  94.160  81.510  1.00  0.00           C
ATOM   4638  O   VAL H  12     104.760  93.470  81.260  1.00  0.00           O
ATOM   4639  N   HIS H  13     102.730  93.600  82.140  1.00  0.00           N
ATOM   4640  HN  HIS H  13     102.020  94.190  82.530  1.00  0.00           H
ATOM   4641  CA  HIS H  13     102.570  92.190  82.340  1.00  0.00           C
ATOM   4642  HA  HIS H  13     103.440  91.680  81.930  1.00  0.00           H
ATOM   4643  CB  HIS H  13     102.430  92.000  83.890  1.00  0.00           C
ATOM   4644  HB1 HIS H  13     102.040  91.010  84.210  1.00  0.00           H
ATOM   4645  HB2 HIS H  13     101.640  92.700  84.260  1.00  0.00           H
ATOM   4646  ND1 HIS H  13     104.260  91.260  85.340  1.00  0.00           N
ATOM   4647  CG  HIS H  13     103.710  92.260  84.660  1.00  0.00           C
ATOM   4648  CE1 HIS H  13     105.270  91.730  86.020  1.00  0.00           C
ATOM   4649  HE1 HIS H  13     105.970  91.190  86.660  1.00  0.00           H
ATOM   4650  NE2 HIS H  13     105.380  93.050  85.770  1.00  0.00           N
ATOM   4651  HE2 HIS H  13     106.220  93.580  85.860  1.00  0.00           H
ATOM   4652  CD2 HIS H  13     104.440  93.410  84.820  1.00  0.00           C
ATOM   4653  HD2 HIS H  13     104.250  94.430  84.530  1.00  0.00           H
ATOM   4654  C   HIS H  13     101.400  91.480  81.600  1.00  0.00           C
ATOM   4655  O   HIS H  13     100.220  91.830  81.660  1.00  0.00           O
ATOM   4656  N   HIS H  14     101.720  90.290  80.970  1.00  0.00           N
ATOM   4657  HN  HIS H  14     102.690  90.090  80.890  1.00  0.00           H
ATOM   4658  CA  HIS H  14     100.710  89.400  80.520  1.00  0.00           C
ATOM   4659  HA  HIS H  14      99.910  89.940  80.020  1.00  0.00           H
ATOM   4660  CB  HIS H  14     101.110  88.340  79.480  1.00  0.00           C
ATOM   4661  HB1 HIS H  14     100.350  87.550  79.300  1.00  0.00           H
ATOM   4662  HB2 HIS H  14     102.010  87.880  79.960  1.00  0.00           H
ATOM   4663  ND1 HIS H  14     100.330  89.240  77.310  1.00  0.00           N
ATOM   4664  CG  HIS H  14     101.390  88.870  78.090  1.00  0.00           C
ATOM   4665  CE1 HIS H  14     100.860  89.640  76.180  1.00  0.00           C
ATOM   4666  HE1 HIS H  14     100.320  89.910  75.280  1.00  0.00           H
ATOM   4667  NE2 HIS H  14     102.140  89.500  76.180  1.00  0.00           N
ATOM   4668  HE2 HIS H  14     102.830  89.680  75.480  1.00  0.00           H
ATOM   4669  CD2 HIS H  14     102.540  88.970  77.380  1.00  0.00           C
ATOM   4670  HD2 HIS H  14     103.510  88.580  77.670  1.00  0.00           H
ATOM   4671  C   HIS H  14     100.110  88.640  81.620  1.00  0.00           C
ATOM   4672  O   HIS H  14     100.750  87.660  82.030  1.00  0.00           O
ATOM   4673  N   GLN H  15      98.910  88.980  82.110  1.00  0.00           N
ATOM   4674  HN  GLN H  15      98.430  89.780  81.750  1.00  0.00           H
ATOM   4675  CA  GLN H  15      98.190  88.240  83.090  1.00  0.00           C
ATOM   4676  HA  GLN H  15      98.920  87.670  83.650  1.00  0.00           H
ATOM   4677  CB  GLN H  15      97.580  89.290  84.050  1.00  0.00           C
ATOM   4678  HB1 GLN H  15      97.340  88.810  85.020  1.00  0.00           H
ATOM   4679  HB2 GLN H  15      96.680  89.760  83.600  1.00  0.00           H
ATOM   4680  CG  GLN H  15      98.460  90.500  84.400  1.00  0.00           C
ATOM   4681  HG1 GLN H  15      98.660  91.170  83.530  1.00  0.00           H
ATOM   4682  HG2 GLN H  15      99.400  90.150  84.870  1.00  0.00           H
ATOM   4683  CD  GLN H  15      97.900  91.400  85.490  1.00  0.00           C
ATOM   4684  OE1 GLN H  15      96.920  92.080  85.290  1.00  0.00           O
ATOM   4685  NE2 GLN H  15      98.650  91.470  86.670  1.00  0.00           N
ATOM   4686 HE21 GLN H  15      99.470  90.910  86.810  1.00  0.00           H
ATOM   4687 HE22 GLN H  15      98.380  92.100  87.390  1.00  0.00           H
ATOM   4688  C   GLN H  15      97.160  87.340  82.440  1.00  0.00           C
ATOM   4689  O   GLN H  15      96.160  87.790  81.850  1.00  0.00           O
ATOM   4690  N   LYS H  16      97.290  86.010  82.420  1.00  0.00           N
ATOM   4691  HN  LYS H  16      97.960  85.460  82.930  1.00  0.00           H
ATOM   4692  CA  LYS H  16      96.370  85.110  81.710  1.00  0.00           C
ATOM   4693  HA  LYS H  16      95.390  85.550  81.770  1.00  0.00           H
ATOM   4694  CB  LYS H  16      96.740  84.960  80.260  1.00  0.00           C
ATOM   4695  HB1 LYS H  16      96.850  86.010  79.890  1.00  0.00           H
ATOM   4696  HB2 LYS H  16      95.980  84.450  79.650  1.00  0.00           H
ATOM   4697  CG  LYS H  16      98.080  84.210  80.030  1.00  0.00           C
ATOM   4698  HG1 LYS H  16      98.090  83.150  80.370  1.00  0.00           H
ATOM   4699  HG2 LYS H  16      98.810  84.750  80.670  1.00  0.00           H
ATOM   4700  CD  LYS H  16      98.580  84.250  78.580  1.00  0.00           C
ATOM   4701  HD1 LYS H  16      97.850  83.860  77.840  1.00  0.00           H
ATOM   4702  HD2 LYS H  16      98.880  85.300  78.400  1.00  0.00           H
ATOM   4703  CE  LYS H  16      99.930  83.460  78.430  1.00  0.00           C
ATOM   4704  HE1 LYS H  16      99.850  82.380  78.700  1.00  0.00           H
ATOM   4705  HE2 LYS H  16     100.700  83.960  79.050  1.00  0.00           H
ATOM   4706  NZ  LYS H  16     100.390  83.500  76.990  1.00  0.00           N
ATOM   4707  HZ1 LYS H  16     101.180  82.870  76.760  1.00  0.00           H
ATOM   4708  HZ2 LYS H  16      99.620  83.370  76.300  1.00  0.00           H
ATOM   4709  HZ3 LYS H  16     100.840  84.440  76.900  1.00  0.00           H
ATOM   4710  C   LYS H  16      96.090  83.730  82.360  1.00  0.00           C
ATOM   4711  O   LYS H  16      96.850  83.180  83.140  1.00  0.00           O
ATOM   4712  N   LEU H  17      94.890  83.220  82.080  1.00  0.00           N
ATOM   4713  HN  LEU H  17      94.210  83.850  81.710  1.00  0.00           H
ATOM   4714  CA  LEU H  17      94.420  81.880  82.450  1.00  0.00           C
ATOM   4715  HA  LEU H  17      95.170  81.460  83.090  1.00  0.00           H
ATOM   4716  CB  LEU H  17      92.990  81.950  83.130  1.00  0.00           C
ATOM   4717  HB1 LEU H  17      92.690  80.920  83.410  1.00  0.00           H
ATOM   4718  HB2 LEU H  17      92.240  82.410  82.460  1.00  0.00           H
ATOM   4719  CG  LEU H  17      93.050  82.660  84.500  1.00  0.00           C
ATOM   4720  HG  LEU H  17      93.700  82.150  85.240  1.00  0.00           H
ATOM   4721  CD1 LEU H  17      93.530  84.130  84.590  1.00  0.00           C
ATOM   4722 HD11 LEU H  17      93.180  84.640  85.510  1.00  0.00           H
ATOM   4723 HD12 LEU H  17      94.640  84.100  84.650  1.00  0.00           H
ATOM   4724 HD13 LEU H  17      93.220  84.800  83.760  1.00  0.00           H
ATOM   4725  CD2 LEU H  17      91.610  82.530  85.140  1.00  0.00           C
ATOM   4726 HD21 LEU H  17      91.330  81.460  85.160  1.00  0.00           H
ATOM   4727 HD22 LEU H  17      91.560  82.870  86.200  1.00  0.00           H
ATOM   4728 HD23 LEU H  17      90.800  83.050  84.580  1.00  0.00           H
ATOM   4729  C   LEU H  17      94.250  81.010  81.210  1.00  0.00           C
ATOM   4730  O   LEU H  17      93.490  81.310  80.320  1.00  0.00           O
ATOM   4731  N   VAL H  18      95.060  79.950  81.030  1.00  0.00           N
ATOM   4732  HN  VAL H  18      95.670  79.710  81.780  1.00  0.00           H
ATOM   4733  CA  VAL H  18      95.080  79.180  79.790  1.00  0.00           C
ATOM   4734  HA  VAL H  18      94.270  79.500  79.140  1.00  0.00           H
ATOM   4735  CB  VAL H  18      96.550  79.050  79.280  1.00  0.00           C
ATOM   4736  HB  VAL H  18      96.980  78.650  80.220  1.00  0.00           H
ATOM   4737  CG1 VAL H  18      96.750  78.080  78.170  1.00  0.00           C
ATOM   4738 HG11 VAL H  18      97.850  78.010  78.080  1.00  0.00           H
ATOM   4739 HG12 VAL H  18      96.300  77.090  78.400  1.00  0.00           H
ATOM   4740 HG13 VAL H  18      96.420  78.520  77.200  1.00  0.00           H
ATOM   4741  CG2 VAL H  18      97.220  80.450  78.910  1.00  0.00           C
ATOM   4742 HG21 VAL H  18      97.080  81.060  79.830  1.00  0.00           H
ATOM   4743 HG22 VAL H  18      98.270  80.470  78.550  1.00  0.00           H
ATOM   4744 HG23 VAL H  18      96.580  80.990  78.180  1.00  0.00           H
ATOM   4745  C   VAL H  18      94.460  77.820  80.230  1.00  0.00           C
ATOM   4746  O   VAL H  18      94.900  77.120  81.130  1.00  0.00           O
ATOM   4747  N   PHE H  19      93.330  77.370  79.590  1.00  0.00           N
ATOM   4748  HN  PHE H  19      93.000  78.010  78.900  1.00  0.00           H
ATOM   4749  CA  PHE H  19      92.560  76.160  79.860  1.00  0.00           C
ATOM   4750  HA  PHE H  19      92.650  76.020  80.930  1.00  0.00           H
ATOM   4751  CB  PHE H  19      91.040  76.240  79.520  1.00  0.00           C
ATOM   4752  HB1 PHE H  19      90.870  76.010  78.440  1.00  0.00           H
ATOM   4753  HB2 PHE H  19      90.840  77.300  79.780  1.00  0.00           H
ATOM   4754  CG  PHE H  19      90.230  75.360  80.380  1.00  0.00           C
ATOM   4755  CD1 PHE H  19      90.110  73.860  80.150  1.00  0.00           C
ATOM   4756  HD1 PHE H  19      90.830  73.420  79.470  1.00  0.00           H
ATOM   4757  CE1 PHE H  19      89.190  73.060  80.870  1.00  0.00           C
ATOM   4758  HE1 PHE H  19      89.130  72.030  80.570  1.00  0.00           H
ATOM   4759  CZ  PHE H  19      88.300  73.650  81.840  1.00  0.00           C
ATOM   4760  HZ  PHE H  19      87.620  73.020  82.390  1.00  0.00           H
ATOM   4761  CD2 PHE H  19      89.200  75.920  81.190  1.00  0.00           C
ATOM   4762  HD2 PHE H  19      89.020  76.980  81.180  1.00  0.00           H
ATOM   4763  CE2 PHE H  19      88.290  75.100  81.850  1.00  0.00           C
ATOM   4764  HE2 PHE H  19      87.710  75.570  82.620  1.00  0.00           H
ATOM   4765  C   PHE H  19      93.230  75.000  79.150  1.00  0.00           C
ATOM   4766  O   PHE H  19      93.450  73.960  79.740  1.00  0.00           O
ATOM   4767  N   PHE H  20      93.580  75.100  77.860  1.00  0.00           N
ATOM   4768  HN  PHE H  20      93.510  75.900  77.260  1.00  0.00           H
ATOM   4769  CA  PHE H  20      94.110  73.870  77.240  1.00  0.00           C
ATOM   4770  HA  PHE H  20      94.210  73.010  77.880  1.00  0.00           H
ATOM   4771  CB  PHE H  20      93.330  73.490  75.920  1.00  0.00           C
ATOM   4772  HB1 PHE H  20      93.680  72.520  75.500  1.00  0.00           H
ATOM   4773  HB2 PHE H  20      93.440  74.320  75.190  1.00  0.00           H
ATOM   4774  CG  PHE H  20      91.840  73.250  76.190  1.00  0.00           C
ATOM   4775  CD1 PHE H  20      90.910  74.110  75.560  1.00  0.00           C
ATOM   4776  HD1 PHE H  20      91.240  74.850  74.840  1.00  0.00           H
ATOM   4777  CE1 PHE H  20      89.510  73.950  75.820  1.00  0.00           C
ATOM   4778  HE1 PHE H  20      88.760  74.550  75.330  1.00  0.00           H
ATOM   4779  CZ  PHE H  20      89.140  72.890  76.600  1.00  0.00           C
ATOM   4780  HZ  PHE H  20      88.080  72.730  76.780  1.00  0.00           H
ATOM   4781  CD2 PHE H  20      91.420  72.200  77.000  1.00  0.00           C
ATOM   4782  HD2 PHE H  20      92.120  71.550  77.500  1.00  0.00           H
ATOM   4783  CE2 PHE H  20      90.060  72.030  77.190  1.00  0.00           C
ATOM   4784  HE2 PHE H  20      89.730  71.200  77.790  1.00  0.00           H
ATOM   4785  C   PHE H  20      95.500  74.140  76.680  1.00  0.00           C
ATOM   4786  O   PHE H  20      95.780  75.150  75.980  1.00  0.00           O
ATOM   4787  N   ALA H  21      96.430  73.230  76.930  1.00  0.00           N
ATOM   4788  HN  ALA H  21      96.320  72.420  77.500  1.00  0.00           H
ATOM   4789  CA  ALA H  21      97.800  73.260  76.450  1.00  0.00           C
ATOM   4790  HA  ALA H  21      97.810  73.830  75.530  1.00  0.00           H
ATOM   4791  CB  ALA H  21      98.790  74.000  77.410  1.00  0.00           C
ATOM   4792  HB1 ALA H  21      99.790  74.170  76.950  1.00  0.00           H
ATOM   4793  HB2 ALA H  21      98.390  74.990  77.720  1.00  0.00           H
ATOM   4794  HB3 ALA H  21      98.960  73.350  78.290  1.00  0.00           H
ATOM   4795  C   ALA H  21      98.350  71.920  76.130  1.00  0.00           C
ATOM   4796  O   ALA H  21      98.000  70.890  76.780  1.00  0.00           O
ATOM   4797  N   GLU H  22      99.280  71.740  75.130  1.00  0.00           N
ATOM   4798  HN  GLU H  22      99.660  72.540  74.670  1.00  0.00           H
ATOM   4799  CA  GLU H  22      99.860  70.490  74.750  1.00  0.00           C
ATOM   4800  HA  GLU H  22     100.020  70.590  73.690  1.00  0.00           H
ATOM   4801  CB  GLU H  22     101.220  70.550  75.450  1.00  0.00           C
ATOM   4802  HB1 GLU H  22     101.710  69.560  75.480  1.00  0.00           H
ATOM   4803  HB2 GLU H  22     100.970  70.790  76.510  1.00  0.00           H
ATOM   4804  CG  GLU H  22     102.230  71.510  74.850  1.00  0.00           C
ATOM   4805  HG1 GLU H  22     101.760  72.490  74.610  1.00  0.00           H
ATOM   4806  HG2 GLU H  22     102.600  71.050  73.910  1.00  0.00           H
ATOM   4807  CD  GLU H  22     103.340  71.700  75.790  1.00  0.00           C
ATOM   4808  OE1 GLU H  22     103.240  72.410  76.880  1.00  0.00           O
ATOM   4809  OE2 GLU H  22     104.430  71.150  75.460  1.00  0.00           O
ATOM   4810  C   GLU H  22      99.110  69.140  74.850  1.00  0.00           C
ATOM   4811  O   GLU H  22      99.460  68.120  75.480  1.00  0.00           O
ATOM   4812  N   ASP H  23      98.070  69.130  73.920  1.00  0.00           N
ATOM   4813  HN  ASP H  23      97.840  70.030  73.570  1.00  0.00           H
ATOM   4814  CA  ASP H  23      97.220  68.050  73.570  1.00  0.00           C
ATOM   4815  HA  ASP H  23      96.720  68.410  72.680  1.00  0.00           H
ATOM   4816  CB  ASP H  23      98.090  66.880  72.970  1.00  0.00           C
ATOM   4817  HB1 ASP H  23      97.420  66.130  72.490  1.00  0.00           H
ATOM   4818  HB2 ASP H  23      98.660  66.380  73.780  1.00  0.00           H
ATOM   4819  CG  ASP H  23      99.040  67.280  71.830  1.00  0.00           C
ATOM   4820  OD1 ASP H  23      98.900  68.380  71.270  1.00  0.00           O
ATOM   4821  OD2 ASP H  23      99.830  66.430  71.430  1.00  0.00           O
ATOM   4822  C   ASP H  23      96.240  67.570  74.690  1.00  0.00           C
ATOM   4823  O   ASP H  23      96.660  66.720  75.500  1.00  0.00           O
ATOM   4824  N   VAL H  24      94.980  68.020  74.710  1.00  0.00           N
ATOM   4825  HN  VAL H  24      94.710  68.610  73.960  1.00  0.00           H
ATOM   4826  CA  VAL H  24      93.990  67.690  75.730  1.00  0.00           C
ATOM   4827  HA  VAL H  24      94.450  67.030  76.450  1.00  0.00           H
ATOM   4828  CB  VAL H  24      93.570  68.920  76.560  1.00  0.00           C
ATOM   4829  HB  VAL H  24      93.190  69.670  75.840  1.00  0.00           H
ATOM   4830  CG1 VAL H  24      92.470  68.650  77.630  1.00  0.00           C
ATOM   4831 HG11 VAL H  24      92.320  69.470  78.360  1.00  0.00           H
ATOM   4832 HG12 VAL H  24      91.530  68.520  77.050  1.00  0.00           H
ATOM   4833 HG13 VAL H  24      92.650  67.680  78.140  1.00  0.00           H
ATOM   4834  CG2 VAL H  24      94.850  69.570  77.180  1.00  0.00           C
ATOM   4835 HG21 VAL H  24      95.340  68.850  77.870  1.00  0.00           H
ATOM   4836 HG22 VAL H  24      95.570  69.840  76.380  1.00  0.00           H
ATOM   4837 HG23 VAL H  24      94.670  70.490  77.770  1.00  0.00           H
ATOM   4838  C   VAL H  24      92.730  66.920  75.150  1.00  0.00           C
ATOM   4839  O   VAL H  24      92.120  67.460  74.220  1.00  0.00           O
ATOM   4840  N   GLY H  25      92.340  65.810  75.780  1.00  0.00           N
ATOM   4841  HN  GLY H  25      92.960  65.460  76.480  1.00  0.00           H
ATOM   4842  CA  GLY H  25      91.160  64.990  75.500  1.00  0.00           C
ATOM   4843  HA1 GLY H  25      91.200  64.670  74.470  1.00  0.00           H
ATOM   4844  HA2 GLY H  25      91.200  64.210  76.250  1.00  0.00           H
ATOM   4845  C   GLY H  25      89.810  65.620  75.580  1.00  0.00           C
ATOM   4846  O   GLY H  25      89.520  66.740  75.850  1.00  0.00           O
ATOM   4847  N   SER H  26      88.790  64.800  75.440  1.00  0.00           N
ATOM   4848  HN  SER H  26      88.960  63.840  75.240  1.00  0.00           H
ATOM   4849  CA  SER H  26      87.370  65.210  75.390  1.00  0.00           C
ATOM   4850  HA  SER H  26      87.370  65.990  74.640  1.00  0.00           H
ATOM   4851  CB  SER H  26      86.400  64.190  74.770  1.00  0.00           C
ATOM   4852  HB1 SER H  26      85.470  64.600  74.290  1.00  0.00           H
ATOM   4853  HB2 SER H  26      86.120  63.380  75.470  1.00  0.00           H
ATOM   4854  OG  SER H  26      87.100  63.490  73.750  1.00  0.00           O
ATOM   4855  HG1 SER H  26      87.000  64.030  72.960  1.00  0.00           H
ATOM   4856  C   SER H  26      86.830  65.930  76.590  1.00  0.00           C
ATOM   4857  O   SER H  26      86.800  65.480  77.750  1.00  0.00           O
ATOM   4858  N   ASN H  27      86.290  67.180  76.510  1.00  0.00           N
ATOM   4859  HN  ASN H  27      86.310  67.720  75.670  1.00  0.00           H
ATOM   4860  CA  ASN H  27      85.760  68.030  77.570  1.00  0.00           C
ATOM   4861  HA  ASN H  27      86.240  67.690  78.470  1.00  0.00           H
ATOM   4862  CB  ASN H  27      86.090  69.570  77.320  1.00  0.00           C
ATOM   4863  HB1 ASN H  27      85.570  69.930  76.410  1.00  0.00           H
ATOM   4864  HB2 ASN H  27      87.190  69.710  77.200  1.00  0.00           H
ATOM   4865  CG  ASN H  27      85.630  70.610  78.340  1.00  0.00           C
ATOM   4866  OD1 ASN H  27      84.830  71.440  78.030  1.00  0.00           O
ATOM   4867  ND2 ASN H  27      86.110  70.560  79.570  1.00  0.00           N
ATOM   4868 HD21 ASN H  27      86.830  69.890  79.750  1.00  0.00           H
ATOM   4869 HD22 ASN H  27      85.570  71.040  80.260  1.00  0.00           H
ATOM   4870  C   ASN H  27      84.240  67.920  77.750  1.00  0.00           C
ATOM   4871  O   ASN H  27      83.470  68.310  76.870  1.00  0.00           O
ATOM   4872  N   LYS H  28      83.800  67.400  78.900  1.00  0.00           N
ATOM   4873  HN  LYS H  28      84.420  66.970  79.540  1.00  0.00           H
ATOM   4874  CA  LYS H  28      82.410  67.410  79.330  1.00  0.00           C
ATOM   4875  HA  LYS H  28      81.720  67.890  78.650  1.00  0.00           H
ATOM   4876  CB  LYS H  28      81.860  65.990  79.540  1.00  0.00           C
ATOM   4877  HB1 LYS H  28      80.940  66.010  80.160  1.00  0.00           H
ATOM   4878  HB2 LYS H  28      82.490  65.350  80.190  1.00  0.00           H
ATOM   4879  CG  LYS H  28      81.540  65.290  78.310  1.00  0.00           C
ATOM   4880  HG1 LYS H  28      80.850  64.440  78.480  1.00  0.00           H
ATOM   4881  HG2 LYS H  28      82.470  64.820  77.930  1.00  0.00           H
ATOM   4882  CD  LYS H  28      80.900  66.050  77.050  1.00  0.00           C
ATOM   4883  HD1 LYS H  28      79.960  66.480  77.450  1.00  0.00           H
ATOM   4884  HD2 LYS H  28      81.610  66.860  76.780  1.00  0.00           H
ATOM   4885  CE  LYS H  28      80.510  65.320  75.760  1.00  0.00           C
ATOM   4886  HE1 LYS H  28      80.190  66.090  75.020  1.00  0.00           H
ATOM   4887  HE2 LYS H  28      79.610  64.710  75.970  1.00  0.00           H
ATOM   4888  NZ  LYS H  28      81.640  64.550  75.220  1.00  0.00           N
ATOM   4889  HZ1 LYS H  28      82.300  65.110  74.640  1.00  0.00           H
ATOM   4890  HZ2 LYS H  28      82.250  64.240  76.010  1.00  0.00           H
ATOM   4891  HZ3 LYS H  28      81.380  63.670  74.740  1.00  0.00           H
ATOM   4892  C   LYS H  28      82.260  68.170  80.540  1.00  0.00           C
ATOM   4893  O   LYS H  28      82.210  67.580  81.620  1.00  0.00           O
ATOM   4894  N   GLY H  29      82.010  69.460  80.370  1.00  0.00           N
ATOM   4895  HN  GLY H  29      81.920  69.790  79.430  1.00  0.00           H
ATOM   4896  CA  GLY H  29      81.720  70.370  81.530  1.00  0.00           C
ATOM   4897  HA1 GLY H  29      80.860  70.980  81.320  1.00  0.00           H
ATOM   4898  HA2 GLY H  29      81.540  69.790  82.420  1.00  0.00           H
ATOM   4899  C   GLY H  29      82.920  71.240  81.740  1.00  0.00           C
ATOM   4900  O   GLY H  29      84.010  70.700  81.990  1.00  0.00           O
ATOM   4901  N   ALA H  30      82.820  72.640  81.600  1.00  0.00           N
ATOM   4902  HN  ALA H  30      81.960  73.070  81.310  1.00  0.00           H
ATOM   4903  CA  ALA H  30      84.000  73.440  81.770  1.00  0.00           C
ATOM   4904  HA  ALA H  30      84.750  73.020  82.440  1.00  0.00           H
ATOM   4905  CB  ALA H  30      84.600  73.980  80.390  1.00  0.00           C
ATOM   4906  HB1 ALA H  30      83.890  74.670  79.880  1.00  0.00           H
ATOM   4907  HB2 ALA H  30      85.500  74.620  80.460  1.00  0.00           H
ATOM   4908  HB3 ALA H  30      84.900  73.220  79.640  1.00  0.00           H
ATOM   4909  C   ALA H  30      83.560  74.750  82.300  1.00  0.00           C
ATOM   4910  O   ALA H  30      82.540  75.290  81.790  1.00  0.00           O
ATOM   4911  N   ILE H  31      84.250  75.420  83.280  1.00  0.00           N
ATOM   4912  HN  ILE H  31      85.050  75.020  83.730  1.00  0.00           H
ATOM   4913  CA  ILE H  31      83.930  76.740  83.670  1.00  0.00           C
ATOM   4914  HA  ILE H  31      83.430  77.190  82.830  1.00  0.00           H
ATOM   4915  CB  ILE H  31      82.990  77.010  84.850  1.00  0.00           C
ATOM   4916  HB  ILE H  31      82.010  76.490  84.740  1.00  0.00           H
ATOM   4917  CG2 ILE H  31      83.570  76.380  86.150  1.00  0.00           C
ATOM   4918 HG21 ILE H  31      84.010  75.370  86.000  1.00  0.00           H
ATOM   4919 HG22 ILE H  31      84.410  76.980  86.570  1.00  0.00           H
ATOM   4920 HG23 ILE H  31      82.890  76.390  87.030  1.00  0.00           H
ATOM   4921  CG1 ILE H  31      82.640  78.510  84.990  1.00  0.00           C
ATOM   4922 HG11 ILE H  31      82.540  79.000  83.990  1.00  0.00           H
ATOM   4923 HG12 ILE H  31      83.420  79.110  85.510  1.00  0.00           H
ATOM   4924  CD  ILE H  31      81.280  78.600  85.700  1.00  0.00           C
ATOM   4925  HD1 ILE H  31      81.170  78.040  86.660  1.00  0.00           H
ATOM   4926  HD2 ILE H  31      81.100  79.670  85.920  1.00  0.00           H
ATOM   4927  HD3 ILE H  31      80.440  78.250  85.060  1.00  0.00           H
ATOM   4928  C   ILE H  31      85.260  77.410  83.930  1.00  0.00           C
ATOM   4929  O   ILE H  31      86.150  76.820  84.580  1.00  0.00           O
ATOM   4930  N   ILE H  32      85.520  78.620  83.410  1.00  0.00           N
ATOM   4931  HN  ILE H  32      84.780  79.110  82.950  1.00  0.00           H
ATOM   4932  CA  ILE H  32      86.700  79.420  83.660  1.00  0.00           C
ATOM   4933  HA  ILE H  32      87.160  78.980  84.530  1.00  0.00           H
ATOM   4934  CB  ILE H  32      87.640  79.330  82.420  1.00  0.00           C
ATOM   4935  HB  ILE H  32      88.070  78.320  82.550  1.00  0.00           H
ATOM   4936  CG2 ILE H  32      86.930  79.240  81.040  1.00  0.00           C
ATOM   4937 HG21 ILE H  32      87.800  79.250  80.340  1.00  0.00           H
ATOM   4938 HG22 ILE H  32      86.440  78.250  80.900  1.00  0.00           H
ATOM   4939 HG23 ILE H  32      86.150  79.990  80.770  1.00  0.00           H
ATOM   4940  CG1 ILE H  32      88.870  80.280  82.490  1.00  0.00           C
ATOM   4941 HG11 ILE H  32      89.350  80.060  83.470  1.00  0.00           H
ATOM   4942 HG12 ILE H  32      88.460  81.310  82.500  1.00  0.00           H
ATOM   4943  CD  ILE H  32      89.870  80.100  81.330  1.00  0.00           C
ATOM   4944  HD1 ILE H  32      89.380  80.440  80.400  1.00  0.00           H
ATOM   4945  HD2 ILE H  32      90.730  80.800  81.450  1.00  0.00           H
ATOM   4946  HD3 ILE H  32      90.090  79.040  81.100  1.00  0.00           H
ATOM   4947  C   ILE H  32      86.330  80.840  84.090  1.00  0.00           C
ATOM   4948  O   ILE H  32      85.560  81.580  83.490  1.00  0.00           O
ATOM   4949  N   GLY H  33      86.970  81.390  85.170  1.00  0.00           N
ATOM   4950  HN  GLY H  33      87.670  80.830  85.600  1.00  0.00           H
ATOM   4951  CA  GLY H  33      86.800  82.750  85.610  1.00  0.00           C
ATOM   4952  HA1 GLY H  33      86.860  83.410  84.750  1.00  0.00           H
ATOM   4953  HA2 GLY H  33      85.810  82.800  86.040  1.00  0.00           H
ATOM   4954  C   GLY H  33      87.760  83.250  86.620  1.00  0.00           C
ATOM   4955  O   GLY H  33      88.810  82.640  86.860  1.00  0.00           O
ATOM   4956  N   LEU H  34      87.470  84.350  87.230  1.00  0.00           N
ATOM   4957  HN  LEU H  34      86.750  84.990  86.980  1.00  0.00           H
ATOM   4958  CA  LEU H  34      88.410  84.960  88.190  1.00  0.00           C
ATOM   4959  HA  LEU H  34      89.370  84.460  88.110  1.00  0.00           H
ATOM   4960  CB  LEU H  34      88.760  86.470  87.880  1.00  0.00           C
ATOM   4961  HB1 LEU H  34      89.540  86.780  88.610  1.00  0.00           H
ATOM   4962  HB2 LEU H  34      87.780  86.960  88.070  1.00  0.00           H
ATOM   4963  CG  LEU H  34      89.240  86.700  86.450  1.00  0.00           C
ATOM   4964  HG  LEU H  34      88.520  86.280  85.720  1.00  0.00           H
ATOM   4965  CD1 LEU H  34      89.360  88.240  86.210  1.00  0.00           C
ATOM   4966 HD11 LEU H  34      90.240  88.540  86.820  1.00  0.00           H
ATOM   4967 HD12 LEU H  34      89.410  88.370  85.110  1.00  0.00           H
ATOM   4968 HD13 LEU H  34      88.460  88.820  86.510  1.00  0.00           H
ATOM   4969  CD2 LEU H  34      90.620  86.120  86.310  1.00  0.00           C
ATOM   4970 HD21 LEU H  34      90.490  85.020  86.420  1.00  0.00           H
ATOM   4971 HD22 LEU H  34      91.030  86.370  85.310  1.00  0.00           H
ATOM   4972 HD23 LEU H  34      91.240  86.470  87.160  1.00  0.00           H
ATOM   4973  C   LEU H  34      87.850  84.800  89.550  1.00  0.00           C
ATOM   4974  O   LEU H  34      88.520  84.320  90.460  1.00  0.00           O
ATOM   4975  N   MET H  35      86.470  85.100  89.720  1.00  0.00           N
ATOM   4976  HN  MET H  35      86.040  85.520  88.930  1.00  0.00           H
ATOM   4977  CA  MET H  35      85.640  84.600  90.800  1.00  0.00           C
ATOM   4978  HA  MET H  35      86.230  84.070  91.530  1.00  0.00           H
ATOM   4979  CB  MET H  35      84.830  85.810  91.490  1.00  0.00           C
ATOM   4980  HB1 MET H  35      83.880  85.420  91.920  1.00  0.00           H
ATOM   4981  HB2 MET H  35      84.550  86.590  90.750  1.00  0.00           H
ATOM   4982  CG  MET H  35      85.660  86.530  92.560  1.00  0.00           C
ATOM   4983  HG1 MET H  35      85.160  87.510  92.720  1.00  0.00           H
ATOM   4984  HG2 MET H  35      86.680  86.750  92.170  1.00  0.00           H
ATOM   4985  SD  MET H  35      85.800  85.840  94.220  1.00  0.00           S
ATOM   4986  CE  MET H  35      86.550  87.240  94.990  1.00  0.00           C
ATOM   4987  HE1 MET H  35      86.070  88.100  94.480  1.00  0.00           H
ATOM   4988  HE2 MET H  35      86.210  87.390  96.040  1.00  0.00           H
ATOM   4989  HE3 MET H  35      87.640  87.190  94.800  1.00  0.00           H
ATOM   4990  C   MET H  35      84.650  83.520  90.320  1.00  0.00           C
ATOM   4991  O   MET H  35      83.840  83.830  89.480  1.00  0.00           O
ATOM   4992  N   VAL H  36      84.700  82.240  90.810  1.00  0.00           N
ATOM   4993  HN  VAL H  36      85.400  81.850  91.400  1.00  0.00           H
ATOM   4994  CA  VAL H  36      83.810  81.180  90.410  1.00  0.00           C
ATOM   4995  HA  VAL H  36      83.060  81.640  89.770  1.00  0.00           H
ATOM   4996  CB  VAL H  36      84.540  80.130  89.520  1.00  0.00           C
ATOM   4997  HB  VAL H  36      85.290  79.650  90.190  1.00  0.00           H
ATOM   4998  CG1 VAL H  36      83.590  79.190  88.810  1.00  0.00           C
ATOM   4999 HG11 VAL H  36      83.210  78.430  89.530  1.00  0.00           H
ATOM   5000 HG12 VAL H  36      82.700  79.770  88.500  1.00  0.00           H
ATOM   5001 HG13 VAL H  36      84.110  78.650  87.990  1.00  0.00           H
ATOM   5002  CG2 VAL H  36      85.380  80.860  88.350  1.00  0.00           C
ATOM   5003 HG21 VAL H  36      86.230  81.490  88.680  1.00  0.00           H
ATOM   5004 HG22 VAL H  36      85.820  80.080  87.690  1.00  0.00           H
ATOM   5005 HG23 VAL H  36      84.740  81.510  87.700  1.00  0.00           H
ATOM   5006  C   VAL H  36      83.060  80.500  91.570  1.00  0.00           C
ATOM   5007  O   VAL H  36      83.630  80.090  92.570  1.00  0.00           O
ATOM   5008  N   GLY H  37      81.750  80.400  91.470  1.00  0.00           N
ATOM   5009  HN  GLY H  37      81.260  80.850  90.720  1.00  0.00           H
ATOM   5010  CA  GLY H  37      80.980  80.030  92.670  1.00  0.00           C
ATOM   5011  HA1 GLY H  37      81.020  78.950  92.680  1.00  0.00           H
ATOM   5012  HA2 GLY H  37      81.340  80.560  93.540  1.00  0.00           H
ATOM   5013  C   GLY H  37      79.570  80.410  92.490  1.00  0.00           C
ATOM   5014  O   GLY H  37      79.270  81.510  92.080  1.00  0.00           O
ATOM   5015  N   GLY H  38      78.690  79.510  92.860  1.00  0.00           N
ATOM   5016  HN  GLY H  38      79.010  78.800  93.480  1.00  0.00           H
ATOM   5017  CA  GLY H  38      77.290  79.590  92.340  1.00  0.00           C
ATOM   5018  HA1 GLY H  38      76.710  79.260  93.200  1.00  0.00           H
ATOM   5019  HA2 GLY H  38      77.120  80.540  91.860  1.00  0.00           H
ATOM   5020  C   GLY H  38      77.030  78.610  91.240  1.00  0.00           C
ATOM   5021  O   GLY H  38      76.180  78.820  90.370  1.00  0.00           O
ATOM   5022  N   VAL H  39      77.870  77.540  91.170  1.00  0.00           N
ATOM   5023  HN  VAL H  39      78.630  77.460  91.810  1.00  0.00           H
ATOM   5024  CA  VAL H  39      78.060  76.780  90.020  1.00  0.00           C
ATOM   5025  HA  VAL H  39      77.310  77.010  89.280  1.00  0.00           H
ATOM   5026  CB  VAL H  39      79.520  76.860  89.530  1.00  0.00           C
ATOM   5027  HB  VAL H  39      80.240  76.430  90.260  1.00  0.00           H
ATOM   5028  CG1 VAL H  39      79.590  75.960  88.240  1.00  0.00           C
ATOM   5029 HG11 VAL H  39      79.470  74.900  88.540  1.00  0.00           H
ATOM   5030 HG12 VAL H  39      78.810  76.190  87.490  1.00  0.00           H
ATOM   5031 HG13 VAL H  39      80.570  76.090  87.750  1.00  0.00           H
ATOM   5032  CG2 VAL H  39      79.980  78.300  89.230  1.00  0.00           C
ATOM   5033 HG21 VAL H  39      81.010  78.230  88.810  1.00  0.00           H
ATOM   5034 HG22 VAL H  39      79.270  78.830  88.560  1.00  0.00           H
ATOM   5035 HG23 VAL H  39      80.060  78.820  90.200  1.00  0.00           H
ATOM   5036  C   VAL H  39      77.650  75.310  90.350  1.00  0.00           C
ATOM   5037  O   VAL H  39      78.160  74.710  91.330  1.00  0.00           O
ATOM   5038  N   VAL H  40      76.810  74.740  89.520  1.00  0.00           N
ATOM   5039  HN  VAL H  40      76.480  75.200  88.700  1.00  0.00           H
ATOM   5040  CA  VAL H  40      76.450  73.300  89.600  1.00  0.00           C
ATOM   5041  HA  VAL H  40      76.890  72.930  90.510  1.00  0.00           H
ATOM   5042  CB  VAL H  40      74.950  73.030  89.790  1.00  0.00           C
ATOM   5043  HB  VAL H  40      74.440  73.660  89.040  1.00  0.00           H
ATOM   5044  CG1 VAL H  40      74.470  71.560  89.560  1.00  0.00           C
ATOM   5045 HG11 VAL H  40      74.870  70.950  90.400  1.00  0.00           H
ATOM   5046 HG12 VAL H  40      73.370  71.440  89.580  1.00  0.00           H
ATOM   5047 HG13 VAL H  40      74.830  71.270  88.550  1.00  0.00           H
ATOM   5048  CG2 VAL H  40      74.340  73.640  91.060  1.00  0.00           C
ATOM   5049 HG21 VAL H  40      73.240  73.800  91.030  1.00  0.00           H
ATOM   5050 HG22 VAL H  40      74.270  72.840  91.830  1.00  0.00           H
ATOM   5051 HG23 VAL H  40      74.810  74.600  91.330  1.00  0.00           H
ATOM   5052  C   VAL H  40      77.020  72.570  88.360  1.00  0.00           C
ATOM   5053  O   VAL H  40      76.580  72.870  87.230  1.00  0.00           O
ATOM   5054  N   ILE H  41      78.050  71.710  88.540  1.00  0.00           N
ATOM   5055  HN  ILE H  41      78.230  71.340  89.450  1.00  0.00           H
ATOM   5056  CA  ILE H  41      78.780  71.180  87.460  1.00  0.00           C
ATOM   5057  HA  ILE H  41      78.190  71.320  86.570  1.00  0.00           H
ATOM   5058  CB  ILE H  41      80.130  71.810  87.250  1.00  0.00           C
ATOM   5059  HB  ILE H  41      79.900  72.890  87.120  1.00  0.00           H
ATOM   5060  CG2 ILE H  41      81.000  71.810  88.560  1.00  0.00           C
[truncated: 102,712 more chars]
