# Supplementary material for: Modulation of Aβ1–42 Aggregation by a SARS-CoV‑2 Protein Fragment
Source: J Chem Inf Model. 2025 Oct 1;65(20):11342–56. doi: 10.1021/acs.jcim.5c01811 (PMC12570137; doi:10.1021/acs.jcim.5c01811)
Supplement: Supplementary file 2 [file ci5c01811_si_002.zip › AB-coordinates/FIBRIL/7Q4B/FI10/PFF2_initial.pdb]

REMARK    GENERATED BY TRJCONV
TITLE     Protein in water
REMARK    THIS IS A SIMULATION BOX
CRYST1  171.155  171.155  171.155  90.00  90.00  90.00 P 1           1
MODEL        1
ATOM      1  CH3 ACE A   0      32.160  75.400  87.980  1.00  0.00           C
ATOM      2 HH31 ACE A   0      32.030  75.860  88.980  1.00  0.00           H
ATOM      3 HH32 ACE A   0      31.210  75.490  87.410  1.00  0.00           H
ATOM      4 HH33 ACE A   0      32.390  74.320  88.110  1.00  0.00           H
ATOM      5  C   ACE A   0      33.240  76.060  87.230  1.00  0.00           C
ATOM      6  O   ACE A   0      33.520  75.700  86.090  1.00  0.00           O
ATOM      7  N   ASP A   1      33.890  77.060  87.850  1.00  0.00           N
ATOM      8  HN  ASP A   1      33.590  77.350  88.750  1.00  0.00           H
ATOM      9  CA  ASP A   1      35.020  77.770  87.300  1.00  0.00           C
ATOM     10  HA  ASP A   1      34.940  77.730  86.220  1.00  0.00           H
ATOM     11  CB  ASP A   1      34.970  79.260  87.740  1.00  0.00           C
ATOM     12  HB1 ASP A   1      35.510  79.430  88.690  1.00  0.00           H
ATOM     13  HB2 ASP A   1      33.900  79.550  87.890  1.00  0.00           H
ATOM     14  CG  ASP A   1      35.530  80.190  86.670  1.00  0.00           C
ATOM     15  OD1 ASP A   1      34.790  81.120  86.250  1.00  0.00           O
ATOM     16  OD2 ASP A   1      36.700  80.000  86.260  1.00  0.00           O
ATOM     17  C   ASP A   1      36.340  77.060  87.650  1.00  0.00           C
ATOM     18  O   ASP A   1      36.380  76.080  88.400  1.00  0.00           O
ATOM     19  N   ALA A   2      37.450  77.550  87.080  1.00  0.00           N
ATOM     20  HN  ALA A   2      37.340  78.420  86.560  1.00  0.00           H
ATOM     21  CA  ALA A   2      38.730  76.870  87.010  1.00  0.00           C
ATOM     22  HA  ALA A   2      39.060  76.650  88.010  1.00  0.00           H
ATOM     23  CB  ALA A   2      38.620  75.570  86.180  1.00  0.00           C
ATOM     24  HB1 ALA A   2      37.910  74.870  86.660  1.00  0.00           H
ATOM     25  HB2 ALA A   2      38.250  75.790  85.160  1.00  0.00           H
ATOM     26  HB3 ALA A   2      39.600  75.060  86.110  1.00  0.00           H
ATOM     27  C   ALA A   2      39.770  77.790  86.390  1.00  0.00           C
ATOM     28  O   ALA A   2      40.620  77.370  85.600  1.00  0.00           O
ATOM     29  N   GLU A   3      39.710  79.100  86.720  1.00  0.00           N
ATOM     30  HN  GLU A   3      38.950  79.430  87.270  1.00  0.00           H
ATOM     31  CA  GLU A   3      40.690  80.110  86.340  1.00  0.00           C
ATOM     32  HA  GLU A   3      40.720  80.140  85.260  1.00  0.00           H
ATOM     33  CB  GLU A   3      40.210  81.480  86.870  1.00  0.00           C
ATOM     34  HB1 GLU A   3      40.180  81.440  87.980  1.00  0.00           H
ATOM     35  HB2 GLU A   3      39.150  81.610  86.540  1.00  0.00           H
ATOM     36  CG  GLU A   3      41.010  82.730  86.400  1.00  0.00           C
ATOM     37  HG1 GLU A   3      40.310  83.430  85.890  1.00  0.00           H
ATOM     38  HG2 GLU A   3      41.790  82.460  85.670  1.00  0.00           H
ATOM     39  CD  GLU A   3      41.680  83.500  87.520  1.00  0.00           C
ATOM     40  OE1 GLU A   3      41.190  84.610  87.850  1.00  0.00           O
ATOM     41  OE2 GLU A   3      42.720  83.020  88.030  1.00  0.00           O
ATOM     42  C   GLU A   3      42.120  79.830  86.820  1.00  0.00           C
ATOM     43  O   GLU A   3      42.350  79.290  87.900  1.00  0.00           O
ATOM     44  N   PHE A   4      43.130  80.180  85.990  1.00  0.00           N
ATOM     45  HN  PHE A   4      42.930  80.440  85.050  1.00  0.00           H
ATOM     46  CA  PHE A   4      44.530  80.140  86.370  1.00  0.00           C
ATOM     47  HA  PHE A   4      44.610  80.200  87.450  1.00  0.00           H
ATOM     48  CB  PHE A   4      45.250  78.860  85.850  1.00  0.00           C
ATOM     49  HB1 PHE A   4      46.320  78.870  86.140  1.00  0.00           H
ATOM     50  HB2 PHE A   4      45.170  78.830  84.740  1.00  0.00           H
ATOM     51  CG  PHE A   4      44.640  77.590  86.380  1.00  0.00           C
ATOM     52  CD1 PHE A   4      43.720  76.860  85.610  1.00  0.00           C
ATOM     53  HD1 PHE A   4      43.390  77.270  84.660  1.00  0.00           H
ATOM     54  CE1 PHE A   4      43.170  75.660  86.080  1.00  0.00           C
ATOM     55  HE1 PHE A   4      42.420  75.150  85.490  1.00  0.00           H
ATOM     56  CZ  PHE A   4      43.560  75.160  87.330  1.00  0.00           C
ATOM     57  HZ  PHE A   4      43.110  74.260  87.710  1.00  0.00           H
ATOM     58  CD2 PHE A   4      45.030  77.070  87.630  1.00  0.00           C
ATOM     59  HD2 PHE A   4      45.740  77.620  88.230  1.00  0.00           H
ATOM     60  CE2 PHE A   4      44.490  75.870  88.100  1.00  0.00           C
ATOM     61  HE2 PHE A   4      44.760  75.500  89.080  1.00  0.00           H
ATOM     62  C   PHE A   4      45.250  81.370  85.810  1.00  0.00           C
ATOM     63  O   PHE A   4      46.180  81.240  85.010  1.00  0.00           O
ATOM     64  N   ARG A   5      44.850  82.610  86.190  1.00  0.00           N
ATOM     65  HN  ARG A   5      44.110  82.730  86.880  1.00  0.00           H
ATOM     66  CA  ARG A   5      45.410  83.820  85.600  1.00  0.00           C
ATOM     67  HA  ARG A   5      45.530  83.640  84.540  1.00  0.00           H
ATOM     68  CB  ARG A   5      44.400  85.010  85.700  1.00  0.00           C
ATOM     69  HB1 ARG A   5      44.100  85.120  86.760  1.00  0.00           H
ATOM     70  HB2 ARG A   5      43.490  84.720  85.140  1.00  0.00           H
ATOM     71  CG  ARG A   5      44.910  86.380  85.160  1.00  0.00           C
ATOM     72  HG1 ARG A   5      44.220  86.720  84.360  1.00  0.00           H
ATOM     73  HG2 ARG A   5      45.910  86.250  84.690  1.00  0.00           H
ATOM     74  CD  ARG A   5      44.960  87.470  86.250  1.00  0.00           C
ATOM     75  HD1 ARG A   5      45.460  87.040  87.150  1.00  0.00           H
ATOM     76  HD2 ARG A   5      43.930  87.800  86.530  1.00  0.00           H
ATOM     77  NE  ARG A   5      45.750  88.630  85.710  1.00  0.00           N
ATOM     78  HE  ARG A   5      46.030  88.620  84.750  1.00  0.00           H
ATOM     79  CZ  ARG A   5      46.560  89.340  86.490  1.00  0.00           C
ATOM     80  NH1 ARG A   5      46.400  89.410  87.780  1.00  0.00           N
ATOM     81 HH11 ARG A   5      45.450  89.450  88.080  1.00  0.00           H
ATOM     82 HH12 ARG A   5      47.110  89.910  88.300  1.00  0.00           H
ATOM     83  NH2 ARG A   5      47.570  89.980  85.980  1.00  0.00           N
ATOM     84 HH21 ARG A   5      47.810  89.780  85.010  1.00  0.00           H
ATOM     85 HH22 ARG A   5      48.330  90.180  86.620  1.00  0.00           H
ATOM     86  C   ARG A   5      46.810  84.190  86.130  1.00  0.00           C
ATOM     87  O   ARG A   5      46.980  84.770  87.200  1.00  0.00           O
ATOM     88  N   HIS A   6      47.850  83.840  85.350  1.00  0.00           N
ATOM     89  HN  HIS A   6      47.650  83.390  84.480  1.00  0.00           H
ATOM     90  CA  HIS A   6      49.250  83.870  85.760  1.00  0.00           C
ATOM     91  HA  HIS A   6      49.340  84.330  86.730  1.00  0.00           H
ATOM     92  CB  HIS A   6      49.860  82.440  85.820  1.00  0.00           C
ATOM     93  HB1 HIS A   6      50.920  82.490  86.130  1.00  0.00           H
ATOM     94  HB2 HIS A   6      49.800  81.970  84.820  1.00  0.00           H
ATOM     95  ND1 HIS A   6      49.530  80.130  86.710  1.00  0.00           N
ATOM     96  CG  HIS A   6      49.190  81.480  86.770  1.00  0.00           C
ATOM     97  CE1 HIS A   6      48.760  79.550  87.610  1.00  0.00           C
ATOM     98  HE1 HIS A   6      48.730  78.480  87.830  1.00  0.00           H
ATOM     99  NE2 HIS A   6      47.970  80.450  88.260  1.00  0.00           N
ATOM    100  HE2 HIS A   6      47.320  80.270  88.990  1.00  0.00           H
ATOM    101  CD2 HIS A   6      48.250  81.680  87.720  1.00  0.00           C
ATOM    102  HD2 HIS A   6      47.770  82.590  88.060  1.00  0.00           H
ATOM    103  C   HIS A   6      50.130  84.700  84.810  1.00  0.00           C
ATOM    104  O   HIS A   6      50.970  84.150  84.080  1.00  0.00           O
ATOM    105  N   ASP A   7      49.970  86.030  84.830  1.00  0.00           N
ATOM    106  HN  ASP A   7      49.320  86.430  85.470  1.00  0.00           H
ATOM    107  CA  ASP A   7      50.770  87.020  84.110  1.00  0.00           C
ATOM    108  HA  ASP A   7      50.920  86.670  83.100  1.00  0.00           H
ATOM    109  CB  ASP A   7      50.060  88.400  84.090  1.00  0.00           C
ATOM    110  HB1 ASP A   7      50.700  89.200  83.660  1.00  0.00           H
ATOM    111  HB2 ASP A   7      49.810  88.690  85.140  1.00  0.00           H
ATOM    112  CG  ASP A   7      48.790  88.390  83.280  1.00  0.00           C
ATOM    113  OD1 ASP A   7      48.000  89.370  83.390  1.00  0.00           O
ATOM    114  OD2 ASP A   7      48.580  87.490  82.440  1.00  0.00           O
ATOM    115  C   ASP A   7      52.160  87.200  84.730  1.00  0.00           C
ATOM    116  O   ASP A   7      52.540  86.560  85.710  1.00  0.00           O
ATOM    117  N   SER A   8      53.010  88.050  84.130  1.00  0.00           N
ATOM    118  HN  SER A   8      52.750  88.530  83.280  1.00  0.00           H
ATOM    119  CA  SER A   8      54.290  88.410  84.730  1.00  0.00           C
ATOM    120  HA  SER A   8      54.160  88.410  85.800  1.00  0.00           H
ATOM    121  CB  SER A   8      55.470  87.430  84.420  1.00  0.00           C
ATOM    122  HB1 SER A   8      55.480  86.650  85.220  1.00  0.00           H
ATOM    123  HB2 SER A   8      56.440  87.960  84.450  1.00  0.00           H
ATOM    124  OG  SER A   8      55.380  86.780  83.160  1.00  0.00           O
ATOM    125  HG1 SER A   8      54.640  86.150  83.230  1.00  0.00           H
ATOM    126  C   SER A   8      54.660  89.840  84.400  1.00  0.00           C
ATOM    127  O   SER A   8      54.250  90.380  83.370  1.00  0.00           O
ATOM    128  N   GLY A   9      55.410  90.500  85.310  1.00  0.00           N
ATOM    129  HN  GLY A   9      55.640  90.070  86.190  1.00  0.00           H
ATOM    130  CA  GLY A   9      55.890  91.860  85.120  1.00  0.00           C
ATOM    131  HA1 GLY A   9      55.900  92.120  84.070  1.00  0.00           H
ATOM    132  HA2 GLY A   9      55.270  92.520  85.710  1.00  0.00           H
ATOM    133  C   GLY A   9      57.310  92.020  85.620  1.00  0.00           C
ATOM    134  O   GLY A   9      57.550  92.190  86.820  1.00  0.00           O
ATOM    135  N   TYR A  10      58.290  91.960  84.710  1.00  0.00           N
ATOM    136  HN  TYR A  10      58.050  91.770  83.750  1.00  0.00           H
ATOM    137  CA  TYR A  10      59.700  91.990  85.000  1.00  0.00           C
ATOM    138  HA  TYR A  10      59.860  92.180  86.050  1.00  0.00           H
ATOM    139  CB  TYR A  10      60.450  90.670  84.590  1.00  0.00           C
ATOM    140  HB1 TYR A  10      61.550  90.820  84.650  1.00  0.00           H
ATOM    141  HB2 TYR A  10      60.180  90.430  83.530  1.00  0.00           H
ATOM    142  CG  TYR A  10      60.090  89.450  85.420  1.00  0.00           C
ATOM    143  CD1 TYR A  10      61.070  88.690  86.090  1.00  0.00           C
ATOM    144  HD1 TYR A  10      62.110  88.990  86.030  1.00  0.00           H
ATOM    145  CE1 TYR A  10      60.730  87.560  86.850  1.00  0.00           C
ATOM    146  HE1 TYR A  10      61.490  87.000  87.370  1.00  0.00           H
ATOM    147  CZ  TYR A  10      59.380  87.190  86.970  1.00  0.00           C
ATOM    148  OH  TYR A  10      58.950  86.100  87.760  1.00  0.00           O
ATOM    149  HH  TYR A  10      57.980  86.110  87.730  1.00  0.00           H
ATOM    150  CD2 TYR A  10      58.760  89.000  85.500  1.00  0.00           C
ATOM    151  HD2 TYR A  10      57.990  89.490  84.920  1.00  0.00           H
ATOM    152  CE2 TYR A  10      58.400  87.920  86.300  1.00  0.00           C
ATOM    153  HE2 TYR A  10      57.370  87.640  86.400  1.00  0.00           H
ATOM    154  C   TYR A  10      60.320  93.150  84.230  1.00  0.00           C
ATOM    155  O   TYR A  10      60.230  93.230  83.010  1.00  0.00           O
ATOM    156  N   GLU A  11      60.950  94.100  84.940  1.00  0.00           N
ATOM    157  HN  GLU A  11      60.960  94.060  85.940  1.00  0.00           H
ATOM    158  CA  GLU A  11      61.640  95.230  84.340  1.00  0.00           C
ATOM    159  HA  GLU A  11      61.590  95.180  83.260  1.00  0.00           H
ATOM    160  CB  GLU A  11      61.000  96.580  84.790  1.00  0.00           C
ATOM    161  HB1 GLU A  11      61.770  97.360  84.960  1.00  0.00           H
ATOM    162  HB2 GLU A  11      60.540  96.390  85.790  1.00  0.00           H
ATOM    163  CG  GLU A  11      59.900  97.080  83.820  1.00  0.00           C
ATOM    164  HG1 GLU A  11      59.060  97.500  84.410  1.00  0.00           H
ATOM    165  HG2 GLU A  11      59.510  96.240  83.220  1.00  0.00           H
ATOM    166  CD  GLU A  11      60.330  98.210  82.890  1.00  0.00           C
ATOM    167  OE1 GLU A  11      61.340  98.890  83.170  1.00  0.00           O
ATOM    168  OE2 GLU A  11      59.600  98.470  81.890  1.00  0.00           O
ATOM    169  C   GLU A  11      63.110  95.180  84.700  1.00  0.00           C
ATOM    170  O   GLU A  11      63.470  95.060  85.870  1.00  0.00           O
ATOM    171  N   VAL A  12      64.010  95.250  83.700  1.00  0.00           N
ATOM    172  HN  VAL A  12      63.720  95.300  82.740  1.00  0.00           H
ATOM    173  CA  VAL A  12      65.440  95.190  83.930  1.00  0.00           C
ATOM    174  HA  VAL A  12      65.650  95.200  84.990  1.00  0.00           H
ATOM    175  CB  VAL A  12      66.060  93.930  83.320  1.00  0.00           C
ATOM    176  HB  VAL A  12      65.970  93.970  82.200  1.00  0.00           H
ATOM    177  CG1 VAL A  12      67.550  93.830  83.710  1.00  0.00           C
ATOM    178 HG11 VAL A  12      67.980  92.880  83.330  1.00  0.00           H
ATOM    179 HG12 VAL A  12      68.140  94.660  83.290  1.00  0.00           H
ATOM    180 HG13 VAL A  12      67.650  93.840  84.820  1.00  0.00           H
ATOM    181  CG2 VAL A  12      65.310  92.680  83.810  1.00  0.00           C
ATOM    182 HG21 VAL A  12      65.820  91.760  83.440  1.00  0.00           H
ATOM    183 HG22 VAL A  12      65.280  92.640  84.920  1.00  0.00           H
ATOM    184 HG23 VAL A  12      64.270  92.660  83.430  1.00  0.00           H
ATOM    185  C   VAL A  12      66.080  96.440  83.330  1.00  0.00           C
ATOM    186  O   VAL A  12      66.030  96.630  82.110  1.00  0.00           O
ATOM    187  N   HIS A  13      66.690  97.320  84.150  1.00  0.00           N
ATOM    188  HN  HIS A  13      66.700  97.190  85.140  1.00  0.00           H
ATOM    189  CA  HIS A  13      67.250  98.560  83.610  1.00  0.00           C
ATOM    190  HA  HIS A  13      67.730  98.290  82.690  1.00  0.00           H
ATOM    191  CB  HIS A  13      66.150  99.600  83.300  1.00  0.00           C
ATOM    192  HB1 HIS A  13      65.480  99.170  82.530  1.00  0.00           H
ATOM    193  HB2 HIS A  13      66.560 100.540  82.860  1.00  0.00           H
ATOM    194  ND1 HIS A  13      65.590 100.990  85.300  1.00  0.00           N
ATOM    195  CG  HIS A  13      65.280  99.920  84.480  1.00  0.00           C
ATOM    196  CE1 HIS A  13      64.630 101.010  86.210  1.00  0.00           C
ATOM    197  HE1 HIS A  13      64.570 101.690  87.070  1.00  0.00           H
ATOM    198  NE2 HIS A  13      63.720 100.030  86.000  1.00  0.00           N
ATOM    199  HE2 HIS A  13      63.020  99.730  86.660  1.00  0.00           H
ATOM    200  CD2 HIS A  13      64.120  99.340  84.880  1.00  0.00           C
ATOM    201  HD2 HIS A  13      63.610  98.490  84.460  1.00  0.00           H
ATOM    202  C   HIS A  13      68.390  99.200  84.410  1.00  0.00           C
ATOM    203  O   HIS A  13      68.600  98.970  85.600  1.00  0.00           O
ATOM    204  N   HIS A  14      69.210 100.020  83.720  1.00  0.00           N
ATOM    205  HN  HIS A  14      69.080 100.110  82.730  1.00  0.00           H
ATOM    206  CA  HIS A  14      70.300 100.830  84.280  1.00  0.00           C
ATOM    207  HA  HIS A  14      70.600 101.490  83.480  1.00  0.00           H
ATOM    208  CB  HIS A  14      69.870 101.790  85.440  1.00  0.00           C
ATOM    209  HB1 HIS A  14      70.750 102.120  86.020  1.00  0.00           H
ATOM    210  HB2 HIS A  14      69.180 101.290  86.150  1.00  0.00           H
ATOM    211  ND1 HIS A  14      69.760 104.290  85.220  1.00  0.00           N
ATOM    212  CG  HIS A  14      69.190 103.050  84.960  1.00  0.00           C
ATOM    213  CE1 HIS A  14      68.910 105.170  84.720  1.00  0.00           C
ATOM    214  HE1 HIS A  14      69.040 106.250  84.730  1.00  0.00           H
ATOM    215  NE2 HIS A  14      67.840 104.560  84.150  1.00  0.00           N
ATOM    216  HE2 HIS A  14      67.080 105.030  83.670  1.00  0.00           H
ATOM    217  CD2 HIS A  14      68.010 103.210  84.310  1.00  0.00           C
ATOM    218  HD2 HIS A  14      67.310 102.460  83.960  1.00  0.00           H
ATOM    219  C   HIS A  14      71.580 100.060  84.600  1.00  0.00           C
ATOM    220  O   HIS A  14      72.460 100.560  85.300  1.00  0.00           O
ATOM    221  N   GLN A  15      71.750  98.830  84.080  1.00  0.00           N
ATOM    222  HN  GLN A  15      71.010  98.400  83.560  1.00  0.00           H
ATOM    223  CA  GLN A  15      72.970  98.060  84.280  1.00  0.00           C
ATOM    224  HA  GLN A  15      73.200  98.140  85.330  1.00  0.00           H
ATOM    225  CB  GLN A  15      72.820  96.530  84.000  1.00  0.00           C
ATOM    226  HB1 GLN A  15      73.820  96.050  84.130  1.00  0.00           H
ATOM    227  HB2 GLN A  15      72.510  96.370  82.950  1.00  0.00           H
ATOM    228  CG  GLN A  15      71.860  95.780  84.960  1.00  0.00           C
ATOM    229  HG1 GLN A  15      72.120  96.020  86.000  1.00  0.00           H
ATOM    230  HG2 GLN A  15      71.980  94.690  84.810  1.00  0.00           H
ATOM    231  CD  GLN A  15      70.380  96.110  84.710  1.00  0.00           C
ATOM    232  OE1 GLN A  15      69.990  96.470  83.620  1.00  0.00           O
ATOM    233  NE2 GLN A  15      69.560  95.970  85.780  1.00  0.00           N
ATOM    234 HE21 GLN A  15      69.910  95.750  86.680  1.00  0.00           H
ATOM    235 HE22 GLN A  15      68.590  96.200  85.670  1.00  0.00           H
ATOM    236  C   GLN A  15      74.210  98.580  83.540  1.00  0.00           C
ATOM    237  O   GLN A  15      74.200  98.800  82.330  1.00  0.00           O
ATOM    238  N   LYS A  16      75.340  98.730  84.260  1.00  0.00           N
ATOM    239  HN  LYS A  16      75.320  98.520  85.240  1.00  0.00           H
ATOM    240  CA  LYS A  16      76.600  99.200  83.700  1.00  0.00           C
ATOM    241  HA  LYS A  16      76.500  99.320  82.630  1.00  0.00           H
ATOM    242  CB  LYS A  16      77.020 100.570  84.290  1.00  0.00           C
ATOM    243  HB1 LYS A  16      78.070 100.810  84.000  1.00  0.00           H
ATOM    244  HB2 LYS A  16      76.960 100.520  85.400  1.00  0.00           H
ATOM    245  CG  LYS A  16      76.150 101.750  83.830  1.00  0.00           C
ATOM    246  HG1 LYS A  16      75.110 101.620  84.220  1.00  0.00           H
ATOM    247  HG2 LYS A  16      76.100 101.760  82.720  1.00  0.00           H
ATOM    248  CD  LYS A  16      76.720 103.100  84.320  1.00  0.00           C
ATOM    249  HD1 LYS A  16      76.820 103.080  85.420  1.00  0.00           H
ATOM    250  HD2 LYS A  16      77.740 103.200  83.880  1.00  0.00           H
ATOM    251  CE  LYS A  16      75.870 104.320  83.930  1.00  0.00           C
ATOM    252  HE1 LYS A  16      74.970 104.390  84.580  1.00  0.00           H
ATOM    253  HE2 LYS A  16      75.550 104.240  82.870  1.00  0.00           H
ATOM    254  NZ  LYS A  16      76.650 105.550  84.060  1.00  0.00           N
ATOM    255  HZ1 LYS A  16      76.050 106.410  84.000  1.00  0.00           H
ATOM    256  HZ2 LYS A  16      77.210 105.600  84.950  1.00  0.00           H
ATOM    257  HZ3 LYS A  16      77.380 105.560  83.300  1.00  0.00           H
ATOM    258  C   LYS A  16      77.750  98.210  83.910  1.00  0.00           C
ATOM    259  O   LYS A  16      77.830  97.510  84.910  1.00  0.00           O
ATOM    260  N   LEU A  17      78.690  98.140  82.950  1.00  0.00           N
ATOM    261  HN  LEU A  17      78.600  98.630  82.080  1.00  0.00           H
ATOM    262  CA  LEU A  17      79.920  97.380  83.140  1.00  0.00           C
ATOM    263  HA  LEU A  17      80.130  97.310  84.200  1.00  0.00           H
ATOM    264  CB  LEU A  17      79.770  95.960  82.550  1.00  0.00           C
ATOM    265  HB1 LEU A  17      79.810  95.990  81.440  1.00  0.00           H
ATOM    266  HB2 LEU A  17      78.740  95.620  82.820  1.00  0.00           H
ATOM    267  CG  LEU A  17      80.730  94.890  83.110  1.00  0.00           C
ATOM    268  HG  LEU A  17      80.820  95.070  84.210  1.00  0.00           H
ATOM    269  CD1 LEU A  17      80.140  93.490  82.930  1.00  0.00           C
ATOM    270 HD11 LEU A  17      80.810  92.720  83.380  1.00  0.00           H
ATOM    271 HD12 LEU A  17      79.150  93.420  83.420  1.00  0.00           H
ATOM    272 HD13 LEU A  17      80.020  93.260  81.850  1.00  0.00           H
ATOM    273  CD2 LEU A  17      82.140  94.950  82.510  1.00  0.00           C
ATOM    274 HD21 LEU A  17      82.760  94.090  82.870  1.00  0.00           H
ATOM    275 HD22 LEU A  17      82.100  94.880  81.400  1.00  0.00           H
ATOM    276 HD23 LEU A  17      82.670  95.880  82.770  1.00  0.00           H
ATOM    277  C   LEU A  17      81.060  98.170  82.510  1.00  0.00           C
ATOM    278  O   LEU A  17      80.990  98.550  81.340  1.00  0.00           O
ATOM    279  N   VAL A  18      82.110  98.490  83.300  1.00  0.00           N
ATOM    280  HN  VAL A  18      82.120  98.230  84.270  1.00  0.00           H
ATOM    281  CA  VAL A  18      83.220  99.330  82.850  1.00  0.00           C
ATOM    282  HA  VAL A  18      83.210  99.400  81.770  1.00  0.00           H
ATOM    283  CB  VAL A  18      83.120 100.740  83.450  1.00  0.00           C
ATOM    284  HB  VAL A  18      83.290 100.700  84.550  1.00  0.00           H
ATOM    285  CG1 VAL A  18      84.190 101.650  82.820  1.00  0.00           C
ATOM    286 HG11 VAL A  18      84.060 102.700  83.180  1.00  0.00           H
ATOM    287 HG12 VAL A  18      85.210 101.330  83.110  1.00  0.00           H
ATOM    288 HG13 VAL A  18      84.110 101.660  81.710  1.00  0.00           H
ATOM    289  CG2 VAL A  18      81.720 101.350  83.230  1.00  0.00           C
ATOM    290 HG21 VAL A  18      81.710 102.410  83.560  1.00  0.00           H
ATOM    291 HG22 VAL A  18      81.430 101.320  82.160  1.00  0.00           H
ATOM    292 HG23 VAL A  18      80.950 100.810  83.820  1.00  0.00           H
ATOM    293  C   VAL A  18      84.560  98.710  83.270  1.00  0.00           C
ATOM    294  O   VAL A  18      84.860  98.610  84.460  1.00  0.00           O
ATOM    295  N   PHE A  19      85.440  98.280  82.340  1.00  0.00           N
ATOM    296  HN  PHE A  19      85.160  98.180  81.380  1.00  0.00           H
ATOM    297  CA  PHE A  19      86.800  97.920  82.700  1.00  0.00           C
ATOM    298  HA  PHE A  19      86.740  97.210  83.510  1.00  0.00           H
ATOM    299  CB  PHE A  19      87.580  97.240  81.540  1.00  0.00           C
ATOM    300  HB1 PHE A  19      88.630  97.040  81.840  1.00  0.00           H
ATOM    301  HB2 PHE A  19      87.600  97.910  80.650  1.00  0.00           H
ATOM    302  CG  PHE A  19      86.990  95.910  81.140  1.00  0.00           C
ATOM    303  CD1 PHE A  19      86.520  95.690  79.830  1.00  0.00           C
ATOM    304  HD1 PHE A  19      86.550  96.500  79.120  1.00  0.00           H
ATOM    305  CE1 PHE A  19      86.000  94.440  79.460  1.00  0.00           C
ATOM    306  HE1 PHE A  19      85.620  94.290  78.460  1.00  0.00           H
ATOM    307  CZ  PHE A  19      85.960  93.400  80.390  1.00  0.00           C
ATOM    308  HZ  PHE A  19      85.560  92.440  80.110  1.00  0.00           H
ATOM    309  CD2 PHE A  19      86.980  94.840  82.050  1.00  0.00           C
ATOM    310  HD2 PHE A  19      87.380  94.980  83.040  1.00  0.00           H
ATOM    311  CE2 PHE A  19      86.460  93.590  81.690  1.00  0.00           C
ATOM    312  HE2 PHE A  19      86.440  92.790  82.400  1.00  0.00           H
ATOM    313  C   PHE A  19      87.650  99.080  83.230  1.00  0.00           C
ATOM    314  O   PHE A  19      88.250  98.980  84.300  1.00  0.00           O
ATOM    315  N   PHE A  20      87.660 100.230  82.530  1.00  0.00           N
ATOM    316  HN  PHE A  20      87.140 100.300  81.680  1.00  0.00           H
ATOM    317  CA  PHE A  20      88.480 101.370  82.890  1.00  0.00           C
ATOM    318  HA  PHE A  20      88.880 101.250  83.890  1.00  0.00           H
ATOM    319  CB  PHE A  20      89.660 101.560  81.890  1.00  0.00           C
ATOM    320  HB1 PHE A  20      90.280 102.440  82.160  1.00  0.00           H
ATOM    321  HB2 PHE A  20      89.290 101.690  80.860  1.00  0.00           H
ATOM    322  CG  PHE A  20      90.550 100.340  81.930  1.00  0.00           C
ATOM    323  CD1 PHE A  20      90.420  99.310  80.980  1.00  0.00           C
ATOM    324  HD1 PHE A  20      89.660  99.380  80.210  1.00  0.00           H
ATOM    325  CE1 PHE A  20      91.250  98.180  81.040  1.00  0.00           C
ATOM    326  HE1 PHE A  20      91.140  97.400  80.310  1.00  0.00           H
ATOM    327  CZ  PHE A  20      92.220  98.080  82.040  1.00  0.00           C
ATOM    328  HZ  PHE A  20      92.860  97.210  82.080  1.00  0.00           H
ATOM    329  CD2 PHE A  20      91.540 100.230  82.910  1.00  0.00           C
ATOM    330  HD2 PHE A  20      91.660 101.020  83.640  1.00  0.00           H
ATOM    331  CE2 PHE A  20      92.370  99.110  82.970  1.00  0.00           C
ATOM    332  HE2 PHE A  20      93.130  99.050  83.740  1.00  0.00           H
ATOM    333  C   PHE A  20      87.640 102.620  82.900  1.00  0.00           C
ATOM    334  O   PHE A  20      87.070 103.010  81.870  1.00  0.00           O
ATOM    335  N   ALA A  21      87.500 103.290  84.060  1.00  0.00           N
ATOM    336  HN  ALA A  21      87.930 102.940  84.900  1.00  0.00           H
ATOM    337  CA  ALA A  21      86.560 104.380  84.220  1.00  0.00           C
ATOM    338  HA  ALA A  21      85.770 104.300  83.480  1.00  0.00           H
ATOM    339  CB  ALA A  21      85.920 104.260  85.620  1.00  0.00           C
ATOM    340  HB1 ALA A  21      85.450 103.260  85.730  1.00  0.00           H
ATOM    341  HB2 ALA A  21      86.670 104.400  86.410  1.00  0.00           H
ATOM    342  HB3 ALA A  21      85.120 105.020  85.750  1.00  0.00           H
ATOM    343  C   ALA A  21      87.170 105.770  84.050  1.00  0.00           C
ATOM    344  O   ALA A  21      86.470 106.780  84.130  1.00  0.00           O
ATOM    345  N   GLU A  22      88.480 105.860  83.750  1.00  0.00           N
ATOM    346  HN  GLU A  22      89.020 105.030  83.640  1.00  0.00           H
ATOM    347  CA  GLU A  22      89.170 107.110  83.520  1.00  0.00           C
ATOM    348  HA  GLU A  22      88.510 107.770  82.970  1.00  0.00           H
ATOM    349  CB  GLU A  22      89.620 107.830  84.830  1.00  0.00           C
ATOM    350  HB1 GLU A  22      90.710 108.060  84.850  1.00  0.00           H
ATOM    351  HB2 GLU A  22      89.440 107.120  85.670  1.00  0.00           H
ATOM    352  CG  GLU A  22      88.810 109.120  85.120  1.00  0.00           C
ATOM    353  HG1 GLU A  22      88.940 109.390  86.190  1.00  0.00           H
ATOM    354  HG2 GLU A  22      87.730 108.940  84.930  1.00  0.00           H
ATOM    355  CD  GLU A  22      89.250 110.320  84.280  1.00  0.00           C
ATOM    356  OE1 GLU A  22      89.460 110.160  83.050  1.00  0.00           O
ATOM    357  OE2 GLU A  22      89.390 111.430  84.860  1.00  0.00           O
ATOM    358  C   GLU A  22      90.360 106.880  82.600  1.00  0.00           C
ATOM    359  O   GLU A  22      90.710 105.740  82.290  1.00  0.00           O
ATOM    360  N   ASP A  23      90.960 107.980  82.110  1.00  0.00           N
ATOM    361  HN  ASP A  23      90.600 108.880  82.400  1.00  0.00           H
ATOM    362  CA  ASP A  23      92.100 107.990  81.210  1.00  0.00           C
ATOM    363  HA  ASP A  23      91.860 107.300  80.420  1.00  0.00           H
ATOM    364  CB  ASP A  23      92.230 109.420  80.600  1.00  0.00           C
ATOM    365  HB1 ASP A  23      92.690 110.110  81.340  1.00  0.00           H
ATOM    366  HB2 ASP A  23      91.210 109.800  80.370  1.00  0.00           H
ATOM    367  CG  ASP A  23      93.020 109.500  79.300  1.00  0.00           C
ATOM    368  OD1 ASP A  23      93.130 110.640  78.770  1.00  0.00           O
ATOM    369  OD2 ASP A  23      93.510 108.460  78.800  1.00  0.00           O
ATOM    370  C   ASP A  23      93.390 107.480  81.870  1.00  0.00           C
ATOM    371  O   ASP A  23      93.470 107.350  83.090  1.00  0.00           O
ATOM    372  N   VAL A  24      94.420 107.170  81.060  1.00  0.00           N
ATOM    373  HN  VAL A  24      94.320 107.390  80.080  1.00  0.00           H
ATOM    374  CA  VAL A  24      95.710 106.670  81.510  1.00  0.00           C
ATOM    375  HA  VAL A  24      95.680 106.510  82.570  1.00  0.00           H
ATOM    376  CB  VAL A  24      96.160 105.370  80.840  1.00  0.00           C
ATOM    377  HB  VAL A  24      96.400 105.530  79.770  1.00  0.00           H
ATOM    378  CG1 VAL A  24      97.410 104.820  81.560  1.00  0.00           C
ATOM    379 HG11 VAL A  24      97.680 103.820  81.150  1.00  0.00           H
ATOM    380 HG12 VAL A  24      98.280 105.500  81.440  1.00  0.00           H
ATOM    381 HG13 VAL A  24      97.200 104.700  82.650  1.00  0.00           H
ATOM    382  CG2 VAL A  24      95.030 104.330  80.900  1.00  0.00           C
ATOM    383 HG21 VAL A  24      95.360 103.360  80.480  1.00  0.00           H
ATOM    384 HG22 VAL A  24      94.730 104.160  81.950  1.00  0.00           H
ATOM    385 HG23 VAL A  24      94.140 104.670  80.320  1.00  0.00           H
ATOM    386  C   VAL A  24      96.760 107.730  81.210  1.00  0.00           C
ATOM    387  O   VAL A  24      97.020 108.060  80.050  1.00  0.00           O
ATOM    388  N   GLY A  25      97.400 108.310  82.250  1.00  0.00           N
ATOM    389  HN  GLY A  25      97.150 108.040  83.190  1.00  0.00           H
ATOM    390  CA  GLY A  25      98.370 109.390  82.060  1.00  0.00           C
ATOM    391  HA1 GLY A  25      98.030 110.050  81.270  1.00  0.00           H
ATOM    392  HA2 GLY A  25      98.450 109.890  83.010  1.00  0.00           H
ATOM    393  C   GLY A  25      99.750 108.920  81.690  1.00  0.00           C
ATOM    394  O   GLY A  25     100.600 108.740  82.560  1.00  0.00           O
ATOM    395  N   SER A  26     100.040 108.730  80.390  1.00  0.00           N
ATOM    396  HN  SER A  26      99.330 108.930  79.710  1.00  0.00           H
ATOM    397  CA  SER A  26     101.280 108.150  79.880  1.00  0.00           C
ATOM    398  HA  SER A  26     101.160 108.200  78.810  1.00  0.00           H
ATOM    399  CB  SER A  26     102.610 108.920  80.170  1.00  0.00           C
ATOM    400  HB1 SER A  26     103.480 108.290  79.930  1.00  0.00           H
ATOM    401  HB2 SER A  26     102.680 109.190  81.250  1.00  0.00           H
ATOM    402  OG  SER A  26     102.720 110.100  79.370  1.00  0.00           O
ATOM    403  HG1 SER A  26     102.090 110.760  79.730  1.00  0.00           H
ATOM    404  C   SER A  26     101.460 106.680  80.160  1.00  0.00           C
ATOM    405  O   SER A  26     101.670 106.240  81.300  1.00  0.00           O
ATOM    406  N   ASN A  27     101.430 105.850  79.100  1.00  0.00           N
ATOM    407  HN  ASN A  27     101.280 106.220  78.180  1.00  0.00           H
ATOM    408  CA  ASN A  27     101.540 104.410  79.210  1.00  0.00           C
ATOM    409  HA  ASN A  27     101.740 104.130  80.240  1.00  0.00           H
ATOM    410  CB  ASN A  27     100.190 103.760  78.760  1.00  0.00           C
ATOM    411  HB1 ASN A  27      99.920 104.110  77.750  1.00  0.00           H
ATOM    412  HB2 ASN A  27      99.390 104.060  79.460  1.00  0.00           H
ATOM    413  CG  ASN A  27     100.290 102.230  78.790  1.00  0.00           C
ATOM    414  OD1 ASN A  27     100.720 101.670  79.800  1.00  0.00           O
ATOM    415  ND2 ASN A  27     100.000 101.570  77.650  1.00  0.00           N
ATOM    416 HD21 ASN A  27      99.770 102.050  76.810  1.00  0.00           H
ATOM    417 HD22 ASN A  27     100.270 100.600  77.610  1.00  0.00           H
ATOM    418  C   ASN A  27     102.700 103.900  78.360  1.00  0.00           C
ATOM    419  O   ASN A  27     102.650 103.980  77.140  1.00  0.00           O
ATOM    420  N   LYS A  28     103.730 103.300  78.980  1.00  0.00           N
ATOM    421  HN  LYS A  28     103.810 103.280  79.990  1.00  0.00           H
ATOM    422  CA  LYS A  28     104.750 102.560  78.260  1.00  0.00           C
ATOM    423  HA  LYS A  28     104.720 102.800  77.210  1.00  0.00           H
ATOM    424  CB  LYS A  28     106.180 102.880  78.790  1.00  0.00           C
ATOM    425  HB1 LYS A  28     106.910 102.240  78.250  1.00  0.00           H
ATOM    426  HB2 LYS A  28     106.240 102.650  79.870  1.00  0.00           H
ATOM    427  CG  LYS A  28     106.590 104.350  78.560  1.00  0.00           C
ATOM    428  HG1 LYS A  28     105.980 105.010  79.210  1.00  0.00           H
ATOM    429  HG2 LYS A  28     106.350 104.620  77.500  1.00  0.00           H
ATOM    430  CD  LYS A  28     108.090 104.610  78.800  1.00  0.00           C
ATOM    431  HD1 LYS A  28     108.340 104.370  79.860  1.00  0.00           H
ATOM    432  HD2 LYS A  28     108.670 103.920  78.150  1.00  0.00           H
ATOM    433  CE  LYS A  28     108.490 106.060  78.480  1.00  0.00           C
ATOM    434  HE1 LYS A  28     107.990 106.760  79.190  1.00  0.00           H
ATOM    435  HE2 LYS A  28     108.160 106.320  77.460  1.00  0.00           H
ATOM    436  NZ  LYS A  28     109.950 106.270  78.560  1.00  0.00           N
ATOM    437  HZ1 LYS A  28     110.160 107.230  78.180  1.00  0.00           H
ATOM    438  HZ2 LYS A  28     110.280 106.250  79.560  1.00  0.00           H
ATOM    439  HZ3 LYS A  28     110.480 105.550  78.030  1.00  0.00           H
ATOM    440  C   LYS A  28     104.520 101.050  78.360  1.00  0.00           C
ATOM    441  O   LYS A  28     105.220 100.260  77.730  1.00  0.00           O
ATOM    442  N   GLY A  29     103.500 100.630  79.140  1.00  0.00           N
ATOM    443  HN  GLY A  29     102.900 101.310  79.560  1.00  0.00           H
ATOM    444  CA  GLY A  29     103.150  99.240  79.380  1.00  0.00           C
ATOM    445  HA1 GLY A  29     103.970  98.600  79.100  1.00  0.00           H
ATOM    446  HA2 GLY A  29     102.920  99.160  80.430  1.00  0.00           H
ATOM    447  C   GLY A  29     101.950  98.780  78.610  1.00  0.00           C
ATOM    448  O   GLY A  29     101.670  99.240  77.500  1.00  0.00           O
ATOM    449  N   ALA A  30     101.190  97.820  79.170  1.00  0.00           N
ATOM    450  HN  ALA A  30     101.420  97.480  80.080  1.00  0.00           H
ATOM    451  CA  ALA A  30     100.080  97.170  78.510  1.00  0.00           C
ATOM    452  HA  ALA A  30      99.940  97.560  77.510  1.00  0.00           H
ATOM    453  CB  ALA A  30     100.370  95.650  78.430  1.00  0.00           C
ATOM    454  HB1 ALA A  30     101.280  95.460  77.840  1.00  0.00           H
ATOM    455  HB2 ALA A  30     100.530  95.230  79.450  1.00  0.00           H
ATOM    456  HB3 ALA A  30      99.530  95.110  77.950  1.00  0.00           H
ATOM    457  C   ALA A  30      98.790  97.380  79.260  1.00  0.00           C
ATOM    458  O   ALA A  30      98.730  97.200  80.470  1.00  0.00           O
ATOM    459  N   ILE A  31      97.700  97.780  78.550  1.00  0.00           N
ATOM    460  HN  ILE A  31      97.760  97.930  77.570  1.00  0.00           H
ATOM    461  CA  ILE A  31      96.390  97.960  79.150  1.00  0.00           C
ATOM    462  HA  ILE A  31      96.400  97.640  80.180  1.00  0.00           H
ATOM    463  CB  ILE A  31      95.860  99.400  79.090  1.00  0.00           C
ATOM    464  HB  ILE A  31      95.540  99.620  78.040  1.00  0.00           H
ATOM    465  CG2 ILE A  31      94.620  99.520  80.000  1.00  0.00           C
ATOM    466 HG21 ILE A  31      94.200 100.550  79.940  1.00  0.00           H
ATOM    467 HG22 ILE A  31      93.820  98.810  79.700  1.00  0.00           H
ATOM    468 HG23 ILE A  31      94.880  99.310  81.060  1.00  0.00           H
ATOM    469  CG1 ILE A  31      96.920 100.480  79.440  1.00  0.00           C
ATOM    470 HG11 ILE A  31      96.450 101.480  79.250  1.00  0.00           H
ATOM    471 HG12 ILE A  31      97.780 100.390  78.740  1.00  0.00           H
ATOM    472  CD  ILE A  31      97.430 100.470  80.880  1.00  0.00           C
ATOM    473  HD1 ILE A  31      98.180 101.270  81.030  1.00  0.00           H
ATOM    474  HD2 ILE A  31      96.600 100.650  81.610  1.00  0.00           H
ATOM    475  HD3 ILE A  31      97.910  99.500  81.130  1.00  0.00           H
ATOM    476  C   ILE A  31      95.430  97.040  78.390  1.00  0.00           C
ATOM    477  O   ILE A  31      95.240  97.170  77.180  1.00  0.00           O
ATOM    478  N   ILE A  32      94.820  96.050  79.080  1.00  0.00           N
ATOM    479  HN  ILE A  32      95.010  95.920  80.060  1.00  0.00           H
ATOM    480  CA  ILE A  32      93.950  95.070  78.450  1.00  0.00           C
ATOM    481  HA  ILE A  32      93.740  95.380  77.440  1.00  0.00           H
ATOM    482  CB  ILE A  32      94.600  93.680  78.340  1.00  0.00           C
ATOM    483  HB  ILE A  32      94.810  93.290  79.370  1.00  0.00           H
ATOM    484  CG2 ILE A  32      93.640  92.700  77.630  1.00  0.00           C
ATOM    485 HG21 ILE A  32      94.130  91.720  77.460  1.00  0.00           H
ATOM    486 HG22 ILE A  32      92.730  92.510  78.240  1.00  0.00           H
ATOM    487 HG23 ILE A  32      93.320  93.100  76.650  1.00  0.00           H
ATOM    488  CG1 ILE A  32      95.950  93.770  77.590  1.00  0.00           C
ATOM    489 HG11 ILE A  32      96.610  94.540  78.050  1.00  0.00           H
ATOM    490 HG12 ILE A  32      95.760  94.130  76.550  1.00  0.00           H
ATOM    491  CD  ILE A  32      96.730  92.450  77.530  1.00  0.00           C
ATOM    492  HD1 ILE A  32      97.730  92.620  77.080  1.00  0.00           H
ATOM    493  HD2 ILE A  32      96.870  92.020  78.550  1.00  0.00           H
ATOM    494  HD3 ILE A  32      96.200  91.700  76.910  1.00  0.00           H
ATOM    495  C   ILE A  32      92.610  95.000  79.160  1.00  0.00           C
ATOM    496  O   ILE A  32      92.540  94.920  80.390  1.00  0.00           O
ATOM    497  N   GLY A  33      91.490  95.050  78.400  1.00  0.00           N
ATOM    498  HN  GLY A  33      91.600  95.140  77.410  1.00  0.00           H
ATOM    499  CA  GLY A  33      90.130  94.990  78.940  1.00  0.00           C
ATOM    500  HA1 GLY A  33      90.080  95.510  79.890  1.00  0.00           H
ATOM    501  HA2 GLY A  33      89.460  95.420  78.200  1.00  0.00           H
ATOM    502  C   GLY A  33      89.670  93.580  79.200  1.00  0.00           C
ATOM    503  O   GLY A  33      89.580  93.140  80.340  1.00  0.00           O
ATOM    504  N   LEU A  34      89.400  92.810  78.130  1.00  0.00           N
ATOM    505  HN  LEU A  34      89.420  93.190  77.200  1.00  0.00           H
ATOM    506  CA  LEU A  34      89.010  91.410  78.220  1.00  0.00           C
ATOM    507  HA  LEU A  34      88.980  91.110  79.260  1.00  0.00           H
ATOM    508  CB  LEU A  34      87.600  91.210  77.600  1.00  0.00           C
ATOM    509  HB1 LEU A  34      87.610  91.590  76.560  1.00  0.00           H
ATOM    510  HB2 LEU A  34      86.900  91.850  78.180  1.00  0.00           H
ATOM    511  CG  LEU A  34      87.050  89.770  77.600  1.00  0.00           C
ATOM    512  HG  LEU A  34      87.650  89.150  76.890  1.00  0.00           H
ATOM    513  CD1 LEU A  34      87.090  89.110  78.980  1.00  0.00           C
ATOM    514 HD11 LEU A  34      86.620  88.110  78.940  1.00  0.00           H
ATOM    515 HD12 LEU A  34      88.140  88.980  79.340  1.00  0.00           H
ATOM    516 HD13 LEU A  34      86.540  89.730  79.720  1.00  0.00           H
ATOM    517  CD2 LEU A  34      85.600  89.770  77.080  1.00  0.00           C
ATOM    518 HD21 LEU A  34      85.200  88.730  77.040  1.00  0.00           H
ATOM    519 HD22 LEU A  34      84.940  90.370  77.760  1.00  0.00           H
ATOM    520 HD23 LEU A  34      85.550  90.200  76.060  1.00  0.00           H
ATOM    521  C   LEU A  34      90.040  90.520  77.530  1.00  0.00           C
ATOM    522  O   LEU A  34      90.310  90.640  76.340  1.00  0.00           O
ATOM    523  N   MET A  35      90.650  89.600  78.300  1.00  0.00           N
ATOM    524  HN  MET A  35      90.420  89.520  79.270  1.00  0.00           H
ATOM    525  CA  MET A  35      91.650  88.660  77.830  1.00  0.00           C
ATOM    526  HA  MET A  35      91.790  88.760  76.760  1.00  0.00           H
ATOM    527  CB  MET A  35      93.010  88.890  78.550  1.00  0.00           C
ATOM    528  HB1 MET A  35      92.810  89.040  79.630  1.00  0.00           H
ATOM    529  HB2 MET A  35      93.430  89.840  78.160  1.00  0.00           H
ATOM    530  CG  MET A  35      94.050  87.760  78.400  1.00  0.00           C
ATOM    531  HG1 MET A  35      94.110  87.470  77.330  1.00  0.00           H
ATOM    532  HG2 MET A  35      93.700  86.860  78.950  1.00  0.00           H
ATOM    533  SD  MET A  35      95.700  88.230  79.000  1.00  0.00           S
ATOM    534  CE  MET A  35      96.480  86.670  78.480  1.00  0.00           C
ATOM    535  HE1 MET A  35      97.550  86.630  78.780  1.00  0.00           H
ATOM    536  HE2 MET A  35      95.960  85.800  78.940  1.00  0.00           H
ATOM    537  HE3 MET A  35      96.430  86.550  77.380  1.00  0.00           H
ATOM    538  C   MET A  35      91.160  87.260  78.080  1.00  0.00           C
ATOM    539  O   MET A  35      90.920  86.870  79.220  1.00  0.00           O
ATOM    540  N   VAL A  36      91.000  86.450  77.030  1.00  0.00           N
ATOM    541  HN  VAL A  36      91.130  86.780  76.080  1.00  0.00           H
ATOM    542  CA  VAL A  36      90.670  85.050  77.160  1.00  0.00           C
ATOM    543  HA  VAL A  36      90.720  84.760  78.190  1.00  0.00           H
ATOM    544  CB  VAL A  36      89.280  84.720  76.630  1.00  0.00           C
ATOM    545  HB  VAL A  36      89.230  84.870  75.530  1.00  0.00           H
ATOM    546  CG1 VAL A  36      88.950  83.260  76.980  1.00  0.00           C
ATOM    547 HG11 VAL A  36      87.930  83.010  76.620  1.00  0.00           H
ATOM    548 HG12 VAL A  36      89.670  82.560  76.510  1.00  0.00           H
ATOM    549 HG13 VAL A  36      88.970  83.110  78.080  1.00  0.00           H
ATOM    550  CG2 VAL A  36      88.240  85.650  77.280  1.00  0.00           C
ATOM    551 HG21 VAL A  36      87.220  85.360  76.970  1.00  0.00           H
ATOM    552 HG22 VAL A  36      88.300  85.610  78.390  1.00  0.00           H
ATOM    553 HG23 VAL A  36      88.400  86.710  76.970  1.00  0.00           H
ATOM    554  C   VAL A  36      91.740  84.280  76.410  1.00  0.00           C
ATOM    555  O   VAL A  36      91.800  84.280  75.180  1.00  0.00           O
ATOM    556  N   GLY A  37      92.620  83.560  77.140  1.00  0.00           N
ATOM    557  HN  GLY A  37      92.540  83.570  78.140  1.00  0.00           H
ATOM    558  CA  GLY A  37      93.810  82.950  76.560  1.00  0.00           C
ATOM    559  HA1 GLY A  37      94.330  82.430  77.350  1.00  0.00           H
ATOM    560  HA2 GLY A  37      93.480  82.280  75.770  1.00  0.00           H
ATOM    561  C   GLY A  37      94.800  83.910  75.930  1.00  0.00           C
ATOM    562  O   GLY A  37      94.670  85.130  76.000  1.00  0.00           O
ATOM    563  N   GLY A  38      95.850  83.360  75.290  1.00  0.00           N
ATOM    564  HN  GLY A  38      95.990  82.370  75.330  1.00  0.00           H
ATOM    565  CA  GLY A  38      96.870  84.160  74.620  1.00  0.00           C
ATOM    566  HA1 GLY A  38      97.110  83.660  73.690  1.00  0.00           H
ATOM    567  HA2 GLY A  38      96.520  85.170  74.460  1.00  0.00           H
ATOM    568  C   GLY A  38      98.140  84.250  75.400  1.00  0.00           C
ATOM    569  O   GLY A  38      98.300  83.620  76.450  1.00  0.00           O
ATOM    570  N   VAL A  39      99.120  85.000  74.880  1.00  0.00           N
ATOM    571  HN  VAL A  39      98.930  85.550  74.050  1.00  0.00           H
ATOM    572  CA  VAL A  39     100.410  85.190  75.500  1.00  0.00           C
ATOM    573  HA  VAL A  39     100.380  84.890  76.530  1.00  0.00           H
ATOM    574  CB  VAL A  39     101.530  84.420  74.790  1.00  0.00           C
ATOM    575  HB  VAL A  39     101.560  84.730  73.720  1.00  0.00           H
ATOM    576  CG1 VAL A  39     102.900  84.710  75.430  1.00  0.00           C
ATOM    577 HG11 VAL A  39     103.680  84.100  74.950  1.00  0.00           H
ATOM    578 HG12 VAL A  39     103.200  85.780  75.310  1.00  0.00           H
ATOM    579 HG13 VAL A  39     102.890  84.470  76.520  1.00  0.00           H
ATOM    580  CG2 VAL A  39     101.240  82.910  74.830  1.00  0.00           C
ATOM    581 HG21 VAL A  39     102.090  82.360  74.390  1.00  0.00           H
ATOM    582 HG22 VAL A  39     101.110  82.570  75.880  1.00  0.00           H
ATOM    583 HG23 VAL A  39     100.320  82.660  74.270  1.00  0.00           H
ATOM    584  C   VAL A  39     100.740  86.670  75.460  1.00  0.00           C
ATOM    585  O   VAL A  39     100.850  87.260  74.390  1.00  0.00           O
ATOM    586  N   VAL A  40     100.910  87.320  76.620  1.00  0.00           N
ATOM    587  HN  VAL A  40     100.810  86.850  77.500  1.00  0.00           H
ATOM    588  CA  VAL A  40     101.270  88.730  76.660  1.00  0.00           C
ATOM    589  HA  VAL A  40     101.440  89.100  75.660  1.00  0.00           H
ATOM    590  CB  VAL A  40     100.200  89.620  77.290  1.00  0.00           C
ATOM    591  HB  VAL A  40     100.080  89.390  78.370  1.00  0.00           H
ATOM    592  CG1 VAL A  40     100.590  91.110  77.100  1.00  0.00           C
ATOM    593 HG11 VAL A  40      99.770  91.770  77.430  1.00  0.00           H
ATOM    594 HG12 VAL A  40     101.500  91.360  77.670  1.00  0.00           H
ATOM    595 HG13 VAL A  40     100.780  91.320  76.020  1.00  0.00           H
ATOM    596  CG2 VAL A  40      98.850  89.350  76.590  1.00  0.00           C
ATOM    597 HG21 VAL A  40      98.070  90.040  76.980  1.00  0.00           H
ATOM    598 HG22 VAL A  40      98.940  89.510  75.490  1.00  0.00           H
ATOM    599 HG23 VAL A  40      98.510  88.310  76.770  1.00  0.00           H
ATOM    600  C   VAL A  40     102.570  88.890  77.410  1.00  0.00           C
ATOM    601  O   VAL A  40     102.710  88.440  78.550  1.00  0.00           O
ATOM    602  N   ILE A  41     103.560  89.520  76.770  1.00  0.00           N
ATOM    603  HN  ILE A  41     103.440  89.820  75.820  1.00  0.00           H
ATOM    604  CA  ILE A  41     104.880  89.750  77.340  1.00  0.00           C
ATOM    605  HA  ILE A  41     104.930  89.320  78.330  1.00  0.00           H
ATOM    606  CB  ILE A  41     105.980  89.120  76.480  1.00  0.00           C
ATOM    607  HB  ILE A  41     106.040  89.650  75.510  1.00  0.00           H
ATOM    608  CG2 ILE A  41     107.340  89.270  77.210  1.00  0.00           C
ATOM    609 HG21 ILE A  41     108.160  88.880  76.570  1.00  0.00           H
ATOM    610 HG22 ILE A  41     107.570  90.340  77.420  1.00  0.00           H
ATOM    611 HG23 ILE A  41     107.340  88.710  78.160  1.00  0.00           H
ATOM    612  CG1 ILE A  41     105.650  87.630  76.170  1.00  0.00           C
ATOM    613 HG11 ILE A  41     104.710  87.580  75.580  1.00  0.00           H
ATOM    614 HG12 ILE A  41     105.490  87.080  77.120  1.00  0.00           H
ATOM    615  CD  ILE A  41     106.740  86.910  75.360  1.00  0.00           C
ATOM    616  HD1 ILE A  41     106.380  85.910  75.030  1.00  0.00           H
ATOM    617  HD2 ILE A  41     107.010  87.490  74.450  1.00  0.00           H
ATOM    618  HD3 ILE A  41     107.660  86.760  75.960  1.00  0.00           H
ATOM    619  C   ILE A  41     105.080  91.240  77.480  1.00  0.00           C
ATOM    620  O   ILE A  41     105.010  92.000  76.500  1.00  0.00           O
ATOM    621  N   ALA A  42     105.310  91.710  78.720  1.00  0.00           N
ATOM    622  HN  ALA A  42     105.320  91.080  79.500  1.00  0.00           H
ATOM    623  CA  ALA A  42     105.500  93.110  79.040  1.00  0.00           C
ATOM    624  HA  ALA A  42     105.380  93.720  78.160  1.00  0.00           H
ATOM    625  CB  ALA A  42     104.430  93.500  80.090  1.00  0.00           C
ATOM    626  HB1 ALA A  42     103.410  93.340  79.670  1.00  0.00           H
ATOM    627  HB2 ALA A  42     104.520  92.870  81.000  1.00  0.00           H
ATOM    628  HB3 ALA A  42     104.510  94.570  80.380  1.00  0.00           H
ATOM    629  C   ALA A  42     106.900  93.350  79.590  1.00  0.00           C
ATOM    630  O   ALA A  42     107.220  93.080  80.750  1.00  0.00           O
ATOM    631  N   NME A  43     107.790  93.900  78.730  1.00  0.00           N
ATOM    632  HN  NME A  43     107.490  94.100  77.790  1.00  0.00           H
ATOM    633  CH3 NME A  43     109.170  94.170  79.060  1.00  0.00           C
ATOM    634 HH31 NME A  43     109.580  93.400  79.750  1.00  0.00           H
ATOM    635 HH32 NME A  43     109.790  94.160  78.130  1.00  0.00           H
ATOM    636 HH33 NME A  43     109.280  95.170  79.540  1.00  0.00           H
ATOM    637  CH3 ACE B   0     139.600  91.830  90.350  1.00  0.00           C
ATOM    638 HH31 ACE B   0     140.310  90.990  90.470  1.00  0.00           H
ATOM    639 HH32 ACE B   0     140.070  92.620  89.730  1.00  0.00           H
ATOM    640 HH33 ACE B   0     139.380  92.250  91.360  1.00  0.00           H
ATOM    641  C   ACE B   0     138.350  91.360  89.730  1.00  0.00           C
ATOM    642  O   ACE B   0     137.780  92.030  88.860  1.00  0.00           O
ATOM    643  N   ASP B   1     137.890  90.180  90.150  1.00  0.00           N
ATOM    644  HN  ASP B   1     138.420  89.650  90.820  1.00  0.00           H
ATOM    645  CA  ASP B   1     136.670  89.550  89.730  1.00  0.00           C
ATOM    646  HA  ASP B   1     136.710  89.460  88.650  1.00  0.00           H
ATOM    647  CB  ASP B   1     136.630  88.120  90.330  1.00  0.00           C
ATOM    648  HB1 ASP B   1     136.480  88.190  91.430  1.00  0.00           H
ATOM    649  HB2 ASP B   1     137.610  87.630  90.140  1.00  0.00           H
ATOM    650  CG  ASP B   1     135.590  87.170  89.760  1.00  0.00           C
ATOM    651  OD1 ASP B   1     135.510  86.050  90.320  1.00  0.00           O
ATOM    652  OD2 ASP B   1     134.940  87.500  88.740  1.00  0.00           O
ATOM    653  C   ASP B   1     135.410  90.360  90.050  1.00  0.00           C
ATOM    654  O   ASP B   1     135.350  91.140  91.010  1.00  0.00           O
ATOM    655  N   ALA B   2     134.380  90.180  89.200  1.00  0.00           N
ATOM    656  HN  ALA B   2     134.470  89.440  88.530  1.00  0.00           H
ATOM    657  CA  ALA B   2     133.120  90.850  89.300  1.00  0.00           C
ATOM    658  HA  ALA B   2     132.840  90.900  90.340  1.00  0.00           H
ATOM    659  CB  ALA B   2     133.190  92.270  88.710  1.00  0.00           C
ATOM    660  HB1 ALA B   2     134.020  92.840  89.170  1.00  0.00           H
ATOM    661  HB2 ALA B   2     133.360  92.230  87.610  1.00  0.00           H
ATOM    662  HB3 ALA B   2     132.240  92.820  88.890  1.00  0.00           H
ATOM    663  C   ALA B   2     132.050  90.040  88.580  1.00  0.00           C
ATOM    664  O   ALA B   2     131.180  90.600  87.920  1.00  0.00           O
ATOM    665  N   GLU B   3     132.090  88.690  88.700  1.00  0.00           N
ATOM    666  HN  GLU B   3     132.870  88.250  89.150  1.00  0.00           H
ATOM    667  CA  GLU B   3     131.080  87.770  88.210  1.00  0.00           C
ATOM    668  HA  GLU B   3     131.040  87.900  87.130  1.00  0.00           H
ATOM    669  CB  GLU B   3     131.490  86.290  88.510  1.00  0.00           C
ATOM    670  HB1 GLU B   3     130.870  85.840  89.300  1.00  0.00           H
ATOM    671  HB2 GLU B   3     132.530  86.330  88.920  1.00  0.00           H
ATOM    672  CG  GLU B   3     131.550  85.370  87.260  1.00  0.00           C
ATOM    673  HG1 GLU B   3     132.140  84.460  87.520  1.00  0.00           H
ATOM    674  HG2 GLU B   3     132.070  85.880  86.420  1.00  0.00           H
ATOM    675  CD  GLU B   3     130.180  84.910  86.790  1.00  0.00           C
ATOM    676  OE1 GLU B   3     129.870  83.700  86.910  1.00  0.00           O
ATOM    677  OE2 GLU B   3     129.410  85.780  86.300  1.00  0.00           O
ATOM    678  C   GLU B   3     129.680  88.040  88.750  1.00  0.00           C
ATOM    679  O   GLU B   3     129.490  88.510  89.870  1.00  0.00           O
ATOM    680  N   PHE B   4     128.650  87.750  87.930  1.00  0.00           N
ATOM    681  HN  PHE B   4     128.870  87.220  87.110  1.00  0.00           H
ATOM    682  CA  PHE B   4     127.260  88.130  88.150  1.00  0.00           C
ATOM    683  HA  PHE B   4     127.020  87.870  89.170  1.00  0.00           H
ATOM    684  CB  PHE B   4     127.010  89.660  87.900  1.00  0.00           C
ATOM    685  HB1 PHE B   4     125.960  89.900  87.680  1.00  0.00           H
ATOM    686  HB2 PHE B   4     127.630  89.980  87.030  1.00  0.00           H
ATOM    687  CG  PHE B   4     127.370  90.470  89.120  1.00  0.00           C
ATOM    688  CD1 PHE B   4     128.390  91.430  89.060  1.00  0.00           C
ATOM    689  HD1 PHE B   4     128.920  91.570  88.140  1.00  0.00           H
ATOM    690  CE1 PHE B   4     128.760  92.140  90.210  1.00  0.00           C
ATOM    691  HE1 PHE B   4     129.590  92.830  90.170  1.00  0.00           H
ATOM    692  CZ  PHE B   4     128.090  91.910  91.420  1.00  0.00           C
ATOM    693  HZ  PHE B   4     128.410  92.440  92.320  1.00  0.00           H
ATOM    694  CD2 PHE B   4     126.680  90.280  90.330  1.00  0.00           C
ATOM    695  HD2 PHE B   4     125.890  89.550  90.380  1.00  0.00           H
ATOM    696  CE2 PHE B   4     127.040  90.990  91.480  1.00  0.00           C
ATOM    697  HE2 PHE B   4     126.530  90.800  92.410  1.00  0.00           H
ATOM    698  C   PHE B   4     126.270  87.310  87.330  1.00  0.00           C
ATOM    699  O   PHE B   4     125.130  87.740  87.170  1.00  0.00           O
ATOM    700  N   ARG B   5     126.640  86.120  86.800  1.00  0.00           N
ATOM    701  HN  ARG B   5     127.600  85.820  86.830  1.00  0.00           H
ATOM    702  CA  ARG B   5     125.730  85.200  86.110  1.00  0.00           C
ATOM    703  HA  ARG B   5     125.600  85.620  85.120  1.00  0.00           H
ATOM    704  CB  ARG B   5     126.330  83.780  85.920  1.00  0.00           C
ATOM    705  HB1 ARG B   5     125.520  83.020  85.800  1.00  0.00           H
ATOM    706  HB2 ARG B   5     126.880  83.510  86.850  1.00  0.00           H
ATOM    707  CG  ARG B   5     127.270  83.630  84.710  1.00  0.00           C
ATOM    708  HG1 ARG B   5     128.130  84.310  84.870  1.00  0.00           H
ATOM    709  HG2 ARG B   5     126.760  83.950  83.780  1.00  0.00           H
ATOM    710  CD  ARG B   5     127.860  82.220  84.550  1.00  0.00           C
ATOM    711  HD1 ARG B   5     128.370  81.920  85.490  1.00  0.00           H
ATOM    712  HD2 ARG B   5     128.610  82.200  83.720  1.00  0.00           H
ATOM    713  NE  ARG B   5     126.720  81.310  84.190  1.00  0.00           N
ATOM    714  HE  ARG B   5     125.990  81.660  83.600  1.00  0.00           H
ATOM    715  CZ  ARG B   5     126.290  80.330  84.980  1.00  0.00           C
ATOM    716  NH1 ARG B   5     127.030  79.700  85.850  1.00  0.00           N
ATOM    717 HH11 ARG B   5     128.020  79.850  85.840  1.00  0.00           H
ATOM    718 HH12 ARG B   5     126.670  78.810  86.160  1.00  0.00           H
ATOM    719  NH2 ARG B   5     125.040  79.950  84.820  1.00  0.00           N
ATOM    720 HH21 ARG B   5     124.490  80.440  84.140  1.00  0.00           H
ATOM    721 HH22 ARG B   5     124.600  79.340  85.500  1.00  0.00           H
ATOM    722  C   ARG B   5     124.300  85.030  86.650  1.00  0.00           C
ATOM    723  O   ARG B   5     124.050  84.370  87.660  1.00  0.00           O
ATOM    724  N   HIS B   6     123.310  85.550  85.910  1.00  0.00           N
ATOM    725  HN  HIS B   6     123.560  86.130  85.120  1.00  0.00           H
ATOM    726  CA  HIS B   6     121.900  85.310  86.120  1.00  0.00           C
ATOM    727  HA  HIS B   6     121.760  84.550  86.880  1.00  0.00           H
ATOM    728  CB  HIS B   6     121.120  86.570  86.550  1.00  0.00           C
ATOM    729  HB1 HIS B   6     120.040  86.500  86.280  1.00  0.00           H
ATOM    730  HB2 HIS B   6     121.540  87.450  86.020  1.00  0.00           H
ATOM    731  ND1 HIS B   6     120.090  86.540  88.820  1.00  0.00           N
ATOM    732  CG  HIS B   6     121.190  86.830  88.020  1.00  0.00           C
ATOM    733  CE1 HIS B   6     120.440  86.940  90.030  1.00  0.00           C
ATOM    734  HE1 HIS B   6     119.820  86.830  90.930  1.00  0.00           H
ATOM    735  NE2 HIS B   6     121.670  87.500  90.040  1.00  0.00           N
ATOM    736  HE2 HIS B   6     122.180  87.850  90.830  1.00  0.00           H
ATOM    737  CD2 HIS B   6     122.150  87.430  88.760  1.00  0.00           C
ATOM    738  HD2 HIS B   6     123.130  87.780  88.460  1.00  0.00           H
ATOM    739  C   HIS B   6     121.320  84.720  84.860  1.00  0.00           C
ATOM    740  O   HIS B   6     120.560  85.360  84.140  1.00  0.00           O
ATOM    741  N   ASP B   7     121.690  83.460  84.560  1.00  0.00           N
ATOM    742  HN  ASP B   7     122.350  82.980  85.140  1.00  0.00           H
ATOM    743  CA  ASP B   7     121.030  82.650  83.570  1.00  0.00           C
ATOM    744  HA  ASP B   7     120.820  83.260  82.690  1.00  0.00           H
ATOM    745  CB  ASP B   7     121.910  81.440  83.170  1.00  0.00           C
ATOM    746  HB1 ASP B   7     121.330  80.710  82.570  1.00  0.00           H
ATOM    747  HB2 ASP B   7     122.290  80.920  84.080  1.00  0.00           H
ATOM    748  CG  ASP B   7     123.070  81.880  82.310  1.00  0.00           C
ATOM    749  OD1 ASP B   7     122.830  82.520  81.250  1.00  0.00           O
ATOM    750  OD2 ASP B   7     124.240  81.510  82.610  1.00  0.00           O
ATOM    751  C   ASP B   7     119.680  82.170  84.120  1.00  0.00           C
ATOM    752  O   ASP B   7     119.580  81.520  85.160  1.00  0.00           O
ATOM    753  N   SER B   8     118.580  82.540  83.440  1.00  0.00           N
ATOM    754  HN  SER B   8     118.650  83.100  82.620  1.00  0.00           H
ATOM    755  CA  SER B   8     117.240  82.220  83.910  1.00  0.00           C
ATOM    756  HA  SER B   8     117.310  81.460  84.680  1.00  0.00           H
ATOM    757  CB  SER B   8     116.530  83.440  84.560  1.00  0.00           C
ATOM    758  HB1 SER B   8     117.090  83.710  85.480  1.00  0.00           H
ATOM    759  HB2 SER B   8     115.490  83.170  84.860  1.00  0.00           H
ATOM    760  OG  SER B   8     116.510  84.580  83.700  1.00  0.00           O
ATOM    761  HG1 SER B   8     117.430  84.720  83.420  1.00  0.00           H
ATOM    762  C   SER B   8     116.430  81.590  82.800  1.00  0.00           C
ATOM    763  O   SER B   8     116.420  82.080  81.670  1.00  0.00           O
ATOM    764  N   GLY B   9     115.760  80.450  83.090  1.00  0.00           N
ATOM    765  HN  GLY B   9     115.780  80.100  84.030  1.00  0.00           H
ATOM    766  CA  GLY B   9     115.090  79.640  82.080  1.00  0.00           C
ATOM    767  HA1 GLY B   9     115.030  80.170  81.140  1.00  0.00           H
ATOM    768  HA2 GLY B   9     115.650  78.720  81.990  1.00  0.00           H
ATOM    769  C   GLY B   9     113.690  79.250  82.460  1.00  0.00           C
ATOM    770  O   GLY B   9     113.450  78.360  83.270  1.00  0.00           O
ATOM    771  N   TYR B  10     112.690  79.890  81.830  1.00  0.00           N
ATOM    772  HN  TYR B  10     112.910  80.590  81.140  1.00  0.00           H
ATOM    773  CA  TYR B  10     111.280  79.720  82.100  1.00  0.00           C
ATOM    774  HA  TYR B  10     111.150  79.150  83.010  1.00  0.00           H
ATOM    775  CB  TYR B  10     110.610  81.110  82.280  1.00  0.00           C
ATOM    776  HB1 TYR B  10     109.510  81.020  82.200  1.00  0.00           H
ATOM    777  HB2 TYR B  10     110.950  81.790  81.470  1.00  0.00           H
ATOM    778  CG  TYR B  10     110.920  81.800  83.600  1.00  0.00           C
ATOM    779  CD1 TYR B  10     109.910  81.930  84.570  1.00  0.00           C
ATOM    780  HD1 TYR B  10     108.950  81.470  84.400  1.00  0.00           H
ATOM    781  CE1 TYR B  10     110.130  82.650  85.750  1.00  0.00           C
ATOM    782  HE1 TYR B  10     109.340  82.740  86.490  1.00  0.00           H
ATOM    783  CZ  TYR B  10     111.350  83.290  85.970  1.00  0.00           C
ATOM    784  OH  TYR B  10     111.520  84.070  87.140  1.00  0.00           O
ATOM    785  HH  TYR B  10     112.150  84.790  86.950  1.00  0.00           H
ATOM    786  CD2 TYR B  10     112.160  82.450  83.840  1.00  0.00           C
ATOM    787  HD2 TYR B  10     112.930  82.400  83.080  1.00  0.00           H
ATOM    788  CE2 TYR B  10     112.370  83.190  85.010  1.00  0.00           C
ATOM    789  HE2 TYR B  10     113.310  83.690  85.170  1.00  0.00           H
ATOM    790  C   TYR B  10     110.580  78.950  80.970  1.00  0.00           C
ATOM    791  O   TYR B  10     110.420  79.460  79.860  1.00  0.00           O
ATOM    792  N   GLU B  11     110.130  77.700  81.220  1.00  0.00           N
ATOM    793  HN  GLU B  11     110.240  77.310  82.140  1.00  0.00           H
ATOM    794  CA  GLU B  11     109.360  76.890  80.280  1.00  0.00           C
ATOM    795  HA  GLU B  11     109.440  77.330  79.290  1.00  0.00           H
ATOM    796  CB  GLU B  11     109.880  75.420  80.170  1.00  0.00           C
ATOM    797  HB1 GLU B  11     109.110  74.670  80.430  1.00  0.00           H
ATOM    798  HB2 GLU B  11     110.680  75.290  80.940  1.00  0.00           H
ATOM    799  CG  GLU B  11     110.480  75.090  78.780  1.00  0.00           C
ATOM    800  HG1 GLU B  11     111.080  74.160  78.850  1.00  0.00           H
ATOM    801  HG2 GLU B  11     111.150  75.910  78.440  1.00  0.00           H
ATOM    802  CD  GLU B  11     109.410  74.870  77.720  1.00  0.00           C
ATOM    803  OE1 GLU B  11     108.550  75.770  77.530  1.00  0.00           O
ATOM    804  OE2 GLU B  11     109.430  73.810  77.030  1.00  0.00           O
ATOM    805  C   GLU B  11     107.880  76.880  80.630  1.00  0.00           C
ATOM    806  O   GLU B  11     107.500  76.860  81.800  1.00  0.00           O
ATOM    807  N   VAL B  12     107.010  76.940  79.600  1.00  0.00           N
ATOM    808  HN  VAL B  12     107.380  76.840  78.670  1.00  0.00           H
ATOM    809  CA  VAL B  12     105.560  76.990  79.770  1.00  0.00           C
ATOM    810  HA  VAL B  12     105.300  76.570  80.730  1.00  0.00           H
ATOM    811  CB  VAL B  12     104.990  78.420  79.650  1.00  0.00           C
ATOM    812  HB  VAL B  12     105.110  78.790  78.610  1.00  0.00           H
ATOM    813  CG1 VAL B  12     103.500  78.440  80.030  1.00  0.00           C
ATOM    814 HG11 VAL B  12     103.140  79.490  80.080  1.00  0.00           H
ATOM    815 HG12 VAL B  12     102.890  77.900  79.280  1.00  0.00           H
ATOM    816 HG13 VAL B  12     103.350  77.970  81.030  1.00  0.00           H
ATOM    817  CG2 VAL B  12     105.750  79.390  80.570  1.00  0.00           C
ATOM    818 HG21 VAL B  12     105.280  80.400  80.520  1.00  0.00           H
ATOM    819 HG22 VAL B  12     105.730  79.050  81.620  1.00  0.00           H
ATOM    820 HG23 VAL B  12     106.810  79.500  80.240  1.00  0.00           H
ATOM    821  C   VAL B  12     104.910  76.120  78.710  1.00  0.00           C
ATOM    822  O   VAL B  12     104.840  76.500  77.540  1.00  0.00           O
ATOM    823  N   HIS B  13     104.380  74.930  79.070  1.00  0.00           N
ATOM    824  HN  HIS B  13     104.440  74.610  80.020  1.00  0.00           H
ATOM    825  CA  HIS B  13     103.830  74.030  78.070  1.00  0.00           C
ATOM    826  HA  HIS B  13     103.400  74.640  77.290  1.00  0.00           H
ATOM    827  CB  HIS B  13     104.940  73.170  77.390  1.00  0.00           C
ATOM    828  HB1 HIS B  13     105.610  73.870  76.850  1.00  0.00           H
ATOM    829  HB2 HIS B  13     104.520  72.460  76.650  1.00  0.00           H
ATOM    830  ND1 HIS B  13     105.790  71.060  78.420  1.00  0.00           N
ATOM    831  CG  HIS B  13     105.820  72.450  78.360  1.00  0.00           C
ATOM    832  CE1 HIS B  13     106.680  70.740  79.340  1.00  0.00           C
ATOM    833  HE1 HIS B  13     106.890  69.730  79.700  1.00  0.00           H
ATOM    834  NE2 HIS B  13     107.290  71.840  79.850  1.00  0.00           N
ATOM    835  HE2 HIS B  13     107.840  71.900  80.710  1.00  0.00           H
ATOM    836  CD2 HIS B  13     106.750  72.930  79.220  1.00  0.00           C
ATOM    837  HD2 HIS B  13     107.040  73.950  79.420  1.00  0.00           H
ATOM    838  C   HIS B  13     102.640  73.170  78.510  1.00  0.00           C
ATOM    839  O   HIS B  13     102.600  72.580  79.590  1.00  0.00           O
ATOM    840  N   HIS B  14     101.590  73.100  77.680  1.00  0.00           N
ATOM    841  HN  HIS B  14     101.610  73.630  76.830  1.00  0.00           H
ATOM    842  CA  HIS B  14     100.400  72.260  77.880  1.00  0.00           C
ATOM    843  HA  HIS B  14      99.940  72.240  76.910  1.00  0.00           H
ATOM    844  CB  HIS B  14     100.640  70.770  78.230  1.00  0.00           C
ATOM    845  HB1 HIS B  14      99.680  70.220  78.310  1.00  0.00           H
ATOM    846  HB2 HIS B  14     101.170  70.660  79.180  1.00  0.00           H
ATOM    847  ND1 HIS B  14     100.920  69.970  75.880  1.00  0.00           N
ATOM    848  CG  HIS B  14     101.430  70.100  77.170  1.00  0.00           C
ATOM    849  CE1 HIS B  14     101.900  69.410  75.200  1.00  0.00           C
ATOM    850  HE1 HIS B  14     101.880  69.180  74.130  1.00  0.00           H
ATOM    851  NE2 HIS B  14     102.970  69.130  75.970  1.00  0.00           N
ATOM    852  HE2 HIS B  14     103.790  68.600  75.720  1.00  0.00           H
ATOM    853  CD2 HIS B  14     102.680  69.570  77.240  1.00  0.00           C
ATOM    854  HD2 HIS B  14     103.360  69.500  78.080  1.00  0.00           H
ATOM    855  C   HIS B  14      99.330  72.900  78.750  1.00  0.00           C
ATOM    856  O   HIS B  14      98.540  72.230  79.410  1.00  0.00           O
ATOM    857  N   GLN B  15      99.260  74.240  78.730  1.00  0.00           N
ATOM    858  HN  GLN B  15     100.010  74.760  78.320  1.00  0.00           H
ATOM    859  CA  GLN B  15      98.190  75.020  79.300  1.00  0.00           C
ATOM    860  HA  GLN B  15      97.950  74.610  80.270  1.00  0.00           H
ATOM    861  CB  GLN B  15      98.610  76.500  79.500  1.00  0.00           C
ATOM    862  HB1 GLN B  15      97.710  77.120  79.680  1.00  0.00           H
ATOM    863  HB2 GLN B  15      99.080  76.870  78.560  1.00  0.00           H
ATOM    864  CG  GLN B  15      99.590  76.770  80.680  1.00  0.00           C
ATOM    865  HG1 GLN B  15      99.110  76.460  81.630  1.00  0.00           H
ATOM    866  HG2 GLN B  15      99.790  77.860  80.720  1.00  0.00           H
ATOM    867  CD  GLN B  15     100.950  76.080  80.560  1.00  0.00           C
ATOM    868  OE1 GLN B  15     101.450  75.890  79.450  1.00  0.00           O
ATOM    869  NE2 GLN B  15     101.570  75.720  81.700  1.00  0.00           N
ATOM    870 HE21 GLN B  15     101.170  75.970  82.580  1.00  0.00           H
ATOM    871 HE22 GLN B  15     102.490  75.330  81.640  1.00  0.00           H
ATOM    872  C   GLN B  15      96.910  74.960  78.470  1.00  0.00           C
ATOM    873  O   GLN B  15      96.880  75.360  77.300  1.00  0.00           O
ATOM    874  N   LYS B  16      95.800  74.470  79.050  1.00  0.00           N
ATOM    875  HN  LYS B  16      95.830  74.120  79.990  1.00  0.00           H
ATOM    876  CA  LYS B  16      94.530  74.410  78.350  1.00  0.00           C
ATOM    877  HA  LYS B  16      94.530  75.150  77.570  1.00  0.00           H
ATOM    878  CB  LYS B  16      94.220  73.040  77.680  1.00  0.00           C
ATOM    879  HB1 LYS B  16      93.130  72.980  77.460  1.00  0.00           H
ATOM    880  HB2 LYS B  16      94.470  72.210  78.360  1.00  0.00           H
ATOM    881  CG  LYS B  16      94.920  72.840  76.320  1.00  0.00           C
ATOM    882  HG1 LYS B  16      95.100  73.830  75.850  1.00  0.00           H
ATOM    883  HG2 LYS B  16      94.210  72.300  75.650  1.00  0.00           H
ATOM    884  CD  LYS B  16      96.240  72.040  76.350  1.00  0.00           C
ATOM    885  HD1 LYS B  16      96.940  72.510  77.060  1.00  0.00           H
ATOM    886  HD2 LYS B  16      96.010  71.010  76.720  1.00  0.00           H
ATOM    887  CE  LYS B  16      96.870  71.980  74.950  1.00  0.00           C
ATOM    888  HE1 LYS B  16      97.150  73.010  74.630  1.00  0.00           H
ATOM    889  HE2 LYS B  16      96.130  71.580  74.220  1.00  0.00           H
ATOM    890  NZ  LYS B  16      98.070  71.130  74.890  1.00  0.00           N
ATOM    891  HZ1 LYS B  16      98.660  71.500  74.100  1.00  0.00           H
ATOM    892  HZ2 LYS B  16      98.660  71.160  75.740  1.00  0.00           H
ATOM    893  HZ3 LYS B  16      97.840  70.150  74.630  1.00  0.00           H
ATOM    894  C   LYS B  16      93.370  74.840  79.230  1.00  0.00           C
ATOM    895  O   LYS B  16      93.320  74.580  80.430  1.00  0.00           O
ATOM    896  N   LEU B  17      92.390  75.540  78.640  1.00  0.00           N
ATOM    897  HN  LEU B  17      92.440  75.780  77.670  1.00  0.00           H
ATOM    898  CA  LEU B  17      91.160  75.900  79.320  1.00  0.00           C
ATOM    899  HA  LEU B  17      91.080  75.360  80.250  1.00  0.00           H
ATOM    900  CB  LEU B  17      91.040  77.410  79.640  1.00  0.00           C
ATOM    901  HB1 LEU B  17      90.080  77.580  80.170  1.00  0.00           H
ATOM    902  HB2 LEU B  17      91.010  78.020  78.710  1.00  0.00           H
ATOM    903  CG  LEU B  17      92.190  77.940  80.540  1.00  0.00           C
ATOM    904  HG  LEU B  17      92.600  77.070  81.110  1.00  0.00           H
ATOM    905  CD1 LEU B  17      93.320  78.560  79.700  1.00  0.00           C
ATOM    906 HD11 LEU B  17      94.120  78.960  80.360  1.00  0.00           H
ATOM    907 HD12 LEU B  17      93.770  77.810  79.020  1.00  0.00           H
ATOM    908 HD13 LEU B  17      92.920  79.390  79.080  1.00  0.00           H
ATOM    909  CD2 LEU B  17      91.660  78.940  81.580  1.00  0.00           C
ATOM    910 HD21 LEU B  17      92.470  79.280  82.250  1.00  0.00           H
ATOM    911 HD22 LEU B  17      91.220  79.820  81.070  1.00  0.00           H
ATOM    912 HD23 LEU B  17      90.860  78.470  82.190  1.00  0.00           H
ATOM    913  C   LEU B  17      90.020  75.430  78.450  1.00  0.00           C
ATOM    914  O   LEU B  17      89.930  75.790  77.280  1.00  0.00           O
ATOM    915  N   VAL B  18      89.160  74.570  79.010  1.00  0.00           N
ATOM    916  HN  VAL B  18      89.250  74.320  79.980  1.00  0.00           H
ATOM    917  CA  VAL B  18      88.160  73.820  78.290  1.00  0.00           C
ATOM    918  HA  VAL B  18      88.150  74.120  77.260  1.00  0.00           H
ATOM    919  CB  VAL B  18      88.410  72.310  78.340  1.00  0.00           C
ATOM    920  HB  VAL B  18      88.170  71.900  79.340  1.00  0.00           H
ATOM    921  CG1 VAL B  18      87.540  71.620  77.280  1.00  0.00           C
ATOM    922 HG11 VAL B  18      87.680  70.520  77.330  1.00  0.00           H
ATOM    923 HG12 VAL B  18      86.460  71.840  77.410  1.00  0.00           H
ATOM    924 HG13 VAL B  18      87.830  71.950  76.260  1.00  0.00           H
ATOM    925  CG2 VAL B  18      89.900  72.010  78.050  1.00  0.00           C
ATOM    926 HG21 VAL B  18      90.050  70.910  77.960  1.00  0.00           H
ATOM    927 HG22 VAL B  18      90.210  72.480  77.080  1.00  0.00           H
ATOM    928 HG23 VAL B  18      90.560  72.380  78.860  1.00  0.00           H
ATOM    929  C   VAL B  18      86.800  74.130  78.910  1.00  0.00           C
ATOM    930  O   VAL B  18      86.560  73.850  80.080  1.00  0.00           O
ATOM    931  N   PHE B  19      85.870  74.760  78.170  1.00  0.00           N
ATOM    932  HN  PHE B  19      86.080  74.960  77.210  1.00  0.00           H
ATOM    933  CA  PHE B  19      84.600  75.180  78.720  1.00  0.00           C
ATOM    934  HA  PHE B  19      84.730  75.360  79.780  1.00  0.00           H
ATOM    935  CB  PHE B  19      84.050  76.510  78.130  1.00  0.00           C
ATOM    936  HB1 PHE B  19      83.000  76.690  78.470  1.00  0.00           H
ATOM    937  HB2 PHE B  19      84.050  76.480  77.030  1.00  0.00           H
ATOM    938  CG  PHE B  19      84.890  77.690  78.580  1.00  0.00           C
ATOM    939  CD1 PHE B  19      86.200  77.880  78.090  1.00  0.00           C
ATOM    940  HD1 PHE B  19      86.630  77.180  77.400  1.00  0.00           H
ATOM    941  CE1 PHE B  19      86.960  78.980  78.510  1.00  0.00           C
ATOM    942  HE1 PHE B  19      87.970  79.100  78.150  1.00  0.00           H
ATOM    943  CZ  PHE B  19      86.420  79.910  79.400  1.00  0.00           C
ATOM    944  HZ  PHE B  19      87.010  80.760  79.710  1.00  0.00           H
ATOM    945  CD2 PHE B  19      84.350  78.640  79.470  1.00  0.00           C
ATOM    946  HD2 PHE B  19      83.350  78.520  79.840  1.00  0.00           H
ATOM    947  CE2 PHE B  19      85.110  79.750  79.880  1.00  0.00           C
ATOM    948  HE2 PHE B  19      84.690  80.470  80.560  1.00  0.00           H
ATOM    949  C   PHE B  19      83.580  74.060  78.650  1.00  0.00           C
ATOM    950  O   PHE B  19      83.530  73.210  79.550  1.00  0.00           O
ATOM    951  N   PHE B  20      82.760  74.000  77.590  1.00  0.00           N
ATOM    952  HN  PHE B  20      82.800  74.680  76.860  1.00  0.00           H
ATOM    953  CA  PHE B  20      81.960  72.830  77.290  1.00  0.00           C
ATOM    954  HA  PHE B  20      81.690  72.330  78.210  1.00  0.00           H
ATOM    955  CB  PHE B  20      80.680  73.170  76.500  1.00  0.00           C
ATOM    956  HB1 PHE B  20      80.100  72.260  76.240  1.00  0.00           H
ATOM    957  HB2 PHE B  20      80.940  73.700  75.560  1.00  0.00           H
ATOM    958  CG  PHE B  20      79.800  74.070  77.340  1.00  0.00           C
ATOM    959  CD1 PHE B  20      79.800  75.460  77.150  1.00  0.00           C
ATOM    960  HD1 PHE B  20      80.450  75.890  76.400  1.00  0.00           H
ATOM    961  CE1 PHE B  20      78.980  76.280  77.930  1.00  0.00           C
ATOM    962  HE1 PHE B  20      78.970  77.350  77.780  1.00  0.00           H
ATOM    963  CZ  PHE B  20      78.150  75.720  78.900  1.00  0.00           C
ATOM    964  HZ  PHE B  20      77.510  76.350  79.500  1.00  0.00           H
ATOM    965  CD2 PHE B  20      78.950  73.510  78.310  1.00  0.00           C
ATOM    966  HD2 PHE B  20      78.930  72.440  78.450  1.00  0.00           H
ATOM    967  CE2 PHE B  20      78.130  74.330  79.090  1.00  0.00           C
ATOM    968  HE2 PHE B  20      77.480  73.900  79.840  1.00  0.00           H
ATOM    969  C   PHE B  20      82.820  71.870  76.500  1.00  0.00           C
ATOM    970  O   PHE B  20      83.750  72.280  75.810  1.00  0.00           O
ATOM    971  N   ALA B  21      82.590  70.550  76.630  1.00  0.00           N
ATOM    972  HN  ALA B  21      81.800  70.210  77.130  1.00  0.00           H
ATOM    973  CA  ALA B  21      83.460  69.550  76.060  1.00  0.00           C
ATOM    974  HA  ALA B  21      84.470  69.930  76.010  1.00  0.00           H
ATOM    975  CB  ALA B  21      83.450  68.320  76.990  1.00  0.00           C
ATOM    976  HB1 ALA B  21      83.850  68.600  77.990  1.00  0.00           H
ATOM    977  HB2 ALA B  21      82.420  67.930  77.150  1.00  0.00           H
ATOM    978  HB3 ALA B  21      84.090  67.500  76.600  1.00  0.00           H
ATOM    979  C   ALA B  21      83.050  69.190  74.640  1.00  0.00           C
ATOM    980  O   ALA B  21      83.260  69.940  73.680  1.00  0.00           O
ATOM    981  N   GLU B  22      82.430  68.010  74.480  1.00  0.00           N
ATOM    982  HN  GLU B  22      82.300  67.430  75.270  1.00  0.00           H
ATOM    983  CA  GLU B  22      81.920  67.490  73.230  1.00  0.00           C
ATOM    984  HA  GLU B  22      82.570  67.820  72.430  1.00  0.00           H
ATOM    985  CB  GLU B  22      81.940  65.930  73.280  1.00  0.00           C
ATOM    986  HB1 GLU B  22      81.570  65.530  72.310  1.00  0.00           H
ATOM    987  HB2 GLU B  22      81.260  65.570  74.080  1.00  0.00           H
ATOM    988  CG  GLU B  22      83.340  65.310  73.500  1.00  0.00           C
ATOM    989  HG1 GLU B  22      83.280  64.210  73.380  1.00  0.00           H
ATOM    990  HG2 GLU B  22      83.690  65.520  74.530  1.00  0.00           H
ATOM    991  CD  GLU B  22      84.380  65.820  72.520  1.00  0.00           C
ATOM    992  OE1 GLU B  22      84.040  65.940  71.310  1.00  0.00           O
ATOM    993  OE2 GLU B  22      85.530  66.110  72.940  1.00  0.00           O
ATOM    994  C   GLU B  22      80.540  68.060  72.930  1.00  0.00           C
ATOM    995  O   GLU B  22      80.280  69.250  73.140  1.00  0.00           O
ATOM    996  N   ASP B  23      79.590  67.260  72.410  1.00  0.00           N
ATOM    997  HN  ASP B  23      79.760  66.280  72.300  1.00  0.00           H
ATOM    998  CA  ASP B  23      78.250  67.690  72.070  1.00  0.00           C
ATOM    999  HA  ASP B  23      78.330  68.690  71.660  1.00  0.00           H
ATOM   1000  CB  ASP B  23      77.740  66.740  70.950  1.00  0.00           C
ATOM   1001  HB1 ASP B  23      77.430  65.770  71.380  1.00  0.00           H
ATOM   1002  HB2 ASP B  23      78.580  66.550  70.250  1.00  0.00           H
ATOM   1003  CG  ASP B  23      76.590  67.260  70.100  1.00  0.00           C
ATOM   1004  OD1 ASP B  23      75.680  67.940  70.610  1.00  0.00           O
ATOM   1005  OD2 ASP B  23      76.510  66.840  68.910  1.00  0.00           O
ATOM   1006  C   ASP B  23      77.370  67.800  73.330  1.00  0.00           C
ATOM   1007  O   ASP B  23      77.750  67.420  74.440  1.00  0.00           O
ATOM   1008  N   VAL B  24      76.170  68.390  73.190  1.00  0.00           N
ATOM   1009  HN  VAL B  24      75.870  68.580  72.240  1.00  0.00           H
ATOM   1010  CA  VAL B  24      75.160  68.520  74.230  1.00  0.00           C
ATOM   1011  HA  VAL B  24      75.400  67.880  75.060  1.00  0.00           H
ATOM   1012  CB  VAL B  24      74.980  69.960  74.720  1.00  0.00           C
ATOM   1013  HB  VAL B  24      74.910  70.640  73.840  1.00  0.00           H
ATOM   1014  CG1 VAL B  24      73.700  70.120  75.570  1.00  0.00           C
ATOM   1015 HG11 VAL B  24      73.680  71.110  76.060  1.00  0.00           H
ATOM   1016 HG12 VAL B  24      72.780  70.030  74.950  1.00  0.00           H
ATOM   1017 HG13 VAL B  24      73.670  69.330  76.360  1.00  0.00           H
ATOM   1018  CG2 VAL B  24      76.220  70.360  75.550  1.00  0.00           C
ATOM   1019 HG21 VAL B  24      76.110  71.400  75.930  1.00  0.00           H
ATOM   1020 HG22 VAL B  24      76.350  69.680  76.410  1.00  0.00           H
ATOM   1021 HG23 VAL B  24      77.140  70.320  74.930  1.00  0.00           H
ATOM   1022  C   VAL B  24      73.860  68.010  73.630  1.00  0.00           C
ATOM   1023  O   VAL B  24      73.350  68.560  72.650  1.00  0.00           O
ATOM   1024  N   GLY B  25      73.300  66.910  74.170  1.00  0.00           N
ATOM   1025  HN  GLY B  25      73.740  66.490  74.990  1.00  0.00           H
ATOM   1026  CA  GLY B  25      72.240  66.140  73.520  1.00  0.00           C
ATOM   1027  HA1 GLY B  25      72.600  65.870  72.540  1.00  0.00           H
ATOM   1028  HA2 GLY B  25      72.050  65.280  74.140  1.00  0.00           H
ATOM   1029  C   GLY B  25      70.900  66.830  73.320  1.00  0.00           C
ATOM   1030  O   GLY B  25      70.000  66.730  74.150  1.00  0.00           O
ATOM   1031  N   SER B  26      70.730  67.520  72.180  1.00  0.00           N
ATOM   1032  HN  SER B  26      71.520  67.610  71.560  1.00  0.00           H
ATOM   1033  CA  SER B  26      69.520  68.220  71.750  1.00  0.00           C
ATOM   1034  HA  SER B  26      69.810  68.780  70.870  1.00  0.00           H
ATOM   1035  CB  SER B  26      68.400  67.270  71.270  1.00  0.00           C
ATOM   1036  HB1 SER B  26      67.510  67.850  70.950  1.00  0.00           H
ATOM   1037  HB2 SER B  26      68.090  66.580  72.100  1.00  0.00           H
ATOM   1038  OG  SER B  26      68.850  66.510  70.150  1.00  0.00           O
ATOM   1039  HG1 SER B  26      69.700  66.120  70.440  1.00  0.00           H
ATOM   1040  C   SER B  26      69.000  69.270  72.700  1.00  0.00           C
ATOM   1041  O   SER B  26      67.930  69.140  73.300  1.00  0.00           O
ATOM   1042  N   ASN B  27      69.760  70.380  72.850  1.00  0.00           N
ATOM   1043  HN  ASN B  27      70.630  70.420  72.380  1.00  0.00           H
ATOM   1044  CA  ASN B  27      69.390  71.530  73.660  1.00  0.00           C
ATOM   1045  HA  ASN B  27      69.250  71.170  74.680  1.00  0.00           H
ATOM   1046  CB  ASN B  27      70.550  72.570  73.650  1.00  0.00           C
ATOM   1047  HB1 ASN B  27      70.790  72.820  72.590  1.00  0.00           H
ATOM   1048  HB2 ASN B  27      71.450  72.110  74.110  1.00  0.00           H
ATOM   1049  CG  ASN B  27      70.210  73.840  74.420  1.00  0.00           C
ATOM   1050  OD1 ASN B  27      69.900  73.780  75.610  1.00  0.00           O
ATOM   1051  ND2 ASN B  27      70.180  75.010  73.730  1.00  0.00           N
ATOM   1052 HD21 ASN B  27      70.310  75.000  72.740  1.00  0.00           H
ATOM   1053 HD22 ASN B  27      69.890  75.830  74.210  1.00  0.00           H
ATOM   1054  C   ASN B  27      68.080  72.200  73.250  1.00  0.00           C
ATOM   1055  O   ASN B  27      67.870  72.530  72.080  1.00  0.00           O
ATOM   1056  N   LYS B  28      67.180  72.470  74.220  1.00  0.00           N
ATOM   1057  HN  LYS B  28      67.290  72.140  75.150  1.00  0.00           H
ATOM   1058  CA  LYS B  28      65.970  73.240  73.980  1.00  0.00           C
ATOM   1059  HA  LYS B  28      65.940  73.590  72.950  1.00  0.00           H
ATOM   1060  CB  LYS B  28      64.740  72.330  74.210  1.00  0.00           C
ATOM   1061  HB1 LYS B  28      63.810  72.930  74.090  1.00  0.00           H
ATOM   1062  HB2 LYS B  28      64.750  71.960  75.260  1.00  0.00           H
ATOM   1063  CG  LYS B  28      64.670  71.130  73.240  1.00  0.00           C
ATOM   1064  HG1 LYS B  28      65.550  71.150  72.560  1.00  0.00           H
ATOM   1065  HG2 LYS B  28      63.780  71.250  72.600  1.00  0.00           H
ATOM   1066  CD  LYS B  28      64.630  69.770  73.950  1.00  0.00           C
ATOM   1067  HD1 LYS B  28      65.520  69.690  74.620  1.00  0.00           H
ATOM   1068  HD2 LYS B  28      63.720  69.730  74.580  1.00  0.00           H
ATOM   1069  CE  LYS B  28      64.640  68.590  72.950  1.00  0.00           C
ATOM   1070  HE1 LYS B  28      65.610  68.550  72.410  1.00  0.00           H
ATOM   1071  HE2 LYS B  28      63.830  68.720  72.200  1.00  0.00           H
ATOM   1072  NZ  LYS B  28      64.420  67.300  73.630  1.00  0.00           N
ATOM   1073  HZ1 LYS B  28      64.510  66.520  72.930  1.00  0.00           H
ATOM   1074  HZ2 LYS B  28      65.140  67.120  74.360  1.00  0.00           H
ATOM   1075  HZ3 LYS B  28      63.460  67.300  74.060  1.00  0.00           H
ATOM   1076  C   LYS B  28      65.920  74.480  74.850  1.00  0.00           C
ATOM   1077  O   LYS B  28      64.910  75.190  74.890  1.00  0.00           O
ATOM   1078  N   GLY B  29      67.030  74.780  75.560  1.00  0.00           N
ATOM   1079  HN  GLY B  29      67.830  74.180  75.490  1.00  0.00           H
ATOM   1080  CA  GLY B  29      67.180  75.900  76.480  1.00  0.00           C
ATOM   1081  HA1 GLY B  29      66.260  76.470  76.540  1.00  0.00           H
ATOM   1082  HA2 GLY B  29      67.460  75.480  77.430  1.00  0.00           H
ATOM   1083  C   GLY B  29      68.260  76.870  76.060  1.00  0.00           C
ATOM   1084  O   GLY B  29      68.400  77.230  74.890  1.00  0.00           O
ATOM   1085  N   ALA B  30      69.070  77.330  77.020  1.00  0.00           N
ATOM   1086  HN  ALA B  30      68.940  77.020  77.970  1.00  0.00           H
ATOM   1087  CA  ALA B  30      70.090  78.340  76.810  1.00  0.00           C
ATOM   1088  HA  ALA B  30      70.080  78.670  75.780  1.00  0.00           H
ATOM   1089  CB  ALA B  30      69.780  79.520  77.740  1.00  0.00           C
ATOM   1090  HB1 ALA B  30      68.760  79.920  77.530  1.00  0.00           H
ATOM   1091  HB2 ALA B  30      69.800  79.210  78.810  1.00  0.00           H
ATOM   1092  HB3 ALA B  30      70.510  80.350  77.620  1.00  0.00           H
ATOM   1093  C   ALA B  30      71.490  77.820  77.120  1.00  0.00           C
ATOM   1094  O   ALA B  30      71.690  77.140  78.120  1.00  0.00           O
ATOM   1095  N   ILE B  31      72.480  78.110  76.240  1.00  0.00           N
ATOM   1096  HN  ILE B  31      72.280  78.600  75.390  1.00  0.00           H
ATOM   1097  CA  ILE B  31      73.880  77.780  76.480  1.00  0.00           C
ATOM   1098  HA  ILE B  31      74.000  77.510  77.520  1.00  0.00           H
ATOM   1099  CB  ILE B  31      74.400  76.630  75.610  1.00  0.00           C
ATOM   1100  HB  ILE B  31      74.540  76.970  74.560  1.00  0.00           H
ATOM   1101  CG2 ILE B  31      75.790  76.190  76.150  1.00  0.00           C
ATOM   1102 HG21 ILE B  31      76.220  75.370  75.540  1.00  0.00           H
ATOM   1103 HG22 ILE B  31      76.520  77.020  76.130  1.00  0.00           H
ATOM   1104 HG23 ILE B  31      75.700  75.840  77.200  1.00  0.00           H
ATOM   1105  CG1 ILE B  31      73.380  75.460  75.570  1.00  0.00           C
ATOM   1106 HG11 ILE B  31      72.480  75.800  75.010  1.00  0.00           H
ATOM   1107 HG12 ILE B  31      73.050  75.220  76.600  1.00  0.00           H
ATOM   1108  CD  ILE B  31      73.910  74.180  74.910  1.00  0.00           C
ATOM   1109  HD1 ILE B  31      73.100  73.420  74.840  1.00  0.00           H
ATOM   1110  HD2 ILE B  31      74.270  74.400  73.880  1.00  0.00           H
ATOM   1111  HD3 ILE B  31      74.740  73.740  75.490  1.00  0.00           H
ATOM   1112  C   ILE B  31      74.760  79.000  76.220  1.00  0.00           C
ATOM   1113  O   ILE B  31      74.750  79.550  75.120  1.00  0.00           O
ATOM   1114  N   ILE B  32      75.570  79.440  77.210  1.00  0.00           N
ATOM   1115  HN  ILE B  32      75.500  79.020  78.130  1.00  0.00           H
ATOM   1116  CA  ILE B  32      76.520  80.540  77.040  1.00  0.00           C
ATOM   1117  HA  ILE B  32      76.580  80.780  75.990  1.00  0.00           H
ATOM   1118  CB  ILE B  32      76.130  81.820  77.790  1.00  0.00           C
ATOM   1119  HB  ILE B  32      76.180  81.630  78.880  1.00  0.00           H
ATOM   1120  CG2 ILE B  32      77.140  82.950  77.440  1.00  0.00           C
ATOM   1121 HG21 ILE B  32      76.840  83.910  77.900  1.00  0.00           H
ATOM   1122 HG22 ILE B  32      78.150  82.710  77.820  1.00  0.00           H
ATOM   1123 HG23 ILE B  32      77.190  83.100  76.340  1.00  0.00           H
ATOM   1124  CG1 ILE B  32      74.670  82.240  77.470  1.00  0.00           C
ATOM   1125 HG11 ILE B  32      73.980  81.410  77.750  1.00  0.00           H
ATOM   1126 HG12 ILE B  32      74.550  82.410  76.390  1.00  0.00           H
ATOM   1127  CD  ILE B  32      74.190  83.490  78.230  1.00  0.00           C
ATOM   1128  HD1 ILE B  32      73.110  83.660  78.030  1.00  0.00           H
ATOM   1129  HD2 ILE B  32      74.320  83.350  79.330  1.00  0.00           H
ATOM   1130  HD3 ILE B  32      74.750  84.390  77.920  1.00  0.00           H
ATOM   1131  C   ILE B  32      77.920  80.110  77.460  1.00  0.00           C
ATOM   1132  O   ILE B  32      78.150  79.680  78.590  1.00  0.00           O
ATOM   1133  N   GLY B  33      78.920  80.230  76.560  1.00  0.00           N
ATOM   1134  HN  GLY B  33      78.710  80.520  75.620  1.00  0.00           H
ATOM   1135  CA  GLY B  33      80.330  79.950  76.890  1.00  0.00           C
ATOM   1136  HA1 GLY B  33      80.400  78.950  77.280  1.00  0.00           H
ATOM   1137  HA2 GLY B  33      80.900  80.080  75.980  1.00  0.00           H
ATOM   1138  C   GLY B  33      80.930  80.870  77.920  1.00  0.00           C
ATOM   1139  O   GLY B  33      81.400  80.430  78.980  1.00  0.00           O
ATOM   1140  N   LEU B  34      80.920  82.180  77.660  1.00  0.00           N
ATOM   1141  HN  LEU B  34      80.570  82.510  76.780  1.00  0.00           H
ATOM   1142  CA  LEU B  34      81.390  83.190  78.590  1.00  0.00           C
ATOM   1143  HA  LEU B  34      81.300  82.810  79.600  1.00  0.00           H
ATOM   1144  CB  LEU B  34      82.880  83.550  78.330  1.00  0.00           C
ATOM   1145  HB1 LEU B  34      83.010  83.670  77.230  1.00  0.00           H
ATOM   1146  HB2 LEU B  34      83.490  82.680  78.640  1.00  0.00           H
ATOM   1147  CG  LEU B  34      83.460  84.810  79.020  1.00  0.00           C
ATOM   1148  HG  LEU B  34      82.890  85.700  78.690  1.00  0.00           H
ATOM   1149  CD1 LEU B  34      83.390  84.740  80.540  1.00  0.00           C
ATOM   1150 HD11 LEU B  34      83.850  85.640  80.990  1.00  0.00           H
ATOM   1151 HD12 LEU B  34      82.340  84.680  80.900  1.00  0.00           H
ATOM   1152 HD13 LEU B  34      83.940  83.850  80.900  1.00  0.00           H
ATOM   1153  CD2 LEU B  34      84.920  85.020  78.580  1.00  0.00           C
ATOM   1154 HD21 LEU B  34      85.320  85.950  79.040  1.00  0.00           H
ATOM   1155 HD22 LEU B  34      85.550  84.170  78.900  1.00  0.00           H
ATOM   1156 HD23 LEU B  34      84.990  85.130  77.480  1.00  0.00           H
ATOM   1157  C   LEU B  34      80.480  84.410  78.530  1.00  0.00           C
ATOM   1158  O   LEU B  34      80.270  84.990  77.460  1.00  0.00           O
ATOM   1159  N   MET B  35      79.940  84.820  79.680  1.00  0.00           N
ATOM   1160  HN  MET B  35      80.130  84.330  80.540  1.00  0.00           H
ATOM   1161  CA  MET B  35      79.090  85.980  79.820  1.00  0.00           C
ATOM   1162  HA  MET B  35      78.870  86.410  78.850  1.00  0.00           H
ATOM   1163  CB  MET B  35      77.730  85.610  80.480  1.00  0.00           C
ATOM   1164  HB1 MET B  35      77.940  84.950  81.360  1.00  0.00           H
ATOM   1165  HB2 MET B  35      77.150  85.020  79.750  1.00  0.00           H
ATOM   1166  CG  MET B  35      76.880  86.810  80.980  1.00  0.00           C
ATOM   1167  HG1 MET B  35      76.820  87.570  80.170  1.00  0.00           H
ATOM   1168  HG2 MET B  35      77.390  87.290  81.840  1.00  0.00           H
ATOM   1169  SD  MET B  35      75.210  86.320  81.470  1.00  0.00           S
ATOM   1170  CE  MET B  35      74.700  87.980  81.990  1.00  0.00           C
ATOM   1171  HE1 MET B  35      73.650  87.980  82.350  1.00  0.00           H
ATOM   1172  HE2 MET B  35      75.340  88.350  82.810  1.00  0.00           H
ATOM   1173  HE3 MET B  35      74.760  88.700  81.150  1.00  0.00           H
ATOM   1174  C   MET B  35      79.780  87.060  80.620  1.00  0.00           C
ATOM   1175  O   MET B  35      80.160  86.850  81.780  1.00  0.00           O
ATOM   1176  N   VAL B  36      79.950  88.260  80.030  1.00  0.00           N
ATOM   1177  HN  VAL B  36      79.660  88.410  79.090  1.00  0.00           H
ATOM   1178  CA  VAL B  36      80.470  89.420  80.730  1.00  0.00           C
ATOM   1179  HA  VAL B  36      80.550  89.220  81.790  1.00  0.00           H
ATOM   1180  CB  VAL B  36      81.830  89.880  80.210  1.00  0.00           C
ATOM   1181  HB  VAL B  36      81.760  90.090  79.110  1.00  0.00           H
ATOM   1182  CG1 VAL B  36      82.300  91.150  80.940  1.00  0.00           C
ATOM   1183 HG11 VAL B  36      83.320  91.420  80.610  1.00  0.00           H
ATOM   1184 HG12 VAL B  36      81.630  92.010  80.720  1.00  0.00           H
ATOM   1185 HG13 VAL B  36      82.310  90.980  82.040  1.00  0.00           H
ATOM   1186  CG2 VAL B  36      82.860  88.750  80.410  1.00  0.00           C
ATOM   1187 HG21 VAL B  36      83.850  89.070  80.040  1.00  0.00           H
ATOM   1188 HG22 VAL B  36      82.940  88.490  81.490  1.00  0.00           H
ATOM   1189 HG23 VAL B  36      82.570  87.840  79.850  1.00  0.00           H
ATOM   1190  C   VAL B  36      79.420  90.490  80.550  1.00  0.00           C
ATOM   1191  O   VAL B  36      79.300  91.110  79.490  1.00  0.00           O
ATOM   1192  N   GLY B  37      78.610  90.750  81.600  1.00  0.00           N
ATOM   1193  HN  GLY B  37      78.770  90.250  82.460  1.00  0.00           H
ATOM   1194  CA  GLY B  37      77.450  91.630  81.530  1.00  0.00           C
ATOM   1195  HA1 GLY B  37      76.990  91.620  82.500  1.00  0.00           H
ATOM   1196  HA2 GLY B  37      77.810  92.610  81.250  1.00  0.00           H
ATOM   1197  C   GLY B  37      76.370  91.260  80.540  1.00  0.00           C
ATOM   1198  O   GLY B  37      76.460  90.310  79.770  1.00  0.00           O
ATOM   1199  N   GLY B  38      75.280  92.050  80.530  1.00  0.00           N
ATOM   1200  HN  GLY B  38      75.220  92.790  81.200  1.00  0.00           H
ATOM   1201  CA  GLY B  38      74.130  91.840  79.640  1.00  0.00           C
ATOM   1202  HA1 GLY B  38      73.830  92.800  79.270  1.00  0.00           H
ATOM   1203  HA2 GLY B  38      74.390  91.150  78.840  1.00  0.00           H
ATOM   1204  C   GLY B  38      72.960  91.240  80.360  1.00  0.00           C
ATOM   1205  O   GLY B  38      72.970  91.050  81.570  1.00  0.00           O
ATOM   1206  N   VAL B  39      71.870  90.970  79.610  1.00  0.00           N
ATOM   1207  HN  VAL B  39      71.910  91.100  78.620  1.00  0.00           H
ATOM   1208  CA  VAL B  39      70.640  90.430  80.150  1.00  0.00           C
ATOM   1209  HA  VAL B  39      70.780  90.160  81.190  1.00  0.00           H
ATOM   1210  CB  VAL B  39      69.470  91.410  80.100  1.00  0.00           C
ATOM   1211  HB  VAL B  39      69.240  91.680  79.040  1.00  0.00           H
ATOM   1212  CG1 VAL B  39      68.210  90.800  80.740  1.00  0.00           C
ATOM   1213 HG11 VAL B  39      67.400  91.560  80.810  1.00  0.00           H
ATOM   1214 HG12 VAL B  39      67.810  89.950  80.140  1.00  0.00           H
ATOM   1215 HG13 VAL B  39      68.430  90.430  81.760  1.00  0.00           H
ATOM   1216  CG2 VAL B  39      69.850  92.700  80.850  1.00  0.00           C
ATOM   1217 HG21 VAL B  39      68.980  93.390  80.910  1.00  0.00           H
ATOM   1218 HG22 VAL B  39      70.170  92.460  81.890  1.00  0.00           H
ATOM   1219 HG23 VAL B  39      70.680  93.240  80.350  1.00  0.00           H
ATOM   1220  C   VAL B  39      70.290  89.150  79.410  1.00  0.00           C
ATOM   1221  O   VAL B  39      70.270  89.110  78.180  1.00  0.00           O
ATOM   1222  N   VAL B  40      70.040  88.050  80.150  1.00  0.00           N
ATOM   1223  HN  VAL B  40      70.110  88.100  81.150  1.00  0.00           H
ATOM   1224  CA  VAL B  40      69.750  86.740  79.600  1.00  0.00           C
ATOM   1225  HA  VAL B  40      69.700  86.800  78.530  1.00  0.00           H
ATOM   1226  CB  VAL B  40      70.820  85.720  79.980  1.00  0.00           C
ATOM   1227  HB  VAL B  40      70.810  85.560  81.080  1.00  0.00           H
ATOM   1228  CG1 VAL B  40      70.570  84.370  79.280  1.00  0.00           C
ATOM   1229 HG11 VAL B  40      71.360  83.640  79.560  1.00  0.00           H
ATOM   1230 HG12 VAL B  40      69.600  83.940  79.580  1.00  0.00           H
ATOM   1231 HG13 VAL B  40      70.570  84.500  78.180  1.00  0.00           H
ATOM   1232  CG2 VAL B  40      72.200  86.250  79.580  1.00  0.00           C
ATOM   1233 HG21 VAL B  40      72.980  85.480  79.790  1.00  0.00           H
ATOM   1234 HG22 VAL B  40      72.230  86.500  78.500  1.00  0.00           H
ATOM   1235 HG23 VAL B  40      72.470  87.160  80.160  1.00  0.00           H
ATOM   1236  C   VAL B  40      68.400  86.260  80.120  1.00  0.00           C
ATOM   1237  O   VAL B  40      68.150  86.300  81.320  1.00  0.00           O
ATOM   1238  N   ILE B  41      67.490  85.810  79.240  1.00  0.00           N
ATOM   1239  HN  ILE B  41      67.720  85.810  78.260  1.00  0.00           H
ATOM   1240  CA  ILE B  41      66.180  85.320  79.620  1.00  0.00           C
ATOM   1241  HA  ILE B  41      66.150  85.160  80.690  1.00  0.00           H
ATOM   1242  CB  ILE B  41      65.040  86.280  79.280  1.00  0.00           C
ATOM   1243  HB  ILE B  41      64.930  86.350  78.170  1.00  0.00           H
ATOM   1244  CG2 ILE B  41      63.710  85.740  79.860  1.00  0.00           C
ATOM   1245 HG21 ILE B  41      62.860  86.410  79.600  1.00  0.00           H
ATOM   1246 HG22 ILE B  41      63.450  84.740  79.460  1.00  0.00           H
ATOM   1247 HG23 ILE B  41      63.760  85.680  80.970  1.00  0.00           H
ATOM   1248  CG1 ILE B  41      65.360  87.710  79.790  1.00  0.00           C
ATOM   1249 HG11 ILE B  41      66.280  88.080  79.290  1.00  0.00           H
ATOM   1250 HG12 ILE B  41      65.560  87.660  80.880  1.00  0.00           H
ATOM   1251  CD  ILE B  41      64.250  88.740  79.520  1.00  0.00           C
ATOM   1252  HD1 ILE B  41      64.590  89.760  79.820  1.00  0.00           H
ATOM   1253  HD2 ILE B  41      63.990  88.760  78.440  1.00  0.00           H
ATOM   1254  HD3 ILE B  41      63.340  88.500  80.100  1.00  0.00           H
ATOM   1255  C   ILE B  41      65.940  83.960  78.980  1.00  0.00           C
ATOM   1256  O   ILE B  41      66.030  83.800  77.760  1.00  0.00           O
ATOM   1257  N   ALA B  42      65.670  82.920  79.790  1.00  0.00           N
ATOM   1258  HN  ALA B  42      65.680  83.050  80.780  1.00  0.00           H
ATOM   1259  CA  ALA B  42      65.360  81.580  79.310  1.00  0.00           C
ATOM   1260  HA  ALA B  42      65.380  81.550  78.230  1.00  0.00           H
ATOM   1261  CB  ALA B  42      66.380  80.550  79.840  1.00  0.00           C
ATOM   1262  HB1 ALA B  42      67.400  80.790  79.470  1.00  0.00           H
ATOM   1263  HB2 ALA B  42      66.410  80.560  80.950  1.00  0.00           H
ATOM   1264  HB3 ALA B  42      66.130  79.520  79.500  1.00  0.00           H
ATOM   1265  C   ALA B  42      63.970  81.170  79.760  1.00  0.00           C
ATOM   1266  O   ALA B  42      63.700  81.000  80.940  1.00  0.00           O
ATOM   1267  N   NME B  43      63.050  80.980  78.790  1.00  0.00           N
ATOM   1268  HN  NME B  43      63.300  81.170  77.840  1.00  0.00           H
ATOM   1269  CH3 NME B  43      61.690  80.570  79.050  1.00  0.00           C
ATOM   1270 HH31 NME B  43      61.590  80.010  80.010  1.00  0.00           H
ATOM   1271 HH32 NME B  43      61.020  81.460  79.110  1.00  0.00           H
ATOM   1272 HH33 NME B  43      61.310  79.910  78.230  1.00  0.00           H
ATOM   1273  CH3 ACE C   0      32.150  76.630  92.810  1.00  0.00           C
ATOM   1274 HH31 ACE C   0      31.470  76.950  93.630  1.00  0.00           H
ATOM   1275 HH32 ACE C   0      31.560  76.100  92.030  1.00  0.00           H
ATOM   1276 HH33 ACE C   0      32.900  75.930  93.230  1.00  0.00           H
ATOM   1277  C   ACE C   0      32.820  77.810  92.210  1.00  0.00           C
ATOM   1278  O   ACE C   0      32.350  78.360  91.220  1.00  0.00           O
ATOM   1279  N   ASP C   1      33.940  78.200  92.810  1.00  0.00           N
ATOM   1280  HN  ASP C   1      34.270  77.710  93.620  1.00  0.00           H
ATOM   1281  CA  ASP C   1      34.810  79.250  92.360  1.00  0.00           C
ATOM   1282  HA  ASP C   1      34.740  79.330  91.280  1.00  0.00           H
ATOM   1283  CB  ASP C   1      34.440  80.610  93.020  1.00  0.00           C
ATOM   1284  HB1 ASP C   1      34.720  80.620  94.090  1.00  0.00           H
ATOM   1285  HB2 ASP C   1      33.330  80.720  92.950  1.00  0.00           H
ATOM   1286  CG  ASP C   1      35.040  81.820  92.340  1.00  0.00           C
ATOM   1287  OD1 ASP C   1      35.960  81.680  91.490  1.00  0.00           O
ATOM   1288  OD2 ASP C   1      34.580  82.940  92.680  1.00  0.00           O
ATOM   1289  C   ASP C   1      36.210  78.750  92.680  1.00  0.00           C
ATOM   1290  O   ASP C   1      36.370  77.790  93.430  1.00  0.00           O
ATOM   1291  N   ALA C   2      37.250  79.360  92.080  1.00  0.00           N
ATOM   1292  HN  ALA C   2      37.060  80.220  91.590  1.00  0.00           H
ATOM   1293  CA  ALA C   2      38.550  78.730  91.980  1.00  0.00           C
ATOM   1294  HA  ALA C   2      38.890  78.490  92.980  1.00  0.00           H
ATOM   1295  CB  ALA C   2      38.480  77.450  91.110  1.00  0.00           C
ATOM   1296  HB1 ALA C   2      37.750  76.730  91.540  1.00  0.00           H
ATOM   1297  HB2 ALA C   2      38.150  77.700  90.080  1.00  0.00           H
ATOM   1298  HB3 ALA C   2      39.460  76.940  91.060  1.00  0.00           H
ATOM   1299  C   ALA C   2      39.590  79.680  91.380  1.00  0.00           C
ATOM   1300  O   ALA C   2      40.450  79.250  90.620  1.00  0.00           O
ATOM   1301  N   GLU C   3      39.510  80.980  91.710  1.00  0.00           N
ATOM   1302  HN  GLU C   3      38.800  81.300  92.330  1.00  0.00           H
ATOM   1303  CA  GLU C   3      40.440  82.010  91.270  1.00  0.00           C
ATOM   1304  HA  GLU C   3      40.410  82.040  90.190  1.00  0.00           H
ATOM   1305  CB  GLU C   3      39.990  83.390  91.820  1.00  0.00           C
ATOM   1306  HB1 GLU C   3      40.120  83.410  92.930  1.00  0.00           H
ATOM   1307  HB2 GLU C   3      38.900  83.480  91.620  1.00  0.00           H
ATOM   1308  CG  GLU C   3      40.680  84.620  91.160  1.00  0.00           C
ATOM   1309  HG1 GLU C   3      39.900  85.290  90.740  1.00  0.00           H
ATOM   1310  HG2 GLU C   3      41.320  84.290  90.310  1.00  0.00           H
ATOM   1311  CD  GLU C   3      41.550  85.440  92.090  1.00  0.00           C
ATOM   1312  OE1 GLU C   3      41.230  86.650  92.280  1.00  0.00           O
ATOM   1313  OE2 GLU C   3      42.590  84.940  92.570  1.00  0.00           O
ATOM   1314  C   GLU C   3      41.900  81.750  91.660  1.00  0.00           C
ATOM   1315  O   GLU C   3      42.200  81.220  92.740  1.00  0.00           O
ATOM   1316  N   PHE C   4      42.850  82.090  90.770  1.00  0.00           N
ATOM   1317  HN  PHE C   4      42.620  82.490  89.870  1.00  0.00           H
ATOM   1318  CA  PHE C   4      44.260  81.840  90.990  1.00  0.00           C
ATOM   1319  HA  PHE C   4      44.450  81.790  92.050  1.00  0.00           H
ATOM   1320  CB  PHE C   4      44.690  80.510  90.280  1.00  0.00           C
ATOM   1321  HB1 PHE C   4      45.600  80.590  89.680  1.00  0.00           H
ATOM   1322  HB2 PHE C   4      43.870  80.210  89.590  1.00  0.00           H
ATOM   1323  CG  PHE C   4      44.900  79.400  91.270  1.00  0.00           C
ATOM   1324  CD1 PHE C   4      43.860  78.520  91.600  1.00  0.00           C
ATOM   1325  HD1 PHE C   4      42.880  78.670  91.160  1.00  0.00           H
ATOM   1326  CE1 PHE C   4      44.070  77.460  92.490  1.00  0.00           C
ATOM   1327  HE1 PHE C   4      43.250  76.800  92.730  1.00  0.00           H
ATOM   1328  CZ  PHE C   4      45.330  77.280  93.080  1.00  0.00           C
ATOM   1329  HZ  PHE C   4      45.480  76.480  93.790  1.00  0.00           H
ATOM   1330  CD2 PHE C   4      46.160  79.190  91.850  1.00  0.00           C
ATOM   1331  HD2 PHE C   4      46.960  79.870  91.590  1.00  0.00           H
ATOM   1332  CE2 PHE C   4      46.380  78.150  92.760  1.00  0.00           C
ATOM   1333  HE2 PHE C   4      47.340  78.020  93.230  1.00  0.00           H
ATOM   1334  C   PHE C   4      45.080  83.030  90.500  1.00  0.00           C
ATOM   1335  O   PHE C   4      46.100  82.870  89.820  1.00  0.00           O
ATOM   1336  N   ARG C   5      44.700  84.270  90.870  1.00  0.00           N
ATOM   1337  HN  ARG C   5      43.870  84.400  91.440  1.00  0.00           H
ATOM   1338  CA  ARG C   5      45.400  85.480  90.480  1.00  0.00           C
ATOM   1339  HA  ARG C   5      45.450  85.490  89.400  1.00  0.00           H
ATOM   1340  CB  ARG C   5      44.600  86.740  90.950  1.00  0.00           C
ATOM   1341  HB1 ARG C   5      44.410  86.620  92.030  1.00  0.00           H
ATOM   1342  HB2 ARG C   5      43.610  86.700  90.450  1.00  0.00           H
ATOM   1343  CG  ARG C   5      45.250  88.120  90.720  1.00  0.00           C
ATOM   1344  HG1 ARG C   5      45.080  88.400  89.670  1.00  0.00           H
ATOM   1345  HG2 ARG C   5      46.350  88.060  90.890  1.00  0.00           H
ATOM   1346  CD  ARG C   5      44.680  89.220  91.630  1.00  0.00           C
ATOM   1347  HD1 ARG C   5      44.510  88.810  92.650  1.00  0.00           H
ATOM   1348  HD2 ARG C   5      43.710  89.590  91.230  1.00  0.00           H
ATOM   1349  NE  ARG C   5      45.660  90.360  91.660  1.00  0.00           N
ATOM   1350  HE  ARG C   5      45.940  90.800  90.790  1.00  0.00           H
ATOM   1351  CZ  ARG C   5      46.520  90.560  92.650  1.00  0.00           C
ATOM   1352  NH1 ARG C   5      46.220  90.330  93.900  1.00  0.00           N
ATOM   1353 HH11 ARG C   5      45.260  90.160  94.130  1.00  0.00           H
ATOM   1354 HH12 ARG C   5      46.970  90.350  94.580  1.00  0.00           H
ATOM   1355  NH2 ARG C   5      47.730  91.010  92.350  1.00  0.00           N
ATOM   1356 HH21 ARG C   5      48.040  90.780  91.420  1.00  0.00           H
ATOM   1357 HH22 ARG C   5      48.410  90.920  93.090  1.00  0.00           H
ATOM   1358  C   ARG C   5      46.840  85.540  91.010  1.00  0.00           C
ATOM   1359  O   ARG C   5      47.090  85.830  92.180  1.00  0.00           O
ATOM   1360  N   HIS C   6      47.830  85.240  90.150  1.00  0.00           N
ATOM   1361  HN  HIS C   6      47.580  84.920  89.230  1.00  0.00           H
ATOM   1362  CA  HIS C   6      49.220  85.090  90.560  1.00  0.00           C
ATOM   1363  HA  HIS C   6      49.340  85.420  91.580  1.00  0.00           H
ATOM   1364  CB  HIS C   6      49.710  83.610  90.500  1.00  0.00           C
ATOM   1365  HB1 HIS C   6      50.810  83.590  90.650  1.00  0.00           H
ATOM   1366  HB2 HIS C   6      49.510  83.190  89.490  1.00  0.00           H
ATOM   1367  ND1 HIS C   6      49.870  81.530  91.860  1.00  0.00           N
ATOM   1368  CG  HIS C   6      49.130  82.660  91.530  1.00  0.00           C
ATOM   1369  CE1 HIS C   6      49.190  80.950  92.840  1.00  0.00           C
ATOM   1370  HE1 HIS C   6      49.480  80.030  93.340  1.00  0.00           H
ATOM   1371  NE2 HIS C   6      48.080  81.640  93.160  1.00  0.00           N
ATOM   1372  HE2 HIS C   6      47.420  81.430  93.900  1.00  0.00           H
ATOM   1373  CD2 HIS C   6      48.030  82.730  92.330  1.00  0.00           C
ATOM   1374  HD2 HIS C   6      47.220  83.440  92.370  1.00  0.00           H
ATOM   1375  C   HIS C   6      50.160  85.980  89.740  1.00  0.00           C
ATOM   1376  O   HIS C   6      50.920  85.500  88.900  1.00  0.00           O
ATOM   1377  N   ASP C   7      50.120  87.310  89.960  1.00  0.00           N
ATOM   1378  HN  ASP C   7      49.480  87.690  90.630  1.00  0.00           H
ATOM   1379  CA  ASP C   7      51.090  88.270  89.440  1.00  0.00           C
ATOM   1380  HA  ASP C   7      51.160  88.140  88.370  1.00  0.00           H
ATOM   1381  CB  ASP C   7      50.630  89.720  89.790  1.00  0.00           C
ATOM   1382  HB1 ASP C   7      51.450  90.450  89.580  1.00  0.00           H
ATOM   1383  HB2 ASP C   7      50.380  89.780  90.870  1.00  0.00           H
ATOM   1384  CG  ASP C   7      49.440  90.180  88.980  1.00  0.00           C
ATOM   1385  OD1 ASP C   7      49.580  90.300  87.740  1.00  0.00           O
ATOM   1386  OD2 ASP C   7      48.360  90.450  89.570  1.00  0.00           O
ATOM   1387  C   ASP C   7      52.500  88.080  90.030  1.00  0.00           C
ATOM   1388  O   ASP C   7      52.740  88.390  91.200  1.00  0.00           O
ATOM   1389  N   SER C   8      53.500  87.630  89.230  1.00  0.00           N
ATOM   1390  HN  SER C   8      53.310  87.300  88.310  1.00  0.00           H
ATOM   1391  CA  SER C   8      54.900  87.720  89.650  1.00  0.00           C
ATOM   1392  HA  SER C   8      54.920  87.760  90.730  1.00  0.00           H
ATOM   1393  CB  SER C   8      55.800  86.480  89.320  1.00  0.00           C
ATOM   1394  HB1 SER C   8      55.350  85.590  89.820  1.00  0.00           H
ATOM   1395  HB2 SER C   8      56.810  86.640  89.780  1.00  0.00           H
ATOM   1396  OG  SER C   8      55.960  86.190  87.930  1.00  0.00           O
ATOM   1397  HG1 SER C   8      55.330  85.470  87.700  1.00  0.00           H
ATOM   1398  C   SER C   8      55.520  89.030  89.180  1.00  0.00           C
ATOM   1399  O   SER C   8      55.630  89.300  87.980  1.00  0.00           O
ATOM   1400  N   GLY C   9      55.890  89.900  90.150  1.00  0.00           N
ATOM   1401  HN  GLY C   9      55.790  89.670  91.120  1.00  0.00           H
ATOM   1402  CA  GLY C   9      56.380  91.250  89.910  1.00  0.00           C
ATOM   1403  HA1 GLY C   9      56.300  91.510  88.860  1.00  0.00           H
ATOM   1404  HA2 GLY C   9      55.790  91.910  90.530  1.00  0.00           H
ATOM   1405  C   GLY C   9      57.810  91.430  90.330  1.00  0.00           C
ATOM   1406  O   GLY C   9      58.160  91.250  91.500  1.00  0.00           O
ATOM   1407  N   TYR C  10      58.690  91.780  89.380  1.00  0.00           N
ATOM   1408  HN  TYR C  10      58.360  91.950  88.440  1.00  0.00           H
ATOM   1409  CA  TYR C  10      60.110  91.910  89.600  1.00  0.00           C
ATOM   1410  HA  TYR C  10      60.320  91.850  90.660  1.00  0.00           H
ATOM   1411  CB  TYR C  10      60.920  90.780  88.880  1.00  0.00           C
ATOM   1412  HB1 TYR C  10      61.950  91.110  88.640  1.00  0.00           H
ATOM   1413  HB2 TYR C  10      60.400  90.550  87.930  1.00  0.00           H
ATOM   1414  CG  TYR C  10      61.010  89.510  89.690  1.00  0.00           C
ATOM   1415  CD1 TYR C  10      62.270  89.070  90.140  1.00  0.00           C
ATOM   1416  HD1 TYR C  10      63.150  89.670  89.960  1.00  0.00           H
ATOM   1417  CE1 TYR C  10      62.400  87.840  90.800  1.00  0.00           C
ATOM   1418  HE1 TYR C  10      63.370  87.510  91.140  1.00  0.00           H
ATOM   1419  CZ  TYR C  10      61.280  87.030  91.010  1.00  0.00           C
ATOM   1420  OH  TYR C  10      61.450  85.770  91.620  1.00  0.00           O
ATOM   1421  HH  TYR C  10      60.600  85.510  92.010  1.00  0.00           H
ATOM   1422  CD2 TYR C  10      59.890  88.690  89.910  1.00  0.00           C
ATOM   1423  HD2 TYR C  10      58.930  88.990  89.540  1.00  0.00           H
ATOM   1424  CE2 TYR C  10      60.020  87.460  90.580  1.00  0.00           C
ATOM   1425  HE2 TYR C  10      59.160  86.840  90.730  1.00  0.00           H
ATOM   1426  C   TYR C  10      60.660  93.260  89.160  1.00  0.00           C
ATOM   1427  O   TYR C  10      60.440  93.710  88.030  1.00  0.00           O
ATOM   1428  N   GLU C  11      61.440  93.890  90.050  1.00  0.00           N
ATOM   1429  HN  GLU C  11      61.480  93.570  91.000  1.00  0.00           H
ATOM   1430  CA  GLU C  11      62.290  95.030  89.750  1.00  0.00           C
ATOM   1431  HA  GLU C  11      62.130  95.350  88.730  1.00  0.00           H
ATOM   1432  CB  GLU C  11      62.000  96.220  90.690  1.00  0.00           C
ATOM   1433  HB1 GLU C  11      62.860  96.930  90.720  1.00  0.00           H
ATOM   1434  HB2 GLU C  11      61.890  95.810  91.720  1.00  0.00           H
ATOM   1435  CG  GLU C  11      60.720  97.010  90.330  1.00  0.00           C
ATOM   1436  HG1 GLU C  11      60.360  97.550  91.230  1.00  0.00           H
ATOM   1437  HG2 GLU C  11      59.920  96.330  89.980  1.00  0.00           H
ATOM   1438  CD  GLU C  11      60.990  98.060  89.260  1.00  0.00           C
ATOM   1439  OE1 GLU C  11      61.200  97.690  88.070  1.00  0.00           O
ATOM   1440  OE2 GLU C  11      60.990  99.270  89.580  1.00  0.00           O
ATOM   1441  C   GLU C  11      63.740  94.610  89.870  1.00  0.00           C
ATOM   1442  O   GLU C  11      64.130  93.890  90.790  1.00  0.00           O
ATOM   1443  N   VAL C  12      64.570  95.020  88.900  1.00  0.00           N
ATOM   1444  HN  VAL C  12      64.220  95.650  88.200  1.00  0.00           H
ATOM   1445  CA  VAL C  12      65.980  94.660  88.760  1.00  0.00           C
ATOM   1446  HA  VAL C  12      66.390  94.510  89.740  1.00  0.00           H
ATOM   1447  CB  VAL C  12      66.250  93.440  87.870  1.00  0.00           C
ATOM   1448  HB  VAL C  12      65.940  93.650  86.820  1.00  0.00           H
ATOM   1449  CG1 VAL C  12      67.760  93.090  87.900  1.00  0.00           C
ATOM   1450 HG11 VAL C  12      67.940  92.170  87.310  1.00  0.00           H
ATOM   1451 HG12 VAL C  12      68.370  93.900  87.470  1.00  0.00           H
ATOM   1452 HG13 VAL C  12      68.090  92.900  88.940  1.00  0.00           H
ATOM   1453  CG2 VAL C  12      65.440  92.210  88.340  1.00  0.00           C
ATOM   1454 HG21 VAL C  12      65.700  91.320  87.730  1.00  0.00           H
ATOM   1455 HG22 VAL C  12      65.660  91.980  89.410  1.00  0.00           H
ATOM   1456 HG23 VAL C  12      64.350  92.390  88.230  1.00  0.00           H
ATOM   1457  C   VAL C  12      66.660  95.890  88.160  1.00  0.00           C
ATOM   1458  O   VAL C  12      66.910  95.990  86.960  1.00  0.00           O
ATOM   1459  N   HIS C  13      66.940  96.900  89.000  1.00  0.00           N
ATOM   1460  HN  HIS C  13      66.760  96.810  89.990  1.00  0.00           H
ATOM   1461  CA  HIS C  13      67.400  98.200  88.550  1.00  0.00           C
ATOM   1462  HA  HIS C  13      67.630  98.130  87.500  1.00  0.00           H
ATOM   1463  CB  HIS C  13      66.320  99.310  88.660  1.00  0.00           C
ATOM   1464  HB1 HIS C  13      65.500  99.050  87.960  1.00  0.00           H
ATOM   1465  HB2 HIS C  13      66.730 100.290  88.320  1.00  0.00           H
ATOM   1466  ND1 HIS C  13      65.420 100.730  90.540  1.00  0.00           N
ATOM   1467  CG  HIS C  13      65.650  99.470  90.000  1.00  0.00           C
ATOM   1468  CE1 HIS C  13      64.740 100.510  91.650  1.00  0.00           C
ATOM   1469  HE1 HIS C  13      64.380 101.270  92.350  1.00  0.00           H
ATOM   1470  NE2 HIS C  13      64.530  99.190  91.850  1.00  0.00           N
ATOM   1471  HE2 HIS C  13      64.050  98.720  92.620  1.00  0.00           H
ATOM   1472  CD2 HIS C  13      65.100  98.520  90.800  1.00  0.00           C
ATOM   1473  HD2 HIS C  13      65.050  97.450  90.700  1.00  0.00           H
ATOM   1474  C   HIS C  13      68.700  98.610  89.210  1.00  0.00           C
ATOM   1475  O   HIS C  13      68.900  98.420  90.400  1.00  0.00           O
ATOM   1476  N   HIS C  14      69.640  99.190  88.430  1.00  0.00           N
ATOM   1477  HN  HIS C  14      69.430  99.300  87.460  1.00  0.00           H
ATOM   1478  CA  HIS C  14      70.890  99.740  88.940  1.00  0.00           C
ATOM   1479  HA  HIS C  14      71.380 100.200  88.090  1.00  0.00           H
ATOM   1480  CB  HIS C  14      70.670 100.870  89.990  1.00  0.00           C
ATOM   1481  HB1 HIS C  14      71.640 101.270  90.360  1.00  0.00           H
ATOM   1482  HB2 HIS C  14      70.110 100.500  90.870  1.00  0.00           H
ATOM   1483  ND1 HIS C  14      70.530 102.930  88.610  1.00  0.00           N
ATOM   1484  CG  HIS C  14      69.890 102.000  89.390  1.00  0.00           C
ATOM   1485  CE1 HIS C  14      69.580 103.760  88.220  1.00  0.00           C
ATOM   1486  HE1 HIS C  14      69.700 104.610  87.550  1.00  0.00           H
ATOM   1487  NE2 HIS C  14      68.370 103.410  88.720  1.00  0.00           N
ATOM   1488  HE2 HIS C  14      67.480 103.820  88.480  1.00  0.00           H
ATOM   1489  CD2 HIS C  14      68.560 102.280  89.490  1.00  0.00           C
ATOM   1490  HD2 HIS C  14      67.780 101.750  90.010  1.00  0.00           H
ATOM   1491  C   HIS C  14      71.900  98.730  89.490  1.00  0.00           C
ATOM   1492  O   HIS C  14      72.170  98.660  90.680  1.00  0.00           O
ATOM   1493  N   GLN C  15      72.540  97.940  88.600  1.00  0.00           N
ATOM   1494  HN  GLN C  15      72.260  97.950  87.650  1.00  0.00           H
ATOM   1495  CA  GLN C  15      73.650  97.080  88.970  1.00  0.00           C
ATOM   1496  HA  GLN C  15      73.920  97.250  90.000  1.00  0.00           H
ATOM   1497  CB  GLN C  15      73.360  95.560  88.830  1.00  0.00           C
ATOM   1498  HB1 GLN C  15      74.310  95.010  89.020  1.00  0.00           H
ATOM   1499  HB2 GLN C  15      73.050  95.310  87.790  1.00  0.00           H
ATOM   1500  CG  GLN C  15      72.310  94.990  89.830  1.00  0.00           C
ATOM   1501  HG1 GLN C  15      72.560  95.350  90.850  1.00  0.00           H
ATOM   1502  HG2 GLN C  15      72.350  93.880  89.830  1.00  0.00           H
ATOM   1503  CD  GLN C  15      70.870  95.380  89.510  1.00  0.00           C
ATOM   1504  OE1 GLN C  15      70.520  95.590  88.330  1.00  0.00           O
ATOM   1505  NE2 GLN C  15      70.010  95.450  90.540  1.00  0.00           N
ATOM   1506 HE21 GLN C  15      70.340  95.260  91.470  1.00  0.00           H
ATOM   1507 HE22 GLN C  15      69.090  95.800  90.380  1.00  0.00           H
ATOM   1508  C   GLN C  15      74.880  97.440  88.150  1.00  0.00           C
ATOM   1509  O   GLN C  15      74.800  97.680  86.950  1.00  0.00           O
ATOM   1510  N   LYS C  16      76.070  97.520  88.790  1.00  0.00           N
ATOM   1511  HN  LYS C  16      76.160  97.320  89.760  1.00  0.00           H
ATOM   1512  CA  LYS C  16      77.230  98.070  88.110  1.00  0.00           C
ATOM   1513  HA  LYS C  16      77.130  97.900  87.050  1.00  0.00           H
ATOM   1514  CB  LYS C  16      77.300  99.600  88.320  1.00  0.00           C
ATOM   1515  HB1 LYS C  16      77.230  99.820  89.410  1.00  0.00           H
ATOM   1516  HB2 LYS C  16      76.380 100.040  87.860  1.00  0.00           H
ATOM   1517  CG  LYS C  16      78.520 100.330  87.750  1.00  0.00           C
ATOM   1518  HG1 LYS C  16      78.660 100.070  86.680  1.00  0.00           H
ATOM   1519  HG2 LYS C  16      79.450 100.020  88.290  1.00  0.00           H
ATOM   1520  CD  LYS C  16      78.320 101.850  87.900  1.00  0.00           C
ATOM   1521  HD1 LYS C  16      77.350 102.130  87.440  1.00  0.00           H
ATOM   1522  HD2 LYS C  16      78.220 102.030  89.000  1.00  0.00           H
ATOM   1523  CE  LYS C  16      79.430 102.730  87.330  1.00  0.00           C
ATOM   1524  HE1 LYS C  16      79.460 102.710  86.220  1.00  0.00           H
ATOM   1525  HE2 LYS C  16      80.420 102.410  87.730  1.00  0.00           H
ATOM   1526  NZ  LYS C  16      79.210 104.120  87.770  1.00  0.00           N
ATOM   1527  HZ1 LYS C  16      80.060 104.550  88.180  1.00  0.00           H
ATOM   1528  HZ2 LYS C  16      78.830 104.740  87.010  1.00  0.00           H
ATOM   1529  HZ3 LYS C  16      78.480 104.110  88.540  1.00  0.00           H
ATOM   1530  C   LYS C  16      78.540  97.410  88.510  1.00  0.00           C
ATOM   1531  O   LYS C  16      78.780  97.140  89.680  1.00  0.00           O
ATOM   1532  N   LEU C  17      79.410  97.140  87.520  1.00  0.00           N
ATOM   1533  HN  LEU C  17      79.170  97.350  86.570  1.00  0.00           H
ATOM   1534  CA  LEU C  17      80.740  96.590  87.730  1.00  0.00           C
ATOM   1535  HA  LEU C  17      80.920  96.450  88.780  1.00  0.00           H
ATOM   1536  CB  LEU C  17      80.930  95.260  86.950  1.00  0.00           C
ATOM   1537  HB1 LEU C  17      81.640  95.370  86.110  1.00  0.00           H
ATOM   1538  HB2 LEU C  17      79.950  94.980  86.510  1.00  0.00           H
ATOM   1539  CG  LEU C  17      81.450  94.080  87.800  1.00  0.00           C
ATOM   1540  HG  LEU C  17      80.760  93.940  88.670  1.00  0.00           H
ATOM   1541  CD1 LEU C  17      81.460  92.780  86.980  1.00  0.00           C
ATOM   1542 HD11 LEU C  17      81.780  91.920  87.620  1.00  0.00           H
ATOM   1543 HD12 LEU C  17      80.460  92.550  86.570  1.00  0.00           H
ATOM   1544 HD13 LEU C  17      82.170  92.870  86.140  1.00  0.00           H
ATOM   1545  CD2 LEU C  17      82.870  94.360  88.330  1.00  0.00           C
ATOM   1546 HD21 LEU C  17      83.240  93.490  88.900  1.00  0.00           H
ATOM   1547 HD22 LEU C  17      83.570  94.550  87.490  1.00  0.00           H
ATOM   1548 HD23 LEU C  17      82.890  95.240  89.000  1.00  0.00           H
ATOM   1549  C   LEU C  17      81.770  97.590  87.210  1.00  0.00           C
ATOM   1550  O   LEU C  17      81.670  98.050  86.080  1.00  0.00           O
ATOM   1551  N   VAL C  18      82.780  97.930  88.030  1.00  0.00           N
ATOM   1552  HN  VAL C  18      82.800  97.630  88.990  1.00  0.00           H
ATOM   1553  CA  VAL C  18      83.940  98.680  87.590  1.00  0.00           C
ATOM   1554  HA  VAL C  18      83.920  98.770  86.520  1.00  0.00           H
ATOM   1555  CB  VAL C  18      84.010 100.080  88.170  1.00  0.00           C
ATOM   1556  HB  VAL C  18      84.050 100.010  89.280  1.00  0.00           H
ATOM   1557  CG1 VAL C  18      85.260 100.830  87.650  1.00  0.00           C
ATOM   1558 HG11 VAL C  18      85.230 101.900  87.940  1.00  0.00           H
ATOM   1559 HG12 VAL C  18      86.200 100.400  88.070  1.00  0.00           H
ATOM   1560 HG13 VAL C  18      85.310 100.780  86.540  1.00  0.00           H
ATOM   1561  CG2 VAL C  18      82.740 100.860  87.770  1.00  0.00           C
ATOM   1562 HG21 VAL C  18      82.800 101.910  88.100  1.00  0.00           H
ATOM   1563 HG22 VAL C  18      82.620 100.850  86.660  1.00  0.00           H
ATOM   1564 HG23 VAL C  18      81.840 100.390  88.220  1.00  0.00           H
ATOM   1565  C   VAL C  18      85.190  97.900  87.950  1.00  0.00           C
ATOM   1566  O   VAL C  18      85.330  97.400  89.070  1.00  0.00           O
ATOM   1567  N   PHE C  19      86.160  97.750  87.020  1.00  0.00           N
ATOM   1568  HN  PHE C  19      86.030  98.120  86.100  1.00  0.00           H
ATOM   1569  CA  PHE C  19      87.400  97.060  87.320  1.00  0.00           C
ATOM   1570  HA  PHE C  19      87.230  96.370  88.130  1.00  0.00           H
ATOM   1571  CB  PHE C  19      87.960  96.220  86.140  1.00  0.00           C
ATOM   1572  HB1 PHE C  19      89.000  95.880  86.380  1.00  0.00           H
ATOM   1573  HB2 PHE C  19      88.010  96.810  85.210  1.00  0.00           H
ATOM   1574  CG  PHE C  19      87.110  95.000  85.860  1.00  0.00           C
ATOM   1575  CD1 PHE C  19      85.800  95.100  85.370  1.00  0.00           C
ATOM   1576  HD1 PHE C  19      85.360  96.070  85.180  1.00  0.00           H
ATOM   1577  CE1 PHE C  19      85.040  93.960  85.090  1.00  0.00           C
ATOM   1578  HE1 PHE C  19      84.030  94.060  84.720  1.00  0.00           H
ATOM   1579  CZ  PHE C  19      85.590  92.690  85.270  1.00  0.00           C
ATOM   1580  HZ  PHE C  19      85.020  91.810  85.040  1.00  0.00           H
ATOM   1581  CD2 PHE C  19      87.660  93.710  86.030  1.00  0.00           C
ATOM   1582  HD2 PHE C  19      88.680  93.600  86.380  1.00  0.00           H
ATOM   1583  CE2 PHE C  19      86.910  92.570  85.730  1.00  0.00           C
ATOM   1584  HE2 PHE C  19      87.350  91.590  85.850  1.00  0.00           H
ATOM   1585  C   PHE C  19      88.450  98.030  87.860  1.00  0.00           C
ATOM   1586  O   PHE C  19      88.930  97.850  88.970  1.00  0.00           O
ATOM   1587  N   PHE C  20      88.780  99.100  87.110  1.00  0.00           N
ATOM   1588  HN  PHE C  20      88.420  99.190  86.170  1.00  0.00           H
ATOM   1589  CA  PHE C  20      89.710 100.130  87.520  1.00  0.00           C
ATOM   1590  HA  PHE C  20      90.060  99.940  88.530  1.00  0.00           H
ATOM   1591  CB  PHE C  20      90.930 100.210  86.570  1.00  0.00           C
ATOM   1592  HB1 PHE C  20      91.590 101.080  86.810  1.00  0.00           H
ATOM   1593  HB2 PHE C  20      90.590 100.310  85.520  1.00  0.00           H
ATOM   1594  CG  PHE C  20      91.760  98.960  86.690  1.00  0.00           C
ATOM   1595  CD1 PHE C  20      91.530  97.850  85.860  1.00  0.00           C
ATOM   1596  HD1 PHE C  20      90.730  97.890  85.140  1.00  0.00           H
ATOM   1597  CE1 PHE C  20      92.350  96.720  85.930  1.00  0.00           C
ATOM   1598  HE1 PHE C  20      92.190  95.890  85.270  1.00  0.00           H
ATOM   1599  CZ  PHE C  20      93.420  96.690  86.840  1.00  0.00           C
ATOM   1600  HZ  PHE C  20      94.050  95.820  86.890  1.00  0.00           H
ATOM   1601  CD2 PHE C  20      92.830  98.920  87.600  1.00  0.00           C
ATOM   1602  HD2 PHE C  20      93.030  99.780  88.230  1.00  0.00           H
ATOM   1603  CE2 PHE C  20      93.660  97.790  87.670  1.00  0.00           C
ATOM   1604  HE2 PHE C  20      94.470  97.790  88.380  1.00  0.00           H
ATOM   1605  C   PHE C  20      89.050 101.500  87.540  1.00  0.00           C
ATOM   1606  O   PHE C  20      88.470 101.940  86.550  1.00  0.00           O
ATOM   1607  N   ALA C  21      89.120 102.200  88.690  1.00  0.00           N
ATOM   1608  HN  ALA C  21      89.560 101.800  89.500  1.00  0.00           H
ATOM   1609  CA  ALA C  21      88.470 103.480  88.860  1.00  0.00           C
ATOM   1610  HA  ALA C  21      87.850 103.700  88.000  1.00  0.00           H
ATOM   1611  CB  ALA C  21      87.560 103.420  90.100  1.00  0.00           C
ATOM   1612  HB1 ALA C  21      86.890 102.540  90.030  1.00  0.00           H
ATOM   1613  HB2 ALA C  21      88.160 103.330  91.020  1.00  0.00           H
ATOM   1614  HB3 ALA C  21      86.930 104.340  90.180  1.00  0.00           H
ATOM   1615  C   ALA C  21      89.430 104.660  88.990  1.00  0.00           C
ATOM   1616  O   ALA C  21      89.000 105.800  89.190  1.00  0.00           O
ATOM   1617  N   GLU C  22      90.750 104.450  88.880  1.00  0.00           N
ATOM   1618  HN  GLU C  22      91.130 103.530  88.760  1.00  0.00           H
ATOM   1619  CA  GLU C  22      91.720 105.540  88.910  1.00  0.00           C
ATOM   1620  HA  GLU C  22      91.260 106.420  88.490  1.00  0.00           H
ATOM   1621  CB  GLU C  22      92.220 105.850  90.350  1.00  0.00           C
ATOM   1622  HB1 GLU C  22      93.270 105.520  90.470  1.00  0.00           H
ATOM   1623  HB2 GLU C  22      91.620 105.270  91.080  1.00  0.00           H
ATOM   1624  CG  GLU C  22      92.100 107.360  90.730  1.00  0.00           C
ATOM   1625  HG1 GLU C  22      91.070 107.580  91.060  1.00  0.00           H
ATOM   1626  HG2 GLU C  22      92.320 107.980  89.840  1.00  0.00           H
ATOM   1627  CD  GLU C  22      93.060 107.760  91.840  1.00  0.00           C
ATOM   1628  OE1 GLU C  22      93.030 107.150  92.930  1.00  0.00           O
ATOM   1629  OE2 GLU C  22      93.860 108.710  91.630  1.00  0.00           O
ATOM   1630  C   GLU C  22      92.910 105.200  88.030  1.00  0.00           C
ATOM   1631  O   GLU C  22      93.100 104.040  87.630  1.00  0.00           O
ATOM   1632  N   ASP C  23      93.720 106.230  87.710  1.00  0.00           N
ATOM   1633  HN  ASP C  23      93.560 107.120  88.120  1.00  0.00           H
ATOM   1634  CA  ASP C  23      94.860 106.210  86.820  1.00  0.00           C
ATOM   1635  HA  ASP C  23      94.480 105.870  85.860  1.00  0.00           H
ATOM   1636  CB  ASP C  23      95.340 107.680  86.650  1.00  0.00           C
ATOM   1637  HB1 ASP C  23      95.840 108.000  87.590  1.00  0.00           H
ATOM   1638  HB2 ASP C  23      94.450 108.340  86.500  1.00  0.00           H
ATOM   1639  CG  ASP C  23      96.280 107.950  85.500  1.00  0.00           C
ATOM   1640  OD1 ASP C  23      96.790 109.100  85.410  1.00  0.00           O
ATOM   1641  OD2 ASP C  23      96.510 107.050  84.660  1.00  0.00           O
ATOM   1642  C   ASP C  23      96.000 105.250  87.200  1.00  0.00           C
ATOM   1643  O   ASP C  23      96.250 104.940  88.370  1.00  0.00           O
ATOM   1644  N   VAL C  24      96.720 104.760  86.180  1.00  0.00           N
ATOM   1645  HN  VAL C  24      96.490 105.100  85.260  1.00  0.00           H
ATOM   1646  CA  VAL C  24      97.900 103.920  86.290  1.00  0.00           C
ATOM   1647  HA  VAL C  24      98.040 103.620  87.320  1.00  0.00           H
ATOM   1648  CB  VAL C  24      97.800 102.680  85.390  1.00  0.00           C
ATOM   1649  HB  VAL C  24      98.000 102.960  84.330  1.00  0.00           H
ATOM   1650  CG1 VAL C  24      98.810 101.610  85.840  1.00  0.00           C
ATOM   1651 HG11 VAL C  24      98.990 100.900  85.010  1.00  0.00           H
ATOM   1652 HG12 VAL C  24      99.800 102.030  86.130  1.00  0.00           H
ATOM   1653 HG13 VAL C  24      98.420 101.050  86.710  1.00  0.00           H
ATOM   1654  CG2 VAL C  24      96.380 102.080  85.450  1.00  0.00           C
ATOM   1655 HG21 VAL C  24      96.330 101.140  84.880  1.00  0.00           H
ATOM   1656 HG22 VAL C  24      96.070 101.870  86.500  1.00  0.00           H
ATOM   1657 HG23 VAL C  24      95.630 102.770  85.000  1.00  0.00           H
ATOM   1658  C   VAL C  24      99.120 104.740  85.870  1.00  0.00           C
ATOM   1659  O   VAL C  24     100.260 104.260  85.820  1.00  0.00           O
ATOM   1660  N   GLY C  25      98.900 106.030  85.530  1.00  0.00           N
ATOM   1661  HN  GLY C  25      97.950 106.360  85.540  1.00  0.00           H
ATOM   1662  CA  GLY C  25      99.810 107.000  84.930  1.00  0.00           C
ATOM   1663  HA1 GLY C  25      99.670 106.900  83.870  1.00  0.00           H
ATOM   1664  HA2 GLY C  25      99.510 107.970  85.300  1.00  0.00           H
ATOM   1665  C   GLY C  25     101.280 106.860  85.210  1.00  0.00           C
ATOM   1666  O   GLY C  25     101.720 106.760  86.350  1.00  0.00           O
ATOM   1667  N   SER C  26     102.080 106.850  84.130  1.00  0.00           N
ATOM   1668  HN  SER C  26     101.660 107.020  83.230  1.00  0.00           H
ATOM   1669  CA  SER C  26     103.500 106.570  84.120  1.00  0.00           C
ATOM   1670  HA  SER C  26     103.830 106.830  83.120  1.00  0.00           H
ATOM   1671  CB  SER C  26     104.380 107.420  85.080  1.00  0.00           C
ATOM   1672  HB1 SER C  26     105.410 107.020  85.110  1.00  0.00           H
ATOM   1673  HB2 SER C  26     103.990 107.390  86.120  1.00  0.00           H
ATOM   1674  OG  SER C  26     104.450 108.780  84.630  1.00  0.00           O
ATOM   1675  HG1 SER C  26     105.140 109.200  85.190  1.00  0.00           H
ATOM   1676  C   SER C  26     103.790 105.080  84.210  1.00  0.00           C
ATOM   1677  O   SER C  26     104.870 104.660  84.630  1.00  0.00           O
ATOM   1678  N   ASN C  27     102.810 104.240  83.800  1.00  0.00           N
ATOM   1679  HN  ASN C  27     101.950 104.640  83.520  1.00  0.00           H
ATOM   1680  CA  ASN C  27     102.890 102.790  83.740  1.00  0.00           C
ATOM   1681  HA  ASN C  27     103.100 102.440  84.750  1.00  0.00           H
ATOM   1682  CB  ASN C  27     101.510 102.210  83.280  1.00  0.00           C
ATOM   1683  HB1 ASN C  27     101.260 102.620  82.280  1.00  0.00           H
ATOM   1684  HB2 ASN C  27     100.730 102.560  83.990  1.00  0.00           H
ATOM   1685  CG  ASN C  27     101.460 100.680  83.260  1.00  0.00           C
ATOM   1686  OD1 ASN C  27     101.990 100.010  84.150  1.00  0.00           O
ATOM   1687  ND2 ASN C  27     100.900 100.090  82.180  1.00  0.00           N
ATOM   1688 HD21 ASN C  27     100.600 100.650  81.400  1.00  0.00           H
ATOM   1689 HD22 ASN C  27     100.930  99.090  82.120  1.00  0.00           H
ATOM   1690  C   ASN C  27     104.000 102.260  82.830  1.00  0.00           C
ATOM   1691  O   ASN C  27     104.160 102.720  81.700  1.00  0.00           O
ATOM   1692  N   LYS C  28     104.750 101.240  83.290  1.00  0.00           N
ATOM   1693  HN  LYS C  28     104.650 100.920  84.240  1.00  0.00           H
ATOM   1694  CA  LYS C  28     105.710 100.530  82.470  1.00  0.00           C
ATOM   1695  HA  LYS C  28     105.700 100.910  81.460  1.00  0.00           H
ATOM   1696  CB  LYS C  28     107.160 100.640  83.050  1.00  0.00           C
ATOM   1697  HB1 LYS C  28     107.840 100.120  82.350  1.00  0.00           H
ATOM   1698  HB2 LYS C  28     107.210 100.110  84.030  1.00  0.00           H
ATOM   1699  CG  LYS C  28     107.690 102.080  83.240  1.00  0.00           C
ATOM   1700  HG1 LYS C  28     107.260 102.730  82.450  1.00  0.00           H
ATOM   1701  HG2 LYS C  28     108.800 102.060  83.100  1.00  0.00           H
ATOM   1702  CD  LYS C  28     107.410 102.670  84.630  1.00  0.00           C
ATOM   1703  HD1 LYS C  28     106.310 102.640  84.810  1.00  0.00           H
ATOM   1704  HD2 LYS C  28     107.880 102.010  85.400  1.00  0.00           H
ATOM   1705  CE  LYS C  28     107.910 104.110  84.810  1.00  0.00           C
ATOM   1706  HE1 LYS C  28     107.550 104.760  83.980  1.00  0.00           H
ATOM   1707  HE2 LYS C  28     109.030 104.130  84.830  1.00  0.00           H
ATOM   1708  NZ  LYS C  28     107.410 104.670  86.080  1.00  0.00           N
ATOM   1709  HZ1 LYS C  28     107.890 105.570  86.330  1.00  0.00           H
ATOM   1710  HZ2 LYS C  28     106.390 104.840  86.010  1.00  0.00           H
ATOM   1711  HZ3 LYS C  28     107.600 103.990  86.860  1.00  0.00           H
ATOM   1712  C   LYS C  28     105.350  99.050  82.390  1.00  0.00           C
ATOM   1713  O   LYS C  28     106.000  98.290  81.670  1.00  0.00           O
ATOM   1714  N   GLY C  29     104.320  98.590  83.130  1.00  0.00           N
ATOM   1715  HN  GLY C  29     103.730  99.240  83.630  1.00  0.00           H
ATOM   1716  CA  GLY C  29     104.010  97.180  83.330  1.00  0.00           C
ATOM   1717  HA1 GLY C  29     104.770  96.560  82.870  1.00  0.00           H
ATOM   1718  HA2 GLY C  29     103.960  97.030  84.400  1.00  0.00           H
ATOM   1719  C   GLY C  29     102.690  96.740  82.750  1.00  0.00           C
ATOM   1720  O   GLY C  29     102.140  97.330  81.830  1.00  0.00           O
ATOM   1721  N   ALA C  30     102.150  95.640  83.300  1.00  0.00           N
ATOM   1722  HN  ALA C  30     102.580  95.210  84.100  1.00  0.00           H
ATOM   1723  CA  ALA C  30     100.980  94.970  82.780  1.00  0.00           C
ATOM   1724  HA  ALA C  30     100.810  95.250  81.750  1.00  0.00           H
ATOM   1725  CB  ALA C  30     101.210  93.450  82.850  1.00  0.00           C
ATOM   1726  HB1 ALA C  30     102.070  93.160  82.210  1.00  0.00           H
ATOM   1727  HB2 ALA C  30     101.430  93.120  83.890  1.00  0.00           H
ATOM   1728  HB3 ALA C  30     100.320  92.890  82.490  1.00  0.00           H
ATOM   1729  C   ALA C  30      99.720  95.310  83.570  1.00  0.00           C
ATOM   1730  O   ALA C  30      99.660  95.120  84.780  1.00  0.00           O
ATOM   1731  N   ILE C  31      98.680  95.840  82.900  1.00  0.00           N
ATOM   1732  HN  ILE C  31      98.770  96.120  81.940  1.00  0.00           H
ATOM   1733  CA  ILE C  31      97.380  96.120  83.500  1.00  0.00           C
ATOM   1734  HA  ILE C  31      97.370  95.810  84.540  1.00  0.00           H
ATOM   1735  CB  ILE C  31      97.000  97.600  83.430  1.00  0.00           C
ATOM   1736  HB  ILE C  31      96.870  97.890  82.360  1.00  0.00           H
ATOM   1737  CG2 ILE C  31      95.660  97.850  84.150  1.00  0.00           C
ATOM   1738 HG21 ILE C  31      95.430  98.940  84.160  1.00  0.00           H
ATOM   1739 HG22 ILE C  31      94.820  97.330  83.650  1.00  0.00           H
ATOM   1740 HG23 ILE C  31      95.710  97.500  85.210  1.00  0.00           H
ATOM   1741  CG1 ILE C  31      98.110  98.510  84.000  1.00  0.00           C
ATOM   1742 HG11 ILE C  31      97.780  99.560  83.860  1.00  0.00           H
ATOM   1743 HG12 ILE C  31      99.040  98.380  83.400  1.00  0.00           H
ATOM   1744  CD  ILE C  31      98.430  98.260  85.480  1.00  0.00           C
ATOM   1745  HD1 ILE C  31      99.280  98.890  85.810  1.00  0.00           H
ATOM   1746  HD2 ILE C  31      97.550  98.510  86.110  1.00  0.00           H
ATOM   1747  HD3 ILE C  31      98.710  97.210  85.650  1.00  0.00           H
ATOM   1748  C   ILE C  31      96.330  95.310  82.770  1.00  0.00           C
ATOM   1749  O   ILE C  31      96.180  95.410  81.550  1.00  0.00           O
ATOM   1750  N   ILE C  32      95.620  94.440  83.500  1.00  0.00           N
ATOM   1751  HN  ILE C  32      95.790  94.330  84.480  1.00  0.00           H
ATOM   1752  CA  ILE C  32      94.680  93.500  82.920  1.00  0.00           C
ATOM   1753  HA  ILE C  32      94.470  93.770  81.890  1.00  0.00           H
ATOM   1754  CB  ILE C  32      95.260  92.080  82.930  1.00  0.00           C
ATOM   1755  HB  ILE C  32      95.450  91.780  83.990  1.00  0.00           H
ATOM   1756  CG2 ILE C  32      94.280  91.080  82.300  1.00  0.00           C
ATOM   1757 HG21 ILE C  32      94.700  90.060  82.330  1.00  0.00           H
ATOM   1758 HG22 ILE C  32      93.300  91.060  82.810  1.00  0.00           H
ATOM   1759 HG23 ILE C  32      94.130  91.340  81.230  1.00  0.00           H
ATOM   1760  CG1 ILE C  32      96.610  92.030  82.170  1.00  0.00           C
ATOM   1761 HG11 ILE C  32      97.340  92.750  82.610  1.00  0.00           H
ATOM   1762 HG12 ILE C  32      96.420  92.360  81.120  1.00  0.00           H
ATOM   1763  CD  ILE C  32      97.280  90.650  82.130  1.00  0.00           C
ATOM   1764  HD1 ILE C  32      98.300  90.730  81.700  1.00  0.00           H
ATOM   1765  HD2 ILE C  32      97.350  90.210  83.140  1.00  0.00           H
ATOM   1766  HD3 ILE C  32      96.700  89.950  81.480  1.00  0.00           H
ATOM   1767  C   ILE C  32      93.360  93.580  83.680  1.00  0.00           C
ATOM   1768  O   ILE C  32      93.320  93.540  84.910  1.00  0.00           O
ATOM   1769  N   GLY C  33      92.230  93.730  82.960  1.00  0.00           N
ATOM   1770  HN  GLY C  33      92.310  93.840  81.960  1.00  0.00           H
ATOM   1771  CA  GLY C  33      90.890  93.780  83.520  1.00  0.00           C
ATOM   1772  HA1 GLY C  33      90.890  94.380  84.420  1.00  0.00           H
ATOM   1773  HA2 GLY C  33      90.230  94.170  82.760  1.00  0.00           H
ATOM   1774  C   GLY C  33      90.390  92.410  83.910  1.00  0.00           C
ATOM   1775  O   GLY C  33      90.580  91.950  85.040  1.00  0.00           O
ATOM   1776  N   LEU C  34      89.710  91.730  82.980  1.00  0.00           N
ATOM   1777  HN  LEU C  34      89.530  92.150  82.090  1.00  0.00           H
ATOM   1778  CA  LEU C  34      89.310  90.340  83.150  1.00  0.00           C
ATOM   1779  HA  LEU C  34      89.400  90.050  84.180  1.00  0.00           H
ATOM   1780  CB  LEU C  34      87.830  90.160  82.730  1.00  0.00           C
ATOM   1781  HB1 LEU C  34      87.680  90.640  81.730  1.00  0.00           H
ATOM   1782  HB2 LEU C  34      87.210  90.720  83.460  1.00  0.00           H
ATOM   1783  CG  LEU C  34      87.290  88.710  82.640  1.00  0.00           C
ATOM   1784  HG  LEU C  34      87.730  88.220  81.740  1.00  0.00           H
ATOM   1785  CD1 LEU C  34      87.630  87.850  83.860  1.00  0.00           C
ATOM   1786 HD11 LEU C  34      87.060  86.900  83.850  1.00  0.00           H
ATOM   1787 HD12 LEU C  34      88.710  87.590  83.910  1.00  0.00           H
ATOM   1788 HD13 LEU C  34      87.370  88.410  84.780  1.00  0.00           H
ATOM   1789  CD2 LEU C  34      85.760  88.740  82.460  1.00  0.00           C
ATOM   1790 HD21 LEU C  34      85.370  87.720  82.290  1.00  0.00           H
ATOM   1791 HD22 LEU C  34      85.280  89.160  83.370  1.00  0.00           H
ATOM   1792 HD23 LEU C  34      85.490  89.380  81.600  1.00  0.00           H
ATOM   1793  C   LEU C  34      90.230  89.440  82.350  1.00  0.00           C
ATOM   1794  O   LEU C  34      90.300  89.530  81.120  1.00  0.00           O
ATOM   1795  N   MET C  35      90.970  88.550  83.040  1.00  0.00           N
ATOM   1796  HN  MET C  35      90.920  88.530  84.040  1.00  0.00           H
ATOM   1797  CA  MET C  35      91.790  87.520  82.430  1.00  0.00           C
ATOM   1798  HA  MET C  35      91.890  87.690  81.370  1.00  0.00           H
ATOM   1799  CB  MET C  35      93.190  87.450  83.090  1.00  0.00           C
ATOM   1800  HB1 MET C  35      93.080  87.260  84.180  1.00  0.00           H
ATOM   1801  HB2 MET C  35      93.660  88.450  83.000  1.00  0.00           H
ATOM   1802  CG  MET C  35      94.140  86.400  82.480  1.00  0.00           C
ATOM   1803  HG1 MET C  35      94.240  86.600  81.390  1.00  0.00           H
ATOM   1804  HG2 MET C  35      93.680  85.390  82.570  1.00  0.00           H
ATOM   1805  SD  MET C  35      95.780  86.370  83.260  1.00  0.00           S
ATOM   1806  CE  MET C  35      96.390  84.990  82.250  1.00  0.00           C
ATOM   1807  HE1 MET C  35      97.420  84.710  82.550  1.00  0.00           H
ATOM   1808  HE2 MET C  35      95.740  84.100  82.370  1.00  0.00           H
ATOM   1809  HE3 MET C  35      96.400  85.260  81.180  1.00  0.00           H
ATOM   1810  C   MET C  35      91.120  86.180  82.650  1.00  0.00           C
ATOM   1811  O   MET C  35      90.910  85.760  83.790  1.00  0.00           O
ATOM   1812  N   VAL C  36      90.780  85.460  81.580  1.00  0.00           N
ATOM   1813  HN  VAL C  36      90.860  85.860  80.650  1.00  0.00           H
ATOM   1814  CA  VAL C  36      90.330  84.090  81.690  1.00  0.00           C
ATOM   1815  HA  VAL C  36      90.340  83.770  82.720  1.00  0.00           H
ATOM   1816  CB  VAL C  36      88.920  83.890  81.140  1.00  0.00           C
ATOM   1817  HB  VAL C  36      88.910  84.030  80.040  1.00  0.00           H
ATOM   1818  CG1 VAL C  36      88.430  82.470  81.490  1.00  0.00           C
ATOM   1819 HG11 VAL C  36      87.380  82.340  81.160  1.00  0.00           H
ATOM   1820 HG12 VAL C  36      89.050  81.690  81.010  1.00  0.00           H
ATOM   1821 HG13 VAL C  36      88.470  82.300  82.590  1.00  0.00           H
ATOM   1822  CG2 VAL C  36      87.970  84.930  81.750  1.00  0.00           C
ATOM   1823 HG21 VAL C  36      86.930  84.750  81.410  1.00  0.00           H
ATOM   1824 HG22 VAL C  36      88.000  84.880  82.860  1.00  0.00           H
ATOM   1825 HG23 VAL C  36      88.240  85.960  81.430  1.00  0.00           H
ATOM   1826  C   VAL C  36      91.350  83.250  80.930  1.00  0.00           C
ATOM   1827  O   VAL C  36      91.310  83.110  79.710  1.00  0.00           O
ATOM   1828  N   GLY C  37      92.280  82.610  81.650  1.00  0.00           N
ATOM   1829  HN  GLY C  37      92.220  82.650  82.660  1.00  0.00           H
ATOM   1830  CA  GLY C  37      93.410  81.880  81.070  1.00  0.00           C
ATOM   1831  HA1 GLY C  37      93.960  81.450  81.890  1.00  0.00           H
ATOM   1832  HA2 GLY C  37      92.990  81.150  80.410  1.00  0.00           H
ATOM   1833  C   GLY C  37      94.390  82.670  80.250  1.00  0.00           C
ATOM   1834  O   GLY C  37      94.240  83.860  79.980  1.00  0.00           O
ATOM   1835  N   GLY C  38      95.470  81.990  79.810  1.00  0.00           N
ATOM   1836  HN  GLY C  38      95.580  81.030  80.040  1.00  0.00           H
ATOM   1837  CA  GLY C  38      96.550  82.590  79.030  1.00  0.00           C
ATOM   1838  HA1 GLY C  38      96.710  81.980  78.160  1.00  0.00           H
ATOM   1839  HA2 GLY C  38      96.320  83.610  78.770  1.00  0.00           H
ATOM   1840  C   GLY C  38      97.840  82.610  79.800  1.00  0.00           C
ATOM   1841  O   GLY C  38      97.940  82.060  80.900  1.00  0.00           O
ATOM   1842  N   VAL C  39      98.880  83.220  79.210  1.00  0.00           N
ATOM   1843  HN  VAL C  39      98.770  83.610  78.290  1.00  0.00           H
ATOM   1844  CA  VAL C  39     100.190  83.380  79.820  1.00  0.00           C
ATOM   1845  HA  VAL C  39     100.160  83.030  80.840  1.00  0.00           H
ATOM   1846  CB  VAL C  39     101.290  82.620  79.070  1.00  0.00           C
ATOM   1847  HB  VAL C  39     101.370  83.010  78.030  1.00  0.00           H
ATOM   1848  CG1 VAL C  39     102.650  82.810  79.780  1.00  0.00           C
ATOM   1849 HG11 VAL C  39     103.420  82.180  79.300  1.00  0.00           H
ATOM   1850 HG12 VAL C  39     102.990  83.860  79.720  1.00  0.00           H
ATOM   1851 HG13 VAL C  39     102.580  82.520  80.850  1.00  0.00           H
ATOM   1852  CG2 VAL C  39     100.950  81.120  79.010  1.00  0.00           C
ATOM   1853 HG21 VAL C  39     101.740  80.570  78.450  1.00  0.00           H
ATOM   1854 HG22 VAL C  39     100.890  80.690  80.030  1.00  0.00           H
ATOM   1855 HG23 VAL C  39      99.980  80.940  78.510  1.00  0.00           H
ATOM   1856  C   VAL C  39     100.500  84.870  79.850  1.00  0.00           C
ATOM   1857  O   VAL C  39     100.400  85.560  78.850  1.00  0.00           O
ATOM   1858  N   VAL C  40     100.880  85.400  81.030  1.00  0.00           N
ATOM   1859  HN  VAL C  40     100.930  84.810  81.850  1.00  0.00           H
ATOM   1860  CA  VAL C  40     101.240  86.790  81.210  1.00  0.00           C
ATOM   1861  HA  VAL C  40     101.270  87.300  80.260  1.00  0.00           H
ATOM   1862  CB  VAL C  40     100.260  87.540  82.120  1.00  0.00           C
ATOM   1863  HB  VAL C  40     100.160  86.990  83.090  1.00  0.00           H
ATOM   1864  CG1 VAL C  40     100.730  88.980  82.420  1.00  0.00           C
ATOM   1865 HG11 VAL C  40      99.970  89.520  83.010  1.00  0.00           H
ATOM   1866 HG12 VAL C  40     101.670  88.990  83.010  1.00  0.00           H
ATOM   1867 HG13 VAL C  40     100.900  89.540  81.470  1.00  0.00           H
ATOM   1868  CG2 VAL C  40      98.880  87.560  81.440  1.00  0.00           C
ATOM   1869 HG21 VAL C  40      98.130  88.040  82.100  1.00  0.00           H
ATOM   1870 HG22 VAL C  40      98.930  88.140  80.490  1.00  0.00           H
ATOM   1871 HG23 VAL C  40      98.520  86.540  81.200  1.00  0.00           H
ATOM   1872  C   VAL C  40     102.630  86.850  81.800  1.00  0.00           C
ATOM   1873  O   VAL C  40     102.890  86.320  82.880  1.00  0.00           O
ATOM   1874  N   ILE C  41     103.570  87.490  81.080  1.00  0.00           N
ATOM   1875  HN  ILE C  41     103.330  87.900  80.190  1.00  0.00           H
ATOM   1876  CA  ILE C  41     104.960  87.610  81.470  1.00  0.00           C
ATOM   1877  HA  ILE C  41     105.140  87.100  82.400  1.00  0.00           H
ATOM   1878  CB  ILE C  41     105.900  87.060  80.390  1.00  0.00           C
ATOM   1879  HB  ILE C  41     105.780  87.670  79.460  1.00  0.00           H
ATOM   1880  CG2 ILE C  41     107.370  87.210  80.840  1.00  0.00           C
ATOM   1881 HG21 ILE C  41     108.050  86.730  80.100  1.00  0.00           H
ATOM   1882 HG22 ILE C  41     107.670  88.270  80.940  1.00  0.00           H
ATOM   1883 HG23 ILE C  41     107.530  86.710  81.820  1.00  0.00           H
ATOM   1884  CG1 ILE C  41     105.570  85.600  79.980  1.00  0.00           C
ATOM   1885 HG11 ILE C  41     106.340  85.280  79.240  1.00  0.00           H
ATOM   1886 HG12 ILE C  41     104.590  85.590  79.450  1.00  0.00           H
ATOM   1887  CD  ILE C  41     105.520  84.600  81.130  1.00  0.00           C
ATOM   1888  HD1 ILE C  41     105.400  83.560  80.740  1.00  0.00           H
ATOM   1889  HD2 ILE C  41     106.460  84.630  81.720  1.00  0.00           H
ATOM   1890  HD3 ILE C  41     104.680  84.810  81.820  1.00  0.00           H
ATOM   1891  C   ILE C  41     105.240  89.080  81.690  1.00  0.00           C
ATOM   1892  O   ILE C  41     105.150  89.880  80.760  1.00  0.00           O
ATOM   1893  N   ALA C  42     105.580  89.510  82.920  1.00  0.00           N
ATOM   1894  HN  ALA C  42     105.590  88.880  83.700  1.00  0.00           H
ATOM   1895  CA  ALA C  42     105.860  90.900  83.200  1.00  0.00           C
ATOM   1896  HA  ALA C  42     105.880  91.480  82.290  1.00  0.00           H
ATOM   1897  CB  ALA C  42     104.770  91.480  84.120  1.00  0.00           C
ATOM   1898  HB1 ALA C  42     103.780  91.390  83.630  1.00  0.00           H
ATOM   1899  HB2 ALA C  42     104.740  90.920  85.080  1.00  0.00           H
ATOM   1900  HB3 ALA C  42     104.960  92.550  84.340  1.00  0.00           H
ATOM   1901  C   ALA C  42     107.230  91.070  83.850  1.00  0.00           C
ATOM   1902  O   ALA C  42     107.470  90.660  84.980  1.00  0.00           O
ATOM   1903  N   NME C  43     108.160  91.740  83.140  1.00  0.00           N
ATOM   1904  HN  NME C  43     107.940  92.060  82.210  1.00  0.00           H
ATOM   1905  CH3 NME C  43     109.470  92.030  83.670  1.00  0.00           C
ATOM   1906 HH31 NME C  43     109.890  91.170  84.220  1.00  0.00           H
ATOM   1907 HH32 NME C  43     110.170  92.290  82.840  1.00  0.00           H
ATOM   1908 HH33 NME C  43     109.420  92.900  84.360  1.00  0.00           H
ATOM   1909  CH3 ACE D   0     139.840  89.440  93.950  1.00  0.00           C
ATOM   1910 HH31 ACE D   0     140.620  88.990  94.620  1.00  0.00           H
ATOM   1911 HH32 ACE D   0     140.340  90.090  93.210  1.00  0.00           H
ATOM   1912 HH33 ACE D   0     139.150  90.050  94.560  1.00  0.00           H
ATOM   1913  C   ACE D   0     139.100  88.370  93.260  1.00  0.00           C
ATOM   1914  O   ACE D   0     139.110  88.290  92.040  1.00  0.00           O
ATOM   1915  N   ASP D   1     138.420  87.530  94.040  1.00  0.00           N
ATOM   1916  HN  ASP D   1     138.480  87.640  95.030  1.00  0.00           H
ATOM   1917  CA  ASP D   1     137.560  86.440  93.620  1.00  0.00           C
ATOM   1918  HA  ASP D   1     137.530  86.370  92.540  1.00  0.00           H
ATOM   1919  CB  ASP D   1     138.110  85.120  94.230  1.00  0.00           C
ATOM   1920  HB1 ASP D   1     138.340  85.290  95.290  1.00  0.00           H
ATOM   1921  HB2 ASP D   1     139.050  84.830  93.720  1.00  0.00           H
ATOM   1922  CG  ASP D   1     137.150  83.950  94.170  1.00  0.00           C
ATOM   1923  OD1 ASP D   1     136.530  83.620  95.220  1.00  0.00           O
ATOM   1924  OD2 ASP D   1     136.970  83.380  93.070  1.00  0.00           O
ATOM   1925  C   ASP D   1     136.160  86.790  94.110  1.00  0.00           C
ATOM   1926  O   ASP D   1     136.030  87.280  95.240  1.00  0.00           O
ATOM   1927  N   ALA D   2     135.110  86.630  93.280  1.00  0.00           N
ATOM   1928  HN  ALA D   2     135.220  86.240  92.350  1.00  0.00           H
ATOM   1929  CA  ALA D   2     133.790  87.070  93.660  1.00  0.00           C
ATOM   1930  HA  ALA D   2     133.600  86.690  94.660  1.00  0.00           H
ATOM   1931  CB  ALA D   2     133.700  88.620  93.650  1.00  0.00           C
ATOM   1932  HB1 ALA D   2     134.410  89.040  94.390  1.00  0.00           H
ATOM   1933  HB2 ALA D   2     133.940  89.010  92.640  1.00  0.00           H
ATOM   1934  HB3 ALA D   2     132.680  88.960  93.940  1.00  0.00           H
ATOM   1935  C   ALA D   2     132.670  86.510  92.790  1.00  0.00           C
ATOM   1936  O   ALA D   2     131.950  87.250  92.120  1.00  0.00           O
ATOM   1937  N   GLU D   3     132.490  85.170  92.790  1.00  0.00           N
ATOM   1938  HN  GLU D   3     133.090  84.570  93.330  1.00  0.00           H
ATOM   1939  CA  GLU D   3     131.390  84.490  92.120  1.00  0.00           C
ATOM   1940  HA  GLU D   3     131.400  84.820  91.090  1.00  0.00           H
ATOM   1941  CB  GLU D   3     131.670  82.960  92.100  1.00  0.00           C
ATOM   1942  HB1 GLU D   3     131.810  82.620  93.160  1.00  0.00           H
ATOM   1943  HB2 GLU D   3     132.650  82.830  91.600  1.00  0.00           H
ATOM   1944  CG  GLU D   3     130.650  82.040  91.380  1.00  0.00           C
ATOM   1945  HG1 GLU D   3     131.220  81.320  90.750  1.00  0.00           H
ATOM   1946  HG2 GLU D   3     129.980  82.610  90.700  1.00  0.00           H
ATOM   1947  CD  GLU D   3     129.810  81.210  92.350  1.00  0.00           C
ATOM   1948  OE1 GLU D   3     128.770  81.740  92.830  1.00  0.00           O
ATOM   1949  OE2 GLU D   3     130.180  80.040  92.600  1.00  0.00           O
ATOM   1950  C   GLU D   3     130.000  84.820  92.670  1.00  0.00           C
ATOM   1951  O   GLU D   3     129.800  84.970  93.870  1.00  0.00           O
ATOM   1952  N   PHE D   4     128.990  84.950  91.780  1.00  0.00           N
ATOM   1953  HN  PHE D   4     129.190  84.870  90.810  1.00  0.00           H
ATOM   1954  CA  PHE D   4     127.600  85.130  92.140  1.00  0.00           C
ATOM   1955  HA  PHE D   4     127.440  84.720  93.130  1.00  0.00           H
ATOM   1956  CB  PHE D   4     127.130  86.620  92.110  1.00  0.00           C
ATOM   1957  HB1 PHE D   4     126.020  86.710  92.100  1.00  0.00           H
ATOM   1958  HB2 PHE D   4     127.520  87.110  91.190  1.00  0.00           H
ATOM   1959  CG  PHE D   4     127.620  87.390  93.300  1.00  0.00           C
ATOM   1960  CD1 PHE D   4     128.840  88.070  93.260  1.00  0.00           C
ATOM   1961  HD1 PHE D   4     129.440  88.010  92.360  1.00  0.00           H
ATOM   1962  CE1 PHE D   4     129.310  88.790  94.360  1.00  0.00           C
ATOM   1963  HE1 PHE D   4     130.260  89.290  94.310  1.00  0.00           H
ATOM   1964  CZ  PHE D   4     128.550  88.820  95.540  1.00  0.00           C
ATOM   1965  HZ  PHE D   4     128.940  89.330  96.410  1.00  0.00           H
ATOM   1966  CD2 PHE D   4     126.840  87.470  94.470  1.00  0.00           C
ATOM   1967  HD2 PHE D   4     125.900  86.950  94.520  1.00  0.00           H
ATOM   1968  CE2 PHE D   4     127.310  88.170  95.590  1.00  0.00           C
ATOM   1969  HE2 PHE D   4     126.730  88.180  96.500  1.00  0.00           H
ATOM   1970  C   PHE D   4     126.700  84.310  91.220  1.00  0.00           C
ATOM   1971  O   PHE D   4     125.820  84.840  90.540  1.00  0.00           O
ATOM   1972  N   ARG D   5     126.890  82.980  91.170  1.00  0.00           N
ATOM   1973  HN  ARG D   5     127.600  82.550  91.760  1.00  0.00           H
ATOM   1974  CA  ARG D   5     126.110  82.090  90.320  1.00  0.00           C
ATOM   1975  HA  ARG D   5     126.160  82.490  89.320  1.00  0.00           H
ATOM   1976  CB  ARG D   5     126.790  80.700  90.280  1.00  0.00           C
ATOM   1977  HB1 ARG D   5     127.130  80.480  91.320  1.00  0.00           H
ATOM   1978  HB2 ARG D   5     127.720  80.790  89.670  1.00  0.00           H
ATOM   1979  CG  ARG D   5     125.960  79.490  89.810  1.00  0.00           C
ATOM   1980  HG1 ARG D   5     125.580  79.650  88.780  1.00  0.00           H
ATOM   1981  HG2 ARG D   5     125.090  79.350  90.490  1.00  0.00           H
ATOM   1982  CD  ARG D   5     126.820  78.220  89.860  1.00  0.00           C
ATOM   1983  HD1 ARG D   5     127.310  78.160  90.860  1.00  0.00           H
ATOM   1984  HD2 ARG D   5     127.600  78.250  89.060  1.00  0.00           H
ATOM   1985  NE  ARG D   5     125.940  77.020  89.680  1.00  0.00           N
ATOM   1986  HE  ARG D   5     124.950  77.100  89.900  1.00  0.00           H
ATOM   1987  CZ  ARG D   5     126.420  75.790  89.640  1.00  0.00           C
ATOM   1988  NH1 ARG D   5     127.710  75.520  89.730  1.00  0.00           N
ATOM   1989 HH11 ARG D   5     128.370  76.250  89.970  1.00  0.00           H
ATOM   1990 HH12 ARG D   5     127.960  74.560  89.850  1.00  0.00           H
ATOM   1991  NH2 ARG D   5     125.610  74.750  89.590  1.00  0.00           N
ATOM   1992 HH21 ARG D   5     124.630  74.900  89.760  1.00  0.00           H
ATOM   1993 HH22 ARG D   5     126.030  73.850  89.710  1.00  0.00           H
ATOM   1994  C   ARG D   5     124.620  81.990  90.650  1.00  0.00           C
ATOM   1995  O   ARG D   5     124.230  81.450  91.680  1.00  0.00           O
ATOM   1996  N   HIS D   6     123.730  82.490  89.780  1.00  0.00           N
ATOM   1997  HN  HIS D   6     124.040  83.020  88.980  1.00  0.00           H
ATOM   1998  CA  HIS D   6     122.300  82.470  90.000  1.00  0.00           C
ATOM   1999  HA  HIS D   6     122.060  81.900  90.890  1.00  0.00           H
ATOM   2000  CB  HIS D   6     121.710  83.890  90.180  1.00  0.00           C
ATOM   2001  HB1 HIS D   6     120.600  83.860  90.160  1.00  0.00           H
ATOM   2002  HB2 HIS D   6     122.050  84.540  89.340  1.00  0.00           H
ATOM   2003  ND1 HIS D   6     123.350  84.980  91.800  1.00  0.00           N
ATOM   2004  HD1 HIS D   6     124.180  84.830  91.240  1.00  0.00           H
ATOM   2005  CG  HIS D   6     122.080  84.560  91.480  1.00  0.00           C
ATOM   2006  CE1 HIS D   6     123.280  85.630  92.980  1.00  0.00           C
ATOM   2007  HE1 HIS D   6     124.160  86.050  93.460  1.00  0.00           H
ATOM   2008  NE2 HIS D   6     122.040  85.700  93.440  1.00  0.00           N
ATOM   2009  CD2 HIS D   6     121.280  85.020  92.490  1.00  0.00           C
ATOM   2010  HD2 HIS D   6     120.200  84.950  92.580  1.00  0.00           H
ATOM   2011  C   HIS D   6     121.560  81.780  88.870  1.00  0.00           C
ATOM   2012  O   HIS D   6     120.930  82.420  88.030  1.00  0.00           O
ATOM   2013  N   ASP D   7     121.610  80.430  88.810  1.00  0.00           N
ATOM   2014  HN  ASP D   7     122.160  79.920  89.460  1.00  0.00           H
ATOM   2015  CA  ASP D   7     120.880  79.640  87.830  1.00  0.00           C
ATOM   2016  HA  ASP D   7     120.840  80.190  86.900  1.00  0.00           H
ATOM   2017  CB  ASP D   7     121.630  78.300  87.610  1.00  0.00           C
ATOM   2018  HB1 ASP D   7     120.950  77.510  87.250  1.00  0.00           H
ATOM   2019  HB2 ASP D   7     122.110  77.950  88.550  1.00  0.00           H
ATOM   2020  CG  ASP D   7     122.680  78.480  86.530  1.00  0.00           C
ATOM   2021  OD1 ASP D   7     123.890  78.270  86.770  1.00  0.00           O
ATOM   2022  OD2 ASP D   7     122.270  78.790  85.380  1.00  0.00           O
ATOM   2023  C   ASP D   7     119.430  79.400  88.250  1.00  0.00           C
ATOM   2024  O   ASP D   7     119.130  78.570  89.110  1.00  0.00           O
ATOM   2025  N   SER D   8     118.470  80.130  87.630  1.00  0.00           N
ATOM   2026  HN  SER D   8     118.750  80.760  86.900  1.00  0.00           H
ATOM   2027  CA  SER D   8     117.050  80.060  87.990  1.00  0.00           C
ATOM   2028  HA  SER D   8     116.940  79.520  88.920  1.00  0.00           H
ATOM   2029  CB  SER D   8     116.370  81.440  88.180  1.00  0.00           C
ATOM   2030  HB1 SER D   8     115.280  81.300  88.400  1.00  0.00           H
ATOM   2031  HB2 SER D   8     116.460  82.050  87.260  1.00  0.00           H
ATOM   2032  OG  SER D   8     116.920  82.180  89.270  1.00  0.00           O
ATOM   2033  HG1 SER D   8     117.630  82.740  88.890  1.00  0.00           H
ATOM   2034  C   SER D   8     116.220  79.330  86.940  1.00  0.00           C
ATOM   2035  O   SER D   8     115.950  79.860  85.870  1.00  0.00           O
ATOM   2036  N   GLY D   9     115.760  78.100  87.250  1.00  0.00           N
ATOM   2037  HN  GLY D   9     116.010  77.680  88.130  1.00  0.00           H
ATOM   2038  CA  GLY D   9     114.850  77.330  86.400  1.00  0.00           C
ATOM   2039  HA1 GLY D   9     114.910  77.670  85.380  1.00  0.00           H
ATOM   2040  HA2 GLY D   9     115.150  76.290  86.510  1.00  0.00           H
ATOM   2041  C   GLY D   9     113.410  77.420  86.860  1.00  0.00           C
ATOM   2042  O   GLY D   9     113.110  77.330  88.040  1.00  0.00           O
ATOM   2043  N   TYR D  10     112.480  77.570  85.900  1.00  0.00           N
ATOM   2044  HN  TYR D  10     112.760  77.700  84.950  1.00  0.00           H
ATOM   2045  CA  TYR D  10     111.050  77.550  86.170  1.00  0.00           C
ATOM   2046  HA  TYR D  10     110.870  77.080  87.120  1.00  0.00           H
ATOM   2047  CB  TYR D  10     110.420  78.960  86.150  1.00  0.00           C
ATOM   2048  HB1 TYR D  10     109.330  78.950  85.950  1.00  0.00           H
ATOM   2049  HB2 TYR D  10     110.920  79.570  85.370  1.00  0.00           H
ATOM   2050  CG  TYR D  10     110.620  79.630  87.480  1.00  0.00           C
ATOM   2051  CD1 TYR D  10     109.640  79.490  88.480  1.00  0.00           C
ATOM   2052  HD1 TYR D  10     108.760  78.880  88.280  1.00  0.00           H
ATOM   2053  CE1 TYR D  10     109.800  80.100  89.730  1.00  0.00           C
ATOM   2054  HE1 TYR D  10     109.050  79.960  90.490  1.00  0.00           H
ATOM   2055  CZ  TYR D  10     110.940  80.860  89.980  1.00  0.00           C
ATOM   2056  OH  TYR D  10     111.120  81.420  91.260  1.00  0.00           O
ATOM   2057  HH  TYR D  10     112.010  81.800  91.270  1.00  0.00           H
ATOM   2058  CD2 TYR D  10     111.740  80.430  87.740  1.00  0.00           C
ATOM   2059  HD2 TYR D  10     112.490  80.550  86.970  1.00  0.00           H
ATOM   2060  CE2 TYR D  10     111.900  81.050  88.990  1.00  0.00           C
ATOM   2061  HE2 TYR D  10     112.790  81.630  89.180  1.00  0.00           H
ATOM   2062  C   TYR D  10     110.310  76.690  85.150  1.00  0.00           C
ATOM   2063  O   TYR D  10     110.340  76.970  83.950  1.00  0.00           O
ATOM   2064  N   GLU D  11     109.590  75.660  85.630  1.00  0.00           N
ATOM   2065  HN  GLU D  11     109.560  75.480  86.610  1.00  0.00           H
ATOM   2066  CA  GLU D  11     108.870  74.720  84.790  1.00  0.00           C
ATOM   2067  HA  GLU D  11     108.930  75.010  83.750  1.00  0.00           H
ATOM   2068  CB  GLU D  11     109.490  73.300  84.950  1.00  0.00           C
ATOM   2069  HB1 GLU D  11     108.770  72.560  85.350  1.00  0.00           H
ATOM   2070  HB2 GLU D  11     110.300  73.390  85.710  1.00  0.00           H
ATOM   2071  CG  GLU D  11     110.150  72.770  83.650  1.00  0.00           C
ATOM   2072  HG1 GLU D  11     110.940  72.040  83.910  1.00  0.00           H
ATOM   2073  HG2 GLU D  11     110.600  73.590  83.070  1.00  0.00           H
ATOM   2074  CD  GLU D  11     109.140  72.050  82.770  1.00  0.00           C
ATOM   2075  OE1 GLU D  11     108.150  72.690  82.330  1.00  0.00           O
ATOM   2076  OE2 GLU D  11     109.320  70.820  82.540  1.00  0.00           O
ATOM   2077  C   GLU D  11     107.400  74.720  85.160  1.00  0.00           C
ATOM   2078  O   GLU D  11     107.030  74.420  86.290  1.00  0.00           O
ATOM   2079  N   VAL D  12     106.510  75.090  84.220  1.00  0.00           N
ATOM   2080  HN  VAL D  12     106.820  75.360  83.310  1.00  0.00           H
ATOM   2081  CA  VAL D  12     105.070  75.010  84.430  1.00  0.00           C
ATOM   2082  HA  VAL D  12     104.880  74.420  85.310  1.00  0.00           H
ATOM   2083  CB  VAL D  12     104.380  76.360  84.650  1.00  0.00           C
ATOM   2084  HB  VAL D  12     103.290  76.300  84.400  1.00  0.00           H
ATOM   2085  CG1 VAL D  12     104.490  76.750  86.140  1.00  0.00           C
ATOM   2086 HG11 VAL D  12     104.030  77.740  86.320  1.00  0.00           H
ATOM   2087 HG12 VAL D  12     103.970  76.000  86.770  1.00  0.00           H
ATOM   2088 HG13 VAL D  12     105.550  76.790  86.450  1.00  0.00           H
ATOM   2089  CG2 VAL D  12     104.990  77.470  83.780  1.00  0.00           C
ATOM   2090 HG21 VAL D  12     104.440  78.420  83.920  1.00  0.00           H
ATOM   2091 HG22 VAL D  12     106.050  77.650  84.070  1.00  0.00           H
ATOM   2092 HG23 VAL D  12     104.950  77.190  82.710  1.00  0.00           H
ATOM   2093  C   VAL D  12     104.420  74.240  83.290  1.00  0.00           C
ATOM   2094  O   VAL D  12     104.280  74.730  82.170  1.00  0.00           O
ATOM   2095  N   HIS D  13     103.930  73.000  83.560  1.00  0.00           N
ATOM   2096  HN  HIS D  13     104.020  72.600  84.470  1.00  0.00           H
ATOM   2097  CA  HIS D  13     103.420  72.170  82.490  1.00  0.00           C
ATOM   2098  HA  HIS D  13     103.000  72.840  81.760  1.00  0.00           H
ATOM   2099  CB  HIS D  13     104.540  71.340  81.810  1.00  0.00           C
ATOM   2100  HB1 HIS D  13     105.420  72.000  81.690  1.00  0.00           H
ATOM   2101  HB2 HIS D  13     104.220  71.030  80.790  1.00  0.00           H
ATOM   2102  ND1 HIS D  13     104.310  68.920  82.380  1.00  0.00           N
ATOM   2103  CG  HIS D  13     105.010  70.110  82.530  1.00  0.00           C
ATOM   2104  CE1 HIS D  13     105.060  68.020  82.990  1.00  0.00           C
ATOM   2105  HE1 HIS D  13     104.820  66.950  83.070  1.00  0.00           H
ATOM   2106  NE2 HIS D  13     106.190  68.560  83.500  1.00  0.00           N
ATOM   2107  HE2 HIS D  13     106.920  68.080  83.980  1.00  0.00           H
ATOM   2108  CD2 HIS D  13     106.160  69.900  83.200  1.00  0.00           C
ATOM   2109  HD2 HIS D  13     106.950  70.600  83.450  1.00  0.00           H
ATOM   2110  C   HIS D  13     102.250  71.290  82.890  1.00  0.00           C
ATOM   2111  O   HIS D  13     101.970  71.080  84.070  1.00  0.00           O
ATOM   2112  N   HIS D  14     101.470  70.820  81.890  1.00  0.00           N
ATOM   2113  HN  HIS D  14     101.780  71.030  80.960  1.00  0.00           H
ATOM   2114  CA  HIS D  14     100.270  69.990  82.050  1.00  0.00           C
ATOM   2115  HA  HIS D  14      99.840  69.900  81.070  1.00  0.00           H
ATOM   2116  CB  HIS D  14     100.620  68.560  82.530  1.00  0.00           C
ATOM   2117  HB1 HIS D  14     100.830  68.530  83.620  1.00  0.00           H
ATOM   2118  HB2 HIS D  14     101.560  68.260  82.030  1.00  0.00           H
ATOM   2119  ND1 HIS D  14      98.400  67.400  82.850  1.00  0.00           N
ATOM   2120  CG  HIS D  14      99.610  67.500  82.180  1.00  0.00           C
ATOM   2121  CE1 HIS D  14      97.850  66.300  82.400  1.00  0.00           C
ATOM   2122  HE1 HIS D  14      96.890  65.890  82.730  1.00  0.00           H
ATOM   2123  NE2 HIS D  14      98.620  65.690  81.470  1.00  0.00           N
ATOM   2124  HE2 HIS D  14      98.410  64.840  80.970  1.00  0.00           H
ATOM   2125  CD2 HIS D  14      99.760  66.450  81.330  1.00  0.00           C
ATOM   2126  HD2 HIS D  14     100.590  66.190  80.700  1.00  0.00           H
ATOM   2127  C   HIS D  14      99.210  70.660  82.930  1.00  0.00           C
ATOM   2128  O   HIS D  14      98.980  70.310  84.090  1.00  0.00           O
ATOM   2129  N   GLN D  15      98.560  71.720  82.420  1.00  0.00           N
ATOM   2130  HN  GLN D  15      98.680  71.990  81.460  1.00  0.00           H
ATOM   2131  CA  GLN D  15      97.760  72.560  83.280  1.00  0.00           C
ATOM   2132  HA  GLN D  15      97.560  72.070  84.220  1.00  0.00           H
ATOM   2133  CB  GLN D  15      98.500  73.890  83.600  1.00  0.00           C
ATOM   2134  HB1 GLN D  15      97.850  74.540  84.210  1.00  0.00           H
ATOM   2135  HB2 GLN D  15      98.720  74.430  82.650  1.00  0.00           H
ATOM   2136  CG  GLN D  15      99.840  73.630  84.340  1.00  0.00           C
ATOM   2137  HG1 GLN D  15     100.580  73.210  83.620  1.00  0.00           H
ATOM   2138  HG2 GLN D  15      99.690  72.890  85.150  1.00  0.00           H
ATOM   2139  CD  GLN D  15     100.450  74.890  84.940  1.00  0.00           C
ATOM   2140  OE1 GLN D  15      99.920  75.990  84.780  1.00  0.00           O
ATOM   2141  NE2 GLN D  15     101.560  74.730  85.700  1.00  0.00           N
ATOM   2142 HE21 GLN D  15     101.920  73.820  85.900  1.00  0.00           H
ATOM   2143 HE22 GLN D  15     102.000  75.540  86.080  1.00  0.00           H
ATOM   2144  C   GLN D  15      96.390  72.840  82.690  1.00  0.00           C
ATOM   2145  O   GLN D  15      96.250  73.620  81.750  1.00  0.00           O
ATOM   2146  N   LYS D  16      95.330  72.250  83.280  1.00  0.00           N
ATOM   2147  HN  LYS D  16      95.470  71.560  83.990  1.00  0.00           H
ATOM   2148  CA  LYS D  16      93.980  72.390  82.770  1.00  0.00           C
ATOM   2149  HA  LYS D  16      94.010  72.990  81.870  1.00  0.00           H
ATOM   2150  CB  LYS D  16      93.360  71.060  82.310  1.00  0.00           C
ATOM   2151  HB1 LYS D  16      92.280  71.210  82.050  1.00  0.00           H
ATOM   2152  HB2 LYS D  16      93.400  70.310  83.130  1.00  0.00           H
ATOM   2153  CG  LYS D  16      94.030  70.500  81.060  1.00  0.00           C
ATOM   2154  HG1 LYS D  16      95.020  70.080  81.330  1.00  0.00           H
ATOM   2155  HG2 LYS D  16      94.220  71.320  80.330  1.00  0.00           H
ATOM   2156  CD  LYS D  16      93.150  69.440  80.380  1.00  0.00           C
ATOM   2157  HD1 LYS D  16      92.490  68.970  81.140  1.00  0.00           H
ATOM   2158  HD2 LYS D  16      92.470  69.960  79.660  1.00  0.00           H
ATOM   2159  CE  LYS D  16      93.920  68.360  79.620  1.00  0.00           C
ATOM   2160  HE1 LYS D  16      94.700  68.830  78.980  1.00  0.00           H
ATOM   2161  HE2 LYS D  16      93.240  67.770  78.980  1.00  0.00           H
ATOM   2162  NZ  LYS D  16      94.540  67.420  80.570  1.00  0.00           N
ATOM   2163  HZ1 LYS D  16      95.080  66.680  80.060  1.00  0.00           H
ATOM   2164  HZ2 LYS D  16      95.150  67.920  81.260  1.00  0.00           H
ATOM   2165  HZ3 LYS D  16      93.740  66.970  81.100  1.00  0.00           H
ATOM   2166  C   LYS D  16      93.010  73.110  83.680  1.00  0.00           C
ATOM   2167  O   LYS D  16      93.100  73.040  84.910  1.00  0.00           O
ATOM   2168  N   LEU D  17      92.060  73.830  83.070  1.00  0.00           N
ATOM   2169  HN  LEU D  17      92.090  73.950  82.070  1.00  0.00           H
ATOM   2170  CA  LEU D  17      90.850  74.300  83.700  1.00  0.00           C
ATOM   2171  HA  LEU D  17      90.760  73.900  84.700  1.00  0.00           H
ATOM   2172  CB  LEU D  17      90.780  75.850  83.710  1.00  0.00           C
ATOM   2173  HB1 LEU D  17      90.220  76.260  82.840  1.00  0.00           H
ATOM   2174  HB2 LEU D  17      91.810  76.230  83.620  1.00  0.00           H
ATOM   2175  CG  LEU D  17      90.210  76.450  85.010  1.00  0.00           C
ATOM   2176  HG  LEU D  17      90.770  76.020  85.870  1.00  0.00           H
ATOM   2177  CD1 LEU D  17      90.440  77.960  85.020  1.00  0.00           C
ATOM   2178 HD11 LEU D  17      90.170  78.400  86.000  1.00  0.00           H
ATOM   2179 HD12 LEU D  17      91.510  78.180  84.820  1.00  0.00           H
ATOM   2180 HD13 LEU D  17      89.830  78.460  84.230  1.00  0.00           H
ATOM   2181  CD2 LEU D  17      88.720  76.140  85.210  1.00  0.00           C
ATOM   2182 HD21 LEU D  17      88.370  76.590  86.160  1.00  0.00           H
ATOM   2183 HD22 LEU D  17      88.120  76.540  84.380  1.00  0.00           H
ATOM   2184 HD23 LEU D  17      88.540  75.040  85.280  1.00  0.00           H
ATOM   2185  C   LEU D  17      89.710  73.750  82.870  1.00  0.00           C
ATOM   2186  O   LEU D  17      89.680  73.950  81.660  1.00  0.00           O
ATOM   2187  N   VAL D  18      88.790  73.000  83.480  1.00  0.00           N
ATOM   2188  HN  VAL D  18      88.860  72.780  84.460  1.00  0.00           H
ATOM   2189  CA  VAL D  18      87.660  72.380  82.820  1.00  0.00           C
ATOM   2190  HA  VAL D  18      87.640  72.640  81.770  1.00  0.00           H
ATOM   2191  CB  VAL D  18      87.710  70.860  82.940  1.00  0.00           C
ATOM   2192  HB  VAL D  18      87.710  70.570  84.020  1.00  0.00           H
ATOM   2193  CG1 VAL D  18      86.500  70.210  82.250  1.00  0.00           C
ATOM   2194 HG11 VAL D  18      86.590  69.100  82.270  1.00  0.00           H
ATOM   2195 HG12 VAL D  18      85.540  70.470  82.730  1.00  0.00           H
ATOM   2196 HG13 VAL D  18      86.460  70.520  81.180  1.00  0.00           H
ATOM   2197  CG2 VAL D  18      89.020  70.330  82.320  1.00  0.00           C
ATOM   2198 HG21 VAL D  18      89.050  69.230  82.370  1.00  0.00           H
ATOM   2199 HG22 VAL D  18      89.080  70.620  81.240  1.00  0.00           H
ATOM   2200 HG23 VAL D  18      89.910  70.730  82.840  1.00  0.00           H
ATOM   2201  C   VAL D  18      86.400  72.910  83.470  1.00  0.00           C
ATOM   2202  O   VAL D  18      86.290  72.950  84.700  1.00  0.00           O
ATOM   2203  N   PHE D  19      85.410  73.360  82.680  1.00  0.00           N
ATOM   2204  HN  PHE D  19      85.550  73.410  81.690  1.00  0.00           H
ATOM   2205  CA  PHE D  19      84.140  73.800  83.230  1.00  0.00           C
ATOM   2206  HA  PHE D  19      84.270  74.050  84.280  1.00  0.00           H
ATOM   2207  CB  PHE D  19      83.590  75.080  82.560  1.00  0.00           C
ATOM   2208  HB1 PHE D  19      82.560  75.300  82.930  1.00  0.00           H
ATOM   2209  HB2 PHE D  19      83.540  74.960  81.460  1.00  0.00           H
ATOM   2210  CG  PHE D  19      84.450  76.290  82.880  1.00  0.00           C
ATOM   2211  CD1 PHE D  19      85.640  76.560  82.180  1.00  0.00           C
ATOM   2212  HD1 PHE D  19      85.980  75.870  81.420  1.00  0.00           H
ATOM   2213  CE1 PHE D  19      86.400  77.700  82.450  1.00  0.00           C
ATOM   2214  HE1 PHE D  19      87.300  77.900  81.890  1.00  0.00           H
ATOM   2215  CZ  PHE D  19      85.970  78.600  83.430  1.00  0.00           C
ATOM   2216  HZ  PHE D  19      86.550  79.490  83.640  1.00  0.00           H
ATOM   2217  CD2 PHE D  19      84.040  77.210  83.860  1.00  0.00           C
ATOM   2218  HD2 PHE D  19      83.120  77.030  84.410  1.00  0.00           H
ATOM   2219  CE2 PHE D  19      84.790  78.350  84.140  1.00  0.00           C
ATOM   2220  HE2 PHE D  19      84.460  79.040  84.900  1.00  0.00           H
ATOM   2221  C   PHE D  19      83.130  72.670  83.240  1.00  0.00           C
ATOM   2222  O   PHE D  19      82.710  72.230  84.310  1.00  0.00           O
ATOM   2223  N   PHE D  20      82.720  72.150  82.060  1.00  0.00           N
ATOM   2224  HN  PHE D  20      83.070  72.500  81.190  1.00  0.00           H
ATOM   2225  CA  PHE D  20      81.740  71.070  81.950  1.00  0.00           C
ATOM   2226  HA  PHE D  20      81.530  70.660  82.930  1.00  0.00           H
ATOM   2227  CB  PHE D  20      80.410  71.550  81.300  1.00  0.00           C
ATOM   2228  HB1 PHE D  20      79.740  70.690  81.070  1.00  0.00           H
ATOM   2229  HB2 PHE D  20      80.610  72.100  80.360  1.00  0.00           H
ATOM   2230  CG  PHE D  20      79.700  72.470  82.260  1.00  0.00           C
ATOM   2231  CD1 PHE D  20      80.090  73.810  82.390  1.00  0.00           C
ATOM   2232  HD1 PHE D  20      80.860  74.200  81.740  1.00  0.00           H
ATOM   2233  CE1 PHE D  20      79.570  74.610  83.410  1.00  0.00           C
ATOM   2234  HE1 PHE D  20      79.920  75.630  83.530  1.00  0.00           H
ATOM   2235  CZ  PHE D  20      78.580  74.100  84.260  1.00  0.00           C
ATOM   2236  HZ  PHE D  20      78.170  74.710  85.050  1.00  0.00           H
ATOM   2237  CD2 PHE D  20      78.680  71.980  83.090  1.00  0.00           C
ATOM   2238  HD2 PHE D  20      78.360  70.950  82.990  1.00  0.00           H
ATOM   2239  CE2 PHE D  20      78.110  72.790  84.080  1.00  0.00           C
ATOM   2240  HE2 PHE D  20      77.350  72.390  84.730  1.00  0.00           H
ATOM   2241  C   PHE D  20      82.310  69.920  81.130  1.00  0.00           C
ATOM   2242  O   PHE D  20      82.500  70.050  79.920  1.00  0.00           O
ATOM   2243  N   ALA D  21      82.610  68.780  81.770  1.00  0.00           N
ATOM   2244  HN  ALA D  21      82.470  68.690  82.760  1.00  0.00           H
ATOM   2245  CA  ALA D  21      83.280  67.670  81.110  1.00  0.00           C
ATOM   2246  HA  ALA D  21      84.010  68.060  80.410  1.00  0.00           H
ATOM   2247  CB  ALA D  21      84.030  66.850  82.180  1.00  0.00           C
ATOM   2248  HB1 ALA D  21      84.710  67.510  82.760  1.00  0.00           H
ATOM   2249  HB2 ALA D  21      83.310  66.380  82.890  1.00  0.00           H
ATOM   2250  HB3 ALA D  21      84.640  66.050  81.710  1.00  0.00           H
ATOM   2251  C   ALA D  21      82.370  66.730  80.320  1.00  0.00           C
ATOM   2252  O   ALA D  21      82.830  66.030  79.420  1.00  0.00           O
ATOM   2253  N   GLU D  22      81.070  66.710  80.640  1.00  0.00           N
ATOM   2254  HN  GLU D  22      80.700  67.380  81.270  1.00  0.00           H
ATOM   2255  CA  GLU D  22      80.120  65.680  80.250  1.00  0.00           C
ATOM   2256  HA  GLU D  22      80.560  65.030  79.510  1.00  0.00           H
ATOM   2257  CB  GLU D  22      79.680  64.850  81.480  1.00  0.00           C
ATOM   2258  HB1 GLU D  22      78.780  64.220  81.270  1.00  0.00           H
ATOM   2259  HB2 GLU D  22      79.370  65.590  82.250  1.00  0.00           H
ATOM   2260  CG  GLU D  22      80.780  63.950  82.110  1.00  0.00           C
ATOM   2261  HG1 GLU D  22      80.550  63.850  83.190  1.00  0.00           H
ATOM   2262  HG2 GLU D  22      81.780  64.400  82.000  1.00  0.00           H
ATOM   2263  CD  GLU D  22      80.810  62.540  81.540  1.00  0.00           C
ATOM   2264  OE1 GLU D  22      80.560  61.580  82.320  1.00  0.00           O
ATOM   2265  OE2 GLU D  22      81.080  62.390  80.330  1.00  0.00           O
ATOM   2266  C   GLU D  22      78.870  66.300  79.620  1.00  0.00           C
ATOM   2267  O   GLU D  22      78.690  67.520  79.610  1.00  0.00           O
ATOM   2268  N   ASP D  23      78.000  65.450  79.030  1.00  0.00           N
ATOM   2269  HN  ASP D  23      78.220  64.470  79.020  1.00  0.00           H
ATOM   2270  CA  ASP D  23      76.730  65.810  78.420  1.00  0.00           C
ATOM   2271  HA  ASP D  23      77.000  66.530  77.670  1.00  0.00           H
ATOM   2272  CB  ASP D  23      76.110  64.560  77.720  1.00  0.00           C
ATOM   2273  HB1 ASP D  23      75.410  64.040  78.390  1.00  0.00           H
ATOM   2274  HB2 ASP D  23      76.930  63.850  77.470  1.00  0.00           H
ATOM   2275  CG  ASP D  23      75.410  64.920  76.420  1.00  0.00           C
ATOM   2276  OD1 ASP D  23      75.600  64.160  75.440  1.00  0.00           O
ATOM   2277  OD2 ASP D  23      74.660  65.920  76.360  1.00  0.00           O
ATOM   2278  C   ASP D  23      75.720  66.520  79.340  1.00  0.00           C
ATOM   2279  O   ASP D  23      75.710  66.390  80.570  1.00  0.00           O
ATOM   2280  N   VAL D  24      74.850  67.330  78.720  1.00  0.00           N
ATOM   2281  HN  VAL D  24      74.860  67.300  77.720  1.00  0.00           H
ATOM   2282  CA  VAL D  24      73.820  68.110  79.380  1.00  0.00           C
ATOM   2283  HA  VAL D  24      73.710  67.750  80.400  1.00  0.00           H
ATOM   2284  CB  VAL D  24      74.180  69.600  79.420  1.00  0.00           C
ATOM   2285  HB  VAL D  24      74.090  70.060  78.410  1.00  0.00           H
ATOM   2286  CG1 VAL D  24      73.250  70.330  80.400  1.00  0.00           C
ATOM   2287 HG11 VAL D  24      73.710  71.290  80.710  1.00  0.00           H
ATOM   2288 HG12 VAL D  24      72.270  70.550  79.920  1.00  0.00           H
ATOM   2289 HG13 VAL D  24      73.070  69.720  81.300  1.00  0.00           H
ATOM   2290  CG2 VAL D  24      75.650  69.790  79.880  1.00  0.00           C
ATOM   2291 HG21 VAL D  24      75.870  70.860  80.040  1.00  0.00           H
ATOM   2292 HG22 VAL D  24      75.830  69.240  80.830  1.00  0.00           H
ATOM   2293 HG23 VAL D  24      76.360  69.400  79.120  1.00  0.00           H
ATOM   2294  C   VAL D  24      72.480  67.830  78.680  1.00  0.00           C
ATOM   2295  O   VAL D  24      71.520  68.600  78.720  1.00  0.00           O
ATOM   2296  N   GLY D  25      72.410  66.700  77.950  1.00  0.00           N
ATOM   2297  HN  GLY D  25      73.240  66.150  77.860  1.00  0.00           H
ATOM   2298  CA  GLY D  25      71.280  66.250  77.140  1.00  0.00           C
ATOM   2299  HA1 GLY D  25      71.330  66.840  76.230  1.00  0.00           H
ATOM   2300  HA2 GLY D  25      71.430  65.200  76.960  1.00  0.00           H
ATOM   2301  C   GLY D  25      69.880  66.400  77.680  1.00  0.00           C
ATOM   2302  O   GLY D  25      69.530  65.940  78.770  1.00  0.00           O
ATOM   2303  N   SER D  26      68.980  67.010  76.900  1.00  0.00           N
ATOM   2304  HN  SER D  26      69.260  67.270  75.970  1.00  0.00           H
ATOM   2305  CA  SER D  26      67.590  67.230  77.290  1.00  0.00           C
ATOM   2306  HA  SER D  26      67.230  66.380  77.850  1.00  0.00           H
ATOM   2307  CB  SER D  26      66.670  67.460  76.060  1.00  0.00           C
ATOM   2308  HB1 SER D  26      67.160  68.170  75.370  1.00  0.00           H
ATOM   2309  HB2 SER D  26      65.690  67.890  76.370  1.00  0.00           H
ATOM   2310  OG  SER D  26      66.360  66.240  75.370  1.00  0.00           O
ATOM   2311  HG1 SER D  26      67.200  65.730  75.270  1.00  0.00           H
ATOM   2312  C   SER D  26      67.400  68.450  78.160  1.00  0.00           C
ATOM   2313  O   SER D  26      66.400  68.570  78.850  1.00  0.00           O
ATOM   2314  N   ASN D  27      68.340  69.410  78.110  1.00  0.00           N
ATOM   2315  HN  ASN D  27      69.210  69.220  77.660  1.00  0.00           H
ATOM   2316  CA  ASN D  27      68.210  70.710  78.730  1.00  0.00           C
ATOM   2317  HA  ASN D  27      68.080  70.550  79.790  1.00  0.00           H
ATOM   2318  CB  ASN D  27      69.530  71.520  78.490  1.00  0.00           C
ATOM   2319  HB1 ASN D  27      69.700  71.660  77.410  1.00  0.00           H
ATOM   2320  HB2 ASN D  27      70.380  70.930  78.910  1.00  0.00           H
ATOM   2321  CG  ASN D  27      69.500  72.860  79.210  1.00  0.00           C
ATOM   2322  OD1 ASN D  27      68.970  72.950  80.320  1.00  0.00           O
ATOM   2323  ND2 ASN D  27      69.970  73.940  78.540  1.00  0.00           N
ATOM   2324 HD21 ASN D  27      70.220  73.870  77.580  1.00  0.00           H
ATOM   2325 HD22 ASN D  27      69.860  74.830  78.990  1.00  0.00           H
ATOM   2326  C   ASN D  27      67.010  71.530  78.230  1.00  0.00           C
ATOM   2327  O   ASN D  27      66.880  71.790  77.030  1.00  0.00           O
ATOM   2328  N   LYS D  28      66.140  71.980  79.150  1.00  0.00           N
ATOM   2329  HN  LYS D  28      66.200  71.680  80.110  1.00  0.00           H
ATOM   2330  CA  LYS D  28      65.090  72.950  78.880  1.00  0.00           C
ATOM   2331  HA  LYS D  28      65.050  73.180  77.820  1.00  0.00           H
ATOM   2332  CB  LYS D  28      63.720  72.390  79.360  1.00  0.00           C
ATOM   2333  HB1 LYS D  28      63.640  72.480  80.470  1.00  0.00           H
ATOM   2334  HB2 LYS D  28      63.690  71.300  79.130  1.00  0.00           H
ATOM   2335  CG  LYS D  28      62.510  73.040  78.680  1.00  0.00           C
ATOM   2336  HG1 LYS D  28      62.500  72.710  77.610  1.00  0.00           H
ATOM   2337  HG2 LYS D  28      62.620  74.150  78.680  1.00  0.00           H
ATOM   2338  CD  LYS D  28      61.160  72.700  79.340  1.00  0.00           C
ATOM   2339  HD1 LYS D  28      61.090  71.590  79.460  1.00  0.00           H
ATOM   2340  HD2 LYS D  28      61.160  73.150  80.360  1.00  0.00           H
ATOM   2341  CE  LYS D  28      59.960  73.200  78.530  1.00  0.00           C
ATOM   2342  HE1 LYS D  28      59.840  72.610  77.590  1.00  0.00           H
ATOM   2343  HE2 LYS D  28      60.100  74.270  78.270  1.00  0.00           H
ATOM   2344  NZ  LYS D  28      58.710  73.090  79.300  1.00  0.00           N
ATOM   2345  HZ1 LYS D  28      57.870  73.330  78.710  1.00  0.00           H
ATOM   2346  HZ2 LYS D  28      58.560  72.130  79.700  1.00  0.00           H
ATOM   2347  HZ3 LYS D  28      58.730  73.770  80.110  1.00  0.00           H
ATOM   2348  C   LYS D  28      65.400  74.240  79.640  1.00  0.00           C
ATOM   2349  O   LYS D  28      64.700  75.240  79.530  1.00  0.00           O
ATOM   2350  N   GLY D  29      66.490  74.250  80.440  1.00  0.00           N
ATOM   2351  HN  GLY D  29      67.100  73.450  80.450  1.00  0.00           H
ATOM   2352  CA  GLY D  29      66.910  75.340  81.300  1.00  0.00           C
ATOM   2353  HA1 GLY D  29      66.120  76.070  81.400  1.00  0.00           H
ATOM   2354  HA2 GLY D  29      67.200  74.900  82.240  1.00  0.00           H
ATOM   2355  C   GLY D  29      68.110  76.070  80.750  1.00  0.00           C
ATOM   2356  O   GLY D  29      68.270  76.260  79.550  1.00  0.00           O
ATOM   2357  N   ALA D  30      69.000  76.520  81.650  1.00  0.00           N
ATOM   2358  HN  ALA D  30      68.860  76.350  82.620  1.00  0.00           H
ATOM   2359  CA  ALA D  30      70.120  77.370  81.280  1.00  0.00           C
ATOM   2360  HA  ALA D  30      70.190  77.450  80.200  1.00  0.00           H
ATOM   2361  CB  ALA D  30      69.880  78.770  81.860  1.00  0.00           C
ATOM   2362  HB1 ALA D  30      68.920  79.180  81.480  1.00  0.00           H
ATOM   2363  HB2 ALA D  30      69.850  78.750  82.970  1.00  0.00           H
ATOM   2364  HB3 ALA D  30      70.700  79.440  81.540  1.00  0.00           H
ATOM   2365  C   ALA D  30      71.470  76.840  81.750  1.00  0.00           C
ATOM   2366  O   ALA D  30      71.610  76.380  82.880  1.00  0.00           O
ATOM   2367  N   ILE D  31      72.500  76.900  80.880  1.00  0.00           N
ATOM   2368  HN  ILE D  31      72.330  77.190  79.940  1.00  0.00           H
ATOM   2369  CA  ILE D  31      73.880  76.590  81.220  1.00  0.00           C
ATOM   2370  HA  ILE D  31      73.970  76.510  82.290  1.00  0.00           H
ATOM   2371  CB  ILE D  31      74.400  75.260  80.610  1.00  0.00           C
ATOM   2372  HB  ILE D  31      75.460  75.360  80.290  1.00  0.00           H
ATOM   2373  CG2 ILE D  31      74.360  74.190  81.720  1.00  0.00           C
ATOM   2374 HG21 ILE D  31      74.610  73.180  81.330  1.00  0.00           H
ATOM   2375 HG22 ILE D  31      75.130  74.420  82.490  1.00  0.00           H
ATOM   2376 HG23 ILE D  31      73.370  74.170  82.220  1.00  0.00           H
ATOM   2377  CG1 ILE D  31      73.600  74.810  79.370  1.00  0.00           C
ATOM   2378 HG11 ILE D  31      73.570  75.670  78.670  1.00  0.00           H
ATOM   2379 HG12 ILE D  31      72.560  74.560  79.650  1.00  0.00           H
ATOM   2380  CD  ILE D  31      74.240  73.630  78.620  1.00  0.00           C
ATOM   2381  HD1 ILE D  31      73.620  73.350  77.740  1.00  0.00           H
ATOM   2382  HD2 ILE D  31      75.250  73.890  78.260  1.00  0.00           H
ATOM   2383  HD3 ILE D  31      74.330  72.730  79.270  1.00  0.00           H
ATOM   2384  C   ILE D  31      74.800  77.750  80.840  1.00  0.00           C
ATOM   2385  O   ILE D  31      74.830  78.200  79.690  1.00  0.00           O
ATOM   2386  N   ILE D  32      75.570  78.300  81.800  1.00  0.00           N
ATOM   2387  HN  ILE D  32      75.460  78.010  82.750  1.00  0.00           H
ATOM   2388  CA  ILE D  32      76.630  79.280  81.530  1.00  0.00           C
ATOM   2389  HA  ILE D  32      76.700  79.430  80.460  1.00  0.00           H
ATOM   2390  CB  ILE D  32      76.410  80.650  82.180  1.00  0.00           C
ATOM   2391  HB  ILE D  32      76.430  80.530  83.290  1.00  0.00           H
ATOM   2392  CG2 ILE D  32      77.560  81.610  81.760  1.00  0.00           C
ATOM   2393 HG21 ILE D  32      77.400  82.620  82.160  1.00  0.00           H
ATOM   2394 HG22 ILE D  32      78.540  81.260  82.150  1.00  0.00           H
ATOM   2395 HG23 ILE D  32      77.620  81.680  80.660  1.00  0.00           H
ATOM   2396  CG1 ILE D  32      75.030  81.240  81.810  1.00  0.00           C
ATOM   2397 HG11 ILE D  32      74.230  80.520  82.100  1.00  0.00           H
ATOM   2398 HG12 ILE D  32      74.960  81.380  80.710  1.00  0.00           H
ATOM   2399  CD  ILE D  32      74.730  82.570  82.510  1.00  0.00           C
ATOM   2400  HD1 ILE D  32      73.710  82.920  82.250  1.00  0.00           H
ATOM   2401  HD2 ILE D  32      74.790  82.460  83.610  1.00  0.00           H
ATOM   2402  HD3 ILE D  32      75.430  83.370  82.190  1.00  0.00           H
ATOM   2403  C   ILE D  32      77.960  78.700  81.990  1.00  0.00           C
ATOM   2404  O   ILE D  32      78.070  78.160  83.090  1.00  0.00           O
ATOM   2405  N   GLY D  33      79.020  78.760  81.160  1.00  0.00           N
ATOM   2406  HN  GLY D  33      78.890  79.120  80.230  1.00  0.00           H
ATOM   2407  CA  GLY D  33      80.360  78.320  81.560  1.00  0.00           C
ATOM   2408  HA1 GLY D  33      80.290  77.320  81.960  1.00  0.00           H
ATOM   2409  HA2 GLY D  33      80.990  78.380  80.690  1.00  0.00           H
ATOM   2410  C   GLY D  33      80.980  79.200  82.630  1.00  0.00           C
ATOM   2411  O   GLY D  33      81.240  78.760  83.740  1.00  0.00           O
ATOM   2412  N   LEU D  34      81.190  80.480  82.310  1.00  0.00           N
ATOM   2413  HN  LEU D  34      80.990  80.800  81.380  1.00  0.00           H
ATOM   2414  CA  LEU D  34      81.660  81.480  83.250  1.00  0.00           C
ATOM   2415  HA  LEU D  34      81.550  81.120  84.260  1.00  0.00           H
ATOM   2416  CB  LEU D  34      83.160  81.810  82.990  1.00  0.00           C
ATOM   2417  HB1 LEU D  34      83.290  81.950  81.890  1.00  0.00           H
ATOM   2418  HB2 LEU D  34      83.750  80.910  83.280  1.00  0.00           H
ATOM   2419  CG  LEU D  34      83.770  83.040  83.700  1.00  0.00           C
ATOM   2420  HG  LEU D  34      83.270  83.960  83.310  1.00  0.00           H
ATOM   2421  CD1 LEU D  34      83.600  83.030  85.220  1.00  0.00           C
ATOM   2422 HD11 LEU D  34      84.140  83.880  85.680  1.00  0.00           H
ATOM   2423 HD12 LEU D  34      82.530  83.110  85.520  1.00  0.00           H
ATOM   2424 HD13 LEU D  34      84.000  82.090  85.640  1.00  0.00           H
ATOM   2425  CD2 LEU D  34      85.270  83.140  83.380  1.00  0.00           C
ATOM   2426 HD21 LEU D  34      85.700  84.060  83.830  1.00  0.00           H
ATOM   2427 HD22 LEU D  34      85.810  82.260  83.790  1.00  0.00           H
ATOM   2428 HD23 LEU D  34      85.440  83.170  82.280  1.00  0.00           H
ATOM   2429  C   LEU D  34      80.790  82.710  83.130  1.00  0.00           C
ATOM   2430  O   LEU D  34      80.560  83.220  82.030  1.00  0.00           O
ATOM   2431  N   MET D  35      80.250  83.210  84.260  1.00  0.00           N
ATOM   2432  HN  MET D  35      80.440  82.770  85.150  1.00  0.00           H
ATOM   2433  CA  MET D  35      79.400  84.370  84.280  1.00  0.00           C
ATOM   2434  HA  MET D  35      79.280  84.780  83.290  1.00  0.00           H
ATOM   2435  CB  MET D  35      78.010  84.030  84.860  1.00  0.00           C
ATOM   2436  HB1 MET D  35      78.110  83.760  85.940  1.00  0.00           H
ATOM   2437  HB2 MET D  35      77.620  83.130  84.350  1.00  0.00           H
ATOM   2438  CG  MET D  35      76.980  85.170  84.680  1.00  0.00           C
ATOM   2439  HG1 MET D  35      76.820  85.290  83.590  1.00  0.00           H
ATOM   2440  HG2 MET D  35      77.390  86.130  85.050  1.00  0.00           H
ATOM   2441  SD  MET D  35      75.400  84.850  85.490  1.00  0.00           S
ATOM   2442  CE  MET D  35      75.970  85.340  87.140  1.00  0.00           C
ATOM   2443  HE1 MET D  35      75.140  85.320  87.870  1.00  0.00           H
ATOM   2444  HE2 MET D  35      76.760  84.650  87.500  1.00  0.00           H
ATOM   2445  HE3 MET D  35      76.400  86.360  87.130  1.00  0.00           H
ATOM   2446  C   MET D  35      80.020  85.450  85.150  1.00  0.00           C
ATOM   2447  O   MET D  35      80.320  85.250  86.330  1.00  0.00           O
ATOM   2448  N   VAL D  36      80.220  86.650  84.570  1.00  0.00           N
ATOM   2449  HN  VAL D  36      80.060  86.780  83.580  1.00  0.00           H
ATOM   2450  CA  VAL D  36      80.680  87.820  85.290  1.00  0.00           C
ATOM   2451  HA  VAL D  36      80.750  87.610  86.350  1.00  0.00           H
ATOM   2452  CB  VAL D  36      82.040  88.300  84.780  1.00  0.00           C
ATOM   2453  HB  VAL D  36      81.960  88.610  83.720  1.00  0.00           H
ATOM   2454  CG1 VAL D  36      82.540  89.490  85.630  1.00  0.00           C
ATOM   2455 HG11 VAL D  36      83.570  89.770  85.320  1.00  0.00           H
ATOM   2456 HG12 VAL D  36      81.880  90.380  85.480  1.00  0.00           H
ATOM   2457 HG13 VAL D  36      82.550  89.220  86.700  1.00  0.00           H
ATOM   2458  CG2 VAL D  36      83.050  87.130  84.860  1.00  0.00           C
ATOM   2459 HG21 VAL D  36      84.070  87.490  84.610  1.00  0.00           H
ATOM   2460 HG22 VAL D  36      83.080  86.710  85.890  1.00  0.00           H
ATOM   2461 HG23 VAL D  36      82.790  86.320  84.160  1.00  0.00           H
ATOM   2462  C   VAL D  36      79.630  88.920  85.130  1.00  0.00           C
ATOM   2463  O   VAL D  36      79.460  89.510  84.050  1.00  0.00           O
ATOM   2464  N   GLY D  37      78.920  89.270  86.220  1.00  0.00           N
ATOM   2465  HN  GLY D  37      79.010  88.730  87.060  1.00  0.00           H
ATOM   2466  CA  GLY D  37      77.900  90.320  86.220  1.00  0.00           C
ATOM   2467  HA1 GLY D  37      77.570  90.420  87.240  1.00  0.00           H
ATOM   2468  HA2 GLY D  37      78.360  91.210  85.830  1.00  0.00           H
ATOM   2469  C   GLY D  37      76.650  90.080  85.390  1.00  0.00           C
ATOM   2470  O   GLY D  37      76.230  88.950  85.170  1.00  0.00           O
ATOM   2471  N   GLY D  38      76.010  91.180  84.950  1.00  0.00           N
ATOM   2472  HN  GLY D  38      76.380  92.080  85.140  1.00  0.00           H
ATOM   2473  CA  GLY D  38      74.730  91.160  84.240  1.00  0.00           C
ATOM   2474  HA1 GLY D  38      74.500  92.170  83.950  1.00  0.00           H
ATOM   2475  HA2 GLY D  38      74.830  90.500  83.380  1.00  0.00           H
ATOM   2476  C   GLY D  38      73.530  90.660  85.030  1.00  0.00           C
ATOM   2477  O   GLY D  38      73.530  90.690  86.260  1.00  0.00           O
ATOM   2478  N   VAL D  39      72.470  90.270  84.300  1.00  0.00           N
ATOM   2479  HN  VAL D  39      72.510  90.330  83.300  1.00  0.00           H
ATOM   2480  CA  VAL D  39      71.230  89.740  84.850  1.00  0.00           C
ATOM   2481  HA  VAL D  39      71.390  89.450  85.880  1.00  0.00           H
ATOM   2482  CB  VAL D  39      70.080  90.760  84.770  1.00  0.00           C
ATOM   2483  HB  VAL D  39      69.930  91.060  83.710  1.00  0.00           H
ATOM   2484  CG1 VAL D  39      68.750  90.160  85.300  1.00  0.00           C
ATOM   2485 HG11 VAL D  39      67.960  90.940  85.300  1.00  0.00           H
ATOM   2486 HG12 VAL D  39      68.390  89.330  84.650  1.00  0.00           H
ATOM   2487 HG13 VAL D  39      68.880  89.780  86.330  1.00  0.00           H
ATOM   2488  CG2 VAL D  39      70.450  92.020  85.580  1.00  0.00           C
ATOM   2489 HG21 VAL D  39      69.610  92.750  85.560  1.00  0.00           H
ATOM   2490 HG22 VAL D  39      70.650  91.750  86.640  1.00  0.00           H
ATOM   2491 HG23 VAL D  39      71.340  92.510  85.170  1.00  0.00           H
ATOM   2492  C   VAL D  39      70.840  88.480  84.090  1.00  0.00           C
ATOM   2493  O   VAL D  39      70.810  88.470  82.860  1.00  0.00           O
ATOM   2494  N   VAL D  40      70.530  87.380  84.800  1.00  0.00           N
ATOM   2495  HN  VAL D  40      70.610  87.390  85.800  1.00  0.00           H
ATOM   2496  CA  VAL D  40      70.110  86.110  84.230  1.00  0.00           C
ATOM   2497  HA  VAL D  40      69.990  86.210  83.160  1.00  0.00           H
ATOM   2498  CB  VAL D  40      71.140  85.010  84.500  1.00  0.00           C
ATOM   2499  HB  VAL D  40      71.370  84.990  85.590  1.00  0.00           H
ATOM   2500  CG1 VAL D  40      70.640  83.620  84.060  1.00  0.00           C
ATOM   2501 HG11 VAL D  40      71.450  82.870  84.170  1.00  0.00           H
ATOM   2502 HG12 VAL D  40      69.780  83.280  84.680  1.00  0.00           H
ATOM   2503 HG13 VAL D  40      70.330  83.650  82.990  1.00  0.00           H
ATOM   2504  CG2 VAL D  40      72.430  85.350  83.730  1.00  0.00           C
ATOM   2505 HG21 VAL D  40      73.170  84.540  83.860  1.00  0.00           H
ATOM   2506 HG22 VAL D  40      72.230  85.450  82.640  1.00  0.00           H
ATOM   2507 HG23 VAL D  40      72.880  86.300  84.080  1.00  0.00           H
ATOM   2508  C   VAL D  40      68.770  85.700  84.800  1.00  0.00           C
ATOM   2509  O   VAL D  40      68.590  85.580  86.010  1.00  0.00           O
ATOM   2510  N   ILE D  41      67.780  85.460  83.920  1.00  0.00           N
ATOM   2511  HN  ILE D  41      67.920  85.640  82.940  1.00  0.00           H
ATOM   2512  CA  ILE D  41      66.460  84.970  84.280  1.00  0.00           C
ATOM   2513  HA  ILE D  41      66.400  84.830  85.350  1.00  0.00           H
ATOM   2514  CB  ILE D  41      65.340  85.930  83.850  1.00  0.00           C
ATOM   2515  HB  ILE D  41      65.330  86.000  82.740  1.00  0.00           H
ATOM   2516  CG2 ILE D  41      63.970  85.370  84.320  1.00  0.00           C
ATOM   2517 HG21 ILE D  41      63.140  86.050  84.020  1.00  0.00           H
ATOM   2518 HG22 ILE D  41      63.740  84.380  83.860  1.00  0.00           H
ATOM   2519 HG23 ILE D  41      63.950  85.260  85.420  1.00  0.00           H
ATOM   2520  CG1 ILE D  41      65.580  87.360  84.400  1.00  0.00           C
ATOM   2521 HG11 ILE D  41      66.580  87.710  84.080  1.00  0.00           H
ATOM   2522 HG12 ILE D  41      65.580  87.320  85.510  1.00  0.00           H
ATOM   2523  CD  ILE D  41      64.550  88.400  83.930  1.00  0.00           C
ATOM   2524  HD1 ILE D  41      64.830  89.410  84.290  1.00  0.00           H
ATOM   2525  HD2 ILE D  41      64.510  88.420  82.820  1.00  0.00           H
ATOM   2526  HD3 ILE D  41      63.540  88.160  84.310  1.00  0.00           H
ATOM   2527  C   ILE D  41      66.270  83.610  83.620  1.00  0.00           C
ATOM   2528  O   ILE D  41      66.540  83.440  82.430  1.00  0.00           O
ATOM   2529  N   ALA D  42      65.840  82.590  84.370  1.00  0.00           N
ATOM   2530  HN  ALA D  42      65.740  82.710  85.370  1.00  0.00           H
ATOM   2531  CA  ALA D  42      65.430  81.330  83.800  1.00  0.00           C
ATOM   2532  HA  ALA D  42      65.240  81.440  82.750  1.00  0.00           H
ATOM   2533  CB  ALA D  42      66.540  80.280  83.990  1.00  0.00           C
ATOM   2534  HB1 ALA D  42      67.480  80.620  83.500  1.00  0.00           H
ATOM   2535  HB2 ALA D  42      66.760  80.140  85.070  1.00  0.00           H
ATOM   2536  HB3 ALA D  42      66.260  79.300  83.550  1.00  0.00           H
ATOM   2537  C   ALA D  42      64.130  80.860  84.440  1.00  0.00           C
ATOM   2538  O   ALA D  42      64.070  80.520  85.620  1.00  0.00           O
ATOM   2539  N   NME D  43      63.030  80.800  83.660  1.00  0.00           N
ATOM   2540  HN  NME D  43      63.090  81.070  82.680  1.00  0.00           H
ATOM   2541  CH3 NME D  43      61.740  80.410  84.160  1.00  0.00           C
ATOM   2542 HH31 NME D  43      61.460  81.020  85.050  1.00  0.00           H
ATOM   2543 HH32 NME D  43      60.960  80.570  83.380  1.00  0.00           H
ATOM   2544 HH33 NME D  43      61.720  79.330  84.450  1.00  0.00           H
ATOM   2545  CH3 ACE E   0      33.250  74.760  82.730  1.00  0.00           C
ATOM   2546 HH31 ACE E   0      33.530  74.660  83.800  1.00  0.00           H
ATOM   2547 HH32 ACE E   0      32.290  75.310  82.650  1.00  0.00           H
ATOM   2548 HH33 ACE E   0      33.120  73.740  82.300  1.00  0.00           H
ATOM   2549  C   ACE E   0      34.310  75.480  82.000  1.00  0.00           C
ATOM   2550  O   ACE E   0      35.120  74.860  81.300  1.00  0.00           O
ATOM   2551  N   ASP E   1      34.340  76.810  82.140  1.00  0.00           N
ATOM   2552  HN  ASP E   1      33.670  77.250  82.730  1.00  0.00           H
ATOM   2553  CA  ASP E   1      35.340  77.690  81.570  1.00  0.00           C
ATOM   2554  HA  ASP E   1      35.590  77.330  80.580  1.00  0.00           H
ATOM   2555  CB  ASP E   1      34.750  79.130  81.460  1.00  0.00           C
ATOM   2556  HB1 ASP E   1      34.710  79.590  82.460  1.00  0.00           H
ATOM   2557  HB2 ASP E   1      33.710  79.060  81.070  1.00  0.00           H
ATOM   2558  CG  ASP E   1      35.490  80.070  80.530  1.00  0.00           C
ATOM   2559  OD1 ASP E   1      36.240  79.590  79.620  1.00  0.00           O
ATOM   2560  OD2 ASP E   1      35.270  81.300  80.640  1.00  0.00           O
ATOM   2561  C   ASP E   1      36.630  77.630  82.400  1.00  0.00           C
ATOM   2562  O   ASP E   1      36.650  77.070  83.490  1.00  0.00           O
ATOM   2563  N   ALA E   2      37.740  78.190  81.880  1.00  0.00           N
ATOM   2564  HN  ALA E   2      37.680  78.700  81.020  1.00  0.00           H
ATOM   2565  CA  ALA E   2      39.020  78.070  82.540  1.00  0.00           C
ATOM   2566  HA  ALA E   2      38.920  78.390  83.570  1.00  0.00           H
ATOM   2567  CB  ALA E   2      39.560  76.620  82.490  1.00  0.00           C
ATOM   2568  HB1 ALA E   2      38.850  75.930  83.000  1.00  0.00           H
ATOM   2569  HB2 ALA E   2      39.680  76.280  81.440  1.00  0.00           H
ATOM   2570  HB3 ALA E   2      40.540  76.550  83.010  1.00  0.00           H
ATOM   2571  C   ALA E   2      40.060  78.970  81.890  1.00  0.00           C
ATOM   2572  O   ALA E   2      40.590  78.660  80.820  1.00  0.00           O
ATOM   2573  N   GLU E   3      40.370  80.120  82.510  1.00  0.00           N
ATOM   2574  HN  GLU E   3      39.830  80.420  83.290  1.00  0.00           H
ATOM   2575  CA  GLU E   3      41.450  81.000  82.100  1.00  0.00           C
ATOM   2576  HA  GLU E   3      41.250  81.230  81.070  1.00  0.00           H
ATOM   2577  CB  GLU E   3      41.430  82.350  82.860  1.00  0.00           C
ATOM   2578  HB1 GLU E   3      42.420  82.630  83.300  1.00  0.00           H
ATOM   2579  HB2 GLU E   3      40.720  82.240  83.720  1.00  0.00           H
ATOM   2580  CG  GLU E   3      40.910  83.530  82.000  1.00  0.00           C
ATOM   2581  HG1 GLU E   3      40.670  84.390  82.660  1.00  0.00           H
ATOM   2582  HG2 GLU E   3      39.980  83.230  81.480  1.00  0.00           H
ATOM   2583  CD  GLU E   3      41.920  84.010  80.970  1.00  0.00           C
ATOM   2584  OE1 GLU E   3      42.050  85.250  80.790  1.00  0.00           O
ATOM   2585  OE2 GLU E   3      42.540  83.150  80.280  1.00  0.00           O
ATOM   2586  C   GLU E   3      42.850  80.400  82.120  1.00  0.00           C
ATOM   2587  O   GLU E   3      43.240  79.630  83.000  1.00  0.00           O
ATOM   2588  N   PHE E   4      43.650  80.810  81.110  1.00  0.00           N
ATOM   2589  HN  PHE E   4      43.260  81.530  80.530  1.00  0.00           H
ATOM   2590  CA  PHE E   4      44.980  80.320  80.820  1.00  0.00           C
ATOM   2591  HA  PHE E   4      45.510  80.160  81.750  1.00  0.00           H
ATOM   2592  CB  PHE E   4      44.960  79.040  79.950  1.00  0.00           C
ATOM   2593  HB1 PHE E   4      45.980  78.810  79.570  1.00  0.00           H
ATOM   2594  HB2 PHE E   4      44.280  79.210  79.080  1.00  0.00           H
ATOM   2595  CG  PHE E   4      44.500  77.810  80.690  1.00  0.00           C
ATOM   2596  CD1 PHE E   4      43.360  77.100  80.280  1.00  0.00           C
ATOM   2597  HD1 PHE E   4      42.750  77.480  79.470  1.00  0.00           H
ATOM   2598  CE1 PHE E   4      42.980  75.920  80.940  1.00  0.00           C
ATOM   2599  HE1 PHE E   4      42.080  75.410  80.630  1.00  0.00           H
ATOM   2600  CZ  PHE E   4      43.750  75.440  82.010  1.00  0.00           C
ATOM   2601  HZ  PHE E   4      43.450  74.540  82.530  1.00  0.00           H
ATOM   2602  CD2 PHE E   4      45.270  77.300  81.750  1.00  0.00           C
ATOM   2603  HD2 PHE E   4      46.160  77.840  82.060  1.00  0.00           H
ATOM   2604  CE2 PHE E   4      44.890  76.130  82.410  1.00  0.00           C
ATOM   2605  HE2 PHE E   4      45.480  75.770  83.250  1.00  0.00           H
ATOM   2606  C   PHE E   4      45.780  81.370  80.040  1.00  0.00           C
ATOM   2607  O   PHE E   4      46.870  81.100  79.530  1.00  0.00           O
ATOM   2608  N   ARG E   5      45.250  82.600  79.920  1.00  0.00           N
ATOM   2609  HN  ARG E   5      44.310  82.800  80.230  1.00  0.00           H
ATOM   2610  CA  ARG E   5      45.940  83.750  79.400  1.00  0.00           C
ATOM   2611  HA  ARG E   5      46.340  83.500  78.430  1.00  0.00           H
ATOM   2612  CB  ARG E   5      44.890  84.880  79.250  1.00  0.00           C
ATOM   2613  HB1 ARG E   5      44.470  85.020  80.270  1.00  0.00           H
ATOM   2614  HB2 ARG E   5      44.050  84.510  78.620  1.00  0.00           H
ATOM   2615  CG  ARG E   5      45.360  86.240  78.730  1.00  0.00           C
ATOM   2616  HG1 ARG E   5      45.420  86.220  77.620  1.00  0.00           H
ATOM   2617  HG2 ARG E   5      46.400  86.450  79.080  1.00  0.00           H
ATOM   2618  CD  ARG E   5      44.390  87.360  79.170  1.00  0.00           C
ATOM   2619  HD1 ARG E   5      43.730  87.030  80.010  1.00  0.00           H
ATOM   2620  HD2 ARG E   5      43.730  87.660  78.320  1.00  0.00           H
ATOM   2621  NE  ARG E   5      45.200  88.540  79.610  1.00  0.00           N
ATOM   2622  HE  ARG E   5      45.350  89.290  78.950  1.00  0.00           H
ATOM   2623  CZ  ARG E   5      45.930  88.570  80.710  1.00  0.00           C
ATOM   2624  NH1 ARG E   5      45.970  87.580  81.580  1.00  0.00           N
ATOM   2625 HH11 ARG E   5      45.520  86.740  81.310  1.00  0.00           H
ATOM   2626 HH12 ARG E   5      46.870  87.510  82.060  1.00  0.00           H
ATOM   2627  NH2 ARG E   5      46.740  89.580  80.930  1.00  0.00           N
ATOM   2628 HH21 ARG E   5      47.030  90.160  80.160  1.00  0.00           H
ATOM   2629 HH22 ARG E   5      47.330  89.490  81.750  1.00  0.00           H
ATOM   2630  C   ARG E   5      47.110  84.220  80.270  1.00  0.00           C
ATOM   2631  O   ARG E   5      46.960  84.420  81.480  1.00  0.00           O
ATOM   2632  N   HIS E   6      48.290  84.460  79.660  1.00  0.00           N
ATOM   2633  HN  HIS E   6      48.380  84.300  78.670  1.00  0.00           H
ATOM   2634  CA  HIS E   6      49.430  85.030  80.360  1.00  0.00           C
ATOM   2635  HA  HIS E   6      49.110  85.440  81.310  1.00  0.00           H
ATOM   2636  CB  HIS E   6      50.570  84.000  80.610  1.00  0.00           C
ATOM   2637  HB1 HIS E   6      51.250  84.390  81.390  1.00  0.00           H
ATOM   2638  HB2 HIS E   6      51.180  83.840  79.700  1.00  0.00           H
ATOM   2639  ND1 HIS E   6      50.380  81.520  80.350  1.00  0.00           N
ATOM   2640  CG  HIS E   6      50.050  82.670  81.050  1.00  0.00           C
ATOM   2641  CE1 HIS E   6      49.740  80.550  80.980  1.00  0.00           C
ATOM   2642  HE1 HIS E   6      49.750  79.500  80.680  1.00  0.00           H
ATOM   2643  NE2 HIS E   6      49.050  81.010  82.040  1.00  0.00           N
ATOM   2644  HE2 HIS E   6      48.470  80.460  82.660  1.00  0.00           H
ATOM   2645  CD2 HIS E   6      49.240  82.370  82.090  1.00  0.00           C
ATOM   2646  HD2 HIS E   6      48.770  83.030  82.810  1.00  0.00           H
ATOM   2647  C   HIS E   6      50.010  86.160  79.540  1.00  0.00           C
ATOM   2648  O   HIS E   6      50.550  85.940  78.450  1.00  0.00           O
ATOM   2649  N   ASP E   7      49.990  87.390  80.060  1.00  0.00           N
ATOM   2650  HN  ASP E   7      49.500  87.560  80.930  1.00  0.00           H
ATOM   2651  CA  ASP E   7      50.750  88.490  79.480  1.00  0.00           C
ATOM   2652  HA  ASP E   7      50.930  88.300  78.440  1.00  0.00           H
ATOM   2653  CB  ASP E   7      50.010  89.850  79.600  1.00  0.00           C
ATOM   2654  HB1 ASP E   7      50.700  90.700  79.400  1.00  0.00           H
ATOM   2655  HB2 ASP E   7      49.600  89.970  80.630  1.00  0.00           H
ATOM   2656  CG  ASP E   7      48.890  89.940  78.590  1.00  0.00           C
ATOM   2657  OD1 ASP E   7      48.890  89.200  77.570  1.00  0.00           O
ATOM   2658  OD2 ASP E   7      48.020  90.840  78.750  1.00  0.00           O
ATOM   2659  C   ASP E   7      52.120  88.510  80.140  1.00  0.00           C
ATOM   2660  O   ASP E   7      52.300  88.920  81.290  1.00  0.00           O
ATOM   2661  N   SER E   8      53.120  88.010  79.410  1.00  0.00           N
ATOM   2662  HN  SER E   8      52.940  87.650  78.500  1.00  0.00           H
ATOM   2663  CA  SER E   8      54.470  87.820  79.910  1.00  0.00           C
ATOM   2664  HA  SER E   8      54.430  87.620  80.970  1.00  0.00           H
ATOM   2665  CB  SER E   8      55.180  86.620  79.220  1.00  0.00           C
ATOM   2666  HB1 SER E   8      56.220  86.520  79.600  1.00  0.00           H
ATOM   2667  HB2 SER E   8      55.220  86.780  78.120  1.00  0.00           H
ATOM   2668  OG  SER E   8      54.470  85.410  79.490  1.00  0.00           O
ATOM   2669  HG1 SER E   8      55.020  84.670  79.160  1.00  0.00           H
ATOM   2670  C   SER E   8      55.310  89.070  79.720  1.00  0.00           C
ATOM   2671  O   SER E   8      56.030  89.210  78.730  1.00  0.00           O
ATOM   2672  N   GLY E   9      55.240  90.010  80.680  1.00  0.00           N
ATOM   2673  HN  GLY E   9      54.660  89.860  81.490  1.00  0.00           H
ATOM   2674  CA  GLY E   9      55.980  91.270  80.660  1.00  0.00           C
ATOM   2675  HA1 GLY E   9      55.930  91.690  79.670  1.00  0.00           H
ATOM   2676  HA2 GLY E   9      55.540  91.910  81.410  1.00  0.00           H
ATOM   2677  C   GLY E   9      57.430  91.130  81.030  1.00  0.00           C
ATOM   2678  O   GLY E   9      57.770  90.920  82.190  1.00  0.00           O
ATOM   2679  N   TYR E  10      58.320  91.260  80.040  1.00  0.00           N
ATOM   2680  HN  TYR E  10      58.020  91.380  79.100  1.00  0.00           H
ATOM   2681  CA  TYR E  10      59.750  91.300  80.240  1.00  0.00           C
ATOM   2682  HA  TYR E  10      59.970  91.610  81.260  1.00  0.00           H
ATOM   2683  CB  TYR E  10      60.490  89.960  79.930  1.00  0.00           C
ATOM   2684  HB1 TYR E  10      61.590  90.100  80.020  1.00  0.00           H
ATOM   2685  HB2 TYR E  10      60.270  89.650  78.880  1.00  0.00           H
ATOM   2686  CG  TYR E  10      60.060  88.830  80.840  1.00  0.00           C
ATOM   2687  CD1 TYR E  10      60.890  88.370  81.880  1.00  0.00           C
ATOM   2688  HD1 TYR E  10      61.860  88.820  82.040  1.00  0.00           H
ATOM   2689  CE1 TYR E  10      60.440  87.370  82.760  1.00  0.00           C
ATOM   2690  HE1 TYR E  10      61.050  87.060  83.600  1.00  0.00           H
ATOM   2691  CZ  TYR E  10      59.160  86.830  82.610  1.00  0.00           C
ATOM   2692  OH  TYR E  10      58.620  85.920  83.540  1.00  0.00           O
ATOM   2693  HH  TYR E  10      57.660  85.950  83.400  1.00  0.00           H
ATOM   2694  CD2 TYR E  10      58.830  88.200  80.640  1.00  0.00           C
ATOM   2695  HD2 TYR E  10      58.200  88.520  79.840  1.00  0.00           H
ATOM   2696  CE2 TYR E  10      58.360  87.230  81.540  1.00  0.00           C
ATOM   2697  HE2 TYR E  10      57.370  86.810  81.420  1.00  0.00           H
ATOM   2698  C   TYR E  10      60.260  92.390  79.320  1.00  0.00           C
ATOM   2699  O   TYR E  10      59.900  92.420  78.140  1.00  0.00           O
ATOM   2700  N   GLU E  11      61.100  93.320  79.820  1.00  0.00           N
ATOM   2701  HN  GLU E  11      61.310  93.350  80.800  1.00  0.00           H
ATOM   2702  CA  GLU E  11      61.790  94.290  78.990  1.00  0.00           C
ATOM   2703  HA  GLU E  11      61.930  93.820  78.020  1.00  0.00           H
ATOM   2704  CB  GLU E  11      61.070  95.650  78.780  1.00  0.00           C
ATOM   2705  HB1 GLU E  11      61.780  96.500  78.670  1.00  0.00           H
ATOM   2706  HB2 GLU E  11      60.460  95.860  79.690  1.00  0.00           H
ATOM   2707  CG  GLU E  11      60.160  95.710  77.530  1.00  0.00           C
ATOM   2708  HG1 GLU E  11      59.700  96.720  77.470  1.00  0.00           H
ATOM   2709  HG2 GLU E  11      59.340  94.980  77.670  1.00  0.00           H
ATOM   2710  CD  GLU E  11      60.850  95.440  76.200  1.00  0.00           C
ATOM   2711  OE1 GLU E  11      62.080  95.200  76.110  1.00  0.00           O
ATOM   2712  OE2 GLU E  11      60.110  95.460  75.180  1.00  0.00           O
ATOM   2713  C   GLU E  11      63.200  94.570  79.450  1.00  0.00           C
ATOM   2714  O   GLU E  11      63.560  94.430  80.620  1.00  0.00           O
ATOM   2715  N   VAL E  12      64.030  94.960  78.470  1.00  0.00           N
ATOM   2716  HN  VAL E  12      63.650  95.090  77.550  1.00  0.00           H
ATOM   2717  CA  VAL E  12      65.460  95.150  78.630  1.00  0.00           C
ATOM   2718  HA  VAL E  12      65.720  95.120  79.680  1.00  0.00           H
ATOM   2719  CB  VAL E  12      66.210  94.040  77.870  1.00  0.00           C
ATOM   2720  HB  VAL E  12      65.930  94.080  76.790  1.00  0.00           H
ATOM   2721  CG1 VAL E  12      67.730  94.210  78.010  1.00  0.00           C
ATOM   2722 HG11 VAL E  12      68.240  93.320  77.580  1.00  0.00           H
ATOM   2723 HG12 VAL E  12      68.080  95.110  77.460  1.00  0.00           H
ATOM   2724 HG13 VAL E  12      68.020  94.300  79.080  1.00  0.00           H
ATOM   2725  CG2 VAL E  12      65.790  92.660  78.420  1.00  0.00           C
ATOM   2726 HG21 VAL E  12      66.400  91.860  77.970  1.00  0.00           H
ATOM   2727 HG22 VAL E  12      65.910  92.630  79.520  1.00  0.00           H
ATOM   2728 HG23 VAL E  12      64.730  92.440  78.180  1.00  0.00           H
ATOM   2729  C   VAL E  12      65.830  96.530  78.100  1.00  0.00           C
ATOM   2730  O   VAL E  12      65.850  96.770  76.890  1.00  0.00           O
ATOM   2731  N   HIS E  13      66.170  97.500  78.970  1.00  0.00           N
ATOM   2732  HN  HIS E  13      66.140  97.360  79.960  1.00  0.00           H
ATOM   2733  CA  HIS E  13      66.500  98.840  78.510  1.00  0.00           C
ATOM   2734  HA  HIS E  13      67.010  98.770  77.560  1.00  0.00           H
ATOM   2735  CB  HIS E  13      65.230  99.710  78.320  1.00  0.00           C
ATOM   2736  HB1 HIS E  13      64.570  99.200  77.580  1.00  0.00           H
ATOM   2737  HB2 HIS E  13      65.490 100.710  77.900  1.00  0.00           H
ATOM   2738  ND1 HIS E  13      64.530 101.060  80.280  1.00  0.00           N
ATOM   2739  CG  HIS E  13      64.440  99.880  79.570  1.00  0.00           C
ATOM   2740  CE1 HIS E  13      63.660 100.930  81.270  1.00  0.00           C
ATOM   2741  HE1 HIS E  13      63.470 101.670  82.050  1.00  0.00           H
ATOM   2742  NE2 HIS E  13      63.000  99.750  81.200  1.00  0.00           N
ATOM   2743  HE2 HIS E  13      62.310  99.410  81.870  1.00  0.00           H
ATOM   2744  CD2 HIS E  13      63.490  99.070  80.110  1.00  0.00           C
ATOM   2745  HD2 HIS E  13      63.140  98.100  79.800  1.00  0.00           H
ATOM   2746  C   HIS E  13      67.500  99.540  79.430  1.00  0.00           C
ATOM   2747  O   HIS E  13      67.690  99.180  80.580  1.00  0.00           O
ATOM   2748  N   HIS E  14      68.230 100.540  78.890  1.00  0.00           N
ATOM   2749  HN  HIS E  14      67.990 100.910  77.990  1.00  0.00           H
ATOM   2750  CA  HIS E  14      69.330 101.230  79.550  1.00  0.00           C
ATOM   2751  HA  HIS E  14      69.780 101.840  78.790  1.00  0.00           H
ATOM   2752  CB  HIS E  14      68.870 102.200  80.660  1.00  0.00           C
ATOM   2753  HB1 HIS E  14      69.730 102.770  81.070  1.00  0.00           H
ATOM   2754  HB2 HIS E  14      68.390 101.630  81.490  1.00  0.00           H
ATOM   2755  ND1 HIS E  14      68.130 104.020  79.100  1.00  0.00           N
ATOM   2756  CG  HIS E  14      67.860 103.200  80.190  1.00  0.00           C
ATOM   2757  CE1 HIS E  14      67.070 104.800  79.010  1.00  0.00           C
ATOM   2758  HE1 HIS E  14      66.920 105.590  78.260  1.00  0.00           H
ATOM   2759  NE2 HIS E  14      66.150 104.530  79.960  1.00  0.00           N
ATOM   2760  HE2 HIS E  14      65.220 104.910  80.060  1.00  0.00           H
ATOM   2761  CD2 HIS E  14      66.660 103.500  80.720  1.00  0.00           C
ATOM   2762  HD2 HIS E  14      66.140 103.040  81.560  1.00  0.00           H
ATOM   2763  C   HIS E  14      70.450 100.330  80.060  1.00  0.00           C
ATOM   2764  O   HIS E  14      70.830 100.370  81.230  1.00  0.00           O
ATOM   2765  N   GLN E  15      71.030  99.500  79.180  1.00  0.00           N
ATOM   2766  HN  GLN E  15      70.660  99.400  78.260  1.00  0.00           H
ATOM   2767  CA  GLN E  15      72.220  98.720  79.480  1.00  0.00           C
ATOM   2768  HA  GLN E  15      72.630  99.030  80.430  1.00  0.00           H
ATOM   2769  CB  GLN E  15      71.970  97.190  79.480  1.00  0.00           C
ATOM   2770  HB1 GLN E  15      72.950  96.670  79.630  1.00  0.00           H
ATOM   2771  HB2 GLN E  15      71.610  96.860  78.490  1.00  0.00           H
ATOM   2772  CG  GLN E  15      71.030  96.710  80.600  1.00  0.00           C
ATOM   2773  HG1 GLN E  15      71.100  97.400  81.470  1.00  0.00           H
ATOM   2774  HG2 GLN E  15      71.330  95.690  80.930  1.00  0.00           H
ATOM   2775  CD  GLN E  15      69.580  96.620  80.160  1.00  0.00           C
ATOM   2776  OE1 GLN E  15      69.230  96.820  78.980  1.00  0.00           O
ATOM   2777  NE2 GLN E  15      68.700  96.280  81.120  1.00  0.00           N
ATOM   2778 HE21 GLN E  15      69.040  96.240  82.070  1.00  0.00           H
ATOM   2779 HE22 GLN E  15      67.720  96.350  80.940  1.00  0.00           H
ATOM   2780  C   GLN E  15      73.270  98.960  78.430  1.00  0.00           C
ATOM   2781  O   GLN E  15      72.980  98.830  77.240  1.00  0.00           O
ATOM   2782  N   LYS E  16      74.520  99.260  78.820  1.00  0.00           N
ATOM   2783  HN  LYS E  16      74.730  99.420  79.780  1.00  0.00           H
ATOM   2784  CA  LYS E  16      75.650  99.220  77.920  1.00  0.00           C
ATOM   2785  HA  LYS E  16      75.520  98.350  77.300  1.00  0.00           H
ATOM   2786  CB  LYS E  16      75.840 100.470  77.010  1.00  0.00           C
ATOM   2787  HB1 LYS E  16      76.900 100.540  76.650  1.00  0.00           H
ATOM   2788  HB2 LYS E  16      75.670 101.370  77.640  1.00  0.00           H
ATOM   2789  CG  LYS E  16      74.960 100.580  75.740  1.00  0.00           C
ATOM   2790  HG1 LYS E  16      75.130 101.610  75.340  1.00  0.00           H
ATOM   2791  HG2 LYS E  16      73.890 100.560  75.980  1.00  0.00           H
ATOM   2792  CD  LYS E  16      75.320  99.630  74.570  1.00  0.00           C
ATOM   2793  HD1 LYS E  16      74.870 100.080  73.650  1.00  0.00           H
ATOM   2794  HD2 LYS E  16      76.420  99.660  74.420  1.00  0.00           H
ATOM   2795  CE  LYS E  16      74.870  98.150  74.620  1.00  0.00           C
ATOM   2796  HE1 LYS E  16      75.310  97.600  75.470  1.00  0.00           H
ATOM   2797  HE2 LYS E  16      75.180  97.640  73.680  1.00  0.00           H
ATOM   2798  NZ  LYS E  16      73.410  98.080  74.720  1.00  0.00           N
ATOM   2799  HZ1 LYS E  16      73.040  97.100  74.800  1.00  0.00           H
ATOM   2800  HZ2 LYS E  16      73.110  98.570  75.600  1.00  0.00           H
ATOM   2801  HZ3 LYS E  16      72.960  98.560  73.890  1.00  0.00           H
ATOM   2802  C   LYS E  16      76.920  98.910  78.690  1.00  0.00           C
ATOM   2803  O   LYS E  16      77.000  99.040  79.910  1.00  0.00           O
ATOM   2804  N   LEU E  17      77.940  98.440  77.950  1.00  0.00           N
ATOM   2805  HN  LEU E  17      77.820  98.300  76.970  1.00  0.00           H
ATOM   2806  CA  LEU E  17      79.240  98.070  78.460  1.00  0.00           C
ATOM   2807  HA  LEU E  17      79.270  98.200  79.530  1.00  0.00           H
ATOM   2808  CB  LEU E  17      79.520  96.590  78.110  1.00  0.00           C
ATOM   2809  HB1 LEU E  17      79.490  96.430  77.010  1.00  0.00           H
ATOM   2810  HB2 LEU E  17      78.670  96.020  78.540  1.00  0.00           H
ATOM   2811  CG  LEU E  17      80.820  95.980  78.680  1.00  0.00           C
ATOM   2812  HG  LEU E  17      81.100  96.530  79.610  1.00  0.00           H
ATOM   2813  CD1 LEU E  17      80.560  94.520  79.070  1.00  0.00           C
ATOM   2814 HD11 LEU E  17      81.500  94.020  79.390  1.00  0.00           H
ATOM   2815 HD12 LEU E  17      79.820  94.460  79.900  1.00  0.00           H
ATOM   2816 HD13 LEU E  17      80.130  93.960  78.220  1.00  0.00           H
ATOM   2817  CD2 LEU E  17      82.000  96.070  77.680  1.00  0.00           C
ATOM   2818 HD21 LEU E  17      82.880  95.520  78.060  1.00  0.00           H
ATOM   2819 HD22 LEU E  17      81.710  95.620  76.710  1.00  0.00           H
ATOM   2820 HD23 LEU E  17      82.300  97.120  77.490  1.00  0.00           H
ATOM   2821  C   LEU E  17      80.290  98.990  77.840  1.00  0.00           C
ATOM   2822  O   LEU E  17      80.260  99.250  76.630  1.00  0.00           O
ATOM   2823  N   VAL E  18      81.220  99.500  78.660  1.00  0.00           N
ATOM   2824  HN  VAL E  18      81.200  99.260  79.640  1.00  0.00           H
ATOM   2825  CA  VAL E  18      82.240 100.450  78.260  1.00  0.00           C
ATOM   2826  HA  VAL E  18      82.090 100.770  77.240  1.00  0.00           H
ATOM   2827  CB  VAL E  18      82.210 101.700  79.140  1.00  0.00           C
ATOM   2828  HB  VAL E  18      82.360 101.410  80.210  1.00  0.00           H
ATOM   2829  CG1 VAL E  18      83.330 102.680  78.750  1.00  0.00           C
ATOM   2830 HG11 VAL E  18      83.240 103.620  79.340  1.00  0.00           H
ATOM   2831 HG12 VAL E  18      84.340 102.260  78.970  1.00  0.00           H
ATOM   2832 HG13 VAL E  18      83.280 102.940  77.680  1.00  0.00           H
ATOM   2833  CG2 VAL E  18      80.840 102.390  79.010  1.00  0.00           C
ATOM   2834 HG21 VAL E  18      80.820 103.320  79.600  1.00  0.00           H
ATOM   2835 HG22 VAL E  18      80.640 102.650  77.940  1.00  0.00           H
ATOM   2836 HG23 VAL E  18      80.020 101.740  79.370  1.00  0.00           H
ATOM   2837  C   VAL E  18      83.600  99.770  78.350  1.00  0.00           C
ATOM   2838  O   VAL E  18      84.080  99.470  79.440  1.00  0.00           O
ATOM   2839  N   PHE E  19      84.250  99.470  77.210  1.00  0.00           N
ATOM   2840  HN  PHE E  19      83.820  99.640  76.320  1.00  0.00           H
ATOM   2841  CA  PHE E  19      85.590  98.880  77.210  1.00  0.00           C
ATOM   2842  HA  PHE E  19      85.550  98.000  77.840  1.00  0.00           H
ATOM   2843  CB  PHE E  19      86.040  98.440  75.790  1.00  0.00           C
ATOM   2844  HB1 PHE E  19      87.130  98.260  75.750  1.00  0.00           H
ATOM   2845  HB2 PHE E  19      85.800  99.240  75.040  1.00  0.00           H
ATOM   2846  CG  PHE E  19      85.360  97.160  75.390  1.00  0.00           C
ATOM   2847  CD1 PHE E  19      84.220  97.160  74.580  1.00  0.00           C
ATOM   2848  HD1 PHE E  19      83.790  98.090  74.250  1.00  0.00           H
ATOM   2849  CE1 PHE E  19      83.630  95.950  74.160  1.00  0.00           C
ATOM   2850  HE1 PHE E  19      82.740  95.960  73.540  1.00  0.00           H
ATOM   2851  CZ  PHE E  19      84.200  94.730  74.550  1.00  0.00           C
ATOM   2852  HZ  PHE E  19      83.740  93.810  74.240  1.00  0.00           H
ATOM   2853  CD2 PHE E  19      85.920  95.930  75.770  1.00  0.00           C
ATOM   2854  HD2 PHE E  19      86.820  95.910  76.370  1.00  0.00           H
ATOM   2855  CE2 PHE E  19      85.340  94.720  75.350  1.00  0.00           C
ATOM   2856  HE2 PHE E  19      85.790  93.780  75.650  1.00  0.00           H
ATOM   2857  C   PHE E  19      86.690  99.730  77.830  1.00  0.00           C
ATOM   2858  O   PHE E  19      87.470  99.260  78.650  1.00  0.00           O
ATOM   2859  N   PHE E  20      86.730 101.030  77.480  1.00  0.00           N
ATOM   2860  HN  PHE E  20      86.070 101.410  76.840  1.00  0.00           H
ATOM   2861  CA  PHE E  20      87.700 101.980  77.970  1.00  0.00           C
ATOM   2862  HA  PHE E  20      88.020 101.720  78.970  1.00  0.00           H
ATOM   2863  CB  PHE E  20      88.910 102.180  77.010  1.00  0.00           C
ATOM   2864  HB1 PHE E  20      89.590 102.970  77.390  1.00  0.00           H
ATOM   2865  HB2 PHE E  20      88.550 102.490  76.010  1.00  0.00           H
ATOM   2866  CG  PHE E  20      89.690 100.910  76.860  1.00  0.00           C
ATOM   2867  CD1 PHE E  20      89.500 100.080  75.740  1.00  0.00           C
ATOM   2868  HD1 PHE E  20      88.780 100.360  74.990  1.00  0.00           H
ATOM   2869  CE1 PHE E  20      90.250  98.910  75.590  1.00  0.00           C
ATOM   2870  HE1 PHE E  20      90.120  98.290  74.720  1.00  0.00           H
ATOM   2871  CZ  PHE E  20      91.190  98.550  76.560  1.00  0.00           C
ATOM   2872  HZ  PHE E  20      91.780  97.660  76.450  1.00  0.00           H
ATOM   2873  CD2 PHE E  20      90.660 100.560  77.810  1.00  0.00           C
ATOM   2874  HD2 PHE E  20      90.830 101.210  78.660  1.00  0.00           H
ATOM   2875  CE2 PHE E  20      91.400  99.390  77.670  1.00  0.00           C
ATOM   2876  HE2 PHE E  20      92.140  99.120  78.410  1.00  0.00           H
ATOM   2877  C   PHE E  20      86.960 103.290  78.040  1.00  0.00           C
ATOM   2878  O   PHE E  20      86.010 103.510  77.280  1.00  0.00           O
ATOM   2879  N   ALA E  21      87.320 104.190  78.970  1.00  0.00           N
ATOM   2880  HN  ALA E  21      88.070 104.010  79.610  1.00  0.00           H
ATOM   2881  CA  ALA E  21      86.670 105.480  79.070  1.00  0.00           C
ATOM   2882  HA  ALA E  21      85.610 105.300  79.180  1.00  0.00           H
ATOM   2883  CB  ALA E  21      87.180 106.220  80.320  1.00  0.00           C
ATOM   2884  HB1 ALA E  21      86.990 105.600  81.220  1.00  0.00           H
ATOM   2885  HB2 ALA E  21      88.280 106.400  80.260  1.00  0.00           H
ATOM   2886  HB3 ALA E  21      86.660 107.190  80.450  1.00  0.00           H
ATOM   2887  C   ALA E  21      86.850 106.340  77.830  1.00  0.00           C
ATOM   2888  O   ALA E  21      85.870 106.810  77.260  1.00  0.00           O
ATOM   2889  N   GLU E  22      88.100 106.480  77.350  1.00  0.00           N
ATOM   2890  HN  GLU E  22      88.860 105.970  77.770  1.00  0.00           H
ATOM   2891  CA  GLU E  22      88.510 107.330  76.250  1.00  0.00           C
ATOM   2892  HA  GLU E  22      87.820 107.220  75.430  1.00  0.00           H
ATOM   2893  CB  GLU E  22      88.620 108.830  76.650  1.00  0.00           C
ATOM   2894  HB1 GLU E  22      89.300 109.380  75.960  1.00  0.00           H
ATOM   2895  HB2 GLU E  22      89.100 108.870  77.660  1.00  0.00           H
ATOM   2896  CG  GLU E  22      87.290 109.610  76.700  1.00  0.00           C
ATOM   2897  HG1 GLU E  22      87.460 110.570  77.230  1.00  0.00           H
ATOM   2898  HG2 GLU E  22      86.500 109.080  77.260  1.00  0.00           H
ATOM   2899  CD  GLU E  22      86.770 109.940  75.310  1.00  0.00           C
ATOM   2900  OE1 GLU E  22      86.810 111.160  74.960  1.00  0.00           O
ATOM   2901  OE2 GLU E  22      86.320 109.050  74.550  1.00  0.00           O
ATOM   2902  C   GLU E  22      89.850 106.890  75.710  1.00  0.00           C
ATOM   2903  O   GLU E  22      90.610 106.220  76.410  1.00  0.00           O
ATOM   2904  N   ASP E  23      90.180 107.290  74.460  1.00  0.00           N
ATOM   2905  HN  ASP E  23      89.510 107.730  73.870  1.00  0.00           H
ATOM   2906  CA  ASP E  23      91.480 107.060  73.850  1.00  0.00           C
ATOM   2907  HA  ASP E  23      91.610 105.990  73.800  1.00  0.00           H
ATOM   2908  CB  ASP E  23      91.480 107.660  72.410  1.00  0.00           C
ATOM   2909  HB1 ASP E  23      91.310 108.750  72.460  1.00  0.00           H
ATOM   2910  HB2 ASP E  23      90.650 107.200  71.830  1.00  0.00           H
ATOM   2911  CG  ASP E  23      92.770 107.380  71.670  1.00  0.00           C
ATOM   2912  OD1 ASP E  23      93.450 108.340  71.220  1.00  0.00           O
ATOM   2913  OD2 ASP E  23      93.140 106.190  71.510  1.00  0.00           O
ATOM   2914  C   ASP E  23      92.630 107.610  74.700  1.00  0.00           C
ATOM   2915  O   ASP E  23      92.570 108.730  75.230  1.00  0.00           O
ATOM   2916  N   VAL E  24      93.680 106.800  74.880  1.00  0.00           N
ATOM   2917  HN  VAL E  24      93.730 105.950  74.380  1.00  0.00           H
ATOM   2918  CA  VAL E  24      94.710 107.010  75.890  1.00  0.00           C
ATOM   2919  HA  VAL E  24      94.200 107.060  76.840  1.00  0.00           H
ATOM   2920  CB  VAL E  24      95.650 105.800  75.940  1.00  0.00           C
ATOM   2921  HB  VAL E  24      96.030 105.610  74.910  1.00  0.00           H
ATOM   2922  CG1 VAL E  24      96.840 106.020  76.890  1.00  0.00           C
ATOM   2923 HG11 VAL E  24      97.380 105.060  77.060  1.00  0.00           H
ATOM   2924 HG12 VAL E  24      97.560 106.760  76.480  1.00  0.00           H
ATOM   2925 HG13 VAL E  24      96.480 106.400  77.870  1.00  0.00           H
ATOM   2926  CG2 VAL E  24      94.840 104.560  76.390  1.00  0.00           C
ATOM   2927 HG21 VAL E  24      95.510 103.670  76.450  1.00  0.00           H
ATOM   2928 HG22 VAL E  24      94.410 104.730  77.400  1.00  0.00           H
ATOM   2929 HG23 VAL E  24      94.020 104.330  75.690  1.00  0.00           H
ATOM   2930  C   VAL E  24      95.500 108.310  75.780  1.00  0.00           C
ATOM   2931  O   VAL E  24      95.970 108.710  74.710  1.00  0.00           O
ATOM   2932  N   GLY E  25      95.700 109.000  76.920  1.00  0.00           N
ATOM   2933  HN  GLY E  25      95.170 108.760  77.740  1.00  0.00           H
ATOM   2934  CA  GLY E  25      96.640 110.120  77.030  1.00  0.00           C
ATOM   2935  HA1 GLY E  25      96.470 110.800  76.220  1.00  0.00           H
ATOM   2936  HA2 GLY E  25      96.470 110.570  78.000  1.00  0.00           H
ATOM   2937  C   GLY E  25      98.090 109.690  77.010  1.00  0.00           C
ATOM   2938  O   GLY E  25      98.740 109.570  78.040  1.00  0.00           O
ATOM   2939  N   SER E  26      98.640 109.460  75.800  1.00  0.00           N
ATOM   2940  HN  SER E  26      98.030 109.500  75.000  1.00  0.00           H
ATOM   2941  CA  SER E  26     100.040 109.130  75.550  1.00  0.00           C
ATOM   2942  HA  SER E  26     100.210 109.380  74.520  1.00  0.00           H
ATOM   2943  CB  SER E  26     101.130 109.920  76.340  1.00  0.00           C
ATOM   2944  HB1 SER E  26     102.140 109.580  76.010  1.00  0.00           H
ATOM   2945  HB2 SER E  26     101.050 109.720  77.430  1.00  0.00           H
ATOM   2946  OG  SER E  26     101.040 111.320  76.120  1.00  0.00           O
ATOM   2947  HG1 SER E  26     100.190 111.580  76.510  1.00  0.00           H
ATOM   2948  C   SER E  26     100.330 107.640  75.640  1.00  0.00           C
ATOM   2949  O   SER E  26     101.120 107.180  76.480  1.00  0.00           O
ATOM   2950  N   ASN E  27      99.720 106.820  74.770  1.00  0.00           N
ATOM   2951  HN  ASN E  27      99.090 107.170  74.070  1.00  0.00           H
ATOM   2952  CA  ASN E  27     100.030 105.410  74.670  1.00  0.00           C
ATOM   2953  HA  ASN E  27     100.210 105.030  75.670  1.00  0.00           H
ATOM   2954  CB  ASN E  27      98.850 104.590  74.050  1.00  0.00           C
ATOM   2955  HB1 ASN E  27      98.580 105.020  73.070  1.00  0.00           H
ATOM   2956  HB2 ASN E  27      97.970 104.670  74.720  1.00  0.00           H
ATOM   2957  CG  ASN E  27      99.210 103.120  73.910  1.00  0.00           C
ATOM   2958  OD1 ASN E  27      99.800 102.530  74.830  1.00  0.00           O
ATOM   2959  ND2 ASN E  27      98.950 102.530  72.730  1.00  0.00           N
ATOM   2960 HD21 ASN E  27      98.460 103.030  72.020  1.00  0.00           H
ATOM   2961 HD22 ASN E  27      99.330 101.620  72.570  1.00  0.00           H
ATOM   2962  C   ASN E  27     101.320 105.180  73.880  1.00  0.00           C
ATOM   2963  O   ASN E  27     101.480 105.650  72.750  1.00  0.00           O
ATOM   2964  N   LYS E  28     102.270 104.430  74.460  1.00  0.00           N
ATOM   2965  HN  LYS E  28     102.200 104.190  75.440  1.00  0.00           H
ATOM   2966  CA  LYS E  28     103.470 103.980  73.800  1.00  0.00           C
ATOM   2967  HA  LYS E  28     103.390 104.180  72.740  1.00  0.00           H
ATOM   2968  CB  LYS E  28     104.700 104.730  74.380  1.00  0.00           C
ATOM   2969  HB1 LYS E  28     105.630 104.260  74.000  1.00  0.00           H
ATOM   2970  HB2 LYS E  28     104.690 104.610  75.490  1.00  0.00           H
ATOM   2971  CG  LYS E  28     104.720 106.240  74.040  1.00  0.00           C
ATOM   2972  HG1 LYS E  28     105.520 106.750  74.620  1.00  0.00           H
ATOM   2973  HG2 LYS E  28     103.750 106.680  74.380  1.00  0.00           H
ATOM   2974  CD  LYS E  28     104.910 106.520  72.540  1.00  0.00           C
ATOM   2975  HD1 LYS E  28     105.980 106.440  72.280  1.00  0.00           H
ATOM   2976  HD2 LYS E  28     104.370 105.750  71.950  1.00  0.00           H
ATOM   2977  CE  LYS E  28     104.380 107.890  72.070  1.00  0.00           C
ATOM   2978  HE1 LYS E  28     104.900 108.720  72.590  1.00  0.00           H
ATOM   2979  HE2 LYS E  28     103.280 107.960  72.270  1.00  0.00           H
ATOM   2980  NZ  LYS E  28     104.590 108.020  70.620  1.00  0.00           N
ATOM   2981  HZ1 LYS E  28     104.070 108.860  70.230  1.00  0.00           H
ATOM   2982  HZ2 LYS E  28     105.610 108.100  70.400  1.00  0.00           H
ATOM   2983  HZ3 LYS E  28     104.210 107.170  70.140  1.00  0.00           H
ATOM   2984  C   LYS E  28     103.630 102.460  73.870  1.00  0.00           C
ATOM   2985  O   LYS E  28     104.710 101.930  73.670  1.00  0.00           O
ATOM   2986  N   GLY E  29     102.530 101.730  74.160  1.00  0.00           N
ATOM   2987  HN  GLY E  29     101.670 102.210  74.370  1.00  0.00           H
ATOM   2988  CA  GLY E  29     102.440 100.280  74.110  1.00  0.00           C
ATOM   2989  HA1 GLY E  29     103.350  99.860  73.700  1.00  0.00           H
ATOM   2990  HA2 GLY E  29     102.230  99.930  75.110  1.00  0.00           H
ATOM   2991  C   GLY E  29     101.320  99.840  73.210  1.00  0.00           C
ATOM   2992  O   GLY E  29     101.020 100.460  72.190  1.00  0.00           O
ATOM   2993  N   ALA E  30     100.630  98.740  73.550  1.00  0.00           N
ATOM   2994  HN  ALA E  30     100.940  98.170  74.320  1.00  0.00           H
ATOM   2995  CA  ALA E  30      99.430  98.300  72.860  1.00  0.00           C
ATOM   2996  HA  ALA E  30      99.170  99.000  72.080  1.00  0.00           H
ATOM   2997  CB  ALA E  30      99.650  96.920  72.200  1.00  0.00           C
ATOM   2998  HB1 ALA E  30     100.470  96.980  71.460  1.00  0.00           H
ATOM   2999  HB2 ALA E  30      99.920  96.150  72.950  1.00  0.00           H
ATOM   3000  HB3 ALA E  30      98.730  96.580  71.670  1.00  0.00           H
ATOM   3001  C   ALA E  30      98.240  98.250  73.810  1.00  0.00           C
ATOM   3002  O   ALA E  30      98.350  97.860  74.970  1.00  0.00           O
ATOM   3003  N   ILE E  31      97.050  98.660  73.320  1.00  0.00           N
ATOM   3004  HN  ILE E  31      96.960  98.960  72.370  1.00  0.00           H
ATOM   3005  CA  ILE E  31      95.810  98.670  74.060  1.00  0.00           C
ATOM   3006  HA  ILE E  31      95.990  98.410  75.100  1.00  0.00           H
ATOM   3007  CB  ILE E  31      95.090 100.020  74.010  1.00  0.00           C
ATOM   3008  HB  ILE E  31      94.740 100.210  72.960  1.00  0.00           H
ATOM   3009  CG2 ILE E  31      93.840  99.990  74.920  1.00  0.00           C
ATOM   3010 HG21 ILE E  31      93.370 100.990  74.960  1.00  0.00           H
ATOM   3011 HG22 ILE E  31      93.070  99.280  74.530  1.00  0.00           H
ATOM   3012 HG23 ILE E  31      94.100  99.690  75.950  1.00  0.00           H
ATOM   3013  CG1 ILE E  31      96.010 101.210  74.380  1.00  0.00           C
ATOM   3014 HG11 ILE E  31      95.420 102.140  74.290  1.00  0.00           H
ATOM   3015 HG12 ILE E  31      96.820 101.270  73.620  1.00  0.00           H
ATOM   3016  CD  ILE E  31      96.630 101.140  75.780  1.00  0.00           C
ATOM   3017  HD1 ILE E  31      97.320 101.990  75.940  1.00  0.00           H
ATOM   3018  HD2 ILE E  31      95.840 101.200  76.550  1.00  0.00           H
ATOM   3019  HD3 ILE E  31      97.210 100.200  75.920  1.00  0.00           H
ATOM   3020  C   ILE E  31      94.930  97.590  73.440  1.00  0.00           C
ATOM   3021  O   ILE E  31      94.770  97.530  72.220  1.00  0.00           O
ATOM   3022  N   ILE E  32      94.390  96.670  74.260  1.00  0.00           N
ATOM   3023  HN  ILE E  32      94.530  96.720  75.250  1.00  0.00           H
ATOM   3024  CA  ILE E  32      93.690  95.510  73.730  1.00  0.00           C
ATOM   3025  HA  ILE E  32      93.470  95.670  72.690  1.00  0.00           H
ATOM   3026  CB  ILE E  32      94.490  94.210  73.830  1.00  0.00           C
ATOM   3027  HB  ILE E  32      94.410  93.790  74.860  1.00  0.00           H
ATOM   3028  CG2 ILE E  32      93.890  93.200  72.830  1.00  0.00           C
ATOM   3029 HG21 ILE E  32      94.400  92.220  72.920  1.00  0.00           H
ATOM   3030 HG22 ILE E  32      92.810  93.040  73.020  1.00  0.00           H
ATOM   3031 HG23 ILE E  32      94.020  93.560  71.790  1.00  0.00           H
ATOM   3032  CG1 ILE E  32      96.000  94.450  73.570  1.00  0.00           C
ATOM   3033 HG11 ILE E  32      96.410  95.150  74.330  1.00  0.00           H
ATOM   3034 HG12 ILE E  32      96.130  94.920  72.570  1.00  0.00           H
ATOM   3035  CD  ILE E  32      96.850  93.170  73.640  1.00  0.00           C
ATOM   3036  HD1 ILE E  32      97.930  93.430  73.600  1.00  0.00           H
ATOM   3037  HD2 ILE E  32      96.660  92.630  74.590  1.00  0.00           H
ATOM   3038  HD3 ILE E  32      96.620  92.490  72.800  1.00  0.00           H
ATOM   3039  C   ILE E  32      92.340  95.380  74.430  1.00  0.00           C
ATOM   3040  O   ILE E  32      92.250  95.290  75.650  1.00  0.00           O
ATOM   3041  N   GLY E  33      91.230  95.400  73.670  1.00  0.00           N
ATOM   3042  HN  GLY E  33      91.310  95.400  72.670  1.00  0.00           H
ATOM   3043  CA  GLY E  33      89.900  95.430  74.270  1.00  0.00           C
ATOM   3044  HA1 GLY E  33      89.920  95.950  75.220  1.00  0.00           H
ATOM   3045  HA2 GLY E  33      89.260  95.910  73.550  1.00  0.00           H
ATOM   3046  C   GLY E  33      89.300  94.080  74.500  1.00  0.00           C
ATOM   3047  O   GLY E  33      88.720  93.830  75.550  1.00  0.00           O
ATOM   3048  N   LEU E  34      89.420  93.190  73.510  1.00  0.00           N
ATOM   3049  HN  LEU E  34      89.930  93.410  72.680  1.00  0.00           H
ATOM   3050  CA  LEU E  34      88.830  91.870  73.580  1.00  0.00           C
ATOM   3051  HA  LEU E  34      88.780  91.540  74.610  1.00  0.00           H
ATOM   3052  CB  LEU E  34      87.400  91.920  72.970  1.00  0.00           C
ATOM   3053  HB1 LEU E  34      87.440  92.200  71.900  1.00  0.00           H
ATOM   3054  HB2 LEU E  34      86.870  92.750  73.510  1.00  0.00           H
ATOM   3055  CG  LEU E  34      86.530  90.660  73.130  1.00  0.00           C
ATOM   3056  HG  LEU E  34      86.810  90.140  74.070  1.00  0.00           H
ATOM   3057  CD1 LEU E  34      85.050  91.060  73.230  1.00  0.00           C
ATOM   3058 HD11 LEU E  34      84.410  90.170  73.350  1.00  0.00           H
ATOM   3059 HD12 LEU E  34      84.880  91.730  74.100  1.00  0.00           H
ATOM   3060 HD13 LEU E  34      84.730  91.590  72.310  1.00  0.00           H
ATOM   3061  CD2 LEU E  34      86.700  89.690  71.960  1.00  0.00           C
ATOM   3062 HD21 LEU E  34      86.080  88.780  72.130  1.00  0.00           H
ATOM   3063 HD22 LEU E  34      86.370  90.170  71.010  1.00  0.00           H
ATOM   3064 HD23 LEU E  34      87.760  89.370  71.840  1.00  0.00           H
ATOM   3065  C   LEU E  34      89.740  90.920  72.830  1.00  0.00           C
ATOM   3066  O   LEU E  34      89.910  91.020  71.620  1.00  0.00           O
ATOM   3067  N   MET E  35      90.400  90.000  73.550  1.00  0.00           N
ATOM   3068  HN  MET E  35      90.280  89.950  74.540  1.00  0.00           H
ATOM   3069  CA  MET E  35      91.440  89.180  72.970  1.00  0.00           C
ATOM   3070  HA  MET E  35      91.480  89.290  71.900  1.00  0.00           H
ATOM   3071  CB  MET E  35      92.790  89.620  73.580  1.00  0.00           C
ATOM   3072  HB1 MET E  35      92.770  89.430  74.670  1.00  0.00           H
ATOM   3073  HB2 MET E  35      92.850  90.720  73.460  1.00  0.00           H
ATOM   3074  CG  MET E  35      94.030  88.980  72.930  1.00  0.00           C
ATOM   3075  HG1 MET E  35      94.000  89.190  71.840  1.00  0.00           H
ATOM   3076  HG2 MET E  35      93.970  87.880  73.050  1.00  0.00           H
ATOM   3077  SD  MET E  35      95.600  89.590  73.610  1.00  0.00           S
ATOM   3078  CE  MET E  35      95.420  88.740  75.200  1.00  0.00           C
ATOM   3079  HE1 MET E  35      96.360  88.780  75.790  1.00  0.00           H
ATOM   3080  HE2 MET E  35      94.620  89.200  75.810  1.00  0.00           H
ATOM   3081  HE3 MET E  35      95.170  87.660  75.060  1.00  0.00           H
ATOM   3082  C   MET E  35      91.200  87.720  73.270  1.00  0.00           C
ATOM   3083  O   MET E  35      91.210  87.300  74.430  1.00  0.00           O
ATOM   3084  N   VAL E  36      90.980  86.900  72.230  1.00  0.00           N
ATOM   3085  HN  VAL E  36      90.930  87.260  71.290  1.00  0.00           H
ATOM   3086  CA  VAL E  36      90.640  85.490  72.350  1.00  0.00           C
ATOM   3087  HA  VAL E  36      90.530  85.230  73.390  1.00  0.00           H
ATOM   3088  CB  VAL E  36      89.300  85.200  71.650  1.00  0.00           C
ATOM   3089  HB  VAL E  36      89.400  85.320  70.550  1.00  0.00           H
ATOM   3090  CG1 VAL E  36      88.800  83.780  71.980  1.00  0.00           C
ATOM   3091 HG11 VAL E  36      87.810  83.610  71.510  1.00  0.00           H
ATOM   3092 HG12 VAL E  36      89.500  83.000  71.610  1.00  0.00           H
ATOM   3093 HG13 VAL E  36      88.680  83.670  73.080  1.00  0.00           H
ATOM   3094  CG2 VAL E  36      88.240  86.220  72.130  1.00  0.00           C
ATOM   3095 HG21 VAL E  36      87.240  85.940  71.740  1.00  0.00           H
ATOM   3096 HG22 VAL E  36      88.200  86.240  73.240  1.00  0.00           H
ATOM   3097 HG23 VAL E  36      88.470  87.240  71.760  1.00  0.00           H
ATOM   3098  C   VAL E  36      91.790  84.660  71.770  1.00  0.00           C
ATOM   3099  O   VAL E  36      91.650  83.960  70.760  1.00  0.00           O
ATOM   3100  N   GLY E  37      92.990  84.740  72.390  1.00  0.00           N
ATOM   3101  HN  GLY E  37      93.050  85.260  73.240  1.00  0.00           H
ATOM   3102  CA  GLY E  37      94.210  84.100  71.890  1.00  0.00           C
ATOM   3103  HA1 GLY E  37      94.610  83.530  72.710  1.00  0.00           H
ATOM   3104  HA2 GLY E  37      93.990  83.490  71.020  1.00  0.00           H
ATOM   3105  C   GLY E  37      95.270  85.100  71.480  1.00  0.00           C
ATOM   3106  O   GLY E  37      95.490  86.110  72.130  1.00  0.00           O
ATOM   3107  N   GLY E  38      96.010  84.800  70.390  1.00  0.00           N
ATOM   3108  HN  GLY E  38      95.820  83.960  69.870  1.00  0.00           H
ATOM   3109  CA  GLY E  38      97.120  85.620  69.900  1.00  0.00           C
ATOM   3110  HA1 GLY E  38      97.360  85.250  68.910  1.00  0.00           H
ATOM   3111  HA2 GLY E  38      96.810  86.650  69.890  1.00  0.00           H
ATOM   3112  C   GLY E  38      98.400  85.550  70.720  1.00  0.00           C
ATOM   3113  O   GLY E  38      98.530  84.730  71.630  1.00  0.00           O
ATOM   3114  N   VAL E  39      99.390  86.390  70.360  1.00  0.00           N
ATOM   3115  HN  VAL E  39      99.260  86.960  69.540  1.00  0.00           H
ATOM   3116  CA  VAL E  39     100.630  86.590  71.110  1.00  0.00           C
ATOM   3117  HA  VAL E  39     100.450  86.370  72.150  1.00  0.00           H
ATOM   3118  CB  VAL E  39     101.820  85.760  70.590  1.00  0.00           C
ATOM   3119  HB  VAL E  39     102.020  86.010  69.520  1.00  0.00           H
ATOM   3120  CG1 VAL E  39     103.090  86.050  71.420  1.00  0.00           C
ATOM   3121 HG11 VAL E  39     103.890  85.330  71.140  1.00  0.00           H
ATOM   3122 HG12 VAL E  39     103.480  87.070  71.250  1.00  0.00           H
ATOM   3123 HG13 VAL E  39     102.900  85.930  72.510  1.00  0.00           H
ATOM   3124  CG2 VAL E  39     101.500  84.250  70.650  1.00  0.00           C
ATOM   3125 HG21 VAL E  39     102.410  83.660  70.380  1.00  0.00           H
ATOM   3126 HG22 VAL E  39     101.170  83.950  71.660  1.00  0.00           H
ATOM   3127 HG23 VAL E  39     100.700  84.000  69.920  1.00  0.00           H
ATOM   3128  C   VAL E  39     101.010  88.070  70.990  1.00  0.00           C
ATOM   3129  O   VAL E  39     100.990  88.630  69.900  1.00  0.00           O
ATOM   3130  N   VAL E  40     101.370  88.760  72.100  1.00  0.00           N
ATOM   3131  HN  VAL E  40     101.330  88.300  73.000  1.00  0.00           H
ATOM   3132  CA  VAL E  40     101.790  90.160  72.090  1.00  0.00           C
ATOM   3133  HA  VAL E  40     101.980  90.480  71.070  1.00  0.00           H
ATOM   3134  CB  VAL E  40     100.710  91.080  72.670  1.00  0.00           C
ATOM   3135  HB  VAL E  40     100.430  90.720  73.690  1.00  0.00           H
ATOM   3136  CG1 VAL E  40     101.180  92.550  72.780  1.00  0.00           C
ATOM   3137 HG11 VAL E  40     100.350  93.200  73.120  1.00  0.00           H
ATOM   3138 HG12 VAL E  40     102.000  92.660  73.510  1.00  0.00           H
ATOM   3139 HG13 VAL E  40     101.530  92.930  71.790  1.00  0.00           H
ATOM   3140  CG2 VAL E  40      99.450  91.010  71.780  1.00  0.00           C
ATOM   3141 HG21 VAL E  40      98.670  91.700  72.160  1.00  0.00           H
ATOM   3142 HG22 VAL E  40      99.690  91.290  70.730  1.00  0.00           H
ATOM   3143 HG23 VAL E  40      99.020  89.980  71.780  1.00  0.00           H
ATOM   3144  C   VAL E  40     103.100  90.350  72.850  1.00  0.00           C
ATOM   3145  O   VAL E  40     103.220  89.920  74.000  1.00  0.00           O
ATOM   3146  N   ILE E  41     104.110  91.020  72.250  1.00  0.00           N
ATOM   3147  HN  ILE E  41     104.030  91.350  71.310  1.00  0.00           H
ATOM   3148  CA  ILE E  41     105.370  91.360  72.910  1.00  0.00           C
ATOM   3149  HA  ILE E  41     105.340  91.020  73.940  1.00  0.00           H
ATOM   3150  CB  ILE E  41     106.620  90.780  72.240  1.00  0.00           C
ATOM   3151  HB  ILE E  41     106.820  91.330  71.280  1.00  0.00           H
ATOM   3152  CG2 ILE E  41     107.840  90.990  73.180  1.00  0.00           C
ATOM   3153 HG21 ILE E  41     108.780  90.690  72.680  1.00  0.00           H
ATOM   3154 HG22 ILE E  41     107.950  92.040  73.500  1.00  0.00           H
ATOM   3155 HG23 ILE E  41     107.720  90.360  74.090  1.00  0.00           H
ATOM   3156  CG1 ILE E  41     106.460  89.290  71.840  1.00  0.00           C
ATOM   3157 HG11 ILE E  41     105.580  89.170  71.180  1.00  0.00           H
ATOM   3158 HG12 ILE E  41     106.270  88.690  72.760  1.00  0.00           H
ATOM   3159  CD  ILE E  41     107.690  88.750  71.100  1.00  0.00           C
ATOM   3160  HD1 ILE E  41     107.510  87.710  70.750  1.00  0.00           H
ATOM   3161  HD2 ILE E  41     107.930  89.380  70.220  1.00  0.00           H
ATOM   3162  HD3 ILE E  41     108.580  88.720  71.760  1.00  0.00           H
ATOM   3163  C   ILE E  41     105.520  92.870  72.930  1.00  0.00           C
ATOM   3164  O   ILE E  41     105.690  93.520  71.900  1.00  0.00           O
ATOM   3165  N   ALA E  42     105.490  93.500  74.120  1.00  0.00           N
ATOM   3166  HN  ALA E  42     105.390  93.000  74.980  1.00  0.00           H
ATOM   3167  CA  ALA E  42     105.490  94.950  74.220  1.00  0.00           C
ATOM   3168  HA  ALA E  42     105.970  95.380  73.350  1.00  0.00           H
ATOM   3169  CB  ALA E  42     104.040  95.460  74.290  1.00  0.00           C
ATOM   3170  HB1 ALA E  42     103.490  95.170  73.370  1.00  0.00           H
ATOM   3171  HB2 ALA E  42     103.510  95.000  75.150  1.00  0.00           H
ATOM   3172  HB3 ALA E  42     104.000  96.560  74.390  1.00  0.00           H
ATOM   3173  C   ALA E  42     106.310  95.410  75.410  1.00  0.00           C
ATOM   3174  O   ALA E  42     106.740  94.620  76.250  1.00  0.00           O
ATOM   3175  N   NME E  43     106.610  96.720  75.480  1.00  0.00           N
ATOM   3176  HN  NME E  43     106.220  97.370  74.820  1.00  0.00           H
ATOM   3177  CH3 NME E  43     107.420  97.290  76.530  1.00  0.00           C
ATOM   3178 HH31 NME E  43     108.220  96.590  76.870  1.00  0.00           H
ATOM   3179 HH32 NME E  43     107.910  98.220  76.160  1.00  0.00           H
ATOM   3180 HH33 NME E  43     106.790  97.570  77.400  1.00  0.00           H
ATOM   3181  CH3 ACE F   0     137.140  95.440  89.560  1.00  0.00           C
ATOM   3182 HH31 ACE F   0     137.260  94.360  89.760  1.00  0.00           H
ATOM   3183 HH32 ACE F   0     138.150  95.910  89.520  1.00  0.00           H
ATOM   3184 HH33 ACE F   0     136.570  95.890  90.410  1.00  0.00           H
ATOM   3185  C   ACE F   0     136.410  95.670  88.300  1.00  0.00           C
ATOM   3186  O   ACE F   0     136.090  96.810  87.970  1.00  0.00           O
ATOM   3187  N   ASP F   1     136.140  94.580  87.570  1.00  0.00           N
ATOM   3188  HN  ASP F   1     136.490  93.700  87.880  1.00  0.00           H
ATOM   3189  CA  ASP F   1     135.320  94.530  86.370  1.00  0.00           C
ATOM   3190  HA  ASP F   1     135.750  95.230  85.670  1.00  0.00           H
ATOM   3191  CB  ASP F   1     135.500  93.100  85.750  1.00  0.00           C
ATOM   3192  HB1 ASP F   1     135.140  92.330  86.450  1.00  0.00           H
ATOM   3193  HB2 ASP F   1     136.590  92.920  85.600  1.00  0.00           H
ATOM   3194  CG  ASP F   1     134.840  92.870  84.410  1.00  0.00           C
ATOM   3195  OD1 ASP F   1     134.630  93.860  83.650  1.00  0.00           O
ATOM   3196  OD2 ASP F   1     134.560  91.700  84.070  1.00  0.00           O
ATOM   3197  C   ASP F   1     133.850  94.990  86.580  1.00  0.00           C
ATOM   3198  O   ASP F   1     133.410  95.340  87.670  1.00  0.00           O
ATOM   3199  N   ALA F   2     133.060  95.030  85.490  1.00  0.00           N
ATOM   3200  HN  ALA F   2     133.460  94.700  84.630  1.00  0.00           H
ATOM   3201  CA  ALA F   2     131.670  95.450  85.480  1.00  0.00           C
ATOM   3202  HA  ALA F   2     131.270  95.410  86.480  1.00  0.00           H
ATOM   3203  CB  ALA F   2     131.540  96.880  84.910  1.00  0.00           C
ATOM   3204  HB1 ALA F   2     132.170  97.570  85.510  1.00  0.00           H
ATOM   3205  HB2 ALA F   2     131.890  96.920  83.860  1.00  0.00           H
ATOM   3206  HB3 ALA F   2     130.490  97.230  84.950  1.00  0.00           H
ATOM   3207  C   ALA F   2     130.850  94.490  84.630  1.00  0.00           C
ATOM   3208  O   ALA F   2     130.140  94.890  83.710  1.00  0.00           O
ATOM   3209  N   GLU F   3     130.950  93.180  84.930  1.00  0.00           N
ATOM   3210  HN  GLU F   3     131.590  92.870  85.630  1.00  0.00           H
ATOM   3211  CA  GLU F   3     130.180  92.110  84.310  1.00  0.00           C
ATOM   3212  HA  GLU F   3     130.310  92.200  83.240  1.00  0.00           H
ATOM   3213  CB  GLU F   3     130.720  90.730  84.770  1.00  0.00           C
ATOM   3214  HB1 GLU F   3     130.090  90.280  85.570  1.00  0.00           H
ATOM   3215  HB2 GLU F   3     131.730  90.890  85.210  1.00  0.00           H
ATOM   3216  CG  GLU F   3     130.900  89.710  83.610  1.00  0.00           C
ATOM   3217  HG1 GLU F   3     131.240  88.730  84.000  1.00  0.00           H
ATOM   3218  HG2 GLU F   3     131.650  90.090  82.890  1.00  0.00           H
ATOM   3219  CD  GLU F   3     129.590  89.490  82.880  1.00  0.00           C
ATOM   3220  OE1 GLU F   3     129.460  89.960  81.720  1.00  0.00           O
ATOM   3221  OE2 GLU F   3     128.660  88.910  83.490  1.00  0.00           O
ATOM   3222  C   GLU F   3     128.670  92.230  84.600  1.00  0.00           C
ATOM   3223  O   GLU F   3     128.260  92.640  85.690  1.00  0.00           O
ATOM   3224  N   PHE F   4     127.820  91.850  83.620  1.00  0.00           N
ATOM   3225  HN  PHE F   4     128.210  91.440  82.790  1.00  0.00           H
ATOM   3226  CA  PHE F   4     126.370  91.900  83.720  1.00  0.00           C
ATOM   3227  HA  PHE F   4     126.110  91.610  84.730  1.00  0.00           H
ATOM   3228  CB  PHE F   4     125.780  93.310  83.400  1.00  0.00           C
ATOM   3229  HB1 PHE F   4     124.680  93.280  83.300  1.00  0.00           H
ATOM   3230  HB2 PHE F   4     126.210  93.690  82.450  1.00  0.00           H
ATOM   3231  CG  PHE F   4     126.050  94.300  84.500  1.00  0.00           C
ATOM   3232  CD1 PHE F   4     127.010  95.310  84.340  1.00  0.00           C
ATOM   3233  HD1 PHE F   4     127.600  95.350  83.440  1.00  0.00           H
ATOM   3234  CE1 PHE F   4     127.240  96.230  85.370  1.00  0.00           C
ATOM   3235  HE1 PHE F   4     128.020  96.970  85.250  1.00  0.00           H
ATOM   3236  CZ  PHE F   4     126.490  96.180  86.550  1.00  0.00           C
ATOM   3237  HZ  PHE F   4     126.670  96.880  87.340  1.00  0.00           H
ATOM   3238  CD2 PHE F   4     125.300  94.250  85.690  1.00  0.00           C
ATOM   3239  HD2 PHE F   4     124.570  93.470  85.810  1.00  0.00           H
ATOM   3240  CE2 PHE F   4     125.510  95.180  86.700  1.00  0.00           C
ATOM   3241  HE2 PHE F   4     124.930  95.140  87.620  1.00  0.00           H
ATOM   3242  C   PHE F   4     125.680  90.870  82.820  1.00  0.00           C
ATOM   3243  O   PHE F   4     124.740  91.190  82.090  1.00  0.00           O
ATOM   3244  N   ARG F   5     126.080  89.590  82.850  1.00  0.00           N
ATOM   3245  HN  ARG F   5     126.980  89.330  83.260  1.00  0.00           H
ATOM   3246  CA  ARG F   5     125.320  88.500  82.260  1.00  0.00           C
ATOM   3247  HA  ARG F   5     125.040  88.810  81.260  1.00  0.00           H
ATOM   3248  CB  ARG F   5     126.150  87.200  82.090  1.00  0.00           C
ATOM   3249  HB1 ARG F   5     125.450  86.350  81.940  1.00  0.00           H
ATOM   3250  HB2 ARG F   5     126.690  86.990  83.040  1.00  0.00           H
ATOM   3251  CG  ARG F   5     127.130  87.220  80.900  1.00  0.00           C
ATOM   3252  HG1 ARG F   5     128.080  87.680  81.240  1.00  0.00           H
ATOM   3253  HG2 ARG F   5     126.730  87.880  80.090  1.00  0.00           H
ATOM   3254  CD  ARG F   5     127.420  85.830  80.320  1.00  0.00           C
ATOM   3255  HD1 ARG F   5     127.730  85.150  81.140  1.00  0.00           H
ATOM   3256  HD2 ARG F   5     128.240  85.890  79.570  1.00  0.00           H
ATOM   3257  NE  ARG F   5     126.160  85.360  79.640  1.00  0.00           N
ATOM   3258  HE  ARG F   5     125.750  85.980  78.950  1.00  0.00           H
ATOM   3259  CZ  ARG F   5     125.350  84.430  80.120  1.00  0.00           C
ATOM   3260  NH1 ARG F   5     125.720  83.500  80.960  1.00  0.00           N
ATOM   3261 HH11 ARG F   5     126.700  83.300  81.020  1.00  0.00           H
ATOM   3262 HH12 ARG F   5     125.020  82.840  81.280  1.00  0.00           H
ATOM   3263  NH2 ARG F   5     124.090  84.400  79.730  1.00  0.00           N
ATOM   3264 HH21 ARG F   5     123.670  85.230  79.320  1.00  0.00           H
ATOM   3265 HH22 ARG F   5     123.510  83.760  80.250  1.00  0.00           H
ATOM   3266  C   ARG F   5     124.010  88.160  82.970  1.00  0.00           C
ATOM   3267  O   ARG F   5     123.880  87.160  83.670  1.00  0.00           O
ATOM   3268  N   HIS F   6     122.970  88.990  82.780  1.00  0.00           N
ATOM   3269  HN  HIS F   6     123.110  89.830  82.250  1.00  0.00           H
ATOM   3270  CA  HIS F   6     121.630  88.680  83.230  1.00  0.00           C
ATOM   3271  HA  HIS F   6     121.610  87.780  83.820  1.00  0.00           H
ATOM   3272  CB  HIS F   6     121.010  89.840  84.050  1.00  0.00           C
ATOM   3273  HB1 HIS F   6     119.950  89.600  84.280  1.00  0.00           H
ATOM   3274  HB2 HIS F   6     121.020  90.780  83.450  1.00  0.00           H
ATOM   3275  ND1 HIS F   6     121.060  90.910  86.310  1.00  0.00           N
ATOM   3276  CG  HIS F   6     121.700  90.130  85.360  1.00  0.00           C
ATOM   3277  CE1 HIS F   6     121.870  90.910  87.360  1.00  0.00           C
ATOM   3278  HE1 HIS F   6     121.680  91.420  88.310  1.00  0.00           H
ATOM   3279  NE2 HIS F   6     122.990  90.190  87.130  1.00  0.00           N
ATOM   3280  HE2 HIS F   6     123.730  89.980  87.770  1.00  0.00           H
ATOM   3281  CD2 HIS F   6     122.890  89.680  85.850  1.00  0.00           C
ATOM   3282  HD2 HIS F   6     123.650  89.040  85.430  1.00  0.00           H
ATOM   3283  C   HIS F   6     120.790  88.410  81.990  1.00  0.00           C
ATOM   3284  O   HIS F   6     120.410  89.340  81.280  1.00  0.00           O
ATOM   3285  N   ASP F   7     120.480  87.140  81.720  1.00  0.00           N
ATOM   3286  HN  ASP F   7     120.730  86.400  82.350  1.00  0.00           H
ATOM   3287  CA  ASP F   7     119.800  86.700  80.510  1.00  0.00           C
ATOM   3288  HA  ASP F   7     119.400  87.560  79.980  1.00  0.00           H
ATOM   3289  CB  ASP F   7     120.750  85.900  79.580  1.00  0.00           C
ATOM   3290  HB1 ASP F   7     120.170  85.290  78.850  1.00  0.00           H
ATOM   3291  HB2 ASP F   7     121.380  85.220  80.180  1.00  0.00           H
ATOM   3292  CG  ASP F   7     121.620  86.820  78.750  1.00  0.00           C
ATOM   3293  OD1 ASP F   7     122.860  86.640  78.750  1.00  0.00           O
ATOM   3294  OD2 ASP F   7     121.050  87.680  78.020  1.00  0.00           O
ATOM   3295  C   ASP F   7     118.600  85.850  80.890  1.00  0.00           C
ATOM   3296  O   ASP F   7     118.660  84.980  81.760  1.00  0.00           O
ATOM   3297  N   SER F   8     117.450  86.110  80.240  1.00  0.00           N
ATOM   3298  HN  SER F   8     117.400  86.830  79.550  1.00  0.00           H
ATOM   3299  CA  SER F   8     116.220  85.400  80.540  1.00  0.00           C
ATOM   3300  HA  SER F   8     116.400  84.610  81.250  1.00  0.00           H
ATOM   3301  CB  SER F   8     115.120  86.320  81.120  1.00  0.00           C
ATOM   3302  HB1 SER F   8     114.170  85.760  81.200  1.00  0.00           H
ATOM   3303  HB2 SER F   8     114.950  87.190  80.430  1.00  0.00           H
ATOM   3304  OG  SER F   8     115.460  86.810  82.410  1.00  0.00           O
ATOM   3305  HG1 SER F   8     115.740  86.030  82.930  1.00  0.00           H
ATOM   3306  C   SER F   8     115.650  84.700  79.330  1.00  0.00           C
ATOM   3307  O   SER F   8     115.210  85.330  78.370  1.00  0.00           O
ATOM   3308  N   GLY F   9     115.600  83.350  79.360  1.00  0.00           N
ATOM   3309  HN  GLY F   9     115.960  82.870  80.170  1.00  0.00           H
ATOM   3310  CA  GLY F   9     114.840  82.550  78.420  1.00  0.00           C
ATOM   3311  HA1 GLY F   9     114.840  83.010  77.440  1.00  0.00           H
ATOM   3312  HA2 GLY F   9     115.270  81.560  78.420  1.00  0.00           H
ATOM   3313  C   GLY F   9     113.420  82.390  78.900  1.00  0.00           C
ATOM   3314  O   GLY F   9     113.180  81.970  80.020  1.00  0.00           O
ATOM   3315  N   TYR F  10     112.440  82.730  78.050  1.00  0.00           N
ATOM   3316  HN  TYR F  10     112.670  83.110  77.150  1.00  0.00           H
ATOM   3317  CA  TYR F  10     111.040  82.500  78.310  1.00  0.00           C
ATOM   3318  HA  TYR F  10     110.930  81.810  79.140  1.00  0.00           H
ATOM   3319  CB  TYR F  10     110.250  83.810  78.620  1.00  0.00           C
ATOM   3320  HB1 TYR F  10     109.170  83.690  78.390  1.00  0.00           H
ATOM   3321  HB2 TYR F  10     110.640  84.640  77.980  1.00  0.00           H
ATOM   3322  CG  TYR F  10     110.350  84.240  80.060  1.00  0.00           C
ATOM   3323  CD1 TYR F  10     109.230  84.080  80.900  1.00  0.00           C
ATOM   3324  HD1 TYR F  10     108.340  83.600  80.520  1.00  0.00           H
ATOM   3325  CE1 TYR F  10     109.240  84.560  82.210  1.00  0.00           C
ATOM   3326  HE1 TYR F  10     108.370  84.420  82.840  1.00  0.00           H
ATOM   3327  CZ  TYR F  10     110.370  85.190  82.710  1.00  0.00           C
ATOM   3328  OH  TYR F  10     110.380  85.690  84.030  1.00  0.00           O
ATOM   3329  HH  TYR F  10     111.290  85.630  84.350  1.00  0.00           H
ATOM   3330  CD2 TYR F  10     111.490  84.870  80.580  1.00  0.00           C
ATOM   3331  HD2 TYR F  10     112.360  85.000  79.950  1.00  0.00           H
ATOM   3332  CE2 TYR F  10     111.510  85.340  81.910  1.00  0.00           C
ATOM   3333  HE2 TYR F  10     112.380  85.830  82.310  1.00  0.00           H
ATOM   3334  C   TYR F  10     110.410  81.810  77.110  1.00  0.00           C
ATOM   3335  O   TYR F  10     110.330  82.390  76.030  1.00  0.00           O
ATOM   3336  N   GLU F  11     109.910  80.580  77.290  1.00  0.00           N
ATOM   3337  HN  GLU F  11     110.000  80.110  78.180  1.00  0.00           H
ATOM   3338  CA  GLU F  11     109.170  79.850  76.270  1.00  0.00           C
ATOM   3339  HA  GLU F  11     109.230  80.410  75.350  1.00  0.00           H
ATOM   3340  CB  GLU F  11     109.780  78.460  75.960  1.00  0.00           C
ATOM   3341  HB1 GLU F  11     109.000  77.680  75.790  1.00  0.00           H
ATOM   3342  HB2 GLU F  11     110.350  78.130  76.850  1.00  0.00           H
ATOM   3343  CG  GLU F  11     110.710  78.510  74.720  1.00  0.00           C
ATOM   3344  HG1 GLU F  11     111.240  77.550  74.600  1.00  0.00           H
ATOM   3345  HG2 GLU F  11     111.450  79.320  74.880  1.00  0.00           H
ATOM   3346  CD  GLU F  11     109.970  78.800  73.430  1.00  0.00           C
ATOM   3347  OE1 GLU F  11     108.720  78.660  73.350  1.00  0.00           O
ATOM   3348  OE2 GLU F  11     110.650  79.150  72.420  1.00  0.00           O
ATOM   3349  C   GLU F  11     107.690  79.780  76.550  1.00  0.00           C
ATOM   3350  O   GLU F  11     107.230  79.930  77.680  1.00  0.00           O
ATOM   3351  N   VAL F  12     106.900  79.630  75.470  1.00  0.00           N
ATOM   3352  HN  VAL F  12     107.350  79.400  74.600  1.00  0.00           H
ATOM   3353  CA  VAL F  12     105.480  79.930  75.460  1.00  0.00           C
ATOM   3354  HA  VAL F  12     105.050  79.570  76.390  1.00  0.00           H
ATOM   3355  CB  VAL F  12     105.160  81.440  75.330  1.00  0.00           C
ATOM   3356  HB  VAL F  12     104.080  81.570  75.060  1.00  0.00           H
ATOM   3357  CG1 VAL F  12     105.320  82.150  76.690  1.00  0.00           C
ATOM   3358 HG11 VAL F  12     105.010  83.210  76.630  1.00  0.00           H
ATOM   3359 HG12 VAL F  12     104.710  81.650  77.470  1.00  0.00           H
ATOM   3360 HG13 VAL F  12     106.380  82.140  77.030  1.00  0.00           H
ATOM   3361  CG2 VAL F  12     106.020  82.110  74.240  1.00  0.00           C
ATOM   3362 HG21 VAL F  12     105.770  83.180  74.140  1.00  0.00           H
ATOM   3363 HG22 VAL F  12     107.100  82.030  74.470  1.00  0.00           H
ATOM   3364 HG23 VAL F  12     105.860  81.630  73.250  1.00  0.00           H
ATOM   3365  C   VAL F  12     104.780  79.150  74.360  1.00  0.00           C
ATOM   3366  O   VAL F  12     104.220  79.690  73.400  1.00  0.00           O
ATOM   3367  N   HIS F  13     104.780  77.810  74.460  1.00  0.00           N
ATOM   3368  HN  HIS F  13     105.150  77.360  75.280  1.00  0.00           H
ATOM   3369  CA  HIS F  13     104.280  76.930  73.410  1.00  0.00           C
ATOM   3370  HA  HIS F  13     103.690  77.500  72.710  1.00  0.00           H
ATOM   3371  CB  HIS F  13     105.440  76.250  72.640  1.00  0.00           C
ATOM   3372  HB1 HIS F  13     106.120  77.040  72.260  1.00  0.00           H
ATOM   3373  HB2 HIS F  13     105.060  75.690  71.770  1.00  0.00           H
ATOM   3374  ND1 HIS F  13     106.300  73.970  73.330  1.00  0.00           N
ATOM   3375  CG  HIS F  13     106.270  75.350  73.510  1.00  0.00           C
ATOM   3376  CE1 HIS F  13     107.120  73.530  74.270  1.00  0.00           C
ATOM   3377  HE1 HIS F  13     107.360  72.480  74.490  1.00  0.00           H
ATOM   3378  NE2 HIS F  13     107.620  74.540  75.010  1.00  0.00           N
ATOM   3379  HE2 HIS F  13     108.210  74.470  75.840  1.00  0.00           H
ATOM   3380  CD2 HIS F  13     107.090  75.700  74.530  1.00  0.00           C
ATOM   3381  HD2 HIS F  13     107.300  76.680  74.950  1.00  0.00           H
ATOM   3382  C   HIS F  13     103.360  75.900  74.030  1.00  0.00           C
ATOM   3383  O   HIS F  13     103.300  75.740  75.240  1.00  0.00           O
ATOM   3384  N   HIS F  14     102.540  75.210  73.220  1.00  0.00           N
ATOM   3385  HN  HIS F  14     102.550  75.360  72.230  1.00  0.00           H
ATOM   3386  CA  HIS F  14     101.650  74.180  73.700  1.00  0.00           C
ATOM   3387  HA  HIS F  14     101.250  73.770  72.790  1.00  0.00           H
ATOM   3388  CB  HIS F  14     102.320  72.960  74.410  1.00  0.00           C
ATOM   3389  HB1 HIS F  14     101.590  72.380  75.010  1.00  0.00           H
ATOM   3390  HB2 HIS F  14     103.110  73.310  75.090  1.00  0.00           H
ATOM   3391  ND1 HIS F  14     102.120  71.160  72.660  1.00  0.00           N
ATOM   3392  CG  HIS F  14     102.920  71.910  73.510  1.00  0.00           C
ATOM   3393  CE1 HIS F  14     102.900  70.190  72.230  1.00  0.00           C
ATOM   3394  HE1 HIS F  14     102.610  69.380  71.550  1.00  0.00           H
ATOM   3395  NE2 HIS F  14     104.140  70.260  72.760  1.00  0.00           N
ATOM   3396  HE2 HIS F  14     104.920  69.670  72.560  1.00  0.00           H
ATOM   3397  CD2 HIS F  14     104.160  71.370  73.590  1.00  0.00           C
ATOM   3398  HD2 HIS F  14     105.010  71.660  74.190  1.00  0.00           H
ATOM   3399  C   HIS F  14     100.400  74.670  74.460  1.00  0.00           C
ATOM   3400  O   HIS F  14      99.730  73.900  75.150  1.00  0.00           O
ATOM   3401  N   GLN F  15     100.020  75.950  74.330  1.00  0.00           N
ATOM   3402  HN  GLN F  15     100.580  76.600  73.830  1.00  0.00           H
ATOM   3403  CA  GLN F  15      98.770  76.460  74.880  1.00  0.00           C
ATOM   3404  HA  GLN F  15      98.560  75.940  75.800  1.00  0.00           H
ATOM   3405  CB  GLN F  15      98.860  77.990  75.170  1.00  0.00           C
ATOM   3406  HB1 GLN F  15      98.970  78.530  74.200  1.00  0.00           H
ATOM   3407  HB2 GLN F  15      99.800  78.170  75.750  1.00  0.00           H
ATOM   3408  CG  GLN F  15      97.670  78.560  75.980  1.00  0.00           C
ATOM   3409  HG1 GLN F  15      97.720  78.210  77.030  1.00  0.00           H
ATOM   3410  HG2 GLN F  15      96.700  78.210  75.560  1.00  0.00           H
ATOM   3411  CD  GLN F  15      97.580  80.090  75.980  1.00  0.00           C
ATOM   3412  OE1 GLN F  15      96.500  80.650  75.800  1.00  0.00           O
ATOM   3413  NE2 GLN F  15      98.720  80.780  76.210  1.00  0.00           N
ATOM   3414 HE21 GLN F  15      99.580  80.290  76.330  1.00  0.00           H
ATOM   3415 HE22 GLN F  15      98.660  81.780  76.240  1.00  0.00           H
ATOM   3416  C   GLN F  15      97.630  76.240  73.890  1.00  0.00           C
ATOM   3417  O   GLN F  15      97.860  76.380  72.690  1.00  0.00           O
ATOM   3418  N   LYS F  16      96.400  75.920  74.350  1.00  0.00           N
ATOM   3419  HN  LYS F  16      96.270  75.730  75.330  1.00  0.00           H
ATOM   3420  CA  LYS F  16      95.190  76.040  73.520  1.00  0.00           C
ATOM   3421  HA  LYS F  16      95.350  76.890  72.880  1.00  0.00           H
ATOM   3422  CB  LYS F  16      94.830  74.780  72.660  1.00  0.00           C
ATOM   3423  HB1 LYS F  16      93.840  74.920  72.190  1.00  0.00           H
ATOM   3424  HB2 LYS F  16      94.740  73.920  73.370  1.00  0.00           H
ATOM   3425  CG  LYS F  16      95.820  74.350  71.550  1.00  0.00           C
ATOM   3426  HG1 LYS F  16      95.580  73.300  71.270  1.00  0.00           H
ATOM   3427  HG2 LYS F  16      96.840  74.310  71.970  1.00  0.00           H
ATOM   3428  CD  LYS F  16      95.830  75.170  70.230  1.00  0.00           C
ATOM   3429  HD1 LYS F  16      96.800  74.960  69.720  1.00  0.00           H
ATOM   3430  HD2 LYS F  16      95.020  74.780  69.570  1.00  0.00           H
ATOM   3431  CE  LYS F  16      95.640  76.690  70.340  1.00  0.00           C
ATOM   3432  HE1 LYS F  16      96.370  77.150  71.040  1.00  0.00           H
ATOM   3433  HE2 LYS F  16      94.610  76.890  70.700  1.00  0.00           H
ATOM   3434  NZ  LYS F  16      95.810  77.390  69.060  1.00  0.00           N
ATOM   3435  HZ1 LYS F  16      95.260  78.290  69.110  1.00  0.00           H
ATOM   3436  HZ2 LYS F  16      96.810  77.610  68.830  1.00  0.00           H
ATOM   3437  HZ3 LYS F  16      95.370  76.870  68.260  1.00  0.00           H
ATOM   3438  C   LYS F  16      93.960  76.420  74.350  1.00  0.00           C
ATOM   3439  O   LYS F  16      93.730  75.920  75.450  1.00  0.00           O
ATOM   3440  N   LEU F  17      93.130  77.330  73.820  1.00  0.00           N
ATOM   3441  HN  LEU F  17      93.390  77.830  72.980  1.00  0.00           H
ATOM   3442  CA  LEU F  17      91.870  77.760  74.410  1.00  0.00           C
ATOM   3443  HA  LEU F  17      91.850  77.540  75.460  1.00  0.00           H
ATOM   3444  CB  LEU F  17      91.730  79.290  74.190  1.00  0.00           C
ATOM   3445  HB1 LEU F  17      91.960  79.510  73.120  1.00  0.00           H
ATOM   3446  HB2 LEU F  17      92.500  79.800  74.800  1.00  0.00           H
ATOM   3447  CG  LEU F  17      90.350  79.920  74.480  1.00  0.00           C
ATOM   3448  HG  LEU F  17      89.570  79.460  73.840  1.00  0.00           H
ATOM   3449  CD1 LEU F  17      89.950  79.720  75.950  1.00  0.00           C
ATOM   3450 HD11 LEU F  17      88.980  80.230  76.150  1.00  0.00           H
ATOM   3451 HD12 LEU F  17      89.830  78.640  76.190  1.00  0.00           H
ATOM   3452 HD13 LEU F  17      90.730  80.140  76.600  1.00  0.00           H
ATOM   3453  CD2 LEU F  17      90.400  81.410  74.120  1.00  0.00           C
ATOM   3454 HD21 LEU F  17      89.420  81.890  74.310  1.00  0.00           H
ATOM   3455 HD22 LEU F  17      91.170  81.930  74.730  1.00  0.00           H
ATOM   3456 HD23 LEU F  17      90.670  81.550  73.050  1.00  0.00           H
ATOM   3457  C   LEU F  17      90.680  77.060  73.760  1.00  0.00           C
ATOM   3458  O   LEU F  17      90.460  77.200  72.550  1.00  0.00           O
ATOM   3459  N   VAL F  18      89.860  76.310  74.520  1.00  0.00           N
ATOM   3460  HN  VAL F  18      89.990  76.180  75.510  1.00  0.00           H
ATOM   3461  CA  VAL F  18      88.780  75.530  73.920  1.00  0.00           C
ATOM   3462  HA  VAL F  18      88.680  75.780  72.880  1.00  0.00           H
ATOM   3463  CB  VAL F  18      89.080  74.020  73.970  1.00  0.00           C
ATOM   3464  HB  VAL F  18      88.790  73.590  74.950  1.00  0.00           H
ATOM   3465  CG1 VAL F  18      88.280  73.330  72.850  1.00  0.00           C
ATOM   3466 HG11 VAL F  18      88.390  72.220  72.940  1.00  0.00           H
ATOM   3467 HG12 VAL F  18      87.200  73.550  72.920  1.00  0.00           H
ATOM   3468 HG13 VAL F  18      88.650  73.630  71.850  1.00  0.00           H
ATOM   3469  CG2 VAL F  18      90.580  73.730  73.760  1.00  0.00           C
ATOM   3470 HG21 VAL F  18      90.750  72.640  73.690  1.00  0.00           H
ATOM   3471 HG22 VAL F  18      90.950  74.210  72.830  1.00  0.00           H
ATOM   3472 HG23 VAL F  18      91.180  74.100  74.620  1.00  0.00           H
ATOM   3473  C   VAL F  18      87.420  75.820  74.580  1.00  0.00           C
ATOM   3474  O   VAL F  18      87.070  75.320  75.640  1.00  0.00           O
ATOM   3475  N   PHE F  19      86.560  76.630  73.930  1.00  0.00           N
ATOM   3476  HN  PHE F  19      86.940  77.270  73.250  1.00  0.00           H
ATOM   3477  CA  PHE F  19      85.200  76.880  74.390  1.00  0.00           C
ATOM   3478  HA  PHE F  19      85.240  77.030  75.460  1.00  0.00           H
ATOM   3479  CB  PHE F  19      84.630  78.170  73.730  1.00  0.00           C
ATOM   3480  HB1 PHE F  19      83.520  78.160  73.670  1.00  0.00           H
ATOM   3481  HB2 PHE F  19      85.020  78.310  72.700  1.00  0.00           H
ATOM   3482  CG  PHE F  19      84.990  79.370  74.560  1.00  0.00           C
ATOM   3483  CD1 PHE F  19      86.030  80.240  74.220  1.00  0.00           C
ATOM   3484  HD1 PHE F  19      86.620  80.050  73.340  1.00  0.00           H
ATOM   3485  CE1 PHE F  19      86.310  81.360  75.010  1.00  0.00           C
ATOM   3486  HE1 PHE F  19      87.130  82.010  74.730  1.00  0.00           H
ATOM   3487  CZ  PHE F  19      85.530  81.630  76.140  1.00  0.00           C
ATOM   3488  HZ  PHE F  19      85.740  82.490  76.760  1.00  0.00           H
ATOM   3489  CD2 PHE F  19      84.210  79.650  75.690  1.00  0.00           C
ATOM   3490  HD2 PHE F  19      83.400  78.990  75.970  1.00  0.00           H
ATOM   3491  CE2 PHE F  19      84.480  80.770  76.480  1.00  0.00           C
ATOM   3492  HE2 PHE F  19      83.890  80.960  77.360  1.00  0.00           H
ATOM   3493  C   PHE F  19      84.180  75.760  74.190  1.00  0.00           C
ATOM   3494  O   PHE F  19      83.150  75.730  74.850  1.00  0.00           O
ATOM   3495  N   PHE F  20      84.480  74.820  73.280  1.00  0.00           N
ATOM   3496  HN  PHE F  20      85.430  74.680  73.050  1.00  0.00           H
ATOM   3497  CA  PHE F  20      83.550  73.930  72.600  1.00  0.00           C
ATOM   3498  HA  PHE F  20      83.110  73.240  73.310  1.00  0.00           H
ATOM   3499  CB  PHE F  20      82.470  74.630  71.690  1.00  0.00           C
ATOM   3500  HB1 PHE F  20      81.950  73.860  71.070  1.00  0.00           H
ATOM   3501  HB2 PHE F  20      82.950  75.350  71.010  1.00  0.00           H
ATOM   3502  CG  PHE F  20      81.380  75.340  72.450  1.00  0.00           C
ATOM   3503  CD1 PHE F  20      81.300  76.750  72.470  1.00  0.00           C
ATOM   3504  HD1 PHE F  20      82.060  77.330  71.970  1.00  0.00           H
ATOM   3505  CE1 PHE F  20      80.260  77.400  73.140  1.00  0.00           C
ATOM   3506  HE1 PHE F  20      80.220  78.480  73.180  1.00  0.00           H
ATOM   3507  CZ  PHE F  20      79.250  76.650  73.760  1.00  0.00           C
ATOM   3508  HZ  PHE F  20      78.450  77.150  74.280  1.00  0.00           H
ATOM   3509  CD2 PHE F  20      80.350  74.610  73.060  1.00  0.00           C
ATOM   3510  HD2 PHE F  20      80.380  73.530  73.030  1.00  0.00           H
ATOM   3511  CE2 PHE F  20      79.290  75.250  73.710  1.00  0.00           C
ATOM   3512  HE2 PHE F  20      78.520  74.670  74.200  1.00  0.00           H
ATOM   3513  C   PHE F  20      84.420  73.150  71.630  1.00  0.00           C
ATOM   3514  O   PHE F  20      85.150  73.770  70.840  1.00  0.00           O
ATOM   3515  N   ALA F  21      84.410  71.800  71.680  1.00  0.00           N
ATOM   3516  HN  ALA F  21      83.910  71.310  72.400  1.00  0.00           H
ATOM   3517  CA  ALA F  21      85.220  70.980  70.810  1.00  0.00           C
ATOM   3518  HA  ALA F  21      85.990  71.570  70.330  1.00  0.00           H
ATOM   3519  CB  ALA F  21      85.920  69.870  71.630  1.00  0.00           C
ATOM   3520  HB1 ALA F  21      86.550  70.330  72.420  1.00  0.00           H
ATOM   3521  HB2 ALA F  21      85.180  69.210  72.120  1.00  0.00           H
ATOM   3522  HB3 ALA F  21      86.580  69.240  70.990  1.00  0.00           H
ATOM   3523  C   ALA F  21      84.410  70.330  69.700  1.00  0.00           C
ATOM   3524  O   ALA F  21      84.980  69.620  68.870  1.00  0.00           O
ATOM   3525  N   GLU F  22      83.090  70.580  69.630  1.00  0.00           N
ATOM   3526  HN  GLU F  22      82.620  71.100  70.350  1.00  0.00           H
ATOM   3527  CA  GLU F  22      82.260  70.070  68.570  1.00  0.00           C
ATOM   3528  HA  GLU F  22      82.850  69.950  67.670  1.00  0.00           H
ATOM   3529  CB  GLU F  22      81.620  68.710  68.990  1.00  0.00           C
ATOM   3530  HB1 GLU F  22      80.800  68.850  69.720  1.00  0.00           H
ATOM   3531  HB2 GLU F  22      82.400  68.140  69.540  1.00  0.00           H
ATOM   3532  CG  GLU F  22      81.160  67.860  67.780  1.00  0.00           C
ATOM   3533  HG1 GLU F  22      80.510  68.440  67.100  1.00  0.00           H
ATOM   3534  HG2 GLU F  22      80.590  66.980  68.140  1.00  0.00           H
ATOM   3535  CD  GLU F  22      82.360  67.350  67.000  1.00  0.00           C
ATOM   3536  OE1 GLU F  22      82.640  67.880  65.900  1.00  0.00           O
ATOM   3537  OE2 GLU F  22      83.050  66.420  67.500  1.00  0.00           O
ATOM   3538  C   GLU F  22      81.210  71.140  68.240  1.00  0.00           C
ATOM   3539  O   GLU F  22      81.550  72.260  67.860  1.00  0.00           O
ATOM   3540  N   ASP F  23      79.910  70.840  68.380  1.00  0.00           N
ATOM   3541  HN  ASP F  23      79.640  69.920  68.670  1.00  0.00           H
ATOM   3542  CA  ASP F  23      78.840  71.800  68.280  1.00  0.00           C
ATOM   3543  HA  ASP F  23      79.210  72.760  68.630  1.00  0.00           H
ATOM   3544  CB  ASP F  23      78.320  71.890  66.810  1.00  0.00           C
ATOM   3545  HB1 ASP F  23      77.520  71.170  66.580  1.00  0.00           H
ATOM   3546  HB2 ASP F  23      79.170  71.670  66.130  1.00  0.00           H
ATOM   3547  CG  ASP F  23      77.860  73.310  66.540  1.00  0.00           C
ATOM   3548  OD1 ASP F  23      78.670  74.070  65.950  1.00  0.00           O
ATOM   3549  OD2 ASP F  23      76.750  73.700  66.970  1.00  0.00           O
ATOM   3550  C   ASP F  23      77.740  71.380  69.250  1.00  0.00           C
ATOM   3551  O   ASP F  23      78.050  70.730  70.260  1.00  0.00           O
ATOM   3552  N   VAL F  24      76.470  71.740  68.990  1.00  0.00           N
ATOM   3553  HN  VAL F  24      76.300  72.370  68.220  1.00  0.00           H
ATOM   3554  CA  VAL F  24      75.320  71.250  69.730  1.00  0.00           C
ATOM   3555  HA  VAL F  24      75.620  70.480  70.420  1.00  0.00           H
ATOM   3556  CB  VAL F  24      74.640  72.370  70.520  1.00  0.00           C
ATOM   3557  HB  VAL F  24      74.330  73.190  69.820  1.00  0.00           H
ATOM   3558  CG1 VAL F  24      73.400  71.850  71.270  1.00  0.00           C
ATOM   3559 HG11 VAL F  24      72.990  72.650  71.920  1.00  0.00           H
ATOM   3560 HG12 VAL F  24      72.600  71.520  70.580  1.00  0.00           H
ATOM   3561 HG13 VAL F  24      73.680  70.990  71.920  1.00  0.00           H
ATOM   3562  CG2 VAL F  24      75.660  72.960  71.520  1.00  0.00           C
ATOM   3563 HG21 VAL F  24      75.180  73.760  72.130  1.00  0.00           H
ATOM   3564 HG22 VAL F  24      76.030  72.160  72.200  1.00  0.00           H
ATOM   3565 HG23 VAL F  24      76.530  73.410  71.000  1.00  0.00           H
ATOM   3566  C   VAL F  24      74.320  70.620  68.760  1.00  0.00           C
ATOM   3567  O   VAL F  24      73.620  71.300  68.010  1.00  0.00           O
ATOM   3568  N   GLY F  25      74.230  69.280  68.760  1.00  0.00           N
ATOM   3569  HN  GLY F  25      74.810  68.750  69.400  1.00  0.00           H
ATOM   3570  CA  GLY F  25      73.350  68.510  67.880  1.00  0.00           C
ATOM   3571  HA1 GLY F  25      73.470  68.860  66.870  1.00  0.00           H
ATOM   3572  HA2 GLY F  25      73.640  67.470  68.000  1.00  0.00           H
ATOM   3573  C   GLY F  25      71.900  68.580  68.250  1.00  0.00           C
ATOM   3574  O   GLY F  25      71.490  68.180  69.340  1.00  0.00           O
ATOM   3575  N   SER F  26      71.030  69.100  67.350  1.00  0.00           N
ATOM   3576  HN  SER F  26      71.350  69.410  66.460  1.00  0.00           H
ATOM   3577  CA  SER F  26      69.600  69.170  67.620  1.00  0.00           C
ATOM   3578  HA  SER F  26      69.310  68.330  68.230  1.00  0.00           H
ATOM   3579  CB  SER F  26      68.720  69.110  66.330  1.00  0.00           C
ATOM   3580  HB1 SER F  26      67.660  69.330  66.560  1.00  0.00           H
ATOM   3581  HB2 SER F  26      68.760  68.070  65.940  1.00  0.00           H
ATOM   3582  OG  SER F  26      69.200  69.990  65.310  1.00  0.00           O
ATOM   3583  HG1 SER F  26      69.800  69.440  64.760  1.00  0.00           H
ATOM   3584  C   SER F  26      69.200  70.400  68.390  1.00  0.00           C
ATOM   3585  O   SER F  26      68.270  70.350  69.190  1.00  0.00           O
ATOM   3586  N   ASN F  27      69.900  71.540  68.220  1.00  0.00           N
ATOM   3587  HN  ASN F  27      70.650  71.560  67.560  1.00  0.00           H
ATOM   3588  CA  ASN F  27      69.610  72.750  68.950  1.00  0.00           C
ATOM   3589  HA  ASN F  27      69.530  72.480  69.990  1.00  0.00           H
ATOM   3590  CB  ASN F  27      70.780  73.770  68.830  1.00  0.00           C
ATOM   3591  HB1 ASN F  27      70.930  74.040  67.770  1.00  0.00           H
ATOM   3592  HB2 ASN F  27      71.720  73.310  69.210  1.00  0.00           H
ATOM   3593  CG  ASN F  27      70.500  75.020  69.670  1.00  0.00           C
ATOM   3594  OD1 ASN F  27      70.110  74.920  70.840  1.00  0.00           O
ATOM   3595  ND2 ASN F  27      70.590  76.210  69.050  1.00  0.00           N
ATOM   3596 HD21 ASN F  27      70.910  76.260  68.110  1.00  0.00           H
ATOM   3597 HD22 ASN F  27      70.110  76.980  69.480  1.00  0.00           H
ATOM   3598  C   ASN F  27      68.270  73.390  68.560  1.00  0.00           C
ATOM   3599  O   ASN F  27      68.070  73.870  67.440  1.00  0.00           O
ATOM   3600  N   LYS F  28      67.330  73.450  69.520  1.00  0.00           N
ATOM   3601  HN  LYS F  28      67.500  72.990  70.400  1.00  0.00           H
ATOM   3602  CA  LYS F  28      66.060  74.130  69.400  1.00  0.00           C
ATOM   3603  HA  LYS F  28      65.940  74.550  68.410  1.00  0.00           H
ATOM   3604  CB  LYS F  28      64.900  73.130  69.690  1.00  0.00           C
ATOM   3605  HB1 LYS F  28      63.930  73.650  69.630  1.00  0.00           H
ATOM   3606  HB2 LYS F  28      65.020  72.740  70.730  1.00  0.00           H
ATOM   3607  CG  LYS F  28      64.870  71.930  68.730  1.00  0.00           C
ATOM   3608  HG1 LYS F  28      64.090  71.210  69.070  1.00  0.00           H
ATOM   3609  HG2 LYS F  28      65.840  71.380  68.780  1.00  0.00           H
ATOM   3610  CD  LYS F  28      64.590  72.340  67.270  1.00  0.00           C
ATOM   3611  HD1 LYS F  28      63.560  72.760  67.220  1.00  0.00           H
ATOM   3612  HD2 LYS F  28      65.310  73.130  66.970  1.00  0.00           H
ATOM   3613  CE  LYS F  28      64.730  71.180  66.280  1.00  0.00           C
ATOM   3614  HE1 LYS F  28      64.070  70.330  66.550  1.00  0.00           H
ATOM   3615  HE2 LYS F  28      65.790  70.820  66.260  1.00  0.00           H
ATOM   3616  NZ  LYS F  28      64.380  71.640  64.930  1.00  0.00           N
ATOM   3617  HZ1 LYS F  28      64.660  70.930  64.210  1.00  0.00           H
ATOM   3618  HZ2 LYS F  28      63.350  71.810  64.850  1.00  0.00           H
ATOM   3619  HZ3 LYS F  28      64.870  72.530  64.700  1.00  0.00           H
ATOM   3620  C   LYS F  28      65.980  75.300  70.360  1.00  0.00           C
ATOM   3621  O   LYS F  28      64.940  75.960  70.480  1.00  0.00           O
ATOM   3622  N   GLY F  29      67.090  75.600  71.050  1.00  0.00           N
ATOM   3623  HN  GLY F  29      67.910  75.050  70.900  1.00  0.00           H
ATOM   3624  CA  GLY F  29      67.260  76.760  71.910  1.00  0.00           C
ATOM   3625  HA1 GLY F  29      66.310  77.260  72.060  1.00  0.00           H
ATOM   3626  HA2 GLY F  29      67.690  76.390  72.820  1.00  0.00           H
ATOM   3627  C   GLY F  29      68.210  77.750  71.300  1.00  0.00           C
ATOM   3628  O   GLY F  29      68.380  77.820  70.090  1.00  0.00           O
ATOM   3629  N   ALA F  30      68.900  78.550  72.140  1.00  0.00           N
ATOM   3630  HN  ALA F  30      68.780  78.470  73.130  1.00  0.00           H
ATOM   3631  CA  ALA F  30      69.890  79.490  71.660  1.00  0.00           C
ATOM   3632  HA  ALA F  30      70.040  79.360  70.590  1.00  0.00           H
ATOM   3633  CB  ALA F  30      69.470  80.950  71.870  1.00  0.00           C
ATOM   3634  HB1 ALA F  30      68.520  81.150  71.320  1.00  0.00           H
ATOM   3635  HB2 ALA F  30      69.290  81.160  72.950  1.00  0.00           H
ATOM   3636  HB3 ALA F  30      70.230  81.660  71.490  1.00  0.00           H
ATOM   3637  C   ALA F  30      71.240  79.240  72.300  1.00  0.00           C
ATOM   3638  O   ALA F  30      71.370  79.090  73.520  1.00  0.00           O
ATOM   3639  N   ILE F  31      72.280  79.180  71.460  1.00  0.00           N
ATOM   3640  HN  ILE F  31      72.150  79.310  70.480  1.00  0.00           H
ATOM   3641  CA  ILE F  31      73.640  78.880  71.850  1.00  0.00           C
ATOM   3642  HA  ILE F  31      73.680  78.720  72.920  1.00  0.00           H
ATOM   3643  CB  ILE F  31      74.190  77.620  71.180  1.00  0.00           C
ATOM   3644  HB  ILE F  31      75.250  77.460  71.510  1.00  0.00           H
ATOM   3645  CG2 ILE F  31      73.360  76.420  71.700  1.00  0.00           C
ATOM   3646 HG21 ILE F  31      73.800  75.460  71.360  1.00  0.00           H
ATOM   3647 HG22 ILE F  31      73.320  76.420  72.800  1.00  0.00           H
ATOM   3648 HG23 ILE F  31      72.320  76.480  71.310  1.00  0.00           H
ATOM   3649  CG1 ILE F  31      74.190  77.700  69.630  1.00  0.00           C
ATOM   3650 HG11 ILE F  31      74.840  78.540  69.300  1.00  0.00           H
ATOM   3651 HG12 ILE F  31      73.160  77.900  69.260  1.00  0.00           H
ATOM   3652  CD  ILE F  31      74.700  76.420  68.940  1.00  0.00           C
ATOM   3653  HD1 ILE F  31      74.780  76.570  67.850  1.00  0.00           H
ATOM   3654  HD2 ILE F  31      75.700  76.140  69.320  1.00  0.00           H
ATOM   3655  HD3 ILE F  31      74.010  75.570  69.110  1.00  0.00           H
ATOM   3656  C   ILE F  31      74.500  80.100  71.570  1.00  0.00           C
ATOM   3657  O   ILE F  31      74.400  80.760  70.530  1.00  0.00           O
ATOM   3658  N   ILE F  32      75.320  80.490  72.560  1.00  0.00           N
ATOM   3659  HN  ILE F  32      75.310  80.000  73.440  1.00  0.00           H
ATOM   3660  CA  ILE F  32      76.090  81.720  72.570  1.00  0.00           C
ATOM   3661  HA  ILE F  32      76.020  82.210  71.610  1.00  0.00           H
ATOM   3662  CB  ILE F  32      75.590  82.660  73.670  1.00  0.00           C
ATOM   3663  HB  ILE F  32      75.770  82.150  74.650  1.00  0.00           H
ATOM   3664  CG2 ILE F  32      76.390  83.980  73.690  1.00  0.00           C
ATOM   3665 HG21 ILE F  32      75.960  84.650  74.460  1.00  0.00           H
ATOM   3666 HG22 ILE F  32      77.450  83.810  73.950  1.00  0.00           H
ATOM   3667 HG23 ILE F  32      76.340  84.500  72.710  1.00  0.00           H
ATOM   3668  CG1 ILE F  32      74.060  82.920  73.640  1.00  0.00           C
ATOM   3669 HG11 ILE F  32      73.830  83.560  74.520  1.00  0.00           H
ATOM   3670 HG12 ILE F  32      73.520  81.960  73.800  1.00  0.00           H
ATOM   3671  CD  ILE F  32      73.520  83.610  72.380  1.00  0.00           C
ATOM   3672  HD1 ILE F  32      72.420  83.760  72.480  1.00  0.00           H
ATOM   3673  HD2 ILE F  32      73.990  84.600  72.240  1.00  0.00           H
ATOM   3674  HD3 ILE F  32      73.690  82.980  71.490  1.00  0.00           H
ATOM   3675  C   ILE F  32      77.560  81.390  72.820  1.00  0.00           C
ATOM   3676  O   ILE F  32      77.930  80.900  73.890  1.00  0.00           O
ATOM   3677  N   GLY F  33      78.450  81.660  71.850  1.00  0.00           N
ATOM   3678  HN  GLY F  33      78.140  81.940  70.940  1.00  0.00           H
ATOM   3679  CA  GLY F  33      79.900  81.500  72.050  1.00  0.00           C
ATOM   3680  HA1 GLY F  33      80.080  80.500  72.430  1.00  0.00           H
ATOM   3681  HA2 GLY F  33      80.380  81.680  71.110  1.00  0.00           H
ATOM   3682  C   GLY F  33      80.500  82.460  73.050  1.00  0.00           C
ATOM   3683  O   GLY F  33      81.260  82.080  73.930  1.00  0.00           O
ATOM   3684  N   LEU F  34      80.150  83.750  72.920  1.00  0.00           N
ATOM   3685  HN  LEU F  34      79.520  84.050  72.200  1.00  0.00           H
ATOM   3686  CA  LEU F  34      80.620  84.810  73.780  1.00  0.00           C
ATOM   3687  HA  LEU F  34      80.770  84.430  74.780  1.00  0.00           H
ATOM   3688  CB  LEU F  34      81.920  85.420  73.180  1.00  0.00           C
ATOM   3689  HB1 LEU F  34      81.700  85.830  72.180  1.00  0.00           H
ATOM   3690  HB2 LEU F  34      82.660  84.600  73.050  1.00  0.00           H
ATOM   3691  CG  LEU F  34      82.600  86.520  74.020  1.00  0.00           C
ATOM   3692  HG  LEU F  34      81.840  87.290  74.300  1.00  0.00           H
ATOM   3693  CD1 LEU F  34      83.200  85.940  75.300  1.00  0.00           C
ATOM   3694 HD11 LEU F  34      83.690  86.740  75.900  1.00  0.00           H
ATOM   3695 HD12 LEU F  34      82.420  85.470  75.920  1.00  0.00           H
ATOM   3696 HD13 LEU F  34      83.960  85.160  75.060  1.00  0.00           H
ATOM   3697  CD2 LEU F  34      83.680  87.230  73.180  1.00  0.00           C
ATOM   3698 HD21 LEU F  34      84.150  88.040  73.770  1.00  0.00           H
ATOM   3699 HD22 LEU F  34      84.460  86.510  72.870  1.00  0.00           H
ATOM   3700 HD23 LEU F  34      83.230  87.670  72.270  1.00  0.00           H
ATOM   3701  C   LEU F  34      79.530  85.860  73.820  1.00  0.00           C
ATOM   3702  O   LEU F  34      78.900  86.140  72.800  1.00  0.00           O
ATOM   3703  N   MET F  35      79.240  86.470  74.990  1.00  0.00           N
ATOM   3704  HN  MET F  35      79.650  86.170  75.840  1.00  0.00           H
ATOM   3705  CA  MET F  35      78.400  87.660  75.030  1.00  0.00           C
ATOM   3706  HA  MET F  35      78.340  88.110  74.040  1.00  0.00           H
ATOM   3707  CB  MET F  35      76.960  87.370  75.520  1.00  0.00           C
ATOM   3708  HB1 MET F  35      77.020  86.830  76.490  1.00  0.00           H
ATOM   3709  HB2 MET F  35      76.480  86.690  74.780  1.00  0.00           H
ATOM   3710  CG  MET F  35      76.070  88.630  75.660  1.00  0.00           C
ATOM   3711  HG1 MET F  35      75.990  89.100  74.660  1.00  0.00           H
ATOM   3712  HG2 MET F  35      76.560  89.370  76.330  1.00  0.00           H
ATOM   3713  SD  MET F  35      74.410  88.330  76.330  1.00  0.00           S
ATOM   3714  CE  MET F  35      74.940  87.880  78.000  1.00  0.00           C
ATOM   3715  HE1 MET F  35      74.140  88.080  78.740  1.00  0.00           H
ATOM   3716  HE2 MET F  35      75.210  86.810  78.070  1.00  0.00           H
ATOM   3717  HE3 MET F  35      75.830  88.480  78.310  1.00  0.00           H
ATOM   3718  C   MET F  35      79.020  88.710  75.920  1.00  0.00           C
ATOM   3719  O   MET F  35      79.180  88.490  77.130  1.00  0.00           O
ATOM   3720  N   VAL F  36      79.370  89.880  75.370  1.00  0.00           N
ATOM   3721  HN  VAL F  36      79.350  90.020  74.380  1.00  0.00           H
ATOM   3722  CA  VAL F  36      79.850  91.000  76.160  1.00  0.00           C
ATOM   3723  HA  VAL F  36      79.970  90.710  77.200  1.00  0.00           H
ATOM   3724  CB  VAL F  36      81.230  91.460  75.670  1.00  0.00           C
ATOM   3725  HB  VAL F  36      81.150  91.830  74.620  1.00  0.00           H
ATOM   3726  CG1 VAL F  36      81.780  92.580  76.550  1.00  0.00           C
ATOM   3727 HG11 VAL F  36      82.830  92.820  76.270  1.00  0.00           H
ATOM   3728 HG12 VAL F  36      81.180  93.510  76.430  1.00  0.00           H
ATOM   3729 HG13 VAL F  36      81.780  92.280  77.620  1.00  0.00           H
ATOM   3730  CG2 VAL F  36      82.210  90.280  75.690  1.00  0.00           C
ATOM   3731 HG21 VAL F  36      83.220  90.620  75.400  1.00  0.00           H
ATOM   3732 HG22 VAL F  36      82.280  89.850  76.720  1.00  0.00           H
ATOM   3733 HG23 VAL F  36      81.910  89.480  74.990  1.00  0.00           H
ATOM   3734  C   VAL F  36      78.800  92.110  76.110  1.00  0.00           C
ATOM   3735  O   VAL F  36      78.650  92.810  75.110  1.00  0.00           O
ATOM   3736  N   GLY F  37      78.030  92.290  77.200  1.00  0.00           N
ATOM   3737  HN  GLY F  37      78.230  91.740  78.020  1.00  0.00           H
ATOM   3738  CA  GLY F  37      77.000  93.320  77.340  1.00  0.00           C
ATOM   3739  HA1 GLY F  37      76.610  93.250  78.340  1.00  0.00           H
ATOM   3740  HA2 GLY F  37      77.460  94.280  77.150  1.00  0.00           H
ATOM   3741  C   GLY F  37      75.790  93.250  76.410  1.00  0.00           C
ATOM   3742  O   GLY F  37      75.320  94.280  75.940  1.00  0.00           O
ATOM   3743  N   GLY F  38      75.270  92.030  76.130  1.00  0.00           N
ATOM   3744  HN  GLY F  38      75.660  91.230  76.570  1.00  0.00           H
ATOM   3745  CA  GLY F  38      74.190  91.810  75.150  1.00  0.00           C
ATOM   3746  HA1 GLY F  38      74.110  92.670  74.510  1.00  0.00           H
ATOM   3747  HA2 GLY F  38      74.460  90.930  74.590  1.00  0.00           H
ATOM   3748  C   GLY F  38      72.800  91.560  75.710  1.00  0.00           C
ATOM   3749  O   GLY F  38      72.520  91.750  76.890  1.00  0.00           O
ATOM   3750  N   VAL F  39      71.880  91.130  74.830  1.00  0.00           N
ATOM   3751  HN  VAL F  39      72.100  91.050  73.850  1.00  0.00           H
ATOM   3752  CA  VAL F  39      70.510  90.740  75.170  1.00  0.00           C
ATOM   3753  HA  VAL F  39      70.400  90.690  76.250  1.00  0.00           H
ATOM   3754  CB  VAL F  39      69.470  91.700  74.600  1.00  0.00           C
ATOM   3755  HB  VAL F  39      69.480  91.670  73.480  1.00  0.00           H
ATOM   3756  CG1 VAL F  39      68.060  91.310  75.090  1.00  0.00           C
ATOM   3757 HG11 VAL F  39      67.310  92.060  74.750  1.00  0.00           H
ATOM   3758 HG12 VAL F  39      67.740  90.320  74.680  1.00  0.00           H
ATOM   3759 HG13 VAL F  39      68.020  91.260  76.200  1.00  0.00           H
ATOM   3760  CG2 VAL F  39      69.790  93.150  75.020  1.00  0.00           C
ATOM   3761 HG21 VAL F  39      68.980  93.830  74.680  1.00  0.00           H
ATOM   3762 HG22 VAL F  39      69.870  93.220  76.120  1.00  0.00           H
ATOM   3763 HG23 VAL F  39      70.740  93.500  74.560  1.00  0.00           H
ATOM   3764  C   VAL F  39      70.240  89.340  74.610  1.00  0.00           C
ATOM   3765  O   VAL F  39      70.110  89.170  73.400  1.00  0.00           O
ATOM   3766  N   VAL F  40      70.140  88.300  75.450  1.00  0.00           N
ATOM   3767  HN  VAL F  40      70.200  88.430  76.440  1.00  0.00           H
ATOM   3768  CA  VAL F  40      69.970  86.930  74.960  1.00  0.00           C
ATOM   3769  HA  VAL F  40      69.870  86.920  73.880  1.00  0.00           H
ATOM   3770  CB  VAL F  40      71.200  86.060  75.270  1.00  0.00           C
ATOM   3771  HB  VAL F  40      71.530  86.280  76.320  1.00  0.00           H
ATOM   3772  CG1 VAL F  40      70.910  84.550  75.160  1.00  0.00           C
ATOM   3773 HG11 VAL F  40      71.850  83.980  75.330  1.00  0.00           H
ATOM   3774 HG12 VAL F  40      70.190  84.220  75.930  1.00  0.00           H
ATOM   3775 HG13 VAL F  40      70.520  84.300  74.150  1.00  0.00           H
ATOM   3776  CG2 VAL F  40      72.320  86.450  74.290  1.00  0.00           C
ATOM   3777 HG21 VAL F  40      73.260  85.920  74.550  1.00  0.00           H
ATOM   3778 HG22 VAL F  40      72.040  86.180  73.250  1.00  0.00           H
ATOM   3779 HG23 VAL F  40      72.520  87.540  74.320  1.00  0.00           H
ATOM   3780  C   VAL F  40      68.680  86.320  75.470  1.00  0.00           C
ATOM   3781  O   VAL F  40      68.530  86.000  76.650  1.00  0.00           O
ATOM   3782  N   ILE F  41      67.700  86.140  74.570  1.00  0.00           N
ATOM   3783  HN  ILE F  41      67.780  86.530  73.650  1.00  0.00           H
ATOM   3784  CA  ILE F  41      66.390  85.620  74.930  1.00  0.00           C
ATOM   3785  HA  ILE F  41      66.370  85.350  75.970  1.00  0.00           H
ATOM   3786  CB  ILE F  41      65.300  86.670  74.730  1.00  0.00           C
ATOM   3787  HB  ILE F  41      65.260  86.960  73.650  1.00  0.00           H
ATOM   3788  CG2 ILE F  41      63.930  86.090  75.130  1.00  0.00           C
ATOM   3789 HG21 ILE F  41      63.140  86.860  74.990  1.00  0.00           H
ATOM   3790 HG22 ILE F  41      63.640  85.220  74.500  1.00  0.00           H
ATOM   3791 HG23 ILE F  41      63.920  85.780  76.190  1.00  0.00           H
ATOM   3792  CG1 ILE F  41      65.660  87.950  75.530  1.00  0.00           C
ATOM   3793 HG11 ILE F  41      66.620  88.370  75.170  1.00  0.00           H
ATOM   3794 HG12 ILE F  41      65.800  87.680  76.600  1.00  0.00           H
ATOM   3795  CD  ILE F  41      64.610  89.060  75.440  1.00  0.00           C
ATOM   3796  HD1 ILE F  41      64.970  89.980  75.940  1.00  0.00           H
ATOM   3797  HD2 ILE F  41      64.400  89.300  74.370  1.00  0.00           H
ATOM   3798  HD3 ILE F  41      63.660  88.760  75.920  1.00  0.00           H
ATOM   3799  C   ILE F  41      66.100  84.360  74.130  1.00  0.00           C
ATOM   3800  O   ILE F  41      66.220  84.340  72.900  1.00  0.00           O
ATOM   3801  N   ALA F  42      65.710  83.270  74.830  1.00  0.00           N
ATOM   3802  HN  ALA F  42      65.630  83.330  75.830  1.00  0.00           H
ATOM   3803  CA  ALA F  42      65.300  82.020  74.220  1.00  0.00           C
ATOM   3804  HA  ALA F  42      64.540  82.240  73.480  1.00  0.00           H
ATOM   3805  CB  ALA F  42      66.470  81.260  73.560  1.00  0.00           C
ATOM   3806  HB1 ALA F  42      66.970  81.930  72.830  1.00  0.00           H
ATOM   3807  HB2 ALA F  42      67.230  80.970  74.320  1.00  0.00           H
ATOM   3808  HB3 ALA F  42      66.120  80.370  73.010  1.00  0.00           H
ATOM   3809  C   ALA F  42      64.630  81.160  75.290  1.00  0.00           C
ATOM   3810  O   ALA F  42      63.990  81.670  76.200  1.00  0.00           O
ATOM   3811  N   NME F  43      64.760  79.820  75.210  1.00  0.00           N
ATOM   3812  HN  NME F  43      65.260  79.420  74.450  1.00  0.00           H
ATOM   3813  CH3 NME F  43      64.160  78.910  76.170  1.00  0.00           C
ATOM   3814 HH31 NME F  43      63.070  79.090  76.260  1.00  0.00           H
ATOM   3815 HH32 NME F  43      64.300  77.850  75.840  1.00  0.00           H
ATOM   3816 HH33 NME F  43      64.630  79.030  77.170  1.00  0.00           H
ATOM   3817  CH3 ACE G   0      32.180  78.870  99.940  1.00  0.00           C
ATOM   3818 HH31 ACE G   0      32.830  78.220 100.550  1.00  0.00           H
ATOM   3819 HH32 ACE G   0      31.560  79.500 100.620  1.00  0.00           H
ATOM   3820 HH33 ACE G   0      31.510  78.230  99.320  1.00  0.00           H
ATOM   3821  C   ACE G   0      33.000  79.740  99.070  1.00  0.00           C
ATOM   3822  O   ACE G   0      32.700  79.900  97.890  1.00  0.00           O
ATOM   3823  N   ASP G   1      34.060  80.320  99.650  1.00  0.00           N
ATOM   3824  HN  ASP G   1      34.210  80.150 100.630  1.00  0.00           H
ATOM   3825  CA  ASP G   1      35.050  81.130  98.980  1.00  0.00           C
ATOM   3826  HA  ASP G   1      34.580  81.600  98.130  1.00  0.00           H
ATOM   3827  CB  ASP G   1      35.570  82.240  99.960  1.00  0.00           C
ATOM   3828  HB1 ASP G   1      36.250  81.820 100.720  1.00  0.00           H
ATOM   3829  HB2 ASP G   1      34.680  82.650 100.490  1.00  0.00           H
ATOM   3830  CG  ASP G   1      36.240  83.430  99.290  1.00  0.00           C
ATOM   3831  OD1 ASP G   1      36.450  83.400  98.050  1.00  0.00           O
ATOM   3832  OD2 ASP G   1      36.550  84.430  99.990  1.00  0.00           O
ATOM   3833  C   ASP G   1      36.170  80.220  98.420  1.00  0.00           C
ATOM   3834  O   ASP G   1      36.140  79.000  98.540  1.00  0.00           O
ATOM   3835  N   ALA G   2      37.170  80.820  97.760  1.00  0.00           N
ATOM   3836  HN  ALA G   2      37.120  81.830  97.680  1.00  0.00           H
ATOM   3837  CA  ALA G   2      38.260  80.130  97.130  1.00  0.00           C
ATOM   3838  HA  ALA G   2      38.630  79.360  97.800  1.00  0.00           H
ATOM   3839  CB  ALA G   2      37.800  79.500  95.800  1.00  0.00           C
ATOM   3840  HB1 ALA G   2      36.970  78.790  95.980  1.00  0.00           H
ATOM   3841  HB2 ALA G   2      37.430  80.290  95.110  1.00  0.00           H
ATOM   3842  HB3 ALA G   2      38.630  78.960  95.300  1.00  0.00           H
ATOM   3843  C   ALA G   2      39.410  81.100  96.890  1.00  0.00           C
ATOM   3844  O   ALA G   2      39.810  81.330  95.750  1.00  0.00           O
ATOM   3845  N   GLU G   3      39.950  81.700  97.960  1.00  0.00           N
ATOM   3846  HN  GLU G   3      39.660  81.460  98.880  1.00  0.00           H
ATOM   3847  CA  GLU G   3      40.980  82.720  97.840  1.00  0.00           C
ATOM   3848  HA  GLU G   3      40.900  83.200  96.880  1.00  0.00           H
ATOM   3849  CB  GLU G   3      40.760  83.800  98.930  1.00  0.00           C
ATOM   3850  HB1 GLU G   3      41.260  83.550  99.890  1.00  0.00           H
ATOM   3851  HB2 GLU G   3      39.660  83.820  99.130  1.00  0.00           H
ATOM   3852  CG  GLU G   3      41.120  85.240  98.480  1.00  0.00           C
ATOM   3853  HG1 GLU G   3      40.590  85.960  99.140  1.00  0.00           H
ATOM   3854  HG2 GLU G   3      40.780  85.420  97.440  1.00  0.00           H
ATOM   3855  CD  GLU G   3      42.600  85.560  98.570  1.00  0.00           C
ATOM   3856  OE1 GLU G   3      42.970  86.390  99.450  1.00  0.00           O
ATOM   3857  OE2 GLU G   3      43.380  85.030  97.750  1.00  0.00           O
ATOM   3858  C   GLU G   3      42.350  82.040  97.930  1.00  0.00           C
ATOM   3859  O   GLU G   3      42.870  81.730  99.000  1.00  0.00           O
ATOM   3860  N   PHE G   4      42.930  81.760  96.750  1.00  0.00           N
ATOM   3861  HN  PHE G   4      42.440  81.990  95.910  1.00  0.00           H
ATOM   3862  CA  PHE G   4      44.180  81.050  96.570  1.00  0.00           C
ATOM   3863  HA  PHE G   4      44.580  80.760  97.530  1.00  0.00           H
ATOM   3864  CB  PHE G   4      43.970  79.790  95.680  1.00  0.00           C
ATOM   3865  HB1 PHE G   4      44.920  79.310  95.380  1.00  0.00           H
ATOM   3866  HB2 PHE G   4      43.420  80.060  94.750  1.00  0.00           H
ATOM   3867  CG  PHE G   4      43.180  78.750  96.440  1.00  0.00           C
ATOM   3868  CD1 PHE G   4      41.820  78.540  96.180  1.00  0.00           C
ATOM   3869  HD1 PHE G   4      41.320  79.140  95.440  1.00  0.00           H
ATOM   3870  CE1 PHE G   4      41.100  77.580  96.920  1.00  0.00           C
ATOM   3871  HE1 PHE G   4      40.040  77.450  96.730  1.00  0.00           H
ATOM   3872  CZ  PHE G   4      41.750  76.820  97.900  1.00  0.00           C
ATOM   3873  HZ  PHE G   4      41.190  76.110  98.480  1.00  0.00           H
ATOM   3874  CD2 PHE G   4      43.830  77.960  97.400  1.00  0.00           C
ATOM   3875  HD2 PHE G   4      44.880  78.120  97.590  1.00  0.00           H
ATOM   3876  CE2 PHE G   4      43.110  77.000  98.140  1.00  0.00           C
ATOM   3877  HE2 PHE G   4      43.610  76.420  98.900  1.00  0.00           H
ATOM   3878  C   PHE G   4      45.240  81.930  95.920  1.00  0.00           C
ATOM   3879  O   PHE G   4      46.280  81.440  95.460  1.00  0.00           O
ATOM   3880  N   ARG G   5      45.000  83.250  95.870  1.00  0.00           N
ATOM   3881  HN  ARG G   5      44.210  83.650  96.350  1.00  0.00           H
ATOM   3882  CA  ARG G   5      45.820  84.210  95.160  1.00  0.00           C
ATOM   3883  HA  ARG G   5      45.980  83.760  94.190  1.00  0.00           H
ATOM   3884  CB  ARG G   5      45.020  85.510  94.840  1.00  0.00           C
ATOM   3885  HB1 ARG G   5      44.000  85.420  95.280  1.00  0.00           H
ATOM   3886  HB2 ARG G   5      44.850  85.490  93.740  1.00  0.00           H
ATOM   3887  CG  ARG G   5      45.600  86.890  95.200  1.00  0.00           C
ATOM   3888  HG1 ARG G   5      45.100  87.640  94.540  1.00  0.00           H
ATOM   3889  HG2 ARG G   5      46.680  86.940  94.990  1.00  0.00           H
ATOM   3890  CD  ARG G   5      45.270  87.310  96.640  1.00  0.00           C
ATOM   3891  HD1 ARG G   5      45.600  86.510  97.360  1.00  0.00           H
ATOM   3892  HD2 ARG G   5      44.180  87.470  96.760  1.00  0.00           H
ATOM   3893  NE  ARG G   5      46.020  88.580  96.910  1.00  0.00           N
ATOM   3894  HE  ARG G   5      46.790  88.830  96.300  1.00  0.00           H
ATOM   3895  CZ  ARG G   5      46.140  89.090  98.120  1.00  0.00           C
ATOM   3896  NH1 ARG G   5      45.230  88.960  99.050  1.00  0.00           N
ATOM   3897 HH11 ARG G   5      44.310  88.690  98.750  1.00  0.00           H
ATOM   3898 HH12 ARG G   5      45.370  89.490  99.870  1.00  0.00           H
ATOM   3899  NH2 ARG G   5      47.250  89.720  98.410  1.00  0.00           N
ATOM   3900 HH21 ARG G   5      47.840  89.830  97.600  1.00  0.00           H
ATOM   3901 HH22 ARG G   5      47.690  89.380  99.260  1.00  0.00           H
ATOM   3902  C   ARG G   5      47.240  84.380  95.710  1.00  0.00           C
ATOM   3903  O   ARG G   5      47.540  84.120  96.880  1.00  0.00           O
ATOM   3904  N   HIS G   6      48.200  84.750  94.840  1.00  0.00           N
ATOM   3905  HN  HIS G   6      47.950  84.980  93.890  1.00  0.00           H
ATOM   3906  CA  HIS G   6      49.590  84.910  95.220  1.00  0.00           C
ATOM   3907  HA  HIS G   6      49.690  84.900  96.290  1.00  0.00           H
ATOM   3908  CB  HIS G   6      50.490  83.790  94.630  1.00  0.00           C
ATOM   3909  HB1 HIS G   6      50.710  83.940  93.550  1.00  0.00           H
ATOM   3910  HB2 HIS G   6      49.950  82.830  94.730  1.00  0.00           H
ATOM   3911  ND1 HIS G   6      52.730  84.610  95.420  1.00  0.00           N
ATOM   3912  CG  HIS G   6      51.780  83.610  95.390  1.00  0.00           C
ATOM   3913  CE1 HIS G   6      53.680  84.140  96.200  1.00  0.00           C
ATOM   3914  HE1 HIS G   6      54.610  84.670  96.450  1.00  0.00           H
ATOM   3915  NE2 HIS G   6      53.410  82.900  96.640  1.00  0.00           N
ATOM   3916  HE2 HIS G   6      54.040  82.320  97.170  1.00  0.00           H
ATOM   3917  CD2 HIS G   6      52.190  82.540  96.110  1.00  0.00           C
ATOM   3918  HD2 HIS G   6      51.710  81.590  96.290  1.00  0.00           H
ATOM   3919  C   HIS G   6      50.100  86.250  94.730  1.00  0.00           C
ATOM   3920  O   HIS G   6      50.150  86.510  93.540  1.00  0.00           O
ATOM   3921  N   ASP G   7      50.500  87.140  95.650  1.00  0.00           N
ATOM   3922  HN  ASP G   7      50.500  86.880  96.620  1.00  0.00           H
ATOM   3923  CA  ASP G   7      51.130  88.390  95.310  1.00  0.00           C
ATOM   3924  HA  ASP G   7      51.020  88.610  94.250  1.00  0.00           H
ATOM   3925  CB  ASP G   7      50.530  89.540  96.160  1.00  0.00           C
ATOM   3926  HB1 ASP G   7      51.280  90.340  96.370  1.00  0.00           H
ATOM   3927  HB2 ASP G   7      50.190  89.140  97.140  1.00  0.00           H
ATOM   3928  CG  ASP G   7      49.380  90.170  95.430  1.00  0.00           C
ATOM   3929  OD1 ASP G   7      49.630  90.910  94.430  1.00  0.00           O
ATOM   3930  OD2 ASP G   7      48.210  89.940  95.810  1.00  0.00           O
ATOM   3931  C   ASP G   7      52.620  88.220  95.550  1.00  0.00           C
ATOM   3932  O   ASP G   7      53.070  88.140  96.690  1.00  0.00           O
ATOM   3933  N   SER G   8      53.420  88.150  94.460  1.00  0.00           N
ATOM   3934  HN  SER G   8      53.020  88.210  93.550  1.00  0.00           H
ATOM   3935  CA  SER G   8      54.860  87.940  94.550  1.00  0.00           C
ATOM   3936  HA  SER G   8      55.150  87.700  95.560  1.00  0.00           H
ATOM   3937  CB  SER G   8      55.330  86.810  93.600  1.00  0.00           C
ATOM   3938  HB1 SER G   8      56.400  86.930  93.310  1.00  0.00           H
ATOM   3939  HB2 SER G   8      54.720  86.840  92.670  1.00  0.00           H
ATOM   3940  OG  SER G   8      55.210  85.520  94.200  1.00  0.00           O
ATOM   3941  HG1 SER G   8      54.270  85.380  94.420  1.00  0.00           H
ATOM   3942  C   SER G   8      55.610  89.190  94.160  1.00  0.00           C
ATOM   3943  O   SER G   8      55.790  89.450  92.970  1.00  0.00           O
ATOM   3944  N   GLY G   9      56.140  89.940  95.150  1.00  0.00           N
ATOM   3945  HN  GLY G   9      55.950  89.690  96.110  1.00  0.00           H
ATOM   3946  CA  GLY G   9      56.920  91.150  94.920  1.00  0.00           C
ATOM   3947  HA1 GLY G   9      56.800  91.490  93.890  1.00  0.00           H
ATOM   3948  HA2 GLY G   9      56.560  91.880  95.620  1.00  0.00           H
ATOM   3949  C   GLY G   9      58.380  90.970  95.200  1.00  0.00           C
ATOM   3950  O   GLY G   9      58.780  90.610  96.310  1.00  0.00           O
ATOM   3951  N   TYR G  10      59.240  91.230  94.200  1.00  0.00           N
ATOM   3952  HN  TYR G  10      58.880  91.440  93.280  1.00  0.00           H
ATOM   3953  CA  TYR G  10      60.680  91.120  94.310  1.00  0.00           C
ATOM   3954  HA  TYR G  10      60.950  91.000  95.350  1.00  0.00           H
ATOM   3955  CB  TYR G  10      61.200  89.900  93.520  1.00  0.00           C
ATOM   3956  HB1 TYR G  10      62.310  89.900  93.430  1.00  0.00           H
ATOM   3957  HB2 TYR G  10      60.770  89.900  92.500  1.00  0.00           H
ATOM   3958  CG  TYR G  10      60.810  88.620  94.210  1.00  0.00           C
ATOM   3959  CD1 TYR G  10      61.670  88.030  95.150  1.00  0.00           C
ATOM   3960  HD1 TYR G  10      62.630  88.500  95.360  1.00  0.00           H
ATOM   3961  CE1 TYR G  10      61.310  86.850  95.810  1.00  0.00           C
ATOM   3962  HE1 TYR G  10      61.970  86.420  96.550  1.00  0.00           H
ATOM   3963  CZ  TYR G  10      60.090  86.240  95.530  1.00  0.00           C
ATOM   3964  OH  TYR G  10      59.690  85.110  96.260  1.00  0.00           O
ATOM   3965  HH  TYR G  10      58.830  84.820  95.930  1.00  0.00           H
ATOM   3966  CD2 TYR G  10      59.590  87.980  93.920  1.00  0.00           C
ATOM   3967  HD2 TYR G  10      58.920  88.420  93.190  1.00  0.00           H
ATOM   3968  CE2 TYR G  10      59.230  86.800  94.570  1.00  0.00           C
ATOM   3969  HE2 TYR G  10      58.280  86.330  94.360  1.00  0.00           H
ATOM   3970  C   TYR G  10      61.390  92.400  93.850  1.00  0.00           C
ATOM   3971  O   TYR G  10      61.140  92.920  92.770  1.00  0.00           O
ATOM   3972  N   GLU G  11      62.270  92.970  94.700  1.00  0.00           N
ATOM   3973  HN  GLU G  11      62.430  92.550  95.590  1.00  0.00           H
ATOM   3974  CA  GLU G  11      63.010  94.200  94.440  1.00  0.00           C
ATOM   3975  HA  GLU G  11      62.870  94.520  93.420  1.00  0.00           H
ATOM   3976  CB  GLU G  11      62.540  95.340  95.410  1.00  0.00           C
ATOM   3977  HB1 GLU G  11      63.350  95.720  96.060  1.00  0.00           H
ATOM   3978  HB2 GLU G  11      61.790  94.890  96.100  1.00  0.00           H
ATOM   3979  CG  GLU G  11      61.860  96.530  94.690  1.00  0.00           C
ATOM   3980  HG1 GLU G  11      61.240  97.100  95.410  1.00  0.00           H
ATOM   3981  HG2 GLU G  11      61.190  96.170  93.880  1.00  0.00           H
ATOM   3982  CD  GLU G  11      62.890  97.470  94.090  1.00  0.00           C
ATOM   3983  OE1 GLU G  11      63.740  96.980  93.320  1.00  0.00           O
ATOM   3984  OE2 GLU G  11      62.870  98.690  94.410  1.00  0.00           O
ATOM   3985  C   GLU G  11      64.510  93.970  94.630  1.00  0.00           C
ATOM   3986  O   GLU G  11      64.920  93.460  95.680  1.00  0.00           O
ATOM   3987  N   VAL G  12      65.340  94.340  93.630  1.00  0.00           N
ATOM   3988  HN  VAL G  12      64.960  94.760  92.800  1.00  0.00           H
ATOM   3989  CA  VAL G  12      66.800  94.330  93.740  1.00  0.00           C
ATOM   3990  HA  VAL G  12      67.020  94.410  94.790  1.00  0.00           H
ATOM   3991  CB  VAL G  12      67.540  93.070  93.220  1.00  0.00           C
ATOM   3992  HB  VAL G  12      68.630  93.180  93.420  1.00  0.00           H
ATOM   3993  CG1 VAL G  12      67.060  91.830  93.980  1.00  0.00           C
ATOM   3994 HG11 VAL G  12      67.610  90.920  93.640  1.00  0.00           H
ATOM   3995 HG12 VAL G  12      67.220  91.960  95.070  1.00  0.00           H
ATOM   3996 HG13 VAL G  12      65.980  91.660  93.800  1.00  0.00           H
ATOM   3997  CG2 VAL G  12      67.360  92.850  91.710  1.00  0.00           C
ATOM   3998 HG21 VAL G  12      67.830  91.880  91.410  1.00  0.00           H
ATOM   3999 HG22 VAL G  12      66.290  92.800  91.450  1.00  0.00           H
ATOM   4000 HG23 VAL G  12      67.840  93.650  91.120  1.00  0.00           H
ATOM   4001  C   VAL G  12      67.410  95.580  93.110  1.00  0.00           C
ATOM   4002  O   VAL G  12      67.180  95.910  91.950  1.00  0.00           O
ATOM   4003  N   HIS G  13      68.260  96.300  93.870  1.00  0.00           N
ATOM   4004  HN  HIS G  13      68.450  96.070  94.820  1.00  0.00           H
ATOM   4005  CA  HIS G  13      68.910  97.500  93.350  1.00  0.00           C
ATOM   4006  HA  HIS G  13      69.220  97.270  92.350  1.00  0.00           H
ATOM   4007  CB  HIS G  13      67.940  98.720  93.300  1.00  0.00           C
ATOM   4008  HB1 HIS G  13      67.130  98.460  92.590  1.00  0.00           H
ATOM   4009  HB2 HIS G  13      68.440  99.620  92.890  1.00  0.00           H
ATOM   4010  ND1 HIS G  13      67.700 100.100  95.370  1.00  0.00           N
ATOM   4011  CG  HIS G  13      67.280  99.030  94.600  1.00  0.00           C
ATOM   4012  CE1 HIS G  13      66.800 100.200  96.340  1.00  0.00           C
ATOM   4013  HE1 HIS G  13      66.810 100.940  97.140  1.00  0.00           H
ATOM   4014  NE2 HIS G  13      65.820  99.270  96.210  1.00  0.00           N
ATOM   4015  HE2 HIS G  13      64.960  99.210  96.740  1.00  0.00           H
ATOM   4016  CD2 HIS G  13      66.120  98.530  95.090  1.00  0.00           C
ATOM   4017  HD2 HIS G  13      65.510  97.720  94.720  1.00  0.00           H
ATOM   4018  C   HIS G  13      70.190  97.890  94.060  1.00  0.00           C
ATOM   4019  O   HIS G  13      70.480  97.470  95.190  1.00  0.00           O
ATOM   4020  N   HIS G  14      71.040  98.670  93.360  1.00  0.00           N
ATOM   4021  HN  HIS G  14      70.800  98.900  92.410  1.00  0.00           H
ATOM   4022  CA  HIS G  14      72.270  99.290  93.840  1.00  0.00           C
ATOM   4023  HA  HIS G  14      72.680  99.760  92.960  1.00  0.00           H
ATOM   4024  CB  HIS G  14      72.040 100.450  94.850  1.00  0.00           C
ATOM   4025  HB1 HIS G  14      72.980 100.740  95.350  1.00  0.00           H
ATOM   4026  HB2 HIS G  14      71.320 100.120  95.620  1.00  0.00           H
ATOM   4027  ND1 HIS G  14      72.200 102.220  93.110  1.00  0.00           N
ATOM   4028  CG  HIS G  14      71.570 101.730  94.240  1.00  0.00           C
ATOM   4029  CE1 HIS G  14      71.580 103.360  92.840  1.00  0.00           C
ATOM   4030  HE1 HIS G  14      71.780 104.000  91.980  1.00  0.00           H
ATOM   4031  NE2 HIS G  14      70.620 103.640  93.750  1.00  0.00           N
ATOM   4032  HE2 HIS G  14      70.030 104.450  93.780  1.00  0.00           H
ATOM   4033  CD2 HIS G  14      70.600 102.590  94.650  1.00  0.00           C
ATOM   4034  HD2 HIS G  14      69.960 102.550  95.520  1.00  0.00           H
ATOM   4035  C   HIS G  14      73.390  98.350  94.250  1.00  0.00           C
ATOM   4036  O   HIS G  14      74.230  98.670  95.100  1.00  0.00           O
ATOM   4037  N   GLN G  15      73.490  97.160  93.630  1.00  0.00           N
ATOM   4038  HN  GLN G  15      72.760  96.880  93.000  1.00  0.00           H
ATOM   4039  CA  GLN G  15      74.540  96.190  93.920  1.00  0.00           C
ATOM   4040  HA  GLN G  15      74.720  96.230  94.990  1.00  0.00           H
ATOM   4041  CB  GLN G  15      74.110  94.730  93.610  1.00  0.00           C
ATOM   4042  HB1 GLN G  15      74.980  94.060  93.730  1.00  0.00           H
ATOM   4043  HB2 GLN G  15      73.770  94.630  92.560  1.00  0.00           H
ATOM   4044  CG  GLN G  15      73.060  94.160  94.600  1.00  0.00           C
ATOM   4045  HG1 GLN G  15      73.240  94.590  95.610  1.00  0.00           H
ATOM   4046  HG2 GLN G  15      73.170  93.060  94.660  1.00  0.00           H
ATOM   4047  CD  GLN G  15      71.610  94.430  94.190  1.00  0.00           C
ATOM   4048  OE1 GLN G  15      71.310  94.930  93.110  1.00  0.00           O
ATOM   4049  NE2 GLN G  15      70.690  94.030  95.100  1.00  0.00           N
ATOM   4050 HE21 GLN G  15      71.000  93.720  96.000  1.00  0.00           H
ATOM   4051 HE22 GLN G  15      69.720  94.100  94.880  1.00  0.00           H
ATOM   4052  C   GLN G  15      75.900  96.460  93.270  1.00  0.00           C
ATOM   4053  O   GLN G  15      76.520  95.570  92.690  1.00  0.00           O
ATOM   4054  N   LYS G  16      76.450  97.670  93.410  1.00  0.00           N
ATOM   4055  HN  LYS G  16      75.940  98.370  93.910  1.00  0.00           H
ATOM   4056  CA  LYS G  16      77.740  98.080  92.870  1.00  0.00           C
ATOM   4057  HA  LYS G  16      77.650  98.040  91.790  1.00  0.00           H
ATOM   4058  CB  LYS G  16      77.960  99.560  93.250  1.00  0.00           C
ATOM   4059  HB1 LYS G  16      77.820  99.610  94.360  1.00  0.00           H
ATOM   4060  HB2 LYS G  16      77.140 100.170  92.800  1.00  0.00           H
ATOM   4061  CG  LYS G  16      79.300 100.240  92.940  1.00  0.00           C
ATOM   4062  HG1 LYS G  16      80.160  99.640  93.310  1.00  0.00           H
ATOM   4063  HG2 LYS G  16      79.290 101.190  93.520  1.00  0.00           H
ATOM   4064  CD  LYS G  16      79.500 100.610  91.460  1.00  0.00           C
ATOM   4065  HD1 LYS G  16      79.500  99.680  90.840  1.00  0.00           H
ATOM   4066  HD2 LYS G  16      78.630 101.220  91.130  1.00  0.00           H
ATOM   4067  CE  LYS G  16      80.790 101.390  91.180  1.00  0.00           C
ATOM   4068  HE1 LYS G  16      80.860 101.650  90.100  1.00  0.00           H
ATOM   4069  HE2 LYS G  16      81.670 100.770  91.450  1.00  0.00           H
ATOM   4070  NZ  LYS G  16      80.840 102.640  91.960  1.00  0.00           N
ATOM   4071  HZ1 LYS G  16      81.720 103.180  91.780  1.00  0.00           H
ATOM   4072  HZ2 LYS G  16      80.050 103.260  91.610  1.00  0.00           H
ATOM   4073  HZ3 LYS G  16      80.750 102.500  92.990  1.00  0.00           H
ATOM   4074  C   LYS G  16      78.960  97.200  93.230  1.00  0.00           C
ATOM   4075  O   LYS G  16      79.050  96.630  94.320  1.00  0.00           O
ATOM   4076  N   LEU G  17      79.900  97.020  92.280  1.00  0.00           N
ATOM   4077  HN  LEU G  17      79.750  97.390  91.360  1.00  0.00           H
ATOM   4078  CA  LEU G  17      81.090  96.210  92.440  1.00  0.00           C
ATOM   4079  HA  LEU G  17      81.250  95.990  93.480  1.00  0.00           H
ATOM   4080  CB  LEU G  17      80.910  94.890  91.640  1.00  0.00           C
ATOM   4081  HB1 LEU G  17      81.100  95.070  90.560  1.00  0.00           H
ATOM   4082  HB2 LEU G  17      79.840  94.610  91.730  1.00  0.00           H
ATOM   4083  CG  LEU G  17      81.720  93.660  92.120  1.00  0.00           C
ATOM   4084  HG  LEU G  17      81.450  93.470  93.180  1.00  0.00           H
ATOM   4085  CD1 LEU G  17      81.330  92.420  91.300  1.00  0.00           C
ATOM   4086 HD11 LEU G  17      81.770  91.510  91.760  1.00  0.00           H
ATOM   4087 HD12 LEU G  17      80.230  92.280  91.280  1.00  0.00           H
ATOM   4088 HD13 LEU G  17      81.700  92.500  90.260  1.00  0.00           H
ATOM   4089  CD2 LEU G  17      83.250  93.840  92.070  1.00  0.00           C
ATOM   4090 HD21 LEU G  17      83.760  92.870  92.230  1.00  0.00           H
ATOM   4091 HD22 LEU G  17      83.580  94.240  91.090  1.00  0.00           H
ATOM   4092 HD23 LEU G  17      83.600  94.530  92.870  1.00  0.00           H
ATOM   4093  C   LEU G  17      82.300  96.990  91.910  1.00  0.00           C
ATOM   4094  O   LEU G  17      82.290  97.460  90.780  1.00  0.00           O
ATOM   4095  N   VAL G  18      83.370  97.140  92.730  1.00  0.00           N
ATOM   4096  HN  VAL G  18      83.310  96.820  93.680  1.00  0.00           H
ATOM   4097  CA  VAL G  18      84.640  97.730  92.340  1.00  0.00           C
ATOM   4098  HA  VAL G  18      84.620  97.970  91.280  1.00  0.00           H
ATOM   4099  CB  VAL G  18      84.980  99.010  93.120  1.00  0.00           C
ATOM   4100  HB  VAL G  18      85.250  98.760  94.180  1.00  0.00           H
ATOM   4101  CG1 VAL G  18      86.170  99.730  92.450  1.00  0.00           C
ATOM   4102 HG11 VAL G  18      86.390 100.680  92.980  1.00  0.00           H
ATOM   4103 HG12 VAL G  18      87.100  99.110  92.480  1.00  0.00           H
ATOM   4104 HG13 VAL G  18      85.940  99.960  91.390  1.00  0.00           H
ATOM   4105  CG2 VAL G  18      83.770  99.960  93.140  1.00  0.00           C
ATOM   4106 HG21 VAL G  18      84.040 100.910  93.640  1.00  0.00           H
ATOM   4107 HG22 VAL G  18      83.500 100.180  92.090  1.00  0.00           H
ATOM   4108 HG23 VAL G  18      82.900  99.510  93.660  1.00  0.00           H
ATOM   4109  C   VAL G  18      85.760  96.730  92.590  1.00  0.00           C
ATOM   4110  O   VAL G  18      85.850  96.160  93.680  1.00  0.00           O
ATOM   4111  N   PHE G  19      86.660  96.490  91.610  1.00  0.00           N
ATOM   4112  HN  PHE G  19      86.520  96.870  90.690  1.00  0.00           H
ATOM   4113  CA  PHE G  19      87.870  95.720  91.860  1.00  0.00           C
ATOM   4114  HA  PHE G  19      87.660  95.000  92.630  1.00  0.00           H
ATOM   4115  CB  PHE G  19      88.370  94.900  90.640  1.00  0.00           C
ATOM   4116  HB1 PHE G  19      89.410  94.540  90.790  1.00  0.00           H
ATOM   4117  HB2 PHE G  19      88.350  95.510  89.710  1.00  0.00           H
ATOM   4118  CG  PHE G  19      87.520  93.660  90.450  1.00  0.00           C
ATOM   4119  CD1 PHE G  19      86.600  93.550  89.390  1.00  0.00           C
ATOM   4120  HD1 PHE G  19      86.440  94.380  88.720  1.00  0.00           H
ATOM   4121  CE1 PHE G  19      85.890  92.350  89.190  1.00  0.00           C
ATOM   4122  HE1 PHE G  19      85.210  92.270  88.350  1.00  0.00           H
ATOM   4123  CZ  PHE G  19      86.100  91.260  90.040  1.00  0.00           C
ATOM   4124  HZ  PHE G  19      85.580  90.330  89.860  1.00  0.00           H
ATOM   4125  CD2 PHE G  19      87.710  92.560  91.300  1.00  0.00           C
ATOM   4126  HD2 PHE G  19      88.430  92.620  92.100  1.00  0.00           H
ATOM   4127  CE2 PHE G  19      87.000  91.370  91.100  1.00  0.00           C
ATOM   4128  HE2 PHE G  19      87.170  90.530  91.760  1.00  0.00           H
ATOM   4129  C   PHE G  19      89.000  96.570  92.440  1.00  0.00           C
ATOM   4130  O   PHE G  19      89.400  96.370  93.590  1.00  0.00           O
ATOM   4131  N   PHE G  20      89.490  97.590  91.710  1.00  0.00           N
ATOM   4132  HN  PHE G  20      89.190  97.740  90.760  1.00  0.00           H
ATOM   4133  CA  PHE G  20      90.480  98.550  92.190  1.00  0.00           C
ATOM   4134  HA  PHE G  20      90.710  98.340  93.230  1.00  0.00           H
ATOM   4135  CB  PHE G  20      91.790  98.510  91.360  1.00  0.00           C
ATOM   4136  HB1 PHE G  20      92.470  99.340  91.640  1.00  0.00           H
ATOM   4137  HB2 PHE G  20      91.550  98.610  90.280  1.00  0.00           H
ATOM   4138  CG  PHE G  20      92.520  97.220  91.600  1.00  0.00           C
ATOM   4139  CD1 PHE G  20      92.610  96.240  90.600  1.00  0.00           C
ATOM   4140  HD1 PHE G  20      92.110  96.400  89.650  1.00  0.00           H
ATOM   4141  CE1 PHE G  20      93.360  95.080  90.800  1.00  0.00           C
ATOM   4142  HE1 PHE G  20      93.450  94.340  90.010  1.00  0.00           H
ATOM   4143  CZ  PHE G  20      94.030  94.870  92.010  1.00  0.00           C
ATOM   4144  HZ  PHE G  20      94.620  93.980  92.160  1.00  0.00           H
ATOM   4145  CD2 PHE G  20      93.200  97.010  92.810  1.00  0.00           C
ATOM   4146  HD2 PHE G  20      93.160  97.760  93.580  1.00  0.00           H
ATOM   4147  CE2 PHE G  20      93.950  95.840  93.020  1.00  0.00           C
ATOM   4148  HE2 PHE G  20      94.480  95.700  93.950  1.00  0.00           H
ATOM   4149  C   PHE G  20      89.930  99.970  92.160  1.00  0.00           C
ATOM   4150  O   PHE G  20      89.430 100.440  91.140  1.00  0.00           O
ATOM   4151  N   ALA G  21      89.990 100.680  93.300  1.00  0.00           N
ATOM   4152  HN  ALA G  21      90.370 100.290  94.140  1.00  0.00           H
ATOM   4153  CA  ALA G  21      89.360 101.980  93.430  1.00  0.00           C
ATOM   4154  HA  ALA G  21      88.630 102.120  92.640  1.00  0.00           H
ATOM   4155  CB  ALA G  21      88.610 102.040  94.780  1.00  0.00           C
ATOM   4156  HB1 ALA G  21      87.890 101.200  94.840  1.00  0.00           H
ATOM   4157  HB2 ALA G  21      89.330 101.960  95.620  1.00  0.00           H
ATOM   4158  HB3 ALA G  21      88.060 103.000  94.880  1.00  0.00           H
ATOM   4159  C   ALA G  21      90.320 103.170  93.370  1.00  0.00           C
ATOM   4160  O   ALA G  21      89.890 104.310  93.230  1.00  0.00           O
ATOM   4161  N   GLU G  22      91.640 102.920  93.440  1.00  0.00           N
ATOM   4162  HN  GLU G  22      92.000 101.990  93.410  1.00  0.00           H
ATOM   4163  CA  GLU G  22      92.620 103.950  93.700  1.00  0.00           C
ATOM   4164  HA  GLU G  22      92.180 104.930  93.590  1.00  0.00           H
ATOM   4165  CB  GLU G  22      93.250 103.820  95.120  1.00  0.00           C
ATOM   4166  HB1 GLU G  22      93.930 104.680  95.320  1.00  0.00           H
ATOM   4167  HB2 GLU G  22      93.890 102.900  95.140  1.00  0.00           H
ATOM   4168  CG  GLU G  22      92.280 103.690  96.320  1.00  0.00           C
ATOM   4169  HG1 GLU G  22      92.890 103.490  97.220  1.00  0.00           H
ATOM   4170  HG2 GLU G  22      91.610 102.810  96.170  1.00  0.00           H
ATOM   4171  CD  GLU G  22      91.430 104.900  96.640  1.00  0.00           C
ATOM   4172  OE1 GLU G  22      90.180 104.760  96.720  1.00  0.00           O
ATOM   4173  OE2 GLU G  22      92.000 105.990  96.920  1.00  0.00           O
ATOM   4174  C   GLU G  22      93.780 103.840  92.720  1.00  0.00           C
ATOM   4175  O   GLU G  22      93.920 102.830  92.020  1.00  0.00           O
ATOM   4176  N   ASP G  23      94.590 104.920  92.650  1.00  0.00           N
ATOM   4177  HN  ASP G  23      94.210 105.770  93.030  1.00  0.00           H
ATOM   4178  CA  ASP G  23      95.900 105.100  92.070  1.00  0.00           C
ATOM   4179  HA  ASP G  23      95.740 105.460  91.060  1.00  0.00           H
ATOM   4180  CB  ASP G  23      96.570 106.270  92.880  1.00  0.00           C
ATOM   4181  HB1 ASP G  23      96.710 105.930  93.930  1.00  0.00           H
ATOM   4182  HB2 ASP G  23      95.850 107.120  92.890  1.00  0.00           H
ATOM   4183  CG  ASP G  23      97.910 106.820  92.400  1.00  0.00           C
ATOM   4184  OD1 ASP G  23      98.750 106.090  91.830  1.00  0.00           O
ATOM   4185  OD2 ASP G  23      98.180 108.000  92.750  1.00  0.00           O
ATOM   4186  C   ASP G  23      96.770 103.850  91.940  1.00  0.00           C
ATOM   4187  O   ASP G  23      97.030 103.130  92.910  1.00  0.00           O
ATOM   4188  N   VAL G  24      97.210 103.560  90.700  1.00  0.00           N
ATOM   4189  HN  VAL G  24      96.920 104.140  89.930  1.00  0.00           H
ATOM   4190  CA  VAL G  24      98.050 102.440  90.350  1.00  0.00           C
ATOM   4191  HA  VAL G  24      98.370 101.920  91.250  1.00  0.00           H
ATOM   4192  CB  VAL G  24      97.300 101.460  89.430  1.00  0.00           C
ATOM   4193  HB  VAL G  24      97.250 101.870  88.400  1.00  0.00           H
ATOM   4194  CG1 VAL G  24      97.990 100.080  89.410  1.00  0.00           C
ATOM   4195 HG11 VAL G  24      97.400  99.380  88.790  1.00  0.00           H
ATOM   4196 HG12 VAL G  24      99.010 100.140  88.990  1.00  0.00           H
ATOM   4197 HG13 VAL G  24      98.060  99.660  90.440  1.00  0.00           H
ATOM   4198  CG2 VAL G  24      95.850 101.270  89.910  1.00  0.00           C
ATOM   4199 HG21 VAL G  24      95.350 100.460  89.340  1.00  0.00           H
ATOM   4200 HG22 VAL G  24      95.830 101.030  91.000  1.00  0.00           H
ATOM   4201 HG23 VAL G  24      95.260 102.200  89.750  1.00  0.00           H
ATOM   4202  C   VAL G  24      99.310 103.000  89.680  1.00  0.00           C
ATOM   4203  O   VAL G  24     100.050 102.310  88.970  1.00  0.00           O
ATOM   4204  N   GLY G  25      99.550 104.320  89.870  1.00  0.00           N
ATOM   4205  HN  GLY G  25      98.990 104.830  90.540  1.00  0.00           H
ATOM   4206  CA  GLY G  25     100.610 105.130  89.280  1.00  0.00           C
ATOM   4207  HA1 GLY G  25     100.320 105.350  88.260  1.00  0.00           H
ATOM   4208  HA2 GLY G  25     100.680 106.020  89.880  1.00  0.00           H
ATOM   4209  C   GLY G  25     101.990 104.530  89.240  1.00  0.00           C
ATOM   4210  O   GLY G  25     102.470 103.940  90.200  1.00  0.00           O
ATOM   4211  N   SER G  26     102.690 104.700  88.110  1.00  0.00           N
ATOM   4212  HN  SER G  26     102.280 105.240  87.370  1.00  0.00           H
ATOM   4213  CA  SER G  26     104.060 104.220  87.940  1.00  0.00           C
ATOM   4214  HA  SER G  26     104.250 104.380  86.890  1.00  0.00           H
ATOM   4215  CB  SER G  26     105.130 105.060  88.690  1.00  0.00           C
ATOM   4216  HB1 SER G  26     106.070 104.520  88.880  1.00  0.00           H
ATOM   4217  HB2 SER G  26     104.720 105.350  89.690  1.00  0.00           H
ATOM   4218  OG  SER G  26     105.460 106.230  87.950  1.00  0.00           O
ATOM   4219  HG1 SER G  26     105.190 106.980  88.520  1.00  0.00           H
ATOM   4220  C   SER G  26     104.300 102.730  88.090  1.00  0.00           C
ATOM   4221  O   SER G  26     105.410 102.290  88.410  1.00  0.00           O
ATOM   4222  N   ASN G  27     103.290 101.880  87.830  1.00  0.00           N
ATOM   4223  HN  ASN G  27     102.370 102.250  87.670  1.00  0.00           H
ATOM   4224  CA  ASN G  27     103.420 100.430  87.880  1.00  0.00           C
ATOM   4225  HA  ASN G  27     103.630 100.180  88.910  1.00  0.00           H
ATOM   4226  CB  ASN G  27     102.040  99.790  87.530  1.00  0.00           C
ATOM   4227  HB1 ASN G  27     101.650 100.270  86.610  1.00  0.00           H
ATOM   4228  HB2 ASN G  27     101.320 100.010  88.350  1.00  0.00           H
ATOM   4229  CG  ASN G  27     102.100  98.280  87.350  1.00  0.00           C
ATOM   4230  OD1 ASN G  27     102.490  97.550  88.270  1.00  0.00           O
ATOM   4231  ND2 ASN G  27     101.780  97.790  86.130  1.00  0.00           N
ATOM   4232 HD21 ASN G  27     101.570  98.420  85.390  1.00  0.00           H
ATOM   4233 HD22 ASN G  27     101.860  96.800  85.990  1.00  0.00           H
ATOM   4234  C   ASN G  27     104.590  99.850  87.060  1.00  0.00           C
ATOM   4235  O   ASN G  27     104.740 100.120  85.870  1.00  0.00           O
ATOM   4236  N   LYS G  28     105.450  99.040  87.710  1.00  0.00           N
ATOM   4237  HN  LYS G  28     105.350  98.890  88.700  1.00  0.00           H
ATOM   4238  CA  LYS G  28     106.580  98.360  87.090  1.00  0.00           C
ATOM   4239  HA  LYS G  28     106.620  98.580  86.030  1.00  0.00           H
ATOM   4240  CB  LYS G  28     107.900  98.790  87.790  1.00  0.00           C
ATOM   4241  HB1 LYS G  28     107.980  98.300  88.780  1.00  0.00           H
ATOM   4242  HB2 LYS G  28     107.850  99.880  87.980  1.00  0.00           H
ATOM   4243  CG  LYS G  28     109.180  98.510  86.960  1.00  0.00           C
ATOM   4244  HG1 LYS G  28     109.380  99.380  86.290  1.00  0.00           H
ATOM   4245  HG2 LYS G  28     109.010  97.630  86.310  1.00  0.00           H
ATOM   4246  CD  LYS G  28     110.410  98.210  87.840  1.00  0.00           C
ATOM   4247  HD1 LYS G  28     110.630  99.090  88.490  1.00  0.00           H
ATOM   4248  HD2 LYS G  28     110.120  97.360  88.510  1.00  0.00           H
ATOM   4249  CE  LYS G  28     111.660  97.830  87.040  1.00  0.00           C
ATOM   4250  HE1 LYS G  28     112.090  98.710  86.520  1.00  0.00           H
ATOM   4251  HE2 LYS G  28     111.390  97.060  86.280  1.00  0.00           H
ATOM   4252  NZ  LYS G  28     112.690  97.250  87.910  1.00  0.00           N
ATOM   4253  HZ1 LYS G  28     113.440  96.780  87.360  1.00  0.00           H
ATOM   4254  HZ2 LYS G  28     113.140  97.990  88.520  1.00  0.00           H
ATOM   4255  HZ3 LYS G  28     112.250  96.530  88.540  1.00  0.00           H
ATOM   4256  C   LYS G  28     106.380  96.850  87.260  1.00  0.00           C
ATOM   4257  O   LYS G  28     107.300  96.050  87.120  1.00  0.00           O
ATOM   4258  N   GLY G  29     105.150  96.420  87.600  1.00  0.00           N
ATOM   4259  HN  GLY G  29     104.400  97.070  87.710  1.00  0.00           H
ATOM   4260  CA  GLY G  29     104.800  95.020  87.780  1.00  0.00           C
ATOM   4261  HA1 GLY G  29     105.590  94.370  87.420  1.00  0.00           H
ATOM   4262  HA2 GLY G  29     104.600  94.890  88.830  1.00  0.00           H
ATOM   4263  C   GLY G  29     103.570  94.650  87.010  1.00  0.00           C
ATOM   4264  O   GLY G  29     103.300  95.170  85.920  1.00  0.00           O
ATOM   4265  N   ALA G  30     102.760  93.730  87.550  1.00  0.00           N
ATOM   4266  HN  ALA G  30     102.990  93.320  88.440  1.00  0.00           H
ATOM   4267  CA  ALA G  30     101.580  93.220  86.890  1.00  0.00           C
ATOM   4268  HA  ALA G  30     101.380  93.790  85.990  1.00  0.00           H
ATOM   4269  CB  ALA G  30     101.800  91.750  86.510  1.00  0.00           C
ATOM   4270  HB1 ALA G  30     102.660  91.660  85.830  1.00  0.00           H
ATOM   4271  HB2 ALA G  30     102.020  91.160  87.420  1.00  0.00           H
ATOM   4272  HB3 ALA G  30     100.910  91.320  86.000  1.00  0.00           H
ATOM   4273  C   ALA G  30     100.350  93.320  87.770  1.00  0.00           C
ATOM   4274  O   ALA G  30     100.340  92.870  88.910  1.00  0.00           O
ATOM   4275  N   ILE G  31      99.270  93.910  87.220  1.00  0.00           N
ATOM   4276  HN  ILE G  31      99.330  94.280  86.290  1.00  0.00           H
ATOM   4277  CA  ILE G  31      98.010  94.110  87.910  1.00  0.00           C
ATOM   4278  HA  ILE G  31      98.090  93.740  88.910  1.00  0.00           H
ATOM   4279  CB  ILE G  31      97.620  95.590  87.970  1.00  0.00           C
ATOM   4280  HB  ILE G  31      97.300  95.930  86.960  1.00  0.00           H
ATOM   4281  CG2 ILE G  31      96.420  95.730  88.930  1.00  0.00           C
ATOM   4282 HG21 ILE G  31      96.210  96.810  89.090  1.00  0.00           H
ATOM   4283 HG22 ILE G  31      95.500  95.250  88.530  1.00  0.00           H
ATOM   4284 HG23 ILE G  31      96.640  95.280  89.920  1.00  0.00           H
ATOM   4285  CG1 ILE G  31      98.780  96.520  88.390  1.00  0.00           C
ATOM   4286 HG11 ILE G  31      98.420  97.560  88.280  1.00  0.00           H
ATOM   4287 HG12 ILE G  31      99.640  96.410  87.680  1.00  0.00           H
ATOM   4288  CD  ILE G  31      99.280  96.340  89.820  1.00  0.00           C
ATOM   4289  HD1 ILE G  31     100.060  97.100  90.050  1.00  0.00           H
ATOM   4290  HD2 ILE G  31      98.460  96.490  90.550  1.00  0.00           H
ATOM   4291  HD3 ILE G  31      99.710  95.330  89.960  1.00  0.00           H
ATOM   4292  C   ILE G  31      96.920  93.360  87.170  1.00  0.00           C
ATOM   4293  O   ILE G  31      96.780  93.490  85.950  1.00  0.00           O
ATOM   4294  N   ILE G  32      96.110  92.530  87.860  1.00  0.00           N
ATOM   4295  HN  ILE G  32      96.270  92.400  88.840  1.00  0.00           H
ATOM   4296  CA  ILE G  32      94.960  91.870  87.250  1.00  0.00           C
ATOM   4297  HA  ILE G  32      94.760  92.320  86.290  1.00  0.00           H
ATOM   4298  CB  ILE G  32      95.120  90.360  87.020  1.00  0.00           C
ATOM   4299  HB  ILE G  32      95.070  89.830  87.990  1.00  0.00           H
ATOM   4300  CG2 ILE G  32      93.940  89.870  86.130  1.00  0.00           C
ATOM   4301 HG21 ILE G  32      94.020  88.780  85.940  1.00  0.00           H
ATOM   4302 HG22 ILE G  32      92.960  90.040  86.620  1.00  0.00           H
ATOM   4303 HG23 ILE G  32      93.950  90.390  85.160  1.00  0.00           H
ATOM   4304  CG1 ILE G  32      96.490  90.020  86.390  1.00  0.00           C
ATOM   4305 HG11 ILE G  32      97.310  90.410  87.030  1.00  0.00           H
ATOM   4306 HG12 ILE G  32      96.570  90.540  85.410  1.00  0.00           H
ATOM   4307  CD  ILE G  32      96.730  88.520  86.190  1.00  0.00           C
ATOM   4308  HD1 ILE G  32      97.740  88.360  85.740  1.00  0.00           H
ATOM   4309  HD2 ILE G  32      96.690  87.980  87.160  1.00  0.00           H
ATOM   4310  HD3 ILE G  32      95.980  88.080  85.510  1.00  0.00           H
ATOM   4311  C   ILE G  32      93.730  92.110  88.120  1.00  0.00           C
ATOM   4312  O   ILE G  32      93.730  91.810  89.310  1.00  0.00           O
ATOM   4313  N   GLY G  33      92.620  92.650  87.560  1.00  0.00           N
ATOM   4314  HN  GLY G  33      92.650  92.920  86.590  1.00  0.00           H
ATOM   4315  CA  GLY G  33      91.370  92.830  88.300  1.00  0.00           C
ATOM   4316  HA1 GLY G  33      91.580  93.350  89.220  1.00  0.00           H
ATOM   4317  HA2 GLY G  33      90.700  93.380  87.660  1.00  0.00           H
ATOM   4318  C   GLY G  33      90.680  91.540  88.670  1.00  0.00           C
ATOM   4319  O   GLY G  33      90.430  91.250  89.840  1.00  0.00           O
ATOM   4320  N   LEU G  34      90.390  90.700  87.670  1.00  0.00           N
ATOM   4321  HN  LEU G  34      90.590  90.970  86.720  1.00  0.00           H
ATOM   4322  CA  LEU G  34      89.800  89.390  87.860  1.00  0.00           C
ATOM   4323  HA  LEU G  34      89.890  89.100  88.900  1.00  0.00           H
ATOM   4324  CB  LEU G  34      88.310  89.400  87.440  1.00  0.00           C
ATOM   4325  HB1 LEU G  34      88.250  89.760  86.390  1.00  0.00           H
ATOM   4326  HB2 LEU G  34      87.790  90.150  88.080  1.00  0.00           H
ATOM   4327  CG  LEU G  34      87.530  88.060  87.530  1.00  0.00           C
ATOM   4328  HG  LEU G  34      87.960  87.360  86.770  1.00  0.00           H
ATOM   4329  CD1 LEU G  34      87.650  87.400  88.910  1.00  0.00           C
ATOM   4330 HD11 LEU G  34      87.050  86.470  88.940  1.00  0.00           H
ATOM   4331 HD12 LEU G  34      88.700  87.130  89.140  1.00  0.00           H
ATOM   4332 HD13 LEU G  34      87.270  88.090  89.680  1.00  0.00           H
ATOM   4333  CD2 LEU G  34      86.050  88.280  87.200  1.00  0.00           C
ATOM   4334 HD21 LEU G  34      85.500  87.310  87.200  1.00  0.00           H
ATOM   4335 HD22 LEU G  34      85.580  88.950  87.950  1.00  0.00           H
ATOM   4336 HD23 LEU G  34      85.920  88.760  86.210  1.00  0.00           H
ATOM   4337  C   LEU G  34      90.570  88.380  87.040  1.00  0.00           C
ATOM   4338  O   LEU G  34      90.720  88.520  85.830  1.00  0.00           O
ATOM   4339  N   MET G  35      91.100  87.330  87.690  1.00  0.00           N
ATOM   4340  HN  MET G  35      90.990  87.240  88.690  1.00  0.00           H
ATOM   4341  CA  MET G  35      91.830  86.270  87.040  1.00  0.00           C
ATOM   4342  HA  MET G  35      91.920  86.460  85.980  1.00  0.00           H
ATOM   4343  CB  MET G  35      93.250  86.130  87.650  1.00  0.00           C
ATOM   4344  HB1 MET G  35      93.160  86.000  88.750  1.00  0.00           H
ATOM   4345  HB2 MET G  35      93.790  87.090  87.490  1.00  0.00           H
ATOM   4346  CG  MET G  35      94.100  84.980  87.070  1.00  0.00           C
ATOM   4347  HG1 MET G  35      94.220  85.140  85.970  1.00  0.00           H
ATOM   4348  HG2 MET G  35      93.560  84.020  87.200  1.00  0.00           H
ATOM   4349  SD  MET G  35      95.730  84.840  87.850  1.00  0.00           S
ATOM   4350  CE  MET G  35      96.200  83.390  86.870  1.00  0.00           C
ATOM   4351  HE1 MET G  35      97.200  83.010  87.170  1.00  0.00           H
ATOM   4352  HE2 MET G  35      95.460  82.580  87.010  1.00  0.00           H
ATOM   4353  HE3 MET G  35      96.230  83.640  85.790  1.00  0.00           H
ATOM   4354  C   MET G  35      91.080  84.970  87.220  1.00  0.00           C
ATOM   4355  O   MET G  35      90.800  84.530  88.330  1.00  0.00           O
ATOM   4356  N   VAL G  36      90.740  84.290  86.110  1.00  0.00           N
ATOM   4357  HN  VAL G  36      90.870  84.710  85.200  1.00  0.00           H
ATOM   4358  CA  VAL G  36      90.220  82.940  86.160  1.00  0.00           C
ATOM   4359  HA  VAL G  36      90.200  82.570  87.170  1.00  0.00           H
ATOM   4360  CB  VAL G  36      88.790  82.850  85.600  1.00  0.00           C
ATOM   4361  HB  VAL G  36      88.780  83.220  84.550  1.00  0.00           H
ATOM   4362  CG1 VAL G  36      88.290  81.390  85.640  1.00  0.00           C
ATOM   4363 HG11 VAL G  36      87.230  81.340  85.300  1.00  0.00           H
ATOM   4364 HG12 VAL G  36      88.890  80.730  84.980  1.00  0.00           H
ATOM   4365 HG13 VAL G  36      88.340  81.000  86.680  1.00  0.00           H
ATOM   4366  CG2 VAL G  36      87.860  83.750  86.430  1.00  0.00           C
ATOM   4367 HG21 VAL G  36      86.810  83.640  86.090  1.00  0.00           H
ATOM   4368 HG22 VAL G  36      87.910  83.480  87.510  1.00  0.00           H
ATOM   4369 HG23 VAL G  36      88.150  84.820  86.330  1.00  0.00           H
ATOM   4370  C   VAL G  36      91.170  82.060  85.370  1.00  0.00           C
ATOM   4371  O   VAL G  36      91.140  82.020  84.140  1.00  0.00           O
ATOM   4372  N   GLY G  37      92.040  81.290  86.050  1.00  0.00           N
ATOM   4373  HN  GLY G  37      92.020  81.300  87.050  1.00  0.00           H
ATOM   4374  CA  GLY G  37      93.120  80.530  85.410  1.00  0.00           C
ATOM   4375  HA1 GLY G  37      93.600  79.960  86.180  1.00  0.00           H
ATOM   4376  HA2 GLY G  37      92.670  79.910  84.650  1.00  0.00           H
ATOM   4377  C   GLY G  37      94.190  81.330  84.700  1.00  0.00           C
ATOM   4378  O   GLY G  37      94.080  82.530  84.480  1.00  0.00           O
ATOM   4379  N   GLY G  38      95.280  80.650  84.300  1.00  0.00           N
ATOM   4380  HN  GLY G  38      95.370  79.670  84.480  1.00  0.00           H
ATOM   4381  CA  GLY G  38      96.410  81.270  83.610  1.00  0.00           C
ATOM   4382  HA1 GLY G  38      96.480  80.810  82.640  1.00  0.00           H
ATOM   4383  HA2 GLY G  38      96.270  82.340  83.540  1.00  0.00           H
ATOM   4384  C   GLY G  38      97.720  81.080  84.310  1.00  0.00           C
ATOM   4385  O   GLY G  38      97.790  80.620  85.450  1.00  0.00           O
ATOM   4386  N   VAL G  39      98.810  81.410  83.590  1.00  0.00           N
ATOM   4387  HN  VAL G  39      98.700  81.740  82.650  1.00  0.00           H
ATOM   4388  CA  VAL G  39     100.170  81.400  84.100  1.00  0.00           C
ATOM   4389  HA  VAL G  39     100.210  81.010  85.100  1.00  0.00           H
ATOM   4390  CB  VAL G  39     101.130  80.610  83.200  1.00  0.00           C
ATOM   4391  HB  VAL G  39     101.090  81.020  82.160  1.00  0.00           H
ATOM   4392  CG1 VAL G  39     102.590  80.710  83.700  1.00  0.00           C
ATOM   4393 HG11 VAL G  39     103.260  80.120  83.030  1.00  0.00           H
ATOM   4394 HG12 VAL G  39     102.970  81.760  83.680  1.00  0.00           H
ATOM   4395 HG13 VAL G  39     102.690  80.310  84.730  1.00  0.00           H
ATOM   4396  CG2 VAL G  39     100.710  79.140  83.160  1.00  0.00           C
ATOM   4397 HG21 VAL G  39     101.440  78.550  82.570  1.00  0.00           H
ATOM   4398 HG22 VAL G  39     100.670  78.710  84.190  1.00  0.00           H
ATOM   4399 HG23 VAL G  39      99.710  79.030  82.700  1.00  0.00           H
ATOM   4400  C   VAL G  39     100.610  82.850  84.140  1.00  0.00           C
ATOM   4401  O   VAL G  39     100.730  83.500  83.100  1.00  0.00           O
ATOM   4402  N   VAL G  40     100.820  83.400  85.340  1.00  0.00           N
ATOM   4403  HN  VAL G  40     100.670  82.870  86.170  1.00  0.00           H
ATOM   4404  CA  VAL G  40     101.120  84.810  85.510  1.00  0.00           C
ATOM   4405  HA  VAL G  40     101.210  85.300  84.550  1.00  0.00           H
ATOM   4406  CB  VAL G  40      99.990  85.490  86.280  1.00  0.00           C
ATOM   4407  HB  VAL G  40      99.830  84.970  87.240  1.00  0.00           H
ATOM   4408  CG1 VAL G  40     100.300  86.970  86.570  1.00  0.00           C
ATOM   4409 HG11 VAL G  40      99.420  87.470  87.020  1.00  0.00           H
ATOM   4410 HG12 VAL G  40     101.130  87.070  87.290  1.00  0.00           H
ATOM   4411 HG13 VAL G  40     100.570  87.510  85.630  1.00  0.00           H
ATOM   4412  CG2 VAL G  40      98.700  85.400  85.450  1.00  0.00           C
ATOM   4413 HG21 VAL G  40      97.860  85.900  85.990  1.00  0.00           H
ATOM   4414 HG22 VAL G  40      98.820  85.900  84.470  1.00  0.00           H
ATOM   4415 HG23 VAL G  40      98.400  84.350  85.270  1.00  0.00           H
ATOM   4416  C   VAL G  40     102.470  84.940  86.190  1.00  0.00           C
ATOM   4417  O   VAL G  40     102.670  84.490  87.320  1.00  0.00           O
ATOM   4418  N   ILE G  41     103.470  85.540  85.500  1.00  0.00           N
ATOM   4419  HN  ILE G  41     103.300  85.890  84.570  1.00  0.00           H
ATOM   4420  CA  ILE G  41     104.850  85.630  85.960  1.00  0.00           C
ATOM   4421  HA  ILE G  41     104.950  85.140  86.920  1.00  0.00           H
ATOM   4422  CB  ILE G  41     105.860  85.000  85.000  1.00  0.00           C
ATOM   4423  HB  ILE G  41     105.890  85.610  84.060  1.00  0.00           H
ATOM   4424  CG2 ILE G  41     107.270  85.000  85.630  1.00  0.00           C
ATOM   4425 HG21 ILE G  41     107.970  84.430  84.990  1.00  0.00           H
ATOM   4426 HG22 ILE G  41     107.670  86.030  85.740  1.00  0.00           H
ATOM   4427 HG23 ILE G  41     107.260  84.520  86.630  1.00  0.00           H
ATOM   4428  CG1 ILE G  41     105.460  83.570  84.550  1.00  0.00           C
ATOM   4429 HG11 ILE G  41     106.140  83.290  83.720  1.00  0.00           H
ATOM   4430 HG12 ILE G  41     104.440  83.570  84.120  1.00  0.00           H
ATOM   4431  CD  ILE G  41     105.580  82.500  85.640  1.00  0.00           C
ATOM   4432  HD1 ILE G  41     105.190  81.530  85.260  1.00  0.00           H
ATOM   4433  HD2 ILE G  41     106.630  82.350  85.930  1.00  0.00           H
ATOM   4434  HD3 ILE G  41     104.990  82.780  86.530  1.00  0.00           H
ATOM   4435  C   ILE G  41     105.220  87.090  86.130  1.00  0.00           C
ATOM   4436  O   ILE G  41     104.940  87.930  85.280  1.00  0.00           O
ATOM   4437  N   ALA G  42     105.840  87.450  87.270  1.00  0.00           N
ATOM   4438  HN  ALA G  42     105.990  86.780  87.990  1.00  0.00           H
ATOM   4439  CA  ALA G  42     106.430  88.750  87.480  1.00  0.00           C
ATOM   4440  HA  ALA G  42     106.340  89.360  86.590  1.00  0.00           H
ATOM   4441  CB  ALA G  42     105.770  89.510  88.660  1.00  0.00           C
ATOM   4442  HB1 ALA G  42     104.710  89.720  88.430  1.00  0.00           H
ATOM   4443  HB2 ALA G  42     105.810  88.900  89.590  1.00  0.00           H
ATOM   4444  HB3 ALA G  42     106.280  90.480  88.840  1.00  0.00           H
ATOM   4445  C   ALA G  42     107.900  88.530  87.750  1.00  0.00           C
ATOM   4446  O   ALA G  42     108.280  87.780  88.650  1.00  0.00           O
ATOM   4447  N   NME G  43     108.770  89.150  86.940  1.00  0.00           N
ATOM   4448  HN  NME G  43     108.440  89.790  86.230  1.00  0.00           H
ATOM   4449  CH3 NME G  43     110.200  88.950  87.050  1.00  0.00           C
ATOM   4450 HH31 NME G  43     110.460  87.870  87.050  1.00  0.00           H
ATOM   4451 HH32 NME G  43     110.720  89.430  86.200  1.00  0.00           H
ATOM   4452 HH33 NME G  43     110.580  89.400  88.000  1.00  0.00           H
ATOM   4453  CH3 ACE H   0     139.920  86.160  97.310  1.00  0.00           C
ATOM   4454 HH31 ACE H   0     139.090  86.880  97.190  1.00  0.00           H
ATOM   4455 HH32 ACE H   0     140.700  86.590  97.970  1.00  0.00           H
ATOM   4456 HH33 ACE H   0     140.380  85.950  96.310  1.00  0.00           H
ATOM   4457  C   ACE H   0     139.430  84.880  97.890  1.00  0.00           C
ATOM   4458  O   ACE H   0     140.230  84.000  98.160  1.00  0.00           O
ATOM   4459  N   ASP H   1     138.110  84.790  98.100  1.00  0.00           N
ATOM   4460  HN  ASP H   1     137.520  85.490  97.720  1.00  0.00           H
ATOM   4461  CA  ASP H   1     137.430  83.740  98.840  1.00  0.00           C
ATOM   4462  HA  ASP H   1     137.440  82.820  98.260  1.00  0.00           H
ATOM   4463  CB  ASP H   1     138.110  83.520 100.240  1.00  0.00           C
ATOM   4464  HB1 ASP H   1     138.170  84.500 100.760  1.00  0.00           H
ATOM   4465  HB2 ASP H   1     139.140  83.150 100.090  1.00  0.00           H
ATOM   4466  CG  ASP H   1     137.440  82.510 101.150  1.00  0.00           C
ATOM   4467  OD1 ASP H   1     137.460  82.770 102.390  1.00  0.00           O
ATOM   4468  OD2 ASP H   1     137.060  81.410 100.690  1.00  0.00           O
ATOM   4469  C   ASP H   1     135.970  84.180  99.030  1.00  0.00           C
ATOM   4470  O   ASP H   1     135.620  84.750 100.060  1.00  0.00           O
ATOM   4471  N   ALA H   2     135.100  84.000  98.010  1.00  0.00           N
ATOM   4472  HN  ALA H   2     135.390  83.640  97.120  1.00  0.00           H
ATOM   4473  CA  ALA H   2     133.730  84.490  98.150  1.00  0.00           C
ATOM   4474  HA  ALA H   2     133.360  84.170  99.110  1.00  0.00           H
ATOM   4475  CB  ALA H   2     133.680  86.040  98.100  1.00  0.00           C
ATOM   4476  HB1 ALA H   2     134.290  86.480  98.900  1.00  0.00           H
ATOM   4477  HB2 ALA H   2     134.060  86.400  97.120  1.00  0.00           H
ATOM   4478  HB3 ALA H   2     132.640  86.400  98.250  1.00  0.00           H
ATOM   4479  C   ALA H   2     132.730  83.960  97.130  1.00  0.00           C
ATOM   4480  O   ALA H   2     132.180  84.720  96.340  1.00  0.00           O
ATOM   4481  N   GLU H   3     132.440  82.650  97.190  1.00  0.00           N
ATOM   4482  HN  GLU H   3     132.950  82.050  97.800  1.00  0.00           H
ATOM   4483  CA  GLU H   3     131.320  82.030  96.500  1.00  0.00           C
ATOM   4484  HA  GLU H   3     131.440  82.190  95.440  1.00  0.00           H
ATOM   4485  CB  GLU H   3     131.320  80.500  96.800  1.00  0.00           C
ATOM   4486  HB1 GLU H   3     131.340  80.390  97.910  1.00  0.00           H
ATOM   4487  HB2 GLU H   3     132.270  80.060  96.410  1.00  0.00           H
ATOM   4488  CG  GLU H   3     130.120  79.680  96.250  1.00  0.00           C
ATOM   4489  HG1 GLU H   3     130.210  79.610  95.150  1.00  0.00           H
ATOM   4490  HG2 GLU H   3     129.160  80.170  96.500  1.00  0.00           H
ATOM   4491  CD  GLU H   3     130.010  78.290  96.850  1.00  0.00           C
ATOM   4492  OE1 GLU H   3     130.050  77.290  96.090  1.00  0.00           O
ATOM   4493  OE2 GLU H   3     129.790  78.220  98.090  1.00  0.00           O
ATOM   4494  C   GLU H   3     129.950  82.600  96.910  1.00  0.00           C
ATOM   4495  O   GLU H   3     129.700  82.840  98.080  1.00  0.00           O
ATOM   4496  N   PHE H   4     129.010  82.780  95.960  1.00  0.00           N
ATOM   4497  HN  PHE H   4     129.230  82.690  94.980  1.00  0.00           H
ATOM   4498  CA  PHE H   4     127.630  83.100  96.300  1.00  0.00           C
ATOM   4499  HA  PHE H   4     127.410  82.700  97.270  1.00  0.00           H
ATOM   4500  CB  PHE H   4     127.330  84.630  96.310  1.00  0.00           C
ATOM   4501  HB1 PHE H   4     126.240  84.840  96.320  1.00  0.00           H
ATOM   4502  HB2 PHE H   4     127.770  85.090  95.410  1.00  0.00           H
ATOM   4503  CG  PHE H   4     127.900  85.290  97.540  1.00  0.00           C
ATOM   4504  CD1 PHE H   4     129.070  86.050  97.440  1.00  0.00           C
ATOM   4505  HD1 PHE H   4     129.580  86.080  96.490  1.00  0.00           H
ATOM   4506  CE1 PHE H   4     129.550  86.760  98.540  1.00  0.00           C
ATOM   4507  HE1 PHE H   4     130.450  87.350  98.440  1.00  0.00           H
ATOM   4508  CZ  PHE H   4     128.870  86.710  99.760  1.00  0.00           C
ATOM   4509  HZ  PHE H   4     129.240  87.260 100.610  1.00  0.00           H
ATOM   4510  CD2 PHE H   4     127.230  85.230  98.770  1.00  0.00           C
ATOM   4511  HD2 PHE H   4     126.330  84.640  98.850  1.00  0.00           H
ATOM   4512  CE2 PHE H   4     127.720  85.920  99.890  1.00  0.00           C
ATOM   4513  HE2 PHE H   4     127.210  85.860 100.830  1.00  0.00           H
ATOM   4514  C   PHE H   4     126.660  82.390  95.380  1.00  0.00           C
ATOM   4515  O   PHE H   4     125.650  82.940  94.930  1.00  0.00           O
ATOM   4516  N   ARG H   5     126.940  81.100  95.100  1.00  0.00           N
ATOM   4517  HN  ARG H   5     127.830  80.740  95.330  1.00  0.00           H
ATOM   4518  CA  ARG H   5     126.070  80.230  94.340  1.00  0.00           C
ATOM   4519  HA  ARG H   5     125.940  80.700  93.370  1.00  0.00           H
ATOM   4520  CB  ARG H   5     126.770  78.860  94.070  1.00  0.00           C
ATOM   4521  HB1 ARG H   5     127.260  78.540  95.020  1.00  0.00           H
ATOM   4522  HB2 ARG H   5     127.590  79.040  93.340  1.00  0.00           H
ATOM   4523  CG  ARG H   5     125.850  77.730  93.570  1.00  0.00           C
ATOM   4524  HG1 ARG H   5     125.350  78.090  92.640  1.00  0.00           H
ATOM   4525  HG2 ARG H   5     125.060  77.530  94.330  1.00  0.00           H
ATOM   4526  CD  ARG H   5     126.550  76.390  93.300  1.00  0.00           C
ATOM   4527  HD1 ARG H   5     126.990  75.980  94.240  1.00  0.00           H
ATOM   4528  HD2 ARG H   5     127.370  76.510  92.550  1.00  0.00           H
ATOM   4529  NE  ARG H   5     125.480  75.510  92.730  1.00  0.00           N
ATOM   4530  HE  ARG H   5     124.820  75.960  92.120  1.00  0.00           H
ATOM   4531  CZ  ARG H   5     125.030  74.400  93.280  1.00  0.00           C
ATOM   4532  NH1 ARG H   5     125.620  73.720  94.240  1.00  0.00           N
ATOM   4533 HH11 ARG H   5     126.610  73.790  94.390  1.00  0.00           H
ATOM   4534 HH12 ARG H   5     125.070  72.980  94.630  1.00  0.00           H
ATOM   4535  NH2 ARG H   5     123.890  73.890  92.860  1.00  0.00           N
ATOM   4536 HH21 ARG H   5     123.480  74.240  92.010  1.00  0.00           H
ATOM   4537 HH22 ARG H   5     123.540  73.100  93.370  1.00  0.00           H
ATOM   4538  C   ARG H   5     124.660  80.030  94.900  1.00  0.00           C
ATOM   4539  O   ARG H   5     124.460  79.630  96.050  1.00  0.00           O
ATOM   4540  N   HIS H   6     123.640  80.290  94.080  1.00  0.00           N
ATOM   4541  HN  HIS H   6     123.840  80.670  93.160  1.00  0.00           H
ATOM   4542  CA  HIS H   6     122.250  80.100  94.420  1.00  0.00           C
ATOM   4543  HA  HIS H   6     122.160  79.420  95.260  1.00  0.00           H
ATOM   4544  CB  HIS H   6     121.530  81.440  94.740  1.00  0.00           C
ATOM   4545  HB1 HIS H   6     120.450  81.220  94.890  1.00  0.00           H
ATOM   4546  HB2 HIS H   6     121.630  82.120  93.860  1.00  0.00           H
ATOM   4547  ND1 HIS H   6     123.100  82.990  95.980  1.00  0.00           N
ATOM   4548  HD1 HIS H   6     123.890  82.940  95.340  1.00  0.00           H
ATOM   4549  CG  HIS H   6     121.980  82.200  95.950  1.00  0.00           C
ATOM   4550  CE1 HIS H   6     123.060  83.720  97.120  1.00  0.00           C
ATOM   4551  HE1 HIS H   6     123.860  84.420  97.390  1.00  0.00           H
ATOM   4552  NE2 HIS H   6     121.970  83.470  97.820  1.00  0.00           N
ATOM   4553  CD2 HIS H   6     121.300  82.500  97.090  1.00  0.00           C
ATOM   4554  HD2 HIS H   6     120.340  82.120  97.430  1.00  0.00           H
ATOM   4555  C   HIS H   6     121.530  79.480  93.240  1.00  0.00           C
ATOM   4556  O   HIS H   6     120.900  80.180  92.440  1.00  0.00           O
ATOM   4557  N   ASP H   7     121.540  78.140  93.110  1.00  0.00           N
ATOM   4558  HN  ASP H   7     122.030  77.570  93.770  1.00  0.00           H
ATOM   4559  CA  ASP H   7     120.770  77.470  92.090  1.00  0.00           C
ATOM   4560  HA  ASP H   7     120.740  78.080  91.190  1.00  0.00           H
ATOM   4561  CB  ASP H   7     121.330  76.070  91.710  1.00  0.00           C
ATOM   4562  HB1 ASP H   7     120.620  75.560  91.020  1.00  0.00           H
ATOM   4563  HB2 ASP H   7     121.430  75.450  92.620  1.00  0.00           H
ATOM   4564  CG  ASP H   7     122.680  76.080  91.010  1.00  0.00           C
ATOM   4565  OD1 ASP H   7     123.010  75.020  90.400  1.00  0.00           O
ATOM   4566  OD2 ASP H   7     123.500  77.010  91.140  1.00  0.00           O
ATOM   4567  C   ASP H   7     119.340  77.300  92.590  1.00  0.00           C
ATOM   4568  O   ASP H   7     119.100  76.900  93.730  1.00  0.00           O
ATOM   4569  N   SER H   8     118.330  77.640  91.750  1.00  0.00           N
ATOM   4570  HN  SER H   8     118.540  77.990  90.830  1.00  0.00           H
ATOM   4571  CA  SER H   8     116.930  77.470  92.120  1.00  0.00           C
ATOM   4572  HA  SER H   8     116.850  76.820  92.980  1.00  0.00           H
ATOM   4573  CB  SER H   8     116.190  78.800  92.460  1.00  0.00           C
ATOM   4574  HB1 SER H   8     115.110  78.600  92.600  1.00  0.00           H
ATOM   4575  HB2 SER H   8     116.310  79.520  91.620  1.00  0.00           H
ATOM   4576  OG  SER H   8     116.680  79.380  93.670  1.00  0.00           O
ATOM   4577  HG1 SER H   8     117.460  79.910  93.410  1.00  0.00           H
ATOM   4578  C   SER H   8     116.140  76.830  91.020  1.00  0.00           C
ATOM   4579  O   SER H   8     116.090  77.340  89.900  1.00  0.00           O
ATOM   4580  N   GLY H   9     115.440  75.720  91.320  1.00  0.00           N
ATOM   4581  HN  GLY H   9     115.600  75.260  92.200  1.00  0.00           H
ATOM   4582  CA  GLY H   9     114.420  75.120  90.470  1.00  0.00           C
ATOM   4583  HA1 GLY H   9     114.380  75.610  89.500  1.00  0.00           H
ATOM   4584  HA2 GLY H   9     114.660  74.070  90.390  1.00  0.00           H
ATOM   4585  C   GLY H   9     113.060  75.200  91.100  1.00  0.00           C
ATOM   4586  O   GLY H   9     112.880  74.890  92.280  1.00  0.00           O
ATOM   4587  N   TYR H  10     112.030  75.600  90.330  1.00  0.00           N
ATOM   4588  HN  TYR H  10     112.210  75.930  89.400  1.00  0.00           H
ATOM   4589  CA  TYR H  10     110.650  75.460  90.740  1.00  0.00           C
ATOM   4590  HA  TYR H  10     110.590  74.780  91.580  1.00  0.00           H
ATOM   4591  CB  TYR H  10     109.980  76.810  91.140  1.00  0.00           C
ATOM   4592  HB1 TYR H  10     108.890  76.690  91.290  1.00  0.00           H
ATOM   4593  HB2 TYR H  10     110.150  77.540  90.320  1.00  0.00           H
ATOM   4594  CG  TYR H  10     110.580  77.380  92.400  1.00  0.00           C
ATOM   4595  CD1 TYR H  10     109.940  77.180  93.650  1.00  0.00           C
ATOM   4596  HD1 TYR H  10     109.040  76.590  93.700  1.00  0.00           H
ATOM   4597  CE1 TYR H  10     110.480  77.750  94.810  1.00  0.00           C
ATOM   4598  HE1 TYR H  10     110.000  77.580  95.770  1.00  0.00           H
ATOM   4599  CZ  TYR H  10     111.650  78.500  94.750  1.00  0.00           C
ATOM   4600  OH  TYR H  10     112.160  79.090  95.930  1.00  0.00           O
ATOM   4601  HH  TYR H  10     113.090  79.340  95.760  1.00  0.00           H
ATOM   4602  CD2 TYR H  10     111.740  78.170  92.360  1.00  0.00           C
ATOM   4603  HD2 TYR H  10     112.220  78.340  91.400  1.00  0.00           H
ATOM   4604  CE2 TYR H  10     112.280  78.720  93.520  1.00  0.00           C
ATOM   4605  HE2 TYR H  10     113.170  79.330  93.460  1.00  0.00           H
ATOM   4606  C   TYR H  10     109.840  74.830  89.630  1.00  0.00           C
ATOM   4607  O   TYR H  10     109.580  75.440  88.590  1.00  0.00           O
ATOM   4608  N   GLU H  11     109.400  73.580  89.840  1.00  0.00           N
ATOM   4609  HN  GLU H  11     109.780  73.060  90.610  1.00  0.00           H
ATOM   4610  CA  GLU H  11     108.760  72.780  88.830  1.00  0.00           C
ATOM   4611  HA  GLU H  11     108.720  73.310  87.890  1.00  0.00           H
ATOM   4612  CB  GLU H  11     109.590  71.480  88.650  1.00  0.00           C
ATOM   4613  HB1 GLU H  11     109.140  70.880  87.830  1.00  0.00           H
ATOM   4614  HB2 GLU H  11     109.540  70.890  89.580  1.00  0.00           H
ATOM   4615  CG  GLU H  11     111.090  71.730  88.310  1.00  0.00           C
ATOM   4616  HG1 GLU H  11     111.190  72.590  87.620  1.00  0.00           H
ATOM   4617  HG2 GLU H  11     111.490  70.830  87.810  1.00  0.00           H
ATOM   4618  CD  GLU H  11     112.000  71.990  89.510  1.00  0.00           C
ATOM   4619  OE1 GLU H  11     111.570  71.880  90.690  1.00  0.00           O
ATOM   4620  OE2 GLU H  11     113.200  72.300  89.250  1.00  0.00           O
ATOM   4621  C   GLU H  11     107.340  72.440  89.260  1.00  0.00           C
ATOM   4622  O   GLU H  11     107.090  71.680  90.190  1.00  0.00           O
ATOM   4623  N   VAL H  12     106.330  73.030  88.590  1.00  0.00           N
ATOM   4624  HN  VAL H  12     106.540  73.630  87.800  1.00  0.00           H
ATOM   4625  CA  VAL H  12     104.950  72.920  89.000  1.00  0.00           C
ATOM   4626  HA  VAL H  12     104.840  72.260  89.850  1.00  0.00           H
ATOM   4627  CB  VAL H  12     104.400  74.300  89.400  1.00  0.00           C
ATOM   4628  HB  VAL H  12     104.530  75.000  88.550  1.00  0.00           H
ATOM   4629  CG1 VAL H  12     102.910  74.240  89.780  1.00  0.00           C
ATOM   4630 HG11 VAL H  12     102.560  75.230  90.140  1.00  0.00           H
ATOM   4631 HG12 VAL H  12     102.290  73.960  88.900  1.00  0.00           H
ATOM   4632 HG13 VAL H  12     102.740  73.500  90.590  1.00  0.00           H
ATOM   4633  CG2 VAL H  12     105.220  74.860  90.580  1.00  0.00           C
ATOM   4634 HG21 VAL H  12     104.800  75.840  90.910  1.00  0.00           H
ATOM   4635 HG22 VAL H  12     105.210  74.160  91.440  1.00  0.00           H
ATOM   4636 HG23 VAL H  12     106.280  75.030  90.290  1.00  0.00           H
ATOM   4637  C   VAL H  12     104.150  72.320  87.860  1.00  0.00           C
ATOM   4638  O   VAL H  12     103.870  72.970  86.850  1.00  0.00           O
ATOM   4639  N   HIS H  13     103.750  71.040  87.970  1.00  0.00           N
ATOM   4640  HN  HIS H  13     103.950  70.490  88.780  1.00  0.00           H
ATOM   4641  CA  HIS H  13     103.120  70.360  86.840  1.00  0.00           C
ATOM   4642  HA  HIS H  13     102.670  71.120  86.220  1.00  0.00           H
ATOM   4643  CB  HIS H  13     104.130  69.590  85.960  1.00  0.00           C
ATOM   4644  HB1 HIS H  13     104.750  70.350  85.440  1.00  0.00           H
ATOM   4645  HB2 HIS H  13     103.630  68.990  85.170  1.00  0.00           H
ATOM   4646  ND1 HIS H  13     104.860  67.360  86.870  1.00  0.00           N
ATOM   4647  CG  HIS H  13     105.100  68.720  86.700  1.00  0.00           C
ATOM   4648  CE1 HIS H  13     105.940  66.890  87.450  1.00  0.00           C
ATOM   4649  HE1 HIS H  13     106.100  65.860  87.770  1.00  0.00           H
ATOM   4650  NE2 HIS H  13     106.880  67.840  87.620  1.00  0.00           N
ATOM   4651  HE2 HIS H  13     107.800  67.680  88.010  1.00  0.00           H
ATOM   4652  CD2 HIS H  13     106.350  69.020  87.140  1.00  0.00           C
ATOM   4653  HD2 HIS H  13     106.880  69.960  87.120  1.00  0.00           H
ATOM   4654  C   HIS H  13     101.950  69.500  87.220  1.00  0.00           C
ATOM   4655  O   HIS H  13     101.770  69.110  88.370  1.00  0.00           O
ATOM   4656  N   HIS H  14     101.050  69.230  86.250  1.00  0.00           N
ATOM   4657  HN  HIS H  14     101.220  69.570  85.330  1.00  0.00           H
ATOM   4658  CA  HIS H  14      99.840  68.440  86.440  1.00  0.00           C
ATOM   4659  HA  HIS H  14      99.310  68.480  85.510  1.00  0.00           H
ATOM   4660  CB  HIS H  14     100.130  66.930  86.670  1.00  0.00           C
ATOM   4661  HB1 HIS H  14      99.190  66.390  86.900  1.00  0.00           H
ATOM   4662  HB2 HIS H  14     100.830  66.800  87.510  1.00  0.00           H
ATOM   4663  ND1 HIS H  14     102.030  66.470  85.130  1.00  0.00           N
ATOM   4664  CG  HIS H  14     100.710  66.250  85.460  1.00  0.00           C
ATOM   4665  CE1 HIS H  14     102.270  65.660  84.120  1.00  0.00           C
ATOM   4666  HE1 HIS H  14     103.230  65.560  83.610  1.00  0.00           H
ATOM   4667  NE2 HIS H  14     101.190  64.920  83.800  1.00  0.00           N
ATOM   4668  HE2 HIS H  14     101.150  64.220  83.090  1.00  0.00           H
ATOM   4669  CD2 HIS H  14     100.180  65.290  84.660  1.00  0.00           C
ATOM   4670  HD2 HIS H  14      99.190  64.860  84.670  1.00  0.00           H
ATOM   4671  C   HIS H  14      98.880  69.000  87.490  1.00  0.00           C
ATOM   4672  O   HIS H  14      98.670  68.410  88.550  1.00  0.00           O
ATOM   4673  N   GLN H  15      98.250  70.150  87.190  1.00  0.00           N
ATOM   4674  HN  GLN H  15      98.490  70.600  86.330  1.00  0.00           H
ATOM   4675  CA  GLN H  15      97.180  70.710  88.000  1.00  0.00           C
ATOM   4676  HA  GLN H  15      97.010  70.080  88.860  1.00  0.00           H
ATOM   4677  CB  GLN H  15      97.380  72.170  88.500  1.00  0.00           C
ATOM   4678  HB1 GLN H  15      96.450  72.500  89.020  1.00  0.00           H
ATOM   4679  HB2 GLN H  15      97.530  72.810  87.610  1.00  0.00           H
ATOM   4680  CG  GLN H  15      98.520  72.480  89.500  1.00  0.00           C
ATOM   4681  HG1 GLN H  15      98.420  71.850  90.410  1.00  0.00           H
ATOM   4682  HG2 GLN H  15      98.450  73.540  89.830  1.00  0.00           H
ATOM   4683  CD  GLN H  15      99.890  72.310  88.870  1.00  0.00           C
ATOM   4684  OE1 GLN H  15     100.120  72.850  87.780  1.00  0.00           O
ATOM   4685  NE2 GLN H  15     100.800  71.580  89.560  1.00  0.00           N
ATOM   4686 HE21 GLN H  15     100.570  71.190  90.440  1.00  0.00           H
ATOM   4687 HE22 GLN H  15     101.650  71.330  89.100  1.00  0.00           H
ATOM   4688  C   GLN H  15      95.890  70.730  87.190  1.00  0.00           C
ATOM   4689  O   GLN H  15      95.790  71.450  86.200  1.00  0.00           O
ATOM   4690  N   LYS H  16      94.850  70.000  87.630  1.00  0.00           N
ATOM   4691  HN  LYS H  16      94.940  69.490  88.490  1.00  0.00           H
ATOM   4692  CA  LYS H  16      93.580  69.910  86.940  1.00  0.00           C
ATOM   4693  HA  LYS H  16      93.610  70.480  86.020  1.00  0.00           H
ATOM   4694  CB  LYS H  16      93.260  68.430  86.590  1.00  0.00           C
ATOM   4695  HB1 LYS H  16      93.250  67.830  87.520  1.00  0.00           H
ATOM   4696  HB2 LYS H  16      94.110  68.050  85.970  1.00  0.00           H
ATOM   4697  CG  LYS H  16      91.950  68.200  85.810  1.00  0.00           C
ATOM   4698  HG1 LYS H  16      91.970  68.820  84.880  1.00  0.00           H
ATOM   4699  HG2 LYS H  16      91.080  68.530  86.420  1.00  0.00           H
ATOM   4700  CD  LYS H  16      91.760  66.720  85.420  1.00  0.00           C
ATOM   4701  HD1 LYS H  16      92.660  66.390  84.870  1.00  0.00           H
ATOM   4702  HD2 LYS H  16      91.680  66.110  86.350  1.00  0.00           H
ATOM   4703  CE  LYS H  16      90.520  66.470  84.540  1.00  0.00           C
ATOM   4704  HE1 LYS H  16      90.580  67.080  83.610  1.00  0.00           H
ATOM   4705  HE2 LYS H  16      89.600  66.750  85.080  1.00  0.00           H
ATOM   4706  NZ  LYS H  16      90.410  65.060  84.160  1.00  0.00           N
ATOM   4707  HZ1 LYS H  16      89.540  64.910  83.590  1.00  0.00           H
ATOM   4708  HZ2 LYS H  16      91.250  64.810  83.560  1.00  0.00           H
ATOM   4709  HZ3 LYS H  16      90.380  64.410  84.980  1.00  0.00           H
ATOM   4710  C   LYS H  16      92.490  70.500  87.820  1.00  0.00           C
ATOM   4711  O   LYS H  16      92.390  70.190  89.000  1.00  0.00           O
ATOM   4712  N   LEU H  17      91.650  71.390  87.260  1.00  0.00           N
ATOM   4713  HN  LEU H  17      91.730  71.650  86.300  1.00  0.00           H
ATOM   4714  CA  LEU H  17      90.510  71.960  87.950  1.00  0.00           C
ATOM   4715  HA  LEU H  17      90.390  71.540  88.930  1.00  0.00           H
ATOM   4716  CB  LEU H  17      90.650  73.510  88.050  1.00  0.00           C
ATOM   4717  HB1 LEU H  17      90.580  73.970  87.040  1.00  0.00           H
ATOM   4718  HB2 LEU H  17      91.690  73.690  88.410  1.00  0.00           H
ATOM   4719  CG  LEU H  17      89.700  74.250  89.020  1.00  0.00           C
ATOM   4720  HG  LEU H  17      89.750  73.740  90.010  1.00  0.00           H
ATOM   4721  CD1 LEU H  17      90.170  75.700  89.220  1.00  0.00           C
ATOM   4722 HD11 LEU H  17      89.510  76.230  89.930  1.00  0.00           H
ATOM   4723 HD12 LEU H  17      91.210  75.750  89.600  1.00  0.00           H
ATOM   4724 HD13 LEU H  17      90.130  76.260  88.250  1.00  0.00           H
ATOM   4725  CD2 LEU H  17      88.230  74.290  88.570  1.00  0.00           C
ATOM   4726 HD21 LEU H  17      87.660  75.020  89.170  1.00  0.00           H
ATOM   4727 HD22 LEU H  17      88.150  74.580  87.500  1.00  0.00           H
ATOM   4728 HD23 LEU H  17      87.740  73.300  88.700  1.00  0.00           H
ATOM   4729  C   LEU H  17      89.290  71.610  87.110  1.00  0.00           C
ATOM   4730  O   LEU H  17      89.290  71.900  85.920  1.00  0.00           O
ATOM   4731  N   VAL H  18      88.260  70.960  87.690  1.00  0.00           N
ATOM   4732  HN  VAL H  18      88.330  70.660  88.650  1.00  0.00           H
ATOM   4733  CA  VAL H  18      87.010  70.680  87.000  1.00  0.00           C
ATOM   4734  HA  VAL H  18      87.010  71.140  86.030  1.00  0.00           H
ATOM   4735  CB  VAL H  18      86.740  69.190  86.820  1.00  0.00           C
ATOM   4736  HB  VAL H  18      86.510  68.710  87.800  1.00  0.00           H
ATOM   4737  CG1 VAL H  18      85.540  68.980  85.880  1.00  0.00           C
ATOM   4738 HG11 VAL H  18      85.390  67.890  85.680  1.00  0.00           H
ATOM   4739 HG12 VAL H  18      84.610  69.370  86.330  1.00  0.00           H
ATOM   4740 HG13 VAL H  18      85.700  69.480  84.910  1.00  0.00           H
ATOM   4741  CG2 VAL H  18      87.980  68.480  86.260  1.00  0.00           C
ATOM   4742 HG21 VAL H  18      87.730  67.420  86.050  1.00  0.00           H
ATOM   4743 HG22 VAL H  18      88.310  68.950  85.310  1.00  0.00           H
ATOM   4744 HG23 VAL H  18      88.820  68.490  86.980  1.00  0.00           H
ATOM   4745  C   VAL H  18      85.860  71.270  87.790  1.00  0.00           C
ATOM   4746  O   VAL H  18      85.640  70.900  88.950  1.00  0.00           O
ATOM   4747  N   PHE H  19      85.070  72.210  87.230  1.00  0.00           N
ATOM   4748  HN  PHE H  19      85.290  72.580  86.320  1.00  0.00           H
ATOM   4749  CA  PHE H  19      83.840  72.630  87.890  1.00  0.00           C
ATOM   4750  HA  PHE H  19      84.090  72.800  88.920  1.00  0.00           H
ATOM   4751  CB  PHE H  19      83.290  73.980  87.340  1.00  0.00           C
ATOM   4752  HB1 PHE H  19      82.270  74.180  87.730  1.00  0.00           H
ATOM   4753  HB2 PHE H  19      83.250  73.970  86.230  1.00  0.00           H
ATOM   4754  CG  PHE H  19      84.160  75.100  87.830  1.00  0.00           C
ATOM   4755  CD1 PHE H  19      85.000  75.820  86.950  1.00  0.00           C
ATOM   4756  HD1 PHE H  19      85.050  75.540  85.910  1.00  0.00           H
ATOM   4757  CE1 PHE H  19      85.780  76.880  87.430  1.00  0.00           C
ATOM   4758  HE1 PHE H  19      86.400  77.430  86.740  1.00  0.00           H
ATOM   4759  CZ  PHE H  19      85.740  77.230  88.780  1.00  0.00           C
ATOM   4760  HZ  PHE H  19      86.350  78.040  89.150  1.00  0.00           H
ATOM   4761  CD2 PHE H  19      84.120  75.480  89.180  1.00  0.00           C
ATOM   4762  HD2 PHE H  19      83.470  74.950  89.860  1.00  0.00           H
ATOM   4763  CE2 PHE H  19      84.910  76.520  89.660  1.00  0.00           C
ATOM   4764  HE2 PHE H  19      84.880  76.780  90.710  1.00  0.00           H
ATOM   4765  C   PHE H  19      82.740  71.570  87.940  1.00  0.00           C
ATOM   4766  O   PHE H  19      82.280  71.220  89.020  1.00  0.00           O
ATOM   4767  N   PHE H  20      82.360  70.990  86.790  1.00  0.00           N
ATOM   4768  HN  PHE H  20      82.690  71.330  85.900  1.00  0.00           H
ATOM   4769  CA  PHE H  20      81.370  69.930  86.710  1.00  0.00           C
ATOM   4770  HA  PHE H  20      81.160  69.550  87.700  1.00  0.00           H
ATOM   4771  CB  PHE H  20      80.040  70.400  86.060  1.00  0.00           C
ATOM   4772  HB1 PHE H  20      79.390  69.540  85.800  1.00  0.00           H
ATOM   4773  HB2 PHE H  20      80.270  70.950  85.120  1.00  0.00           H
ATOM   4774  CG  PHE H  20      79.280  71.310  86.990  1.00  0.00           C
ATOM   4775  CD1 PHE H  20      79.580  72.680  87.070  1.00  0.00           C
ATOM   4776  HD1 PHE H  20      80.380  73.080  86.460  1.00  0.00           H
ATOM   4777  CE1 PHE H  20      78.850  73.520  87.910  1.00  0.00           C
ATOM   4778  HE1 PHE H  20      79.080  74.570  87.970  1.00  0.00           H
ATOM   4779  CZ  PHE H  20      77.800  73.010  88.680  1.00  0.00           C
ATOM   4780  HZ  PHE H  20      77.240  73.660  89.330  1.00  0.00           H
ATOM   4781  CD2 PHE H  20      78.210  70.810  87.750  1.00  0.00           C
ATOM   4782  HD2 PHE H  20      77.970  69.760  87.690  1.00  0.00           H
ATOM   4783  CE2 PHE H  20      77.480  71.650  88.600  1.00  0.00           C
ATOM   4784  HE2 PHE H  20      76.680  71.250  89.210  1.00  0.00           H
ATOM   4785  C   PHE H  20      81.930  68.760  85.920  1.00  0.00           C
ATOM   4786  O   PHE H  20      82.250  68.870  84.730  1.00  0.00           O
ATOM   4787  N   ALA H  21      82.070  67.600  86.580  1.00  0.00           N
ATOM   4788  HN  ALA H  21      81.830  67.520  87.550  1.00  0.00           H
ATOM   4789  CA  ALA H  21      82.670  66.420  85.990  1.00  0.00           C
ATOM   4790  HA  ALA H  21      83.270  66.680  85.130  1.00  0.00           H
ATOM   4791  CB  ALA H  21      83.570  65.770  87.060  1.00  0.00           C
ATOM   4792  HB1 ALA H  21      84.350  66.500  87.390  1.00  0.00           H
ATOM   4793  HB2 ALA H  21      82.980  65.470  87.950  1.00  0.00           H
ATOM   4794  HB3 ALA H  21      84.090  64.870  86.670  1.00  0.00           H
ATOM   4795  C   ALA H  21      81.630  65.400  85.530  1.00  0.00           C
ATOM   4796  O   ALA H  21      81.980  64.290  85.150  1.00  0.00           O
ATOM   4797  N   GLU H  22      80.340  65.780  85.570  1.00  0.00           N
ATOM   4798  HN  GLU H  22      80.110  66.740  85.720  1.00  0.00           H
ATOM   4799  CA  GLU H  22      79.210  64.870  85.620  1.00  0.00           C
ATOM   4800  HA  GLU H  22      79.520  63.860  85.400  1.00  0.00           H
ATOM   4801  CB  GLU H  22      78.560  64.960  87.020  1.00  0.00           C
ATOM   4802  HB1 GLU H  22      77.610  64.370  87.070  1.00  0.00           H
ATOM   4803  HB2 GLU H  22      78.290  66.020  87.220  1.00  0.00           H
ATOM   4804  CG  GLU H  22      79.480  64.490  88.160  1.00  0.00           C
ATOM   4805  HG1 GLU H  22      79.050  64.850  89.110  1.00  0.00           H
ATOM   4806  HG2 GLU H  22      80.510  64.910  88.070  1.00  0.00           H
ATOM   4807  CD  GLU H  22      79.560  62.980  88.230  1.00  0.00           C
ATOM   4808  OE1 GLU H  22      80.660  62.420  87.980  1.00  0.00           O
ATOM   4809  OE2 GLU H  22      78.510  62.320  88.460  1.00  0.00           O
ATOM   4810  C   GLU H  22      78.120  65.260  84.650  1.00  0.00           C
ATOM   4811  O   GLU H  22      78.070  66.390  84.180  1.00  0.00           O
ATOM   4812  N   ASP H  23      77.190  64.310  84.360  1.00  0.00           N
ATOM   4813  HN  ASP H  23      77.310  63.390  84.730  1.00  0.00           H
ATOM   4814  CA  ASP H  23      75.960  64.530  83.630  1.00  0.00           C
ATOM   4815  HA  ASP H  23      76.230  64.910  82.650  1.00  0.00           H
ATOM   4816  CB  ASP H  23      75.240  63.160  83.450  1.00  0.00           C
ATOM   4817  HB1 ASP H  23      74.960  62.760  84.450  1.00  0.00           H
ATOM   4818  HB2 ASP H  23      75.940  62.440  82.970  1.00  0.00           H
ATOM   4819  CG  ASP H  23      73.970  63.170  82.600  1.00  0.00           C
ATOM   4820  OD1 ASP H  23      73.670  64.180  81.930  1.00  0.00           O
ATOM   4821  OD2 ASP H  23      73.280  62.110  82.550  1.00  0.00           O
ATOM   4822  C   ASP H  23      75.060  65.600  84.290  1.00  0.00           C
ATOM   4823  O   ASP H  23      74.840  65.630  85.500  1.00  0.00           O
ATOM   4824  N   VAL H  24      74.560  66.550  83.470  1.00  0.00           N
ATOM   4825  HN  VAL H  24      74.800  66.490  82.490  1.00  0.00           H
ATOM   4826  CA  VAL H  24      73.700  67.640  83.910  1.00  0.00           C
ATOM   4827  HA  VAL H  24      73.450  67.500  84.950  1.00  0.00           H
ATOM   4828  CB  VAL H  24      74.420  69.000  83.760  1.00  0.00           C
ATOM   4829  HB  VAL H  24      74.590  69.210  82.690  1.00  0.00           H
ATOM   4830  CG1 VAL H  24      73.620  70.160  84.400  1.00  0.00           C
ATOM   4831 HG11 VAL H  24      74.250  71.070  84.410  1.00  0.00           H
ATOM   4832 HG12 VAL H  24      72.700  70.390  83.840  1.00  0.00           H
ATOM   4833 HG13 VAL H  24      73.350  69.910  85.450  1.00  0.00           H
ATOM   4834  CG2 VAL H  24      75.800  68.930  84.450  1.00  0.00           C
ATOM   4835 HG21 VAL H  24      76.270  69.930  84.460  1.00  0.00           H
ATOM   4836 HG22 VAL H  24      75.710  68.560  85.490  1.00  0.00           H
ATOM   4837 HG23 VAL H  24      76.480  68.250  83.890  1.00  0.00           H
ATOM   4838  C   VAL H  24      72.370  67.540  83.140  1.00  0.00           C
ATOM   4839  O   VAL H  24      71.560  68.460  83.070  1.00  0.00           O
ATOM   4840  N   GLY H  25      72.130  66.370  82.510  1.00  0.00           N
ATOM   4841  HN  GLY H  25      72.830  65.630  82.530  1.00  0.00           H
ATOM   4842  CA  GLY H  25      70.940  66.010  81.740  1.00  0.00           C
ATOM   4843  HA1 GLY H  25      71.020  66.540  80.810  1.00  0.00           H
ATOM   4844  HA2 GLY H  25      70.980  64.940  81.610  1.00  0.00           H
ATOM   4845  C   GLY H  25      69.570  66.320  82.320  1.00  0.00           C
ATOM   4846  O   GLY H  25      69.320  66.340  83.520  1.00  0.00           O
ATOM   4847  N   SER H  26      68.610  66.550  81.400  1.00  0.00           N
ATOM   4848  HN  SER H  26      68.860  66.450  80.440  1.00  0.00           H
ATOM   4849  CA  SER H  26      67.200  66.770  81.710  1.00  0.00           C
ATOM   4850  HA  SER H  26      66.720  66.950  80.760  1.00  0.00           H
ATOM   4851  CB  SER H  26      66.490  65.530  82.320  1.00  0.00           C
ATOM   4852  HB1 SER H  26      65.420  65.740  82.510  1.00  0.00           H
ATOM   4853  HB2 SER H  26      66.960  65.260  83.290  1.00  0.00           H
ATOM   4854  OG  SER H  26      66.540  64.410  81.440  1.00  0.00           O
ATOM   4855  HG1 SER H  26      67.130  63.760  81.890  1.00  0.00           H
ATOM   4856  C   SER H  26      66.900  68.000  82.550  1.00  0.00           C
ATOM   4857  O   SER H  26      65.830  68.090  83.160  1.00  0.00           O
ATOM   4858  N   ASN H  27      67.820  68.980  82.610  1.00  0.00           N
ATOM   4859  HN  ASN H  27      68.700  68.830  82.150  1.00  0.00           H
ATOM   4860  CA  ASN H  27      67.730  70.180  83.430  1.00  0.00           C
ATOM   4861  HA  ASN H  27      67.620  69.850  84.450  1.00  0.00           H
ATOM   4862  CB  ASN H  27      69.090  70.950  83.320  1.00  0.00           C
ATOM   4863  HB1 ASN H  27      69.290  71.160  82.240  1.00  0.00           H
ATOM   4864  HB2 ASN H  27      69.900  70.310  83.700  1.00  0.00           H
ATOM   4865  CG  ASN H  27      69.100  72.260  84.110  1.00  0.00           C
ATOM   4866  OD1 ASN H  27      68.670  72.300  85.260  1.00  0.00           O
ATOM   4867  ND2 ASN H  27      69.540  73.370  83.480  1.00  0.00           N
ATOM   4868 HD21 ASN H  27      70.040  73.250  82.610  1.00  0.00           H
ATOM   4869 HD22 ASN H  27      69.410  74.260  83.910  1.00  0.00           H
ATOM   4870  C   ASN H  27      66.530  71.090  83.130  1.00  0.00           C
ATOM   4871  O   ASN H  27      66.240  71.400  81.970  1.00  0.00           O
ATOM   4872  N   LYS H  28      65.840  71.560  84.190  1.00  0.00           N
ATOM   4873  HN  LYS H  28      66.040  71.250  85.120  1.00  0.00           H
ATOM   4874  CA  LYS H  28      64.790  72.570  84.100  1.00  0.00           C
ATOM   4875  HA  LYS H  28      64.730  72.960  83.090  1.00  0.00           H
ATOM   4876  CB  LYS H  28      63.400  72.010  84.510  1.00  0.00           C
ATOM   4877  HB1 LYS H  28      62.660  72.840  84.430  1.00  0.00           H
ATOM   4878  HB2 LYS H  28      63.430  71.670  85.570  1.00  0.00           H
ATOM   4879  CG  LYS H  28      62.890  70.860  83.620  1.00  0.00           C
ATOM   4880  HG1 LYS H  28      63.360  70.940  82.620  1.00  0.00           H
ATOM   4881  HG2 LYS H  28      61.790  70.980  83.480  1.00  0.00           H
ATOM   4882  CD  LYS H  28      63.150  69.470  84.220  1.00  0.00           C
ATOM   4883  HD1 LYS H  28      64.220  69.380  84.490  1.00  0.00           H
ATOM   4884  HD2 LYS H  28      62.550  69.360  85.150  1.00  0.00           H
ATOM   4885  CE  LYS H  28      62.770  68.360  83.230  1.00  0.00           C
ATOM   4886  HE1 LYS H  28      63.350  68.470  82.290  1.00  0.00           H
ATOM   4887  HE2 LYS H  28      61.680  68.430  82.990  1.00  0.00           H
ATOM   4888  NZ  LYS H  28      63.030  67.010  83.780  1.00  0.00           N
ATOM   4889  HZ1 LYS H  28      62.740  66.290  83.090  1.00  0.00           H
ATOM   4890  HZ2 LYS H  28      64.040  66.890  84.020  1.00  0.00           H
ATOM   4891  HZ3 LYS H  28      62.470  66.880  84.660  1.00  0.00           H
ATOM   4892  C   LYS H  28      65.110  73.780  84.990  1.00  0.00           C
ATOM   4893  O   LYS H  28      64.250  74.610  85.270  1.00  0.00           O
ATOM   4894  N   GLY H  29      66.360  73.890  85.480  1.00  0.00           N
ATOM   4895  HN  GLY H  29      67.040  73.190  85.260  1.00  0.00           H
ATOM   4896  CA  GLY H  29      66.840  75.000  86.290  1.00  0.00           C
ATOM   4897  HA1 GLY H  29      66.050  75.710  86.480  1.00  0.00           H
ATOM   4898  HA2 GLY H  29      67.240  74.580  87.200  1.00  0.00           H
ATOM   4899  C   GLY H  29      67.950  75.750  85.600  1.00  0.00           C
ATOM   4900  O   GLY H  29      68.060  75.770  84.370  1.00  0.00           O
ATOM   4901  N   ALA H  30      68.820  76.400  86.380  1.00  0.00           N
ATOM   4902  HN  ALA H  30      68.760  76.340  87.380  1.00  0.00           H
ATOM   4903  CA  ALA H  30      69.870  77.230  85.850  1.00  0.00           C
ATOM   4904  HA  ALA H  30      69.950  77.110  84.780  1.00  0.00           H
ATOM   4905  CB  ALA H  30      69.550  78.710  86.150  1.00  0.00           C
ATOM   4906  HB1 ALA H  30      68.520  78.940  85.790  1.00  0.00           H
ATOM   4907  HB2 ALA H  30      69.590  78.920  87.240  1.00  0.00           H
ATOM   4908  HB3 ALA H  30      70.250  79.380  85.620  1.00  0.00           H
ATOM   4909  C   ALA H  30      71.220  76.840  86.430  1.00  0.00           C
ATOM   4910  O   ALA H  30      71.400  76.730  87.640  1.00  0.00           O
ATOM   4911  N   ILE H  31      72.230  76.600  85.570  1.00  0.00           N
ATOM   4912  HN  ILE H  31      72.070  76.650  84.580  1.00  0.00           H
ATOM   4913  CA  ILE H  31      73.530  76.120  85.970  1.00  0.00           C
ATOM   4914  HA  ILE H  31      73.570  75.970  87.040  1.00  0.00           H
ATOM   4915  CB  ILE H  31      73.900  74.800  85.300  1.00  0.00           C
ATOM   4916  HB  ILE H  31      74.140  75.020  84.230  1.00  0.00           H
ATOM   4917  CG2 ILE H  31      75.170  74.200  85.960  1.00  0.00           C
ATOM   4918 HG21 ILE H  31      75.380  73.200  85.530  1.00  0.00           H
ATOM   4919 HG22 ILE H  31      76.050  74.840  85.800  1.00  0.00           H
ATOM   4920 HG23 ILE H  31      75.020  74.080  87.050  1.00  0.00           H
ATOM   4921  CG1 ILE H  31      72.750  73.770  85.250  1.00  0.00           C
ATOM   4922 HG11 ILE H  31      73.070  72.930  84.590  1.00  0.00           H
ATOM   4923 HG12 ILE H  31      71.860  74.210  84.750  1.00  0.00           H
ATOM   4924  CD  ILE H  31      72.350  73.180  86.600  1.00  0.00           C
ATOM   4925  HD1 ILE H  31      71.540  72.430  86.470  1.00  0.00           H
ATOM   4926  HD2 ILE H  31      73.210  72.670  87.090  1.00  0.00           H
ATOM   4927  HD3 ILE H  31      71.980  73.980  87.280  1.00  0.00           H
ATOM   4928  C   ILE H  31      74.580  77.160  85.590  1.00  0.00           C
ATOM   4929  O   ILE H  31      74.570  77.700  84.480  1.00  0.00           O
ATOM   4930  N   ILE H  32      75.530  77.460  86.490  1.00  0.00           N
ATOM   4931  HN  ILE H  32      75.490  77.070  87.410  1.00  0.00           H
ATOM   4932  CA  ILE H  32      76.700  78.270  86.160  1.00  0.00           C
ATOM   4933  HA  ILE H  32      76.770  78.370  85.090  1.00  0.00           H
ATOM   4934  CB  ILE H  32      76.670  79.680  86.760  1.00  0.00           C
ATOM   4935  HB  ILE H  32      76.690  79.610  87.870  1.00  0.00           H
ATOM   4936  CG2 ILE H  32      77.900  80.470  86.270  1.00  0.00           C
ATOM   4937 HG21 ILE H  32      77.900  81.510  86.660  1.00  0.00           H
ATOM   4938 HG22 ILE H  32      78.840  80.000  86.610  1.00  0.00           H
ATOM   4939 HG23 ILE H  32      77.920  80.530  85.160  1.00  0.00           H
ATOM   4940  CG1 ILE H  32      75.380  80.450  86.380  1.00  0.00           C
ATOM   4941 HG11 ILE H  32      74.500  79.800  86.540  1.00  0.00           H
ATOM   4942 HG12 ILE H  32      75.410  80.720  85.300  1.00  0.00           H
ATOM   4943  CD  ILE H  32      75.180  81.710  87.230  1.00  0.00           C
ATOM   4944  HD1 ILE H  32      74.270  82.260  86.890  1.00  0.00           H
ATOM   4945  HD2 ILE H  32      75.050  81.440  88.300  1.00  0.00           H
ATOM   4946  HD3 ILE H  32      76.040  82.400  87.140  1.00  0.00           H
ATOM   4947  C   ILE H  32      77.940  77.530  86.630  1.00  0.00           C
ATOM   4948  O   ILE H  32      78.000  77.040  87.750  1.00  0.00           O
ATOM   4949  N   GLY H  33      78.980  77.400  85.770  1.00  0.00           N
ATOM   4950  HN  GLY H  33      78.900  77.770  84.840  1.00  0.00           H
ATOM   4951  CA  GLY H  33      80.260  76.810  86.170  1.00  0.00           C
ATOM   4952  HA1 GLY H  33      80.080  75.820  86.570  1.00  0.00           H
ATOM   4953  HA2 GLY H  33      80.900  76.790  85.300  1.00  0.00           H
ATOM   4954  C   GLY H  33      80.990  77.590  87.230  1.00  0.00           C
ATOM   4955  O   GLY H  33      81.330  77.080  88.290  1.00  0.00           O
ATOM   4956  N   LEU H  34      81.200  78.890  86.970  1.00  0.00           N
ATOM   4957  HN  LEU H  34      80.950  79.260  86.070  1.00  0.00           H
ATOM   4958  CA  LEU H  34      81.770  79.820  87.920  1.00  0.00           C
ATOM   4959  HA  LEU H  34      81.630  79.450  88.920  1.00  0.00           H
ATOM   4960  CB  LEU H  34      83.280  80.000  87.640  1.00  0.00           C
ATOM   4961  HB1 LEU H  34      83.400  80.190  86.550  1.00  0.00           H
ATOM   4962  HB2 LEU H  34      83.780  79.030  87.860  1.00  0.00           H
ATOM   4963  CG  LEU H  34      84.010  81.120  88.410  1.00  0.00           C
ATOM   4964  HG  LEU H  34      83.540  82.100  88.160  1.00  0.00           H
ATOM   4965  CD1 LEU H  34      83.930  80.930  89.930  1.00  0.00           C
ATOM   4966 HD11 LEU H  34      84.500  81.730  90.450  1.00  0.00           H
ATOM   4967 HD12 LEU H  34      82.890  80.980  90.290  1.00  0.00           H
ATOM   4968 HD13 LEU H  34      84.360  79.950  90.220  1.00  0.00           H
ATOM   4969  CD2 LEU H  34      85.480  81.190  87.960  1.00  0.00           C
ATOM   4970 HD21 LEU H  34      86.000  82.030  88.480  1.00  0.00           H
ATOM   4971 HD22 LEU H  34      86.000  80.250  88.220  1.00  0.00           H
ATOM   4972 HD23 LEU H  34      85.560  81.350  86.870  1.00  0.00           H
ATOM   4973  C   LEU H  34      81.030  81.140  87.820  1.00  0.00           C
ATOM   4974  O   LEU H  34      80.850  81.690  86.740  1.00  0.00           O
ATOM   4975  N   MET H  35      80.570  81.680  88.970  1.00  0.00           N
ATOM   4976  HN  MET H  35      80.710  81.200  89.840  1.00  0.00           H
ATOM   4977  CA  MET H  35      79.820  82.920  89.040  1.00  0.00           C
ATOM   4978  HA  MET H  35      79.670  83.320  88.050  1.00  0.00           H
ATOM   4979  CB  MET H  35      78.430  82.680  89.670  1.00  0.00           C
ATOM   4980  HB1 MET H  35      78.560  82.030  90.560  1.00  0.00           H
ATOM   4981  HB2 MET H  35      77.820  82.110  88.930  1.00  0.00           H
ATOM   4982  CG  MET H  35      77.650  83.930  90.140  1.00  0.00           C
ATOM   4983  HG1 MET H  35      77.780  84.750  89.390  1.00  0.00           H
ATOM   4984  HG2 MET H  35      78.090  84.290  91.090  1.00  0.00           H
ATOM   4985  SD  MET H  35      75.880  83.590  90.360  1.00  0.00           S
ATOM   4986  CE  MET H  35      75.450  85.210  91.040  1.00  0.00           C
ATOM   4987  HE1 MET H  35      74.360  85.300  91.210  1.00  0.00           H
ATOM   4988  HE2 MET H  35      75.960  85.350  92.020  1.00  0.00           H
ATOM   4989  HE3 MET H  35      75.770  86.030  90.360  1.00  0.00           H
ATOM   4990  C   MET H  35      80.580  83.980  89.810  1.00  0.00           C
ATOM   4991  O   MET H  35      80.940  83.790  90.970  1.00  0.00           O
ATOM   4992  N   VAL H  36      80.860  85.130  89.170  1.00  0.00           N
ATOM   4993  HN  VAL H  36      80.610  85.240  88.200  1.00  0.00           H
ATOM   4994  CA  VAL H  36      81.590  86.230  89.780  1.00  0.00           C
ATOM   4995  HA  VAL H  36      81.760  86.010  90.830  1.00  0.00           H
ATOM   4996  CB  VAL H  36      82.950  86.480  89.140  1.00  0.00           C
ATOM   4997  HB  VAL H  36      82.820  86.840  88.090  1.00  0.00           H
ATOM   4998  CG1 VAL H  36      83.710  87.540  89.970  1.00  0.00           C
ATOM   4999 HG11 VAL H  36      84.750  87.630  89.600  1.00  0.00           H
ATOM   5000 HG12 VAL H  36      83.220  88.530  89.890  1.00  0.00           H
ATOM   5001 HG13 VAL H  36      83.740  87.240  91.040  1.00  0.00           H
ATOM   5002  CG2 VAL H  36      83.760  85.170  89.100  1.00  0.00           C
ATOM   5003 HG21 VAL H  36      84.790  85.360  88.730  1.00  0.00           H
ATOM   5004 HG22 VAL H  36      83.830  84.730  90.120  1.00  0.00           H
ATOM   5005 HG23 VAL H  36      83.290  84.430  88.430  1.00  0.00           H
ATOM   5006  C   VAL H  36      80.700  87.460  89.740  1.00  0.00           C
ATOM   5007  O   VAL H  36      80.840  88.360  88.910  1.00  0.00           O
ATOM   5008  N   GLY H  37      79.720  87.530  90.670  1.00  0.00           N
ATOM   5009  HN  GLY H  37      79.680  86.820  91.370  1.00  0.00           H
ATOM   5010  CA  GLY H  37      78.680  88.550  90.700  1.00  0.00           C
ATOM   5011  HA1 GLY H  37      78.140  88.410  91.620  1.00  0.00           H
ATOM   5012  HA2 GLY H  37      79.170  89.520  90.640  1.00  0.00           H
ATOM   5013  C   GLY H  37      77.680  88.470  89.570  1.00  0.00           C
ATOM   5014  O   GLY H  37      77.900  87.830  88.550  1.00  0.00           O
ATOM   5015  N   GLY H  38      76.530  89.150  89.730  1.00  0.00           N
ATOM   5016  HN  GLY H  38      76.340  89.670  90.560  1.00  0.00           H
ATOM   5017  CA  GLY H  38      75.410  89.050  88.800  1.00  0.00           C
ATOM   5018  HA1 GLY H  38      75.320  89.980  88.260  1.00  0.00           H
ATOM   5019  HA2 GLY H  38      75.530  88.200  88.140  1.00  0.00           H
ATOM   5020  C   GLY H  38      74.130  88.840  89.540  1.00  0.00           C
ATOM   5021  O   GLY H  38      74.120  88.780  90.770  1.00  0.00           O
ATOM   5022  N   VAL H  39      73.010  88.740  88.810  1.00  0.00           N
ATOM   5023  HN  VAL H  39      73.070  88.740  87.800  1.00  0.00           H
ATOM   5024  CA  VAL H  39      71.680  88.510  89.360  1.00  0.00           C
ATOM   5025  HA  VAL H  39      71.750  88.310  90.420  1.00  0.00           H
ATOM   5026  CB  VAL H  39      70.720  89.690  89.130  1.00  0.00           C
ATOM   5027  HB  VAL H  39      70.630  89.880  88.040  1.00  0.00           H
ATOM   5028  CG1 VAL H  39      69.320  89.380  89.700  1.00  0.00           C
ATOM   5029 HG11 VAL H  39      68.660  90.270  89.600  1.00  0.00           H
ATOM   5030 HG12 VAL H  39      68.840  88.540  89.150  1.00  0.00           H
ATOM   5031 HG13 VAL H  39      69.380  89.110  90.770  1.00  0.00           H
ATOM   5032  CG2 VAL H  39      71.280  90.960  89.790  1.00  0.00           C
ATOM   5033 HG21 VAL H  39      70.560  91.800  89.660  1.00  0.00           H
ATOM   5034 HG22 VAL H  39      71.430  90.800  90.880  1.00  0.00           H
ATOM   5035 HG23 VAL H  39      72.250  91.250  89.330  1.00  0.00           H
ATOM   5036  C   VAL H  39      71.130  87.270  88.690  1.00  0.00           C
ATOM   5037  O   VAL H  39      70.950  87.250  87.480  1.00  0.00           O
ATOM   5038  N   VAL H  40      70.840  86.210  89.460  1.00  0.00           N
ATOM   5039  HN  VAL H  40      71.010  86.240  90.450  1.00  0.00           H
ATOM   5040  CA  VAL H  40      70.300  84.960  88.940  1.00  0.00           C
ATOM   5041  HA  VAL H  40      70.220  85.010  87.860  1.00  0.00           H
ATOM   5042  CB  VAL H  40      71.170  83.760  89.310  1.00  0.00           C
ATOM   5043  HB  VAL H  40      71.330  83.750  90.410  1.00  0.00           H
ATOM   5044  CG1 VAL H  40      70.500  82.430  88.900  1.00  0.00           C
ATOM   5045 HG11 VAL H  40      71.200  81.580  89.090  1.00  0.00           H
ATOM   5046 HG12 VAL H  40      69.580  82.230  89.500  1.00  0.00           H
ATOM   5047 HG13 VAL H  40      70.220  82.440  87.830  1.00  0.00           H
ATOM   5048  CG2 VAL H  40      72.540  83.910  88.620  1.00  0.00           C
ATOM   5049 HG21 VAL H  40      73.190  83.050  88.870  1.00  0.00           H
ATOM   5050 HG22 VAL H  40      72.420  83.950  87.510  1.00  0.00           H
ATOM   5051 HG23 VAL H  40      73.050  84.830  88.950  1.00  0.00           H
ATOM   5052  C   VAL H  40      68.900  84.770  89.480  1.00  0.00           C
ATOM   5053  O   VAL H  40      68.690  84.580  90.680  1.00  0.00           O
ATOM   5054  N   ILE H  41      67.890  84.790  88.600  1.00  0.00           N
ATOM   5055  HN  ILE H  41      68.070  85.000  87.640  1.00  0.00           H
ATOM   5056  CA  ILE H  41      66.510  84.550  88.960  1.00  0.00           C
ATOM   5057  HA  ILE H  41      66.410  84.450  90.030  1.00  0.00           H
ATOM   5058  CB  ILE H  41      65.600  85.700  88.520  1.00  0.00           C
ATOM   5059  HB  ILE H  41      65.750  85.860  87.420  1.00  0.00           H
ATOM   5060  CG2 ILE H  41      64.110  85.350  88.770  1.00  0.00           C
ATOM   5061 HG21 ILE H  41      63.460  86.210  88.500  1.00  0.00           H
[truncated: 244,043 more chars]
