# Supplementary material for: Modulation of Aβ1–42 Aggregation by a SARS-CoV‑2 Protein Fragment
Source: J Chem Inf Model. 2025 Oct 1;65(20):11342–56. doi: 10.1021/acs.jcim.5c01811 (PMC12570137; doi:10.1021/acs.jcim.5c01811)
Supplement: Supplementary file 2 [file ci5c01811_si_002.zip › AB-coordinates/FIBRIL/7Q4B/FI10/PFF1_final.pdb]

REMARK    GENERATED BY TRJCONV
TITLE     Protein in water t= 100000.00000 step= 50000000
REMARK    THIS IS A SIMULATION BOX
CRYST1  169.501  169.501  169.501  90.00  90.00  90.00 P 1           1
MODEL        1
ATOM      1  CH3 ACE A   0      65.970 129.700  74.700  1.00  0.00           C
ATOM      2 HH31 ACE A   0      66.830 130.150  74.170  1.00  0.00           H
ATOM      3 HH32 ACE A   0      65.280 129.170  74.010  1.00  0.00           H
ATOM      4 HH33 ACE A   0      65.420 130.500  75.240  1.00  0.00           H
ATOM      5  C   ACE A   0      66.560 128.820  75.710  1.00  0.00           C
ATOM      6  O   ACE A   0      66.500 127.630  75.500  1.00  0.00           O
ATOM      7  N   ASP A   1      67.050 129.390  76.780  1.00  0.00           N
ATOM      8  HN  ASP A   1      67.290 130.350  76.920  1.00  0.00           H
ATOM      9  CA  ASP A   1      67.360 128.580  78.000  1.00  0.00           C
ATOM     10  HA  ASP A   1      67.910 127.730  77.610  1.00  0.00           H
ATOM     11  CB  ASP A   1      68.260 129.320  79.010  1.00  0.00           C
ATOM     12  HB1 ASP A   1      68.030 128.960  80.040  1.00  0.00           H
ATOM     13  HB2 ASP A   1      67.990 130.400  79.010  1.00  0.00           H
ATOM     14  CG  ASP A   1      69.670 129.240  78.630  1.00  0.00           C
ATOM     15  OD1 ASP A   1      70.470 129.890  79.360  1.00  0.00           O
ATOM     16  OD2 ASP A   1      70.100 128.460  77.730  1.00  0.00           O
ATOM     17  C   ASP A   1      66.190 127.940  78.780  1.00  0.00           C
ATOM     18  O   ASP A   1      65.030 128.300  78.690  1.00  0.00           O
ATOM     19  N   ALA A   2      66.470 126.770  79.420  1.00  0.00           N
ATOM     20  HN  ALA A   2      67.430 126.530  79.300  1.00  0.00           H
ATOM     21  CA  ALA A   2      65.550 125.790  80.120  1.00  0.00           C
ATOM     22  HA  ALA A   2      64.570 126.150  79.820  1.00  0.00           H
ATOM     23  CB  ALA A   2      65.720 124.320  79.580  1.00  0.00           C
ATOM     24  HB1 ALA A   2      66.770 124.050  79.820  1.00  0.00           H
ATOM     25  HB2 ALA A   2      64.930 123.650  79.960  1.00  0.00           H
ATOM     26  HB3 ALA A   2      65.440 124.360  78.500  1.00  0.00           H
ATOM     27  C   ALA A   2      65.540 125.970  81.660  1.00  0.00           C
ATOM     28  O   ALA A   2      66.160 126.840  82.240  1.00  0.00           O
ATOM     29  N   GLU A   3      64.740 125.230  82.410  1.00  0.00           N
ATOM     30  HN  GLU A   3      64.100 124.590  81.990  1.00  0.00           H
ATOM     31  CA  GLU A   3      64.510 125.440  83.830  1.00  0.00           C
ATOM     32  HA  GLU A   3      64.630 126.490  84.080  1.00  0.00           H
ATOM     33  CB  GLU A   3      63.040 125.040  84.080  1.00  0.00           C
ATOM     34  HB1 GLU A   3      62.870 125.230  85.160  1.00  0.00           H
ATOM     35  HB2 GLU A   3      62.860 123.960  83.950  1.00  0.00           H
ATOM     36  CG  GLU A   3      62.010 125.910  83.340  1.00  0.00           C
ATOM     37  HG1 GLU A   3      61.730 125.430  82.370  1.00  0.00           H
ATOM     38  HG2 GLU A   3      62.370 126.950  83.190  1.00  0.00           H
ATOM     39  CD  GLU A   3      60.730 125.940  84.170  1.00  0.00           C
ATOM     40  OE1 GLU A   3      60.390 127.030  84.740  1.00  0.00           O
ATOM     41  OE2 GLU A   3      60.080 124.900  84.360  1.00  0.00           O
ATOM     42  C   GLU A   3      65.370 124.590  84.700  1.00  0.00           C
ATOM     43  O   GLU A   3      65.670 124.770  85.920  1.00  0.00           O
ATOM     44  N   PHE A   4      66.020 123.620  84.070  1.00  0.00           N
ATOM     45  HN  PHE A   4      65.930 123.550  83.080  1.00  0.00           H
ATOM     46  CA  PHE A   4      66.990 122.780  84.790  1.00  0.00           C
ATOM     47  HA  PHE A   4      67.040 121.900  84.160  1.00  0.00           H
ATOM     48  CB  PHE A   4      68.380 123.500  84.910  1.00  0.00           C
ATOM     49  HB1 PHE A   4      69.200 122.800  85.190  1.00  0.00           H
ATOM     50  HB2 PHE A   4      68.320 124.290  85.690  1.00  0.00           H
ATOM     51  CG  PHE A   4      68.810 124.060  83.560  1.00  0.00           C
ATOM     52  CD1 PHE A   4      68.910 123.220  82.490  1.00  0.00           C
ATOM     53  HD1 PHE A   4      68.630 122.180  82.560  1.00  0.00           H
ATOM     54  CE1 PHE A   4      69.230 123.680  81.190  1.00  0.00           C
ATOM     55  HE1 PHE A   4      69.160 122.980  80.370  1.00  0.00           H
ATOM     56  CZ  PHE A   4      69.480 125.050  80.950  1.00  0.00           C
ATOM     57  HZ  PHE A   4      69.770 125.340  79.950  1.00  0.00           H
ATOM     58  CD2 PHE A   4      69.160 125.460  83.290  1.00  0.00           C
ATOM     59  HD2 PHE A   4      69.090 126.120  84.140  1.00  0.00           H
ATOM     60  CE2 PHE A   4      69.520 125.830  82.050  1.00  0.00           C
ATOM     61  HE2 PHE A   4      69.850 126.850  81.860  1.00  0.00           H
ATOM     62  C   PHE A   4      66.630 122.020  86.140  1.00  0.00           C
ATOM     63  O   PHE A   4      67.510 121.550  86.870  1.00  0.00           O
ATOM     64  N   ARG A   5      65.350 121.920  86.480  1.00  0.00           N
ATOM     65  HN  ARG A   5      64.640 122.210  85.840  1.00  0.00           H
ATOM     66  CA  ARG A   5      64.870 121.380  87.700  1.00  0.00           C
ATOM     67  HA  ARG A   5      65.510 121.770  88.480  1.00  0.00           H
ATOM     68  CB  ARG A   5      63.350 121.790  87.850  1.00  0.00           C
ATOM     69  HB1 ARG A   5      62.870 121.170  88.640  1.00  0.00           H
ATOM     70  HB2 ARG A   5      62.920 121.580  86.850  1.00  0.00           H
ATOM     71  CG  ARG A   5      63.220 123.320  88.120  1.00  0.00           C
ATOM     72  HG1 ARG A   5      63.700 123.940  87.330  1.00  0.00           H
ATOM     73  HG2 ARG A   5      63.840 123.520  89.020  1.00  0.00           H
ATOM     74  CD  ARG A   5      61.810 123.790  88.380  1.00  0.00           C
ATOM     75  HD1 ARG A   5      61.040 123.250  87.780  1.00  0.00           H
ATOM     76  HD2 ARG A   5      61.890 124.820  87.970  1.00  0.00           H
ATOM     77  NE  ARG A   5      61.490 123.750  89.820  1.00  0.00           N
ATOM     78  HE  ARG A   5      61.810 122.980  90.370  1.00  0.00           H
ATOM     79  CZ  ARG A   5      60.420 124.420  90.310  1.00  0.00           C
ATOM     80  NH1 ARG A   5      60.000 125.540  89.790  1.00  0.00           N
ATOM     81 HH11 ARG A   5      60.640 125.980  89.160  1.00  0.00           H
ATOM     82 HH12 ARG A   5      59.080 125.830  90.040  1.00  0.00           H
ATOM     83  NH2 ARG A   5      59.760 124.000  91.360  1.00  0.00           N
ATOM     84 HH21 ARG A   5      60.180 123.260  91.880  1.00  0.00           H
ATOM     85 HH22 ARG A   5      59.110 124.640  91.760  1.00  0.00           H
ATOM     86  C   ARG A   5      64.920 119.850  87.780  1.00  0.00           C
ATOM     87  O   ARG A   5      65.090 119.280  88.850  1.00  0.00           O
ATOM     88  N   HIS A   6      64.890 119.160  86.650  1.00  0.00           N
ATOM     89  HN  HIS A   6      65.110 119.570  85.770  1.00  0.00           H
ATOM     90  CA  HIS A   6      64.840 117.840  86.560  1.00  0.00           C
ATOM     91  HA  HIS A   6      64.160 117.470  87.310  1.00  0.00           H
ATOM     92  CB  HIS A   6      64.120 117.400  85.280  1.00  0.00           C
ATOM     93  HB1 HIS A   6      63.160 117.970  85.250  1.00  0.00           H
ATOM     94  HB2 HIS A   6      63.800 116.340  85.400  1.00  0.00           H
ATOM     95  ND1 HIS A   6      64.690 119.000  83.450  1.00  0.00           N
ATOM     96  CG  HIS A   6      64.790 117.750  84.010  1.00  0.00           C
ATOM     97  CE1 HIS A   6      65.480 118.940  82.370  1.00  0.00           C
ATOM     98  HE1 HIS A   6      65.600 119.730  81.630  1.00  0.00           H
ATOM     99  NE2 HIS A   6      66.030 117.740  82.260  1.00  0.00           N
ATOM    100  HE2 HIS A   6      66.730 117.470  81.600  1.00  0.00           H
ATOM    101  CD2 HIS A   6      65.630 116.980  83.280  1.00  0.00           C
ATOM    102  HD2 HIS A   6      65.890 115.960  83.540  1.00  0.00           H
ATOM    103  C   HIS A   6      66.170 117.050  86.790  1.00  0.00           C
ATOM    104  O   HIS A   6      67.210 117.500  86.360  1.00  0.00           O
ATOM    105  N   ASP A   7      66.070 115.890  87.400  1.00  0.00           N
ATOM    106  HN  ASP A   7      65.170 115.490  87.520  1.00  0.00           H
ATOM    107  CA  ASP A   7      67.250 115.080  87.680  1.00  0.00           C
ATOM    108  HA  ASP A   7      68.150 115.640  87.870  1.00  0.00           H
ATOM    109  CB  ASP A   7      66.920 114.020  88.750  1.00  0.00           C
ATOM    110  HB1 ASP A   7      67.710 113.250  88.870  1.00  0.00           H
ATOM    111  HB2 ASP A   7      66.010 113.480  88.420  1.00  0.00           H
ATOM    112  CG  ASP A   7      66.820 114.660  90.180  1.00  0.00           C
ATOM    113  OD1 ASP A   7      67.800 115.420  90.460  1.00  0.00           O
ATOM    114  OD2 ASP A   7      66.000 114.310  91.010  1.00  0.00           O
ATOM    115  C   ASP A   7      67.590 114.370  86.330  1.00  0.00           C
ATOM    116  O   ASP A   7      66.730 114.090  85.480  1.00  0.00           O
ATOM    117  N   SER A   8      68.870 114.010  86.290  1.00  0.00           N
ATOM    118  HN  SER A   8      69.490 114.530  86.870  1.00  0.00           H
ATOM    119  CA  SER A   8      69.450 113.270  85.190  1.00  0.00           C
ATOM    120  HA  SER A   8      68.810 112.450  84.910  1.00  0.00           H
ATOM    121  CB  SER A   8      69.670 114.190  83.990  1.00  0.00           C
ATOM    122  HB1 SER A   8      70.530 113.910  83.330  1.00  0.00           H
ATOM    123  HB2 SER A   8      69.820 115.230  84.330  1.00  0.00           H
ATOM    124  OG  SER A   8      68.510 114.110  83.160  1.00  0.00           O
ATOM    125  HG1 SER A   8      67.690 114.390  83.590  1.00  0.00           H
ATOM    126  C   SER A   8      70.750 112.720  85.620  1.00  0.00           C
ATOM    127  O   SER A   8      71.500 112.240  84.800  1.00  0.00           O
ATOM    128  N   GLY A   9      71.120 112.790  86.950  1.00  0.00           N
ATOM    129  HN  GLY A   9      70.450 113.160  87.600  1.00  0.00           H
ATOM    130  CA  GLY A   9      72.410 112.270  87.330  1.00  0.00           C
ATOM    131  HA1 GLY A   9      73.210 112.450  86.630  1.00  0.00           H
ATOM    132  HA2 GLY A   9      72.630 112.640  88.320  1.00  0.00           H
ATOM    133  C   GLY A   9      72.390 110.740  87.480  1.00  0.00           C
ATOM    134  O   GLY A   9      71.350 110.080  87.330  1.00  0.00           O
ATOM    135  N   TYR A  10      73.530 110.190  87.940  1.00  0.00           N
ATOM    136  HN  TYR A  10      74.340 110.770  87.870  1.00  0.00           H
ATOM    137  CA  TYR A  10      73.770 108.740  88.060  1.00  0.00           C
ATOM    138  HA  TYR A  10      72.920 108.190  87.690  1.00  0.00           H
ATOM    139  CB  TYR A  10      75.020 108.350  87.180  1.00  0.00           C
ATOM    140  HB1 TYR A  10      74.920 107.250  87.060  1.00  0.00           H
ATOM    141  HB2 TYR A  10      75.990 108.590  87.660  1.00  0.00           H
ATOM    142  CG  TYR A  10      74.990 108.990  85.790  1.00  0.00           C
ATOM    143  CD1 TYR A  10      74.520 108.260  84.670  1.00  0.00           C
ATOM    144  HD1 TYR A  10      74.040 107.320  84.890  1.00  0.00           H
ATOM    145  CE1 TYR A  10      74.430 108.840  83.450  1.00  0.00           C
ATOM    146  HE1 TYR A  10      73.950 108.380  82.600  1.00  0.00           H
ATOM    147  CZ  TYR A  10      75.050 110.080  83.240  1.00  0.00           C
ATOM    148  OH  TYR A  10      75.020 110.830  82.050  1.00  0.00           O
ATOM    149  HH  TYR A  10      74.570 110.240  81.440  1.00  0.00           H
ATOM    150  CD2 TYR A  10      75.560 110.260  85.600  1.00  0.00           C
ATOM    151  HD2 TYR A  10      76.100 110.760  86.390  1.00  0.00           H
ATOM    152  CE2 TYR A  10      75.650 110.790  84.290  1.00  0.00           C
ATOM    153  HE2 TYR A  10      76.110 111.760  84.160  1.00  0.00           H
ATOM    154  C   TYR A  10      74.060 108.300  89.420  1.00  0.00           C
ATOM    155  O   TYR A  10      75.000 108.800  90.010  1.00  0.00           O
ATOM    156  N   GLU A  11      73.210 107.400  89.880  1.00  0.00           N
ATOM    157  HN  GLU A  11      72.360 107.250  89.390  1.00  0.00           H
ATOM    158  CA  GLU A  11      73.310 106.980  91.270  1.00  0.00           C
ATOM    159  HA  GLU A  11      74.190 107.420  91.710  1.00  0.00           H
ATOM    160  CB  GLU A  11      72.080 107.450  92.090  1.00  0.00           C
ATOM    161  HB1 GLU A  11      72.140 107.060  93.130  1.00  0.00           H
ATOM    162  HB2 GLU A  11      71.160 107.190  91.520  1.00  0.00           H
ATOM    163  CG  GLU A  11      71.890 108.940  92.260  1.00  0.00           C
ATOM    164  HG1 GLU A  11      71.530 109.450  91.340  1.00  0.00           H
ATOM    165  HG2 GLU A  11      72.900 109.350  92.490  1.00  0.00           H
ATOM    166  CD  GLU A  11      70.910 109.510  93.310  1.00  0.00           C
ATOM    167  OE1 GLU A  11      71.110 109.270  94.520  1.00  0.00           O
ATOM    168  OE2 GLU A  11      70.030 110.220  92.750  1.00  0.00           O
ATOM    169  C   GLU A  11      73.450 105.470  91.450  1.00  0.00           C
ATOM    170  O   GLU A  11      72.540 104.640  91.280  1.00  0.00           O
ATOM    171  N   VAL A  12      74.670 105.070  91.940  1.00  0.00           N
ATOM    172  HN  VAL A  12      75.310 105.820  92.090  1.00  0.00           H
ATOM    173  CA  VAL A  12      74.960 103.660  92.100  1.00  0.00           C
ATOM    174  HA  VAL A  12      74.130 103.070  91.750  1.00  0.00           H
ATOM    175  CB  VAL A  12      76.310 103.250  91.490  1.00  0.00           C
ATOM    176  HB  VAL A  12      77.160 103.940  91.690  1.00  0.00           H
ATOM    177  CG1 VAL A  12      76.700 101.770  91.780  1.00  0.00           C
ATOM    178 HG11 VAL A  12      77.400 101.410  90.990  1.00  0.00           H
ATOM    179 HG12 VAL A  12      77.300 101.710  92.710  1.00  0.00           H
ATOM    180 HG13 VAL A  12      75.750 101.190  91.830  1.00  0.00           H
ATOM    181  CG2 VAL A  12      76.060 103.260  89.990  1.00  0.00           C
ATOM    182 HG21 VAL A  12      75.900 104.280  89.570  1.00  0.00           H
ATOM    183 HG22 VAL A  12      76.880 102.740  89.440  1.00  0.00           H
ATOM    184 HG23 VAL A  12      75.120 102.730  89.760  1.00  0.00           H
ATOM    185  C   VAL A  12      75.070 103.350  93.550  1.00  0.00           C
ATOM    186  O   VAL A  12      76.040 103.650  94.240  1.00  0.00           O
ATOM    187  N   HIS A  13      74.070 102.580  94.080  1.00  0.00           N
ATOM    188  HN  HIS A  13      73.360 102.210  93.490  1.00  0.00           H
ATOM    189  CA  HIS A  13      73.860 102.130  95.460  1.00  0.00           C
ATOM    190  HA  HIS A  13      74.530 102.680  96.110  1.00  0.00           H
ATOM    191  CB  HIS A  13      72.480 102.640  95.920  1.00  0.00           C
ATOM    192  HB1 HIS A  13      72.300 102.340  96.970  1.00  0.00           H
ATOM    193  HB2 HIS A  13      71.730 102.240  95.210  1.00  0.00           H
ATOM    194  ND1 HIS A  13      72.590 104.850  97.000  1.00  0.00           N
ATOM    195  CG  HIS A  13      72.330 104.120  95.870  1.00  0.00           C
ATOM    196  CE1 HIS A  13      72.270 106.080  96.750  1.00  0.00           C
ATOM    197  HE1 HIS A  13      72.410 106.890  97.460  1.00  0.00           H
ATOM    198  NE2 HIS A  13      71.800 106.190  95.470  1.00  0.00           N
ATOM    199  HE2 HIS A  13      71.410 107.010  95.050  1.00  0.00           H
ATOM    200  CD2 HIS A  13      71.810 104.950  94.930  1.00  0.00           C
ATOM    201  HD2 HIS A  13      71.420 104.600  93.980  1.00  0.00           H
ATOM    202  C   HIS A  13      74.060 100.590  95.670  1.00  0.00           C
ATOM    203  O   HIS A  13      73.290  99.750  95.240  1.00  0.00           O
ATOM    204  N   HIS A  14      75.250 100.280  96.210  1.00  0.00           N
ATOM    205  HN  HIS A  14      75.840 101.040  96.470  1.00  0.00           H
ATOM    206  CA  HIS A  14      75.590  99.000  96.840  1.00  0.00           C
ATOM    207  HA  HIS A  14      76.440  99.110  97.490  1.00  0.00           H
ATOM    208  CB  HIS A  14      74.420  98.310  97.630  1.00  0.00           C
ATOM    209  HB1 HIS A  14      74.840  97.490  98.250  1.00  0.00           H
ATOM    210  HB2 HIS A  14      73.670  97.920  96.920  1.00  0.00           H
ATOM    211  ND1 HIS A  14      74.130  99.810  99.630  1.00  0.00           N
ATOM    212  CG  HIS A  14      73.620  99.240  98.460  1.00  0.00           C
ATOM    213  CE1 HIS A  14      73.130 100.490 100.180  1.00  0.00           C
ATOM    214  HE1 HIS A  14      73.280 101.100 101.070  1.00  0.00           H
ATOM    215  NE2 HIS A  14      72.020 100.390  99.410  1.00  0.00           N
ATOM    216  HE2 HIS A  14      71.100 100.610  99.750  1.00  0.00           H
ATOM    217  CD2 HIS A  14      72.380  99.680  98.300  1.00  0.00           C
ATOM    218  HD2 HIS A  14      71.730  99.450  97.460  1.00  0.00           H
ATOM    219  C   HIS A  14      76.070  97.980  95.830  1.00  0.00           C
ATOM    220  O   HIS A  14      75.320  97.360  95.060  1.00  0.00           O
ATOM    221  N   GLN A  15      77.370  97.590  95.920  1.00  0.00           N
ATOM    222  HN  GLN A  15      78.010  97.940  96.600  1.00  0.00           H
ATOM    223  CA  GLN A  15      77.880  96.440  95.160  1.00  0.00           C
ATOM    224  HA  GLN A  15      77.080  95.740  95.000  1.00  0.00           H
ATOM    225  CB  GLN A  15      78.620  97.020  93.970  1.00  0.00           C
ATOM    226  HB1 GLN A  15      79.140  96.180  93.460  1.00  0.00           H
ATOM    227  HB2 GLN A  15      79.310  97.780  94.390  1.00  0.00           H
ATOM    228  CG  GLN A  15      77.790  97.780  92.970  1.00  0.00           C
ATOM    229  HG1 GLN A  15      77.740  98.820  93.350  1.00  0.00           H
ATOM    230  HG2 GLN A  15      76.760  97.390  92.840  1.00  0.00           H
ATOM    231  CD  GLN A  15      78.510  97.670  91.620  1.00  0.00           C
ATOM    232  OE1 GLN A  15      78.250  96.830  90.770  1.00  0.00           O
ATOM    233  NE2 GLN A  15      79.520  98.550  91.350  1.00  0.00           N
ATOM    234 HE21 GLN A  15      79.910  99.200  92.000  1.00  0.00           H
ATOM    235 HE22 GLN A  15      80.030  98.420  90.490  1.00  0.00           H
ATOM    236  C   GLN A  15      78.910  95.690  95.930  1.00  0.00           C
ATOM    237  O   GLN A  15      79.670  96.320  96.640  1.00  0.00           O
ATOM    238  N   LYS A  16      78.930  94.370  95.870  1.00  0.00           N
ATOM    239  HN  LYS A  16      78.220  94.000  95.280  1.00  0.00           H
ATOM    240  CA  LYS A  16      79.920  93.590  96.580  1.00  0.00           C
ATOM    241  HA  LYS A  16      80.630  94.200  97.110  1.00  0.00           H
ATOM    242  CB  LYS A  16      79.100  92.850  97.650  1.00  0.00           C
ATOM    243  HB1 LYS A  16      78.380  92.200  97.110  1.00  0.00           H
ATOM    244  HB2 LYS A  16      78.590  93.650  98.220  1.00  0.00           H
ATOM    245  CG  LYS A  16      79.910  92.000  98.600  1.00  0.00           C
ATOM    246  HG1 LYS A  16      80.750  92.670  98.870  1.00  0.00           H
ATOM    247  HG2 LYS A  16      80.420  91.140  98.110  1.00  0.00           H
ATOM    248  CD  LYS A  16      79.250  91.760  99.980  1.00  0.00           C
ATOM    249  HD1 LYS A  16      79.970  91.570 100.800  1.00  0.00           H
ATOM    250  HD2 LYS A  16      78.770  92.700 100.320  1.00  0.00           H
ATOM    251  CE  LYS A  16      78.340  90.550  99.950  1.00  0.00           C
ATOM    252  HE1 LYS A  16      78.960  89.630  99.830  1.00  0.00           H
ATOM    253  HE2 LYS A  16      77.720  90.640  99.040  1.00  0.00           H
ATOM    254  NZ  LYS A  16      77.460  90.420 101.090  1.00  0.00           N
ATOM    255  HZ1 LYS A  16      77.820  90.470 102.060  1.00  0.00           H
ATOM    256  HZ2 LYS A  16      76.780  91.190 100.970  1.00  0.00           H
ATOM    257  HZ3 LYS A  16      76.970  89.510 100.920  1.00  0.00           H
ATOM    258  C   LYS A  16      80.580  92.600  95.570  1.00  0.00           C
ATOM    259  O   LYS A  16      79.980  92.290  94.480  1.00  0.00           O
ATOM    260  N   LEU A  17      81.860  92.210  95.780  1.00  0.00           N
ATOM    261  HN  LEU A  17      82.350  92.620  96.540  1.00  0.00           H
ATOM    262  CA  LEU A  17      82.700  91.330  95.050  1.00  0.00           C
ATOM    263  HA  LEU A  17      82.150  90.850  94.260  1.00  0.00           H
ATOM    264  CB  LEU A  17      83.790  92.220  94.510  1.00  0.00           C
ATOM    265  HB1 LEU A  17      84.580  92.620  95.170  1.00  0.00           H
ATOM    266  HB2 LEU A  17      83.330  93.120  94.040  1.00  0.00           H
ATOM    267  CG  LEU A  17      84.610  91.530  93.370  1.00  0.00           C
ATOM    268  HG  LEU A  17      83.930  91.010  92.660  1.00  0.00           H
ATOM    269  CD1 LEU A  17      85.460  92.610  92.570  1.00  0.00           C
ATOM    270 HD11 LEU A  17      84.750  93.290  92.050  1.00  0.00           H
ATOM    271 HD12 LEU A  17      86.150  93.230  93.180  1.00  0.00           H
ATOM    272 HD13 LEU A  17      86.110  92.150  91.790  1.00  0.00           H
ATOM    273  CD2 LEU A  17      85.440  90.370  93.940  1.00  0.00           C
ATOM    274 HD21 LEU A  17      85.840  90.680  94.920  1.00  0.00           H
ATOM    275 HD22 LEU A  17      84.910  89.420  94.150  1.00  0.00           H
ATOM    276 HD23 LEU A  17      86.140  90.000  93.160  1.00  0.00           H
ATOM    277  C   LEU A  17      83.320  90.300  96.130  1.00  0.00           C
ATOM    278  O   LEU A  17      83.840  90.750  97.190  1.00  0.00           O
ATOM    279  N   VAL A  18      83.000  88.990  96.090  1.00  0.00           N
ATOM    280  HN  VAL A  18      82.160  88.820  95.570  1.00  0.00           H
ATOM    281  CA  VAL A  18      83.500  87.970  96.980  1.00  0.00           C
ATOM    282  HA  VAL A  18      84.290  88.430  97.550  1.00  0.00           H
ATOM    283  CB  VAL A  18      82.350  87.310  97.820  1.00  0.00           C
ATOM    284  HB  VAL A  18      81.760  86.640  97.150  1.00  0.00           H
ATOM    285  CG1 VAL A  18      83.000  86.400  98.920  1.00  0.00           C
ATOM    286 HG11 VAL A  18      83.930  85.860  98.620  1.00  0.00           H
ATOM    287 HG12 VAL A  18      83.340  87.130  99.680  1.00  0.00           H
ATOM    288 HG13 VAL A  18      82.250  85.750  99.420  1.00  0.00           H
ATOM    289  CG2 VAL A  18      81.530  88.420  98.530  1.00  0.00           C
ATOM    290 HG21 VAL A  18      82.210  89.070  99.110  1.00  0.00           H
ATOM    291 HG22 VAL A  18      80.940  88.970  97.760  1.00  0.00           H
ATOM    292 HG23 VAL A  18      80.800  87.940  99.220  1.00  0.00           H
ATOM    293  C   VAL A  18      84.180  86.850  96.220  1.00  0.00           C
ATOM    294  O   VAL A  18      83.550  86.000  95.530  1.00  0.00           O
ATOM    295  N   PHE A  19      85.530  86.770  96.260  1.00  0.00           N
ATOM    296  HN  PHE A  19      86.070  87.550  96.560  1.00  0.00           H
ATOM    297  CA  PHE A  19      86.120  85.570  95.630  1.00  0.00           C
ATOM    298  HA  PHE A  19      85.750  85.530  94.620  1.00  0.00           H
ATOM    299  CB  PHE A  19      87.690  85.690  95.470  1.00  0.00           C
ATOM    300  HB1 PHE A  19      88.100  84.690  95.230  1.00  0.00           H
ATOM    301  HB2 PHE A  19      88.150  86.080  96.400  1.00  0.00           H
ATOM    302  CG  PHE A  19      87.990  86.660  94.370  1.00  0.00           C
ATOM    303  CD1 PHE A  19      88.320  87.990  94.660  1.00  0.00           C
ATOM    304  HD1 PHE A  19      88.360  88.220  95.710  1.00  0.00           H
ATOM    305  CE1 PHE A  19      88.530  88.920  93.670  1.00  0.00           C
ATOM    306  HE1 PHE A  19      88.870  89.880  94.030  1.00  0.00           H
ATOM    307  CZ  PHE A  19      88.420  88.580  92.290  1.00  0.00           C
ATOM    308  HZ  PHE A  19      88.410  89.370  91.550  1.00  0.00           H
ATOM    309  CD2 PHE A  19      87.980  86.310  92.960  1.00  0.00           C
ATOM    310  HD2 PHE A  19      87.730  85.300  92.670  1.00  0.00           H
ATOM    311  CE2 PHE A  19      88.180  87.250  91.920  1.00  0.00           C
ATOM    312  HE2 PHE A  19      88.280  86.940  90.890  1.00  0.00           H
ATOM    313  C   PHE A  19      85.780  84.300  96.400  1.00  0.00           C
ATOM    314  O   PHE A  19      85.260  83.350  95.860  1.00  0.00           O
ATOM    315  N   PHE A  20      86.040  84.240  97.750  1.00  0.00           N
ATOM    316  HN  PHE A  20      86.800  84.770  98.120  1.00  0.00           H
ATOM    317  CA  PHE A  20      85.770  83.080  98.640  1.00  0.00           C
ATOM    318  HA  PHE A  20      85.110  82.400  98.100  1.00  0.00           H
ATOM    319  CB  PHE A  20      87.050  82.550  99.180  1.00  0.00           C
ATOM    320  HB1 PHE A  20      86.900  81.700  99.880  1.00  0.00           H
ATOM    321  HB2 PHE A  20      87.540  83.390  99.720  1.00  0.00           H
ATOM    322  CG  PHE A  20      87.990  82.080  98.090  1.00  0.00           C
ATOM    323  CD1 PHE A  20      89.160  82.770  97.690  1.00  0.00           C
ATOM    324  HD1 PHE A  20      89.570  83.550  98.310  1.00  0.00           H
ATOM    325  CE1 PHE A  20      89.900  82.320  96.570  1.00  0.00           C
ATOM    326  HE1 PHE A  20      90.730  82.950  96.290  1.00  0.00           H
ATOM    327  CZ  PHE A  20      89.530  81.230  95.840  1.00  0.00           C
ATOM    328  HZ  PHE A  20      90.170  80.860  95.050  1.00  0.00           H
ATOM    329  CD2 PHE A  20      87.680  80.950  97.310  1.00  0.00           C
ATOM    330  HD2 PHE A  20      86.790  80.400  97.550  1.00  0.00           H
ATOM    331  CE2 PHE A  20      88.390  80.560  96.170  1.00  0.00           C
ATOM    332  HE2 PHE A  20      88.120  79.640  95.670  1.00  0.00           H
ATOM    333  C   PHE A  20      84.900  83.610  99.790  1.00  0.00           C
ATOM    334  O   PHE A  20      85.210  84.570 100.450  1.00  0.00           O
ATOM    335  N   ALA A  21      83.730  82.930 100.110  1.00  0.00           N
ATOM    336  HN  ALA A  21      83.420  82.240  99.460  1.00  0.00           H
ATOM    337  CA  ALA A  21      82.720  83.350 101.060  1.00  0.00           C
ATOM    338  HA  ALA A  21      82.820  84.400 101.290  1.00  0.00           H
ATOM    339  CB  ALA A  21      81.400  83.190 100.320  1.00  0.00           C
ATOM    340  HB1 ALA A  21      81.030  82.150 100.200  1.00  0.00           H
ATOM    341  HB2 ALA A  21      80.540  83.690 100.800  1.00  0.00           H
ATOM    342  HB3 ALA A  21      81.490  83.620  99.300  1.00  0.00           H
ATOM    343  C   ALA A  21      82.770  82.440 102.310  1.00  0.00           C
ATOM    344  O   ALA A  21      82.230  82.710 103.400  1.00  0.00           O
ATOM    345  N   GLU A  22      83.560  81.360 102.240  1.00  0.00           N
ATOM    346  HN  GLU A  22      83.980  81.260 101.340  1.00  0.00           H
ATOM    347  CA  GLU A  22      83.800  80.380 103.200  1.00  0.00           C
ATOM    348  HA  GLU A  22      83.390  80.680 104.160  1.00  0.00           H
ATOM    349  CB  GLU A  22      83.090  79.100 102.740  1.00  0.00           C
ATOM    350  HB1 GLU A  22      83.150  78.220 103.420  1.00  0.00           H
ATOM    351  HB2 GLU A  22      83.510  78.820 101.750  1.00  0.00           H
ATOM    352  CG  GLU A  22      81.550  79.260 102.650  1.00  0.00           C
ATOM    353  HG1 GLU A  22      81.140  78.350 102.170  1.00  0.00           H
ATOM    354  HG2 GLU A  22      81.300  80.050 101.920  1.00  0.00           H
ATOM    355  CD  GLU A  22      80.780  79.520 103.930  1.00  0.00           C
ATOM    356  OE1 GLU A  22      79.760  80.230 103.890  1.00  0.00           O
ATOM    357  OE2 GLU A  22      81.280  79.120 105.040  1.00  0.00           O
ATOM    358  C   GLU A  22      85.250  80.040 103.420  1.00  0.00           C
ATOM    359  O   GLU A  22      86.070  80.330 102.550  1.00  0.00           O
ATOM    360  N   ASP A  23      85.780  79.480 104.610  1.00  0.00           N
ATOM    361  HN  ASP A  23      85.260  79.120 105.380  1.00  0.00           H
ATOM    362  CA  ASP A  23      87.160  79.180 104.940  1.00  0.00           C
ATOM    363  HA  ASP A  23      87.660  80.120 105.090  1.00  0.00           H
ATOM    364  CB  ASP A  23      87.130  78.510 106.370  1.00  0.00           C
ATOM    365  HB1 ASP A  23      86.380  77.690 106.380  1.00  0.00           H
ATOM    366  HB2 ASP A  23      86.860  79.290 107.110  1.00  0.00           H
ATOM    367  CG  ASP A  23      88.460  77.900 106.930  1.00  0.00           C
ATOM    368  OD1 ASP A  23      89.510  78.330 106.360  1.00  0.00           O
ATOM    369  OD2 ASP A  23      88.410  77.210 107.930  1.00  0.00           O
ATOM    370  C   ASP A  23      87.960  78.320 103.910  1.00  0.00           C
ATOM    371  O   ASP A  23      87.480  77.310 103.470  1.00  0.00           O
ATOM    372  N   VAL A  24      89.200  78.690 103.580  1.00  0.00           N
ATOM    373  HN  VAL A  24      89.580  79.470 104.060  1.00  0.00           H
ATOM    374  CA  VAL A  24      90.000  77.940 102.570  1.00  0.00           C
ATOM    375  HA  VAL A  24      89.340  77.370 101.930  1.00  0.00           H
ATOM    376  CB  VAL A  24      90.720  78.920 101.660  1.00  0.00           C
ATOM    377  HB  VAL A  24      91.470  78.410 101.020  1.00  0.00           H
ATOM    378  CG1 VAL A  24      89.650  79.690 100.730  1.00  0.00           C
ATOM    379 HG11 VAL A  24      88.930  80.160 101.430  1.00  0.00           H
ATOM    380 HG12 VAL A  24      90.170  80.360 100.020  1.00  0.00           H
ATOM    381 HG13 VAL A  24      89.080  78.890 100.200  1.00  0.00           H
ATOM    382  CG2 VAL A  24      91.550  80.020 102.460  1.00  0.00           C
ATOM    383 HG21 VAL A  24      92.170  79.590 103.270  1.00  0.00           H
ATOM    384 HG22 VAL A  24      92.170  80.580 101.720  1.00  0.00           H
ATOM    385 HG23 VAL A  24      90.860  80.770 102.910  1.00  0.00           H
ATOM    386  C   VAL A  24      90.990  77.040 103.270  1.00  0.00           C
ATOM    387  O   VAL A  24      91.900  76.570 102.590  1.00  0.00           O
ATOM    388  N   GLY A  25      90.800  76.850 104.600  1.00  0.00           N
ATOM    389  HN  GLY A  25      90.000  77.260 105.050  1.00  0.00           H
ATOM    390  CA  GLY A  25      91.690  76.000 105.340  1.00  0.00           C
ATOM    391  HA1 GLY A  25      92.660  76.470 105.350  1.00  0.00           H
ATOM    392  HA2 GLY A  25      91.080  75.910 106.230  1.00  0.00           H
ATOM    393  C   GLY A  25      91.840  74.570 104.860  1.00  0.00           C
ATOM    394  O   GLY A  25      91.020  74.010 104.070  1.00  0.00           O
ATOM    395  N   SER A  26      92.880  73.910 105.400  1.00  0.00           N
ATOM    396  HN  SER A  26      93.480  74.310 106.090  1.00  0.00           H
ATOM    397  CA  SER A  26      93.210  72.550 105.000  1.00  0.00           C
ATOM    398  HA  SER A  26      94.140  72.280 105.480  1.00  0.00           H
ATOM    399  CB  SER A  26      92.140  71.490 105.270  1.00  0.00           C
ATOM    400  HB1 SER A  26      92.660  70.510 105.140  1.00  0.00           H
ATOM    401  HB2 SER A  26      91.270  71.590 104.600  1.00  0.00           H
ATOM    402  OG  SER A  26      91.750  71.600 106.650  1.00  0.00           O
ATOM    403  HG1 SER A  26      91.610  72.530 106.860  1.00  0.00           H
ATOM    404  C   SER A  26      93.580  72.430 103.500  1.00  0.00           C
ATOM    405  O   SER A  26      93.270  71.460 102.780  1.00  0.00           O
ATOM    406  N   ASN A  27      94.270  73.480 102.940  1.00  0.00           N
ATOM    407  HN  ASN A  27      94.410  74.280 103.520  1.00  0.00           H
ATOM    408  CA  ASN A  27      94.550  73.470 101.590  1.00  0.00           C
ATOM    409  HA  ASN A  27      93.780  72.990 101.000  1.00  0.00           H
ATOM    410  CB  ASN A  27      94.540  74.950 101.160  1.00  0.00           C
ATOM    411  HB1 ASN A  27      95.170  75.590 101.820  1.00  0.00           H
ATOM    412  HB2 ASN A  27      93.480  75.250 101.190  1.00  0.00           H
ATOM    413  CG  ASN A  27      94.990  75.010  99.720  1.00  0.00           C
ATOM    414  OD1 ASN A  27      94.830  74.070  98.940  1.00  0.00           O
ATOM    415  ND2 ASN A  27      95.550  76.160  99.340  1.00  0.00           N
ATOM    416 HD21 ASN A  27      95.630  76.930  99.980  1.00  0.00           H
ATOM    417 HD22 ASN A  27      96.050  76.160  98.480  1.00  0.00           H
ATOM    418  C   ASN A  27      95.930  72.770 101.370  1.00  0.00           C
ATOM    419  O   ASN A  27      96.950  73.180 101.920  1.00  0.00           O
ATOM    420  N   LYS A  28      95.920  71.760 100.520  1.00  0.00           N
ATOM    421  HN  LYS A  28      95.010  71.560 100.170  1.00  0.00           H
ATOM    422  CA  LYS A  28      97.170  71.080 100.080  1.00  0.00           C
ATOM    423  HA  LYS A  28      98.000  71.380 100.700  1.00  0.00           H
ATOM    424  CB  LYS A  28      96.920  69.580 100.090  1.00  0.00           C
ATOM    425  HB1 LYS A  28      97.710  69.030  99.530  1.00  0.00           H
ATOM    426  HB2 LYS A  28      95.970  69.310  99.580  1.00  0.00           H
ATOM    427  CG  LYS A  28      96.910  68.960 101.480  1.00  0.00           C
ATOM    428  HG1 LYS A  28      96.020  69.350 102.020  1.00  0.00           H
ATOM    429  HG2 LYS A  28      97.800  69.330 102.030  1.00  0.00           H
ATOM    430  CD  LYS A  28      97.070  67.430 101.480  1.00  0.00           C
ATOM    431  HD1 LYS A  28      96.670  67.070 102.460  1.00  0.00           H
ATOM    432  HD2 LYS A  28      96.360  67.010 100.730  1.00  0.00           H
ATOM    433  CE  LYS A  28      98.530  66.960 101.230  1.00  0.00           C
ATOM    434  HE1 LYS A  28      99.130  67.430 102.030  1.00  0.00           H
ATOM    435  HE2 LYS A  28      98.940  67.250 100.240  1.00  0.00           H
ATOM    436  NZ  LYS A  28      98.640  65.580 101.440  1.00  0.00           N
ATOM    437  HZ1 LYS A  28      98.410  65.320 102.420  1.00  0.00           H
ATOM    438  HZ2 LYS A  28      97.940  65.020 100.910  1.00  0.00           H
ATOM    439  HZ3 LYS A  28      99.600  65.280 101.180  1.00  0.00           H
ATOM    440  C   LYS A  28      97.640  71.450  98.690  1.00  0.00           C
ATOM    441  O   LYS A  28      98.770  71.110  98.240  1.00  0.00           O
ATOM    442  N   GLY A  29      96.790  72.220  98.000  1.00  0.00           N
ATOM    443  HN  GLY A  29      95.990  72.590  98.460  1.00  0.00           H
ATOM    444  CA  GLY A  29      96.960  72.620  96.540  1.00  0.00           C
ATOM    445  HA1 GLY A  29      97.880  72.150  96.220  1.00  0.00           H
ATOM    446  HA2 GLY A  29      96.090  72.220  96.040  1.00  0.00           H
ATOM    447  C   GLY A  29      97.040  74.040  96.250  1.00  0.00           C
ATOM    448  O   GLY A  29      97.820  74.780  96.770  1.00  0.00           O
ATOM    449  N   ALA A  30      96.280  74.550  95.240  1.00  0.00           N
ATOM    450  HN  ALA A  30      95.700  73.980  94.660  1.00  0.00           H
ATOM    451  CA  ALA A  30      96.370  75.890  94.760  1.00  0.00           C
ATOM    452  HA  ALA A  30      96.980  76.430  95.470  1.00  0.00           H
ATOM    453  CB  ALA A  30      96.890  75.680  93.320  1.00  0.00           C
ATOM    454  HB1 ALA A  30      97.190  76.620  92.810  1.00  0.00           H
ATOM    455  HB2 ALA A  30      97.740  74.990  93.460  1.00  0.00           H
ATOM    456  HB3 ALA A  30      96.190  75.090  92.680  1.00  0.00           H
ATOM    457  C   ALA A  30      94.990  76.550  94.730  1.00  0.00           C
ATOM    458  O   ALA A  30      94.100  75.980  94.160  1.00  0.00           O
ATOM    459  N   ILE A  31      94.800  77.730  95.460  1.00  0.00           N
ATOM    460  HN  ILE A  31      95.560  78.090  95.980  1.00  0.00           H
ATOM    461  CA  ILE A  31      93.650  78.500  95.550  1.00  0.00           C
ATOM    462  HA  ILE A  31      92.850  78.220  94.880  1.00  0.00           H
ATOM    463  CB  ILE A  31      92.990  78.390  96.960  1.00  0.00           C
ATOM    464  HB  ILE A  31      93.710  78.720  97.750  1.00  0.00           H
ATOM    465  CG2 ILE A  31      91.630  79.190  97.020  1.00  0.00           C
ATOM    466 HG21 ILE A  31      90.910  78.780  96.280  1.00  0.00           H
ATOM    467 HG22 ILE A  31      91.000  79.230  97.940  1.00  0.00           H
ATOM    468 HG23 ILE A  31      91.790  80.250  96.760  1.00  0.00           H
ATOM    469  CG1 ILE A  31      92.570  76.930  97.240  1.00  0.00           C
ATOM    470 HG11 ILE A  31      93.480  76.340  97.020  1.00  0.00           H
ATOM    471 HG12 ILE A  31      91.840  76.660  96.450  1.00  0.00           H
ATOM    472  CD  ILE A  31      92.100  76.680  98.690  1.00  0.00           C
ATOM    473  HD1 ILE A  31      92.140  75.600  98.980  1.00  0.00           H
ATOM    474  HD2 ILE A  31      92.830  77.190  99.350  1.00  0.00           H
ATOM    475  HD3 ILE A  31      91.070  77.030  98.890  1.00  0.00           H
ATOM    476  C   ILE A  31      94.050  79.880  95.130  1.00  0.00           C
ATOM    477  O   ILE A  31      94.840  80.550  95.790  1.00  0.00           O
ATOM    478  N   ILE A  32      93.550  80.370  93.910  1.00  0.00           N
ATOM    479  HN  ILE A  32      92.890  79.790  93.440  1.00  0.00           H
ATOM    480  CA  ILE A  32      93.910  81.680  93.360  1.00  0.00           C
ATOM    481  HA  ILE A  32      94.380  82.350  94.060  1.00  0.00           H
ATOM    482  CB  ILE A  32      94.950  81.670  92.180  1.00  0.00           C
ATOM    483  HB  ILE A  32      94.610  80.930  91.420  1.00  0.00           H
ATOM    484  CG2 ILE A  32      95.370  82.960  91.530  1.00  0.00           C
ATOM    485 HG21 ILE A  32      94.510  83.550  91.160  1.00  0.00           H
ATOM    486 HG22 ILE A  32      95.980  83.740  92.030  1.00  0.00           H
ATOM    487 HG23 ILE A  32      95.950  82.690  90.620  1.00  0.00           H
ATOM    488  CG1 ILE A  32      96.250  80.960  92.800  1.00  0.00           C
ATOM    489 HG11 ILE A  32      96.230  81.000  93.910  1.00  0.00           H
ATOM    490 HG12 ILE A  32      97.200  81.480  92.580  1.00  0.00           H
ATOM    491  CD  ILE A  32      96.330  79.560  92.250  1.00  0.00           C
ATOM    492  HD1 ILE A  32      95.480  78.900  92.550  1.00  0.00           H
ATOM    493  HD2 ILE A  32      96.280  79.630  91.150  1.00  0.00           H
ATOM    494  HD3 ILE A  32      97.290  79.120  92.600  1.00  0.00           H
ATOM    495  C   ILE A  32      92.660  82.290  92.960  1.00  0.00           C
ATOM    496  O   ILE A  32      91.970  81.990  91.940  1.00  0.00           O
ATOM    497  N   GLY A  33      92.350  83.460  93.630  1.00  0.00           N
ATOM    498  HN  GLY A  33      92.940  83.750  94.380  1.00  0.00           H
ATOM    499  CA  GLY A  33      91.240  84.400  93.360  1.00  0.00           C
ATOM    500  HA1 GLY A  33      90.370  83.770  93.460  1.00  0.00           H
ATOM    501  HA2 GLY A  33      91.180  85.190  94.090  1.00  0.00           H
ATOM    502  C   GLY A  33      91.150  84.950  91.920  1.00  0.00           C
ATOM    503  O   GLY A  33      90.170  84.810  91.190  1.00  0.00           O
ATOM    504  N   LEU A  34      92.210  85.650  91.460  1.00  0.00           N
ATOM    505  HN  LEU A  34      93.010  85.860  92.020  1.00  0.00           H
ATOM    506  CA  LEU A  34      92.230  86.250  90.180  1.00  0.00           C
ATOM    507  HA  LEU A  34      91.560  85.940  89.390  1.00  0.00           H
ATOM    508  CB  LEU A  34      92.130  87.780  90.400  1.00  0.00           C
ATOM    509  HB1 LEU A  34      93.100  88.260  90.650  1.00  0.00           H
ATOM    510  HB2 LEU A  34      91.480  87.970  91.280  1.00  0.00           H
ATOM    511  CG  LEU A  34      91.630  88.670  89.170  1.00  0.00           C
ATOM    512  HG  LEU A  34      90.620  88.390  88.810  1.00  0.00           H
ATOM    513  CD1 LEU A  34      91.490  90.160  89.520  1.00  0.00           C
ATOM    514 HD11 LEU A  34      90.960  90.700  88.700  1.00  0.00           H
ATOM    515 HD12 LEU A  34      90.790  90.150  90.390  1.00  0.00           H
ATOM    516 HD13 LEU A  34      92.380  90.740  89.840  1.00  0.00           H
ATOM    517  CD2 LEU A  34      92.590  88.300  88.030  1.00  0.00           C
ATOM    518 HD21 LEU A  34      93.630  88.210  88.410  1.00  0.00           H
ATOM    519 HD22 LEU A  34      92.220  87.390  87.520  1.00  0.00           H
ATOM    520 HD23 LEU A  34      92.560  89.130  87.290  1.00  0.00           H
ATOM    521  C   LEU A  34      93.650  85.900  89.650  1.00  0.00           C
ATOM    522  O   LEU A  34      94.680  86.150  90.300  1.00  0.00           O
ATOM    523  N   MET A  35      93.730  85.260  88.430  1.00  0.00           N
ATOM    524  HN  MET A  35      92.920  85.080  87.880  1.00  0.00           H
ATOM    525  CA  MET A  35      94.940  84.890  87.750  1.00  0.00           C
ATOM    526  HA  MET A  35      95.730  85.200  88.420  1.00  0.00           H
ATOM    527  CB  MET A  35      94.990  83.310  87.580  1.00  0.00           C
ATOM    528  HB1 MET A  35      93.990  83.050  87.170  1.00  0.00           H
ATOM    529  HB2 MET A  35      95.060  82.940  88.630  1.00  0.00           H
ATOM    530  CG  MET A  35      96.050  82.590  86.690  1.00  0.00           C
ATOM    531  HG1 MET A  35      97.050  82.960  87.000  1.00  0.00           H
ATOM    532  HG2 MET A  35      95.740  82.730  85.630  1.00  0.00           H
ATOM    533  SD  MET A  35      96.130  80.840  86.880  1.00  0.00           S
ATOM    534  CE  MET A  35      97.130  80.650  85.430  1.00  0.00           C
ATOM    535  HE1 MET A  35      96.630  81.060  84.530  1.00  0.00           H
ATOM    536  HE2 MET A  35      98.050  81.260  85.610  1.00  0.00           H
ATOM    537  HE3 MET A  35      97.490  79.610  85.300  1.00  0.00           H
ATOM    538  C   MET A  35      95.020  85.550  86.360  1.00  0.00           C
ATOM    539  O   MET A  35      94.180  85.180  85.490  1.00  0.00           O
ATOM    540  N   VAL A  36      96.020  86.410  86.110  1.00  0.00           N
ATOM    541  HN  VAL A  36      96.580  86.790  86.840  1.00  0.00           H
ATOM    542  CA  VAL A  36      96.350  87.020  84.850  1.00  0.00           C
ATOM    543  HA  VAL A  36      95.660  86.740  84.060  1.00  0.00           H
ATOM    544  CB  VAL A  36      96.400  88.490  84.930  1.00  0.00           C
ATOM    545  HB  VAL A  36      97.220  88.950  85.510  1.00  0.00           H
ATOM    546  CG1 VAL A  36      96.350  89.100  83.550  1.00  0.00           C
ATOM    547 HG11 VAL A  36      97.260  88.910  82.940  1.00  0.00           H
ATOM    548 HG12 VAL A  36      95.540  88.820  82.840  1.00  0.00           H
ATOM    549 HG13 VAL A  36      96.250  90.200  83.670  1.00  0.00           H
ATOM    550  CG2 VAL A  36      95.180  89.000  85.710  1.00  0.00           C
ATOM    551 HG21 VAL A  36      95.050  90.100  85.620  1.00  0.00           H
ATOM    552 HG22 VAL A  36      94.250  88.560  85.300  1.00  0.00           H
ATOM    553 HG23 VAL A  36      95.290  88.730  86.780  1.00  0.00           H
ATOM    554  C   VAL A  36      97.680  86.470  84.350  1.00  0.00           C
ATOM    555  O   VAL A  36      98.740  86.600  84.920  1.00  0.00           O
ATOM    556  N   GLY A  37      97.680  85.840  83.170  1.00  0.00           N
ATOM    557  HN  GLY A  37      96.890  85.760  82.570  1.00  0.00           H
ATOM    558  CA  GLY A  37      98.920  85.040  82.710  1.00  0.00           C
ATOM    559  HA1 GLY A  37      98.580  84.500  81.840  1.00  0.00           H
ATOM    560  HA2 GLY A  37      99.690  85.720  82.390  1.00  0.00           H
ATOM    561  C   GLY A  37      99.500  84.080  83.580  1.00  0.00           C
ATOM    562  O   GLY A  37      98.750  83.360  84.230  1.00  0.00           O
ATOM    563  N   GLY A  38     100.830  83.920  83.580  1.00  0.00           N
ATOM    564  HN  GLY A  38     101.330  84.600  83.070  1.00  0.00           H
ATOM    565  CA  GLY A  38     101.690  82.970  84.340  1.00  0.00           C
ATOM    566  HA1 GLY A  38     102.750  83.180  84.310  1.00  0.00           H
ATOM    567  HA2 GLY A  38     101.440  83.090  85.380  1.00  0.00           H
ATOM    568  C   GLY A  38     101.390  81.470  84.160  1.00  0.00           C
ATOM    569  O   GLY A  38     100.940  80.960  83.080  1.00  0.00           O
ATOM    570  N   VAL A  39     101.890  80.690  85.130  1.00  0.00           N
ATOM    571  HN  VAL A  39     102.130  81.100  86.010  1.00  0.00           H
ATOM    572  CA  VAL A  39     101.800  79.250  85.160  1.00  0.00           C
ATOM    573  HA  VAL A  39     100.900  79.010  84.610  1.00  0.00           H
ATOM    574  CB  VAL A  39     103.040  78.580  84.590  1.00  0.00           C
ATOM    575  HB  VAL A  39     103.110  78.930  83.530  1.00  0.00           H
ATOM    576  CG1 VAL A  39     104.340  78.920  85.300  1.00  0.00           C
ATOM    577 HG11 VAL A  39     104.340  78.820  86.410  1.00  0.00           H
ATOM    578 HG12 VAL A  39     105.120  78.210  84.950  1.00  0.00           H
ATOM    579 HG13 VAL A  39     104.790  79.930  85.220  1.00  0.00           H
ATOM    580  CG2 VAL A  39     102.910  77.020  84.610  1.00  0.00           C
ATOM    581 HG21 VAL A  39     101.970  76.750  84.090  1.00  0.00           H
ATOM    582 HG22 VAL A  39     103.710  76.430  84.120  1.00  0.00           H
ATOM    583 HG23 VAL A  39     102.770  76.630  85.640  1.00  0.00           H
ATOM    584  C   VAL A  39     101.630  78.910  86.610  1.00  0.00           C
ATOM    585  O   VAL A  39     102.350  79.270  87.540  1.00  0.00           O
ATOM    586  N   VAL A  40     100.630  78.020  86.920  1.00  0.00           N
ATOM    587  HN  VAL A  40     100.050  77.640  86.190  1.00  0.00           H
ATOM    588  CA  VAL A  40     100.470  77.470  88.260  1.00  0.00           C
ATOM    589  HA  VAL A  40     101.270  77.790  88.910  1.00  0.00           H
ATOM    590  CB  VAL A  40      99.050  77.600  88.710  1.00  0.00           C
ATOM    591  HB  VAL A  40      98.380  77.190  87.920  1.00  0.00           H
ATOM    592  CG1 VAL A  40      98.880  76.950  90.120  1.00  0.00           C
ATOM    593 HG11 VAL A  40      98.880  75.850  89.970  1.00  0.00           H
ATOM    594 HG12 VAL A  40      99.610  77.260  90.890  1.00  0.00           H
ATOM    595 HG13 VAL A  40      97.830  77.200  90.400  1.00  0.00           H
ATOM    596  CG2 VAL A  40      98.850  79.090  88.910  1.00  0.00           C
ATOM    597 HG21 VAL A  40      97.800  79.360  89.140  1.00  0.00           H
ATOM    598 HG22 VAL A  40      99.580  79.410  89.680  1.00  0.00           H
ATOM    599 HG23 VAL A  40      99.030  79.760  88.040  1.00  0.00           H
ATOM    600  C   VAL A  40     100.670  75.910  88.190  1.00  0.00           C
ATOM    601  O   VAL A  40      99.900  75.170  87.560  1.00  0.00           O
ATOM    602  N   ILE A  41     101.690  75.380  88.880  1.00  0.00           N
ATOM    603  HN  ILE A  41     102.460  75.990  89.070  1.00  0.00           H
ATOM    604  CA  ILE A  41     101.960  74.010  88.980  1.00  0.00           C
ATOM    605  HA  ILE A  41     101.440  73.450  88.220  1.00  0.00           H
ATOM    606  CB  ILE A  41     103.370  73.490  88.870  1.00  0.00           C
ATOM    607  HB  ILE A  41     104.060  74.080  89.510  1.00  0.00           H
ATOM    608  CG2 ILE A  41     103.330  72.010  89.200  1.00  0.00           C
ATOM    609 HG21 ILE A  41     102.870  71.400  88.390  1.00  0.00           H
ATOM    610 HG22 ILE A  41     104.390  71.670  89.280  1.00  0.00           H
ATOM    611 HG23 ILE A  41     102.950  71.710  90.200  1.00  0.00           H
ATOM    612  CG1 ILE A  41     103.970  73.800  87.440  1.00  0.00           C
ATOM    613 HG11 ILE A  41     103.140  74.080  86.750  1.00  0.00           H
ATOM    614 HG12 ILE A  41     104.390  72.880  86.980  1.00  0.00           H
ATOM    615  CD  ILE A  41     105.020  75.020  87.470  1.00  0.00           C
ATOM    616  HD1 ILE A  41     104.640  75.940  87.950  1.00  0.00           H
ATOM    617  HD2 ILE A  41     105.940  74.780  88.040  1.00  0.00           H
ATOM    618  HD3 ILE A  41     105.260  75.290  86.420  1.00  0.00           H
ATOM    619  C   ILE A  41     101.300  73.520  90.290  1.00  0.00           C
ATOM    620  O   ILE A  41     101.740  73.880  91.410  1.00  0.00           O
ATOM    621  N   ALA A  42     100.180  72.670  90.230  1.00  0.00           N
ATOM    622  HN  ALA A  42      99.660  72.500  89.400  1.00  0.00           H
ATOM    623  CA  ALA A  42      99.620  72.060  91.490  1.00  0.00           C
ATOM    624  HA  ALA A  42     100.120  72.480  92.360  1.00  0.00           H
ATOM    625  CB  ALA A  42      98.150  72.460  91.560  1.00  0.00           C
ATOM    626  HB1 ALA A  42      97.630  71.860  92.330  1.00  0.00           H
ATOM    627  HB2 ALA A  42      97.930  73.550  91.630  1.00  0.00           H
ATOM    628  HB3 ALA A  42      97.680  72.150  90.610  1.00  0.00           H
ATOM    629  C   ALA A  42      99.780  70.540  91.500  1.00  0.00           C
ATOM    630  O   ALA A  42      99.820  69.910  92.550  1.00  0.00           O
ATOM    631  N   NME A  43      99.970  69.950  90.300  1.00  0.00           N
ATOM    632  HN  NME A  43      99.950  70.580  89.530  1.00  0.00           H
ATOM    633  CH3 NME A  43     100.290  68.560  90.140  1.00  0.00           C
ATOM    634 HH31 NME A  43     100.300  67.930  91.060  1.00  0.00           H
ATOM    635 HH32 NME A  43      99.580  68.050  89.450  1.00  0.00           H
ATOM    636 HH33 NME A  43     101.330  68.440  89.770  1.00  0.00           H
ATOM    637  CH3 ACE B   0     126.110  51.880  85.540  1.00  0.00           C
ATOM    638 HH31 ACE B   0     126.650  51.630  86.470  1.00  0.00           H
ATOM    639 HH32 ACE B   0     126.650  51.670  84.590  1.00  0.00           H
ATOM    640 HH33 ACE B   0     125.770  52.930  85.680  1.00  0.00           H
ATOM    641  C   ACE B   0     124.960  50.900  85.580  1.00  0.00           C
ATOM    642  O   ACE B   0     125.130  49.800  85.120  1.00  0.00           O
ATOM    643  N   ASP B   1     123.800  51.320  86.090  1.00  0.00           N
ATOM    644  HN  ASP B   1     123.870  52.120  86.680  1.00  0.00           H
ATOM    645  CA  ASP B   1     122.620  50.560  86.270  1.00  0.00           C
ATOM    646  HA  ASP B   1     122.760  49.530  85.970  1.00  0.00           H
ATOM    647  CB  ASP B   1     122.070  50.570  87.730  1.00  0.00           C
ATOM    648  HB1 ASP B   1     121.020  50.220  87.650  1.00  0.00           H
ATOM    649  HB2 ASP B   1     121.980  51.620  88.100  1.00  0.00           H
ATOM    650  CG  ASP B   1     122.840  49.790  88.840  1.00  0.00           C
ATOM    651  OD1 ASP B   1     122.410  49.930  90.000  1.00  0.00           O
ATOM    652  OD2 ASP B   1     123.790  49.010  88.490  1.00  0.00           O
ATOM    653  C   ASP B   1     121.590  51.060  85.280  1.00  0.00           C
ATOM    654  O   ASP B   1     121.440  52.250  85.010  1.00  0.00           O
ATOM    655  N   ALA B   2     120.740  50.060  84.850  1.00  0.00           N
ATOM    656  HN  ALA B   2     121.040  49.120  85.020  1.00  0.00           H
ATOM    657  CA  ALA B   2     119.410  50.390  84.290  1.00  0.00           C
ATOM    658  HA  ALA B   2     119.530  51.290  83.710  1.00  0.00           H
ATOM    659  CB  ALA B   2     119.060  49.300  83.300  1.00  0.00           C
ATOM    660  HB1 ALA B   2     119.890  49.230  82.570  1.00  0.00           H
ATOM    661  HB2 ALA B   2     118.790  48.290  83.690  1.00  0.00           H
ATOM    662  HB3 ALA B   2     118.190  49.750  82.780  1.00  0.00           H
ATOM    663  C   ALA B   2     118.290  50.700  85.210  1.00  0.00           C
ATOM    664  O   ALA B   2     117.390  49.900  85.400  1.00  0.00           O
ATOM    665  N   GLU B   3     118.300  51.890  85.780  1.00  0.00           N
ATOM    666  HN  GLU B   3     119.120  52.440  85.660  1.00  0.00           H
ATOM    667  CA  GLU B   3     117.330  52.550  86.670  1.00  0.00           C
ATOM    668  HA  GLU B   3     116.990  51.780  87.350  1.00  0.00           H
ATOM    669  CB  GLU B   3     118.050  53.710  87.530  1.00  0.00           C
ATOM    670  HB1 GLU B   3     117.220  54.010  88.200  1.00  0.00           H
ATOM    671  HB2 GLU B   3     118.330  54.590  86.910  1.00  0.00           H
ATOM    672  CG  GLU B   3     119.210  53.050  88.380  1.00  0.00           C
ATOM    673  HG1 GLU B   3     120.110  53.090  87.720  1.00  0.00           H
ATOM    674  HG2 GLU B   3     119.100  51.960  88.540  1.00  0.00           H
ATOM    675  CD  GLU B   3     119.490  53.740  89.750  1.00  0.00           C
ATOM    676  OE1 GLU B   3     119.750  54.960  89.770  1.00  0.00           O
ATOM    677  OE2 GLU B   3     119.570  53.040  90.810  1.00  0.00           O
ATOM    678  C   GLU B   3     116.140  53.020  85.960  1.00  0.00           C
ATOM    679  O   GLU B   3     116.240  53.350  84.780  1.00  0.00           O
ATOM    680  N   PHE B   4     114.970  53.120  86.660  1.00  0.00           N
ATOM    681  HN  PHE B   4     115.000  52.760  87.590  1.00  0.00           H
ATOM    682  CA  PHE B   4     113.750  53.490  86.060  1.00  0.00           C
ATOM    683  HA  PHE B   4     113.810  53.320  85.000  1.00  0.00           H
ATOM    684  CB  PHE B   4     112.480  52.640  86.550  1.00  0.00           C
ATOM    685  HB1 PHE B   4     111.620  53.070  85.990  1.00  0.00           H
ATOM    686  HB2 PHE B   4     112.220  52.770  87.620  1.00  0.00           H
ATOM    687  CG  PHE B   4     112.580  51.200  85.990  1.00  0.00           C
ATOM    688  CD1 PHE B   4     112.970  50.260  86.960  1.00  0.00           C
ATOM    689  HD1 PHE B   4     113.170  50.540  87.980  1.00  0.00           H
ATOM    690  CE1 PHE B   4     113.020  48.860  86.640  1.00  0.00           C
ATOM    691  HE1 PHE B   4     113.340  48.110  87.340  1.00  0.00           H
ATOM    692  CZ  PHE B   4     112.700  48.400  85.320  1.00  0.00           C
ATOM    693  HZ  PHE B   4     112.790  47.370  85.010  1.00  0.00           H
ATOM    694  CD2 PHE B   4     112.110  50.690  84.740  1.00  0.00           C
ATOM    695  HD2 PHE B   4     111.690  51.380  84.030  1.00  0.00           H
ATOM    696  CE2 PHE B   4     112.270  49.320  84.410  1.00  0.00           C
ATOM    697  HE2 PHE B   4     112.070  49.010  83.400  1.00  0.00           H
ATOM    698  C   PHE B   4     113.370  54.960  86.180  1.00  0.00           C
ATOM    699  O   PHE B   4     112.960  55.460  87.250  1.00  0.00           O
ATOM    700  N   ARG B   5     113.550  55.740  85.110  1.00  0.00           N
ATOM    701  HN  ARG B   5     113.950  55.380  84.270  1.00  0.00           H
ATOM    702  CA  ARG B   5     113.320  57.140  85.060  1.00  0.00           C
ATOM    703  HA  ARG B   5     113.390  57.590  86.040  1.00  0.00           H
ATOM    704  CB  ARG B   5     114.370  57.720  84.160  1.00  0.00           C
ATOM    705  HB1 ARG B   5     114.300  58.820  84.030  1.00  0.00           H
ATOM    706  HB2 ARG B   5     114.240  57.260  83.160  1.00  0.00           H
ATOM    707  CG  ARG B   5     115.800  57.470  84.630  1.00  0.00           C
ATOM    708  HG1 ARG B   5     116.520  57.870  83.880  1.00  0.00           H
ATOM    709  HG2 ARG B   5     115.960  56.370  84.720  1.00  0.00           H
ATOM    710  CD  ARG B   5     116.080  57.900  86.080  1.00  0.00           C
ATOM    711  HD1 ARG B   5     117.170  57.710  86.150  1.00  0.00           H
ATOM    712  HD2 ARG B   5     115.620  57.330  86.910  1.00  0.00           H
ATOM    713  NE  ARG B   5     115.800  59.430  86.360  1.00  0.00           N
ATOM    714  HE  ARG B   5     114.890  59.800  86.560  1.00  0.00           H
ATOM    715  CZ  ARG B   5     116.720  60.350  86.030  1.00  0.00           C
ATOM    716  NH1 ARG B   5     117.980  60.080  85.730  1.00  0.00           N
ATOM    717 HH11 ARG B   5     118.260  59.150  85.500  1.00  0.00           H
ATOM    718 HH12 ARG B   5     118.680  60.800  85.700  1.00  0.00           H
ATOM    719  NH2 ARG B   5     116.420  61.630  86.020  1.00  0.00           N
ATOM    720 HH21 ARG B   5     115.500  61.960  86.250  1.00  0.00           H
ATOM    721 HH22 ARG B   5     117.100  62.360  86.000  1.00  0.00           H
ATOM    722  C   ARG B   5     111.940  57.460  84.590  1.00  0.00           C
ATOM    723  O   ARG B   5     111.600  57.250  83.420  1.00  0.00           O
ATOM    724  N   HIS B   6     111.100  58.070  85.420  1.00  0.00           N
ATOM    725  HN  HIS B   6     111.230  58.170  86.400  1.00  0.00           H
ATOM    726  CA  HIS B   6     109.790  58.590  85.020  1.00  0.00           C
ATOM    727  HA  HIS B   6     109.670  58.280  83.990  1.00  0.00           H
ATOM    728  CB  HIS B   6     108.640  58.040  85.920  1.00  0.00           C
ATOM    729  HB1 HIS B   6     107.660  58.490  85.640  1.00  0.00           H
ATOM    730  HB2 HIS B   6     108.840  58.310  86.980  1.00  0.00           H
ATOM    731  ND1 HIS B   6     107.580  56.070  84.660  1.00  0.00           N
ATOM    732  CG  HIS B   6     108.300  56.590  85.720  1.00  0.00           C
ATOM    733  CE1 HIS B   6     107.690  54.780  84.810  1.00  0.00           C
ATOM    734  HE1 HIS B   6     107.320  54.100  84.040  1.00  0.00           H
ATOM    735  NE2 HIS B   6     108.410  54.440  85.830  1.00  0.00           N
ATOM    736  HE2 HIS B   6     108.620  53.520  86.150  1.00  0.00           H
ATOM    737  CD2 HIS B   6     108.800  55.620  86.520  1.00  0.00           C
ATOM    738  HD2 HIS B   6     109.370  55.750  87.420  1.00  0.00           H
ATOM    739  C   HIS B   6     109.780  60.130  84.990  1.00  0.00           C
ATOM    740  O   HIS B   6     110.290  60.770  85.880  1.00  0.00           O
ATOM    741  N   ASP B   7     109.270  60.680  83.870  1.00  0.00           N
ATOM    742  HN  ASP B   7     109.140  60.040  83.110  1.00  0.00           H
ATOM    743  CA  ASP B   7     109.300  62.100  83.650  1.00  0.00           C
ATOM    744  HA  ASP B   7     109.730  62.550  84.540  1.00  0.00           H
ATOM    745  CB  ASP B   7     110.360  62.420  82.550  1.00  0.00           C
ATOM    746  HB1 ASP B   7     110.220  62.090  81.500  1.00  0.00           H
ATOM    747  HB2 ASP B   7     111.240  61.810  82.840  1.00  0.00           H
ATOM    748  CG  ASP B   7     110.680  63.890  82.530  1.00  0.00           C
ATOM    749  OD1 ASP B   7     109.830  64.780  82.770  1.00  0.00           O
ATOM    750  OD2 ASP B   7     111.860  64.210  82.220  1.00  0.00           O
ATOM    751  C   ASP B   7     107.940  62.720  83.330  1.00  0.00           C
ATOM    752  O   ASP B   7     107.210  62.340  82.410  1.00  0.00           O
ATOM    753  N   SER B   8     107.610  63.680  84.210  1.00  0.00           N
ATOM    754  HN  SER B   8     108.340  63.980  84.820  1.00  0.00           H
ATOM    755  CA  SER B   8     106.330  64.410  84.140  1.00  0.00           C
ATOM    756  HA  SER B   8     106.010  64.340  83.110  1.00  0.00           H
ATOM    757  CB  SER B   8     105.210  64.010  85.160  1.00  0.00           C
ATOM    758  HB1 SER B   8     104.200  64.380  84.870  1.00  0.00           H
ATOM    759  HB2 SER B   8     105.360  64.400  86.190  1.00  0.00           H
ATOM    760  OG  SER B   8     105.060  62.600  85.170  1.00  0.00           O
ATOM    761  HG1 SER B   8     105.840  62.300  85.640  1.00  0.00           H
ATOM    762  C   SER B   8     106.590  65.850  84.160  1.00  0.00           C
ATOM    763  O   SER B   8     105.610  66.560  84.430  1.00  0.00           O
ATOM    764  N   GLY B   9     107.810  66.360  83.830  1.00  0.00           N
ATOM    765  HN  GLY B   9     108.450  65.690  83.450  1.00  0.00           H
ATOM    766  CA  GLY B   9     108.110  67.740  83.660  1.00  0.00           C
ATOM    767  HA1 GLY B   9     108.090  68.160  84.650  1.00  0.00           H
ATOM    768  HA2 GLY B   9     109.110  67.810  83.250  1.00  0.00           H
ATOM    769  C   GLY B   9     107.310  68.600  82.660  1.00  0.00           C
ATOM    770  O   GLY B   9     106.590  68.190  81.790  1.00  0.00           O
ATOM    771  N   TYR B  10     107.420  69.930  82.820  1.00  0.00           N
ATOM    772  HN  TYR B  10     108.080  70.290  83.460  1.00  0.00           H
ATOM    773  CA  TYR B  10     106.550  70.960  82.290  1.00  0.00           C
ATOM    774  HA  TYR B  10     105.800  70.480  81.680  1.00  0.00           H
ATOM    775  CB  TYR B  10     105.860  71.840  83.370  1.00  0.00           C
ATOM    776  HB1 TYR B  10     105.100  72.480  82.870  1.00  0.00           H
ATOM    777  HB2 TYR B  10     106.660  72.450  83.840  1.00  0.00           H
ATOM    778  CG  TYR B  10     105.150  71.020  84.530  1.00  0.00           C
ATOM    779  CD1 TYR B  10     103.870  70.520  84.400  1.00  0.00           C
ATOM    780  HD1 TYR B  10     103.340  70.700  83.480  1.00  0.00           H
ATOM    781  CE1 TYR B  10     103.270  69.770  85.450  1.00  0.00           C
ATOM    782  HE1 TYR B  10     102.310  69.300  85.350  1.00  0.00           H
ATOM    783  CZ  TYR B  10     103.990  69.600  86.650  1.00  0.00           C
ATOM    784  OH  TYR B  10     103.430  68.750  87.700  1.00  0.00           O
ATOM    785  HH  TYR B  10     102.690  68.290  87.290  1.00  0.00           H
ATOM    786  CD2 TYR B  10     105.820  70.840  85.810  1.00  0.00           C
ATOM    787  HD2 TYR B  10     106.790  71.260  86.030  1.00  0.00           H
ATOM    788  CE2 TYR B  10     105.210  70.230  86.880  1.00  0.00           C
ATOM    789  HE2 TYR B  10     105.830  70.020  87.740  1.00  0.00           H
ATOM    790  C   TYR B  10     107.370  71.920  81.420  1.00  0.00           C
ATOM    791  O   TYR B  10     108.450  72.380  81.800  1.00  0.00           O
ATOM    792  N   GLU B  11     106.970  72.200  80.160  1.00  0.00           N
ATOM    793  HN  GLU B  11     106.180  71.680  79.840  1.00  0.00           H
ATOM    794  CA  GLU B  11     107.620  73.140  79.300  1.00  0.00           C
ATOM    795  HA  GLU B  11     108.310  73.800  79.820  1.00  0.00           H
ATOM    796  CB  GLU B  11     108.380  72.370  78.190  1.00  0.00           C
ATOM    797  HB1 GLU B  11     108.280  72.980  77.260  1.00  0.00           H
ATOM    798  HB2 GLU B  11     107.820  71.450  77.940  1.00  0.00           H
ATOM    799  CG  GLU B  11     109.960  72.090  78.340  1.00  0.00           C
ATOM    800  HG1 GLU B  11     110.100  71.430  79.220  1.00  0.00           H
ATOM    801  HG2 GLU B  11     110.410  73.090  78.530  1.00  0.00           H
ATOM    802  CD  GLU B  11     110.560  71.490  77.090  1.00  0.00           C
ATOM    803  OE1 GLU B  11     111.220  70.420  77.160  1.00  0.00           O
ATOM    804  OE2 GLU B  11     110.480  72.110  75.990  1.00  0.00           O
ATOM    805  C   GLU B  11     106.580  74.050  78.720  1.00  0.00           C
ATOM    806  O   GLU B  11     105.570  73.690  78.170  1.00  0.00           O
ATOM    807  N   VAL B  12     106.610  75.380  79.020  1.00  0.00           N
ATOM    808  HN  VAL B  12     107.400  75.740  79.500  1.00  0.00           H
ATOM    809  CA  VAL B  12     105.530  76.290  78.510  1.00  0.00           C
ATOM    810  HA  VAL B  12     104.820  75.750  77.900  1.00  0.00           H
ATOM    811  CB  VAL B  12     104.750  76.960  79.620  1.00  0.00           C
ATOM    812  HB  VAL B  12     104.080  77.770  79.270  1.00  0.00           H
ATOM    813  CG1 VAL B  12     103.880  75.900  80.320  1.00  0.00           C
ATOM    814 HG11 VAL B  12     103.220  75.390  79.590  1.00  0.00           H
ATOM    815 HG12 VAL B  12     104.420  75.200  80.990  1.00  0.00           H
ATOM    816 HG13 VAL B  12     103.300  76.600  80.960  1.00  0.00           H
ATOM    817  CG2 VAL B  12     105.660  77.540  80.770  1.00  0.00           C
ATOM    818 HG21 VAL B  12     106.380  78.310  80.400  1.00  0.00           H
ATOM    819 HG22 VAL B  12     105.010  78.100  81.480  1.00  0.00           H
ATOM    820 HG23 VAL B  12     106.230  76.710  81.230  1.00  0.00           H
ATOM    821  C   VAL B  12     106.310  77.260  77.540  1.00  0.00           C
ATOM    822  O   VAL B  12     107.360  77.770  77.910  1.00  0.00           O
ATOM    823  N   HIS B  13     105.910  77.390  76.250  1.00  0.00           N
ATOM    824  HN  HIS B  13     105.210  76.750  75.920  1.00  0.00           H
ATOM    825  CA  HIS B  13     106.640  78.290  75.260  1.00  0.00           C
ATOM    826  HA  HIS B  13     107.420  78.850  75.750  1.00  0.00           H
ATOM    827  CB  HIS B  13     107.260  77.360  74.140  1.00  0.00           C
ATOM    828  HB1 HIS B  13     107.770  78.050  73.430  1.00  0.00           H
ATOM    829  HB2 HIS B  13     106.420  76.820  73.650  1.00  0.00           H
ATOM    830  ND1 HIS B  13     109.600  76.590  74.290  1.00  0.00           N
ATOM    831  CG  HIS B  13     108.260  76.300  74.650  1.00  0.00           C
ATOM    832  CE1 HIS B  13     110.250  75.590  74.800  1.00  0.00           C
ATOM    833  HE1 HIS B  13     111.300  75.340  74.630  1.00  0.00           H
ATOM    834  NE2 HIS B  13     109.460  74.690  75.440  1.00  0.00           N
ATOM    835  HE2 HIS B  13     109.780  73.820  75.800  1.00  0.00           H
ATOM    836  CD2 HIS B  13     108.170  75.090  75.330  1.00  0.00           C
ATOM    837  HD2 HIS B  13     107.310  74.510  75.630  1.00  0.00           H
ATOM    838  C   HIS B  13     105.790  79.300  74.430  1.00  0.00           C
ATOM    839  O   HIS B  13     104.960  78.920  73.630  1.00  0.00           O
ATOM    840  N   HIS B  14     106.080  80.550  74.600  1.00  0.00           N
ATOM    841  HN  HIS B  14     106.720  80.820  75.320  1.00  0.00           H
ATOM    842  CA  HIS B  14     105.590  81.630  73.730  1.00  0.00           C
ATOM    843  HA  HIS B  14     106.140  82.530  73.970  1.00  0.00           H
ATOM    844  CB  HIS B  14     105.920  81.350  72.230  1.00  0.00           C
ATOM    845  HB1 HIS B  14     105.600  82.320  71.790  1.00  0.00           H
ATOM    846  HB2 HIS B  14     105.220  80.590  71.810  1.00  0.00           H
ATOM    847  ND1 HIS B  14     108.330  82.010  72.240  1.00  0.00           N
ATOM    848  CG  HIS B  14     107.370  81.060  72.010  1.00  0.00           C
ATOM    849  CE1 HIS B  14     109.490  81.510  71.880  1.00  0.00           C
ATOM    850  HE1 HIS B  14     110.430  82.050  71.950  1.00  0.00           H
ATOM    851  NE2 HIS B  14     109.380  80.240  71.450  1.00  0.00           N
ATOM    852  HE2 HIS B  14     110.160  79.660  71.240  1.00  0.00           H
ATOM    853  CD2 HIS B  14     108.040  79.910  71.550  1.00  0.00           C
ATOM    854  HD2 HIS B  14     107.600  79.000  71.160  1.00  0.00           H
ATOM    855  C   HIS B  14     104.120  82.020  73.970  1.00  0.00           C
ATOM    856  O   HIS B  14     103.410  82.540  73.060  1.00  0.00           O
ATOM    857  N   GLN B  15     103.720  81.910  75.210  1.00  0.00           N
ATOM    858  HN  GLN B  15     104.250  81.540  75.960  1.00  0.00           H
ATOM    859  CA  GLN B  15     102.450  82.380  75.580  1.00  0.00           C
ATOM    860  HA  GLN B  15     101.680  81.900  74.990  1.00  0.00           H
ATOM    861  CB  GLN B  15     102.170  81.950  77.020  1.00  0.00           C
ATOM    862  HB1 GLN B  15     101.540  82.750  77.460  1.00  0.00           H
ATOM    863  HB2 GLN B  15     103.150  81.890  77.540  1.00  0.00           H
ATOM    864  CG  GLN B  15     101.340  80.650  77.110  1.00  0.00           C
ATOM    865  HG1 GLN B  15     100.350  80.890  76.670  1.00  0.00           H
ATOM    866  HG2 GLN B  15     101.200  80.280  78.140  1.00  0.00           H
ATOM    867  CD  GLN B  15     101.950  79.490  76.320  1.00  0.00           C
ATOM    868  OE1 GLN B  15     101.500  79.020  75.240  1.00  0.00           O
ATOM    869  NE2 GLN B  15     103.000  78.870  76.810  1.00  0.00           N
ATOM    870 HE21 GLN B  15     103.490  79.250  77.600  1.00  0.00           H
ATOM    871 HE22 GLN B  15     103.370  78.090  76.310  1.00  0.00           H
ATOM    872  C   GLN B  15     102.270  83.940  75.510  1.00  0.00           C
ATOM    873  O   GLN B  15     103.030  84.620  76.170  1.00  0.00           O
ATOM    874  N   LYS B  16     101.310  84.510  74.750  1.00  0.00           N
ATOM    875  HN  LYS B  16     100.560  83.970  74.380  1.00  0.00           H
ATOM    876  CA  LYS B  16     101.070  85.920  74.720  1.00  0.00           C
ATOM    877  HA  LYS B  16     101.740  86.440  75.400  1.00  0.00           H
ATOM    878  CB  LYS B  16     101.280  86.580  73.280  1.00  0.00           C
ATOM    879  HB1 LYS B  16     101.370  87.690  73.350  1.00  0.00           H
ATOM    880  HB2 LYS B  16     100.380  86.430  72.630  1.00  0.00           H
ATOM    881  CG  LYS B  16     102.570  86.140  72.550  1.00  0.00           C
ATOM    882  HG1 LYS B  16     102.550  85.110  72.140  1.00  0.00           H
ATOM    883  HG2 LYS B  16     103.420  86.070  73.260  1.00  0.00           H
ATOM    884  CD  LYS B  16     103.160  87.140  71.500  1.00  0.00           C
ATOM    885  HD1 LYS B  16     102.420  87.560  70.790  1.00  0.00           H
ATOM    886  HD2 LYS B  16     103.560  88.000  72.080  1.00  0.00           H
ATOM    887  CE  LYS B  16     104.260  86.390  70.680  1.00  0.00           C
ATOM    888  HE1 LYS B  16     103.620  85.670  70.130  1.00  0.00           H
ATOM    889  HE2 LYS B  16     104.970  85.780  71.280  1.00  0.00           H
ATOM    890  NZ  LYS B  16     105.040  87.170  69.750  1.00  0.00           N
ATOM    891  HZ1 LYS B  16     105.520  87.930  70.270  1.00  0.00           H
ATOM    892  HZ2 LYS B  16     105.670  86.590  69.160  1.00  0.00           H
ATOM    893  HZ3 LYS B  16     104.300  87.570  69.130  1.00  0.00           H
ATOM    894  C   LYS B  16      99.690  86.280  75.160  1.00  0.00           C
ATOM    895  O   LYS B  16      98.760  85.620  74.740  1.00  0.00           O
ATOM    896  N   LEU B  17      99.530  87.320  76.010  1.00  0.00           N
ATOM    897  HN  LEU B  17     100.340  87.690  76.460  1.00  0.00           H
ATOM    898  CA  LEU B  17      98.290  87.890  76.490  1.00  0.00           C
ATOM    899  HA  LEU B  17      97.510  87.510  75.850  1.00  0.00           H
ATOM    900  CB  LEU B  17      98.090  87.460  77.970  1.00  0.00           C
ATOM    901  HB1 LEU B  17      98.850  88.030  78.550  1.00  0.00           H
ATOM    902  HB2 LEU B  17      98.390  86.390  78.050  1.00  0.00           H
ATOM    903  CG  LEU B  17      96.660  87.470  78.530  1.00  0.00           C
ATOM    904  HG  LEU B  17      96.180  86.880  77.730  1.00  0.00           H
ATOM    905  CD1 LEU B  17      96.600  86.840  79.920  1.00  0.00           C
ATOM    906 HD11 LEU B  17      97.230  87.410  80.640  1.00  0.00           H
ATOM    907 HD12 LEU B  17      95.510  86.850  80.110  1.00  0.00           H
ATOM    908 HD13 LEU B  17      97.000  85.810  79.800  1.00  0.00           H
ATOM    909  CD2 LEU B  17      96.150  88.900  78.590  1.00  0.00           C
ATOM    910 HD21 LEU B  17      96.030  89.360  77.590  1.00  0.00           H
ATOM    911 HD22 LEU B  17      95.230  88.860  79.210  1.00  0.00           H
ATOM    912 HD23 LEU B  17      96.890  89.580  79.060  1.00  0.00           H
ATOM    913  C   LEU B  17      98.430  89.400  76.370  1.00  0.00           C
ATOM    914  O   LEU B  17      99.090  90.060  77.200  1.00  0.00           O
ATOM    915  N   VAL B  18      97.770  90.020  75.380  1.00  0.00           N
ATOM    916  HN  VAL B  18      97.100  89.470  74.890  1.00  0.00           H
ATOM    917  CA  VAL B  18      97.760  91.410  75.130  1.00  0.00           C
ATOM    918  HA  VAL B  18      98.530  91.920  75.700  1.00  0.00           H
ATOM    919  CB  VAL B  18      98.080  91.710  73.620  1.00  0.00           C
ATOM    920  HB  VAL B  18      97.340  91.140  73.020  1.00  0.00           H
ATOM    921  CG1 VAL B  18      98.080  93.230  73.340  1.00  0.00           C
ATOM    922 HG11 VAL B  18      98.560  93.430  72.360  1.00  0.00           H
ATOM    923 HG12 VAL B  18      97.060  93.640  73.220  1.00  0.00           H
ATOM    924 HG13 VAL B  18      98.650  93.750  74.140  1.00  0.00           H
ATOM    925  CG2 VAL B  18      99.580  91.260  73.500  1.00  0.00           C
ATOM    926 HG21 VAL B  18     100.070  91.470  72.520  1.00  0.00           H
ATOM    927 HG22 VAL B  18     100.210  91.910  74.140  1.00  0.00           H
ATOM    928 HG23 VAL B  18      99.820  90.200  73.720  1.00  0.00           H
ATOM    929  C   VAL B  18      96.390  91.940  75.370  1.00  0.00           C
ATOM    930  O   VAL B  18      95.410  91.520  74.750  1.00  0.00           O
ATOM    931  N   PHE B  19      96.180  92.920  76.380  1.00  0.00           N
ATOM    932  HN  PHE B  19      96.980  93.160  76.930  1.00  0.00           H
ATOM    933  CA  PHE B  19      95.040  93.870  76.440  1.00  0.00           C
ATOM    934  HA  PHE B  19      94.180  93.310  76.100  1.00  0.00           H
ATOM    935  CB  PHE B  19      94.840  94.500  77.810  1.00  0.00           C
ATOM    936  HB1 PHE B  19      94.090  95.310  77.820  1.00  0.00           H
ATOM    937  HB2 PHE B  19      95.760  94.990  78.200  1.00  0.00           H
ATOM    938  CG  PHE B  19      94.540  93.390  78.760  1.00  0.00           C
ATOM    939  CD1 PHE B  19      93.170  93.170  78.950  1.00  0.00           C
ATOM    940  HD1 PHE B  19      92.510  93.760  78.340  1.00  0.00           H
ATOM    941  CE1 PHE B  19      92.770  92.130  79.830  1.00  0.00           C
ATOM    942  HE1 PHE B  19      91.730  91.830  79.780  1.00  0.00           H
ATOM    943  CZ  PHE B  19      93.720  91.480  80.570  1.00  0.00           C
ATOM    944  HZ  PHE B  19      93.410  90.750  81.300  1.00  0.00           H
ATOM    945  CD2 PHE B  19      95.450  92.690  79.450  1.00  0.00           C
ATOM    946  HD2 PHE B  19      96.510  92.820  79.280  1.00  0.00           H
ATOM    947  CE2 PHE B  19      95.040  91.720  80.390  1.00  0.00           C
ATOM    948  HE2 PHE B  19      95.760  91.210  81.010  1.00  0.00           H
ATOM    949  C   PHE B  19      94.990  94.850  75.350  1.00  0.00           C
ATOM    950  O   PHE B  19      93.920  94.940  74.730  1.00  0.00           O
ATOM    951  N   PHE B  20      96.160  95.530  75.110  1.00  0.00           N
ATOM    952  HN  PHE B  20      96.940  95.400  75.720  1.00  0.00           H
ATOM    953  CA  PHE B  20      96.160  96.610  74.130  1.00  0.00           C
ATOM    954  HA  PHE B  20      95.440  96.470  73.330  1.00  0.00           H
ATOM    955  CB  PHE B  20      95.820  97.970  74.710  1.00  0.00           C
ATOM    956  HB1 PHE B  20      95.960  98.780  73.960  1.00  0.00           H
ATOM    957  HB2 PHE B  20      96.510  98.160  75.560  1.00  0.00           H
ATOM    958  CG  PHE B  20      94.400  98.010  75.140  1.00  0.00           C
ATOM    959  CD1 PHE B  20      94.120  97.760  76.480  1.00  0.00           C
ATOM    960  HD1 PHE B  20      94.970  97.590  77.120  1.00  0.00           H
ATOM    961  CE1 PHE B  20      92.890  97.860  77.000  1.00  0.00           C
ATOM    962  HE1 PHE B  20      92.750  97.620  78.040  1.00  0.00           H
ATOM    963  CZ  PHE B  20      91.760  98.130  76.200  1.00  0.00           C
ATOM    964  HZ  PHE B  20      90.750  98.140  76.560  1.00  0.00           H
ATOM    965  CD2 PHE B  20      93.390  98.440  74.300  1.00  0.00           C
ATOM    966  HD2 PHE B  20      93.470  98.650  73.250  1.00  0.00           H
ATOM    967  CE2 PHE B  20      92.050  98.590  74.840  1.00  0.00           C
ATOM    968  HE2 PHE B  20      91.230  98.650  74.140  1.00  0.00           H
ATOM    969  C   PHE B  20      97.520  96.640  73.440  1.00  0.00           C
ATOM    970  O   PHE B  20      98.530  96.250  73.980  1.00  0.00           O
ATOM    971  N   ALA B  21      97.560  97.050  72.190  1.00  0.00           N
ATOM    972  HN  ALA B  21      96.700  97.420  71.830  1.00  0.00           H
ATOM    973  CA  ALA B  21      98.590  96.850  71.260  1.00  0.00           C
ATOM    974  HA  ALA B  21      99.220  96.090  71.690  1.00  0.00           H
ATOM    975  CB  ALA B  21      97.890  96.510  69.910  1.00  0.00           C
ATOM    976  HB1 ALA B  21      97.150  95.710  70.130  1.00  0.00           H
ATOM    977  HB2 ALA B  21      97.330  97.350  69.430  1.00  0.00           H
ATOM    978  HB3 ALA B  21      98.680  96.190  69.200  1.00  0.00           H
ATOM    979  C   ALA B  21      99.420  98.150  71.150  1.00  0.00           C
ATOM    980  O   ALA B  21      98.870  99.200  71.560  1.00  0.00           O
ATOM    981  N   GLU B  22     100.720  98.020  70.670  1.00  0.00           N
ATOM    982  HN  GLU B  22     100.950  97.130  70.290  1.00  0.00           H
ATOM    983  CA  GLU B  22     101.660  99.140  70.810  1.00  0.00           C
ATOM    984  HA  GLU B  22     101.850  99.350  71.850  1.00  0.00           H
ATOM    985  CB  GLU B  22     103.010  98.830  70.150  1.00  0.00           C
ATOM    986  HB1 GLU B  22     103.600  99.770  70.080  1.00  0.00           H
ATOM    987  HB2 GLU B  22     102.730  98.510  69.120  1.00  0.00           H
ATOM    988  CG  GLU B  22     103.820  97.660  70.780  1.00  0.00           C
ATOM    989  HG1 GLU B  22     103.250  96.730  70.630  1.00  0.00           H
ATOM    990  HG2 GLU B  22     103.900  97.730  71.880  1.00  0.00           H
ATOM    991  CD  GLU B  22     105.160  97.460  70.050  1.00  0.00           C
ATOM    992  OE1 GLU B  22     105.950  98.450  69.890  1.00  0.00           O
ATOM    993  OE2 GLU B  22     105.410  96.270  69.640  1.00  0.00           O
ATOM    994  C   GLU B  22     101.190 100.520  70.350  1.00  0.00           C
ATOM    995  O   GLU B  22     100.590 100.650  69.250  1.00  0.00           O
ATOM    996  N   ASP B  23     101.440 101.590  71.080  1.00  0.00           N
ATOM    997  HN  ASP B  23     102.010 101.500  71.890  1.00  0.00           H
ATOM    998  CA  ASP B  23     101.060 103.010  70.790  1.00  0.00           C
ATOM    999  HA  ASP B  23     101.320 103.600  71.660  1.00  0.00           H
ATOM   1000  CB  ASP B  23     101.740 103.500  69.510  1.00  0.00           C
ATOM   1001  HB1 ASP B  23     101.460 104.560  69.320  1.00  0.00           H
ATOM   1002  HB2 ASP B  23     101.450 102.980  68.580  1.00  0.00           H
ATOM   1003  CG  ASP B  23     103.230 103.440  69.540  1.00  0.00           C
ATOM   1004  OD1 ASP B  23     103.940 103.490  68.510  1.00  0.00           O
ATOM   1005  OD2 ASP B  23     103.780 103.380  70.670  1.00  0.00           O
ATOM   1006  C   ASP B  23      99.610 103.220  70.680  1.00  0.00           C
ATOM   1007  O   ASP B  23      99.000 103.400  69.620  1.00  0.00           O
ATOM   1008  N   VAL B  24      98.900 103.120  71.810  1.00  0.00           N
ATOM   1009  HN  VAL B  24      99.390 102.830  72.630  1.00  0.00           H
ATOM   1010  CA  VAL B  24      97.530 103.640  71.900  1.00  0.00           C
ATOM   1011  HA  VAL B  24      96.940 103.190  71.110  1.00  0.00           H
ATOM   1012  CB  VAL B  24      96.830 103.330  73.270  1.00  0.00           C
ATOM   1013  HB  VAL B  24      97.530 103.650  74.070  1.00  0.00           H
ATOM   1014  CG1 VAL B  24      95.430 103.940  73.560  1.00  0.00           C
ATOM   1015 HG11 VAL B  24      94.910 103.400  74.390  1.00  0.00           H
ATOM   1016 HG12 VAL B  24      95.370 105.030  73.720  1.00  0.00           H
ATOM   1017 HG13 VAL B  24      94.850 103.770  72.620  1.00  0.00           H
ATOM   1018  CG2 VAL B  24      96.650 101.800  73.450  1.00  0.00           C
ATOM   1019 HG21 VAL B  24      97.610 101.260  73.260  1.00  0.00           H
ATOM   1020 HG22 VAL B  24      96.330 101.460  74.450  1.00  0.00           H
ATOM   1021 HG23 VAL B  24      95.900 101.480  72.690  1.00  0.00           H
ATOM   1022  C   VAL B  24      97.380 105.120  71.880  1.00  0.00           C
ATOM   1023  O   VAL B  24      97.810 105.920  72.720  1.00  0.00           O
ATOM   1024  N   GLY B  25      96.770 105.640  70.870  1.00  0.00           N
ATOM   1025  HN  GLY B  25      96.290 105.000  70.270  1.00  0.00           H
ATOM   1026  CA  GLY B  25      96.440 107.020  70.650  1.00  0.00           C
ATOM   1027  HA1 GLY B  25      97.390 107.510  70.490  1.00  0.00           H
ATOM   1028  HA2 GLY B  25      95.680 107.040  69.880  1.00  0.00           H
ATOM   1029  C   GLY B  25      95.700 107.820  71.710  1.00  0.00           C
ATOM   1030  O   GLY B  25      95.110 107.230  72.660  1.00  0.00           O
ATOM   1031  N   SER B  26      95.630 109.130  71.550  1.00  0.00           N
ATOM   1032  HN  SER B  26      96.120 109.540  70.790  1.00  0.00           H
ATOM   1033  CA  SER B  26      95.040 110.100  72.470  1.00  0.00           C
ATOM   1034  HA  SER B  26      95.710 110.180  73.320  1.00  0.00           H
ATOM   1035  CB  SER B  26      94.980 111.470  71.870  1.00  0.00           C
ATOM   1036  HB1 SER B  26      96.020 111.780  71.640  1.00  0.00           H
ATOM   1037  HB2 SER B  26      94.620 112.250  72.580  1.00  0.00           H
ATOM   1038  OG  SER B  26      94.120 111.440  70.720  1.00  0.00           O
ATOM   1039  HG1 SER B  26      94.640 111.340  69.920  1.00  0.00           H
ATOM   1040  C   SER B  26      93.720 109.730  73.130  1.00  0.00           C
ATOM   1041  O   SER B  26      92.920 109.020  72.560  1.00  0.00           O
ATOM   1042  N   ASN B  27      93.360 110.340  74.330  1.00  0.00           N
ATOM   1043  HN  ASN B  27      93.970 111.030  74.700  1.00  0.00           H
ATOM   1044  CA  ASN B  27      92.200 109.910  75.130  1.00  0.00           C
ATOM   1045  HA  ASN B  27      91.290 109.940  74.560  1.00  0.00           H
ATOM   1046  CB  ASN B  27      92.390 108.390  75.680  1.00  0.00           C
ATOM   1047  HB1 ASN B  27      93.430 108.420  76.060  1.00  0.00           H
ATOM   1048  HB2 ASN B  27      92.290 107.680  74.830  1.00  0.00           H
ATOM   1049  CG  ASN B  27      91.360 107.960  76.790  1.00  0.00           C
ATOM   1050  OD1 ASN B  27      90.170 107.710  76.510  1.00  0.00           O
ATOM   1051  ND2 ASN B  27      91.800 107.860  78.050  1.00  0.00           N
ATOM   1052 HD21 ASN B  27      92.750 108.120  78.220  1.00  0.00           H
ATOM   1053 HD22 ASN B  27      91.230 107.440  78.750  1.00  0.00           H
ATOM   1054  C   ASN B  27      91.800 110.810  76.310  1.00  0.00           C
ATOM   1055  O   ASN B  27      92.590 111.220  77.120  1.00  0.00           O
ATOM   1056  N   LYS B  28      90.490 111.090  76.470  1.00  0.00           N
ATOM   1057  HN  LYS B  28      90.000 110.890  75.620  1.00  0.00           H
ATOM   1058  CA  LYS B  28      89.880 111.900  77.490  1.00  0.00           C
ATOM   1059  HA  LYS B  28      90.600 112.170  78.250  1.00  0.00           H
ATOM   1060  CB  LYS B  28      89.260 113.220  76.950  1.00  0.00           C
ATOM   1061  HB1 LYS B  28      88.990 113.860  77.810  1.00  0.00           H
ATOM   1062  HB2 LYS B  28      88.280 112.950  76.490  1.00  0.00           H
ATOM   1063  CG  LYS B  28      90.250 114.060  76.060  1.00  0.00           C
ATOM   1064  HG1 LYS B  28      90.430 113.390  75.190  1.00  0.00           H
ATOM   1065  HG2 LYS B  28      91.240 114.270  76.520  1.00  0.00           H
ATOM   1066  CD  LYS B  28      89.670 115.380  75.680  1.00  0.00           C
ATOM   1067  HD1 LYS B  28      88.750 115.090  75.130  1.00  0.00           H
ATOM   1068  HD2 LYS B  28      89.450 116.120  76.480  1.00  0.00           H
ATOM   1069  CE  LYS B  28      90.460 116.030  74.520  1.00  0.00           C
ATOM   1070  HE1 LYS B  28      90.560 115.360  73.630  1.00  0.00           H
ATOM   1071  HE2 LYS B  28      91.480 116.260  74.880  1.00  0.00           H
ATOM   1072  NZ  LYS B  28      89.780 117.240  74.060  1.00  0.00           N
ATOM   1073  HZ1 LYS B  28      88.760 117.310  74.230  1.00  0.00           H
ATOM   1074  HZ2 LYS B  28      90.220 118.040  74.560  1.00  0.00           H
ATOM   1075  HZ3 LYS B  28      89.850 117.510  73.060  1.00  0.00           H
ATOM   1076  C   LYS B  28      88.870 111.090  78.260  1.00  0.00           C
ATOM   1077  O   LYS B  28      88.140 111.490  79.140  1.00  0.00           O
ATOM   1078  N   GLY B  29      88.890 109.780  78.020  1.00  0.00           N
ATOM   1079  HN  GLY B  29      89.630 109.400  77.470  1.00  0.00           H
ATOM   1080  CA  GLY B  29      87.980 108.800  78.510  1.00  0.00           C
ATOM   1081  HA1 GLY B  29      87.130 109.280  78.970  1.00  0.00           H
ATOM   1082  HA2 GLY B  29      87.630 108.210  77.670  1.00  0.00           H
ATOM   1083  C   GLY B  29      88.490 107.890  79.450  1.00  0.00           C
ATOM   1084  O   GLY B  29      89.390 108.130  80.230  1.00  0.00           O
ATOM   1085  N   ALA B  30      87.950 106.660  79.430  1.00  0.00           N
ATOM   1086  HN  ALA B  30      87.190 106.400  78.840  1.00  0.00           H
ATOM   1087  CA  ALA B  30      88.480 105.550  80.190  1.00  0.00           C
ATOM   1088  HA  ALA B  30      89.290 105.880  80.820  1.00  0.00           H
ATOM   1089  CB  ALA B  30      87.470 104.930  81.190  1.00  0.00           C
ATOM   1090  HB1 ALA B  30      87.190 105.790  81.840  1.00  0.00           H
ATOM   1091  HB2 ALA B  30      86.610 104.610  80.560  1.00  0.00           H
ATOM   1092  HB3 ALA B  30      87.780 104.010  81.740  1.00  0.00           H
ATOM   1093  C   ALA B  30      88.890 104.360  79.400  1.00  0.00           C
ATOM   1094  O   ALA B  30      88.090 103.820  78.580  1.00  0.00           O
ATOM   1095  N   ILE B  31      90.130 103.900  79.610  1.00  0.00           N
ATOM   1096  HN  ILE B  31      90.710 104.330  80.290  1.00  0.00           H
ATOM   1097  CA  ILE B  31      90.580 102.680  78.940  1.00  0.00           C
ATOM   1098  HA  ILE B  31      89.790 102.190  78.400  1.00  0.00           H
ATOM   1099  CB  ILE B  31      91.560 102.910  77.780  1.00  0.00           C
ATOM   1100  HB  ILE B  31      92.470 103.300  78.280  1.00  0.00           H
ATOM   1101  CG2 ILE B  31      91.910 101.570  77.030  1.00  0.00           C
ATOM   1102 HG21 ILE B  31      91.080 101.330  76.330  1.00  0.00           H
ATOM   1103 HG22 ILE B  31      92.880 101.730  76.510  1.00  0.00           H
ATOM   1104 HG23 ILE B  31      92.100 100.790  77.800  1.00  0.00           H
ATOM   1105  CG1 ILE B  31      91.070 104.010  76.730  1.00  0.00           C
ATOM   1106 HG11 ILE B  31      90.700 104.940  77.230  1.00  0.00           H
ATOM   1107 HG12 ILE B  31      90.120 103.600  76.340  1.00  0.00           H
ATOM   1108  CD  ILE B  31      91.970 104.310  75.460  1.00  0.00           C
ATOM   1109  HD1 ILE B  31      91.960 103.410  74.810  1.00  0.00           H
ATOM   1110  HD2 ILE B  31      91.480 105.110  74.860  1.00  0.00           H
ATOM   1111  HD3 ILE B  31      93.050 104.540  75.600  1.00  0.00           H
ATOM   1112  C   ILE B  31      91.040 101.710  80.000  1.00  0.00           C
ATOM   1113  O   ILE B  31      91.970 101.920  80.780  1.00  0.00           O
ATOM   1114  N   ILE B  32      90.340 100.550  80.140  1.00  0.00           N
ATOM   1115  HN  ILE B  32      89.780 100.280  79.360  1.00  0.00           H
ATOM   1116  CA  ILE B  32      90.550  99.650  81.170  1.00  0.00           C
ATOM   1117  HA  ILE B  32      91.330  99.880  81.880  1.00  0.00           H
ATOM   1118  CB  ILE B  32      89.260  99.410  81.990  1.00  0.00           C
ATOM   1119  HB  ILE B  32      88.580  98.810  81.360  1.00  0.00           H
ATOM   1120  CG2 ILE B  32      89.580  98.510  83.220  1.00  0.00           C
ATOM   1121 HG21 ILE B  32      89.880  97.470  82.970  1.00  0.00           H
ATOM   1122 HG22 ILE B  32      90.080  99.060  84.050  1.00  0.00           H
ATOM   1123 HG23 ILE B  32      88.560  98.390  83.630  1.00  0.00           H
ATOM   1124  CG1 ILE B  32      88.450 100.680  82.270  1.00  0.00           C
ATOM   1125 HG11 ILE B  32      87.550 100.260  82.780  1.00  0.00           H
ATOM   1126 HG12 ILE B  32      87.900 101.130  81.420  1.00  0.00           H
ATOM   1127  CD  ILE B  32      89.260 101.610  83.130  1.00  0.00           C
ATOM   1128  HD1 ILE B  32      90.140 102.100  82.650  1.00  0.00           H
ATOM   1129  HD2 ILE B  32      88.620 102.370  83.620  1.00  0.00           H
ATOM   1130  HD3 ILE B  32      89.750 101.100  83.980  1.00  0.00           H
ATOM   1131  C   ILE B  32      90.910  98.320  80.520  1.00  0.00           C
ATOM   1132  O   ILE B  32      90.260  97.840  79.580  1.00  0.00           O
ATOM   1133  N   GLY B  33      91.970  97.670  81.070  1.00  0.00           N
ATOM   1134  HN  GLY B  33      92.550  98.100  81.760  1.00  0.00           H
ATOM   1135  CA  GLY B  33      92.400  96.310  80.600  1.00  0.00           C
ATOM   1136  HA1 GLY B  33      92.440  96.300  79.520  1.00  0.00           H
ATOM   1137  HA2 GLY B  33      93.330  96.170  81.140  1.00  0.00           H
ATOM   1138  C   GLY B  33      91.430  95.260  81.080  1.00  0.00           C
ATOM   1139  O   GLY B  33      90.710  94.700  80.300  1.00  0.00           O
ATOM   1140  N   LEU B  34      91.310  95.010  82.430  1.00  0.00           N
ATOM   1141  HN  LEU B  34      91.970  95.500  82.990  1.00  0.00           H
ATOM   1142  CA  LEU B  34      90.430  94.030  83.070  1.00  0.00           C
ATOM   1143  HA  LEU B  34      89.720  93.700  82.320  1.00  0.00           H
ATOM   1144  CB  LEU B  34      91.230  92.790  83.550  1.00  0.00           C
ATOM   1145  HB1 LEU B  34      92.050  93.170  84.190  1.00  0.00           H
ATOM   1146  HB2 LEU B  34      91.730  92.450  82.620  1.00  0.00           H
ATOM   1147  CG  LEU B  34      90.530  91.580  84.330  1.00  0.00           C
ATOM   1148  HG  LEU B  34      90.170  92.090  85.240  1.00  0.00           H
ATOM   1149  CD1 LEU B  34      89.360  91.060  83.460  1.00  0.00           C
ATOM   1150 HD11 LEU B  34      89.790  90.720  82.500  1.00  0.00           H
ATOM   1151 HD12 LEU B  34      88.880  90.160  83.910  1.00  0.00           H
ATOM   1152 HD13 LEU B  34      88.600  91.850  83.290  1.00  0.00           H
ATOM   1153  CD2 LEU B  34      91.520  90.530  84.690  1.00  0.00           C
ATOM   1154 HD21 LEU B  34      91.040  89.800  85.370  1.00  0.00           H
ATOM   1155 HD22 LEU B  34      91.910  90.000  83.790  1.00  0.00           H
ATOM   1156 HD23 LEU B  34      92.400  90.900  85.270  1.00  0.00           H
ATOM   1157  C   LEU B  34      89.670  94.730  84.180  1.00  0.00           C
ATOM   1158  O   LEU B  34      90.170  95.610  84.850  1.00  0.00           O
ATOM   1159  N   MET B  35      88.420  94.350  84.340  1.00  0.00           N
ATOM   1160  HN  MET B  35      87.880  93.830  83.680  1.00  0.00           H
ATOM   1161  CA  MET B  35      87.450  94.830  85.310  1.00  0.00           C
ATOM   1162  HA  MET B  35      88.090  95.300  86.030  1.00  0.00           H
ATOM   1163  CB  MET B  35      86.530  95.980  84.740  1.00  0.00           C
ATOM   1164  HB1 MET B  35      86.240  95.540  83.770  1.00  0.00           H
ATOM   1165  HB2 MET B  35      87.180  96.880  84.750  1.00  0.00           H
ATOM   1166  CG  MET B  35      85.220  96.400  85.330  1.00  0.00           C
ATOM   1167  HG1 MET B  35      85.420  96.920  86.290  1.00  0.00           H
ATOM   1168  HG2 MET B  35      84.530  95.570  85.610  1.00  0.00           H
ATOM   1169  SD  MET B  35      84.320  97.490  84.240  1.00  0.00           S
ATOM   1170  CE  MET B  35      82.860  97.570  85.410  1.00  0.00           C
ATOM   1171  HE1 MET B  35      82.110  98.350  85.140  1.00  0.00           H
ATOM   1172  HE2 MET B  35      82.320  96.600  85.420  1.00  0.00           H
ATOM   1173  HE3 MET B  35      83.190  97.800  86.450  1.00  0.00           H
ATOM   1174  C   MET B  35      86.710  93.690  86.030  1.00  0.00           C
ATOM   1175  O   MET B  35      86.020  92.820  85.450  1.00  0.00           O
ATOM   1176  N   VAL B  36      86.840  93.670  87.380  1.00  0.00           N
ATOM   1177  HN  VAL B  36      87.380  94.410  87.760  1.00  0.00           H
ATOM   1178  CA  VAL B  36      86.020  92.780  88.150  1.00  0.00           C
ATOM   1179  HA  VAL B  36      85.230  92.270  87.610  1.00  0.00           H
ATOM   1180  CB  VAL B  36      86.890  91.740  88.870  1.00  0.00           C
ATOM   1181  HB  VAL B  36      87.370  92.100  89.800  1.00  0.00           H
ATOM   1182  CG1 VAL B  36      85.970  90.630  89.330  1.00  0.00           C
ATOM   1183 HG11 VAL B  36      85.540  90.090  88.460  1.00  0.00           H
ATOM   1184 HG12 VAL B  36      86.490  89.850  89.930  1.00  0.00           H
ATOM   1185 HG13 VAL B  36      85.140  91.100  89.900  1.00  0.00           H
ATOM   1186  CG2 VAL B  36      88.000  91.140  87.810  1.00  0.00           C
ATOM   1187 HG21 VAL B  36      88.740  91.930  87.550  1.00  0.00           H
ATOM   1188 HG22 VAL B  36      88.570  90.290  88.230  1.00  0.00           H
ATOM   1189 HG23 VAL B  36      87.390  90.810  86.940  1.00  0.00           H
ATOM   1190  C   VAL B  36      85.220  93.670  89.240  1.00  0.00           C
ATOM   1191  O   VAL B  36      85.840  94.280  90.070  1.00  0.00           O
ATOM   1192  N   GLY B  37      83.880  93.760  89.120  1.00  0.00           N
ATOM   1193  HN  GLY B  37      83.500  93.230  88.360  1.00  0.00           H
ATOM   1194  CA  GLY B  37      82.940  94.720  89.700  1.00  0.00           C
ATOM   1195  HA1 GLY B  37      82.090  94.590  89.050  1.00  0.00           H
ATOM   1196  HA2 GLY B  37      82.720  94.460  90.720  1.00  0.00           H
ATOM   1197  C   GLY B  37      83.360  96.100  89.630  1.00  0.00           C
ATOM   1198  O   GLY B  37      83.830  96.510  88.580  1.00  0.00           O
ATOM   1199  N   GLY B  38      82.940  96.910  90.580  1.00  0.00           N
ATOM   1200  HN  GLY B  38      82.470  96.590  91.400  1.00  0.00           H
ATOM   1201  CA  GLY B  38      83.270  98.340  90.640  1.00  0.00           C
ATOM   1202  HA1 GLY B  38      83.090  98.640  91.660  1.00  0.00           H
ATOM   1203  HA2 GLY B  38      84.300  98.500  90.360  1.00  0.00           H
ATOM   1204  C   GLY B  38      82.420  99.240  89.760  1.00  0.00           C
ATOM   1205  O   GLY B  38      81.400  98.770  89.190  1.00  0.00           O
ATOM   1206  N   VAL B  39      82.720 100.610  89.600  1.00  0.00           N
ATOM   1207  HN  VAL B  39      83.510 101.050  90.030  1.00  0.00           H
ATOM   1208  CA  VAL B  39      81.890 101.470  88.790  1.00  0.00           C
ATOM   1209  HA  VAL B  39      81.370 100.850  88.070  1.00  0.00           H
ATOM   1210  CB  VAL B  39      81.040 102.410  89.560  1.00  0.00           C
ATOM   1211  HB  VAL B  39      81.620 103.150  90.160  1.00  0.00           H
ATOM   1212  CG1 VAL B  39      80.090 103.250  88.560  1.00  0.00           C
ATOM   1213 HG11 VAL B  39      80.770 103.910  87.980  1.00  0.00           H
ATOM   1214 HG12 VAL B  39      79.520 102.610  87.860  1.00  0.00           H
ATOM   1215 HG13 VAL B  39      79.400 103.930  89.110  1.00  0.00           H
ATOM   1216  CG2 VAL B  39      80.110 101.720  90.630  1.00  0.00           C
ATOM   1217 HG21 VAL B  39      80.600 100.910  91.210  1.00  0.00           H
ATOM   1218 HG22 VAL B  39      79.650 102.490  91.270  1.00  0.00           H
ATOM   1219 HG23 VAL B  39      79.320 101.220  90.020  1.00  0.00           H
ATOM   1220  C   VAL B  39      82.870 102.250  87.940  1.00  0.00           C
ATOM   1221  O   VAL B  39      83.650 103.140  88.380  1.00  0.00           O
ATOM   1222  N   VAL B  40      82.780 102.070  86.640  1.00  0.00           N
ATOM   1223  HN  VAL B  40      82.140 101.410  86.250  1.00  0.00           H
ATOM   1224  CA  VAL B  40      83.620 102.820  85.690  1.00  0.00           C
ATOM   1225  HA  VAL B  40      84.480 103.220  86.200  1.00  0.00           H
ATOM   1226  CB  VAL B  40      83.980 101.970  84.380  1.00  0.00           C
ATOM   1227  HB  VAL B  40      82.990 101.510  84.160  1.00  0.00           H
ATOM   1228  CG1 VAL B  40      84.390 102.930  83.150  1.00  0.00           C
ATOM   1229 HG11 VAL B  40      84.990 102.410  82.380  1.00  0.00           H
ATOM   1230 HG12 VAL B  40      83.550 103.540  82.750  1.00  0.00           H
ATOM   1231 HG13 VAL B  40      85.120 103.680  83.520  1.00  0.00           H
ATOM   1232  CG2 VAL B  40      84.980 100.870  84.660  1.00  0.00           C
ATOM   1233 HG21 VAL B  40      85.920 101.200  85.140  1.00  0.00           H
ATOM   1234 HG22 VAL B  40      84.550 100.190  85.430  1.00  0.00           H
ATOM   1235 HG23 VAL B  40      85.100 100.300  83.720  1.00  0.00           H
ATOM   1236  C   VAL B  40      82.820 104.060  85.230  1.00  0.00           C
ATOM   1237  O   VAL B  40      81.730 103.960  84.730  1.00  0.00           O
ATOM   1238  N   ILE B  41      83.390 105.280  85.340  1.00  0.00           N
ATOM   1239  HN  ILE B  41      84.360 105.360  85.560  1.00  0.00           H
ATOM   1240  CA  ILE B  41      82.530 106.480  85.090  1.00  0.00           C
ATOM   1241  HA  ILE B  41      81.530 106.170  84.800  1.00  0.00           H
ATOM   1242  CB  ILE B  41      82.480 107.420  86.400  1.00  0.00           C
ATOM   1243  HB  ILE B  41      83.540 107.610  86.670  1.00  0.00           H
ATOM   1244  CG2 ILE B  41      81.690 108.730  86.110  1.00  0.00           C
ATOM   1245 HG21 ILE B  41      80.630 108.470  85.920  1.00  0.00           H
ATOM   1246 HG22 ILE B  41      81.880 109.450  86.930  1.00  0.00           H
ATOM   1247 HG23 ILE B  41      82.110 109.190  85.190  1.00  0.00           H
ATOM   1248  CG1 ILE B  41      81.800 106.670  87.600  1.00  0.00           C
ATOM   1249 HG11 ILE B  41      82.520 105.880  87.910  1.00  0.00           H
ATOM   1250 HG12 ILE B  41      80.900 106.130  87.240  1.00  0.00           H
ATOM   1251  CD  ILE B  41      81.400 107.610  88.710  1.00  0.00           C
ATOM   1252  HD1 ILE B  41      81.200 107.060  89.660  1.00  0.00           H
ATOM   1253  HD2 ILE B  41      82.120 108.400  88.990  1.00  0.00           H
ATOM   1254  HD3 ILE B  41      80.500 108.200  88.430  1.00  0.00           H
ATOM   1255  C   ILE B  41      83.160 107.220  83.940  1.00  0.00           C
ATOM   1256  O   ILE B  41      84.240 107.820  84.150  1.00  0.00           O
ATOM   1257  N   ALA B  42      82.600 107.420  82.800  1.00  0.00           N
ATOM   1258  HN  ALA B  42      81.720 107.020  82.540  1.00  0.00           H
ATOM   1259  CA  ALA B  42      83.320 108.170  81.670  1.00  0.00           C
ATOM   1260  HA  ALA B  42      84.290 108.540  81.960  1.00  0.00           H
ATOM   1261  CB  ALA B  42      83.540 107.320  80.380  1.00  0.00           C
ATOM   1262  HB1 ALA B  42      84.260 106.490  80.560  1.00  0.00           H
ATOM   1263  HB2 ALA B  42      82.610 106.810  80.060  1.00  0.00           H
ATOM   1264  HB3 ALA B  42      83.880 107.940  79.520  1.00  0.00           H
ATOM   1265  C   ALA B  42      82.510 109.430  81.220  1.00  0.00           C
ATOM   1266  O   ALA B  42      81.280 109.380  81.230  1.00  0.00           O
ATOM   1267  N   NME B  43      83.190 110.550  80.860  1.00  0.00           N
ATOM   1268  HN  NME B  43      84.180 110.450  80.860  1.00  0.00           H
ATOM   1269  CH3 NME B  43      82.510 111.680  80.380  1.00  0.00           C
ATOM   1270 HH31 NME B  43      81.540 111.410  79.900  1.00  0.00           H
ATOM   1271 HH32 NME B  43      82.200 112.320  81.240  1.00  0.00           H
ATOM   1272 HH33 NME B  43      83.000 112.380  79.680  1.00  0.00           H
ATOM   1273  CH3 ACE C   0      43.810 124.280  88.930  1.00  0.00           C
ATOM   1274 HH31 ACE C   0      42.860 123.700  88.980  1.00  0.00           H
ATOM   1275 HH32 ACE C   0      43.950 124.850  89.870  1.00  0.00           H
ATOM   1276 HH33 ACE C   0      43.730 124.950  88.050  1.00  0.00           H
ATOM   1277  C   ACE C   0      44.990 123.500  88.680  1.00  0.00           C
ATOM   1278  O   ACE C   0      45.850 123.250  89.560  1.00  0.00           O
ATOM   1279  N   ASP C   1      45.140 122.970  87.470  1.00  0.00           N
ATOM   1280  HN  ASP C   1      44.340 123.230  86.940  1.00  0.00           H
ATOM   1281  CA  ASP C   1      46.150 121.990  86.930  1.00  0.00           C
ATOM   1282  HA  ASP C   1      45.800 121.040  87.320  1.00  0.00           H
ATOM   1283  CB  ASP C   1      46.050 122.080  85.470  1.00  0.00           C
ATOM   1284  HB1 ASP C   1      46.910 121.690  84.880  1.00  0.00           H
ATOM   1285  HB2 ASP C   1      46.000 123.100  85.050  1.00  0.00           H
ATOM   1286  CG  ASP C   1      44.880 121.230  84.950  1.00  0.00           C
ATOM   1287  OD1 ASP C   1      44.990 120.820  83.790  1.00  0.00           O
ATOM   1288  OD2 ASP C   1      43.780 121.080  85.570  1.00  0.00           O
ATOM   1289  C   ASP C   1      47.570 122.120  87.310  1.00  0.00           C
ATOM   1290  O   ASP C   1      48.230 123.150  86.970  1.00  0.00           O
ATOM   1291  N   ALA C   2      48.130 121.050  87.790  1.00  0.00           N
ATOM   1292  HN  ALA C   2      47.570 120.230  87.720  1.00  0.00           H
ATOM   1293  CA  ALA C   2      49.430 120.970  88.340  1.00  0.00           C
ATOM   1294  HA  ALA C   2      49.480 121.630  89.180  1.00  0.00           H
ATOM   1295  CB  ALA C   2      49.760 119.550  88.980  1.00  0.00           C
ATOM   1296  HB1 ALA C   2      49.690 118.740  88.220  1.00  0.00           H
ATOM   1297  HB2 ALA C   2      50.780 119.630  89.400  1.00  0.00           H
ATOM   1298  HB3 ALA C   2      49.060 119.300  89.800  1.00  0.00           H
ATOM   1299  C   ALA C   2      50.480 121.240  87.290  1.00  0.00           C
ATOM   1300  O   ALA C   2      50.300 120.720  86.200  1.00  0.00           O
ATOM   1301  N   GLU C   3      51.500 122.030  87.600  1.00  0.00           N
ATOM   1302  HN  GLU C   3      51.570 122.380  88.530  1.00  0.00           H
ATOM   1303  CA  GLU C   3      52.750 122.250  86.810  1.00  0.00           C
ATOM   1304  HA  GLU C   3      52.330 122.540  85.850  1.00  0.00           H
ATOM   1305  CB  GLU C   3      53.560 123.340  87.410  1.00  0.00           C
ATOM   1306  HB1 GLU C   3      54.470 123.480  86.790  1.00  0.00           H
ATOM   1307  HB2 GLU C   3      53.920 123.060  88.430  1.00  0.00           H
ATOM   1308  CG  GLU C   3      52.850 124.780  87.540  1.00  0.00           C
ATOM   1309  HG1 GLU C   3      52.050 124.710  88.300  1.00  0.00           H
ATOM   1310  HG2 GLU C   3      52.440 125.070  86.550  1.00  0.00           H
ATOM   1311  CD  GLU C   3      53.860 125.930  87.810  1.00  0.00           C
ATOM   1312  OE1 GLU C   3      54.900 125.990  87.190  1.00  0.00           O
ATOM   1313  OE2 GLU C   3      53.620 126.680  88.810  1.00  0.00           O
ATOM   1314  C   GLU C   3      53.510 120.970  86.590  1.00  0.00           C
ATOM   1315  O   GLU C   3      54.360 120.500  87.390  1.00  0.00           O
ATOM   1316  N   PHE C   4      53.290 120.320  85.460  1.00  0.00           N
ATOM   1317  HN  PHE C   4      52.630 120.650  84.790  1.00  0.00           H
ATOM   1318  CA  PHE C   4      53.890 119.050  85.180  1.00  0.00           C
ATOM   1319  HA  PHE C   4      53.690 118.360  85.990  1.00  0.00           H
ATOM   1320  CB  PHE C   4      53.200 118.480  83.830  1.00  0.00           C
ATOM   1321  HB1 PHE C   4      53.370 119.150  82.950  1.00  0.00           H
ATOM   1322  HB2 PHE C   4      52.110 118.420  84.050  1.00  0.00           H
ATOM   1323  CG  PHE C   4      53.690 117.110  83.490  1.00  0.00           C
ATOM   1324  CD1 PHE C   4      53.300 116.010  84.220  1.00  0.00           C
ATOM   1325  HD1 PHE C   4      52.670 116.220  85.070  1.00  0.00           H
ATOM   1326  CE1 PHE C   4      53.880 114.810  84.010  1.00  0.00           C
ATOM   1327  HE1 PHE C   4      53.430 114.010  84.570  1.00  0.00           H
ATOM   1328  CZ  PHE C   4      54.710 114.590  82.860  1.00  0.00           C
ATOM   1329  HZ  PHE C   4      55.210 113.630  82.770  1.00  0.00           H
ATOM   1330  CD2 PHE C   4      54.500 117.030  82.360  1.00  0.00           C
ATOM   1331  HD2 PHE C   4      54.800 117.850  81.720  1.00  0.00           H
ATOM   1332  CE2 PHE C   4      55.050 115.740  82.110  1.00  0.00           C
ATOM   1333  HE2 PHE C   4      55.740 115.450  81.330  1.00  0.00           H
ATOM   1334  C   PHE C   4      55.430 119.080  85.010  1.00  0.00           C
ATOM   1335  O   PHE C   4      55.970 120.030  84.420  1.00  0.00           O
ATOM   1336  N   ARG C   5      56.140 118.030  85.560  1.00  0.00           N
ATOM   1337  HN  ARG C   5      55.670 117.320  86.060  1.00  0.00           H
ATOM   1338  CA  ARG C   5      57.590 117.820  85.570  1.00  0.00           C
ATOM   1339  HA  ARG C   5      57.900 118.330  84.680  1.00  0.00           H
ATOM   1340  CB  ARG C   5      58.400 118.350  86.780  1.00  0.00           C
ATOM   1341  HB1 ARG C   5      59.490 118.250  86.540  1.00  0.00           H
ATOM   1342  HB2 ARG C   5      58.170 117.710  87.660  1.00  0.00           H
ATOM   1343  CG  ARG C   5      58.190 119.860  87.110  1.00  0.00           C
ATOM   1344  HG1 ARG C   5      57.260 119.960  87.700  1.00  0.00           H
ATOM   1345  HG2 ARG C   5      58.000 120.370  86.140  1.00  0.00           H
ATOM   1346  CD  ARG C   5      59.400 120.530  87.750  1.00  0.00           C
ATOM   1347  HD1 ARG C   5      59.090 121.530  88.110  1.00  0.00           H
ATOM   1348  HD2 ARG C   5      60.210 120.570  86.990  1.00  0.00           H
ATOM   1349  NE  ARG C   5      59.840 119.810  88.980  1.00  0.00           N
ATOM   1350  HE  ARG C   5      60.420 119.000  89.040  1.00  0.00           H
ATOM   1351  CZ  ARG C   5      59.100 119.850  90.110  1.00  0.00           C
ATOM   1352  NH1 ARG C   5      58.080 120.720  90.270  1.00  0.00           N
ATOM   1353 HH11 ARG C   5      57.810 121.370  89.560  1.00  0.00           H
ATOM   1354 HH12 ARG C   5      57.840 120.870  91.230  1.00  0.00           H
ATOM   1355  NH2 ARG C   5      59.310 119.120  91.160  1.00  0.00           N
ATOM   1356 HH21 ARG C   5      60.120 118.530  91.200  1.00  0.00           H
ATOM   1357 HH22 ARG C   5      58.610 118.960  91.860  1.00  0.00           H
ATOM   1358  C   ARG C   5      57.910 116.350  85.430  1.00  0.00           C
ATOM   1359  O   ARG C   5      57.230 115.580  86.040  1.00  0.00           O
ATOM   1360  N   HIS C   6      58.900 115.980  84.590  1.00  0.00           N
ATOM   1361  HN  HIS C   6      59.430 116.710  84.170  1.00  0.00           H
ATOM   1362  CA  HIS C   6      59.390 114.620  84.540  1.00  0.00           C
ATOM   1363  HA  HIS C   6      58.830 114.010  85.240  1.00  0.00           H
ATOM   1364  CB  HIS C   6      59.260 113.990  83.170  1.00  0.00           C
ATOM   1365  HB1 HIS C   6      58.160 113.910  83.050  1.00  0.00           H
ATOM   1366  HB2 HIS C   6      59.630 112.950  83.140  1.00  0.00           H
ATOM   1367  ND1 HIS C   6      60.880 114.230  81.450  1.00  0.00           N
ATOM   1368  CG  HIS C   6      59.680 114.720  81.990  1.00  0.00           C
ATOM   1369  CE1 HIS C   6      61.070 114.880  80.300  1.00  0.00           C
ATOM   1370  HE1 HIS C   6      61.870 114.740  79.570  1.00  0.00           H
ATOM   1371  NE2 HIS C   6      60.030 115.710  80.050  1.00  0.00           N
ATOM   1372  HE2 HIS C   6      60.040 116.290  79.240  1.00  0.00           H
ATOM   1373  CD2 HIS C   6      59.190 115.680  81.120  1.00  0.00           C
ATOM   1374  HD2 HIS C   6      58.300 116.300  81.080  1.00  0.00           H
ATOM   1375  C   HIS C   6      60.850 114.550  85.010  1.00  0.00           C
ATOM   1376  O   HIS C   6      61.640 115.440  84.750  1.00  0.00           O
ATOM   1377  N   ASP C   7      61.280 113.440  85.720  1.00  0.00           N
ATOM   1378  HN  ASP C   7      60.580 112.770  85.950  1.00  0.00           H
ATOM   1379  CA  ASP C   7      62.680 113.060  85.890  1.00  0.00           C
ATOM   1380  HA  ASP C   7      63.240 113.940  85.610  1.00  0.00           H
ATOM   1381  CB  ASP C   7      63.060 112.830  87.330  1.00  0.00           C
ATOM   1382  HB1 ASP C   7      64.160 112.660  87.340  1.00  0.00           H
ATOM   1383  HB2 ASP C   7      62.520 112.010  87.840  1.00  0.00           H
ATOM   1384  CG  ASP C   7      62.800 114.110  88.150  1.00  0.00           C
ATOM   1385  OD1 ASP C   7      62.070 114.080  89.170  1.00  0.00           O
ATOM   1386  OD2 ASP C   7      63.400 115.120  87.780  1.00  0.00           O
ATOM   1387  C   ASP C   7      63.180 112.020  84.950  1.00  0.00           C
ATOM   1388  O   ASP C   7      62.510 111.140  84.470  1.00  0.00           O
ATOM   1389  N   SER C   8      64.520 112.040  84.580  1.00  0.00           N
ATOM   1390  HN  SER C   8      65.050 112.850  84.840  1.00  0.00           H
ATOM   1391  CA  SER C   8      64.970 110.990  83.790  1.00  0.00           C
ATOM   1392  HA  SER C   8      64.390 110.100  83.950  1.00  0.00           H
ATOM   1393  CB  SER C   8      65.150 111.440  82.330  1.00  0.00           C
ATOM   1394  HB1 SER C   8      65.510 110.620  81.680  1.00  0.00           H
ATOM   1395  HB2 SER C   8      65.890 112.270  82.300  1.00  0.00           H
ATOM   1396  OG  SER C   8      63.960 112.100  81.820  1.00  0.00           O
ATOM   1397  HG1 SER C   8      63.710 112.870  82.330  1.00  0.00           H
ATOM   1398  C   SER C   8      66.290 110.550  84.380  1.00  0.00           C
ATOM   1399  O   SER C   8      67.230 110.350  83.610  1.00  0.00           O
ATOM   1400  N   GLY C   9      66.320 110.220  85.700  1.00  0.00           N
ATOM   1401  HN  GLY C   9      65.480 110.300  86.240  1.00  0.00           H
ATOM   1402  CA  GLY C   9      67.550 109.720  86.340  1.00  0.00           C
ATOM   1403  HA1 GLY C   9      68.320 110.380  85.960  1.00  0.00           H
ATOM   1404  HA2 GLY C   9      67.460 109.850  87.410  1.00  0.00           H
ATOM   1405  C   GLY C   9      67.910 108.240  86.360  1.00  0.00           C
ATOM   1406  O   GLY C   9      67.040 107.420  86.240  1.00  0.00           O
ATOM   1407  N   TYR C  10      69.220 107.970  86.460  1.00  0.00           N
ATOM   1408  HN  TYR C  10      69.970 108.620  86.510  1.00  0.00           H
ATOM   1409  CA  TYR C  10      69.800 106.700  86.260  1.00  0.00           C
ATOM   1410  HA  TYR C  10      69.220 105.980  85.700  1.00  0.00           H
ATOM   1411  CB  TYR C  10      71.080 106.750  85.420  1.00  0.00           C
ATOM   1412  HB1 TYR C  10      71.750 105.870  85.330  1.00  0.00           H
ATOM   1413  HB2 TYR C  10      71.690 107.570  85.860  1.00  0.00           H
ATOM   1414  CG  TYR C  10      70.800 107.260  84.050  1.00  0.00           C
ATOM   1415  CD1 TYR C  10      70.500 106.330  83.020  1.00  0.00           C
ATOM   1416  HD1 TYR C  10      70.390 105.300  83.300  1.00  0.00           H
ATOM   1417  CE1 TYR C  10      70.170 106.720  81.740  1.00  0.00           C
ATOM   1418  HE1 TYR C  10      70.040 105.950  80.990  1.00  0.00           H
ATOM   1419  CZ  TYR C  10      70.290 108.070  81.410  1.00  0.00           C
ATOM   1420  OH  TYR C  10      70.000 108.620  80.100  1.00  0.00           O
ATOM   1421  HH  TYR C  10      69.760 107.880  79.530  1.00  0.00           H
ATOM   1422  CD2 TYR C  10      70.940 108.660  83.660  1.00  0.00           C
ATOM   1423  HD2 TYR C  10      71.140 109.490  84.310  1.00  0.00           H
ATOM   1424  CE2 TYR C  10      70.660 109.030  82.360  1.00  0.00           C
ATOM   1425  HE2 TYR C  10      70.800 110.030  81.990  1.00  0.00           H
ATOM   1426  C   TYR C  10      70.220 106.100  87.510  1.00  0.00           C
ATOM   1427  O   TYR C  10      71.060 106.580  88.260  1.00  0.00           O
ATOM   1428  N   GLU C  11      69.580 104.950  87.860  1.00  0.00           N
ATOM   1429  HN  GLU C  11      68.800 104.560  87.390  1.00  0.00           H
ATOM   1430  CA  GLU C  11      69.740 104.350  89.180  1.00  0.00           C
ATOM   1431  HA  GLU C  11      70.650 104.700  89.650  1.00  0.00           H
ATOM   1432  CB  GLU C  11      68.510 104.560  90.080  1.00  0.00           C
ATOM   1433  HB1 GLU C  11      68.650 104.000  91.030  1.00  0.00           H
ATOM   1434  HB2 GLU C  11      67.560 104.210  89.620  1.00  0.00           H
ATOM   1435  CG  GLU C  11      68.520 106.070  90.530  1.00  0.00           C
ATOM   1436  HG1 GLU C  11      68.410 106.620  89.570  1.00  0.00           H
ATOM   1437  HG2 GLU C  11      69.470 106.410  91.000  1.00  0.00           H
ATOM   1438  CD  GLU C  11      67.370 106.460  91.450  1.00  0.00           C
ATOM   1439  OE1 GLU C  11      67.080 105.710  92.390  1.00  0.00           O
ATOM   1440  OE2 GLU C  11      66.640 107.480  91.260  1.00  0.00           O
ATOM   1441  C   GLU C  11      70.110 102.920  89.140  1.00  0.00           C
ATOM   1442  O   GLU C  11      69.670 102.190  88.280  1.00  0.00           O
ATOM   1443  N   VAL C  12      71.050 102.520  90.020  1.00  0.00           N
ATOM   1444  HN  VAL C  12      71.400 103.200  90.650  1.00  0.00           H
ATOM   1445  CA  VAL C  12      71.440 101.140  90.140  1.00  0.00           C
ATOM   1446  HA  VAL C  12      70.670 100.540  89.670  1.00  0.00           H
ATOM   1447  CB  VAL C  12      72.750 100.850  89.520  1.00  0.00           C
ATOM   1448  HB  VAL C  12      73.500 101.420  90.110  1.00  0.00           H
ATOM   1449  CG1 VAL C  12      73.120  99.360  89.690  1.00  0.00           C
ATOM   1450 HG11 VAL C  12      72.320  98.770  89.190  1.00  0.00           H
ATOM   1451 HG12 VAL C  12      74.100  99.140  89.220  1.00  0.00           H
ATOM   1452 HG13 VAL C  12      73.040  98.980  90.730  1.00  0.00           H
ATOM   1453  CG2 VAL C  12      72.900 101.280  88.070  1.00  0.00           C
ATOM   1454 HG21 VAL C  12      72.400 102.220  87.740  1.00  0.00           H
ATOM   1455 HG22 VAL C  12      73.940 101.240  87.670  1.00  0.00           H
ATOM   1456 HG23 VAL C  12      72.300 100.680  87.360  1.00  0.00           H
ATOM   1457  C   VAL C  12      71.480 100.920  91.650  1.00  0.00           C
ATOM   1458  O   VAL C  12      72.170 101.590  92.380  1.00  0.00           O
ATOM   1459  N   HIS C  13      70.760  99.960  92.140  1.00  0.00           N
ATOM   1460  HN  HIS C  13      70.200  99.400  91.530  1.00  0.00           H
ATOM   1461  CA  HIS C  13      70.640  99.570  93.490  1.00  0.00           C
ATOM   1462  HA  HIS C  13      71.350 100.110  94.100  1.00  0.00           H
ATOM   1463  CB  HIS C  13      69.250 100.030  94.040  1.00  0.00           C
ATOM   1464  HB1 HIS C  13      68.970  99.690  95.060  1.00  0.00           H
ATOM   1465  HB2 HIS C  13      68.400  99.760  93.380  1.00  0.00           H
ATOM   1466  ND1 HIS C  13      69.250 102.300  95.150  1.00  0.00           N
ATOM   1467  CG  HIS C  13      69.080 101.550  94.020  1.00  0.00           C
ATOM   1468  CE1 HIS C  13      68.640 103.450  94.850  1.00  0.00           C
ATOM   1469  HE1 HIS C  13      68.450 104.250  95.570  1.00  0.00           H
ATOM   1470  NE2 HIS C  13      68.130 103.430  93.560  1.00  0.00           N
ATOM   1471  HE2 HIS C  13      67.580 104.140  93.120  1.00  0.00           H
ATOM   1472  CD2 HIS C  13      68.400 102.230  93.060  1.00  0.00           C
ATOM   1473  HD2 HIS C  13      68.070 101.890  92.090  1.00  0.00           H
ATOM   1474  C   HIS C  13      70.790  98.070  93.640  1.00  0.00           C
ATOM   1475  O   HIS C  13      69.960  97.320  93.100  1.00  0.00           O
ATOM   1476  N   HIS C  14      71.860  97.690  94.230  1.00  0.00           N
ATOM   1477  HN  HIS C  14      72.470  98.460  94.420  1.00  0.00           H
ATOM   1478  CA  HIS C  14      72.280  96.370  94.520  1.00  0.00           C
ATOM   1479  HA  HIS C  14      73.130  96.550  95.170  1.00  0.00           H
ATOM   1480  CB  HIS C  14      71.250  95.530  95.320  1.00  0.00           C
ATOM   1481  HB1 HIS C  14      71.490  94.460  95.490  1.00  0.00           H
ATOM   1482  HB2 HIS C  14      70.310  95.490  94.720  1.00  0.00           H
ATOM   1483  ND1 HIS C  14      71.730  96.190  97.580  1.00  0.00           N
ATOM   1484  CG  HIS C  14      70.860  96.160  96.530  1.00  0.00           C
ATOM   1485  CE1 HIS C  14      71.060  96.750  98.550  1.00  0.00           C
ATOM   1486  HE1 HIS C  14      71.420  96.890  99.570  1.00  0.00           H
ATOM   1487  NE2 HIS C  14      69.750  97.010  98.160  1.00  0.00           N
ATOM   1488  HE2 HIS C  14      69.040  97.460  98.700  1.00  0.00           H
ATOM   1489  CD2 HIS C  14      69.680  96.660  96.860  1.00  0.00           C
ATOM   1490  HD2 HIS C  14      68.800  96.600  96.230  1.00  0.00           H
ATOM   1491  C   HIS C  14      72.930  95.510  93.470  1.00  0.00           C
ATOM   1492  O   HIS C  14      72.120  95.090  92.650  1.00  0.00           O
ATOM   1493  N   GLN C  15      74.230  95.220  93.440  1.00  0.00           N
ATOM   1494  HN  GLN C  15      74.860  95.640  94.090  1.00  0.00           H
ATOM   1495  CA  GLN C  15      74.720  94.120  92.640  1.00  0.00           C
ATOM   1496  HA  GLN C  15      73.870  93.500  92.410  1.00  0.00           H
ATOM   1497  CB  GLN C  15      75.410  94.600  91.290  1.00  0.00           C
ATOM   1498  HB1 GLN C  15      75.760  93.660  90.820  1.00  0.00           H
ATOM   1499  HB2 GLN C  15      76.370  95.060  91.600  1.00  0.00           H
ATOM   1500  CG  GLN C  15      74.540  95.500  90.480  1.00  0.00           C
ATOM   1501  HG1 GLN C  15      74.590  96.500  90.970  1.00  0.00           H
ATOM   1502  HG2 GLN C  15      73.510  95.100  90.560  1.00  0.00           H
ATOM   1503  CD  GLN C  15      74.910  95.530  88.980  1.00  0.00           C
ATOM   1504  OE1 GLN C  15      74.160  95.010  88.160  1.00  0.00           O
ATOM   1505  NE2 GLN C  15      76.040  96.090  88.620  1.00  0.00           N
ATOM   1506 HE21 GLN C  15      76.740  96.370  89.280  1.00  0.00           H
ATOM   1507 HE22 GLN C  15      76.250  96.190  87.650  1.00  0.00           H
ATOM   1508  C   GLN C  15      75.730  93.280  93.400  1.00  0.00           C
ATOM   1509  O   GLN C  15      76.600  93.710  94.160  1.00  0.00           O
ATOM   1510  N   LYS C  16      75.520  91.980  93.250  1.00  0.00           N
ATOM   1511  HN  LYS C  16      74.740  91.730  92.680  1.00  0.00           H
ATOM   1512  CA  LYS C  16      76.300  91.050  94.010  1.00  0.00           C
ATOM   1513  HA  LYS C  16      76.980  91.450  94.750  1.00  0.00           H
ATOM   1514  CB  LYS C  16      75.310  90.040  94.800  1.00  0.00           C
ATOM   1515  HB1 LYS C  16      76.030  89.460  95.420  1.00  0.00           H
ATOM   1516  HB2 LYS C  16      74.760  89.440  94.050  1.00  0.00           H
ATOM   1517  CG  LYS C  16      74.300  90.680  95.770  1.00  0.00           C
ATOM   1518  HG1 LYS C  16      73.570  89.990  96.250  1.00  0.00           H
ATOM   1519  HG2 LYS C  16      73.620  91.400  95.260  1.00  0.00           H
ATOM   1520  CD  LYS C  16      75.050  91.490  96.940  1.00  0.00           C
ATOM   1521  HD1 LYS C  16      75.520  90.740  97.610  1.00  0.00           H
ATOM   1522  HD2 LYS C  16      75.830  92.240  96.650  1.00  0.00           H
ATOM   1523  CE  LYS C  16      74.090  92.360  97.610  1.00  0.00           C
ATOM   1524  HE1 LYS C  16      73.530  93.030  96.920  1.00  0.00           H
ATOM   1525  HE2 LYS C  16      74.660  93.010  98.300  1.00  0.00           H
ATOM   1526  NZ  LYS C  16      73.110  91.620  98.470  1.00  0.00           N
ATOM   1527  HZ1 LYS C  16      72.270  91.430  97.880  1.00  0.00           H
ATOM   1528  HZ2 LYS C  16      73.390  90.690  98.840  1.00  0.00           H
ATOM   1529  HZ3 LYS C  16      72.810  92.160  99.310  1.00  0.00           H
ATOM   1530  C   LYS C  16      77.110  90.220  93.020  1.00  0.00           C
ATOM   1531  O   LYS C  16      76.600  89.640  92.030  1.00  0.00           O
ATOM   1532  N   LEU C  17      78.420  90.150  93.340  1.00  0.00           N
ATOM   1533  HN  LEU C  17      78.780  90.680  94.100  1.00  0.00           H
ATOM   1534  CA  LEU C  17      79.310  89.270  92.540  1.00  0.00           C
ATOM   1535  HA  LEU C  17      78.770  88.660  91.840  1.00  0.00           H
ATOM   1536  CB  LEU C  17      80.200  90.130  91.620  1.00  0.00           C
ATOM   1537  HB1 LEU C  17      80.500  91.050  92.160  1.00  0.00           H
ATOM   1538  HB2 LEU C  17      79.480  90.440  90.820  1.00  0.00           H
ATOM   1539  CG  LEU C  17      81.520  89.590  91.020  1.00  0.00           C
ATOM   1540  HG  LEU C  17      82.210  89.320  91.850  1.00  0.00           H
ATOM   1541  CD1 LEU C  17      81.350  88.310  90.200  1.00  0.00           C
ATOM   1542 HD11 LEU C  17      82.150  88.130  89.440  1.00  0.00           H
ATOM   1543 HD12 LEU C  17      81.240  87.420  90.860  1.00  0.00           H
ATOM   1544 HD13 LEU C  17      80.470  88.390  89.540  1.00  0.00           H
ATOM   1545  CD2 LEU C  17      82.050  90.810  90.260  1.00  0.00           C
ATOM   1546 HD21 LEU C  17      81.290  91.230  89.570  1.00  0.00           H
ATOM   1547 HD22 LEU C  17      82.250  91.650  90.960  1.00  0.00           H
ATOM   1548 HD23 LEU C  17      82.960  90.550  89.670  1.00  0.00           H
ATOM   1549  C   LEU C  17      79.980  88.350  93.560  1.00  0.00           C
ATOM   1550  O   LEU C  17      80.780  88.840  94.390  1.00  0.00           O
ATOM   1551  N   VAL C  18      79.800  87.050  93.450  1.00  0.00           N
ATOM   1552  HN  VAL C  18      79.130  86.650  92.830  1.00  0.00           H
ATOM   1553  CA  VAL C  18      80.420  86.020  94.310  1.00  0.00           C
ATOM   1554  HA  VAL C  18      81.300  86.390  94.820  1.00  0.00           H
ATOM   1555  CB  VAL C  18      79.470  85.370  95.370  1.00  0.00           C
ATOM   1556  HB  VAL C  18      79.250  86.240  96.030  1.00  0.00           H
ATOM   1557  CG1 VAL C  18      78.160  84.880  94.890  1.00  0.00           C
ATOM   1558 HG11 VAL C  18      78.340  83.960  94.290  1.00  0.00           H
ATOM   1559 HG12 VAL C  18      77.530  84.640  95.770  1.00  0.00           H
ATOM   1560 HG13 VAL C  18      77.780  85.690  94.240  1.00  0.00           H
ATOM   1561  CG2 VAL C  18      80.330  84.350  96.130  1.00  0.00           C
ATOM   1562 HG21 VAL C  18      80.590  83.510  95.450  1.00  0.00           H
ATOM   1563 HG22 VAL C  18      81.190  84.790  96.670  1.00  0.00           H
ATOM   1564 HG23 VAL C  18      79.750  83.970  97.000  1.00  0.00           H
ATOM   1565  C   VAL C  18      81.050  84.950  93.330  1.00  0.00           C
ATOM   1566  O   VAL C  18      80.380  84.360  92.450  1.00  0.00           O
ATOM   1567  N   PHE C  19      82.360  84.630  93.400  1.00  0.00           N
ATOM   1568  HN  PHE C  19      82.890  85.080  94.120  1.00  0.00           H
ATOM   1569  CA  PHE C  19      82.970  83.550  92.640  1.00  0.00           C
ATOM   1570  HA  PHE C  19      82.510  83.490  91.660  1.00  0.00           H
ATOM   1571  CB  PHE C  19      84.480  83.700  92.490  1.00  0.00           C
ATOM   1572  HB1 PHE C  19      84.750  82.690  92.110  1.00  0.00           H
ATOM   1573  HB2 PHE C  19      84.970  83.980  93.450  1.00  0.00           H
ATOM   1574  CG  PHE C  19      84.790  84.770  91.400  1.00  0.00           C
ATOM   1575  CD1 PHE C  19      84.920  84.390  90.030  1.00  0.00           C
ATOM   1576  HD1 PHE C  19      84.840  83.350  89.760  1.00  0.00           H
ATOM   1577  CE1 PHE C  19      85.070  85.400  89.040  1.00  0.00           C
ATOM   1578  HE1 PHE C  19      84.880  85.190  88.000  1.00  0.00           H
ATOM   1579  CZ  PHE C  19      85.090  86.780  89.450  1.00  0.00           C
ATOM   1580  HZ  PHE C  19      85.160  87.640  88.810  1.00  0.00           H
ATOM   1581  CD2 PHE C  19      85.000  86.140  91.810  1.00  0.00           C
ATOM   1582  HD2 PHE C  19      84.910  86.400  92.850  1.00  0.00           H
ATOM   1583  CE2 PHE C  19      85.130  87.070  90.840  1.00  0.00           C
ATOM   1584  HE2 PHE C  19      85.280  88.110  91.100  1.00  0.00           H
ATOM   1585  C   PHE C  19      82.620  82.250  93.280  1.00  0.00           C
ATOM   1586  O   PHE C  19      81.880  81.460  92.720  1.00  0.00           O
ATOM   1587  N   PHE C  20      83.020  82.020  94.520  1.00  0.00           N
ATOM   1588  HN  PHE C  20      83.760  82.590  94.880  1.00  0.00           H
ATOM   1589  CA  PHE C  20      82.700  80.850  95.270  1.00  0.00           C
ATOM   1590  HA  PHE C  20      82.130  80.160  94.660  1.00  0.00           H
ATOM   1591  CB  PHE C  20      83.840  79.970  95.660  1.00  0.00           C
ATOM   1592  HB1 PHE C  20      83.700  79.030  96.250  1.00  0.00           H
ATOM   1593  HB2 PHE C  20      84.600  80.440  96.320  1.00  0.00           H
ATOM   1594  CG  PHE C  20      84.560  79.450  94.440  1.00  0.00           C
ATOM   1595  CD1 PHE C  20      85.670  80.120  93.940  1.00  0.00           C
ATOM   1596  HD1 PHE C  20      86.060  81.020  94.390  1.00  0.00           H
ATOM   1597  CE1 PHE C  20      86.360  79.680  92.800  1.00  0.00           C
ATOM   1598  HE1 PHE C  20      87.240  80.210  92.470  1.00  0.00           H
ATOM   1599  CZ  PHE C  20      85.970  78.460  92.250  1.00  0.00           C
ATOM   1600  HZ  PHE C  20      86.470  78.170  91.340  1.00  0.00           H
ATOM   1601  CD2 PHE C  20      84.140  78.260  93.870  1.00  0.00           C
ATOM   1602  HD2 PHE C  20      83.370  77.700  94.390  1.00  0.00           H
ATOM   1603  CE2 PHE C  20      84.940  77.690  92.850  1.00  0.00           C
ATOM   1604  HE2 PHE C  20      84.730  76.710  92.450  1.00  0.00           H
ATOM   1605  C   PHE C  20      81.870  81.130  96.510  1.00  0.00           C
ATOM   1606  O   PHE C  20      82.290  81.860  97.410  1.00  0.00           O
ATOM   1607  N   ALA C  21      80.660  80.540  96.590  1.00  0.00           N
ATOM   1608  HN  ALA C  21      80.430  79.840  95.920  1.00  0.00           H
ATOM   1609  CA  ALA C  21      79.690  80.810  97.600  1.00  0.00           C
ATOM   1610  HA  ALA C  21      79.870  81.820  97.930  1.00  0.00           H
ATOM   1611  CB  ALA C  21      78.240  80.630  97.120  1.00  0.00           C
ATOM   1612  HB1 ALA C  21      78.060  79.590  96.780  1.00  0.00           H
ATOM   1613  HB2 ALA C  21      77.560  80.840  97.980  1.00  0.00           H
ATOM   1614  HB3 ALA C  21      77.900  81.310  96.320  1.00  0.00           H
ATOM   1615  C   ALA C  21      79.880  79.910  98.840  1.00  0.00           C
ATOM   1616  O   ALA C  21      79.530  80.290  99.950  1.00  0.00           O
ATOM   1617  N   GLU C  22      80.370  78.720  98.730  1.00  0.00           N
ATOM   1618  HN  GLU C  22      80.510  78.360  97.810  1.00  0.00           H
ATOM   1619  CA  GLU C  22      80.410  77.690  99.730  1.00  0.00           C
ATOM   1620  HA  GLU C  22      80.150  78.040 100.720  1.00  0.00           H
ATOM   1621  CB  GLU C  22      79.370  76.600  99.420  1.00  0.00           C
ATOM   1622  HB1 GLU C  22      79.520  75.780 100.160  1.00  0.00           H
ATOM   1623  HB2 GLU C  22      79.490  76.370  98.340  1.00  0.00           H
ATOM   1624  CG  GLU C  22      77.890  77.070  99.510  1.00  0.00           C
ATOM   1625  HG1 GLU C  22      77.380  76.120  99.240  1.00  0.00           H
ATOM   1626  HG2 GLU C  22      77.620  77.860  98.770  1.00  0.00           H
ATOM   1627  CD  GLU C  22      77.480  77.530 100.890  1.00  0.00           C
ATOM   1628  OE1 GLU C  22      77.740  76.860 101.880  1.00  0.00           O
ATOM   1629  OE2 GLU C  22      76.950  78.660 100.950  1.00  0.00           O
ATOM   1630  C   GLU C  22      81.760  77.080  99.910  1.00  0.00           C
ATOM   1631  O   GLU C  22      82.710  77.370  99.210  1.00  0.00           O
ATOM   1632  N   ASP C  23      81.940  76.180 100.890  1.00  0.00           N
ATOM   1633  HN  ASP C  23      81.180  75.830 101.430  1.00  0.00           H
ATOM   1634  CA  ASP C  23      83.140  75.450 101.180  1.00  0.00           C
ATOM   1635  HA  ASP C  23      83.790  76.100 101.750  1.00  0.00           H
ATOM   1636  CB  ASP C  23      82.720  74.210 102.100  1.00  0.00           C
ATOM   1637  HB1 ASP C  23      82.260  73.460 101.410  1.00  0.00           H
ATOM   1638  HB2 ASP C  23      81.980  74.670 102.780  1.00  0.00           H
ATOM   1639  CG  ASP C  23      83.850  73.560 102.870  1.00  0.00           C
ATOM   1640  OD1 ASP C  23      84.910  74.170 102.860  1.00  0.00           O
ATOM   1641  OD2 ASP C  23      83.730  72.530 103.550  1.00  0.00           O
ATOM   1642  C   ASP C  23      83.990  75.080  99.940  1.00  0.00           C
ATOM   1643  O   ASP C  23      83.580  74.480  98.950  1.00  0.00           O
ATOM   1644  N   VAL C  24      85.310  75.410 100.090  1.00  0.00           N
ATOM   1645  HN  VAL C  24      85.670  75.870 100.900  1.00  0.00           H
ATOM   1646  CA  VAL C  24      86.350  75.190  99.060  1.00  0.00           C
ATOM   1647  HA  VAL C  24      86.020  74.830  98.100  1.00  0.00           H
ATOM   1648  CB  VAL C  24      87.170  76.590  98.780  1.00  0.00           C
ATOM   1649  HB  VAL C  24      87.750  76.870  99.690  1.00  0.00           H
ATOM   1650  CG1 VAL C  24      88.040  76.560  97.570  1.00  0.00           C
ATOM   1651 HG11 VAL C  24      88.420  77.590  97.380  1.00  0.00           H
ATOM   1652 HG12 VAL C  24      88.910  75.870  97.670  1.00  0.00           H
ATOM   1653 HG13 VAL C  24      87.350  76.330  96.730  1.00  0.00           H
ATOM   1654  CG2 VAL C  24      86.140  77.680  98.540  1.00  0.00           C
ATOM   1655 HG21 VAL C  24      85.370  77.370  97.800  1.00  0.00           H
ATOM   1656 HG22 VAL C  24      85.600  77.970  99.470  1.00  0.00           H
ATOM   1657 HG23 VAL C  24      86.770  78.550  98.260  1.00  0.00           H
ATOM   1658  C   VAL C  24      87.340  74.240  99.710  1.00  0.00           C
ATOM   1659  O   VAL C  24      88.170  73.760  99.020  1.00  0.00           O
ATOM   1660  N   GLY C  25      87.170  73.860 101.000  1.00  0.00           N
ATOM   1661  HN  GLY C  25      86.330  74.080 101.500  1.00  0.00           H
ATOM   1662  CA  GLY C  25      88.220  73.110 101.760  1.00  0.00           C
ATOM   1663  HA1 GLY C  25      89.070  73.770 101.630  1.00  0.00           H
ATOM   1664  HA2 GLY C  25      87.800  73.010 102.750  1.00  0.00           H
ATOM   1665  C   GLY C  25      88.720  71.750 101.350  1.00  0.00           C
ATOM   1666  O   GLY C  25      88.170  71.120 100.480  1.00  0.00           O
ATOM   1667  N   SER C  26      89.780  71.260 102.060  1.00  0.00           N
ATOM   1668  HN  SER C  26      90.270  71.760 102.770  1.00  0.00           H
ATOM   1669  CA  SER C  26      90.270  69.900 101.870  1.00  0.00           C
ATOM   1670  HA  SER C  26      91.180  69.920 102.460  1.00  0.00           H
ATOM   1671  CB  SER C  26      89.390  68.690 102.480  1.00  0.00           C
ATOM   1672  HB1 SER C  26      89.660  67.710 102.030  1.00  0.00           H
ATOM   1673  HB2 SER C  26      88.310  68.930 102.370  1.00  0.00           H
ATOM   1674  OG  SER C  26      89.610  68.570 103.930  1.00  0.00           O
ATOM   1675  HG1 SER C  26      89.010  69.200 104.320  1.00  0.00           H
ATOM   1676  C   SER C  26      90.820  69.650 100.480  1.00  0.00           C
ATOM   1677  O   SER C  26      90.970  68.460 100.170  1.00  0.00           O
ATOM   1678  N   ASN C  27      90.990  70.740  99.670  1.00  0.00           N
ATOM   1679  HN  ASN C  27      90.640  71.620  99.980  1.00  0.00           H
ATOM   1680  CA  ASN C  27      91.580  70.780  98.320  1.00  0.00           C
ATOM   1681  HA  ASN C  27      91.080  70.010  97.740  1.00  0.00           H
ATOM   1682  CB  ASN C  27      91.260  72.150  97.720  1.00  0.00           C
ATOM   1683  HB1 ASN C  27      91.520  73.000  98.390  1.00  0.00           H
ATOM   1684  HB2 ASN C  27      90.180  72.250  97.470  1.00  0.00           H
ATOM   1685  CG  ASN C  27      92.120  72.420  96.360  1.00  0.00           C
ATOM   1686  OD1 ASN C  27      91.630  71.950  95.300  1.00  0.00           O
ATOM   1687  ND2 ASN C  27      93.280  73.110  96.470  1.00  0.00           N
ATOM   1688 HD21 ASN C  27      93.480  73.540  97.360  1.00  0.00           H
ATOM   1689 HD22 ASN C  27      93.750  73.240  95.600  1.00  0.00           H
ATOM   1690  C   ASN C  27      93.070  70.420  98.190  1.00  0.00           C
ATOM   1691  O   ASN C  27      93.930  70.910  98.920  1.00  0.00           O
ATOM   1692  N   LYS C  28      93.320  69.620  97.130  1.00  0.00           N
ATOM   1693  HN  LYS C  28      92.620  69.080  96.670  1.00  0.00           H
ATOM   1694  CA  LYS C  28      94.750  69.330  96.750  1.00  0.00           C
ATOM   1695  HA  LYS C  28      95.370  69.990  97.320  1.00  0.00           H
ATOM   1696  CB  LYS C  28      95.130  67.790  97.060  1.00  0.00           C
ATOM   1697  HB1 LYS C  28      94.690  67.030  96.390  1.00  0.00           H
ATOM   1698  HB2 LYS C  28      94.840  67.530  98.100  1.00  0.00           H
ATOM   1699  CG  LYS C  28      96.660  67.530  97.000  1.00  0.00           C
ATOM   1700  HG1 LYS C  28      97.200  68.380  97.470  1.00  0.00           H
ATOM   1701  HG2 LYS C  28      96.980  67.500  95.940  1.00  0.00           H
ATOM   1702  CD  LYS C  28      97.170  66.170  97.450  1.00  0.00           C
ATOM   1703  HD1 LYS C  28      96.890  66.130  98.530  1.00  0.00           H
ATOM   1704  HD2 LYS C  28      96.560  65.380  96.950  1.00  0.00           H
ATOM   1705  CE  LYS C  28      98.620  65.850  97.240  1.00  0.00           C
ATOM   1706  HE1 LYS C  28      98.970  64.860  97.600  1.00  0.00           H
ATOM   1707  HE2 LYS C  28      99.340  66.530  97.750  1.00  0.00           H
ATOM   1708  NZ  LYS C  28      99.000  65.900  95.800  1.00  0.00           N
ATOM   1709  HZ1 LYS C  28      99.960  65.530  95.660  1.00  0.00           H
ATOM   1710  HZ2 LYS C  28      98.400  65.400  95.110  1.00  0.00           H
ATOM   1711  HZ3 LYS C  28      99.070  66.790  95.270  1.00  0.00           H
ATOM   1712  C   LYS C  28      95.010  69.670  95.300  1.00  0.00           C
ATOM   1713  O   LYS C  28      96.100  69.670  94.740  1.00  0.00           O
ATOM   1714  N   GLY C  29      93.930  69.910  94.610  1.00  0.00           N
ATOM   1715  HN  GLY C  29      93.010  70.120  94.920  1.00  0.00           H
ATOM   1716  CA  GLY C  29      94.000  70.330  93.210  1.00  0.00           C
ATOM   1717  HA1 GLY C  29      94.750  69.740  92.710  1.00  0.00           H
ATOM   1718  HA2 GLY C  29      93.040  70.150  92.750  1.00  0.00           H
ATOM   1719  C   GLY C  29      94.130  71.830  93.020  1.00  0.00           C
ATOM   1720  O   GLY C  29      94.880  72.400  93.720  1.00  0.00           O
ATOM   1721  N   ALA C  30      93.320  72.400  92.120  1.00  0.00           N
ATOM   1722  HN  ALA C  30      92.750  71.910  91.460  1.00  0.00           H
ATOM   1723  CA  ALA C  30      93.460  73.780  91.880  1.00  0.00           C
ATOM   1724  HA  ALA C  30      93.940  74.230  92.740  1.00  0.00           H
ATOM   1725  CB  ALA C  30      93.990  73.960  90.450  1.00  0.00           C
ATOM   1726  HB1 ALA C  30      93.900  75.040  90.190  1.00  0.00           H
ATOM   1727  HB2 ALA C  30      95.060  73.640  90.420  1.00  0.00           H
ATOM   1728  HB3 ALA C  30      93.290  73.390  89.800  1.00  0.00           H
ATOM   1729  C   ALA C  30      92.060  74.380  91.890  1.00  0.00           C
ATOM   1730  O   ALA C  30      91.140  73.940  91.150  1.00  0.00           O
ATOM   1731  N   ILE C  31      91.800  75.410  92.670  1.00  0.00           N
ATOM   1732  HN  ILE C  31      92.540  75.800  93.210  1.00  0.00           H
ATOM   1733  CA  ILE C  31      90.500  76.160  92.590  1.00  0.00           C
ATOM   1734  HA  ILE C  31      89.910  75.830  91.750  1.00  0.00           H
ATOM   1735  CB  ILE C  31      89.760  76.140  93.950  1.00  0.00           C
ATOM   1736  HB  ILE C  31      90.550  76.550  94.610  1.00  0.00           H
ATOM   1737  CG2 ILE C  31      88.560  77.190  93.930  1.00  0.00           C
ATOM   1738 HG21 ILE C  31      87.660  76.770  93.420  1.00  0.00           H
ATOM   1739 HG22 ILE C  31      88.150  77.280  94.960  1.00  0.00           H
ATOM   1740 HG23 ILE C  31      88.810  78.180  93.500  1.00  0.00           H
ATOM   1741  CG1 ILE C  31      89.300  74.840  94.570  1.00  0.00           C
ATOM   1742 HG11 ILE C  31      88.950  75.080  95.590  1.00  0.00           H
ATOM   1743 HG12 ILE C  31      90.260  74.270  94.610  1.00  0.00           H
ATOM   1744  CD  ILE C  31      88.310  74.030  93.840  1.00  0.00           C
ATOM   1745  HD1 ILE C  31      88.740  73.690  92.870  1.00  0.00           H
ATOM   1746  HD2 ILE C  31      88.110  73.090  94.400  1.00  0.00           H
ATOM   1747  HD3 ILE C  31      87.350  74.540  93.610  1.00  0.00           H
ATOM   1748  C   ILE C  31      90.790  77.610  92.250  1.00  0.00           C
ATOM   1749  O   ILE C  31      91.500  78.390  92.950  1.00  0.00           O
ATOM   1750  N   ILE C  32      90.360  78.060  91.100  1.00  0.00           N
ATOM   1751  HN  ILE C  32      89.720  77.540  90.540  1.00  0.00           H
ATOM   1752  CA  ILE C  32      90.670  79.370  90.520  1.00  0.00           C
ATOM   1753  HA  ILE C  32      91.300  79.910  91.210  1.00  0.00           H
ATOM   1754  CB  ILE C  32      91.400  79.270  89.180  1.00  0.00           C
ATOM   1755  HB  ILE C  32      90.640  79.090  88.390  1.00  0.00           H
ATOM   1756  CG2 ILE C  32      91.980  80.700  88.820  1.00  0.00           C
ATOM   1757 HG21 ILE C  32      91.160  81.420  88.650  1.00  0.00           H
ATOM   1758 HG22 ILE C  32      92.690  80.960  89.640  1.00  0.00           H
ATOM   1759 HG23 ILE C  32      92.580  80.530  87.900  1.00  0.00           H
ATOM   1760  CG1 ILE C  32      92.440  78.170  89.070  1.00  0.00           C
ATOM   1761 HG11 ILE C  32      92.830  78.270  88.030  1.00  0.00           H
ATOM   1762 HG12 ILE C  32      91.970  77.190  89.290  1.00  0.00           H
ATOM   1763  CD  ILE C  32      93.620  78.450  89.940  1.00  0.00           C
ATOM   1764  HD1 ILE C  32      94.160  79.350  89.580  1.00  0.00           H
ATOM   1765  HD2 ILE C  32      93.400  78.530  91.030  1.00  0.00           H
ATOM   1766  HD3 ILE C  32      94.550  77.840  89.960  1.00  0.00           H
ATOM   1767  C   ILE C  32      89.380  80.140  90.310  1.00  0.00           C
ATOM   1768  O   ILE C  32      88.370  79.600  89.790  1.00  0.00           O
ATOM   1769  N   GLY C  33      89.270  81.450  90.650  1.00  0.00           N
ATOM   1770  HN  GLY C  33      90.090  81.830  91.070  1.00  0.00           H
ATOM   1771  CA  GLY C  33      88.090  82.340  90.500  1.00  0.00           C
ATOM   1772  HA1 GLY C  33      87.150  81.890  90.760  1.00  0.00           H
ATOM   1773  HA2 GLY C  33      88.230  83.230  91.100  1.00  0.00           H
ATOM   1774  C   GLY C  33      88.050  82.810  89.060  1.00  0.00           C
ATOM   1775  O   GLY C  33      87.230  82.370  88.250  1.00  0.00           O
ATOM   1776  N   LEU C  34      88.820  83.800  88.680  1.00  0.00           N
ATOM   1777  HN  LEU C  34      89.300  84.290  89.400  1.00  0.00           H
ATOM   1778  CA  LEU C  34      88.900  84.310  87.350  1.00  0.00           C
ATOM   1779  HA  LEU C  34      88.160  83.940  86.660  1.00  0.00           H
ATOM   1780  CB  LEU C  34      88.640  85.780  87.500  1.00  0.00           C
ATOM   1781  HB1 LEU C  34      89.260  86.200  88.320  1.00  0.00           H
ATOM   1782  HB2 LEU C  34      87.610  85.830  87.900  1.00  0.00           H
ATOM   1783  CG  LEU C  34      88.800  86.590  86.150  1.00  0.00           C
ATOM   1784  HG  LEU C  34      89.830  86.630  85.750  1.00  0.00           H
ATOM   1785  CD1 LEU C  34      87.920  85.980  85.000  1.00  0.00           C
ATOM   1786 HD11 LEU C  34      87.950  86.580  84.060  1.00  0.00           H
ATOM   1787 HD12 LEU C  34      88.230  84.960  84.680  1.00  0.00           H
ATOM   1788 HD13 LEU C  34      86.850  85.980  85.300  1.00  0.00           H
ATOM   1789  CD2 LEU C  34      88.310  88.000  86.440  1.00  0.00           C
ATOM   1790 HD21 LEU C  34      88.080  88.500  85.480  1.00  0.00           H
ATOM   1791 HD22 LEU C  34      87.470  88.150  87.160  1.00  0.00           H
ATOM   1792 HD23 LEU C  34      89.130  88.610  86.870  1.00  0.00           H
ATOM   1793  C   LEU C  34      90.270  84.060  86.750  1.00  0.00           C
ATOM   1794  O   LEU C  34      91.250  84.590  87.210  1.00  0.00           O
ATOM   1795  N   MET C  35      90.390  83.380  85.670  1.00  0.00           N
ATOM   1796  HN  MET C  35      89.620  82.960  85.200  1.00  0.00           H
ATOM   1797  CA  MET C  35      91.570  83.060  84.920  1.00  0.00           C
ATOM   1798  HA  MET C  35      92.520  83.330  85.350  1.00  0.00           H
ATOM   1799  CB  MET C  35      91.640  81.490  84.840  1.00  0.00           C
ATOM   1800  HB1 MET C  35      90.770  80.920  84.460  1.00  0.00           H
ATOM   1801  HB2 MET C  35      91.570  81.240  85.920  1.00  0.00           H
ATOM   1802  CG  MET C  35      92.930  80.870  84.170  1.00  0.00           C
ATOM   1803  HG1 MET C  35      93.790  81.420  84.610  1.00  0.00           H
ATOM   1804  HG2 MET C  35      92.920  81.170  83.100  1.00  0.00           H
ATOM   1805  SD  MET C  35      93.040  79.120  84.270  1.00  0.00           S
ATOM   1806  CE  MET C  35      94.410  78.730  83.100  1.00  0.00           C
ATOM   1807  HE1 MET C  35      94.250  79.010  82.040  1.00  0.00           H
ATOM   1808  HE2 MET C  35      95.360  79.200  83.420  1.00  0.00           H
ATOM   1809  HE3 MET C  35      94.620  77.670  82.880  1.00  0.00           H
ATOM   1810  C   MET C  35      91.400  83.750  83.520  1.00  0.00           C
ATOM   1811  O   MET C  35      90.480  83.470  82.750  1.00  0.00           O
ATOM   1812  N   VAL C  36      92.360  84.640  83.220  1.00  0.00           N
ATOM   1813  HN  VAL C  36      93.130  84.760  83.840  1.00  0.00           H
ATOM   1814  CA  VAL C  36      92.420  85.370  81.970  1.00  0.00           C
ATOM   1815  HA  VAL C  36      91.550  85.130  81.380  1.00  0.00           H
ATOM   1816  CB  VAL C  36      92.420  86.880  82.180  1.00  0.00           C
ATOM   1817  HB  VAL C  36      93.410  87.180  82.590  1.00  0.00           H
ATOM   1818  CG1 VAL C  36      92.080  87.540  80.780  1.00  0.00           C
ATOM   1819 HG11 VAL C  36      90.980  87.510  80.720  1.00  0.00           H
ATOM   1820 HG12 VAL C  36      92.330  88.620  80.880  1.00  0.00           H
ATOM   1821 HG13 VAL C  36      92.610  87.120  79.900  1.00  0.00           H
ATOM   1822  CG2 VAL C  36      91.220  87.050  83.140  1.00  0.00           C
ATOM   1823 HG21 VAL C  36      91.530  86.900  84.200  1.00  0.00           H
ATOM   1824 HG22 VAL C  36      90.890  88.110  83.070  1.00  0.00           H
ATOM   1825 HG23 VAL C  36      90.340  86.450  82.850  1.00  0.00           H
ATOM   1826  C   VAL C  36      93.720  84.930  81.410  1.00  0.00           C
ATOM   1827  O   VAL C  36      94.740  85.280  81.930  1.00  0.00           O
ATOM   1828  N   GLY C  37      93.760  84.230  80.290  1.00  0.00           N
ATOM   1829  HN  GLY C  37      92.850  83.930  80.040  1.00  0.00           H
ATOM   1830  CA  GLY C  37      94.920  83.500  79.860  1.00  0.00           C
ATOM   1831  HA1 GLY C  37      94.600  82.920  79.000  1.00  0.00           H
ATOM   1832  HA2 GLY C  37      95.760  84.110  79.580  1.00  0.00           H
ATOM   1833  C   GLY C  37      95.540  82.440  80.860  1.00  0.00           C
ATOM   1834  O   GLY C  37      94.820  81.820  81.660  1.00  0.00           O
ATOM   1835  N   GLY C  38      96.880  82.210  80.790  1.00  0.00           N
ATOM   1836  HN  GLY C  38      97.390  82.640  80.050  1.00  0.00           H
ATOM   1837  CA  GLY C  38      97.640  81.310  81.650  1.00  0.00           C
ATOM   1838  HA1 GLY C  38      98.630  81.710  81.730  1.00  0.00           H
ATOM   1839  HA2 GLY C  38      97.190  81.450  82.620  1.00  0.00           H
ATOM   1840  C   GLY C  38      97.650  79.810  81.430  1.00  0.00           C
ATOM   1841  O   GLY C  38      97.000  79.340  80.530  1.00  0.00           O
ATOM   1842  N   VAL C  39      98.410  79.010  82.290  1.00  0.00           N
ATOM   1843  HN  VAL C  39      98.990  79.480  82.950  1.00  0.00           H
ATOM   1844  CA  VAL C  39      98.450  77.530  82.320  1.00  0.00           C
ATOM   1845  HA  VAL C  39      97.600  77.100  81.810  1.00  0.00           H
ATOM   1846  CB  VAL C  39      99.660  76.960  81.690  1.00  0.00           C
ATOM   1847  HB  VAL C  39     100.590  77.210  82.230  1.00  0.00           H
ATOM   1848  CG1 VAL C  39      99.590  75.400  81.670  1.00  0.00           C
ATOM   1849 HG11 VAL C  39     100.470  74.910  81.200  1.00  0.00           H
ATOM   1850 HG12 VAL C  39      99.620  75.050  82.730  1.00  0.00           H
ATOM   1851 HG13 VAL C  39      98.680  74.960  81.210  1.00  0.00           H
ATOM   1852  CG2 VAL C  39      99.730  77.550  80.260  1.00  0.00           C
ATOM   1853 HG21 VAL C  39     100.010  78.620  80.160  1.00  0.00           H
ATOM   1854 HG22 VAL C  39     100.660  77.130  79.840  1.00  0.00           H
ATOM   1855 HG23 VAL C  39      98.870  77.400  79.570  1.00  0.00           H
ATOM   1856  C   VAL C  39      98.270  76.960  83.730  1.00  0.00           C
ATOM   1857  O   VAL C  39      99.220  77.250  84.460  1.00  0.00           O
ATOM   1858  N   VAL C  40      97.230  76.160  84.040  1.00  0.00           N
ATOM   1859  HN  VAL C  40      96.620  75.810  83.330  1.00  0.00           H
ATOM   1860  CA  VAL C  40      96.980  75.660  85.370  1.00  0.00           C
ATOM   1861  HA  VAL C  40      97.720  75.980  86.100  1.00  0.00           H
ATOM   1862  CB  VAL C  40      95.620  76.020  85.940  1.00  0.00           C
ATOM   1863  HB  VAL C  40      94.750  75.860  85.270  1.00  0.00           H
ATOM   1864  CG1 VAL C  40      95.350  75.310  87.330  1.00  0.00           C
ATOM   1865 HG11 VAL C  40      94.340  75.600  87.700  1.00  0.00           H
ATOM   1866 HG12 VAL C  40      95.200  74.220  87.130  1.00  0.00           H
ATOM   1867 HG13 VAL C  40      96.220  75.480  87.980  1.00  0.00           H
ATOM   1868  CG2 VAL C  40      95.630  77.540  86.360  1.00  0.00           C
ATOM   1869 HG21 VAL C  40      96.570  77.740  86.920  1.00  0.00           H
ATOM   1870 HG22 VAL C  40      95.830  78.160  85.450  1.00  0.00           H
ATOM   1871 HG23 VAL C  40      94.740  78.010  86.830  1.00  0.00           H
ATOM   1872  C   VAL C  40      97.080  74.160  85.250  1.00  0.00           C
ATOM   1873  O   VAL C  40      96.230  73.570  84.560  1.00  0.00           O
ATOM   1874  N   ILE C  41      98.000  73.490  85.980  1.00  0.00           N
ATOM   1875  HN  ILE C  41      98.640  74.040  86.520  1.00  0.00           H
ATOM   1876  CA  ILE C  41      98.140  72.080  85.920  1.00  0.00           C
ATOM   1877  HA  ILE C  41      97.380  71.670  85.280  1.00  0.00           H
ATOM   1878  CB  ILE C  41      99.470  71.560  85.450  1.00  0.00           C
ATOM   1879  HB  ILE C  41     100.240  71.470  86.240  1.00  0.00           H
ATOM   1880  CG2 ILE C  41      99.240  70.070  84.980  1.00  0.00           C
ATOM   1881 HG21 ILE C  41     100.150  69.570  84.590  1.00  0.00           H
ATOM   1882 HG22 ILE C  41      98.770  69.530  85.830  1.00  0.00           H
ATOM   1883 HG23 ILE C  41      98.570  70.050  84.100  1.00  0.00           H
ATOM   1884  CG1 ILE C  41     100.060  72.360  84.230  1.00  0.00           C
ATOM   1885 HG11 ILE C  41      99.220  72.810  83.660  1.00  0.00           H
ATOM   1886 HG12 ILE C  41     100.570  71.560  83.660  1.00  0.00           H
ATOM   1887  CD  ILE C  41     101.070  73.430  84.710  1.00  0.00           C
ATOM   1888  HD1 ILE C  41     100.520  74.380  84.850  1.00  0.00           H
ATOM   1889  HD2 ILE C  41     101.580  73.160  85.670  1.00  0.00           H
ATOM   1890  HD3 ILE C  41     101.700  73.920  83.940  1.00  0.00           H
ATOM   1891  C   ILE C  41      97.750  71.620  87.290  1.00  0.00           C
ATOM   1892  O   ILE C  41      98.540  71.830  88.160  1.00  0.00           O
ATOM   1893  N   ALA C  42      96.630  70.940  87.440  1.00  0.00           N
ATOM   1894  HN  ALA C  42      96.050  70.850  86.630  1.00  0.00           H
ATOM   1895  CA  ALA C  42      96.270  70.210  88.600  1.00  0.00           C
ATOM   1896  HA  ALA C  42      96.870  70.450  89.470  1.00  0.00           H
ATOM   1897  CB  ALA C  42      94.790  70.520  88.990  1.00  0.00           C
ATOM   1898  HB1 ALA C  42      94.700  71.560  89.370  1.00  0.00           H
ATOM   1899  HB2 ALA C  42      94.140  70.460  88.090  1.00  0.00           H
ATOM   1900  HB3 ALA C  42      94.460  69.810  89.770  1.00  0.00           H
ATOM   1901  C   ALA C  42      96.370  68.720  88.330  1.00  0.00           C
ATOM   1902  O   ALA C  42      95.990  68.310  87.220  1.00  0.00           O
ATOM   1903  N   NME C  43      96.850  67.880  89.330  1.00  0.00           N
ATOM   1904  HN  NME C  43      97.140  68.180  90.240  1.00  0.00           H
ATOM   1905  CH3 NME C  43      96.950  66.430  89.180  1.00  0.00           C
ATOM   1906 HH31 NME C  43      97.110  65.780  90.060  1.00  0.00           H
ATOM   1907 HH32 NME C  43      95.990  65.910  88.950  1.00  0.00           H
ATOM   1908 HH33 NME C  43      97.670  66.170  88.370  1.00  0.00           H
ATOM   1909  CH3 ACE D   0     124.520  48.920  77.370  1.00  0.00           C
ATOM   1910 HH31 ACE D   0     125.480  49.440  77.130  1.00  0.00           H
ATOM   1911 HH32 ACE D   0     124.640  47.830  77.210  1.00  0.00           H
ATOM   1912 HH33 ACE D   0     123.690  49.340  76.760  1.00  0.00           H
ATOM   1913  C   ACE D   0     124.290  49.360  78.790  1.00  0.00           C
ATOM   1914  O   ACE D   0     124.990  50.180  79.280  1.00  0.00           O
ATOM   1915  N   ASP D   1     123.300  48.690  79.480  1.00  0.00           N
ATOM   1916  HN  ASP D   1     122.690  47.970  79.170  1.00  0.00           H
ATOM   1917  CA  ASP D   1     123.030  49.050  80.860  1.00  0.00           C
ATOM   1918  HA  ASP D   1     121.990  48.790  80.930  1.00  0.00           H
ATOM   1919  CB  ASP D   1     123.880  48.250  81.950  1.00  0.00           C
ATOM   1920  HB1 ASP D   1     123.730  48.580  83.000  1.00  0.00           H
ATOM   1921  HB2 ASP D   1     124.980  48.410  81.860  1.00  0.00           H
ATOM   1922  CG  ASP D   1     123.580  46.750  81.840  1.00  0.00           C
ATOM   1923  OD1 ASP D   1     124.250  45.980  82.570  1.00  0.00           O
ATOM   1924  OD2 ASP D   1     122.660  46.320  81.080  1.00  0.00           O
ATOM   1925  C   ASP D   1     122.680  50.510  81.270  1.00  0.00           C
ATOM   1926  O   ASP D   1     123.040  51.000  82.340  1.00  0.00           O
ATOM   1927  N   ALA D   2     121.890  51.220  80.390  1.00  0.00           N
ATOM   1928  HN  ALA D   2     121.770  50.830  79.480  1.00  0.00           H
ATOM   1929  CA  ALA D   2     121.430  52.640  80.380  1.00  0.00           C
ATOM   1930  HA  ALA D   2     122.160  53.270  80.850  1.00  0.00           H
ATOM   1931  CB  ALA D   2     121.230  53.100  78.940  1.00  0.00           C
ATOM   1932  HB1 ALA D   2     121.340  54.190  78.790  1.00  0.00           H
ATOM   1933  HB2 ALA D   2     121.900  52.500  78.300  1.00  0.00           H
ATOM   1934  HB3 ALA D   2     120.220  52.780  78.620  1.00  0.00           H
ATOM   1935  C   ALA D   2     120.130  52.640  81.100  1.00  0.00           C
ATOM   1936  O   ALA D   2     119.330  51.700  80.900  1.00  0.00           O
ATOM   1937  N   GLU D   3     119.880  53.740  81.850  1.00  0.00           N
ATOM   1938  HN  GLU D   3     120.510  54.510  81.850  1.00  0.00           H
ATOM   1939  CA  GLU D   3     118.680  54.010  82.460  1.00  0.00           C
ATOM   1940  HA  GLU D   3     118.520  53.270  83.230  1.00  0.00           H
ATOM   1941  CB  GLU D   3     118.710  55.320  83.290  1.00  0.00           C
ATOM   1942  HB1 GLU D   3     117.690  55.620  83.610  1.00  0.00           H
ATOM   1943  HB2 GLU D   3     119.000  56.050  82.500  1.00  0.00           H
ATOM   1944  CG  GLU D   3     119.660  55.380  84.480  1.00  0.00           C
ATOM   1945  HG1 GLU D   3     120.730  55.120  84.310  1.00  0.00           H
ATOM   1946  HG2 GLU D   3     119.360  54.510  85.100  1.00  0.00           H
ATOM   1947  CD  GLU D   3     119.680  56.730  85.210  1.00  0.00           C
ATOM   1948  OE1 GLU D   3     119.140  57.790  84.750  1.00  0.00           O
ATOM   1949  OE2 GLU D   3     120.330  56.650  86.320  1.00  0.00           O
ATOM   1950  C   GLU D   3     117.460  54.070  81.530  1.00  0.00           C
ATOM   1951  O   GLU D   3     117.470  54.550  80.420  1.00  0.00           O
ATOM   1952  N   PHE D   4     116.310  53.510  81.890  1.00  0.00           N
ATOM   1953  HN  PHE D   4     116.110  53.090  82.770  1.00  0.00           H
ATOM   1954  CA  PHE D   4     115.110  53.440  81.000  1.00  0.00           C
ATOM   1955  HA  PHE D   4     115.500  53.210  80.020  1.00  0.00           H
ATOM   1956  CB  PHE D   4     114.210  52.230  81.360  1.00  0.00           C
ATOM   1957  HB1 PHE D   4     113.350  52.130  80.660  1.00  0.00           H
ATOM   1958  HB2 PHE D   4     113.750  52.370  82.360  1.00  0.00           H
ATOM   1959  CG  PHE D   4     115.000  50.990  81.510  1.00  0.00           C
ATOM   1960  CD1 PHE D   4     115.050  50.330  82.680  1.00  0.00           C
ATOM   1961  HD1 PHE D   4     114.660  50.750  83.600  1.00  0.00           H
ATOM   1962  CE1 PHE D   4     115.380  48.970  82.790  1.00  0.00           C
ATOM   1963  HE1 PHE D   4     115.450  48.450  83.730  1.00  0.00           H
ATOM   1964  CZ  PHE D   4     115.870  48.340  81.710  1.00  0.00           C
ATOM   1965  HZ  PHE D   4     116.180  47.310  81.790  1.00  0.00           H
ATOM   1966  CD2 PHE D   4     115.490  50.350  80.340  1.00  0.00           C
ATOM   1967  HD2 PHE D   4     115.620  50.870  79.400  1.00  0.00           H
ATOM   1968  CE2 PHE D   4     116.010  49.050  80.460  1.00  0.00           C
ATOM   1969  HE2 PHE D   4     116.440  48.650  79.550  1.00  0.00           H
ATOM   1970  C   PHE D   4     114.340  54.780  81.060  1.00  0.00           C
ATOM   1971  O   PHE D   4     113.900  55.210  82.150  1.00  0.00           O
ATOM   1972  N   ARG D   5     114.180  55.330  79.850  1.00  0.00           N
ATOM   1973  HN  ARG D   5     114.510  54.980  78.970  1.00  0.00           H
ATOM   1974  CA  ARG D   5     113.390  56.570  79.770  1.00  0.00           C
ATOM   1975  HA  ARG D   5     113.540  57.080  80.710  1.00  0.00           H
ATOM   1976  CB  ARG D   5     113.870  57.480  78.640  1.00  0.00           C
ATOM   1977  HB1 ARG D   5     113.280  58.400  78.820  1.00  0.00           H
ATOM   1978  HB2 ARG D   5     113.610  57.050  77.650  1.00  0.00           H
ATOM   1979  CG  ARG D   5     115.310  57.890  78.720  1.00  0.00           C
ATOM   1980  HG1 ARG D   5     115.380  58.810  78.090  1.00  0.00           H
ATOM   1981  HG2 ARG D   5     116.110  57.230  78.310  1.00  0.00           H
ATOM   1982  CD  ARG D   5     115.920  58.370  80.020  1.00  0.00           C
ATOM   1983  HD1 ARG D   5     116.890  58.870  79.800  1.00  0.00           H
ATOM   1984  HD2 ARG D   5     116.020  57.540  80.750  1.00  0.00           H
ATOM   1985  NE  ARG D   5     115.020  59.450  80.610  1.00  0.00           N
ATOM   1986  HE  ARG D   5     114.140  59.740  80.230  1.00  0.00           H
ATOM   1987  CZ  ARG D   5     115.340  60.170  81.660  1.00  0.00           C
ATOM   1988  NH1 ARG D   5     116.470  60.290  82.300  1.00  0.00           N
ATOM   1989 HH11 ARG D   5     117.330  60.000  81.870  1.00  0.00           H
ATOM   1990 HH12 ARG D   5     116.700  61.240  82.480  1.00  0.00           H
ATOM   1991  NH2 ARG D   5     114.500  61.160  81.980  1.00  0.00           N
ATOM   1992 HH21 ARG D   5     113.590  61.210  81.580  1.00  0.00           H
ATOM   1993 HH22 ARG D   5     114.660  61.810  82.730  1.00  0.00           H
ATOM   1994  C   ARG D   5     111.950  56.330  79.710  1.00  0.00           C
ATOM   1995  O   ARG D   5     111.510  55.550  78.900  1.00  0.00           O
ATOM   1996  N   HIS D   6     111.190  57.010  80.540  1.00  0.00           N
ATOM   1997  HN  HIS D   6     111.630  57.420  81.330  1.00  0.00           H
ATOM   1998  CA  HIS D   6     109.780  56.990  80.510  1.00  0.00           C
ATOM   1999  HA  HIS D   6     109.360  56.640  79.580  1.00  0.00           H
ATOM   2000  CB  HIS D   6     109.050  56.260  81.650  1.00  0.00           C
ATOM   2001  HB1 HIS D   6     109.190  56.770  82.630  1.00  0.00           H
ATOM   2002  HB2 HIS D   6     109.550  55.270  81.750  1.00  0.00           H
ATOM   2003  ND1 HIS D   6     106.570  57.000  81.560  1.00  0.00           N
ATOM   2004  HD1 HIS D   6     106.710  57.980  81.630  1.00  0.00           H
ATOM   2005  CG  HIS D   6     107.580  56.040  81.460  1.00  0.00           C
ATOM   2006  CE1 HIS D   6     105.340  56.350  81.340  1.00  0.00           C
ATOM   2007  HE1 HIS D   6     104.340  56.770  81.470  1.00  0.00           H
ATOM   2008  NE2 HIS D   6     105.550  55.120  81.140  1.00  0.00           N
ATOM   2009  CD2 HIS D   6     106.910  54.900  81.210  1.00  0.00           C
ATOM   2010  HD2 HIS D   6     107.480  53.990  81.050  1.00  0.00           H
ATOM   2011  C   HIS D   6     109.420  58.490  80.560  1.00  0.00           C
ATOM   2012  O   HIS D   6     109.770  59.160  81.510  1.00  0.00           O
ATOM   2013  N   ASP D   7     108.720  59.040  79.540  1.00  0.00           N
ATOM   2014  HN  ASP D   7     108.270  58.450  78.880  1.00  0.00           H
ATOM   2015  CA  ASP D   7     108.320  60.410  79.420  1.00  0.00           C
ATOM   2016  HA  ASP D   7     108.770  61.100  80.120  1.00  0.00           H
ATOM   2017  CB  ASP D   7     108.960  60.900  78.080  1.00  0.00           C
ATOM   2018  HB1 ASP D   7     108.510  61.900  77.850  1.00  0.00           H
ATOM   2019  HB2 ASP D   7     108.670  60.190  77.270  1.00  0.00           H
ATOM   2020  CG  ASP D   7     110.420  61.150  78.090  1.00  0.00           C
ATOM   2021  OD1 ASP D   7     111.140  60.590  77.210  1.00  0.00           O
ATOM   2022  OD2 ASP D   7     110.880  61.960  78.910  1.00  0.00           O
ATOM   2023  C   ASP D   7     106.800  60.530  79.360  1.00  0.00           C
ATOM   2024  O   ASP D   7     106.050  59.680  78.890  1.00  0.00           O
ATOM   2025  N   SER D   8     106.300  61.600  79.960  1.00  0.00           N
ATOM   2026  HN  SER D   8     106.710  62.370  80.450  1.00  0.00           H
ATOM   2027  CA  SER D   8     104.860  61.740  79.980  1.00  0.00           C
ATOM   2028  HA  SER D   8     104.430  61.550  79.000  1.00  0.00           H
ATOM   2029  CB  SER D   8     104.180  60.700  80.910  1.00  0.00           C
ATOM   2030  HB1 SER D   8     104.530  60.920  81.950  1.00  0.00           H
ATOM   2031  HB2 SER D   8     104.510  59.660  80.720  1.00  0.00           H
ATOM   2032  OG  SER D   8     102.810  60.700  80.860  1.00  0.00           O
ATOM   2033  HG1 SER D   8     102.580  61.580  81.180  1.00  0.00           H
ATOM   2034  C   SER D   8     104.510  63.110  80.550  1.00  0.00           C
ATOM   2035  O   SER D   8     103.570  63.250  81.330  1.00  0.00           O
ATOM   2036  N   GLY D   9     105.290  64.170  80.130  1.00  0.00           N
ATOM   2037  HN  GLY D   9     105.820  63.990  79.300  1.00  0.00           H
ATOM   2038  CA  GLY D   9     105.080  65.570  80.590  1.00  0.00           C
ATOM   2039  HA1 GLY D   9     104.590  65.490  81.550  1.00  0.00           H
ATOM   2040  HA2 GLY D   9     106.050  66.010  80.780  1.00  0.00           H
ATOM   2041  C   GLY D   9     104.110  66.480  79.820  1.00  0.00           C
ATOM   2042  O   GLY D   9     103.440  66.090  78.840  1.00  0.00           O
ATOM   2043  N   TYR D  10     104.130  67.780  80.040  1.00  0.00           N
ATOM   2044  HN  TYR D  10     104.910  68.080  80.600  1.00  0.00           H
ATOM   2045  CA  TYR D  10     103.160  68.750  79.620  1.00  0.00           C
ATOM   2046  HA  TYR D  10     102.420  68.350  78.940  1.00  0.00           H
ATOM   2047  CB  TYR D  10     102.460  69.380  80.870  1.00  0.00           C
ATOM   2048  HB1 TYR D  10     101.770  70.210  80.590  1.00  0.00           H
ATOM   2049  HB2 TYR D  10     103.260  69.910  81.420  1.00  0.00           H
ATOM   2050  CG  TYR D  10     101.870  68.230  81.720  1.00  0.00           C
ATOM   2051  CD1 TYR D  10     100.450  67.910  81.660  1.00  0.00           C
ATOM   2052  HD1 TYR D  10      99.780  68.390  80.960  1.00  0.00           H
ATOM   2053  CE1 TYR D  10      99.830  67.100  82.620  1.00  0.00           C
ATOM   2054  HE1 TYR D  10      98.800  66.820  82.450  1.00  0.00           H
ATOM   2055  CZ  TYR D  10     100.540  66.540  83.680  1.00  0.00           C
ATOM   2056  OH  TYR D  10     100.000  65.620  84.630  1.00  0.00           O
ATOM   2057  HH  TYR D  10      99.260  65.340  84.080  1.00  0.00           H
ATOM   2058  CD2 TYR D  10     102.530  67.730  82.870  1.00  0.00           C
ATOM   2059  HD2 TYR D  10     103.550  68.020  83.060  1.00  0.00           H
ATOM   2060  CE2 TYR D  10     101.910  66.810  83.760  1.00  0.00           C
ATOM   2061  HE2 TYR D  10     102.380  66.320  84.600  1.00  0.00           H
ATOM   2062  C   TYR D  10     103.770  69.830  78.860  1.00  0.00           C
ATOM   2063  O   TYR D  10     104.790  70.410  79.230  1.00  0.00           O
ATOM   2064  N   GLU D  11     103.300  70.160  77.650  1.00  0.00           N
ATOM   2065  HN  GLU D  11     102.460  69.780  77.250  1.00  0.00           H
ATOM   2066  CA  GLU D  11     104.010  71.040  76.780  1.00  0.00           C
ATOM   2067  HA  GLU D  11     104.820  71.500  77.320  1.00  0.00           H
ATOM   2068  CB  GLU D  11     104.450  70.180  75.580  1.00  0.00           C
ATOM   2069  HB1 GLU D  11     104.640  70.850  74.710  1.00  0.00           H
ATOM   2070  HB2 GLU D  11     103.670  69.420  75.360  1.00  0.00           H
ATOM   2071  CG  GLU D  11     105.710  69.360  76.040  1.00  0.00           C
ATOM   2072  HG1 GLU D  11     105.320  68.550  76.690  1.00  0.00           H
ATOM   2073  HG2 GLU D  11     106.370  70.060  76.600  1.00  0.00           H
ATOM   2074  CD  GLU D  11     106.450  68.730  74.940  1.00  0.00           C
ATOM   2075  OE1 GLU D  11     105.900  67.870  74.230  1.00  0.00           O
ATOM   2076  OE2 GLU D  11     107.650  69.040  74.650  1.00  0.00           O
ATOM   2077  C   GLU D  11     103.010  72.010  76.300  1.00  0.00           C
ATOM   2078  O   GLU D  11     102.080  71.680  75.580  1.00  0.00           O
ATOM   2079  N   VAL D  12     103.110  73.380  76.530  1.00  0.00           N
ATOM   2080  HN  VAL D  12     103.900  73.710  77.030  1.00  0.00           H
ATOM   2081  CA  VAL D  12     102.140  74.370  76.030  1.00  0.00           C
ATOM   2082  HA  VAL D  12     101.320  73.900  75.500  1.00  0.00           H
ATOM   2083  CB  VAL D  12     101.470  75.080  77.210  1.00  0.00           C
ATOM   2084  HB  VAL D  12     102.190  75.580  77.890  1.00  0.00           H
ATOM   2085  CG1 VAL D  12     100.500  76.140  76.660  1.00  0.00           C
ATOM   2086 HG11 VAL D  12      99.970  76.610  77.520  1.00  0.00           H
ATOM   2087 HG12 VAL D  12     101.220  76.890  76.280  1.00  0.00           H
ATOM   2088 HG13 VAL D  12      99.840  75.750  75.860  1.00  0.00           H
ATOM   2089  CG2 VAL D  12     100.600  74.100  78.030  1.00  0.00           C
ATOM   2090 HG21 VAL D  12      99.980  74.640  78.780  1.00  0.00           H
ATOM   2091 HG22 VAL D  12      99.870  73.590  77.350  1.00  0.00           H
ATOM   2092 HG23 VAL D  12     101.210  73.370  78.600  1.00  0.00           H
ATOM   2093  C   VAL D  12     102.880  75.280  75.170  1.00  0.00           C
ATOM   2094  O   VAL D  12     103.710  75.970  75.590  1.00  0.00           O
ATOM   2095  N   HIS D  13     102.590  75.320  73.860  1.00  0.00           N
ATOM   2096  HN  HIS D  13     101.840  74.750  73.550  1.00  0.00           H
ATOM   2097  CA  HIS D  13     103.320  76.100  72.840  1.00  0.00           C
ATOM   2098  HA  HIS D  13     104.060  76.710  73.330  1.00  0.00           H
ATOM   2099  CB  HIS D  13     103.980  75.250  71.740  1.00  0.00           C
ATOM   2100  HB1 HIS D  13     104.590  75.910  71.080  1.00  0.00           H
ATOM   2101  HB2 HIS D  13     103.100  74.810  71.230  1.00  0.00           H
ATOM   2102  ND1 HIS D  13     106.170  74.470  72.650  1.00  0.00           N
ATOM   2103  CG  HIS D  13     104.780  74.200  72.360  1.00  0.00           C
ATOM   2104  CE1 HIS D  13     106.680  73.260  72.930  1.00  0.00           C
ATOM   2105  HE1 HIS D  13     107.760  73.100  73.040  1.00  0.00           H
ATOM   2106  NE2 HIS D  13     105.760  72.280  72.830  1.00  0.00           N
ATOM   2107  HE2 HIS D  13     105.920  71.300  72.700  1.00  0.00           H
ATOM   2108  CD2 HIS D  13     104.560  72.850  72.480  1.00  0.00           C
ATOM   2109  HD2 HIS D  13     103.670  72.240  72.370  1.00  0.00           H
ATOM   2110  C   HIS D  13     102.300  76.980  72.200  1.00  0.00           C
ATOM   2111  O   HIS D  13     101.230  76.610  71.710  1.00  0.00           O
ATOM   2112  N   HIS D  14     102.580  78.280  72.220  1.00  0.00           N
ATOM   2113  HN  HIS D  14     103.370  78.610  72.720  1.00  0.00           H
ATOM   2114  CA  HIS D  14     101.920  79.280  71.340  1.00  0.00           C
ATOM   2115  HA  HIS D  14     102.430  80.220  71.510  1.00  0.00           H
ATOM   2116  CB  HIS D  14     102.150  79.030  69.780  1.00  0.00           C
ATOM   2117  HB1 HIS D  14     101.620  79.770  69.140  1.00  0.00           H
ATOM   2118  HB2 HIS D  14     101.690  78.070  69.450  1.00  0.00           H
ATOM   2119  ND1 HIS D  14     104.230  80.200  69.350  1.00  0.00           N
ATOM   2120  CG  HIS D  14     103.610  78.940  69.490  1.00  0.00           C
ATOM   2121  CE1 HIS D  14     105.470  79.920  69.050  1.00  0.00           C
ATOM   2122  HE1 HIS D  14     106.310  80.600  69.060  1.00  0.00           H
ATOM   2123  NE2 HIS D  14     105.670  78.560  68.860  1.00  0.00           N
ATOM   2124  HE2 HIS D  14     106.580  78.170  68.790  1.00  0.00           H
ATOM   2125  CD2 HIS D  14     104.440  77.950  69.080  1.00  0.00           C
ATOM   2126  HD2 HIS D  14     104.290  76.880  68.970  1.00  0.00           H
ATOM   2127  C   HIS D  14     100.400  79.550  71.620  1.00  0.00           C
ATOM   2128  O   HIS D  14      99.560  79.640  70.740  1.00  0.00           O
ATOM   2129  N   GLN D  15      99.900  79.770  72.890  1.00  0.00           N
ATOM   2130  HN  GLN D  15     100.620  79.790  73.570  1.00  0.00           H
ATOM   2131  CA  GLN D  15      98.620  80.190  73.310  1.00  0.00           C
ATOM   2132  HA  GLN D  15      97.980  79.920  72.480  1.00  0.00           H
ATOM   2133  CB  GLN D  15      98.230  79.680  74.700  1.00  0.00           C
ATOM   2134  HB1 GLN D  15      97.170  79.980  74.810  1.00  0.00           H
ATOM   2135  HB2 GLN D  15      98.900  80.120  75.480  1.00  0.00           H
ATOM   2136  CG  GLN D  15      98.240  78.170  74.850  1.00  0.00           C
ATOM   2137  HG1 GLN D  15      98.010  77.760  75.860  1.00  0.00           H
ATOM   2138  HG2 GLN D  15      99.320  77.950  74.740  1.00  0.00           H
ATOM   2139  CD  GLN D  15      97.490  77.420  73.760  1.00  0.00           C
ATOM   2140  OE1 GLN D  15      96.350  76.940  73.880  1.00  0.00           O
ATOM   2141  NE2 GLN D  15      98.180  77.030  72.660  1.00  0.00           N
ATOM   2142 HE21 GLN D  15      99.180  76.970  72.680  1.00  0.00           H
ATOM   2143 HE22 GLN D  15      97.770  76.550  71.880  1.00  0.00           H
ATOM   2144  C   GLN D  15      98.790  81.690  73.220  1.00  0.00           C
ATOM   2145  O   GLN D  15      99.690  82.280  73.780  1.00  0.00           O
ATOM   2146  N   LYS D  16      97.910  82.390  72.460  1.00  0.00           N
ATOM   2147  HN  LYS D  16      97.370  81.880  71.800  1.00  0.00           H
ATOM   2148  CA  LYS D  16      97.770  83.840  72.470  1.00  0.00           C
ATOM   2149  HA  LYS D  16      98.010  84.030  73.500  1.00  0.00           H
ATOM   2150  CB  LYS D  16      98.670  84.670  71.550  1.00  0.00           C
ATOM   2151  HB1 LYS D  16      99.730  84.470  71.830  1.00  0.00           H
ATOM   2152  HB2 LYS D  16      98.470  85.750  71.720  1.00  0.00           H
ATOM   2153  CG  LYS D  16      98.540  84.270  70.040  1.00  0.00           C
ATOM   2154  HG1 LYS D  16      97.460  84.480  69.900  1.00  0.00           H
ATOM   2155  HG2 LYS D  16      98.640  83.170  69.900  1.00  0.00           H
ATOM   2156  CD  LYS D  16      99.280  85.030  68.890  1.00  0.00           C
ATOM   2157  HD1 LYS D  16      99.020  84.650  67.880  1.00  0.00           H
ATOM   2158  HD2 LYS D  16      99.040  86.120  68.820  1.00  0.00           H
ATOM   2159  CE  LYS D  16     100.850  85.020  68.950  1.00  0.00           C
ATOM   2160  HE1 LYS D  16     101.160  85.140  70.010  1.00  0.00           H
ATOM   2161  HE2 LYS D  16     101.250  85.900  68.410  1.00  0.00           H
ATOM   2162  NZ  LYS D  16     101.470  83.820  68.270  1.00  0.00           N
ATOM   2163  HZ1 LYS D  16     101.040  83.730  67.320  1.00  0.00           H
ATOM   2164  HZ2 LYS D  16     102.490  83.880  68.080  1.00  0.00           H
ATOM   2165  HZ3 LYS D  16     101.300  82.930  68.780  1.00  0.00           H
ATOM   2166  C   LYS D  16      96.370  84.310  72.470  1.00  0.00           C
ATOM   2167  O   LYS D  16      95.430  83.820  71.840  1.00  0.00           O
ATOM   2168  N   LEU D  17      96.130  85.390  73.330  1.00  0.00           N
ATOM   2169  HN  LEU D  17      96.890  85.680  73.910  1.00  0.00           H
ATOM   2170  CA  LEU D  17      94.880  86.120  73.500  1.00  0.00           C
ATOM   2171  HA  LEU D  17      94.270  85.850  72.650  1.00  0.00           H
ATOM   2172  CB  LEU D  17      94.100  85.660  74.790  1.00  0.00           C
ATOM   2173  HB1 LEU D  17      94.930  85.480  75.510  1.00  0.00           H
ATOM   2174  HB2 LEU D  17      93.640  84.660  74.720  1.00  0.00           H
ATOM   2175  CG  LEU D  17      93.210  86.710  75.530  1.00  0.00           C
ATOM   2176  HG  LEU D  17      93.860  87.610  75.540  1.00  0.00           H
ATOM   2177  CD1 LEU D  17      91.920  87.020  74.860  1.00  0.00           C
ATOM   2178 HD11 LEU D  17      91.260  86.130  74.890  1.00  0.00           H
ATOM   2179 HD12 LEU D  17      91.430  87.960  75.210  1.00  0.00           H
ATOM   2180 HD13 LEU D  17      92.140  87.180  73.780  1.00  0.00           H
ATOM   2181  CD2 LEU D  17      92.790  86.200  76.920  1.00  0.00           C
ATOM   2182 HD21 LEU D  17      93.780  85.940  77.350  1.00  0.00           H
ATOM   2183 HD22 LEU D  17      92.490  87.110  77.480  1.00  0.00           H
ATOM   2184 HD23 LEU D  17      92.090  85.350  76.980  1.00  0.00           H
ATOM   2185  C   LEU D  17      95.130  87.560  73.320  1.00  0.00           C
ATOM   2186  O   LEU D  17      95.960  88.140  73.950  1.00  0.00           O
ATOM   2187  N   VAL D  18      94.430  88.240  72.380  1.00  0.00           N
ATOM   2188  HN  VAL D  18      93.870  87.600  71.860  1.00  0.00           H
ATOM   2189  CA  VAL D  18      94.590  89.620  71.980  1.00  0.00           C
ATOM   2190  HA  VAL D  18      95.320  90.090  72.620  1.00  0.00           H
ATOM   2191  CB  VAL D  18      95.200  89.840  70.560  1.00  0.00           C
ATOM   2192  HB  VAL D  18      94.630  89.210  69.840  1.00  0.00           H
ATOM   2193  CG1 VAL D  18      95.180  91.220  70.150  1.00  0.00           C
ATOM   2194 HG11 VAL D  18      95.670  91.910  70.870  1.00  0.00           H
ATOM   2195 HG12 VAL D  18      95.620  91.300  69.130  1.00  0.00           H
ATOM   2196 HG13 VAL D  18      94.190  91.720  70.080  1.00  0.00           H
ATOM   2197  CG2 VAL D  18      96.630  89.290  70.510  1.00  0.00           C
ATOM   2198 HG21 VAL D  18      97.320  89.880  71.140  1.00  0.00           H
ATOM   2199 HG22 VAL D  18      96.580  88.240  70.870  1.00  0.00           H
ATOM   2200 HG23 VAL D  18      97.170  89.390  69.540  1.00  0.00           H
ATOM   2201  C   VAL D  18      93.220  90.340  72.230  1.00  0.00           C
ATOM   2202  O   VAL D  18      92.270  90.110  71.460  1.00  0.00           O
ATOM   2203  N   PHE D  19      92.980  91.290  73.170  1.00  0.00           N
ATOM   2204  HN  PHE D  19      93.720  91.450  73.810  1.00  0.00           H
ATOM   2205  CA  PHE D  19      91.670  91.960  73.220  1.00  0.00           C
ATOM   2206  HA  PHE D  19      90.880  91.260  72.990  1.00  0.00           H
ATOM   2207  CB  PHE D  19      91.420  92.640  74.630  1.00  0.00           C
ATOM   2208  HB1 PHE D  19      90.660  93.450  74.580  1.00  0.00           H
ATOM   2209  HB2 PHE D  19      92.300  93.190  75.010  1.00  0.00           H
ATOM   2210  CG  PHE D  19      91.120  91.610  75.690  1.00  0.00           C
ATOM   2211  CD1 PHE D  19      92.060  91.090  76.580  1.00  0.00           C
ATOM   2212  HD1 PHE D  19      93.060  91.480  76.630  1.00  0.00           H
ATOM   2213  CE1 PHE D  19      91.800  89.880  77.270  1.00  0.00           C
ATOM   2214  HE1 PHE D  19      92.580  89.380  77.820  1.00  0.00           H
ATOM   2215  CZ  PHE D  19      90.520  89.290  77.280  1.00  0.00           C
ATOM   2216  HZ  PHE D  19      90.290  88.480  77.950  1.00  0.00           H
ATOM   2217  CD2 PHE D  19      89.840  91.010  75.710  1.00  0.00           C
ATOM   2218  HD2 PHE D  19      89.100  91.360  75.000  1.00  0.00           H
ATOM   2219  CE2 PHE D  19      89.540  89.960  76.580  1.00  0.00           C
ATOM   2220  HE2 PHE D  19      88.500  89.680  76.610  1.00  0.00           H
ATOM   2221  C   PHE D  19      91.450  92.940  72.090  1.00  0.00           C
ATOM   2222  O   PHE D  19      90.440  92.780  71.370  1.00  0.00           O
ATOM   2223  N   PHE D  20      92.380  93.850  71.910  1.00  0.00           N
ATOM   2224  HN  PHE D  20      93.150  93.790  72.550  1.00  0.00           H
ATOM   2225  CA  PHE D  20      92.370  94.770  70.780  1.00  0.00           C
ATOM   2226  HA  PHE D  20      91.670  94.550  69.990  1.00  0.00           H
ATOM   2227  CB  PHE D  20      92.140  96.250  71.260  1.00  0.00           C
ATOM   2228  HB1 PHE D  20      92.240  96.890  70.360  1.00  0.00           H
ATOM   2229  HB2 PHE D  20      92.930  96.650  71.940  1.00  0.00           H
ATOM   2230  CG  PHE D  20      90.860  96.390  72.010  1.00  0.00           C
ATOM   2231  CD1 PHE D  20      90.770  96.050  73.340  1.00  0.00           C
ATOM   2232  HD1 PHE D  20      91.590  95.560  73.830  1.00  0.00           H
ATOM   2233  CE1 PHE D  20      89.680  96.410  74.110  1.00  0.00           C
ATOM   2234  HE1 PHE D  20      89.680  96.330  75.180  1.00  0.00           H
ATOM   2235  CZ  PHE D  20      88.550  96.910  73.460  1.00  0.00           C
ATOM   2236  HZ  PHE D  20      87.760  97.040  74.180  1.00  0.00           H
ATOM   2237  CD2 PHE D  20      89.730  97.000  71.360  1.00  0.00           C
ATOM   2238  HD2 PHE D  20      89.810  97.350  70.340  1.00  0.00           H
ATOM   2239  CE2 PHE D  20      88.560  97.290  72.080  1.00  0.00           C
ATOM   2240  HE2 PHE D  20      87.680  97.660  71.590  1.00  0.00           H
ATOM   2241  C   PHE D  20      93.670  94.600  70.060  1.00  0.00           C
ATOM   2242  O   PHE D  20      94.750  94.670  70.620  1.00  0.00           O
ATOM   2243  N   ALA D  21      93.580  94.350  68.770  1.00  0.00           N
ATOM   2244  HN  ALA D  21      92.770  93.990  68.300  1.00  0.00           H
ATOM   2245  CA  ALA D  21      94.840  94.170  67.950  1.00  0.00           C
ATOM   2246  HA  ALA D  21      95.680  93.860  68.560  1.00  0.00           H
ATOM   2247  CB  ALA D  21      94.600  93.090  66.860  1.00  0.00           C
ATOM   2248  HB1 ALA D  21      95.530  92.970  66.260  1.00  0.00           H
ATOM   2249  HB2 ALA D  21      94.290  92.160  67.390  1.00  0.00           H
ATOM   2250  HB3 ALA D  21      93.850  93.440  66.120  1.00  0.00           H
ATOM   2251  C   ALA D  21      95.180  95.550  67.260  1.00  0.00           C
ATOM   2252  O   ALA D  21      96.350  95.870  66.940  1.00  0.00           O
ATOM   2253  N   GLU D  22      94.200  96.440  67.180  1.00  0.00           N
ATOM   2254  HN  GLU D  22      93.330  96.140  67.560  1.00  0.00           H
ATOM   2255  CA  GLU D  22      94.270  97.700  66.490  1.00  0.00           C
ATOM   2256  HA  GLU D  22      95.230  97.820  66.010  1.00  0.00           H
ATOM   2257  CB  GLU D  22      93.040  97.780  65.580  1.00  0.00           C
ATOM   2258  HB1 GLU D  22      92.780  98.820  65.310  1.00  0.00           H
ATOM   2259  HB2 GLU D  22      92.180  97.380  66.160  1.00  0.00           H
ATOM   2260  CG  GLU D  22      93.110  96.970  64.300  1.00  0.00           C
ATOM   2261  HG1 GLU D  22      92.180  97.080  63.700  1.00  0.00           H
ATOM   2262  HG2 GLU D  22      93.280  95.910  64.570  1.00  0.00           H
ATOM   2263  CD  GLU D  22      94.250  97.540  63.420  1.00  0.00           C
ATOM   2264  OE1 GLU D  22      95.260  96.810  63.170  1.00  0.00           O
ATOM   2265  OE2 GLU D  22      94.060  98.690  62.800  1.00  0.00           O
ATOM   2266  C   GLU D  22      94.170  98.800  67.540  1.00  0.00           C
ATOM   2267  O   GLU D  22      93.880  98.580  68.720  1.00  0.00           O
ATOM   2268  N   ASP D  23      94.600 100.060  67.140  1.00  0.00           N
ATOM   2269  HN  ASP D  23      94.980 100.300  66.250  1.00  0.00           H
ATOM   2270  CA  ASP D  23      94.430 101.290  67.910  1.00  0.00           C
ATOM   2271  HA  ASP D  23      95.000 101.170  68.810  1.00  0.00           H
ATOM   2272  CB  ASP D  23      95.040 102.520  67.200  1.00  0.00           C
ATOM   2273  HB1 ASP D  23      94.370 102.860  66.380  1.00  0.00           H
ATOM   2274  HB2 ASP D  23      96.010 102.320  66.710  1.00  0.00           H
ATOM   2275  CG  ASP D  23      95.380 103.670  68.090  1.00  0.00           C
ATOM   2276  OD1 ASP D  23      95.340 103.570  69.340  1.00  0.00           O
ATOM   2277  OD2 ASP D  23      95.620 104.740  67.520  1.00  0.00           O
ATOM   2278  C   ASP D  23      93.070 101.610  68.400  1.00  0.00           C
ATOM   2279  O   ASP D  23      92.130 101.560  67.640  1.00  0.00           O
ATOM   2280  N   VAL D  24      93.020 102.060  69.660  1.00  0.00           N
ATOM   2281  HN  VAL D  24      93.910 102.290  70.040  1.00  0.00           H
ATOM   2282  CA  VAL D  24      91.720 102.340  70.310  1.00  0.00           C
ATOM   2283  HA  VAL D  24      90.910 102.230  69.590  1.00  0.00           H
ATOM   2284  CB  VAL D  24      91.430 101.420  71.560  1.00  0.00           C
ATOM   2285  HB  VAL D  24      90.410 101.760  71.810  1.00  0.00           H
ATOM   2286  CG1 VAL D  24      91.420  99.950  71.210  1.00  0.00           C
ATOM   2287 HG11 VAL D  24      91.150  99.390  72.120  1.00  0.00           H
ATOM   2288 HG12 VAL D  24      90.630  99.660  70.480  1.00  0.00           H
ATOM   2289 HG13 VAL D  24      92.380  99.580  70.790  1.00  0.00           H
ATOM   2290  CG2 VAL D  24      92.550 101.650  72.740  1.00  0.00           C
ATOM   2291 HG21 VAL D  24      92.900 102.700  72.870  1.00  0.00           H
ATOM   2292 HG22 VAL D  24      92.310 101.300  73.770  1.00  0.00           H
ATOM   2293 HG23 VAL D  24      93.480 101.110  72.460  1.00  0.00           H
ATOM   2294  C   VAL D  24      91.700 103.840  70.690  1.00  0.00           C
ATOM   2295  O   VAL D  24      90.780 104.370  71.290  1.00  0.00           O
ATOM   2296  N   GLY D  25      92.810 104.490  70.290  1.00  0.00           N
ATOM   2297  HN  GLY D  25      93.590 103.990  69.930  1.00  0.00           H
ATOM   2298  CA  GLY D  25      92.960 106.010  70.270  1.00  0.00           C
ATOM   2299  HA1 GLY D  25      93.060 106.330  71.290  1.00  0.00           H
ATOM   2300  HA2 GLY D  25      93.810 106.260  69.640  1.00  0.00           H
ATOM   2301  C   GLY D  25      91.780 106.890  69.740  1.00  0.00           C
ATOM   2302  O   GLY D  25      91.060 106.430  68.830  1.00  0.00           O
ATOM   2303  N   SER D  26      91.670 108.140  70.250  1.00  0.00           N
ATOM   2304  HN  SER D  26      92.190 108.500  71.030  1.00  0.00           H
ATOM   2305  CA  SER D  26      90.570 109.050  69.890  1.00  0.00           C
ATOM   2306  HA  SER D  26      90.130 108.850  68.930  1.00  0.00           H
ATOM   2307  CB  SER D  26      90.990 110.600  69.840  1.00  0.00           C
ATOM   2308  HB1 SER D  26      91.750 110.800  69.050  1.00  0.00           H
ATOM   2309  HB2 SER D  26      91.340 110.870  70.860  1.00  0.00           H
ATOM   2310  OG  SER D  26      89.850 111.430  69.600  1.00  0.00           O
ATOM   2311  HG1 SER D  26      89.680 111.380  68.650  1.00  0.00           H
ATOM   2312  C   SER D  26      89.320 108.850  70.850  1.00  0.00           C
ATOM   2313  O   SER D  26      88.130 109.000  70.480  1.00  0.00           O
ATOM   2314  N   ASN D  27      89.550 108.420  72.080  1.00  0.00           N
ATOM   2315  HN  ASN D  27      90.470 108.410  72.450  1.00  0.00           H
ATOM   2316  CA  ASN D  27      88.370 108.050  72.960  1.00  0.00           C
ATOM   2317  HA  ASN D  27      87.460 107.810  72.430  1.00  0.00           H
ATOM   2318  CB  ASN D  27      88.600 106.700  73.720  1.00  0.00           C
ATOM   2319  HB1 ASN D  27      89.440 106.890  74.420  1.00  0.00           H
ATOM   2320  HB2 ASN D  27      88.910 105.940  72.970  1.00  0.00           H
ATOM   2321  CG  ASN D  27      87.470 106.310  74.640  1.00  0.00           C
ATOM   2322  OD1 ASN D  27      86.260 106.430  74.300  1.00  0.00           O
ATOM   2323  ND2 ASN D  27      87.700 105.770  75.830  1.00  0.00           N
ATOM   2324 HD21 ASN D  27      88.590 105.320  75.890  1.00  0.00           H
ATOM   2325 HD22 ASN D  27      86.900 105.510  76.370  1.00  0.00           H
ATOM   2326  C   ASN D  27      88.080 109.090  73.980  1.00  0.00           C
ATOM   2327  O   ASN D  27      89.040 109.710  74.580  1.00  0.00           O
ATOM   2328  N   LYS D  28      86.820 109.310  74.340  1.00  0.00           N
ATOM   2329  HN  LYS D  28      86.060 108.870  73.860  1.00  0.00           H
ATOM   2330  CA  LYS D  28      86.500 110.110  75.470  1.00  0.00           C
ATOM   2331  HA  LYS D  28      87.370 110.280  76.080  1.00  0.00           H
ATOM   2332  CB  LYS D  28      85.870 111.320  74.970  1.00  0.00           C
ATOM   2333  HB1 LYS D  28      85.800 112.010  75.830  1.00  0.00           H
ATOM   2334  HB2 LYS D  28      84.840 111.320  74.550  1.00  0.00           H
ATOM   2335  CG  LYS D  28      86.890 112.130  74.090  1.00  0.00           C
ATOM   2336  HG1 LYS D  28      86.920 111.770  73.040  1.00  0.00           H
ATOM   2337  HG2 LYS D  28      87.950 112.090  74.440  1.00  0.00           H
ATOM   2338  CD  LYS D  28      86.610 113.670  74.050  1.00  0.00           C
ATOM   2339  HD1 LYS D  28      86.620 113.990  75.110  1.00  0.00           H
ATOM   2340  HD2 LYS D  28      87.430 114.290  73.610  1.00  0.00           H
ATOM   2341  CE  LYS D  28      85.320 114.090  73.380  1.00  0.00           C
ATOM   2342  HE1 LYS D  28      84.450 113.600  73.870  1.00  0.00           H
ATOM   2343  HE2 LYS D  28      85.470 113.920  72.290  1.00  0.00           H
ATOM   2344  NZ  LYS D  28      85.010 115.570  73.590  1.00  0.00           N
ATOM   2345  HZ1 LYS D  28      85.670 116.190  73.070  1.00  0.00           H
ATOM   2346  HZ2 LYS D  28      84.050 115.830  73.300  1.00  0.00           H
ATOM   2347  HZ3 LYS D  28      85.180 115.760  74.600  1.00  0.00           H
ATOM   2348  C   LYS D  28      85.470 109.430  76.350  1.00  0.00           C
ATOM   2349  O   LYS D  28      84.920 110.010  77.330  1.00  0.00           O
ATOM   2350  N   GLY D  29      84.960 108.200  75.900  1.00  0.00           N
ATOM   2351  HN  GLY D  29      85.230 107.670  75.100  1.00  0.00           H
ATOM   2352  CA  GLY D  29      83.890 107.370  76.490  1.00  0.00           C
ATOM   2353  HA1 GLY D  29      83.340 108.000  77.180  1.00  0.00           H
ATOM   2354  HA2 GLY D  29      83.290 107.050  75.650  1.00  0.00           H
ATOM   2355  C   GLY D  29      84.570 106.210  77.250  1.00  0.00           C
ATOM   2356  O   GLY D  29      85.620 106.330  77.810  1.00  0.00           O
ATOM   2357  N   ALA D  30      83.990 104.990  77.240  1.00  0.00           N
ATOM   2358  HN  ALA D  30      83.200 104.830  76.660  1.00  0.00           H
ATOM   2359  CA  ALA D  30      84.660 103.860  77.910  1.00  0.00           C
ATOM   2360  HA  ALA D  30      85.510 104.160  78.510  1.00  0.00           H
ATOM   2361  CB  ALA D  30      83.710 103.340  79.000  1.00  0.00           C
ATOM   2362  HB1 ALA D  30      82.730 102.910  78.690  1.00  0.00           H
ATOM   2363  HB2 ALA D  30      84.220 102.530  79.570  1.00  0.00           H
ATOM   2364  HB3 ALA D  30      83.430 104.130  79.730  1.00  0.00           H
ATOM   2365  C   ALA D  30      85.150 102.760  76.900  1.00  0.00           C
ATOM   2366  O   ALA D  30      84.390 102.410  76.030  1.00  0.00           O
ATOM   2367  N   ILE D  31      86.320 102.200  77.120  1.00  0.00           N
ATOM   2368  HN  ILE D  31      86.970 102.620  77.740  1.00  0.00           H
ATOM   2369  CA  ILE D  31      86.910 101.100  76.260  1.00  0.00           C
ATOM   2370  HA  ILE D  31      86.100 100.590  75.760  1.00  0.00           H
ATOM   2371  CB  ILE D  31      87.970 101.500  75.200  1.00  0.00           C
ATOM   2372  HB  ILE D  31      88.830 102.010  75.690  1.00  0.00           H
ATOM   2373  CG2 ILE D  31      88.520 100.220  74.610  1.00  0.00           C
ATOM   2374 HG21 ILE D  31      88.800 100.340  73.540  1.00  0.00           H
ATOM   2375 HG22 ILE D  31      89.200  99.580  75.210  1.00  0.00           H
ATOM   2376 HG23 ILE D  31      87.620  99.570  74.560  1.00  0.00           H
ATOM   2377  CG1 ILE D  31      87.330 102.460  74.290  1.00  0.00           C
ATOM   2378 HG11 ILE D  31      87.000 103.380  74.830  1.00  0.00           H
ATOM   2379 HG12 ILE D  31      86.430 101.930  73.900  1.00  0.00           H
ATOM   2380  CD  ILE D  31      88.170 102.970  73.140  1.00  0.00           C
ATOM   2381  HD1 ILE D  31      87.740 103.920  72.760  1.00  0.00           H
ATOM   2382  HD2 ILE D  31      89.130 103.360  73.540  1.00  0.00           H
ATOM   2383  HD3 ILE D  31      88.380 102.180  72.390  1.00  0.00           H
ATOM   2384  C   ILE D  31      87.420 100.080  77.300  1.00  0.00           C
ATOM   2385  O   ILE D  31      88.260 100.310  78.160  1.00  0.00           O
ATOM   2386  N   ILE D  32      87.020  98.830  77.250  1.00  0.00           N
ATOM   2387  HN  ILE D  32      86.360  98.480  76.580  1.00  0.00           H
ATOM   2388  CA  ILE D  32      87.260  97.970  78.360  1.00  0.00           C
ATOM   2389  HA  ILE D  32      88.030  98.320  79.030  1.00  0.00           H
ATOM   2390  CB  ILE D  32      86.070  97.920  79.300  1.00  0.00           C
ATOM   2391  HB  ILE D  32      85.170  97.590  78.740  1.00  0.00           H
ATOM   2392  CG2 ILE D  32      86.260  97.020  80.450  1.00  0.00           C
ATOM   2393 HG21 ILE D  32      85.940  97.420  81.440  1.00  0.00           H
ATOM   2394 HG22 ILE D  32      85.730  96.050  80.360  1.00  0.00           H
ATOM   2395 HG23 ILE D  32      87.340  96.730  80.470  1.00  0.00           H
ATOM   2396  CG1 ILE D  32      85.630  99.310  79.750  1.00  0.00           C
ATOM   2397 HG11 ILE D  32      85.220  99.870  78.890  1.00  0.00           H
ATOM   2398 HG12 ILE D  32      86.420  99.990  80.140  1.00  0.00           H
ATOM   2399  CD  ILE D  32      84.440  99.430  80.820  1.00  0.00           C
ATOM   2400  HD1 ILE D  32      83.930 100.400  80.700  1.00  0.00           H
ATOM   2401  HD2 ILE D  32      83.650  98.670  80.650  1.00  0.00           H
ATOM   2402  HD3 ILE D  32      84.740  99.320  81.890  1.00  0.00           H
ATOM   2403  C   ILE D  32      87.520  96.600  77.650  1.00  0.00           C
ATOM   2404  O   ILE D  32      86.800  96.210  76.680  1.00  0.00           O
ATOM   2405  N   GLY D  33      88.540  95.860  78.080  1.00  0.00           N
ATOM   2406  HN  GLY D  33      89.250  96.370  78.560  1.00  0.00           H
ATOM   2407  CA  GLY D  33      88.990  94.570  77.590  1.00  0.00           C
ATOM   2408  HA1 GLY D  33      89.020  94.620  76.510  1.00  0.00           H
ATOM   2409  HA2 GLY D  33      89.910  94.240  78.050  1.00  0.00           H
ATOM   2410  C   GLY D  33      88.060  93.450  78.000  1.00  0.00           C
ATOM   2411  O   GLY D  33      87.780  92.550  77.210  1.00  0.00           O
ATOM   2412  N   LEU D  34      87.610  93.470  79.250  1.00  0.00           N
ATOM   2413  HN  LEU D  34      87.850  94.230  79.860  1.00  0.00           H
ATOM   2414  CA  LEU D  34      86.720  92.530  79.920  1.00  0.00           C
ATOM   2415  HA  LEU D  34      85.980  92.130  79.250  1.00  0.00           H
ATOM   2416  CB  LEU D  34      87.580  91.230  80.350  1.00  0.00           C
ATOM   2417  HB1 LEU D  34      88.520  91.540  80.850  1.00  0.00           H
ATOM   2418  HB2 LEU D  34      87.820  90.740  79.380  1.00  0.00           H
ATOM   2419  CG  LEU D  34      86.990  90.180  81.310  1.00  0.00           C
ATOM   2420  HG  LEU D  34      86.660  90.630  82.270  1.00  0.00           H
ATOM   2421  CD1 LEU D  34      85.730  89.570  80.600  1.00  0.00           C
ATOM   2422 HD11 LEU D  34      85.150  88.830  81.190  1.00  0.00           H
ATOM   2423 HD12 LEU D  34      84.980  90.360  80.380  1.00  0.00           H
ATOM   2424 HD13 LEU D  34      85.990  88.940  79.730  1.00  0.00           H
ATOM   2425  CD2 LEU D  34      87.870  88.940  81.550  1.00  0.00           C
ATOM   2426 HD21 LEU D  34      88.080  88.420  80.590  1.00  0.00           H
ATOM   2427 HD22 LEU D  34      88.910  89.050  81.930  1.00  0.00           H
ATOM   2428 HD23 LEU D  34      87.390  88.220  82.250  1.00  0.00           H
ATOM   2429  C   LEU D  34      86.090  93.080  81.230  1.00  0.00           C
ATOM   2430  O   LEU D  34      86.760  93.680  82.110  1.00  0.00           O
ATOM   2431  N   MET D  35      84.730  93.030  81.340  1.00  0.00           N
ATOM   2432  HN  MET D  35      84.160  92.580  80.660  1.00  0.00           H
ATOM   2433  CA  MET D  35      83.890  93.450  82.490  1.00  0.00           C
ATOM   2434  HA  MET D  35      84.550  93.930  83.200  1.00  0.00           H
ATOM   2435  CB  MET D  35      82.830  94.440  82.010  1.00  0.00           C
ATOM   2436  HB1 MET D  35      82.800  94.360  80.900  1.00  0.00           H
ATOM   2437  HB2 MET D  35      83.320  95.400  82.260  1.00  0.00           H
ATOM   2438  CG  MET D  35      81.440  94.420  82.620  1.00  0.00           C
ATOM   2439  HG1 MET D  35      81.570  94.430  83.720  1.00  0.00           H
ATOM   2440  HG2 MET D  35      80.840  93.500  82.440  1.00  0.00           H
ATOM   2441  SD  MET D  35      80.530  95.820  81.890  1.00  0.00           S
ATOM   2442  CE  MET D  35      79.320  96.000  83.150  1.00  0.00           C
ATOM   2443  HE1 MET D  35      78.750  95.050  83.120  1.00  0.00           H
ATOM   2444  HE2 MET D  35      79.810  96.050  84.150  1.00  0.00           H
ATOM   2445  HE3 MET D  35      78.650  96.870  83.010  1.00  0.00           H
ATOM   2446  C   MET D  35      83.220  92.270  83.170  1.00  0.00           C
ATOM   2447  O   MET D  35      82.500  91.510  82.510  1.00  0.00           O
ATOM   2448  N   VAL D  36      83.480  92.040  84.470  1.00  0.00           N
ATOM   2449  HN  VAL D  36      84.350  92.390  84.800  1.00  0.00           H
ATOM   2450  CA  VAL D  36      82.790  90.990  85.230  1.00  0.00           C
ATOM   2451  HA  VAL D  36      82.130  90.480  84.540  1.00  0.00           H
ATOM   2452  CB  VAL D  36      83.700  90.050  85.880  1.00  0.00           C
ATOM   2453  HB  VAL D  36      84.250  90.570  86.690  1.00  0.00           H
ATOM   2454  CG1 VAL D  36      82.980  88.840  86.630  1.00  0.00           C
ATOM   2455 HG11 VAL D  36      83.730  88.200  87.140  1.00  0.00           H
ATOM   2456 HG12 VAL D  36      82.270  89.240  87.390  1.00  0.00           H
ATOM   2457 HG13 VAL D  36      82.470  88.250  85.850  1.00  0.00           H
ATOM   2458  CG2 VAL D  36      84.700  89.390  84.910  1.00  0.00           C
ATOM   2459 HG21 VAL D  36      85.370  90.200  84.540  1.00  0.00           H
ATOM   2460 HG22 VAL D  36      85.350  88.790  85.590  1.00  0.00           H
ATOM   2461 HG23 VAL D  36      84.250  88.810  84.070  1.00  0.00           H
ATOM   2462  C   VAL D  36      81.980  91.690  86.260  1.00  0.00           C
ATOM   2463  O   VAL D  36      82.610  92.290  87.150  1.00  0.00           O
ATOM   2464  N   GLY D  37      80.650  91.760  86.250  1.00  0.00           N
ATOM   2465  HN  GLY D  37      80.180  91.150  85.620  1.00  0.00           H
ATOM   2466  CA  GLY D  37      79.770  92.610  87.050  1.00  0.00           C
ATOM   2467  HA1 GLY D  37      78.740  92.540  86.720  1.00  0.00           H
ATOM   2468  HA2 GLY D  37      79.920  92.440  88.100  1.00  0.00           H
ATOM   2469  C   GLY D  37      80.000  94.090  86.930  1.00  0.00           C
ATOM   2470  O   GLY D  37      80.530  94.620  85.930  1.00  0.00           O
ATOM   2471  N   GLY D  38      79.660  94.880  87.940  1.00  0.00           N
ATOM   2472  HN  GLY D  38      79.140  94.640  88.760  1.00  0.00           H
ATOM   2473  CA  GLY D  38      80.020  96.300  87.780  1.00  0.00           C
ATOM   2474  HA1 GLY D  38      80.230  96.660  88.780  1.00  0.00           H
ATOM   2475  HA2 GLY D  38      81.000  96.400  87.330  1.00  0.00           H
ATOM   2476  C   GLY D  38      79.010  97.190  87.110  1.00  0.00           C
ATOM   2477  O   GLY D  38      77.950  96.760  86.610  1.00  0.00           O
ATOM   2478  N   VAL D  39      79.340  98.510  87.050  1.00  0.00           N
ATOM   2479  HN  VAL D  39      80.200  98.750  87.480  1.00  0.00           H
ATOM   2480  CA  VAL D  39      78.510  99.470  86.340  1.00  0.00           C
ATOM   2481  HA  VAL D  39      77.890  98.990  85.600  1.00  0.00           H
ATOM   2482  CB  VAL D  39      77.630 100.400  87.200  1.00  0.00           C
ATOM   2483  HB  VAL D  39      78.300 100.830  87.980  1.00  0.00           H
ATOM   2484  CG1 VAL D  39      77.000 101.570  86.380  1.00  0.00           C
ATOM   2485 HG11 VAL D  39      77.820 102.290  86.180  1.00  0.00           H
ATOM   2486 HG12 VAL D  39      76.570 101.260  85.400  1.00  0.00           H
ATOM   2487 HG13 VAL D  39      76.240 102.230  86.840  1.00  0.00           H
ATOM   2488  CG2 VAL D  39      76.470  99.590  87.820  1.00  0.00           C
ATOM   2489 HG21 VAL D  39      76.050  99.030  86.960  1.00  0.00           H
ATOM   2490 HG22 VAL D  39      76.780  98.860  88.610  1.00  0.00           H
ATOM   2491 HG23 VAL D  39      75.710 100.270  88.250  1.00  0.00           H
ATOM   2492  C   VAL D  39      79.420 100.320  85.480  1.00  0.00           C
ATOM   2493  O   VAL D  39      80.530 100.710  85.890  1.00  0.00           O
ATOM   2494  N   VAL D  40      79.060 100.620  84.140  1.00  0.00           N
ATOM   2495  HN  VAL D  40      78.230 100.230  83.760  1.00  0.00           H
ATOM   2496  CA  VAL D  40      79.880 101.430  83.190  1.00  0.00           C
ATOM   2497  HA  VAL D  40      80.780 101.810  83.650  1.00  0.00           H
ATOM   2498  CB  VAL D  40      80.310 100.700  81.920  1.00  0.00           C
ATOM   2499  HB  VAL D  40      79.430 100.460  81.280  1.00  0.00           H
ATOM   2500  CG1 VAL D  40      81.240 101.610  81.090  1.00  0.00           C
ATOM   2501 HG11 VAL D  40      81.640 101.050  80.220  1.00  0.00           H
ATOM   2502 HG12 VAL D  40      80.720 102.540  80.760  1.00  0.00           H
ATOM   2503 HG13 VAL D  40      82.060 101.830  81.800  1.00  0.00           H
ATOM   2504  CG2 VAL D  40      81.120  99.460  82.270  1.00  0.00           C
ATOM   2505 HG21 VAL D  40      82.010  99.780  82.860  1.00  0.00           H
ATOM   2506 HG22 VAL D  40      80.530  98.780  82.920  1.00  0.00           H
ATOM   2507 HG23 VAL D  40      81.450  98.930  81.350  1.00  0.00           H
ATOM   2508  C   VAL D  40      79.090 102.700  82.780  1.00  0.00           C
ATOM   2509  O   VAL D  40      78.040 102.590  82.100  1.00  0.00           O
ATOM   2510  N   ILE D  41      79.540 103.930  83.130  1.00  0.00           N
ATOM   2511  HN  ILE D  41      80.310 104.080  83.750  1.00  0.00           H
ATOM   2512  CA  ILE D  41      78.670 105.090  82.880  1.00  0.00           C
ATOM   2513  HA  ILE D  41      77.700 104.790  82.530  1.00  0.00           H
ATOM   2514  CB  ILE D  41      78.500 105.990  84.100  1.00  0.00           C
ATOM   2515  HB  ILE D  41      79.500 106.400  84.330  1.00  0.00           H
ATOM   2516  CG2 ILE D  41      77.500 107.130  83.810  1.00  0.00           C
ATOM   2517 HG21 ILE D  41      76.710 106.910  83.060  1.00  0.00           H
ATOM   2518 HG22 ILE D  41      76.970 107.400  84.740  1.00  0.00           H
ATOM   2519 HG23 ILE D  41      78.050 107.990  83.370  1.00  0.00           H
ATOM   2520  CG1 ILE D  41      78.010 105.140  85.300  1.00  0.00           C
ATOM   2521 HG11 ILE D  41      78.700 104.270  85.370  1.00  0.00           H
ATOM   2522 HG12 ILE D  41      76.950 104.890  85.080  1.00  0.00           H
ATOM   2523  CD  ILE D  41      78.010 105.930  86.560  1.00  0.00           C
ATOM   2524  HD1 ILE D  41      78.130 105.290  87.470  1.00  0.00           H
ATOM   2525  HD2 ILE D  41      78.850 106.650  86.570  1.00  0.00           H
ATOM   2526  HD3 ILE D  41      77.090 106.550  86.610  1.00  0.00           H
ATOM   2527  C   ILE D  41      79.300 105.910  81.810  1.00  0.00           C
ATOM   2528  O   ILE D  41      80.300 106.590  81.920  1.00  0.00           O
ATOM   2529  N   ALA D  42      78.830 105.950  80.590  1.00  0.00           N
ATOM   2530  HN  ALA D  42      78.050 105.380  80.350  1.00  0.00           H
ATOM   2531  CA  ALA D  42      79.290 106.950  79.560  1.00  0.00           C
ATOM   2532  HA  ALA D  42      80.300 107.320  79.680  1.00  0.00           H
ATOM   2533  CB  ALA D  42      79.450 106.200  78.230  1.00  0.00           C
ATOM   2534  HB1 ALA D  42      79.700 105.130  78.400  1.00  0.00           H
ATOM   2535  HB2 ALA D  42      78.460 106.150  77.710  1.00  0.00           H
ATOM   2536  HB3 ALA D  42      80.070 106.670  77.440  1.00  0.00           H
ATOM   2537  C   ALA D  42      78.390 108.140  79.430  1.00  0.00           C
ATOM   2538  O   ALA D  42      77.280 108.070  78.820  1.00  0.00           O
ATOM   2539  N   NME D  43      78.800 109.290  79.990  1.00  0.00           N
ATOM   2540  HN  NME D  43      79.690 109.340  80.450  1.00  0.00           H
ATOM   2541  CH3 NME D  43      77.940 110.390  80.180  1.00  0.00           C
ATOM   2542 HH31 NME D  43      77.220 110.400  79.340  1.00  0.00           H
ATOM   2543 HH32 NME D  43      77.280 110.300  81.070  1.00  0.00           H
ATOM   2544 HH33 NME D  43      78.500 111.350  80.250  1.00  0.00           H
ATOM   2545  CH3 ACE E   0      83.930 130.350  73.520  1.00  0.00           C
ATOM   2546 HH31 ACE E   0      84.750 130.400  74.250  1.00  0.00           H
ATOM   2547 HH32 ACE E   0      84.270 130.810  72.560  1.00  0.00           H
ATOM   2548 HH33 ACE E   0      82.920 130.680  73.850  1.00  0.00           H
ATOM   2549  C   ACE E   0      83.830 128.960  72.980  1.00  0.00           C
ATOM   2550  O   ACE E   0      84.530 128.130  73.490  1.00  0.00           O
ATOM   2551  N   ASP E   1      82.950 128.660  72.020  1.00  0.00           N
ATOM   2552  HN  ASP E   1      82.340 129.380  71.680  1.00  0.00           H
ATOM   2553  CA  ASP E   1      82.700 127.340  71.510  1.00  0.00           C
ATOM   2554  HA  ASP E   1      81.860 127.440  70.830  1.00  0.00           H
ATOM   2555  CB  ASP E   1      83.870 126.860  70.560  1.00  0.00           C
ATOM   2556  HB1 ASP E   1      83.610 125.830  70.240  1.00  0.00           H
ATOM   2557  HB2 ASP E   1      84.840 126.790  71.090  1.00  0.00           H
ATOM   2558  CG  ASP E   1      84.190 127.760  69.360  1.00  0.00           C
ATOM   2559  OD1 ASP E   1      85.330 127.660  68.790  1.00  0.00           O
ATOM   2560  OD2 ASP E   1      83.240 128.420  68.840  1.00  0.00           O
ATOM   2561  C   ASP E   1      82.280 126.310  72.530  1.00  0.00           C
ATOM   2562  O   ASP E   1      82.480 125.100  72.380  1.00  0.00           O
ATOM   2563  N   ALA E   2      81.520 126.710  73.590  1.00  0.00           N
ATOM   2564  HN  ALA E   2      81.320 127.680  73.700  1.00  0.00           H
ATOM   2565  CA  ALA E   2      81.400 125.900  74.800  1.00  0.00           C
ATOM   2566  HA  ALA E   2      82.240 125.230  74.870  1.00  0.00           H
ATOM   2567  CB  ALA E   2      81.560 126.930  75.900  1.00  0.00           C
ATOM   2568  HB1 ALA E   2      80.690 127.630  75.890  1.00  0.00           H
ATOM   2569  HB2 ALA E   2      81.550 126.330  76.840  1.00  0.00           H
ATOM   2570  HB3 ALA E   2      82.560 127.410  75.880  1.00  0.00           H
ATOM   2571  C   ALA E   2      80.080 125.100  74.950  1.00  0.00           C
ATOM   2572  O   ALA E   2      80.000 124.320  75.980  1.00  0.00           O
ATOM   2573  N   GLU E   3      79.110 125.250  74.000  1.00  0.00           N
ATOM   2574  HN  GLU E   3      79.270 126.050  73.420  1.00  0.00           H
ATOM   2575  CA  GLU E   3      77.900 124.440  73.760  1.00  0.00           C
ATOM   2576  HA  GLU E   3      77.120 125.110  73.440  1.00  0.00           H
ATOM   2577  CB  GLU E   3      77.990 123.310  72.750  1.00  0.00           C
ATOM   2578  HB1 GLU E   3      77.030 122.810  72.520  1.00  0.00           H
ATOM   2579  HB2 GLU E   3      78.730 122.620  73.210  1.00  0.00           H
ATOM   2580  CG  GLU E   3      78.570 123.890  71.460  1.00  0.00           C
ATOM   2581  HG1 GLU E   3      79.560 124.350  71.660  1.00  0.00           H
ATOM   2582  HG2 GLU E   3      77.900 124.630  70.960  1.00  0.00           H
ATOM   2583  CD  GLU E   3      78.900 122.750  70.490  1.00  0.00           C
ATOM   2584  OE1 GLU E   3      77.990 121.960  70.110  1.00  0.00           O
ATOM   2585  OE2 GLU E   3      80.130 122.530  70.160  1.00  0.00           O
ATOM   2586  C   GLU E   3      77.220 123.930  75.000  1.00  0.00           C
ATOM   2587  O   GLU E   3      77.310 122.750  75.300  1.00  0.00           O
ATOM   2588  N   PHE E   4      76.640 124.820  75.790  1.00  0.00           N
ATOM   2589  HN  PHE E   4      76.560 125.740  75.410  1.00  0.00           H
ATOM   2590  CA  PHE E   4      76.040 124.470  77.050  1.00  0.00           C
ATOM   2591  HA  PHE E   4      76.810 124.060  77.690  1.00  0.00           H
ATOM   2592  CB  PHE E   4      75.500 125.730  77.810  1.00  0.00           C
ATOM   2593  HB1 PHE E   4      75.090 125.570  78.830  1.00  0.00           H
ATOM   2594  HB2 PHE E   4      74.640 126.030  77.170  1.00  0.00           H
ATOM   2595  CG  PHE E   4      76.490 126.950  77.700  1.00  0.00           C
ATOM   2596  CD1 PHE E   4      75.990 128.180  77.450  1.00  0.00           C
ATOM   2597  HD1 PHE E   4      74.970 128.310  77.140  1.00  0.00           H
ATOM   2598  CE1 PHE E   4      76.810 129.360  77.550  1.00  0.00           C
ATOM   2599  HE1 PHE E   4      76.400 130.350  77.460  1.00  0.00           H
ATOM   2600  CZ  PHE E   4      78.160 129.220  77.870  1.00  0.00           C
ATOM   2601  HZ  PHE E   4      78.820 130.080  77.830  1.00  0.00           H
ATOM   2602  CD2 PHE E   4      77.850 126.740  77.940  1.00  0.00           C
ATOM   2603  HD2 PHE E   4      78.260 125.780  78.220  1.00  0.00           H
ATOM   2604  CE2 PHE E   4      78.710 127.890  78.050  1.00  0.00           C
ATOM   2605  HE2 PHE E   4      79.750 127.640  78.200  1.00  0.00           H
ATOM   2606  C   PHE E   4      74.960 123.330  77.050  1.00  0.00           C
ATOM   2607  O   PHE E   4      74.030 123.320  76.200  1.00  0.00           O
ATOM   2608  N   ARG E   5      75.020 122.360  78.030  1.00  0.00           N
ATOM   2609  HN  ARG E   5      75.760 122.380  78.700  1.00  0.00           H
ATOM   2610  CA  ARG E   5      74.050 121.340  78.160  1.00  0.00           C
ATOM   2611  HA  ARG E   5      73.170 121.570  77.570  1.00  0.00           H
ATOM   2612  CB  ARG E   5      74.630 119.990  77.590  1.00  0.00           C
ATOM   2613  HB1 ARG E   5      74.080 119.070  77.860  1.00  0.00           H
ATOM   2614  HB2 ARG E   5      75.570 119.870  78.170  1.00  0.00           H
ATOM   2615  CG  ARG E   5      74.830 119.890  76.030  1.00  0.00           C
ATOM   2616  HG1 ARG E   5      75.250 118.910  75.720  1.00  0.00           H
ATOM   2617  HG2 ARG E   5      75.530 120.660  75.630  1.00  0.00           H
ATOM   2618  CD  ARG E   5      73.450 119.940  75.320  1.00  0.00           C
ATOM   2619  HD1 ARG E   5      72.810 120.740  75.740  1.00  0.00           H
ATOM   2620  HD2 ARG E   5      72.900 119.000  75.550  1.00  0.00           H
ATOM   2621  NE  ARG E   5      73.610 119.940  73.840  1.00  0.00           N
ATOM   2622  HE  ARG E   5      73.360 119.160  73.270  1.00  0.00           H
ATOM   2623  CZ  ARG E   5      73.790 121.100  73.220  1.00  0.00           C
ATOM   2624  NH1 ARG E   5      73.850 122.250  73.740  1.00  0.00           N
ATOM   2625 HH11 ARG E   5      73.750 122.350  74.730  1.00  0.00           H
ATOM   2626 HH12 ARG E   5      73.910 123.070  73.180  1.00  0.00           H
ATOM   2627  NH2 ARG E   5      73.870 120.980  71.940  1.00  0.00           N
ATOM   2628 HH21 ARG E   5      74.030 120.030  71.660  1.00  0.00           H
ATOM   2629 HH22 ARG E   5      74.200 121.760  71.410  1.00  0.00           H
ATOM   2630  C   ARG E   5      73.810 121.160  79.630  1.00  0.00           C
ATOM   2631  O   ARG E   5      74.610 121.710  80.430  1.00  0.00           O
ATOM   2632  N   HIS E   6      72.710 120.450  79.980  1.00  0.00           N
ATOM   2633  HN  HIS E   6      72.060 120.010  79.370  1.00  0.00           H
ATOM   2634  CA  HIS E   6      72.240 120.240  81.340  1.00  0.00           C
ATOM   2635  HA  HIS E   6      71.980 121.210  81.750  1.00  0.00           H
ATOM   2636  CB  HIS E   6      70.860 119.600  81.210  1.00  0.00           C
ATOM   2637  HB1 HIS E   6      71.070 118.660  80.670  1.00  0.00           H
ATOM   2638  HB2 HIS E   6      70.170 120.230  80.620  1.00  0.00           H
ATOM   2639  ND1 HIS E   6      69.910 120.430  83.360  1.00  0.00           N
ATOM   2640  CG  HIS E   6      70.200 119.380  82.590  1.00  0.00           C
ATOM   2641  CE1 HIS E   6      69.130 119.960  84.330  1.00  0.00           C
ATOM   2642  HE1 HIS E   6      68.700 120.540  85.150  1.00  0.00           H
ATOM   2643  NE2 HIS E   6      69.050 118.560  84.270  1.00  0.00           N
ATOM   2644  HE2 HIS E   6      68.570 117.950  84.910  1.00  0.00           H
ATOM   2645  CD2 HIS E   6      69.780 118.240  83.160  1.00  0.00           C
ATOM   2646  HD2 HIS E   6      69.680 117.220  82.790  1.00  0.00           H
ATOM   2647  C   HIS E   6      73.180 119.450  82.290  1.00  0.00           C
ATOM   2648  O   HIS E   6      73.920 118.540  81.950  1.00  0.00           O
ATOM   2649  N   ASP E   7      73.270 119.880  83.510  1.00  0.00           N
ATOM   2650  HN  ASP E   7      72.640 120.600  83.780  1.00  0.00           H
ATOM   2651  CA  ASP E   7      73.950 119.270  84.600  1.00  0.00           C
ATOM   2652  HA  ASP E   7      75.010 119.200  84.380  1.00  0.00           H
ATOM   2653  CB  ASP E   7      74.000 120.150  85.830  1.00  0.00           C
ATOM   2654  HB1 ASP E   7      74.590 119.740  86.670  1.00  0.00           H
ATOM   2655  HB2 ASP E   7      72.940 120.330  86.100  1.00  0.00           H
ATOM   2656  CG  ASP E   7      74.580 121.540  85.550  1.00  0.00           C
ATOM   2657  OD1 ASP E   7      74.140 122.470  86.290  1.00  0.00           O
ATOM   2658  OD2 ASP E   7      75.490 121.740  84.700  1.00  0.00           O
ATOM   2659  C   ASP E   7      73.580 117.800  84.920  1.00  0.00           C
ATOM   2660  O   ASP E   7      72.430 117.350  84.730  1.00  0.00           O
ATOM   2661  N   SER E   8      74.590 117.020  85.440  1.00  0.00           N
ATOM   2662  HN  SER E   8      75.480 117.380  85.680  1.00  0.00           H
ATOM   2663  CA  SER E   8      74.460 115.620  85.780  1.00  0.00           C
ATOM   2664  HA  SER E   8      73.590 115.550  86.420  1.00  0.00           H
ATOM   2665  CB  SER E   8      74.290 114.790  84.490  1.00  0.00           C
ATOM   2666  HB1 SER E   8      73.430 115.140  83.870  1.00  0.00           H
ATOM   2667  HB2 SER E   8      74.020 113.750  84.750  1.00  0.00           H
ATOM   2668  OG  SER E   8      75.460 114.720  83.670  1.00  0.00           O
ATOM   2669  HG1 SER E   8      76.210 114.590  84.260  1.00  0.00           H
ATOM   2670  C   SER E   8      75.560 115.060  86.600  1.00  0.00           C
ATOM   2671  O   SER E   8      76.480 114.500  86.010  1.00  0.00           O
ATOM   2672  N   GLY E   9      75.440 115.190  87.920  1.00  0.00           N
ATOM   2673  HN  GLY E   9      74.640 115.640  88.310  1.00  0.00           H
ATOM   2674  CA  GLY E   9      76.410 114.560  88.820  1.00  0.00           C
ATOM   2675  HA1 GLY E   9      77.410 114.870  88.550  1.00  0.00           H
ATOM   2676  HA2 GLY E   9      76.200 115.030  89.770  1.00  0.00           H
ATOM   2677  C   GLY E   9      76.400 113.040  88.940  1.00  0.00           C
ATOM   2678  O   GLY E   9      75.450 112.290  88.620  1.00  0.00           O
ATOM   2679  N   TYR E  10      77.500 112.500  89.530  1.00  0.00           N
ATOM   2680  HN  TYR E  10      78.170 113.110  89.940  1.00  0.00           H
ATOM   2681  CA  TYR E  10      77.600 111.040  89.880  1.00  0.00           C
ATOM   2682  HA  TYR E  10      76.740 110.460  89.590  1.00  0.00           H
ATOM   2683  CB  TYR E  10      78.760 110.270  89.190  1.00  0.00           C
ATOM   2684  HB1 TYR E  10      78.670 110.360  88.080  1.00  0.00           H
ATOM   2685  HB2 TYR E  10      78.680 109.180  89.380  1.00  0.00           H
ATOM   2686  CG  TYR E  10      80.140 110.670  89.710  1.00  0.00           C
ATOM   2687  CD1 TYR E  10      80.810 110.120  90.740  1.00  0.00           C
ATOM   2688  HD1 TYR E  10      80.340 109.390  91.380  1.00  0.00           H
ATOM   2689  CE1 TYR E  10      82.200 110.420  90.930  1.00  0.00           C
ATOM   2690  HE1 TYR E  10      82.590 109.880  91.780  1.00  0.00           H
ATOM   2691  CZ  TYR E  10      82.880 111.330  90.230  1.00  0.00           C
ATOM   2692  OH  TYR E  10      84.210 111.690  90.460  1.00  0.00           O
ATOM   2693  HH  TYR E  10      84.530 112.190  89.700  1.00  0.00           H
ATOM   2694  CD2 TYR E  10      80.830 111.460  88.870  1.00  0.00           C
ATOM   2695  HD2 TYR E  10      80.420 111.830  87.940  1.00  0.00           H
ATOM   2696  CE2 TYR E  10      82.180 111.900  89.210  1.00  0.00           C
ATOM   2697  HE2 TYR E  10      82.600 112.570  88.480  1.00  0.00           H
ATOM   2698  C   TYR E  10      77.600 110.940  91.390  1.00  0.00           C
ATOM   2699  O   TYR E  10      78.290 111.710  92.030  1.00  0.00           O
ATOM   2700  N   GLU E  11      76.870 110.020  92.040  1.00  0.00           N
ATOM   2701  HN  GLU E  11      76.280 109.440  91.470  1.00  0.00           H
ATOM   2702  CA  GLU E  11      76.950 109.690  93.440  1.00  0.00           C
ATOM   2703  HA  GLU E  11      77.850 110.020  93.950  1.00  0.00           H
ATOM   2704  CB  GLU E  11      75.790 110.270  94.340  1.00  0.00           C
ATOM   2705  HB1 GLU E  11      75.910 109.870  95.370  1.00  0.00           H
ATOM   2706  HB2 GLU E  11      74.810 109.880  93.980  1.00  0.00           H
ATOM   2707  CG  GLU E  11      75.730 111.840  94.290  1.00  0.00           C
ATOM   2708  HG1 GLU E  11      75.810 112.140  93.220  1.00  0.00           H
ATOM   2709  HG2 GLU E  11      76.650 112.230  94.770  1.00  0.00           H
ATOM   2710  CD  GLU E  11      74.480 112.350  94.880  1.00  0.00           C
ATOM   2711  OE1 GLU E  11      74.530 113.040  95.960  1.00  0.00           O
ATOM   2712  OE2 GLU E  11      73.430 112.230  94.270  1.00  0.00           O
ATOM   2713  C   GLU E  11      77.100 108.120  93.560  1.00  0.00           C
ATOM   2714  O   GLU E  11      76.410 107.430  92.810  1.00  0.00           O
ATOM   2715  N   VAL E  12      78.080 107.590  94.320  1.00  0.00           N
ATOM   2716  HN  VAL E  12      78.680 108.210  94.810  1.00  0.00           H
ATOM   2717  CA  VAL E  12      78.280 106.160  94.250  1.00  0.00           C
ATOM   2718  HA  VAL E  12      77.410 105.590  93.940  1.00  0.00           H
ATOM   2719  CB  VAL E  12      79.390 105.850  93.250  1.00  0.00           C
ATOM   2720  HB  VAL E  12      80.270 106.520  93.400  1.00  0.00           H
ATOM   2721  CG1 VAL E  12      79.800 104.370  93.310  1.00  0.00           C
ATOM   2722 HG11 VAL E  12      80.420 104.270  92.400  1.00  0.00           H
ATOM   2723 HG12 VAL E  12      80.450 104.200  94.200  1.00  0.00           H
ATOM   2724 HG13 VAL E  12      78.910 103.710  93.240  1.00  0.00           H
ATOM   2725  CG2 VAL E  12      78.990 106.140  91.770  1.00  0.00           C
ATOM   2726 HG21 VAL E  12      78.900 107.220  91.530  1.00  0.00           H
ATOM   2727 HG22 VAL E  12      79.590 105.600  91.010  1.00  0.00           H
ATOM   2728 HG23 VAL E  12      77.960 105.800  91.520  1.00  0.00           H
ATOM   2729  C   VAL E  12      78.670 105.720  95.600  1.00  0.00           C
ATOM   2730  O   VAL E  12      79.580 106.280  96.210  1.00  0.00           O
ATOM   2731  N   HIS E  13      78.140 104.680  96.190  1.00  0.00           N
ATOM   2732  HN  HIS E  13      77.440 104.260  95.610  1.00  0.00           H
ATOM   2733  CA  HIS E  13      78.170 104.390  97.610  1.00  0.00           C
ATOM   2734  HA  HIS E  13      79.020 104.850  98.100  1.00  0.00           H
ATOM   2735  CB  HIS E  13      77.020 105.090  98.450  1.00  0.00           C
ATOM   2736  HB1 HIS E  13      77.260 105.060  99.540  1.00  0.00           H
ATOM   2737  HB2 HIS E  13      76.140 104.470  98.190  1.00  0.00           H
ATOM   2738  ND1 HIS E  13      76.540 107.530  98.940  1.00  0.00           N
ATOM   2739  CG  HIS E  13      76.520 106.450  98.010  1.00  0.00           C
ATOM   2740  CE1 HIS E  13      75.670 108.430  98.350  1.00  0.00           C
ATOM   2741  HE1 HIS E  13      75.620 109.460  98.710  1.00  0.00           H
ATOM   2742  NE2 HIS E  13      75.160 107.990  97.160  1.00  0.00           N
ATOM   2743  HE2 HIS E  13      74.430 108.420  96.640  1.00  0.00           H
ATOM   2744  CD2 HIS E  13      75.700 106.690  96.940  1.00  0.00           C
ATOM   2745  HD2 HIS E  13      75.510 106.110  96.050  1.00  0.00           H
ATOM   2746  C   HIS E  13      78.070 102.900  97.900  1.00  0.00           C
ATOM   2747  O   HIS E  13      77.710 102.070  97.110  1.00  0.00           O
ATOM   2748  N   HIS E  14      78.590 102.430  99.060  1.00  0.00           N
ATOM   2749  HN  HIS E  14      78.830 103.050  99.800  1.00  0.00           H
ATOM   2750  CA  HIS E  14      78.700 100.980  99.400  1.00  0.00           C
ATOM   2751  HA  HIS E  14      79.200 101.030 100.350  1.00  0.00           H
ATOM   2752  CB  HIS E  14      77.320 100.480  99.720  1.00  0.00           C
ATOM   2753  HB1 HIS E  14      77.420  99.380  99.810  1.00  0.00           H
ATOM   2754  HB2 HIS E  14      76.580 100.890  99.000  1.00  0.00           H
ATOM   2755  ND1 HIS E  14      77.630 100.460 102.080  1.00  0.00           N
ATOM   2756  CG  HIS E  14      76.930 101.000 101.050  1.00  0.00           C
ATOM   2757  CE1 HIS E  14      77.020 100.910 103.180  1.00  0.00           C
ATOM   2758  HE1 HIS E  14      77.160 100.540 104.200  1.00  0.00           H
ATOM   2759  NE2 HIS E  14      76.050 101.790 102.900  1.00  0.00           N
ATOM   2760  HE2 HIS E  14      75.690 102.400 103.600  1.00  0.00           H
ATOM   2761  CD2 HIS E  14      75.930 101.850 101.520  1.00  0.00           C
ATOM   2762  HD2 HIS E  14      75.160 102.370 100.970  1.00  0.00           H
ATOM   2763  C   HIS E  14      79.480 100.040  98.460  1.00  0.00           C
ATOM   2764  O   HIS E  14      78.890  99.100  97.870  1.00  0.00           O
ATOM   2765  N   GLN E  15      80.880 100.250  98.310  1.00  0.00           N
ATOM   2766  HN  GLN E  15      81.350 100.980  98.800  1.00  0.00           H
ATOM   2767  CA  GLN E  15      81.660  99.310  97.600  1.00  0.00           C
ATOM   2768  HA  GLN E  15      81.040  98.810  96.870  1.00  0.00           H
ATOM   2769  CB  GLN E  15      82.710 100.050  96.740  1.00  0.00           C
ATOM   2770  HB1 GLN E  15      83.280  99.260  96.210  1.00  0.00           H
ATOM   2771  HB2 GLN E  15      83.360 100.670  97.390  1.00  0.00           H
ATOM   2772  CG  GLN E  15      82.090 101.050  95.670  1.00  0.00           C
ATOM   2773  HG1 GLN E  15      82.910 101.340  94.990  1.00  0.00           H
ATOM   2774  HG2 GLN E  15      81.720 101.980  96.160  1.00  0.00           H
ATOM   2775  CD  GLN E  15      80.990 100.370  94.850  1.00  0.00           C
ATOM   2776  OE1 GLN E  15      81.370  99.570  93.960  1.00  0.00           O
ATOM   2777  NE2 GLN E  15      79.740 100.660  95.160  1.00  0.00           N
ATOM   2778 HE21 GLN E  15      79.560 101.180  96.000  1.00  0.00           H
ATOM   2779 HE22 GLN E  15      79.060 100.590  94.440  1.00  0.00           H
ATOM   2780  C   GLN E  15      82.440  98.430  98.520  1.00  0.00           C
ATOM   2781  O   GLN E  15      83.290  98.870  99.270  1.00  0.00           O
ATOM   2782  N   LYS E  16      82.120  97.130  98.510  1.00  0.00           N
ATOM   2783  HN  LYS E  16      81.420  96.840  97.870  1.00  0.00           H
ATOM   2784  CA  LYS E  16      82.730  96.190  99.430  1.00  0.00           C
ATOM   2785  HA  LYS E  16      83.370  96.620 100.180  1.00  0.00           H
ATOM   2786  CB  LYS E  16      81.610  95.300 100.100  1.00  0.00           C
ATOM   2787  HB1 LYS E  16      82.030  94.610 100.860  1.00  0.00           H
ATOM   2788  HB2 LYS E  16      81.140  94.650  99.330  1.00  0.00           H
ATOM   2789  CG  LYS E  16      80.450  96.130 100.590  1.00  0.00           C
ATOM   2790  HG1 LYS E  16      79.690  95.570 101.170  1.00  0.00           H
ATOM   2791  HG2 LYS E  16      79.850  96.680  99.830  1.00  0.00           H
ATOM   2792  CD  LYS E  16      80.920  97.170 101.590  1.00  0.00           C
ATOM   2793  HD1 LYS E  16      81.620  96.630 102.270  1.00  0.00           H
ATOM   2794  HD2 LYS E  16      81.530  97.910 101.030  1.00  0.00           H
ATOM   2795  CE  LYS E  16      79.810  97.790 102.390  1.00  0.00           C
ATOM   2796  HE1 LYS E  16      79.330  96.940 102.930  1.00  0.00           H
ATOM   2797  HE2 LYS E  16      79.060  98.270 101.730  1.00  0.00           H
ATOM   2798  NZ  LYS E  16      80.400  98.790 103.210  1.00  0.00           N
ATOM   2799  HZ1 LYS E  16      81.180  98.340 103.740  1.00  0.00           H
ATOM   2800  HZ2 LYS E  16      80.840  99.560 102.670  1.00  0.00           H
ATOM   2801  HZ3 LYS E  16      79.780  99.160 103.950  1.00  0.00           H
ATOM   2802  C   LYS E  16      83.560  95.140  98.650  1.00  0.00           C
ATOM   2803  O   LYS E  16      83.120  94.530  97.630  1.00  0.00           O
ATOM   2804  N   LEU E  17      84.840  94.800  99.060  1.00  0.00           N
ATOM   2805  HN  LEU E  17      85.260  95.210  99.870  1.00  0.00           H
ATOM   2806  CA  LEU E  17      85.740  93.830  98.430  1.00  0.00           C
ATOM   2807  HA  LEU E  17      85.180  93.320  97.660  1.00  0.00           H
ATOM   2808  CB  LEU E  17      87.080  94.540  97.820  1.00  0.00           C
ATOM   2809  HB1 LEU E  17      87.680  94.960  98.650  1.00  0.00           H
ATOM   2810  HB2 LEU E  17      86.720  95.390  97.200  1.00  0.00           H
ATOM   2811  CG  LEU E  17      87.950  93.660  96.980  1.00  0.00           C
ATOM   2812  HG  LEU E  17      88.710  93.130  97.610  1.00  0.00           H
ATOM   2813  CD1 LEU E  17      87.230  92.760  96.040  1.00  0.00           C
ATOM   2814 HD11 LEU E  17      87.990  92.220  95.440  1.00  0.00           H
ATOM   2815 HD12 LEU E  17      86.650  91.920  96.470  1.00  0.00           H
ATOM   2816 HD13 LEU E  17      86.630  93.360  95.320  1.00  0.00           H
ATOM   2817  CD2 LEU E  17      88.790  94.740  96.170  1.00  0.00           C
ATOM   2818 HD21 LEU E  17      88.060  95.310  95.560  1.00  0.00           H
ATOM   2819 HD22 LEU E  17      89.450  95.340  96.830  1.00  0.00           H
ATOM   2820 HD23 LEU E  17      89.520  94.300  95.470  1.00  0.00           H
ATOM   2821  C   LEU E  17      86.180  92.760  99.480  1.00  0.00           C
ATOM   2822  O   LEU E  17      86.800  93.020 100.490  1.00  0.00           O
ATOM   2823  N   VAL E  18      85.900  91.490  99.150  1.00  0.00           N
ATOM   2824  HN  VAL E  18      85.260  91.270  98.420  1.00  0.00           H
ATOM   2825  CA  VAL E  18      86.410  90.440 100.060  1.00  0.00           C
ATOM   2826  HA  VAL E  18      87.030  90.760 100.880  1.00  0.00           H
ATOM   2827  CB  VAL E  18      85.150  89.600 100.570  1.00  0.00           C
ATOM   2828  HB  VAL E  18      84.560  89.300  99.680  1.00  0.00           H
ATOM   2829  CG1 VAL E  18      85.510  88.410 101.490  1.00  0.00           C
ATOM   2830 HG11 VAL E  18      84.570  87.900 101.790  1.00  0.00           H
ATOM   2831 HG12 VAL E  18      86.070  87.630 100.920  1.00  0.00           H
ATOM   2832 HG13 VAL E  18      86.110  88.670 102.390  1.00  0.00           H
ATOM   2833  CG2 VAL E  18      84.230  90.550 101.410  1.00  0.00           C
ATOM   2834 HG21 VAL E  18      83.840  91.390 100.800  1.00  0.00           H
ATOM   2835 HG22 VAL E  18      83.310  89.980 101.640  1.00  0.00           H
ATOM   2836 HG23 VAL E  18      84.790  90.890 102.300  1.00  0.00           H
ATOM   2837  C   VAL E  18      87.250  89.480  99.210  1.00  0.00           C
ATOM   2838  O   VAL E  18      86.790  89.050  98.130  1.00  0.00           O
ATOM   2839  N   PHE E  19      88.490  89.050  99.530  1.00  0.00           N
ATOM   2840  HN  PHE E  19      88.930  89.380 100.360  1.00  0.00           H
ATOM   2841  CA  PHE E  19      89.150  87.960  98.860  1.00  0.00           C
ATOM   2842  HA  PHE E  19      88.630  87.850  97.920  1.00  0.00           H
ATOM   2843  CB  PHE E  19      90.670  88.190  98.570  1.00  0.00           C
ATOM   2844  HB1 PHE E  19      91.220  87.310  98.170  1.00  0.00           H
ATOM   2845  HB2 PHE E  19      91.160  88.360  99.550  1.00  0.00           H
ATOM   2846  CG  PHE E  19      90.940  89.360  97.620  1.00  0.00           C
ATOM   2847  CD1 PHE E  19      91.180  89.150  96.240  1.00  0.00           C
ATOM   2848  HD1 PHE E  19      91.260  88.180  95.780  1.00  0.00           H
ATOM   2849  CE1 PHE E  19      91.420  90.170  95.390  1.00  0.00           C
ATOM   2850  HE1 PHE E  19      91.500  89.970  94.330  1.00  0.00           H
ATOM   2851  CZ  PHE E  19      91.400  91.540  95.790  1.00  0.00           C
ATOM   2852  HZ  PHE E  19      91.550  92.370  95.110  1.00  0.00           H
ATOM   2853  CD2 PHE E  19      90.680  90.740  97.930  1.00  0.00           C
ATOM   2854  HD2 PHE E  19      90.380  90.910  98.950  1.00  0.00           H
ATOM   2855  CE2 PHE E  19      90.950  91.770  97.070  1.00  0.00           C
ATOM   2856  HE2 PHE E  19      90.890  92.800  97.390  1.00  0.00           H
ATOM   2857  C   PHE E  19      88.940  86.760  99.710  1.00  0.00           C
ATOM   2858  O   PHE E  19      88.270  85.760  99.340  1.00  0.00           O
ATOM   2859  N   PHE E  20      89.450  86.770 100.990  1.00  0.00           N
ATOM   2860  HN  PHE E  20      89.950  87.600 101.230  1.00  0.00           H
ATOM   2861  CA  PHE E  20      89.350  85.640 101.970  1.00  0.00           C
ATOM   2862  HA  PHE E  20      89.130  84.780 101.360  1.00  0.00           H
ATOM   2863  CB  PHE E  20      90.740  85.430 102.570  1.00  0.00           C
ATOM   2864  HB1 PHE E  20      90.790  84.470 103.120  1.00  0.00           H
ATOM   2865  HB2 PHE E  20      90.960  86.310 103.210  1.00  0.00           H
ATOM   2866  CG  PHE E  20      91.830  85.250 101.480  1.00  0.00           C
ATOM   2867  CD1 PHE E  20      92.920  86.120 101.610  1.00  0.00           C
ATOM   2868  HD1 PHE E  20      93.030  86.800 102.440  1.00  0.00           H
ATOM   2869  CE1 PHE E  20      93.900  86.070 100.610  1.00  0.00           C
ATOM   2870  HE1 PHE E  20      94.770  86.720 100.590  1.00  0.00           H
ATOM   2871  CZ  PHE E  20      93.580  85.340  99.410  1.00  0.00           C
ATOM   2872  HZ  PHE E  20      94.300  85.330  98.610  1.00  0.00           H
ATOM   2873  CD2 PHE E  20      91.570  84.540 100.270  1.00  0.00           C
ATOM   2874  HD2 PHE E  20      90.660  83.960 100.320  1.00  0.00           H
ATOM   2875  CE2 PHE E  20      92.420  84.670  99.260  1.00  0.00           C
ATOM   2876  HE2 PHE E  20      92.150  84.140  98.350  1.00  0.00           H
ATOM   2877  C   PHE E  20      88.190  85.920 103.090  1.00  0.00           C
ATOM   2878  O   PHE E  20      87.970  87.120 103.370  1.00  0.00           O
ATOM   2879  N   ALA E  21      87.490  84.930 103.600  1.00  0.00           N
ATOM   2880  HN  ALA E  21      87.710  84.000 103.310  1.00  0.00           H
ATOM   2881  CA  ALA E  21      86.550  85.070 104.720  1.00  0.00           C
ATOM   2882  HA  ALA E  21      85.920  85.880 104.380  1.00  0.00           H
ATOM   2883  CB  ALA E  21      85.850  83.720 104.950  1.00  0.00           C
ATOM   2884  HB1 ALA E  21      85.260  83.450 104.040  1.00  0.00           H
ATOM   2885  HB2 ALA E  21      86.630  82.960 105.160  1.00  0.00           H
ATOM   2886  HB3 ALA E  21      85.210  83.740 105.850  1.00  0.00           H
ATOM   2887  C   ALA E  21      87.170  85.550 106.020  1.00  0.00           C
ATOM   2888  O   ALA E  21      86.540  86.410 106.670  1.00  0.00           O
ATOM   2889  N   GLU E  22      88.440  85.080 106.360  1.00  0.00           N
ATOM   2890  HN  GLU E  22      88.990  84.540 105.740  1.00  0.00           H
ATOM   2891  CA  GLU E  22      89.160  85.390 107.530  1.00  0.00           C
ATOM   2892  HA  GLU E  22      89.080  86.430 107.800  1.00  0.00           H
ATOM   2893  CB  GLU E  22      88.810  84.540 108.770  1.00  0.00           C
ATOM   2894  HB1 GLU E  22      89.640  84.300 109.470  1.00  0.00           H
ATOM   2895  HB2 GLU E  22      88.370  83.590 108.410  1.00  0.00           H
ATOM   2896  CG  GLU E  22      87.830  85.320 109.750  1.00  0.00           C
ATOM   2897  HG1 GLU E  22      87.330  84.510 110.320  1.00  0.00           H
ATOM   2898  HG2 GLU E  22      87.120  85.910 109.140  1.00  0.00           H
ATOM   2899  CD  GLU E  22      88.470  86.280 110.680  1.00  0.00           C
ATOM   2900  OE1 GLU E  22      87.950  86.560 111.780  1.00  0.00           O
ATOM   2901  OE2 GLU E  22      89.590  86.730 110.310  1.00  0.00           O
ATOM   2902  C   GLU E  22      90.640  85.230 107.070  1.00  0.00           C
ATOM   2903  O   GLU E  22      90.900  84.660 105.990  1.00  0.00           O
ATOM   2904  N   ASP E  23      91.580  85.870 107.790  1.00  0.00           N
ATOM   2905  HN  ASP E  23      91.190  86.210 108.650  1.00  0.00           H
ATOM   2906  CA  ASP E  23      93.030  85.940 107.640  1.00  0.00           C
ATOM   2907  HA  ASP E  23      93.180  86.230 106.610  1.00  0.00           H
ATOM   2908  CB  ASP E  23      93.670  86.770 108.710  1.00  0.00           C
ATOM   2909  HB1 ASP E  23      94.760  86.770 108.500  1.00  0.00           H
ATOM   2910  HB2 ASP E  23      93.470  86.370 109.730  1.00  0.00           H
ATOM   2911  CG  ASP E  23      93.150  88.240 108.650  1.00  0.00           C
ATOM   2912  OD1 ASP E  23      92.790  88.600 107.530  1.00  0.00           O
ATOM   2913  OD2 ASP E  23      93.270  88.910 109.660  1.00  0.00           O
ATOM   2914  C   ASP E  23      93.560  84.460 107.750  1.00  0.00           C
ATOM   2915  O   ASP E  23      93.400  83.780 108.710  1.00  0.00           O
ATOM   2916  N   VAL E  24      93.960  83.900 106.600  1.00  0.00           N
ATOM   2917  HN  VAL E  24      94.040  84.580 105.870  1.00  0.00           H
ATOM   2918  CA  VAL E  24      94.160  82.520 106.260  1.00  0.00           C
ATOM   2919  HA  VAL E  24      93.150  82.150 106.380  1.00  0.00           H
ATOM   2920  CB  VAL E  24      94.660  82.350 104.870  1.00  0.00           C
ATOM   2921  HB  VAL E  24      95.590  82.950 104.800  1.00  0.00           H
ATOM   2922  CG1 VAL E  24      94.940  80.890 104.660  1.00  0.00           C
ATOM   2923 HG11 VAL E  24      94.090  80.270 105.000  1.00  0.00           H
ATOM   2924 HG12 VAL E  24      94.960  80.690 103.560  1.00  0.00           H
ATOM   2925 HG13 VAL E  24      95.940  80.570 105.040  1.00  0.00           H
ATOM   2926  CG2 VAL E  24      93.580  82.870 103.880  1.00  0.00           C
ATOM   2927 HG21 VAL E  24      93.110  83.850 104.090  1.00  0.00           H
ATOM   2928 HG22 VAL E  24      93.970  83.040 102.850  1.00  0.00           H
ATOM   2929 HG23 VAL E  24      92.720  82.200 103.660  1.00  0.00           H
ATOM   2930  C   VAL E  24      95.120  81.940 107.220  1.00  0.00           C
ATOM   2931  O   VAL E  24      96.230  82.480 107.470  1.00  0.00           O
ATOM   2932  N   GLY E  25      94.770  80.800 107.820  1.00  0.00           N
ATOM   2933  HN  GLY E  25      93.950  80.250 107.690  1.00  0.00           H
ATOM   2934  CA  GLY E  25      95.660  80.080 108.830  1.00  0.00           C
ATOM   2935  HA1 GLY E  25      96.120  80.830 109.450  1.00  0.00           H
ATOM   2936  HA2 GLY E  25      95.130  79.420 109.500  1.00  0.00           H
ATOM   2937  C   GLY E  25      96.860  79.350 108.240  1.00  0.00           C
ATOM   2938  O   GLY E  25      97.200  79.580 107.090  1.00  0.00           O
ATOM   2939  N   SER E  26      97.380  78.400 108.930  1.00  0.00           N
ATOM   2940  HN  SER E  26      97.100  78.160 109.860  1.00  0.00           H
ATOM   2941  CA  SER E  26      98.550  77.590 108.510  1.00  0.00           C
ATOM   2942  HA  SER E  26      99.120  78.360 108.010  1.00  0.00           H
ATOM   2943  CB  SER E  26      99.390  76.970 109.590  1.00  0.00           C
ATOM   2944  HB1 SER E  26      98.880  76.160 110.170  1.00  0.00           H
ATOM   2945  HB2 SER E  26      99.710  77.810 110.240  1.00  0.00           H
ATOM   2946  OG  SER E  26     100.560  76.430 109.100  1.00  0.00           O
ATOM   2947  HG1 SER E  26     101.200  77.130 108.930  1.00  0.00           H
ATOM   2948  C   SER E  26      98.050  76.570 107.470  1.00  0.00           C
ATOM   2949  O   SER E  26      97.160  75.780 107.630  1.00  0.00           O
ATOM   2950  N   ASN E  27      98.790  76.650 106.350  1.00  0.00           N
ATOM   2951  HN  ASN E  27      99.660  77.140 106.330  1.00  0.00           H
ATOM   2952  CA  ASN E  27      98.440  75.870 105.200  1.00  0.00           C
ATOM   2953  HA  ASN E  27      97.970  74.940 105.500  1.00  0.00           H
ATOM   2954  CB  ASN E  27      97.430  76.500 104.250  1.00  0.00           C
ATOM   2955  HB1 ASN E  27      97.360  75.970 103.280  1.00  0.00           H
ATOM   2956  HB2 ASN E  27      97.810  77.540 104.190  1.00  0.00           H
ATOM   2957  CG  ASN E  27      96.020  76.500 104.880  1.00  0.00           C
ATOM   2958  OD1 ASN E  27      95.190  75.610 104.670  1.00  0.00           O
ATOM   2959  ND2 ASN E  27      95.660  77.520 105.670  1.00  0.00           N
ATOM   2960 HD21 ASN E  27      96.250  78.310 105.870  1.00  0.00           H
ATOM   2961 HD22 ASN E  27      94.790  77.490 106.160  1.00  0.00           H
ATOM   2962  C   ASN E  27      99.680  75.370 104.480  1.00  0.00           C
ATOM   2963  O   ASN E  27     100.610  76.110 104.140  1.00  0.00           O
ATOM   2964  N   LYS E  28      99.800  74.050 104.130  1.00  0.00           N
ATOM   2965  HN  LYS E  28      99.120  73.370 104.410  1.00  0.00           H
ATOM   2966  CA  LYS E  28     100.850  73.450 103.250  1.00  0.00           C
ATOM   2967  HA  LYS E  28     101.810  73.680 103.700  1.00  0.00           H
ATOM   2968  CB  LYS E  28     100.560  71.930 103.190  1.00  0.00           C
ATOM   2969  HB1 LYS E  28     101.430  71.530 102.620  1.00  0.00           H
ATOM   2970  HB2 LYS E  28      99.600  71.670 102.700  1.00  0.00           H
ATOM   2971  CG  LYS E  28     100.630  71.190 104.550  1.00  0.00           C
ATOM   2972  HG1 LYS E  28     100.640  70.110 104.300  1.00  0.00           H
ATOM   2973  HG2 LYS E  28      99.690  71.510 105.050  1.00  0.00           H
ATOM   2974  CD  LYS E  28     101.890  71.560 105.330  1.00  0.00           C
ATOM   2975  HD1 LYS E  28     102.700  71.410 104.590  1.00  0.00           H
ATOM   2976  HD2 LYS E  28     101.930  72.630 105.610  1.00  0.00           H
ATOM   2977  CE  LYS E  28     102.050  70.560 106.470  1.00  0.00           C
ATOM   2978  HE1 LYS E  28     102.200  69.520 106.110  1.00  0.00           H
ATOM   2979  HE2 LYS E  28     101.150  70.560 107.120  1.00  0.00           H
ATOM   2980  NZ  LYS E  28     103.140  70.890 107.260  1.00  0.00           N
ATOM   2981  HZ1 LYS E  28     103.910  71.400 106.780  1.00  0.00           H
ATOM   2982  HZ2 LYS E  28     102.770  71.580 107.950  1.00  0.00           H
ATOM   2983  HZ3 LYS E  28     103.530  70.060 107.750  1.00  0.00           H
ATOM   2984  C   LYS E  28     100.740  73.960 101.750  1.00  0.00           C
ATOM   2985  O   LYS E  28     101.760  74.110 101.080  1.00  0.00           O
ATOM   2986  N   GLY E  29      99.490  74.180 101.270  1.00  0.00           N
ATOM   2987  HN  GLY E  29      98.680  73.970 101.800  1.00  0.00           H
ATOM   2988  CA  GLY E  29      99.100  74.690  99.950  1.00  0.00           C
ATOM   2989  HA1 GLY E  29      99.740  74.100  99.300  1.00  0.00           H
ATOM   2990  HA2 GLY E  29      98.050  74.520  99.780  1.00  0.00           H
ATOM   2991  C   GLY E  29      99.450  76.120  99.670  1.00  0.00           C
ATOM   2992  O   GLY E  29     100.200  76.720 100.410  1.00  0.00           O
ATOM   2993  N   ALA E  30      98.900  76.610  98.570  1.00  0.00           N
ATOM   2994  HN  ALA E  30      98.380  75.990  97.990  1.00  0.00           H
ATOM   2995  CA  ALA E  30      99.140  78.000  98.080  1.00  0.00           C
ATOM   2996  HA  ALA E  30      99.730  78.680  98.670  1.00  0.00           H
ATOM   2997  CB  ALA E  30      99.740  78.080  96.630  1.00  0.00           C
ATOM   2998  HB1 ALA E  30     100.710  77.540  96.540  1.00  0.00           H
ATOM   2999  HB2 ALA E  30      99.060  77.500  95.960  1.00  0.00           H
ATOM   3000  HB3 ALA E  30      99.820  79.110  96.230  1.00  0.00           H
ATOM   3001  C   ALA E  30      97.870  78.700  97.940  1.00  0.00           C
ATOM   3002  O   ALA E  30      97.050  78.390  97.070  1.00  0.00           O
ATOM   3003  N   ILE E  31      97.680  79.810  98.690  1.00  0.00           N
ATOM   3004  HN  ILE E  31      98.350  80.170  99.340  1.00  0.00           H
ATOM   3005  CA  ILE E  31      96.500  80.670  98.570  1.00  0.00           C
ATOM   3006  HA  ILE E  31      95.840  80.220  97.840  1.00  0.00           H
ATOM   3007  CB  ILE E  31      95.800  80.930  99.940  1.00  0.00           C
ATOM   3008  HB  ILE E  31      96.450  81.500 100.640  1.00  0.00           H
ATOM   3009  CG2 ILE E  31      94.530  81.900  99.860  1.00  0.00           C
ATOM   3010 HG21 ILE E  31      94.210  82.170 100.890  1.00  0.00           H
ATOM   3011 HG22 ILE E  31      94.850  82.870  99.420  1.00  0.00           H
ATOM   3012 HG23 ILE E  31      93.690  81.400  99.330  1.00  0.00           H
ATOM   3013  CG1 ILE E  31      95.410  79.620 100.710  1.00  0.00           C
ATOM   3014 HG11 ILE E  31      95.170  78.980  99.830  1.00  0.00           H
ATOM   3015 HG12 ILE E  31      94.540  79.800 101.380  1.00  0.00           H
ATOM   3016  CD  ILE E  31      96.480  79.010 101.570  1.00  0.00           C
ATOM   3017  HD1 ILE E  31      96.840  79.720 102.340  1.00  0.00           H
ATOM   3018  HD2 ILE E  31      96.240  78.040 102.060  1.00  0.00           H
ATOM   3019  HD3 ILE E  31      97.420  78.970 100.970  1.00  0.00           H
ATOM   3020  C   ILE E  31      96.940  81.980  98.130  1.00  0.00           C
ATOM   3021  O   ILE E  31      97.710  82.660  98.770  1.00  0.00           O
ATOM   3022  N   ILE E  32      96.450  82.370  96.980  1.00  0.00           N
ATOM   3023  HN  ILE E  32      95.840  81.720  96.540  1.00  0.00           H
ATOM   3024  CA  ILE E  32      96.670  83.640  96.350  1.00  0.00           C
ATOM   3025  HA  ILE E  32      97.260  84.250  97.020  1.00  0.00           H
ATOM   3026  CB  ILE E  32      97.350  83.470  95.000  1.00  0.00           C
ATOM   3027  HB  ILE E  32      96.600  83.170  94.230  1.00  0.00           H
ATOM   3028  CG2 ILE E  32      98.050  84.780  94.510  1.00  0.00           C
ATOM   3029 HG21 ILE E  32      98.770  84.450  93.730  1.00  0.00           H
ATOM   3030 HG22 ILE E  32      97.370  85.520  94.050  1.00  0.00           H
ATOM   3031 HG23 ILE E  32      98.630  85.230  95.340  1.00  0.00           H
ATOM   3032  CG1 ILE E  32      98.470  82.330  95.030  1.00  0.00           C
ATOM   3033 HG11 ILE E  32      98.810  82.260  93.970  1.00  0.00           H
ATOM   3034 HG12 ILE E  32      98.040  81.340  95.280  1.00  0.00           H
ATOM   3035  CD  ILE E  32      99.640  82.760  95.900  1.00  0.00           C
ATOM   3036  HD1 ILE E  32      99.130  83.180  96.790  1.00  0.00           H
ATOM   3037  HD2 ILE E  32     100.260  81.890  96.170  1.00  0.00           H
ATOM   3038  HD3 ILE E  32     100.270  83.560  95.460  1.00  0.00           H
ATOM   3039  C   ILE E  32      95.390  84.460  96.260  1.00  0.00           C
ATOM   3040  O   ILE E  32      94.340  83.960  96.050  1.00  0.00           O
ATOM   3041  N   GLY E  33      95.540  85.830  96.360  1.00  0.00           N
ATOM   3042  HN  GLY E  33      96.440  86.270  96.380  1.00  0.00           H
ATOM   3043  CA  GLY E  33      94.390  86.670  96.060  1.00  0.00           C
ATOM   3044  HA1 GLY E  33      93.430  86.210  96.210  1.00  0.00           H
ATOM   3045  HA2 GLY E  33      94.580  87.510  96.730  1.00  0.00           H
ATOM   3046  C   GLY E  33      94.470  87.060  94.610  1.00  0.00           C
ATOM   3047  O   GLY E  33      93.620  86.690  93.840  1.00  0.00           O
ATOM   3048  N   LEU E  34      95.570  87.830  94.290  1.00  0.00           N
ATOM   3049  HN  LEU E  34      96.150  88.010  95.090  1.00  0.00           H
ATOM   3050  CA  LEU E  34      95.980  88.100  92.970  1.00  0.00           C
ATOM   3051  HA  LEU E  34      95.230  87.700  92.300  1.00  0.00           H
ATOM   3052  CB  LEU E  34      95.980  89.670  92.790  1.00  0.00           C
ATOM   3053  HB1 LEU E  34      96.820  90.130  93.350  1.00  0.00           H
ATOM   3054  HB2 LEU E  34      95.070  90.130  93.220  1.00  0.00           H
ATOM   3055  CG  LEU E  34      96.160  90.270  91.330  1.00  0.00           C
ATOM   3056  HG  LEU E  34      97.200  89.920  91.130  1.00  0.00           H
ATOM   3057  CD1 LEU E  34      95.270  89.680  90.240  1.00  0.00           C
ATOM   3058 HD11 LEU E  34      95.190  88.580  90.340  1.00  0.00           H
ATOM   3059 HD12 LEU E  34      94.280  90.190  90.250  1.00  0.00           H
ATOM   3060 HD13 LEU E  34      95.720  89.820  89.230  1.00  0.00           H
ATOM   3061  CD2 LEU E  34      96.010  91.780  91.360  1.00  0.00           C
ATOM   3062 HD21 LEU E  34      94.930  92.050  91.440  1.00  0.00           H
ATOM   3063 HD22 LEU E  34      96.530  92.160  92.260  1.00  0.00           H
ATOM   3064 HD23 LEU E  34      96.420  92.310  90.470  1.00  0.00           H
ATOM   3065  C   LEU E  34      97.270  87.510  92.480  1.00  0.00           C
ATOM   3066  O   LEU E  34      98.340  87.750  93.040  1.00  0.00           O
ATOM   3067  N   MET E  35      97.210  86.820  91.320  1.00  0.00           N
ATOM   3068  HN  MET E  35      96.330  86.690  90.870  1.00  0.00           H
ATOM   3069  CA  MET E  35      98.380  86.360  90.500  1.00  0.00           C
ATOM   3070  HA  MET E  35      99.280  86.440  91.090  1.00  0.00           H
ATOM   3071  CB  MET E  35      98.260  84.820  90.280  1.00  0.00           C
ATOM   3072  HB1 MET E  35      97.280  84.440  89.920  1.00  0.00           H
ATOM   3073  HB2 MET E  35      98.400  84.350  91.280  1.00  0.00           H
ATOM   3074  CG  MET E  35      99.270  84.180  89.290  1.00  0.00           C
ATOM   3075  HG1 MET E  35     100.300  84.580  89.450  1.00  0.00           H
ATOM   3076  HG2 MET E  35      99.010  84.600  88.290  1.00  0.00           H
ATOM   3077  SD  MET E  35      99.070  82.340  89.350  1.00  0.00           S
ATOM   3078  CE  MET E  35     100.600  82.020  88.470  1.00  0.00           C
ATOM   3079  HE1 MET E  35     100.970  80.970  88.540  1.00  0.00           H
ATOM   3080  HE2 MET E  35     100.350  82.430  87.470  1.00  0.00           H
ATOM   3081  HE3 MET E  35     101.390  82.640  88.950  1.00  0.00           H
ATOM   3082  C   MET E  35      98.520  87.070  89.150  1.00  0.00           C
ATOM   3083  O   MET E  35      97.490  87.250  88.460  1.00  0.00           O
ATOM   3084  N   VAL E  36      99.720  87.530  88.840  1.00  0.00           N
ATOM   3085  HN  VAL E  36     100.430  87.500  89.540  1.00  0.00           H
ATOM   3086  CA  VAL E  36     100.130  88.200  87.670  1.00  0.00           C
ATOM   3087  HA  VAL E  36      99.390  88.220  86.880  1.00  0.00           H
ATOM   3088  CB  VAL E  36     100.290  89.710  87.790  1.00  0.00           C
ATOM   3089  HB  VAL E  36     101.150  89.970  88.430  1.00  0.00           H
ATOM   3090  CG1 VAL E  36     100.540  90.350  86.370  1.00  0.00           C
ATOM   3091 HG11 VAL E  36     101.400  89.930  85.800  1.00  0.00           H
ATOM   3092 HG12 VAL E  36      99.580  90.210  85.830  1.00  0.00           H
ATOM   3093 HG13 VAL E  36     100.770  91.420  86.550  1.00  0.00           H
ATOM   3094  CG2 VAL E  36      99.130  90.380  88.410  1.00  0.00           C
ATOM   3095 HG21 VAL E  36      98.280  90.440  87.700  1.00  0.00           H
ATOM   3096 HG22 VAL E  36      98.820  90.090  89.440  1.00  0.00           H
ATOM   3097 HG23 VAL E  36      99.320  91.470  88.560  1.00  0.00           H
ATOM   3098  C   VAL E  36     101.420  87.620  87.210  1.00  0.00           C
ATOM   3099  O   VAL E  36     102.440  87.830  87.850  1.00  0.00           O
ATOM   3100  N   GLY E  37     101.400  86.780  86.170  1.00  0.00           N
ATOM   3101  HN  GLY E  37     100.550  86.650  85.670  1.00  0.00           H
ATOM   3102  CA  GLY E  37     102.580  86.180  85.600  1.00  0.00           C
ATOM   3103  HA1 GLY E  37     102.270  85.630  84.720  1.00  0.00           H
ATOM   3104  HA2 GLY E  37     103.280  86.920  85.260  1.00  0.00           H
ATOM   3105  C   GLY E  37     103.340  85.170  86.480  1.00  0.00           C
ATOM   3106  O   GLY E  37     102.780  84.670  87.490  1.00  0.00           O
ATOM   3107  N   GLY E  38     104.630  84.970  86.150  1.00  0.00           N
ATOM   3108  HN  GLY E  38     105.110  85.440  85.410  1.00  0.00           H
ATOM   3109  CA  GLY E  38     105.610  84.170  86.860  1.00  0.00           C
ATOM   3110  HA1 GLY E  38     106.520  84.090  86.280  1.00  0.00           H
ATOM   3111  HA2 GLY E  38     105.810  84.680  87.790  1.00  0.00           H
ATOM   3112  C   GLY E  38     105.170  82.770  87.170  1.00  0.00           C
ATOM   3113  O   GLY E  38     104.370  82.210  86.420  1.00  0.00           O
ATOM   3114  N   VAL E  39     105.740  82.130  88.200  1.00  0.00           N
ATOM   3115  HN  VAL E  39     106.400  82.610  88.760  1.00  0.00           H
ATOM   3116  CA  VAL E  39     105.510  80.770  88.520  1.00  0.00           C
ATOM   3117  HA  VAL E  39     104.780  80.320  87.870  1.00  0.00           H
ATOM   3118  CB  VAL E  39     106.860  80.060  88.330  1.00  0.00           C
ATOM   3119  HB  VAL E  39     107.630  80.520  88.990  1.00  0.00           H
ATOM   3120  CG1 VAL E  39     106.740  78.570  88.710  1.00  0.00           C
ATOM   3121 HG11 VAL E  39     107.690  78.000  88.660  1.00  0.00           H
ATOM   3122 HG12 VAL E  39     106.370  78.430  89.750  1.00  0.00           H
ATOM   3123 HG13 VAL E  39     106.080  78.020  88.020  1.00  0.00           H
ATOM   3124  CG2 VAL E  39     107.440  80.260  86.920  1.00  0.00           C
ATOM   3125 HG21 VAL E  39     106.860  79.690  86.160  1.00  0.00           H
ATOM   3126 HG22 VAL E  39     107.560  81.330  86.680  1.00  0.00           H
ATOM   3127 HG23 VAL E  39     108.470  79.840  86.960  1.00  0.00           H
ATOM   3128  C   VAL E  39     105.090  80.730  89.940  1.00  0.00           C
ATOM   3129  O   VAL E  39     105.590  81.420  90.840  1.00  0.00           O
ATOM   3130  N   VAL E  40     104.010  80.030  90.160  1.00  0.00           N
ATOM   3131  HN  VAL E  40     103.600  79.520  89.410  1.00  0.00           H
ATOM   3132  CA  VAL E  40     103.480  79.640  91.430  1.00  0.00           C
ATOM   3133  HA  VAL E  40     104.030  80.150  92.210  1.00  0.00           H
ATOM   3134  CB  VAL E  40     102.060  80.120  91.710  1.00  0.00           C
ATOM   3135  HB  VAL E  40     101.450  80.160  90.790  1.00  0.00           H
ATOM   3136  CG1 VAL E  40     101.270  79.470  92.830  1.00  0.00           C
ATOM   3137 HG11 VAL E  40     101.650  79.650  93.850  1.00  0.00           H
ATOM   3138 HG12 VAL E  40     100.240  79.880  92.760  1.00  0.00           H
ATOM   3139 HG13 VAL E  40     101.170  78.360  92.770  1.00  0.00           H
ATOM   3140  CG2 VAL E  40     102.170  81.530  92.250  1.00  0.00           C
ATOM   3141 HG21 VAL E  40     102.840  82.050  91.530  1.00  0.00           H
ATOM   3142 HG22 VAL E  40     101.210  82.080  92.260  1.00  0.00           H
ATOM   3143 HG23 VAL E  40     102.670  81.700  93.230  1.00  0.00           H
ATOM   3144  C   VAL E  40     103.660  78.130  91.630  1.00  0.00           C
ATOM   3145  O   VAL E  40     103.060  77.300  90.960  1.00  0.00           O
ATOM   3146  N   ILE E  41     104.450  77.830  92.610  1.00  0.00           N
ATOM   3147  HN  ILE E  41     104.870  78.530  93.190  1.00  0.00           H
ATOM   3148  CA  ILE E  41     104.660  76.500  93.060  1.00  0.00           C
ATOM   3149  HA  ILE E  41     104.410  75.810  92.270  1.00  0.00           H
ATOM   3150  CB  ILE E  41     106.140  76.240  93.460  1.00  0.00           C
ATOM   3151  HB  ILE E  41     106.450  76.820  94.360  1.00  0.00           H
ATOM   3152  CG2 ILE E  41     106.280  74.760  93.930  1.00  0.00           C
ATOM   3153 HG21 ILE E  41     105.570  74.480  94.730  1.00  0.00           H
ATOM   3154 HG22 ILE E  41     106.270  74.060  93.070  1.00  0.00           H
ATOM   3155 HG23 ILE E  41     107.300  74.670  94.370  1.00  0.00           H
ATOM   3156  CG1 ILE E  41     107.120  76.450  92.320  1.00  0.00           C
ATOM   3157 HG11 ILE E  41     106.680  76.640  91.330  1.00  0.00           H
ATOM   3158 HG12 ILE E  41     107.820  75.580  92.260  1.00  0.00           H
ATOM   3159  CD  ILE E  41     108.020  77.650  92.550  1.00  0.00           C
ATOM   3160  HD1 ILE E  41     108.540  77.610  93.530  1.00  0.00           H
ATOM   3161  HD2 ILE E  41     108.660  77.630  91.640  1.00  0.00           H
ATOM   3162  HD3 ILE E  41     107.420  78.580  92.480  1.00  0.00           H
ATOM   3163  C   ILE E  41     103.690  76.170  94.180  1.00  0.00           C
ATOM   3164  O   ILE E  41     103.760  76.710  95.270  1.00  0.00           O
ATOM   3165  N   ALA E  42     102.720  75.230  93.900  1.00  0.00           N
ATOM   3166  HN  ALA E  42     102.570  74.800  93.010  1.00  0.00           H
ATOM   3167  CA  ALA E  42     101.940  74.620  95.010  1.00  0.00           C
ATOM   3168  HA  ALA E  42     102.220  75.010  95.980  1.00  0.00           H
ATOM   3169  CB  ALA E  42     100.460  74.810  94.590  1.00  0.00           C
ATOM   3170  HB1 ALA E  42     100.230  75.880  94.430  1.00  0.00           H
ATOM   3171  HB2 ALA E  42     100.250  74.210  93.680  1.00  0.00           H
ATOM   3172  HB3 ALA E  42      99.850  74.430  95.440  1.00  0.00           H
ATOM   3173  C   ALA E  42     102.200  73.100  95.090  1.00  0.00           C
ATOM   3174  O   ALA E  42     102.040  72.330  94.120  1.00  0.00           O
ATOM   3175  N   NME E  43     102.640  72.600  96.280  1.00  0.00           N
ATOM   3176  HN  NME E  43     102.750  73.180  97.080  1.00  0.00           H
ATOM   3177  CH3 NME E  43     103.020  71.250  96.360  1.00  0.00           C
ATOM   3178 HH31 NME E  43     102.170  70.530  96.370  1.00  0.00           H
ATOM   3179 HH32 NME E  43     103.740  71.010  95.550  1.00  0.00           H
ATOM   3180 HH33 NME E  43     103.520  71.130  97.350  1.00  0.00           H
ATOM   3181  CH3 ACE F   0     115.580  43.240  93.870  1.00  0.00           C
ATOM   3182 HH31 ACE F   0     114.880  43.480  94.700  1.00  0.00           H
ATOM   3183 HH32 ACE F   0     115.650  42.130  93.810  1.00  0.00           H
ATOM   3184 HH33 ACE F   0     116.560  43.720  94.100  1.00  0.00           H
ATOM   3185  C   ACE F   0     115.100  43.880  92.640  1.00  0.00           C
ATOM   3186  O   ACE F   0     115.500  43.610  91.520  1.00  0.00           O
ATOM   3187  N   ASP F   1     114.110  44.730  92.780  1.00  0.00           N
ATOM   3188  HN  ASP F   1     113.720  44.990  93.660  1.00  0.00           H
ATOM   3189  CA  ASP F   1     113.550  45.380  91.610  1.00  0.00           C
ATOM   3190  HA  ASP F   1     113.840  44.970  90.660  1.00  0.00           H
ATOM   3191  CB  ASP F   1     112.060  45.770  91.760  1.00  0.00           C
ATOM   3192  HB1 ASP F   1     111.840  46.340  90.830  1.00  0.00           H
ATOM   3193  HB2 ASP F   1     111.900  46.370  92.680  1.00  0.00           H
ATOM   3194  CG  ASP F   1     111.210  44.570  91.930  1.00  0.00           C
ATOM   3195  OD1 ASP F   1     111.510  43.480  91.370  1.00  0.00           O
ATOM   3196  OD2 ASP F   1     110.090  44.700  92.530  1.00  0.00           O
ATOM   3197  C   ASP F   1     114.370  46.680  91.560  1.00  0.00           C
ATOM   3198  O   ASP F   1     114.530  47.340  92.600  1.00  0.00           O
ATOM   3199  N   ALA F   2     114.870  47.130  90.420  1.00  0.00           N
ATOM   3200  HN  ALA F   2     114.770  46.520  89.640  1.00  0.00           H
ATOM   3201  CA  ALA F   2     115.490  48.430  90.240  1.00  0.00           C
ATOM   3202  HA  ALA F   2     116.340  48.480  90.900  1.00  0.00           H
ATOM   3203  CB  ALA F   2     116.030  48.610  88.830  1.00  0.00           C
ATOM   3204  HB1 ALA F   2     116.790  47.840  88.600  1.00  0.00           H
ATOM   3205  HB2 ALA F   2     115.230  48.620  88.050  1.00  0.00           H
ATOM   3206  HB3 ALA F   2     116.470  49.630  88.820  1.00  0.00           H
ATOM   3207  C   ALA F   2     114.560  49.540  90.600  1.00  0.00           C
ATOM   3208  O   ALA F   2     113.320  49.340  90.490  1.00  0.00           O
ATOM   3209  N   GLU F   3     115.160  50.690  91.020  1.00  0.00           N
ATOM   3210  HN  GLU F   3     116.130  50.860  90.850  1.00  0.00           H
ATOM   3211  CA  GLU F   3     114.550  51.780  91.690  1.00  0.00           C
ATOM   3212  HA  GLU F   3     113.680  51.440  92.240  1.00  0.00           H
ATOM   3213  CB  GLU F   3     115.650  52.470  92.520  1.00  0.00           C
ATOM   3214  HB1 GLU F   3     115.280  53.330  93.110  1.00  0.00           H
ATOM   3215  HB2 GLU F   3     116.380  52.900  91.800  1.00  0.00           H
ATOM   3216  CG  GLU F   3     116.390  51.530  93.480  1.00  0.00           C
ATOM   3217  HG1 GLU F   3     117.120  50.960  92.860  1.00  0.00           H
ATOM   3218  HG2 GLU F   3     115.760  50.710  93.880  1.00  0.00           H
ATOM   3219  CD  GLU F   3     117.130  52.040  94.710  1.00  0.00           C
ATOM   3220  OE1 GLU F   3     116.920  51.640  95.870  1.00  0.00           O
ATOM   3221  OE2 GLU F   3     117.950  52.980  94.510  1.00  0.00           O
ATOM   3222  C   GLU F   3     114.030  52.780  90.650  1.00  0.00           C
ATOM   3223  O   GLU F   3     114.570  52.830  89.570  1.00  0.00           O
ATOM   3224  N   PHE F   4     112.870  53.370  90.960  1.00  0.00           N
ATOM   3225  HN  PHE F   4     112.450  53.330  91.860  1.00  0.00           H
ATOM   3226  CA  PHE F   4     112.150  54.330  90.150  1.00  0.00           C
ATOM   3227  HA  PHE F   4     112.670  54.410  89.210  1.00  0.00           H
ATOM   3228  CB  PHE F   4     110.720  53.910  89.810  1.00  0.00           C
ATOM   3229  HB1 PHE F   4     110.670  52.970  89.220  1.00  0.00           H
ATOM   3230  HB2 PHE F   4     110.290  54.730  89.190  1.00  0.00           H
ATOM   3231  CG  PHE F   4     109.980  53.730  91.110  1.00  0.00           C
ATOM   3232  CD1 PHE F   4     109.440  54.820  91.860  1.00  0.00           C
ATOM   3233  HD1 PHE F   4     109.460  55.840  91.490  1.00  0.00           H
ATOM   3234  CE1 PHE F   4     108.680  54.620  93.030  1.00  0.00           C
ATOM   3235  HE1 PHE F   4     108.190  55.450  93.510  1.00  0.00           H
ATOM   3236  CZ  PHE F   4     108.590  53.300  93.560  1.00  0.00           C
ATOM   3237  HZ  PHE F   4     108.020  53.140  94.450  1.00  0.00           H
ATOM   3238  CD2 PHE F   4     109.780  52.440  91.660  1.00  0.00           C
ATOM   3239  HD2 PHE F   4     110.270  51.580  91.240  1.00  0.00           H
ATOM   3240  CE2 PHE F   4     109.140  52.270  92.910  1.00  0.00           C
ATOM   3241  HE2 PHE F   4     108.900  51.290  93.290  1.00  0.00           H
ATOM   3242  C   PHE F   4     112.410  55.690  90.720  1.00  0.00           C
ATOM   3243  O   PHE F   4     112.450  55.870  91.950  1.00  0.00           O
ATOM   3244  N   ARG F   5     112.520  56.660  89.790  1.00  0.00           N
ATOM   3245  HN  ARG F   5     112.500  56.430  88.820  1.00  0.00           H
ATOM   3246  CA  ARG F   5     112.670  58.100  90.050  1.00  0.00           C
ATOM   3247  HA  ARG F   5     112.580  58.290  91.100  1.00  0.00           H
ATOM   3248  CB  ARG F   5     114.030  58.630  89.670  1.00  0.00           C
ATOM   3249  HB1 ARG F   5     114.100  59.710  89.910  1.00  0.00           H
ATOM   3250  HB2 ARG F   5     114.170  58.430  88.580  1.00  0.00           H
ATOM   3251  CG  ARG F   5     115.120  57.830  90.300  1.00  0.00           C
ATOM   3252  HG1 ARG F   5     115.060  56.770  89.990  1.00  0.00           H
ATOM   3253  HG2 ARG F   5     115.030  57.780  91.410  1.00  0.00           H
ATOM   3254  CD  ARG F   5     116.550  58.330  89.860  1.00  0.00           C
ATOM   3255  HD1 ARG F   5     116.600  58.220  88.760  1.00  0.00           H
ATOM   3256  HD2 ARG F   5     117.250  57.750  90.500  1.00  0.00           H
ATOM   3257  NE  ARG F   5     116.770  59.760  90.200  1.00  0.00           N
ATOM   3258  HE  ARG F   5     116.040  60.250  90.680  1.00  0.00           H
ATOM   3259  CZ  ARG F   5     117.770  60.370  89.680  1.00  0.00           C
ATOM   3260  NH1 ARG F   5     118.900  59.930  89.200  1.00  0.00           N
ATOM   3261 HH11 ARG F   5     118.970  58.930  89.100  1.00  0.00           H
ATOM   3262 HH12 ARG F   5     119.580  60.630  88.990  1.00  0.00           H
ATOM   3263  NH2 ARG F   5     117.650  61.690  89.650  1.00  0.00           N
ATOM   3264 HH21 ARG F   5     116.790  62.150  89.840  1.00  0.00           H
ATOM   3265 HH22 ARG F   5     118.460  62.150  89.290  1.00  0.00           H
ATOM   3266  C   ARG F   5     111.520  58.830  89.280  1.00  0.00           C
ATOM   3267  O   ARG F   5     111.140  58.420  88.230  1.00  0.00           O
ATOM   3268  N   HIS F   6     111.130  60.020  89.780  1.00  0.00           N
ATOM   3269  HN  HIS F   6     111.570  60.260  90.640  1.00  0.00           H
ATOM   3270  CA  HIS F   6     110.070  60.750  89.160  1.00  0.00           C
ATOM   3271  HA  HIS F   6     109.950  60.530  88.110  1.00  0.00           H
ATOM   3272  CB  HIS F   6     108.860  60.650  90.020  1.00  0.00           C
ATOM   3273  HB1 HIS F   6     108.340  61.620  90.120  1.00  0.00           H
ATOM   3274  HB2 HIS F   6     109.240  60.470  91.050  1.00  0.00           H
ATOM   3275  ND1 HIS F   6     107.270  59.540  88.580  1.00  0.00           N
ATOM   3276  CG  HIS F   6     107.980  59.440  89.750  1.00  0.00           C
ATOM   3277  CE1 HIS F   6     106.710  58.370  88.520  1.00  0.00           C
ATOM   3278  HE1 HIS F   6     106.130  57.840  87.770  1.00  0.00           H
ATOM   3279  NE2 HIS F   6     107.000  57.570  89.570  1.00  0.00           N
ATOM   3280  HE2 HIS F   6     106.690  56.620  89.690  1.00  0.00           H
ATOM   3281  CD2 HIS F   6     107.820  58.250  90.350  1.00  0.00           C
ATOM   3282  HD2 HIS F   6     108.230  57.960  91.310  1.00  0.00           H
ATOM   3283  C   HIS F   6     110.540  62.160  89.130  1.00  0.00           C
ATOM   3284  O   HIS F   6     110.910  62.750  90.160  1.00  0.00           O
ATOM   3285  N   ASP F   7     110.570  62.770  87.940  1.00  0.00           N
ATOM   3286  HN  ASP F   7     110.310  62.340  87.070  1.00  0.00           H
ATOM   3287  CA  ASP F   7     111.010  64.090  87.760  1.00  0.00           C
ATOM   3288  HA  ASP F   7     111.420  64.510  88.660  1.00  0.00           H
ATOM   3289  CB  ASP F   7     112.130  64.070  86.700  1.00  0.00           C
ATOM   3290  HB1 ASP F   7     112.380  65.130  86.480  1.00  0.00           H
ATOM   3291  HB2 ASP F   7     111.870  63.630  85.720  1.00  0.00           H
ATOM   3292  CG  ASP F   7     113.400  63.450  87.300  1.00  0.00           C
ATOM   3293  OD1 ASP F   7     113.830  63.820  88.440  1.00  0.00           O
ATOM   3294  OD2 ASP F   7     113.940  62.570  86.600  1.00  0.00           O
ATOM   3295  C   ASP F   7     109.860  64.970  87.280  1.00  0.00           C
ATOM   3296  O   ASP F   7     109.230  64.620  86.270  1.00  0.00           O
ATOM   3297  N   SER F   8     109.560  66.060  87.970  1.00  0.00           N
ATOM   3298  HN  SER F   8     110.000  66.220  88.850  1.00  0.00           H
ATOM   3299  CA  SER F   8     108.450  66.930  87.650  1.00  0.00           C
ATOM   3300  HA  SER F   8     108.180  66.680  86.640  1.00  0.00           H
ATOM   3301  CB  SER F   8     107.180  66.590  88.450  1.00  0.00           C
ATOM   3302  HB1 SER F   8     106.970  65.500  88.390  1.00  0.00           H
ATOM   3303  HB2 SER F   8     106.290  67.100  88.020  1.00  0.00           H
ATOM   3304  OG  SER F   8     107.300  66.970  89.790  1.00  0.00           O
ATOM   3305  HG1 SER F   8     108.140  66.600  90.100  1.00  0.00           H
ATOM   3306  C   SER F   8     108.850  68.390  87.750  1.00  0.00           C
ATOM   3307  O   SER F   8     108.140  69.230  88.350  1.00  0.00           O
ATOM   3308  N   GLY F   9     110.060  68.730  87.170  1.00  0.00           N
ATOM   3309  HN  GLY F   9     110.590  67.990  86.770  1.00  0.00           H
ATOM   3310  CA  GLY F   9     110.610  70.040  86.960  1.00  0.00           C
ATOM   3311  HA1 GLY F   9     110.590  70.570  87.910  1.00  0.00           H
ATOM   3312  HA2 GLY F   9     111.590  69.870  86.540  1.00  0.00           H
ATOM   3313  C   GLY F   9     109.880  70.900  85.880  1.00  0.00           C
ATOM   3314  O   GLY F   9     109.050  70.430  85.100  1.00  0.00           O
ATOM   3315  N   TYR F  10     110.120  72.210  85.840  1.00  0.00           N
ATOM   3316  HN  TYR F  10     110.870  72.670  86.310  1.00  0.00           H
ATOM   3317  CA  TYR F  10     109.350  73.080  84.970  1.00  0.00           C
ATOM   3318  HA  TYR F  10     108.920  72.480  84.180  1.00  0.00           H
ATOM   3319  CB  TYR F  10     108.270  73.890  85.720  1.00  0.00           C
ATOM   3320  HB1 TYR F  10     107.250  73.460  85.790  1.00  0.00           H
ATOM   3321  HB2 TYR F  10     108.000  74.780  85.120  1.00  0.00           H
ATOM   3322  CG  TYR F  10     108.670  74.260  87.120  1.00  0.00           C
ATOM   3323  CD1 TYR F  10     109.030  75.580  87.390  1.00  0.00           C
ATOM   3324  HD1 TYR F  10     109.080  76.420  86.710  1.00  0.00           H
ATOM   3325  CE1 TYR F  10     109.560  75.960  88.620  1.00  0.00           C
ATOM   3326  HE1 TYR F  10     109.910  76.960  88.840  1.00  0.00           H
ATOM   3327  CZ  TYR F  10     109.450  75.060  89.670  1.00  0.00           C
ATOM   3328  OH  TYR F  10     110.020  75.400  90.950  1.00  0.00           O
ATOM   3329  HH  TYR F  10     109.630  74.800  91.590  1.00  0.00           H
ATOM   3330  CD2 TYR F  10     108.590  73.380  88.230  1.00  0.00           C
ATOM   3331  HD2 TYR F  10     108.280  72.360  88.040  1.00  0.00           H
ATOM   3332  CE2 TYR F  10     108.930  73.770  89.520  1.00  0.00           C
ATOM   3333  HE2 TYR F  10     108.830  73.100  90.360  1.00  0.00           H
ATOM   3334  C   TYR F  10     110.330  74.140  84.350  1.00  0.00           C
ATOM   3335  O   TYR F  10     111.180  74.780  85.010  1.00  0.00           O
ATOM   3336  N   GLU F  11     110.120  74.430  83.020  1.00  0.00           N
ATOM   3337  HN  GLU F  11     109.450  74.020  82.400  1.00  0.00           H
ATOM   3338  CA  GLU F  11     110.840  75.430  82.220  1.00  0.00           C
ATOM   3339  HA  GLU F  11     111.370  76.050  82.920  1.00  0.00           H
ATOM   3340  CB  GLU F  11     111.800  74.750  81.220  1.00  0.00           C
ATOM   3341  HB1 GLU F  11     112.060  75.430  80.380  1.00  0.00           H
ATOM   3342  HB2 GLU F  11     111.300  73.880  80.730  1.00  0.00           H
ATOM   3343  CG  GLU F  11     113.070  74.240  81.980  1.00  0.00           C
ATOM   3344  HG1 GLU F  11     112.850  73.350  82.610  1.00  0.00           H
ATOM   3345  HG2 GLU F  11     113.420  74.990  82.710  1.00  0.00           H
ATOM   3346  CD  GLU F  11     114.240  73.950  81.050  1.00  0.00           C
ATOM   3347  OE1 GLU F  11     114.800  72.850  81.130  1.00  0.00           O
ATOM   3348  OE2 GLU F  11     114.700  74.750  80.220  1.00  0.00           O
ATOM   3349  C   GLU F  11     110.000  76.320  81.460  1.00  0.00           C
ATOM   3350  O   GLU F  11     109.280  76.030  80.510  1.00  0.00           O
ATOM   3351  N   VAL F  12     110.120  77.570  81.870  1.00  0.00           N
ATOM   3352  HN  VAL F  12     110.730  77.790  82.630  1.00  0.00           H
ATOM   3353  CA  VAL F  12     109.440  78.770  81.350  1.00  0.00           C
ATOM   3354  HA  VAL F  12     108.470  78.540  80.940  1.00  0.00           H
ATOM   3355  CB  VAL F  12     109.220  79.920  82.370  1.00  0.00           C
ATOM   3356  HB  VAL F  12     110.190  80.470  82.460  1.00  0.00           H
ATOM   3357  CG1 VAL F  12     108.210  80.950  82.000  1.00  0.00           C
ATOM   3358 HG11 VAL F  12     107.160  80.590  82.000  1.00  0.00           H
ATOM   3359 HG12 VAL F  12     108.340  81.750  82.760  1.00  0.00           H
ATOM   3360 HG13 VAL F  12     108.460  81.460  81.050  1.00  0.00           H
ATOM   3361  CG2 VAL F  12     108.900  79.310  83.750  1.00  0.00           C
ATOM   3362 HG21 VAL F  12     108.050  78.600  83.670  1.00  0.00           H
ATOM   3363 HG22 VAL F  12     109.830  78.840  84.150  1.00  0.00           H
ATOM   3364 HG23 VAL F  12     108.580  80.070  84.490  1.00  0.00           H
ATOM   3365  C   VAL F  12     110.150  79.330  80.230  1.00  0.00           C
ATOM   3366  O   VAL F  12     111.190  79.970  80.390  1.00  0.00           O
ATOM   3367  N   HIS F  13     109.560  79.270  78.960  1.00  0.00           N
ATOM   3368  HN  HIS F  13     108.810  78.660  78.740  1.00  0.00           H
ATOM   3369  CA  HIS F  13     110.200  80.060  77.810  1.00  0.00           C
ATOM   3370  HA  HIS F  13     111.210  80.400  77.960  1.00  0.00           H
ATOM   3371  CB  HIS F  13     110.380  79.100  76.620  1.00  0.00           C
ATOM   3372  HB1 HIS F  13     110.870  79.630  75.770  1.00  0.00           H
ATOM   3373  HB2 HIS F  13     109.450  78.600  76.290  1.00  0.00           H
ATOM   3374  ND1 HIS F  13     112.730  78.360  77.110  1.00  0.00           N
ATOM   3375  CG  HIS F  13     111.350  78.080  77.060  1.00  0.00           C
ATOM   3376  CE1 HIS F  13     113.280  77.140  77.300  1.00  0.00           C
ATOM   3377  HE1 HIS F  13     114.320  76.920  77.520  1.00  0.00           H
ATOM   3378  NE2 HIS F  13     112.370  76.150  77.500  1.00  0.00           N
ATOM   3379  HE2 HIS F  13     112.610  75.180  77.520  1.00  0.00           H
ATOM   3380  CD2 HIS F  13     111.130  76.740  77.370  1.00  0.00           C
ATOM   3381  HD2 HIS F  13     110.200  76.170  77.320  1.00  0.00           H
ATOM   3382  C   HIS F  13     109.310  81.180  77.230  1.00  0.00           C
ATOM   3383  O   HIS F  13     108.180  80.850  76.850  1.00  0.00           O
ATOM   3384  N   HIS F  14     109.770  82.430  77.200  1.00  0.00           N
ATOM   3385  HN  HIS F  14     110.680  82.600  77.570  1.00  0.00           H
ATOM   3386  CA  HIS F  14     109.130  83.610  76.490  1.00  0.00           C
ATOM   3387  HA  HIS F  14     109.690  84.450  76.860  1.00  0.00           H
ATOM   3388  CB  HIS F  14     109.570  83.520  75.020  1.00  0.00           C
ATOM   3389  HB1 HIS F  14     109.300  84.470  74.510  1.00  0.00           H
ATOM   3390  HB2 HIS F  14     108.970  82.740  74.510  1.00  0.00           H
ATOM   3391  ND1 HIS F  14     111.980  84.040  75.470  1.00  0.00           N
ATOM   3392  CG  HIS F  14     111.060  83.290  74.820  1.00  0.00           C
ATOM   3393  CE1 HIS F  14     113.180  83.620  75.040  1.00  0.00           C
ATOM   3394  HE1 HIS F  14     114.140  83.900  75.490  1.00  0.00           H
ATOM   3395  NE2 HIS F  14     113.040  82.610  74.160  1.00  0.00           N
ATOM   3396  HE2 HIS F  14     113.750  82.080  73.710  1.00  0.00           H
ATOM   3397  CD2 HIS F  14     111.690  82.400  74.010  1.00  0.00           C
ATOM   3398  HD2 HIS F  14     111.300  81.570  73.440  1.00  0.00           H
ATOM   3399  C   HIS F  14     107.600  83.840  76.670  1.00  0.00           C
ATOM   3400  O   HIS F  14     106.880  84.180  75.700  1.00  0.00           O
ATOM   3401  N   GLN F  15     107.080  83.800  77.930  1.00  0.00           N
ATOM   3402  HN  GLN F  15     107.710  84.070  78.650  1.00  0.00           H
ATOM   3403  CA  GLN F  15     105.710  84.320  78.170  1.00  0.00           C
ATOM   3404  HA  GLN F  15     105.090  84.190  77.300  1.00  0.00           H
ATOM   3405  CB  GLN F  15     104.910  83.700  79.380  1.00  0.00           C
ATOM   3406  HB1 GLN F  15     104.620  82.680  79.040  1.00  0.00           H
ATOM   3407  HB2 GLN F  15     104.050  84.370  79.580  1.00  0.00           H
ATOM   3408  CG  GLN F  15     105.700  83.420  80.710  1.00  0.00           C
ATOM   3409  HG1 GLN F  15     106.060  84.370  81.180  1.00  0.00           H
ATOM   3410  HG2 GLN F  15     106.690  82.920  80.580  1.00  0.00           H
ATOM   3411  CD  GLN F  15     104.930  82.590  81.750  1.00  0.00           C
ATOM   3412  OE1 GLN F  15     103.930  81.900  81.490  1.00  0.00           O
ATOM   3413  NE2 GLN F  15     105.330  82.740  83.030  1.00  0.00           N
ATOM   3414 HE21 GLN F  15     106.020  83.380  83.370  1.00  0.00           H
ATOM   3415 HE22 GLN F  15     104.780  82.310  83.740  1.00  0.00           H
ATOM   3416  C   GLN F  15     105.670  85.740  78.300  1.00  0.00           C
ATOM   3417  O   GLN F  15     106.480  86.440  78.910  1.00  0.00           O
ATOM   3418  N   LYS F  16     104.660  86.330  77.540  1.00  0.00           N
ATOM   3419  HN  LYS F  16     103.970  85.890  76.970  1.00  0.00           H
ATOM   3420  CA  LYS F  16     104.570  87.780  77.570  1.00  0.00           C
ATOM   3421  HA  LYS F  16     105.320  88.250  78.190  1.00  0.00           H
ATOM   3422  CB  LYS F  16     104.980  88.360  76.190  1.00  0.00           C
ATOM   3423  HB1 LYS F  16     104.220  87.900  75.520  1.00  0.00           H
ATOM   3424  HB2 LYS F  16     105.960  87.920  75.900  1.00  0.00           H
ATOM   3425  CG  LYS F  16     105.080  89.840  76.140  1.00  0.00           C
ATOM   3426  HG1 LYS F  16     105.790  89.990  76.980  1.00  0.00           H
ATOM   3427  HG2 LYS F  16     104.150  90.360  76.430  1.00  0.00           H
ATOM   3428  CD  LYS F  16     105.760  90.400  74.890  1.00  0.00           C
ATOM   3429  HD1 LYS F  16     106.080  91.440  75.110  1.00  0.00           H
ATOM   3430  HD2 LYS F  16     106.680  89.860  74.570  1.00  0.00           H
ATOM   3431  CE  LYS F  16     104.770  90.550  73.690  1.00  0.00           C
ATOM   3432  HE1 LYS F  16     103.910  91.180  74.010  1.00  0.00           H
ATOM   3433  HE2 LYS F  16     104.450  89.560  73.290  1.00  0.00           H
ATOM   3434  NZ  LYS F  16     105.420  91.210  72.600  1.00  0.00           N
ATOM   3435  HZ1 LYS F  16     104.900  91.380  71.710  1.00  0.00           H
ATOM   3436  HZ2 LYS F  16     105.810  92.150  72.810  1.00  0.00           H
ATOM   3437  HZ3 LYS F  16     106.140  90.510  72.340  1.00  0.00           H
ATOM   3438  C   LYS F  16     103.170  88.280  77.790  1.00  0.00           C
ATOM   3439  O   LYS F  16     102.270  87.720  77.120  1.00  0.00           O
ATOM   3440  N   LEU F  17     102.970  89.040  78.830  1.00  0.00           N
ATOM   3441  HN  LEU F  17     103.820  89.370  79.220  1.00  0.00           H
ATOM   3442  CA  LEU F  17     101.680  89.460  79.340  1.00  0.00           C
ATOM   3443  HA  LEU F  17     100.950  89.170  78.590  1.00  0.00           H
ATOM   3444  CB  LEU F  17     101.430  88.960  80.760  1.00  0.00           C
ATOM   3445  HB1 LEU F  17     102.320  89.120  81.410  1.00  0.00           H
ATOM   3446  HB2 LEU F  17     101.130  87.890  80.720  1.00  0.00           H
ATOM   3447  CG  LEU F  17     100.310  89.710  81.450  1.00  0.00           C
ATOM   3448  HG  LEU F  17     100.640  90.760  81.650  1.00  0.00           H
ATOM   3449  CD1 LEU F  17      99.040  89.790  80.740  1.00  0.00           C
ATOM   3450 HD11 LEU F  17      98.710  88.740  80.580  1.00  0.00           H
ATOM   3451 HD12 LEU F  17      98.320  90.350  81.370  1.00  0.00           H
ATOM   3452 HD13 LEU F  17      99.000  90.340  79.770  1.00  0.00           H
ATOM   3453  CD2 LEU F  17     100.080  89.130  82.920  1.00  0.00           C
ATOM   3454 HD21 LEU F  17     101.010  89.180  83.530  1.00  0.00           H
ATOM   3455 HD22 LEU F  17      99.330  89.760  83.440  1.00  0.00           H
ATOM   3456 HD23 LEU F  17      99.740  88.070  82.870  1.00  0.00           H
ATOM   3457  C   LEU F  17     101.790  91.000  79.280  1.00  0.00           C
ATOM   3458  O   LEU F  17     102.690  91.490  79.960  1.00  0.00           O
ATOM   3459  N   VAL F  18     100.970  91.670  78.470  1.00  0.00           N
ATOM   3460  HN  VAL F  18     100.160  91.170  78.180  1.00  0.00           H
ATOM   3461  CA  VAL F  18     101.040  93.060  78.200  1.00  0.00           C
ATOM   3462  HA  VAL F  18     101.680  93.590  78.890  1.00  0.00           H
ATOM   3463  CB  VAL F  18     101.400  93.400  76.670  1.00  0.00           C
ATOM   3464  HB  VAL F  18     100.580  93.000  76.040  1.00  0.00           H
ATOM   3465  CG1 VAL F  18     101.690  94.970  76.550  1.00  0.00           C
ATOM   3466 HG11 VAL F  18     102.570  95.150  77.210  1.00  0.00           H
ATOM   3467 HG12 VAL F  18     102.090  95.140  75.520  1.00  0.00           H
ATOM   3468 HG13 VAL F  18     100.820  95.560  76.890  1.00  0.00           H
ATOM   3469  CG2 VAL F  18     102.650  92.640  76.220  1.00  0.00           C
ATOM   3470 HG21 VAL F  18     103.570  92.770  76.830  1.00  0.00           H
ATOM   3471 HG22 VAL F  18     102.430  91.560  76.110  1.00  0.00           H
ATOM   3472 HG23 VAL F  18     102.840  92.990  75.180  1.00  0.00           H
ATOM   3473  C   VAL F  18      99.660  93.670  78.450  1.00  0.00           C
ATOM   3474  O   VAL F  18      98.640  93.250  77.900  1.00  0.00           O
ATOM   3475  N   PHE F  19      99.620  94.650  79.430  1.00  0.00           N
ATOM   3476  HN  PHE F  19     100.500  94.810  79.870  1.00  0.00           H
ATOM   3477  CA  PHE F  19      98.490  95.480  79.710  1.00  0.00           C
ATOM   3478  HA  PHE F  19      97.640  94.860  79.520  1.00  0.00           H
ATOM   3479  CB  PHE F  19      98.470  95.930  81.210  1.00  0.00           C
ATOM   3480  HB1 PHE F  19      97.610  96.580  81.500  1.00  0.00           H
ATOM   3481  HB2 PHE F  19      99.420  96.470  81.420  1.00  0.00           H
ATOM   3482  CG  PHE F  19      98.300  94.690  82.020  1.00  0.00           C
ATOM   3483  CD1 PHE F  19      97.000  94.180  82.260  1.00  0.00           C
ATOM   3484  HD1 PHE F  19      96.350  94.680  81.570  1.00  0.00           H
ATOM   3485  CE1 PHE F  19      96.800  93.120  83.080  1.00  0.00           C
ATOM   3486  HE1 PHE F  19      95.820  92.820  83.410  1.00  0.00           H
ATOM   3487  CZ  PHE F  19      97.880  92.430  83.610  1.00  0.00           C
ATOM   3488  HZ  PHE F  19      97.670  91.560  84.220  1.00  0.00           H
ATOM   3489  CD2 PHE F  19      99.390  94.170  82.760  1.00  0.00           C
ATOM   3490  HD2 PHE F  19     100.370  94.640  82.710  1.00  0.00           H
ATOM   3491  CE2 PHE F  19      99.200  92.960  83.430  1.00  0.00           C
ATOM   3492  HE2 PHE F  19     100.050  92.360  83.720  1.00  0.00           H
ATOM   3493  C   PHE F  19      98.460  96.680  78.750  1.00  0.00           C
ATOM   3494  O   PHE F  19      97.710  96.700  77.790  1.00  0.00           O
ATOM   3495  N   PHE F  20      99.400  97.610  78.890  1.00  0.00           N
ATOM   3496  HN  PHE F  20     100.020  97.620  79.670  1.00  0.00           H
ATOM   3497  CA  PHE F  20      99.640  98.650  77.860  1.00  0.00           C
ATOM   3498  HA  PHE F  20      99.210  98.220  76.960  1.00  0.00           H
ATOM   3499  CB  PHE F  20      99.210 100.120  78.180  1.00  0.00           C
ATOM   3500  HB1 PHE F  20      99.500 100.770  77.320  1.00  0.00           H
ATOM   3501  HB2 PHE F  20      99.650 100.450  79.140  1.00  0.00           H
ATOM   3502  CG  PHE F  20      97.700 100.250  78.330  1.00  0.00           C
ATOM   3503  CD1 PHE F  20      97.270 100.000  79.650  1.00  0.00           C
ATOM   3504  HD1 PHE F  20      97.940  99.780  80.460  1.00  0.00           H
ATOM   3505  CE1 PHE F  20      95.920 100.100  79.980  1.00  0.00           C
ATOM   3506  HE1 PHE F  20      95.660  99.820  80.990  1.00  0.00           H
ATOM   3507  CZ  PHE F  20      95.010 100.190  79.000  1.00  0.00           C
ATOM   3508  HZ  PHE F  20      93.980 100.040  79.270  1.00  0.00           H
ATOM   3509  CD2 PHE F  20      96.720 100.630  77.350  1.00  0.00           C
ATOM   3510  HD2 PHE F  20      96.970 100.690  76.300  1.00  0.00           H
ATOM   3511  CE2 PHE F  20      95.370 100.600  77.740  1.00  0.00           C
ATOM   3512  HE2 PHE F  20      94.600 100.980  77.100  1.00  0.00           H
ATOM   3513  C   PHE F  20     101.080  98.660  77.590  1.00  0.00           C
ATOM   3514  O   PHE F  20     101.860  98.580  78.550  1.00  0.00           O
ATOM   3515  N   ALA F  21     101.570  98.690  76.370  1.00  0.00           N
ATOM   3516  HN  ALA F  21     100.890  98.860  75.660  1.00  0.00           H
ATOM   3517  CA  ALA F  21     102.990  98.700  75.960  1.00  0.00           C
ATOM   3518  HA  ALA F  21     103.520  97.820  76.300  1.00  0.00           H
ATOM   3519  CB  ALA F  21     103.030  98.530  74.430  1.00  0.00           C
ATOM   3520  HB1 ALA F  21     102.510  99.390  73.960  1.00  0.00           H
ATOM   3521  HB2 ALA F  21     104.050  98.530  74.000  1.00  0.00           H
ATOM   3522  HB3 ALA F  21     102.650  97.510  74.220  1.00  0.00           H
ATOM   3523  C   ALA F  21     103.730  99.990  76.430  1.00  0.00           C
ATOM   3524  O   ALA F  21     104.860  99.920  76.850  1.00  0.00           O
ATOM   3525  N   GLU F  22     103.080 101.160  76.450  1.00  0.00           N
ATOM   3526  HN  GLU F  22     102.140 101.110  76.120  1.00  0.00           H
ATOM   3527  CA  GLU F  22     103.600 102.430  76.750  1.00  0.00           C
ATOM   3528  HA  GLU F  22     104.100 102.420  77.710  1.00  0.00           H
ATOM   3529  CB  GLU F  22     104.670 102.800  75.650  1.00  0.00           C
ATOM   3530  HB1 GLU F  22     104.140 102.940  74.690  1.00  0.00           H
ATOM   3531  HB2 GLU F  22     105.430 102.000  75.590  1.00  0.00           H
ATOM   3532  CG  GLU F  22     105.410 104.120  75.990  1.00  0.00           C
ATOM   3533  HG1 GLU F  22     104.740 105.000  76.080  1.00  0.00           H
ATOM   3534  HG2 GLU F  22     106.120 104.370  75.170  1.00  0.00           H
ATOM   3535  CD  GLU F  22     106.210 104.020  77.340  1.00  0.00           C
ATOM   3536  OE1 GLU F  22     107.380 103.640  77.350  1.00  0.00           O
ATOM   3537  OE2 GLU F  22     105.560 104.520  78.290  1.00  0.00           O
ATOM   3538  C   GLU F  22     102.450 103.410  76.900  1.00  0.00           C
ATOM   3539  O   GLU F  22     101.340 103.280  76.400  1.00  0.00           O
ATOM   3540  N   ASP F  23     102.740 104.500  77.720  1.00  0.00           N
ATOM   3541  HN  ASP F  23     103.650 104.670  78.090  1.00  0.00           H
ATOM   3542  CA  ASP F  23     101.760 105.460  78.230  1.00  0.00           C
ATOM   3543  HA  ASP F  23     101.010 104.840  78.700  1.00  0.00           H
ATOM   3544  CB  ASP F  23     102.370 106.540  79.220  1.00  0.00           C
ATOM   3545  HB1 ASP F  23     101.760 107.420  79.540  1.00  0.00           H
ATOM   3546  HB2 ASP F  23     103.280 106.970  78.750  1.00  0.00           H
ATOM   3547  CG  ASP F  23     102.990 105.790  80.420  1.00  0.00           C
ATOM   3548  OD1 ASP F  23     103.760 106.470  81.140  1.00  0.00           O
ATOM   3549  OD2 ASP F  23     102.620 104.630  80.650  1.00  0.00           O
ATOM   3550  C   ASP F  23     101.190 106.220  77.010  1.00  0.00           C
ATOM   3551  O   ASP F  23     101.880 106.500  76.010  1.00  0.00           O
ATOM   3552  N   VAL F  24      99.950 106.660  77.060  1.00  0.00           N
ATOM   3553  HN  VAL F  24      99.430 106.620  77.910  1.00  0.00           H
ATOM   3554  CA  VAL F  24      99.170 107.470  76.070  1.00  0.00           C
ATOM   3555  HA  VAL F  24      99.250 106.900  75.160  1.00  0.00           H
ATOM   3556  CB  VAL F  24      97.690 107.510  76.390  1.00  0.00           C
ATOM   3557  HB  VAL F  24      97.510 108.130  77.300  1.00  0.00           H
ATOM   3558  CG1 VAL F  24      97.010 108.180  75.170  1.00  0.00           C
ATOM   3559 HG11 VAL F  24      95.920 108.090  75.330  1.00  0.00           H
ATOM   3560 HG12 VAL F  24      97.370 109.230  75.090  1.00  0.00           H
ATOM   3561 HG13 VAL F  24      97.260 107.680  74.210  1.00  0.00           H
ATOM   3562  CG2 VAL F  24      97.230 106.100  76.400  1.00  0.00           C
ATOM   3563 HG21 VAL F  24      97.790 105.440  77.090  1.00  0.00           H
ATOM   3564 HG22 VAL F  24      96.150 106.110  76.650  1.00  0.00           H
ATOM   3565 HG23 VAL F  24      97.190 105.710  75.360  1.00  0.00           H
ATOM   3566  C   VAL F  24      99.700 108.810  75.770  1.00  0.00           C
ATOM   3567  O   VAL F  24      99.780 109.640  76.640  1.00  0.00           O
ATOM   3568  N   GLY F  25     100.220 109.140  74.540  1.00  0.00           N
ATOM   3569  HN  GLY F  25     100.320 108.430  73.850  1.00  0.00           H
ATOM   3570  CA  GLY F  25     100.540 110.450  74.070  1.00  0.00           C
ATOM   3571  HA1 GLY F  25     100.910 111.110  74.850  1.00  0.00           H
ATOM   3572  HA2 GLY F  25     101.190 110.330  73.210  1.00  0.00           H
ATOM   3573  C   GLY F  25      99.210 111.120  73.630  1.00  0.00           C
ATOM   3574  O   GLY F  25      98.660 110.850  72.570  1.00  0.00           O
ATOM   3575  N   SER F  26      98.700 112.050  74.510  1.00  0.00           N
ATOM   3576  HN  SER F  26      99.030 112.200  75.440  1.00  0.00           H
ATOM   3577  CA  SER F  26      97.580 112.930  74.340  1.00  0.00           C
ATOM   3578  HA  SER F  26      97.190 112.680  73.360  1.00  0.00           H
ATOM   3579  CB  SER F  26      97.940 114.400  74.540  1.00  0.00           C
ATOM   3580  HB1 SER F  26      98.400 114.570  75.530  1.00  0.00           H
ATOM   3581  HB2 SER F  26      97.040 115.040  74.390  1.00  0.00           H
ATOM   3582  OG  SER F  26      98.790 114.890  73.570  1.00  0.00           O
ATOM   3583  HG1 SER F  26      98.210 114.890  72.800  1.00  0.00           H
ATOM   3584  C   SER F  26      96.450 112.540  75.330  1.00  0.00           C
ATOM   3585  O   SER F  26      95.380 112.090  74.930  1.00  0.00           O
ATOM   3586  N   ASN F  27      96.620 112.640  76.690  1.00  0.00           N
ATOM   3587  HN  ASN F  27      97.420 113.090  77.070  1.00  0.00           H
ATOM   3588  CA  ASN F  27      95.740 112.010  77.640  1.00  0.00           C
ATOM   3589  HA  ASN F  27      94.850 111.570  77.220  1.00  0.00           H
ATOM   3590  CB  ASN F  27      96.620 110.900  78.300  1.00  0.00           C
ATOM   3591  HB1 ASN F  27      97.540 111.380  78.690  1.00  0.00           H
ATOM   3592  HB2 ASN F  27      96.990 110.280  77.450  1.00  0.00           H
ATOM   3593  CG  ASN F  27      95.880 109.960  79.330  1.00  0.00           C
ATOM   3594  OD1 ASN F  27      94.650 109.870  79.350  1.00  0.00           O
ATOM   3595  ND2 ASN F  27      96.580 109.290  80.250  1.00  0.00           N
ATOM   3596 HD21 ASN F  27      97.550 109.300  80.030  1.00  0.00           H
ATOM   3597 HD22 ASN F  27      96.140 108.670  80.900  1.00  0.00           H
ATOM   3598  C   ASN F  27      95.030 112.920  78.700  1.00  0.00           C
ATOM   3599  O   ASN F  27      95.770 113.600  79.430  1.00  0.00           O
ATOM   3600  N   LYS F  28      93.710 113.040  78.740  1.00  0.00           N
ATOM   3601  HN  LYS F  28      93.110 112.530  78.140  1.00  0.00           H
ATOM   3602  CA  LYS F  28      93.090 113.710  79.900  1.00  0.00           C
ATOM   3603  HA  LYS F  28      93.840 114.200  80.510  1.00  0.00           H
ATOM   3604  CB  LYS F  28      92.030 114.790  79.420  1.00  0.00           C
ATOM   3605  HB1 LYS F  28      91.420 115.140  80.280  1.00  0.00           H
ATOM   3606  HB2 LYS F  28      91.470 114.280  78.610  1.00  0.00           H
ATOM   3607  CG  LYS F  28      92.640 116.100  78.880  1.00  0.00           C
ATOM   3608  HG1 LYS F  28      91.760 116.640  78.480  1.00  0.00           H
ATOM   3609  HG2 LYS F  28      93.350 115.920  78.040  1.00  0.00           H
ATOM   3610  CD  LYS F  28      93.420 116.870  79.940  1.00  0.00           C
ATOM   3611  HD1 LYS F  28      92.870 116.740  80.890  1.00  0.00           H
ATOM   3612  HD2 LYS F  28      94.380 116.330  80.110  1.00  0.00           H
ATOM   3613  CE  LYS F  28      93.720 118.320  79.490  1.00  0.00           C
ATOM   3614  HE1 LYS F  28      92.790 118.910  79.340  1.00  0.00           H
ATOM   3615  HE2 LYS F  28      94.110 118.250  78.450  1.00  0.00           H
ATOM   3616  NZ  LYS F  28      94.750 118.880  80.330  1.00  0.00           N
ATOM   3617  HZ1 LYS F  28      95.690 118.680  79.940  1.00  0.00           H
ATOM   3618  HZ2 LYS F  28      94.720 119.900  80.550  1.00  0.00           H
ATOM   3619  HZ3 LYS F  28      94.740 118.530  81.310  1.00  0.00           H
ATOM   3620  C   LYS F  28      92.220 112.670  80.680  1.00  0.00           C
ATOM   3621  O   LYS F  28      91.350 113.040  81.440  1.00  0.00           O
ATOM   3622  N   GLY F  29      92.410 111.340  80.480  1.00  0.00           N
ATOM   3623  HN  GLY F  29      93.280 110.970  80.170  1.00  0.00           H
ATOM   3624  CA  GLY F  29      91.460 110.270  80.880  1.00  0.00           C
ATOM   3625  HA1 GLY F  29      90.540 110.630  81.300  1.00  0.00           H
ATOM   3626  HA2 GLY F  29      91.530 109.620  80.020  1.00  0.00           H
ATOM   3627  C   GLY F  29      92.130 109.420  81.970  1.00  0.00           C
ATOM   3628  O   GLY F  29      93.090 109.710  82.620  1.00  0.00           O
ATOM   3629  N   ALA F  30      91.490 108.230  82.120  1.00  0.00           N
ATOM   3630  HN  ALA F  30      90.620 108.130  81.650  1.00  0.00           H
ATOM   3631  CA  ALA F  30      92.050 107.180  82.940  1.00  0.00           C
ATOM   3632  HA  ALA F  30      93.040 107.460  83.260  1.00  0.00           H
ATOM   3633  CB  ALA F  30      91.350 106.900  84.270  1.00  0.00           C
ATOM   3634  HB1 ALA F  30      91.290 107.840  84.850  1.00  0.00           H
ATOM   3635  HB2 ALA F  30      90.270 106.730  84.060  1.00  0.00           H
ATOM   3636  HB3 ALA F  30      91.690 106.090  84.950  1.00  0.00           H
ATOM   3637  C   ALA F  30      92.340 105.930  82.180  1.00  0.00           C
ATOM   3638  O   ALA F  30      91.570 105.280  81.500  1.00  0.00           O
ATOM   3639  N   ILE F  31      93.610 105.490  82.220  1.00  0.00           N
ATOM   3640  HN  ILE F  31      94.230 105.990  82.820  1.00  0.00           H
ATOM   3641  CA  ILE F  31      94.190 104.360  81.570  1.00  0.00           C
ATOM   3642  HA  ILE F  31      93.480 103.840  80.950  1.00  0.00           H
ATOM   3643  CB  ILE F  31      95.460 104.910  80.900  1.00  0.00           C
ATOM   3644  HB  ILE F  31      96.080 105.420  81.670  1.00  0.00           H
ATOM   3645  CG2 ILE F  31      96.300 103.830  80.180  1.00  0.00           C
ATOM   3646 HG21 ILE F  31      96.870 103.270  80.950  1.00  0.00           H
ATOM   3647 HG22 ILE F  31      95.700 103.100  79.600  1.00  0.00           H
ATOM   3648 HG23 ILE F  31      97.000 104.270  79.430  1.00  0.00           H
ATOM   3649  CG1 ILE F  31      95.100 106.060  79.850  1.00  0.00           C
ATOM   3650 HG11 ILE F  31      96.050 106.280  79.330  1.00  0.00           H
ATOM   3651 HG12 ILE F  31      94.630 106.960  80.310  1.00  0.00           H
ATOM   3652  CD  ILE F  31      94.240 105.590  78.680  1.00  0.00           C
ATOM   3653  HD1 ILE F  31      94.580 104.660  78.180  1.00  0.00           H
ATOM   3654  HD2 ILE F  31      93.170 105.480  78.970  1.00  0.00           H
ATOM   3655  HD3 ILE F  31      94.300 106.340  77.860  1.00  0.00           H
ATOM   3656  C   ILE F  31      94.660 103.390  82.660  1.00  0.00           C
ATOM   3657  O   ILE F  31      95.570 103.750  83.430  1.00  0.00           O
ATOM   3658  N   ILE F  32      94.000 102.250  82.860  1.00  0.00           N
ATOM   3659  HN  ILE F  32      93.250 102.050  82.230  1.00  0.00           H
ATOM   3660  CA  ILE F  32      94.050 101.270  84.010  1.00  0.00           C
ATOM   3661  HA  ILE F  32      94.980 101.560  84.460  1.00  0.00           H
ATOM   3662  CB  ILE F  32      92.870 101.320  85.010  1.00  0.00           C
ATOM   3663  HB  ILE F  32      92.030 101.030  84.340  1.00  0.00           H
ATOM   3664  CG2 ILE F  32      92.880 100.200  86.080  1.00  0.00           C
ATOM   3665 HG21 ILE F  32      92.220 100.560  86.900  1.00  0.00           H
ATOM   3666 HG22 ILE F  32      92.280  99.340  85.710  1.00  0.00           H
ATOM   3667 HG23 ILE F  32      93.880  99.930  86.470  1.00  0.00           H
ATOM   3668  CG1 ILE F  32      92.570 102.790  85.500  1.00  0.00           C
ATOM   3669 HG11 ILE F  32      91.600 102.860  86.060  1.00  0.00           H
ATOM   3670 HG12 ILE F  32      92.370 103.470  84.650  1.00  0.00           H
ATOM   3671  CD  ILE F  32      93.610 103.440  86.350  1.00  0.00           C
ATOM   3672  HD1 ILE F  32      94.400 104.030  85.840  1.00  0.00           H
ATOM   3673  HD2 ILE F  32      93.220 104.260  86.990  1.00  0.00           H
ATOM   3674  HD3 ILE F  32      94.100 102.680  87.000  1.00  0.00           H
ATOM   3675  C   ILE F  32      94.320  99.820  83.500  1.00  0.00           C
ATOM   3676  O   ILE F  32      93.680  99.390  82.580  1.00  0.00           O
ATOM   3677  N   GLY F  33      95.390  99.120  84.000  1.00  0.00           N
ATOM   3678  HN  GLY F  33      96.010  99.520  84.660  1.00  0.00           H
ATOM   3679  CA  GLY F  33      95.650  97.720  83.580  1.00  0.00           C
ATOM   3680  HA1 GLY F  33      95.540  97.670  82.510  1.00  0.00           H
ATOM   3681  HA2 GLY F  33      96.590  97.440  84.030  1.00  0.00           H
ATOM   3682  C   GLY F  33      94.630  96.850  84.270  1.00  0.00           C
ATOM   3683  O   GLY F  33      94.080  95.930  83.670  1.00  0.00           O
ATOM   3684  N   LEU F  34      94.360  97.070  85.560  1.00  0.00           N
ATOM   3685  HN  LEU F  34      94.750  97.840  86.040  1.00  0.00           H
ATOM   3686  CA  LEU F  34      93.510  96.140  86.320  1.00  0.00           C
ATOM   3687  HA  LEU F  34      92.670  95.740  85.780  1.00  0.00           H
ATOM   3688  CB  LEU F  34      94.330  94.930  86.750  1.00  0.00           C
ATOM   3689  HB1 LEU F  34      95.350  95.190  87.120  1.00  0.00           H
ATOM   3690  HB2 LEU F  34      94.380  94.430  85.760  1.00  0.00           H
ATOM   3691  CG  LEU F  34      93.610  94.040  87.820  1.00  0.00           C
ATOM   3692  HG  LEU F  34      93.440  94.680  88.710  1.00  0.00           H
ATOM   3693  CD1 LEU F  34      92.270  93.410  87.350  1.00  0.00           C
ATOM   3694 HD11 LEU F  34      91.480  94.120  87.020  1.00  0.00           H
ATOM   3695 HD12 LEU F  34      92.410  92.730  86.490  1.00  0.00           H
ATOM   3696 HD13 LEU F  34      91.900  92.920  88.280  1.00  0.00           H
ATOM   3697  CD2 LEU F  34      94.630  92.980  88.310  1.00  0.00           C
ATOM   3698 HD21 LEU F  34      95.580  93.540  88.410  1.00  0.00           H
ATOM   3699 HD22 LEU F  34      94.210  92.530  89.230  1.00  0.00           H
ATOM   3700 HD23 LEU F  34      94.910  92.200  87.570  1.00  0.00           H
ATOM   3701  C   LEU F  34      92.790  96.860  87.460  1.00  0.00           C
ATOM   3702  O   LEU F  34      93.440  97.470  88.340  1.00  0.00           O
ATOM   3703  N   MET F  35      91.440  96.750  87.530  1.00  0.00           N
ATOM   3704  HN  MET F  35      91.030  96.160  86.840  1.00  0.00           H
ATOM   3705  CA  MET F  35      90.690  97.220  88.680  1.00  0.00           C
ATOM   3706  HA  MET F  35      91.290  97.620  89.480  1.00  0.00           H
ATOM   3707  CB  MET F  35      89.730  98.440  88.440  1.00  0.00           C
ATOM   3708  HB1 MET F  35      90.420  99.250  88.110  1.00  0.00           H
ATOM   3709  HB2 MET F  35      89.380  98.600  89.480  1.00  0.00           H
ATOM   3710  CG  MET F  35      88.760  98.330  87.240  1.00  0.00           C
ATOM   3711  HG1 MET F  35      88.470  97.250  87.310  1.00  0.00           H
ATOM   3712  HG2 MET F  35      89.380  98.330  86.330  1.00  0.00           H
ATOM   3713  SD  MET F  35      87.340  99.420  87.180  1.00  0.00           S
ATOM   3714  CE  MET F  35      86.310  98.740  88.520  1.00  0.00           C
ATOM   3715  HE1 MET F  35      86.900  98.220  89.300  1.00  0.00           H
ATOM   3716  HE2 MET F  35      85.670  99.540  88.960  1.00  0.00           H
ATOM   3717  HE3 MET F  35      85.640  97.930  88.180  1.00  0.00           H
ATOM   3718  C   MET F  35      89.870  96.090  89.360  1.00  0.00           C
ATOM   3719  O   MET F  35      89.050  95.410  88.780  1.00  0.00           O
ATOM   3720  N   VAL F  36      90.010  95.890  90.660  1.00  0.00           N
ATOM   3721  HN  VAL F  36      90.710  96.400  91.160  1.00  0.00           H
ATOM   3722  CA  VAL F  36      89.230  94.930  91.370  1.00  0.00           C
ATOM   3723  HA  VAL F  36      88.520  94.410  90.750  1.00  0.00           H
ATOM   3724  CB  VAL F  36      90.080  93.910  92.100  1.00  0.00           C
ATOM   3725  HB  VAL F  36      90.740  94.480  92.790  1.00  0.00           H
ATOM   3726  CG1 VAL F  36      89.240  92.870  92.900  1.00  0.00           C
ATOM   3727 HG11 VAL F  36      89.550  91.820  93.090  1.00  0.00           H
ATOM   3728 HG12 VAL F  36      89.070  93.270  93.920  1.00  0.00           H
ATOM   3729 HG13 VAL F  36      88.250  92.750  92.410  1.00  0.00           H
ATOM   3730  CG2 VAL F  36      90.940  93.130  91.110  1.00  0.00           C
ATOM   3731 HG21 VAL F  36      91.290  92.100  91.340  1.00  0.00           H
ATOM   3732 HG22 VAL F  36      90.310  93.060  90.190  1.00  0.00           H
ATOM   3733 HG23 VAL F  36      91.870  93.680  90.870  1.00  0.00           H
ATOM   3734  C   VAL F  36      88.380  95.770  92.350  1.00  0.00           C
ATOM   3735  O   VAL F  36      88.820  96.230  93.390  1.00  0.00           O
ATOM   3736  N   GLY F  37      87.100  95.870  91.960  1.00  0.00           N
ATOM   3737  HN  GLY F  37      86.760  95.340  91.190  1.00  0.00           H
ATOM   3738  CA  GLY F  37      86.100  96.760  92.470  1.00  0.00           C
ATOM   3739  HA1 GLY F  37      85.140  96.510  92.030  1.00  0.00           H
ATOM   3740  HA2 GLY F  37      86.000  96.500  93.510  1.00  0.00           H
ATOM   3741  C   GLY F  37      86.320  98.240  92.440  1.00  0.00           C
ATOM   3742  O   GLY F  37      87.040  98.860  91.680  1.00  0.00           O
ATOM   3743  N   GLY F  38      85.620  98.980  93.310  1.00  0.00           N
ATOM   3744  HN  GLY F  38      84.900  98.530  93.830  1.00  0.00           H
ATOM   3745  CA  GLY F  38      85.660 100.460  93.430  1.00  0.00           C
ATOM   3746  HA1 GLY F  38      84.980 100.740  94.220  1.00  0.00           H
ATOM   3747  HA2 GLY F  38      86.690 100.660  93.700  1.00  0.00           H
ATOM   3748  C   GLY F  38      85.240 101.330  92.260  1.00  0.00           C
ATOM   3749  O   GLY F  38      85.120 100.790  91.160  1.00  0.00           O
ATOM   3750  N   VAL F  39      85.190 102.680  92.430  1.00  0.00           N
ATOM   3751  HN  VAL F  39      85.140 103.080  93.340  1.00  0.00           H
ATOM   3752  CA  VAL F  39      85.180 103.760  91.450  1.00  0.00           C
ATOM   3753  HA  VAL F  39      84.320 103.670  90.810  1.00  0.00           H
ATOM   3754  CB  VAL F  39      84.920 105.100  92.040  1.00  0.00           C
ATOM   3755  HB  VAL F  39      85.890 105.460  92.440  1.00  0.00           H
ATOM   3756  CG1 VAL F  39      84.480 106.160  90.980  1.00  0.00           C
ATOM   3757 HG11 VAL F  39      84.290 107.070  91.580  1.00  0.00           H
ATOM   3758 HG12 VAL F  39      85.320 106.380  90.290  1.00  0.00           H
ATOM   3759 HG13 VAL F  39      83.520 105.870  90.500  1.00  0.00           H
ATOM   3760  CG2 VAL F  39      83.800 105.070  93.160  1.00  0.00           C
ATOM   3761 HG21 VAL F  39      82.820 104.740  92.770  1.00  0.00           H
ATOM   3762 HG22 VAL F  39      84.100 104.470  94.050  1.00  0.00           H
ATOM   3763 HG23 VAL F  39      83.600 106.050  93.630  1.00  0.00           H
ATOM   3764  C   VAL F  39      86.380 103.870  90.460  1.00  0.00           C
ATOM   3765  O   VAL F  39      87.490 103.640  90.910  1.00  0.00           O
ATOM   3766  N   VAL F  40      86.230 104.120  89.110  1.00  0.00           N
ATOM   3767  HN  VAL F  40      85.310 104.030  88.750  1.00  0.00           H
ATOM   3768  CA  VAL F  40      87.330 104.610  88.300  1.00  0.00           C
ATOM   3769  HA  VAL F  40      88.230 104.810  88.870  1.00  0.00           H
ATOM   3770  CB  VAL F  40      87.810 103.740  87.070  1.00  0.00           C
ATOM   3771  HB  VAL F  40      86.870 103.360  86.630  1.00  0.00           H
ATOM   3772  CG1 VAL F  40      88.490 104.660  86.060  1.00  0.00           C
ATOM   3773 HG11 VAL F  40      87.690 105.240  85.550  1.00  0.00           H
ATOM   3774 HG12 VAL F  40      89.100 105.440  86.550  1.00  0.00           H
ATOM   3775 HG13 VAL F  40      89.100 104.060  85.350  1.00  0.00           H
ATOM   3776  CG2 VAL F  40      88.770 102.630  87.560  1.00  0.00           C
ATOM   3777 HG21 VAL F  40      89.810 102.870  87.880  1.00  0.00           H
ATOM   3778 HG22 VAL F  40      88.320 102.130  88.440  1.00  0.00           H
ATOM   3779 HG23 VAL F  40      88.910 101.870  86.760  1.00  0.00           H
ATOM   3780  C   VAL F  40      86.840 106.010  87.870  1.00  0.00           C
ATOM   3781  O   VAL F  40      85.750 106.120  87.350  1.00  0.00           O
ATOM   3782  N   ILE F  41      87.700 107.100  88.020  1.00  0.00           N
ATOM   3783  HN  ILE F  41      88.650 106.960  88.320  1.00  0.00           H
ATOM   3784  CA  ILE F  41      87.290 108.440  87.700  1.00  0.00           C
ATOM   3785  HA  ILE F  41      86.330 108.500  87.220  1.00  0.00           H
ATOM   3786  CB  ILE F  41      87.180 109.320  88.940  1.00  0.00           C
ATOM   3787  HB  ILE F  41      86.430 108.740  89.530  1.00  0.00           H
ATOM   3788  CG2 ILE F  41      88.530 109.290  89.810  1.00  0.00           C
ATOM   3789 HG21 ILE F  41      88.390 109.790  90.790  1.00  0.00           H
ATOM   3790 HG22 ILE F  41      88.870 108.240  89.920  1.00  0.00           H
ATOM   3791 HG23 ILE F  41      89.390 109.830  89.360  1.00  0.00           H
ATOM   3792  CG1 ILE F  41      86.700 110.830  88.670  1.00  0.00           C
ATOM   3793 HG11 ILE F  41      87.540 111.380  88.180  1.00  0.00           H
ATOM   3794 HG12 ILE F  41      86.540 111.200  89.710  1.00  0.00           H
ATOM   3795  CD  ILE F  41      85.380 110.890  87.860  1.00  0.00           C
ATOM   3796  HD1 ILE F  41      84.780 111.820  87.870  1.00  0.00           H
ATOM   3797  HD2 ILE F  41      85.800 110.770  86.840  1.00  0.00           H
ATOM   3798  HD3 ILE F  41      84.790 110.020  88.220  1.00  0.00           H
ATOM   3799  C   ILE F  41      88.410 108.930  86.680  1.00  0.00           C
ATOM   3800  O   ILE F  41      89.630 108.840  86.890  1.00  0.00           O
ATOM   3801  N   ALA F  42      88.020 109.440  85.530  1.00  0.00           N
ATOM   3802  HN  ALA F  42      87.060 109.520  85.260  1.00  0.00           H
ATOM   3803  CA  ALA F  42      88.900 109.910  84.480  1.00  0.00           C
ATOM   3804  HA  ALA F  42      89.900 109.540  84.640  1.00  0.00           H
ATOM   3805  CB  ALA F  42      88.280 109.530  83.110  1.00  0.00           C
ATOM   3806  HB1 ALA F  42      87.460 110.200  82.760  1.00  0.00           H
ATOM   3807  HB2 ALA F  42      89.060 109.580  82.320  1.00  0.00           H
ATOM   3808  HB3 ALA F  42      87.800 108.520  83.120  1.00  0.00           H
ATOM   3809  C   ALA F  42      88.930 111.440  84.480  1.00  0.00           C
ATOM   3810  O   ALA F  42      89.850 112.100  83.980  1.00  0.00           O
ATOM   3811  N   NME F  43      88.010 112.090  85.200  1.00  0.00           N
ATOM   3812  HN  NME F  43      87.350 111.520  85.690  1.00  0.00           H
ATOM   3813  CH3 NME F  43      88.040 113.530  85.350  1.00  0.00           C
ATOM   3814 HH31 NME F  43      89.040 114.010  85.440  1.00  0.00           H
ATOM   3815 HH32 NME F  43      87.640 113.940  84.400  1.00  0.00           H
ATOM   3816 HH33 NME F  43      87.410 113.820  86.230  1.00  0.00           H
ATOM   3817  CH3 ACE G   0      50.480 128.950  95.000  1.00  0.00           C
ATOM   3818 HH31 ACE G   0      51.210 128.860  95.830  1.00  0.00           H
ATOM   3819 HH32 ACE G   0      50.800 129.760  94.310  1.00  0.00           H
ATOM   3820 HH33 ACE G   0      49.590 129.410  95.490  1.00  0.00           H
ATOM   3821  C   ACE G   0      50.310 127.680  94.390  1.00  0.00           C
ATOM   3822  O   ACE G   0      50.120 126.630  94.970  1.00  0.00           O
ATOM   3823  N   ASP G   1      50.270 127.690  93.030  1.00  0.00           N
ATOM   3824  HN  ASP G   1      50.530 128.580  92.650  1.00  0.00           H
ATOM   3825  CA  ASP G   1      49.950 126.670  92.060  1.00  0.00           C
ATOM   3826  HA  ASP G   1      48.890 126.500  92.040  1.00  0.00           H
ATOM   3827  CB  ASP G   1      50.310 127.130  90.600  1.00  0.00           C
ATOM   3828  HB1 ASP G   1      50.400 126.320  89.850  1.00  0.00           H
ATOM   3829  HB2 ASP G   1      51.280 127.620  90.800  1.00  0.00           H
ATOM   3830  CG  ASP G   1      49.340 128.080  89.990  1.00  0.00           C
ATOM   3831  OD1 ASP G   1      49.750 128.920  89.130  1.00  0.00           O
ATOM   3832  OD2 ASP G   1      48.110 128.080  90.320  1.00  0.00           O
ATOM   3833  C   ASP G   1      50.580 125.290  92.360  1.00  0.00           C
ATOM   3834  O   ASP G   1      51.650 125.160  92.940  1.00  0.00           O
ATOM   3835  N   ALA G   2      49.970 124.160  91.920  1.00  0.00           N
ATOM   3836  HN  ALA G   2      49.100 124.320  91.450  1.00  0.00           H
ATOM   3837  CA  ALA G   2      50.400 122.820  92.180  1.00  0.00           C
ATOM   3838  HA  ALA G   2      50.590 122.670  93.230  1.00  0.00           H
ATOM   3839  CB  ALA G   2      49.210 121.810  91.950  1.00  0.00           C
ATOM   3840  HB1 ALA G   2      48.360 122.130  92.600  1.00  0.00           H
ATOM   3841  HB2 ALA G   2      48.820 121.970  90.920  1.00  0.00           H
ATOM   3842  HB3 ALA G   2      49.540 120.750  91.940  1.00  0.00           H
ATOM   3843  C   ALA G   2      51.640 122.320  91.360  1.00  0.00           C
ATOM   3844  O   ALA G   2      51.840 122.710  90.200  1.00  0.00           O
ATOM   3845  N   GLU G   3      52.540 121.500  92.040  1.00  0.00           N
ATOM   3846  HN  GLU G   3      52.300 121.200  92.950  1.00  0.00           H
ATOM   3847  CA  GLU G   3      53.650 120.970  91.270  1.00  0.00           C
ATOM   3848  HA  GLU G   3      53.950 121.420  90.330  1.00  0.00           H
ATOM   3849  CB  GLU G   3      54.950 121.030  92.110  1.00  0.00           C
ATOM   3850  HB1 GLU G   3      55.710 120.360  91.660  1.00  0.00           H
ATOM   3851  HB2 GLU G   3      54.780 120.660  93.140  1.00  0.00           H
ATOM   3852  CG  GLU G   3      55.500 122.500  92.270  1.00  0.00           C
ATOM   3853  HG1 GLU G   3      54.680 123.170  92.600  1.00  0.00           H
ATOM   3854  HG2 GLU G   3      55.780 122.870  91.270  1.00  0.00           H
ATOM   3855  CD  GLU G   3      56.790 122.480  93.150  1.00  0.00           C
ATOM   3856  OE1 GLU G   3      57.640 121.620  92.940  1.00  0.00           O
ATOM   3857  OE2 GLU G   3      56.920 123.360  94.000  1.00  0.00           O
ATOM   3858  C   GLU G   3      53.320 119.510  90.940  1.00  0.00           C
ATOM   3859  O   GLU G   3      52.290 119.020  91.470  1.00  0.00           O
ATOM   3860  N   PHE G   4      54.110 118.760  90.150  1.00  0.00           N
ATOM   3861  HN  PHE G   4      55.000 119.120  89.890  1.00  0.00           H
ATOM   3862  CA  PHE G   4      53.780 117.360  89.860  1.00  0.00           C
ATOM   3863  HA  PHE G   4      53.460 116.920  90.790  1.00  0.00           H
ATOM   3864  CB  PHE G   4      52.690 117.250  88.750  1.00  0.00           C
ATOM   3865  HB1 PHE G   4      53.020 117.600  87.750  1.00  0.00           H
ATOM   3866  HB2 PHE G   4      51.790 117.860  88.970  1.00  0.00           H
ATOM   3867  CG  PHE G   4      52.190 115.860  88.560  1.00  0.00           C
ATOM   3868  CD1 PHE G   4      52.920 114.800  87.940  1.00  0.00           C
ATOM   3869  HD1 PHE G   4      53.890 115.020  87.560  1.00  0.00           H
ATOM   3870  CE1 PHE G   4      52.460 113.490  87.900  1.00  0.00           C
ATOM   3871  HE1 PHE G   4      53.040 112.750  87.370  1.00  0.00           H
ATOM   3872  CZ  PHE G   4      51.170 113.190  88.450  1.00  0.00           C
ATOM   3873  HZ  PHE G   4      50.820 112.170  88.440  1.00  0.00           H
ATOM   3874  CD2 PHE G   4      50.990 115.510  89.250  1.00  0.00           C
ATOM   3875  HD2 PHE G   4      50.370 116.280  89.690  1.00  0.00           H
ATOM   3876  CE2 PHE G   4      50.480 114.210  89.120  1.00  0.00           C
ATOM   3877  HE2 PHE G   4      49.540 113.880  89.540  1.00  0.00           H
ATOM   3878  C   PHE G   4      55.060 116.710  89.420  1.00  0.00           C
ATOM   3879  O   PHE G   4      55.910 117.370  88.850  1.00  0.00           O
ATOM   3880  N   ARG G   5      55.260 115.450  89.880  1.00  0.00           N
ATOM   3881  HN  ARG G   5      54.580 114.910  90.380  1.00  0.00           H
ATOM   3882  CA  ARG G   5      56.460 114.670  89.530  1.00  0.00           C
ATOM   3883  HA  ARG G   5      57.080 115.190  88.810  1.00  0.00           H
ATOM   3884  CB  ARG G   5      57.400 114.450  90.740  1.00  0.00           C
ATOM   3885  HB1 ARG G   5      58.190 113.720  90.450  1.00  0.00           H
ATOM   3886  HB2 ARG G   5      56.800 113.860  91.460  1.00  0.00           H
ATOM   3887  CG  ARG G   5      58.080 115.670  91.290  1.00  0.00           C
ATOM   3888  HG1 ARG G   5      57.370 116.510  91.110  1.00  0.00           H
ATOM   3889  HG2 ARG G   5      58.990 115.910  90.700  1.00  0.00           H
ATOM   3890  CD  ARG G   5      58.330 115.380  92.790  1.00  0.00           C
ATOM   3891  HD1 ARG G   5      57.330 115.290  93.280  1.00  0.00           H
ATOM   3892  HD2 ARG G   5      58.890 116.210  93.260  1.00  0.00           H
ATOM   3893  NE  ARG G   5      59.210 114.210  92.810  1.00  0.00           N
ATOM   3894  HE  ARG G   5      59.560 113.830  91.960  1.00  0.00           H
ATOM   3895  CZ  ARG G   5      59.910 113.770  93.860  1.00  0.00           C
ATOM   3896  NH1 ARG G   5      59.620 114.050  95.120  1.00  0.00           N
ATOM   3897 HH11 ARG G   5      58.850 114.660  95.320  1.00  0.00           H
ATOM   3898 HH12 ARG G   5      60.070 113.640  95.910  1.00  0.00           H
ATOM   3899  NH2 ARG G   5      60.900 112.950  93.640  1.00  0.00           N
ATOM   3900 HH21 ARG G   5      61.010 112.680  92.690  1.00  0.00           H
ATOM   3901 HH22 ARG G   5      61.440 112.510  94.350  1.00  0.00           H
ATOM   3902  C   ARG G   5      56.230 113.400  88.790  1.00  0.00           C
ATOM   3903  O   ARG G   5      55.310 112.640  89.040  1.00  0.00           O
ATOM   3904  N   HIS G   6      57.070 113.200  87.750  1.00  0.00           N
ATOM   3905  HN  HIS G   6      57.750 113.890  87.490  1.00  0.00           H
ATOM   3906  CA  HIS G   6      56.830 112.060  86.960  1.00  0.00           C
ATOM   3907  HA  HIS G   6      56.330 111.270  87.500  1.00  0.00           H
ATOM   3908  CB  HIS G   6      56.020 112.540  85.720  1.00  0.00           C
ATOM   3909  HB1 HIS G   6      56.600 113.290  85.160  1.00  0.00           H
ATOM   3910  HB2 HIS G   6      55.090 113.050  86.060  1.00  0.00           H
ATOM   3911  ND1 HIS G   6      54.420 111.070  84.640  1.00  0.00           N
ATOM   3912  CG  HIS G   6      55.760 111.470  84.670  1.00  0.00           C
ATOM   3913  CE1 HIS G   6      54.300 110.430  83.480  1.00  0.00           C
ATOM   3914  HE1 HIS G   6      53.420 109.930  83.080  1.00  0.00           H
ATOM   3915  NE2 HIS G   6      55.470 110.290  82.880  1.00  0.00           N
ATOM   3916  HE2 HIS G   6      55.610 109.940  81.950  1.00  0.00           H
ATOM   3917  CD2 HIS G   6      56.420 111.020  83.610  1.00  0.00           C
ATOM   3918  HD2 HIS G   6      57.430 111.100  83.240  1.00  0.00           H
ATOM   3919  C   HIS G   6      58.120 111.270  86.550  1.00  0.00           C
ATOM   3920  O   HIS G   6      59.060 111.840  86.070  1.00  0.00           O
ATOM   3921  N   ASP G   7      58.210 109.950  86.910  1.00  0.00           N
ATOM   3922  HN  ASP G   7      57.420 109.430  87.230  1.00  0.00           H
ATOM   3923  CA  ASP G   7      59.430 109.240  86.890  1.00  0.00           C
ATOM   3924  HA  ASP G   7      60.140 110.030  87.080  1.00  0.00           H
ATOM   3925  CB  ASP G   7      59.390 108.340  88.180  1.00  0.00           C
ATOM   3926  HB1 ASP G   7      58.700 107.470  88.150  1.00  0.00           H
ATOM   3927  HB2 ASP G   7      59.130 109.000  89.040  1.00  0.00           H
ATOM   3928  CG  ASP G   7      60.750 107.870  88.520  1.00  0.00           C
ATOM   3929  OD1 ASP G   7      60.950 107.380  89.740  1.00  0.00           O
ATOM   3930  OD2 ASP G   7      61.620 107.960  87.620  1.00  0.00           O
ATOM   3931  C   ASP G   7      59.620 108.480  85.640  1.00  0.00           C
ATOM   3932  O   ASP G   7      59.190 107.360  85.580  1.00  0.00           O
ATOM   3933  N   SER G   8      60.360 109.080  84.670  1.00  0.00           N
ATOM   3934  HN  SER G   8      60.670 109.980  84.980  1.00  0.00           H
ATOM   3935  CA  SER G   8      60.810 108.530  83.390  1.00  0.00           C
ATOM   3936  HA  SER G   8      60.110 107.750  83.130  1.00  0.00           H
ATOM   3937  CB  SER G   8      60.810 109.650  82.250  1.00  0.00           C
ATOM   3938  HB1 SER G   8      61.730 110.270  82.310  1.00  0.00           H
ATOM   3939  HB2 SER G   8      59.940 110.340  82.390  1.00  0.00           H
ATOM   3940  OG  SER G   8      60.630 109.020  80.900  1.00  0.00           O
ATOM   3941  HG1 SER G   8      59.730 109.280  80.720  1.00  0.00           H
ATOM   3942  C   SER G   8      62.210 107.940  83.490  1.00  0.00           C
ATOM   3943  O   SER G   8      62.880 107.690  82.510  1.00  0.00           O
ATOM   3944  N   GLY G   9      62.750 107.880  84.780  1.00  0.00           N
ATOM   3945  HN  GLY G   9      62.180 108.140  85.550  1.00  0.00           H
ATOM   3946  CA  GLY G   9      64.130 107.300  85.090  1.00  0.00           C
ATOM   3947  HA1 GLY G   9      64.770 108.070  84.710  1.00  0.00           H
ATOM   3948  HA2 GLY G   9      64.260 107.150  86.160  1.00  0.00           H
ATOM   3949  C   GLY G   9      64.400 105.940  84.480  1.00  0.00           C
ATOM   3950  O   GLY G   9      63.560 105.290  83.900  1.00  0.00           O
ATOM   3951  N   TYR G  10      65.590 105.410  84.700  1.00  0.00           N
ATOM   3952  HN  TYR G  10      66.260 106.010  85.130  1.00  0.00           H
ATOM   3953  CA  TYR G  10      66.070 104.100  84.310  1.00  0.00           C
ATOM   3954  HA  TYR G  10      65.210 103.500  84.030  1.00  0.00           H
ATOM   3955  CB  TYR G  10      67.180 104.220  83.220  1.00  0.00           C
ATOM   3956  HB1 TYR G  10      67.610 103.210  83.030  1.00  0.00           H
ATOM   3957  HB2 TYR G  10      68.030 104.760  83.680  1.00  0.00           H
ATOM   3958  CG  TYR G  10      66.860 104.900  82.000  1.00  0.00           C
ATOM   3959  CD1 TYR G  10      66.850 106.270  81.910  1.00  0.00           C
ATOM   3960  HD1 TYR G  10      67.130 106.870  82.770  1.00  0.00           H
ATOM   3961  CE1 TYR G  10      66.630 107.010  80.770  1.00  0.00           C
ATOM   3962  HE1 TYR G  10      66.570 108.090  80.730  1.00  0.00           H
ATOM   3963  CZ  TYR G  10      66.480 106.260  79.560  1.00  0.00           C
ATOM   3964  OH  TYR G  10      66.140 106.960  78.340  1.00  0.00           O
ATOM   3965  HH  TYR G  10      65.900 106.300  77.680  1.00  0.00           H
ATOM   3966  CD2 TYR G  10      66.700 104.150  80.810  1.00  0.00           C
ATOM   3967  HD2 TYR G  10      66.670 103.070  80.850  1.00  0.00           H
ATOM   3968  CE2 TYR G  10      66.370 104.850  79.590  1.00  0.00           C
ATOM   3969  HE2 TYR G  10      66.310 104.210  78.720  1.00  0.00           H
ATOM   3970  C   TYR G  10      66.650 103.420  85.510  1.00  0.00           C
ATOM   3971  O   TYR G  10      67.750 103.740  85.920  1.00  0.00           O
ATOM   3972  N   GLU G  11      65.900 102.510  86.090  1.00  0.00           N
ATOM   3973  HN  GLU G  11      65.020 102.230  85.720  1.00  0.00           H
ATOM   3974  CA  GLU G  11      66.240 101.810  87.310  1.00  0.00           C
ATOM   3975  HA  GLU G  11      67.150 102.240  87.710  1.00  0.00           H
ATOM   3976  CB  GLU G  11      64.980 101.950  88.330  1.00  0.00           C
ATOM   3977  HB1 GLU G  11      65.180 101.340  89.230  1.00  0.00           H
ATOM   3978  HB2 GLU G  11      64.080 101.460  87.890  1.00  0.00           H
ATOM   3979  CG  GLU G  11      64.700 103.410  88.690  1.00  0.00           C
ATOM   3980  HG1 GLU G  11      64.270 103.970  87.830  1.00  0.00           H
ATOM   3981  HG2 GLU G  11      65.540 104.010  89.090  1.00  0.00           H
ATOM   3982  CD  GLU G  11      63.650 103.480  89.800  1.00  0.00           C
ATOM   3983  OE1 GLU G  11      63.730 102.670  90.810  1.00  0.00           O
ATOM   3984  OE2 GLU G  11      62.640 104.140  89.600  1.00  0.00           O
ATOM   3985  C   GLU G  11      66.490 100.330  87.180  1.00  0.00           C
ATOM   3986  O   GLU G  11      65.690  99.560  86.760  1.00  0.00           O
ATOM   3987  N   VAL G  12      67.690  99.930  87.640  1.00  0.00           N
ATOM   3988  HN  VAL G  12      68.190 100.590  88.200  1.00  0.00           H
ATOM   3989  CA  VAL G  12      68.050  98.520  87.830  1.00  0.00           C
ATOM   3990  HA  VAL G  12      67.160  97.980  87.570  1.00  0.00           H
ATOM   3991  CB  VAL G  12      69.250  97.940  87.060  1.00  0.00           C
ATOM   3992  HB  VAL G  12      70.180  98.340  87.510  1.00  0.00           H
ATOM   3993  CG1 VAL G  12      69.190  96.400  87.250  1.00  0.00           C
ATOM   3994 HG11 VAL G  12      68.240  95.940  86.900  1.00  0.00           H
ATOM   3995 HG12 VAL G  12      70.020  96.000  86.620  1.00  0.00           H
ATOM   3996 HG13 VAL G  12      69.400  96.240  88.340  1.00  0.00           H
ATOM   3997  CG2 VAL G  12      69.080  98.370  85.590  1.00  0.00           C
ATOM   3998 HG21 VAL G  12      69.960  98.000  85.030  1.00  0.00           H
ATOM   3999 HG22 VAL G  12      68.110  98.000  85.180  1.00  0.00           H
ATOM   4000 HG23 VAL G  12      69.110  99.460  85.390  1.00  0.00           H
ATOM   4001  C   VAL G  12      68.250  98.280  89.300  1.00  0.00           C
ATOM   4002  O   VAL G  12      69.030  98.910  89.990  1.00  0.00           O
ATOM   4003  N   HIS G  13      67.440  97.270  89.820  1.00  0.00           N
ATOM   4004  HN  HIS G  13      66.720  96.940  89.220  1.00  0.00           H
ATOM   4005  CA  HIS G  13      67.360  96.850  91.160  1.00  0.00           C
ATOM   4006  HA  HIS G  13      68.120  97.310  91.770  1.00  0.00           H
ATOM   4007  CB  HIS G  13      65.960  97.080  91.680  1.00  0.00           C
ATOM   4008  HB1 HIS G  13      65.810  96.530  92.630  1.00  0.00           H
ATOM   4009  HB2 HIS G  13      65.160  96.630  91.040  1.00  0.00           H
ATOM   4010  ND1 HIS G  13      65.960  99.120  93.040  1.00  0.00           N
ATOM   4011  CG  HIS G  13      65.740  98.560  91.790  1.00  0.00           C
ATOM   4012  CE1 HIS G  13      65.340 100.290  93.020  1.00  0.00           C
ATOM   4013  HE1 HIS G  13      65.300 101.040  93.800  1.00  0.00           H
ATOM   4014  NE2 HIS G  13      64.720 100.510  91.810  1.00  0.00           N
ATOM   4015  HE2 HIS G  13      64.220 101.350  91.600  1.00  0.00           H
ATOM   4016  CD2 HIS G  13      64.970  99.430  91.010  1.00  0.00           C
ATOM   4017  HD2 HIS G  13      64.590  99.370  90.000  1.00  0.00           H
ATOM   4018  C   HIS G  13      67.710  95.400  91.240  1.00  0.00           C
ATOM   4019  O   HIS G  13      67.060  94.560  90.620  1.00  0.00           O
ATOM   4020  N   HIS G  14      68.600  94.970  92.160  1.00  0.00           N
ATOM   4021  HN  HIS G  14      69.020  95.680  92.720  1.00  0.00           H
ATOM   4022  CA  HIS G  14      69.070  93.620  92.540  1.00  0.00           C
ATOM   4023  HA  HIS G  14      69.930  93.730  93.180  1.00  0.00           H
ATOM   4024  CB  HIS G  14      68.050  92.730  93.390  1.00  0.00           C
ATOM   4025  HB1 HIS G  14      68.520  91.740  93.600  1.00  0.00           H
ATOM   4026  HB2 HIS G  14      67.110  92.600  92.820  1.00  0.00           H
ATOM   4027  ND1 HIS G  14      68.570  93.460  95.730  1.00  0.00           N
ATOM   4028  CG  HIS G  14      67.640  93.280  94.740  1.00  0.00           C
ATOM   4029  CE1 HIS G  14      67.970  94.140  96.700  1.00  0.00           C
ATOM   4030  HE1 HIS G  14      68.470  94.330  97.650  1.00  0.00           H
ATOM   4031  NE2 HIS G  14      66.670  94.490  96.420  1.00  0.00           N
ATOM   4032  HE2 HIS G  14      66.250  95.110  97.080  1.00  0.00           H
ATOM   4033  CD2 HIS G  14      66.480  94.040  95.100  1.00  0.00           C
ATOM   4034  HD2 HIS G  14      65.550  94.260  94.590  1.00  0.00           H
ATOM   4035  C   HIS G  14      69.550  92.650  91.470  1.00  0.00           C
ATOM   4036  O   HIS G  14      68.790  91.740  91.030  1.00  0.00           O
ATOM   4037  N   GLN G  15      70.830  92.810  91.070  1.00  0.00           N
ATOM   4038  HN  GLN G  15      71.360  93.590  91.390  1.00  0.00           H
ATOM   4039  CA  GLN G  15      71.420  91.930  90.160  1.00  0.00           C
ATOM   4040  HA  GLN G  15      70.730  91.170  89.830  1.00  0.00           H
ATOM   4041  CB  GLN G  15      72.020  92.680  88.930  1.00  0.00           C
ATOM   4042  HB1 GLN G  15      72.650  91.920  88.410  1.00  0.00           H
ATOM   4043  HB2 GLN G  15      72.570  93.510  89.420  1.00  0.00           H
ATOM   4044  CG  GLN G  15      70.970  93.230  87.940  1.00  0.00           C
ATOM   4045  HG1 GLN G  15      70.880  94.260  88.350  1.00  0.00           H
ATOM   4046  HG2 GLN G  15      70.090  92.560  87.900  1.00  0.00           H
ATOM   4047  CD  GLN G  15      71.480  93.230  86.480  1.00  0.00           C
ATOM   4048  OE1 GLN G  15      71.110  92.560  85.530  1.00  0.00           O
ATOM   4049  NE2 GLN G  15      72.610  93.880  86.230  1.00  0.00           N
ATOM   4050 HE21 GLN G  15      73.070  94.330  86.990  1.00  0.00           H
ATOM   4051 HE22 GLN G  15      72.940  94.010  85.290  1.00  0.00           H
ATOM   4052  C   GLN G  15      72.500  91.100  90.890  1.00  0.00           C
ATOM   4053  O   GLN G  15      73.280  91.570  91.720  1.00  0.00           O
ATOM   4054  N   LYS G  16      72.590  89.790  90.680  1.00  0.00           N
ATOM   4055  HN  LYS G  16      72.110  89.340  89.930  1.00  0.00           H
ATOM   4056  CA  LYS G  16      73.550  88.900  91.260  1.00  0.00           C
ATOM   4057  HA  LYS G  16      74.190  89.560  91.830  1.00  0.00           H
ATOM   4058  CB  LYS G  16      72.900  87.950  92.330  1.00  0.00           C
ATOM   4059  HB1 LYS G  16      72.220  88.570  92.950  1.00  0.00           H
ATOM   4060  HB2 LYS G  16      73.730  87.540  92.940  1.00  0.00           H
ATOM   4061  CG  LYS G  16      71.970  86.920  91.820  1.00  0.00           C
ATOM   4062  HG1 LYS G  16      72.590  86.150  91.310  1.00  0.00           H
ATOM   4063  HG2 LYS G  16      71.240  87.340  91.100  1.00  0.00           H
ATOM   4064  CD  LYS G  16      71.260  86.070  92.950  1.00  0.00           C
ATOM   4065  HD1 LYS G  16      70.650  86.740  93.590  1.00  0.00           H
ATOM   4066  HD2 LYS G  16      70.580  85.320  92.500  1.00  0.00           H
ATOM   4067  CE  LYS G  16      72.230  85.290  93.860  1.00  0.00           C
ATOM   4068  HE1 LYS G  16      72.960  85.970  94.340  1.00  0.00           H
ATOM   4069  HE2 LYS G  16      72.650  84.450  93.270  1.00  0.00           H
ATOM   4070  NZ  LYS G  16      71.540  84.550  94.950  1.00  0.00           N
ATOM   4071  HZ1 LYS G  16      70.940  83.760  94.650  1.00  0.00           H
ATOM   4072  HZ2 LYS G  16      72.310  84.060  95.450  1.00  0.00           H
ATOM   4073  HZ3 LYS G  16      71.030  85.240  95.540  1.00  0.00           H
ATOM   4074  C   LYS G  16      74.410  88.040  90.250  1.00  0.00           C
ATOM   4075  O   LYS G  16      73.840  87.680  89.280  1.00  0.00           O
ATOM   4076  N   LEU G  17      75.720  87.830  90.460  1.00  0.00           N
ATOM   4077  HN  LEU G  17      76.230  88.300  91.180  1.00  0.00           H
ATOM   4078  CA  LEU G  17      76.480  86.920  89.660  1.00  0.00           C
ATOM   4079  HA  LEU G  17      75.900  86.390  88.930  1.00  0.00           H
ATOM   4080  CB  LEU G  17      77.600  87.840  89.010  1.00  0.00           C
ATOM   4081  HB1 LEU G  17      78.160  88.370  89.800  1.00  0.00           H
ATOM   4082  HB2 LEU G  17      77.170  88.770  88.580  1.00  0.00           H
ATOM   4083  CG  LEU G  17      78.480  87.190  87.950  1.00  0.00           C
ATOM   4084  HG  LEU G  17      79.310  86.590  88.390  1.00  0.00           H
ATOM   4085  CD1 LEU G  17      77.770  86.200  87.180  1.00  0.00           C
ATOM   4086 HD11 LEU G  17      77.550  85.250  87.710  1.00  0.00           H
ATOM   4087 HD12 LEU G  17      76.850  86.550  86.670  1.00  0.00           H
ATOM   4088 HD13 LEU G  17      78.450  85.740  86.440  1.00  0.00           H
ATOM   4089  CD2 LEU G  17      79.300  88.180  87.010  1.00  0.00           C
ATOM   4090 HD21 LEU G  17      80.130  87.630  86.510  1.00  0.00           H
ATOM   4091 HD22 LEU G  17      78.610  88.630  86.270  1.00  0.00           H
ATOM   4092 HD23 LEU G  17      79.720  89.040  87.570  1.00  0.00           H
ATOM   4093  C   LEU G  17      77.140  85.940  90.610  1.00  0.00           C
ATOM   4094  O   LEU G  17      77.990  86.210  91.520  1.00  0.00           O
ATOM   4095  N   VAL G  18      76.780  84.650  90.420  1.00  0.00           N
ATOM   4096  HN  VAL G  18      76.190  84.350  89.680  1.00  0.00           H
ATOM   4097  CA  VAL G  18      77.260  83.600  91.240  1.00  0.00           C
ATOM   4098  HA  VAL G  18      78.080  83.980  91.840  1.00  0.00           H
ATOM   4099  CB  VAL G  18      76.370  83.270  92.380  1.00  0.00           C
ATOM   4100  HB  VAL G  18      76.420  84.120  93.100  1.00  0.00           H
ATOM   4101  CG1 VAL G  18      74.910  83.060  91.950  1.00  0.00           C
ATOM   4102 HG11 VAL G  18      74.820  82.250  91.190  1.00  0.00           H
ATOM   4103 HG12 VAL G  18      74.300  82.870  92.870  1.00  0.00           H
ATOM   4104 HG13 VAL G  18      74.600  84.010  91.470  1.00  0.00           H
ATOM   4105  CG2 VAL G  18      76.730  82.020  93.190  1.00  0.00           C
ATOM   4106 HG21 VAL G  18      76.250  82.240  94.160  1.00  0.00           H
ATOM   4107 HG22 VAL G  18      76.270  81.100  92.770  1.00  0.00           H
ATOM   4108 HG23 VAL G  18      77.800  81.750  93.330  1.00  0.00           H
ATOM   4109  C   VAL G  18      77.790  82.440  90.490  1.00  0.00           C
ATOM   4110  O   VAL G  18      77.040  81.680  89.890  1.00  0.00           O
ATOM   4111  N   PHE G  19      79.160  82.170  90.550  1.00  0.00           N
ATOM   4112  HN  PHE G  19      79.670  82.800  91.120  1.00  0.00           H
ATOM   4113  CA  PHE G  19      79.770  81.030  89.860  1.00  0.00           C
ATOM   4114  HA  PHE G  19      79.370  81.040  88.860  1.00  0.00           H
ATOM   4115  CB  PHE G  19      81.220  81.350  89.560  1.00  0.00           C
ATOM   4116  HB1 PHE G  19      81.830  80.480  89.240  1.00  0.00           H
ATOM   4117  HB2 PHE G  19      81.770  81.780  90.420  1.00  0.00           H
ATOM   4118  CG  PHE G  19      81.320  82.500  88.490  1.00  0.00           C
ATOM   4119  CD1 PHE G  19      81.460  83.850  88.850  1.00  0.00           C
ATOM   4120  HD1 PHE G  19      81.550  83.980  89.920  1.00  0.00           H
ATOM   4121  CE1 PHE G  19      81.500  84.910  87.930  1.00  0.00           C
ATOM   4122  HE1 PHE G  19      81.590  85.930  88.270  1.00  0.00           H
ATOM   4123  CZ  PHE G  19      81.330  84.560  86.600  1.00  0.00           C
ATOM   4124  HZ  PHE G  19      81.310  85.380  85.900  1.00  0.00           H
ATOM   4125  CD2 PHE G  19      81.160  82.170  87.090  1.00  0.00           C
ATOM   4126  HD2 PHE G  19      81.070  81.120  86.830  1.00  0.00           H
ATOM   4127  CE2 PHE G  19      81.160  83.240  86.110  1.00  0.00           C
ATOM   4128  HE2 PHE G  19      81.240  83.020  85.060  1.00  0.00           H
ATOM   4129  C   PHE G  19      79.420  79.590  90.330  1.00  0.00           C
ATOM   4130  O   PHE G  19      79.270  78.690  89.520  1.00  0.00           O
ATOM   4131  N   PHE G  20      79.430  79.320  91.670  1.00  0.00           N
ATOM   4132  HN  PHE G  20      79.640  79.990  92.380  1.00  0.00           H
ATOM   4133  CA  PHE G  20      79.110  77.980  92.150  1.00  0.00           C
ATOM   4134  HA  PHE G  20      78.480  77.420  91.480  1.00  0.00           H
ATOM   4135  CB  PHE G  20      80.390  77.120  92.600  1.00  0.00           C
ATOM   4136  HB1 PHE G  20      80.000  76.320  93.260  1.00  0.00           H
ATOM   4137  HB2 PHE G  20      81.090  77.750  93.200  1.00  0.00           H
ATOM   4138  CG  PHE G  20      81.100  76.550  91.360  1.00  0.00           C
ATOM   4139  CD1 PHE G  20      81.760  77.480  90.630  1.00  0.00           C
ATOM   4140  HD1 PHE G  20      81.790  78.450  91.120  1.00  0.00           H
ATOM   4141  CE1 PHE G  20      82.520  77.130  89.500  1.00  0.00           C
ATOM   4142  HE1 PHE G  20      83.070  77.850  88.910  1.00  0.00           H
ATOM   4143  CZ  PHE G  20      82.520  75.790  89.070  1.00  0.00           C
ATOM   4144  HZ  PHE G  20      83.090  75.550  88.190  1.00  0.00           H
ATOM   4145  CD2 PHE G  20      81.250  75.230  91.040  1.00  0.00           C
ATOM   4146  HD2 PHE G  20      80.650  74.460  91.520  1.00  0.00           H
ATOM   4147  CE2 PHE G  20      81.950  74.860  89.910  1.00  0.00           C
ATOM   4148  HE2 PHE G  20      82.160  73.850  89.610  1.00  0.00           H
ATOM   4149  C   PHE G  20      78.300  78.250  93.390  1.00  0.00           C
ATOM   4150  O   PHE G  20      78.790  78.860  94.330  1.00  0.00           O
ATOM   4151  N   ALA G  21      77.010  77.750  93.360  1.00  0.00           N
ATOM   4152  HN  ALA G  21      76.730  77.260  92.540  1.00  0.00           H
ATOM   4153  CA  ALA G  21      76.150  77.660  94.500  1.00  0.00           C
ATOM   4154  HA  ALA G  21      76.350  78.610  94.980  1.00  0.00           H
ATOM   4155  CB  ALA G  21      74.640  77.640  94.100  1.00  0.00           C
ATOM   4156  HB1 ALA G  21      74.440  76.630  93.690  1.00  0.00           H
ATOM   4157  HB2 ALA G  21      73.960  77.830  94.960  1.00  0.00           H
ATOM   4158  HB3 ALA G  21      74.370  78.500  93.450  1.00  0.00           H
ATOM   4159  C   ALA G  21      76.380  76.590  95.560  1.00  0.00           C
ATOM   4160  O   ALA G  21      75.930  76.690  96.730  1.00  0.00           O
ATOM   4161  N   GLU G  22      77.080  75.460  95.150  1.00  0.00           N
ATOM   4162  HN  GLU G  22      77.520  75.320  94.260  1.00  0.00           H
ATOM   4163  CA  GLU G  22      77.470  74.430  95.990  1.00  0.00           C
ATOM   4164  HA  GLU G  22      77.050  74.600  96.970  1.00  0.00           H
ATOM   4165  CB  GLU G  22      77.100  72.970  95.570  1.00  0.00           C
ATOM   4166  HB1 GLU G  22      77.540  72.200  96.240  1.00  0.00           H
ATOM   4167  HB2 GLU G  22      77.540  72.810  94.560  1.00  0.00           H
ATOM   4168  CG  GLU G  22      75.610  72.520  95.390  1.00  0.00           C
ATOM   4169  HG1 GLU G  22      75.790  71.510  94.980  1.00  0.00           H
ATOM   4170  HG2 GLU G  22      75.030  73.100  94.640  1.00  0.00           H
ATOM   4171  CD  GLU G  22      74.810  72.440  96.720  1.00  0.00           C
ATOM   4172  OE1 GLU G  22      73.980  73.390  96.910  1.00  0.00           O
ATOM   4173  OE2 GLU G  22      74.900  71.420  97.440  1.00  0.00           O
ATOM   4174  C   GLU G  22      78.940  74.520  96.300  1.00  0.00           C
ATOM   4175  O   GLU G  22      79.740  75.110  95.580  1.00  0.00           O
ATOM   4176  N   ASP G  23      79.310  73.910  97.430  1.00  0.00           N
ATOM   4177  HN  ASP G  23      78.600  73.480  97.990  1.00  0.00           H
ATOM   4178  CA  ASP G  23      80.610  73.710  97.780  1.00  0.00           C
ATOM   4179  HA  ASP G  23      81.120  74.660  97.750  1.00  0.00           H
ATOM   4180  CB  ASP G  23      80.750  73.190  99.230  1.00  0.00           C
ATOM   4181  HB1 ASP G  23      80.440  73.880 100.050  1.00  0.00           H
ATOM   4182  HB2 ASP G  23      81.780  72.880  99.510  1.00  0.00           H
ATOM   4183  CG  ASP G  23      79.800  72.040  99.520  1.00  0.00           C
ATOM   4184  OD1 ASP G  23      80.130  71.270 100.450  1.00  0.00           O
ATOM   4185  OD2 ASP G  23      78.620  71.950  99.040  1.00  0.00           O
ATOM   4186  C   ASP G  23      81.450  72.790  96.880  1.00  0.00           C
ATOM   4187  O   ASP G  23      80.960  71.770  96.380  1.00  0.00           O
ATOM   4188  N   VAL G  24      82.690  73.200  96.730  1.00  0.00           N
ATOM   4189  HN  VAL G  24      83.020  74.010  97.210  1.00  0.00           H
ATOM   4190  CA  VAL G  24      83.530  72.560  95.800  1.00  0.00           C
ATOM   4191  HA  VAL G  24      82.990  71.790  95.250  1.00  0.00           H
ATOM   4192  CB  VAL G  24      84.190  73.580  94.800  1.00  0.00           C
ATOM   4193  HB  VAL G  24      84.910  73.120  94.090  1.00  0.00           H
ATOM   4194  CG1 VAL G  24      83.060  74.160  93.930  1.00  0.00           C
ATOM   4195 HG11 VAL G  24      82.500  73.330  93.450  1.00  0.00           H
ATOM   4196 HG12 VAL G  24      82.510  74.900  94.550  1.00  0.00           H
ATOM   4197 HG13 VAL G  24      83.490  74.710  93.070  1.00  0.00           H
ATOM   4198  CG2 VAL G  24      84.820  74.730  95.630  1.00  0.00           C
ATOM   4199 HG21 VAL G  24      85.730  74.240  96.040  1.00  0.00           H
ATOM   4200 HG22 VAL G  24      85.210  75.530  94.970  1.00  0.00           H
ATOM   4201 HG23 VAL G  24      84.200  75.280  96.360  1.00  0.00           H
ATOM   4202  C   VAL G  24      84.650  71.850  96.520  1.00  0.00           C
ATOM   4203  O   VAL G  24      85.460  71.140  95.920  1.00  0.00           O
ATOM   4204  N   GLY G  25      84.620  71.990  97.890  1.00  0.00           N
ATOM   4205  HN  GLY G  25      83.930  72.630  98.210  1.00  0.00           H
ATOM   4206  CA  GLY G  25      85.380  71.230  98.870  1.00  0.00           C
ATOM   4207  HA1 GLY G  25      86.330  71.700  99.030  1.00  0.00           H
ATOM   4208  HA2 GLY G  25      84.730  71.240  99.740  1.00  0.00           H
ATOM   4209  C   GLY G  25      85.720  69.730  98.580  1.00  0.00           C
ATOM   4210  O   GLY G  25      84.980  69.080  97.880  1.00  0.00           O
ATOM   4211  N   SER G  26      86.950  69.390  98.950  1.00  0.00           N
ATOM   4212  HN  SER G  26      87.550  70.060  99.370  1.00  0.00           H
ATOM   4213  CA  SER G  26      87.550  68.050  98.900  1.00  0.00           C
ATOM   4214  HA  SER G  26      88.490  68.110  99.420  1.00  0.00           H
ATOM   4215  CB  SER G  26      86.650  66.910  99.540  1.00  0.00           C
ATOM   4216  HB1 SER G  26      87.110  65.900  99.450  1.00  0.00           H
ATOM   4217  HB2 SER G  26      85.630  66.850  99.120  1.00  0.00           H
ATOM   4218  OG  SER G  26      86.420  67.220 100.960  1.00  0.00           O
ATOM   4219  HG1 SER G  26      85.910  68.020 101.090  1.00  0.00           H
ATOM   4220  C   SER G  26      87.990  67.730  97.470  1.00  0.00           C
ATOM   4221  O   SER G  26      88.180  66.530  97.150  1.00  0.00           O
ATOM   4222  N   ASN G  27      88.290  68.750  96.620  1.00  0.00           N
ATOM   4223  HN  ASN G  27      87.950  69.660  96.860  1.00  0.00           H
ATOM   4224  CA  ASN G  27      88.800  68.790  95.300  1.00  0.00           C
ATOM   4225  HA  ASN G  27      88.090  68.260  94.670  1.00  0.00           H
ATOM   4226  CB  ASN G  27      88.710  70.250  94.770  1.00  0.00           C
ATOM   4227  HB1 ASN G  27      89.340  70.920  95.390  1.00  0.00           H
ATOM   4228  HB2 ASN G  27      87.650  70.580  94.900  1.00  0.00           H
ATOM   4229  CG  ASN G  27      89.250  70.250  93.340  1.00  0.00           C
ATOM   4230  OD1 ASN G  27      88.890  69.380  92.570  1.00  0.00           O
ATOM   4231  ND2 ASN G  27      90.190  71.190  93.000  1.00  0.00           N
ATOM   4232 HD21 ASN G  27      90.520  71.830  93.690  1.00  0.00           H
ATOM   4233 HD22 ASN G  27      90.650  71.020  92.130  1.00  0.00           H
ATOM   4234  C   ASN G  27      90.200  68.090  95.110  1.00  0.00           C
ATOM   4235  O   ASN G  27      91.170  68.420  95.760  1.00  0.00           O
ATOM   4236  N   LYS G  28      90.350  67.230  94.110  1.00  0.00           N
ATOM   4237  HN  LYS G  28      89.530  67.010  93.590  1.00  0.00           H
ATOM   4238  CA  LYS G  28      91.580  66.670  93.700  1.00  0.00           C
ATOM   4239  HA  LYS G  28      92.360  66.930  94.390  1.00  0.00           H
ATOM   4240  CB  LYS G  28      91.660  65.180  93.580  1.00  0.00           C
ATOM   4241  HB1 LYS G  28      92.580  64.790  93.100  1.00  0.00           H
ATOM   4242  HB2 LYS G  28      90.840  64.990  92.850  1.00  0.00           H
ATOM   4243  CG  LYS G  28      91.480  64.400  94.910  1.00  0.00           C
ATOM   4244  HG1 LYS G  28      92.140  64.550  95.790  1.00  0.00           H
ATOM   4245  HG2 LYS G  28      91.780  63.410  94.500  1.00  0.00           H
ATOM   4246  CD  LYS G  28      90.120  64.420  95.540  1.00  0.00           C
ATOM   4247  HD1 LYS G  28      89.930  65.440  95.960  1.00  0.00           H
ATOM   4248  HD2 LYS G  28      89.340  64.320  94.770  1.00  0.00           H
ATOM   4249  CE  LYS G  28      90.060  63.400  96.610  1.00  0.00           C
ATOM   4250  HE1 LYS G  28      90.990  63.390  97.220  1.00  0.00           H
ATOM   4251  HE2 LYS G  28      89.890  62.410  96.130  1.00  0.00           H
ATOM   4252  NZ  LYS G  28      88.880  63.500  97.570  1.00  0.00           N
ATOM   4253  HZ1 LYS G  28      88.990  64.280  98.260  1.00  0.00           H
ATOM   4254  HZ2 LYS G  28      87.950  63.580  97.110  1.00  0.00           H
ATOM   4255  HZ3 LYS G  28      88.870  62.590  98.070  1.00  0.00           H
ATOM   4256  C   LYS G  28      92.020  67.280  92.340  1.00  0.00           C
ATOM   4257  O   LYS G  28      93.190  67.520  92.100  1.00  0.00           O
ATOM   4258  N   GLY G  29      91.090  67.540  91.280  1.00  0.00           N
ATOM   4259  HN  GLY G  29      90.160  67.310  91.570  1.00  0.00           H
ATOM   4260  CA  GLY G  29      91.320  68.190  89.970  1.00  0.00           C
ATOM   4261  HA1 GLY G  29      92.380  68.090  89.770  1.00  0.00           H
ATOM   4262  HA2 GLY G  29      90.710  67.770  89.190  1.00  0.00           H
ATOM   4263  C   GLY G  29      91.310  69.730  89.970  1.00  0.00           C
ATOM   4264  O   GLY G  29      91.760  70.390  90.880  1.00  0.00           O
ATOM   4265  N   ALA G  30      90.720  70.350  88.960  1.00  0.00           N
ATOM   4266  HN  ALA G  30      90.230  69.850  88.250  1.00  0.00           H
ATOM   4267  CA  ALA G  30      90.610  71.790  88.760  1.00  0.00           C
ATOM   4268  HA  ALA G  30      91.270  72.320  89.430  1.00  0.00           H
ATOM   4269  CB  ALA G  30      91.170  71.960  87.330  1.00  0.00           C
ATOM   4270  HB1 ALA G  30      90.510  71.440  86.600  1.00  0.00           H
ATOM   4271  HB2 ALA G  30      91.220  73.040  87.050  1.00  0.00           H
ATOM   4272  HB3 ALA G  30      92.190  71.510  87.300  1.00  0.00           H
ATOM   4273  C   ALA G  30      89.220  72.240  88.700  1.00  0.00           C
ATOM   4274  O   ALA G  30      88.460  71.680  87.960  1.00  0.00           O
ATOM   4275  N   ILE G  31      88.840  73.220  89.570  1.00  0.00           N
ATOM   4276  HN  ILE G  31      89.470  73.560  90.260  1.00  0.00           H
ATOM   4277  CA  ILE G  31      87.590  73.900  89.390  1.00  0.00           C
ATOM   4278  HA  ILE G  31      87.100  73.480  88.530  1.00  0.00           H
ATOM   4279  CB  ILE G  31      86.650  73.690  90.540  1.00  0.00           C
ATOM   4280  HB  ILE G  31      87.060  74.050  91.500  1.00  0.00           H
ATOM   4281  CG2 ILE G  31      85.340  74.590  90.460  1.00  0.00           C
ATOM   4282 HG21 ILE G  31      85.690  75.630  90.610  1.00  0.00           H
ATOM   4283 HG22 ILE G  31      84.950  74.430  89.430  1.00  0.00           H
ATOM   4284 HG23 ILE G  31      84.570  74.330  91.220  1.00  0.00           H
ATOM   4285  CG1 ILE G  31      86.300  72.160  90.630  1.00  0.00           C
ATOM   4286 HG11 ILE G  31      87.230  71.580  90.770  1.00  0.00           H
ATOM   4287 HG12 ILE G  31      85.780  71.950  89.670  1.00  0.00           H
ATOM   4288  CD  ILE G  31      85.550  71.810  91.850  1.00  0.00           C
ATOM   4289  HD1 ILE G  31      85.320  70.720  91.750  1.00  0.00           H
ATOM   4290  HD2 ILE G  31      86.070  71.870  92.830  1.00  0.00           H
ATOM   4291  HD3 ILE G  31      84.520  72.230  91.880  1.00  0.00           H
ATOM   4292  C   ILE G  31      87.890  75.350  89.080  1.00  0.00           C
ATOM   4293  O   ILE G  31      88.700  75.930  89.770  1.00  0.00           O
ATOM   4294  N   ILE G  32      87.300  75.860  88.020  1.00  0.00           N
ATOM   4295  HN  ILE G  32      86.780  75.230  87.460  1.00  0.00           H
ATOM   4296  CA  ILE G  32      87.640  77.180  87.570  1.00  0.00           C
ATOM   4297  HA  ILE G  32      88.300  77.750  88.210  1.00  0.00           H
ATOM   4298  CB  ILE G  32      88.190  77.200  86.170  1.00  0.00           C
ATOM   4299  HB  ILE G  32      87.470  76.920  85.380  1.00  0.00           H
ATOM   4300  CG2 ILE G  32      88.770  78.620  85.860  1.00  0.00           C
ATOM   4301 HG21 ILE G  32      89.160  78.620  84.820  1.00  0.00           H
ATOM   4302 HG22 ILE G  32      87.960  79.390  85.870  1.00  0.00           H
ATOM   4303 HG23 ILE G  32      89.540  78.930  86.590  1.00  0.00           H
ATOM   4304  CG1 ILE G  32      89.310  76.200  85.900  1.00  0.00           C
ATOM   4305 HG11 ILE G  32      89.590  76.170  84.830  1.00  0.00           H
ATOM   4306 HG12 ILE G  32      88.880  75.180  86.050  1.00  0.00           H
ATOM   4307  CD  ILE G  32      90.500  76.210  86.850  1.00  0.00           C
ATOM   4308  HD1 ILE G  32      90.160  76.250  87.900  1.00  0.00           H
ATOM   4309  HD2 ILE G  32      91.130  75.300  86.810  1.00  0.00           H
ATOM   4310  HD3 ILE G  32      91.210  76.950  86.420  1.00  0.00           H
ATOM   4311  C   ILE G  32      86.280  77.930  87.460  1.00  0.00           C
ATOM   4312  O   ILE G  32      85.280  77.290  87.070  1.00  0.00           O
ATOM   4313  N   GLY G  33      86.210  79.180  87.910  1.00  0.00           N
ATOM   4314  HN  GLY G  33      87.000  79.580  88.370  1.00  0.00           H
ATOM   4315  CA  GLY G  33      84.960  79.990  87.820  1.00  0.00           C
ATOM   4316  HA1 GLY G  33      84.070  79.430  88.070  1.00  0.00           H
ATOM   4317  HA2 GLY G  33      85.130  80.770  88.550  1.00  0.00           H
ATOM   4318  C   GLY G  33      84.690  80.620  86.450  1.00  0.00           C
ATOM   4319  O   GLY G  33      83.730  80.230  85.720  1.00  0.00           O
ATOM   4320  N   LEU G  34      85.620  81.470  85.990  1.00  0.00           N
ATOM   4321  HN  LEU G  34      86.370  81.660  86.610  1.00  0.00           H
ATOM   4322  CA  LEU G  34      85.310  82.130  84.780  1.00  0.00           C
ATOM   4323  HA  LEU G  34      84.670  81.720  84.010  1.00  0.00           H
ATOM   4324  CB  LEU G  34      84.940  83.610  84.980  1.00  0.00           C
ATOM   4325  HB1 LEU G  34      85.630  84.060  85.730  1.00  0.00           H
ATOM   4326  HB2 LEU G  34      83.940  83.570  85.470  1.00  0.00           H
ATOM   4327  CG  LEU G  34      84.780  84.470  83.740  1.00  0.00           C
ATOM   4328  HG  LEU G  34      85.690  84.610  83.120  1.00  0.00           H
ATOM   4329  CD1 LEU G  34      83.740  83.860  82.820  1.00  0.00           C
ATOM   4330 HD11 LEU G  34      82.770  83.580  83.280  1.00  0.00           H
ATOM   4331 HD12 LEU G  34      83.600  84.540  81.940  1.00  0.00           H
ATOM   4332 HD13 LEU G  34      83.990  82.850  82.430  1.00  0.00           H
ATOM   4333  CD2 LEU G  34      84.180  85.810  84.130  1.00  0.00           C
ATOM   4334 HD21 LEU G  34      84.060  86.510  83.270  1.00  0.00           H
ATOM   4335 HD22 LEU G  34      83.200  85.790  84.650  1.00  0.00           H
ATOM   4336 HD23 LEU G  34      84.870  86.340  84.810  1.00  0.00           H
ATOM   4337  C   LEU G  34      86.640  82.070  84.030  1.00  0.00           C
ATOM   4338  O   LEU G  34      87.680  82.490  84.510  1.00  0.00           O
ATOM   4339  N   MET G  35      86.610  81.530  82.770  1.00  0.00           N
ATOM   4340  HN  MET G  35      85.910  81.050  82.250  1.00  0.00           H
ATOM   4341  CA  MET G  35      87.900  81.300  82.160  1.00  0.00           C
ATOM   4342  HA  MET G  35      88.660  81.870  82.670  1.00  0.00           H
ATOM   4343  CB  MET G  35      88.170  79.780  82.170  1.00  0.00           C
ATOM   4344  HB1 MET G  35      87.500  79.250  81.480  1.00  0.00           H
ATOM   4345  HB2 MET G  35      87.940  79.400  83.190  1.00  0.00           H
ATOM   4346  CG  MET G  35      89.680  79.530  81.870  1.00  0.00           C
ATOM   4347  HG1 MET G  35      90.210  80.310  82.460  1.00  0.00           H
ATOM   4348  HG2 MET G  35      89.790  79.700  80.770  1.00  0.00           H
ATOM   4349  SD  MET G  35      90.400  77.910  82.210  1.00  0.00           S
ATOM   4350  CE  MET G  35      91.720  77.950  80.970  1.00  0.00           C
ATOM   4351  HE1 MET G  35      92.360  77.050  81.110  1.00  0.00           H
ATOM   4352  HE2 MET G  35      91.330  77.890  79.930  1.00  0.00           H
ATOM   4353  HE3 MET G  35      92.250  78.900  81.200  1.00  0.00           H
ATOM   4354  C   MET G  35      87.860  81.750  80.710  1.00  0.00           C
ATOM   4355  O   MET G  35      86.950  81.390  79.920  1.00  0.00           O
ATOM   4356  N   VAL G  36      88.750  82.670  80.380  1.00  0.00           N
ATOM   4357  HN  VAL G  36      89.380  82.920  81.110  1.00  0.00           H
ATOM   4358  CA  VAL G  36      88.940  83.300  79.070  1.00  0.00           C
ATOM   4359  HA  VAL G  36      88.210  82.910  78.380  1.00  0.00           H
ATOM   4360  CB  VAL G  36      88.760  84.810  79.150  1.00  0.00           C
ATOM   4361  HB  VAL G  36      89.520  85.200  79.860  1.00  0.00           H
ATOM   4362  CG1 VAL G  36      88.910  85.450  77.760  1.00  0.00           C
ATOM   4363 HG11 VAL G  36      88.700  86.540  77.810  1.00  0.00           H
ATOM   4364 HG12 VAL G  36      89.930  85.350  77.330  1.00  0.00           H
ATOM   4365 HG13 VAL G  36      88.190  84.910  77.120  1.00  0.00           H
ATOM   4366  CG2 VAL G  36      87.410  85.040  79.720  1.00  0.00           C
ATOM   4367 HG21 VAL G  36      86.640  84.280  79.460  1.00  0.00           H
ATOM   4368 HG22 VAL G  36      87.450  84.950  80.830  1.00  0.00           H
ATOM   4369 HG23 VAL G  36      87.160  86.110  79.570  1.00  0.00           H
ATOM   4370  C   VAL G  36      90.290  83.010  78.520  1.00  0.00           C
ATOM   4371  O   VAL G  36      91.310  83.250  79.120  1.00  0.00           O
ATOM   4372  N   GLY G  37      90.350  82.340  77.340  1.00  0.00           N
ATOM   4373  HN  GLY G  37      89.440  82.110  77.000  1.00  0.00           H
ATOM   4374  CA  GLY G  37      91.590  81.670  76.730  1.00  0.00           C
ATOM   4375  HA1 GLY G  37      91.300  81.180  75.810  1.00  0.00           H
ATOM   4376  HA2 GLY G  37      92.270  82.460  76.450  1.00  0.00           H
ATOM   4377  C   GLY G  37      92.120  80.550  77.720  1.00  0.00           C
ATOM   4378  O   GLY G  37      91.340  79.890  78.450  1.00  0.00           O
ATOM   4379  N   GLY G  38      93.400  80.350  77.760  1.00  0.00           N
ATOM   4380  HN  GLY G  38      94.070  80.780  77.150  1.00  0.00           H
ATOM   4381  CA  GLY G  38      94.070  79.490  78.740  1.00  0.00           C
ATOM   4382  HA1 GLY G  38      95.110  79.780  78.710  1.00  0.00           H
ATOM   4383  HA2 GLY G  38      93.510  79.640  79.650  1.00  0.00           H
ATOM   4384  C   GLY G  38      94.050  78.010  78.400  1.00  0.00           C
ATOM   4385  O   GLY G  38      93.430  77.550  77.460  1.00  0.00           O
ATOM   4386  N   VAL G  39      94.710  77.260  79.330  1.00  0.00           N
ATOM   4387  HN  VAL G  39      95.170  77.720  80.090  1.00  0.00           H
ATOM   4388  CA  VAL G  39      94.780  75.820  79.260  1.00  0.00           C
ATOM   4389  HA  VAL G  39      93.970  75.370  78.700  1.00  0.00           H
ATOM   4390  CB  VAL G  39      96.140  75.350  78.690  1.00  0.00           C
ATOM   4391  HB  VAL G  39      96.950  75.370  79.460  1.00  0.00           H
ATOM   4392  CG1 VAL G  39      96.050  73.870  78.520  1.00  0.00           C
ATOM   4393 HG11 VAL G  39      95.400  73.680  77.650  1.00  0.00           H
ATOM   4394 HG12 VAL G  39      97.090  73.510  78.350  1.00  0.00           H
ATOM   4395 HG13 VAL G  39      95.700  73.320  79.420  1.00  0.00           H
ATOM   4396  CG2 VAL G  39      96.470  76.160  77.380  1.00  0.00           C
ATOM   4397 HG21 VAL G  39      95.600  76.070  76.680  1.00  0.00           H
ATOM   4398 HG22 VAL G  39      96.810  77.170  77.690  1.00  0.00           H
ATOM   4399 HG23 VAL G  39      97.300  75.790  76.740  1.00  0.00           H
ATOM   4400  C   VAL G  39      94.760  75.280  80.700  1.00  0.00           C
ATOM   4401  O   VAL G  39      95.610  75.480  81.560  1.00  0.00           O
ATOM   4402  N   VAL G  40      93.680  74.500  81.010  1.00  0.00           N
ATOM   4403  HN  VAL G  40      92.870  74.390  80.430  1.00  0.00           H
ATOM   4404  CA  VAL G  40      93.530  73.780  82.280  1.00  0.00           C
ATOM   4405  HA  VAL G  40      94.310  74.010  83.000  1.00  0.00           H
ATOM   4406  CB  VAL G  40      92.210  73.990  82.950  1.00  0.00           C
ATOM   4407  HB  VAL G  40      92.160  75.090  83.000  1.00  0.00           H
ATOM   4408  CG1 VAL G  40      91.030  73.560  82.120  1.00  0.00           C
ATOM   4409 HG11 VAL G  40      90.130  73.930  82.670  1.00  0.00           H
ATOM   4410 HG12 VAL G  40      90.960  74.040  81.120  1.00  0.00           H
ATOM   4411 HG13 VAL G  40      91.020  72.450  82.150  1.00  0.00           H
ATOM   4412  CG2 VAL G  40      92.230  73.320  84.280  1.00  0.00           C
ATOM   4413 HG21 VAL G  40      91.450  73.740  84.960  1.00  0.00           H
ATOM   4414 HG22 VAL G  40      92.160  72.220  84.220  1.00  0.00           H
ATOM   4415 HG23 VAL G  40      93.180  73.480  84.850  1.00  0.00           H
ATOM   4416  C   VAL G  40      93.720  72.330  82.030  1.00  0.00           C
ATOM   4417  O   VAL G  40      93.140  71.800  81.110  1.00  0.00           O
ATOM   4418  N   ILE G  41      94.510  71.660  82.820  1.00  0.00           N
ATOM   4419  HN  ILE G  41      94.850  72.140  83.630  1.00  0.00           H
ATOM   4420  CA  ILE G  41      94.810  70.220  82.630  1.00  0.00           C
ATOM   4421  HA  ILE G  41      94.210  69.780  81.850  1.00  0.00           H
ATOM   4422  CB  ILE G  41      96.310  69.900  82.160  1.00  0.00           C
ATOM   4423  HB  ILE G  41      96.940  70.180  83.040  1.00  0.00           H
ATOM   4424  CG2 ILE G  41      96.410  68.410  81.850  1.00  0.00           C
ATOM   4425 HG21 ILE G  41      95.730  67.780  82.460  1.00  0.00           H
ATOM   4426 HG22 ILE G  41      96.160  68.220  80.780  1.00  0.00           H
ATOM   4427 HG23 ILE G  41      97.430  67.990  82.000  1.00  0.00           H
ATOM   4428  CG1 ILE G  41      96.800  70.800  80.990  1.00  0.00           C
ATOM   4429 HG11 ILE G  41      96.850  71.830  81.390  1.00  0.00           H
ATOM   4430 HG12 ILE G  41      95.960  70.750  80.270  1.00  0.00           H
ATOM   4431  CD  ILE G  41      98.150  70.520  80.300  1.00  0.00           C
ATOM   4432  HD1 ILE G  41      98.070  69.560  79.760  1.00  0.00           H
ATOM   4433  HD2 ILE G  41      98.400  71.320  79.570  1.00  0.00           H
ATOM   4434  HD3 ILE G  41      99.030  70.470  80.970  1.00  0.00           H
ATOM   4435  C   ILE G  41      94.590  69.650  84.030  1.00  0.00           C
ATOM   4436  O   ILE G  41      94.940  70.140  85.130  1.00  0.00           O
ATOM   4437  N   ALA G  42      93.770  68.550  84.070  1.00  0.00           N
ATOM   4438  HN  ALA G  42      93.300  68.260  83.240  1.00  0.00           H
ATOM   4439  CA  ALA G  42      93.420  67.800  85.230  1.00  0.00           C
ATOM   4440  HA  ALA G  42      93.910  68.230  86.080  1.00  0.00           H
ATOM   4441  CB  ALA G  42      91.920  67.990  85.280  1.00  0.00           C
ATOM   4442  HB1 ALA G  42      91.510  67.750  84.270  1.00  0.00           H
ATOM   4443  HB2 ALA G  42      91.510  67.340  86.090  1.00  0.00           H
ATOM   4444  HB3 ALA G  42      91.790  69.070  85.470  1.00  0.00           H
ATOM   4445  C   ALA G  42      93.810  66.430  85.090  1.00  0.00           C
ATOM   4446  O   ALA G  42      93.100  65.700  84.380  1.00  0.00           O
ATOM   4447  N   NME G  43      94.920  66.060  85.780  1.00  0.00           N
ATOM   4448  HN  NME G  43      95.270  66.740  86.420  1.00  0.00           H
ATOM   4449  CH3 NME G  43      95.510  64.790  85.690  1.00  0.00           C
ATOM   4450 HH31 NME G  43      96.600  64.930  85.600  1.00  0.00           H
ATOM   4451 HH32 NME G  43      95.140  64.160  86.520  1.00  0.00           H
ATOM   4452 HH33 NME G  43      95.220  64.260  84.760  1.00  0.00           H
ATOM   4453  CH3 ACE H   0     118.370  39.480  76.190  1.00  0.00           C
ATOM   4454 HH31 ACE H   0     118.000  38.700  75.490  1.00  0.00           H
ATOM   4455 HH32 ACE H   0     119.450  39.680  76.050  1.00  0.00           H
ATOM   4456 HH33 ACE H   0     118.360  39.190  77.260  1.00  0.00           H
ATOM   4457  C   ACE H   0     117.580  40.740  76.080  1.00  0.00           C
ATOM   4458  O   ACE H   0     118.050  41.840  76.090  1.00  0.00           O
ATOM   4459  N   ASP H   1     116.280  40.550  75.960  1.00  0.00           N
ATOM   4460  HN  ASP H   1     115.890  39.650  75.770  1.00  0.00           H
ATOM   4461  CA  ASP H   1     115.240  41.630  75.910  1.00  0.00           C
ATOM   4462  HA  ASP H   1     115.550  42.190  75.040  1.00  0.00           H
ATOM   4463  CB  ASP H   1     113.880  40.910  75.600  1.00  0.00           C
ATOM   4464  HB1 ASP H   1     113.090  41.690  75.570  1.00  0.00           H
ATOM   4465  HB2 ASP H   1     113.780  40.190  76.440  1.00  0.00           H
ATOM   4466  CG  ASP H   1     113.750  40.200  74.250  1.00  0.00           C
ATOM   4467  OD1 ASP H   1     112.610  39.780  73.920  1.00  0.00           O
ATOM   4468  OD2 ASP H   1     114.710  40.120  73.440  1.00  0.00           O
ATOM   4469  C   ASP H   1     115.040  42.530  77.130  1.00  0.00           C
ATOM   4470  O   ASP H   1     115.070  42.060  78.240  1.00  0.00           O
ATOM   4471  N   ALA H   2     114.880  43.820  76.980  1.00  0.00           N
ATOM   4472  HN  ALA H   2     114.990  44.230  76.080  1.00  0.00           H
ATOM   4473  CA  ALA H   2     114.700  44.750  78.000  1.00  0.00           C
ATOM   4474  HA  ALA H   2     114.200  44.270  78.820  1.00  0.00           H
ATOM   4475  CB  ALA H   2     116.040  45.570  78.320  1.00  0.00           C
ATOM   4476  HB1 ALA H   2     116.340  46.170  77.430  1.00  0.00           H
ATOM   4477  HB2 ALA H   2     115.840  46.210  79.210  1.00  0.00           H
ATOM   4478  HB3 ALA H   2     116.820  44.830  78.570  1.00  0.00           H
ATOM   4479  C   ALA H   2     113.670  45.760  77.450  1.00  0.00           C
ATOM   4480  O   ALA H   2     113.560  46.100  76.300  1.00  0.00           O
ATOM   4481  N   GLU H   3     112.800  46.220  78.370  1.00  0.00           N
ATOM   4482  HN  GLU H   3     112.920  46.110  79.350  1.00  0.00           H
ATOM   4483  CA  GLU H   3     111.590  46.950  78.050  1.00  0.00           C
ATOM   4484  HA  GLU H   3     110.830  46.260  77.700  1.00  0.00           H
ATOM   4485  CB  GLU H   3     110.980  47.550  79.420  1.00  0.00           C
ATOM   4486  HB1 GLU H   3     110.040  48.090  79.170  1.00  0.00           H
ATOM   4487  HB2 GLU H   3     111.730  48.310  79.740  1.00  0.00           H
ATOM   4488  CG  GLU H   3     110.760  46.530  80.640  1.00  0.00           C
ATOM   4489  HG1 GLU H   3     110.530  47.100  81.570  1.00  0.00           H
ATOM   4490  HG2 GLU H   3     111.640  45.860  80.700  1.00  0.00           H
ATOM   4491  CD  GLU H   3     109.600  45.620  80.240  1.00  0.00           C
ATOM   4492  OE1 GLU H   3     108.480  46.050  79.870  1.00  0.00           O
ATOM   4493  OE2 GLU H   3     109.720  44.370  80.350  1.00  0.00           O
ATOM   4494  C   GLU H   3     111.660  48.140  77.100  1.00  0.00           C
ATOM   4495  O   GLU H   3     112.520  48.990  77.140  1.00  0.00           O
ATOM   4496  N   PHE H   4     110.610  48.280  76.220  1.00  0.00           N
ATOM   4497  HN  PHE H   4     109.780  47.730  76.180  1.00  0.00           H
ATOM   4498  CA  PHE H   4     110.500  49.380  75.220  1.00  0.00           C
ATOM   4499  HA  PHE H   4     111.390  49.490  74.610  1.00  0.00           H
ATOM   4500  CB  PHE H   4     109.310  49.100  74.190  1.00  0.00           C
ATOM   4501  HB1 PHE H   4     109.130  49.960  73.520  1.00  0.00           H
ATOM   4502  HB2 PHE H   4     108.390  48.870  74.770  1.00  0.00           H
ATOM   4503  CG  PHE H   4     109.670  47.930  73.350  1.00  0.00           C
ATOM   4504  CD1 PHE H   4     110.400  48.210  72.170  1.00  0.00           C
ATOM   4505  HD1 PHE H   4     110.570  49.240  71.910  1.00  0.00           H
ATOM   4506  CE1 PHE H   4     111.020  47.180  71.440  1.00  0.00           C
ATOM   4507  HE1 PHE H   4     111.640  47.450  70.590  1.00  0.00           H
ATOM   4508  CZ  PHE H   4     110.670  45.810  71.700  1.00  0.00           C
ATOM   4509  HZ  PHE H   4     110.980  45.020  71.030  1.00  0.00           H
ATOM   4510  CD2 PHE H   4     109.310  46.540  73.600  1.00  0.00           C
ATOM   4511  HD2 PHE H   4     108.720  46.190  74.430  1.00  0.00           H
ATOM   4512  CE2 PHE H   4     109.820  45.550  72.790  1.00  0.00           C
ATOM   4513  HE2 PHE H   4     109.640  44.510  73.010  1.00  0.00           H
ATOM   4514  C   PHE H   4     110.220  50.720  75.770  1.00  0.00           C
ATOM   4515  O   PHE H   4     109.370  50.860  76.610  1.00  0.00           O
ATOM   4516  N   ARG H   5     110.930  51.760  75.190  1.00  0.00           N
ATOM   4517  HN  ARG H   5     111.720  51.580  74.610  1.00  0.00           H
ATOM   4518  CA  ARG H   5     110.850  53.170  75.590  1.00  0.00           C
ATOM   4519  HA  ARG H   5     110.980  53.330  76.650  1.00  0.00           H
ATOM   4520  CB  ARG H   5     111.920  54.060  74.850  1.00  0.00           C
ATOM   4521  HB1 ARG H   5     111.810  54.020  73.750  1.00  0.00           H
ATOM   4522  HB2 ARG H   5     112.930  53.650  75.060  1.00  0.00           H
ATOM   4523  CG  ARG H   5     111.930  55.560  75.190  1.00  0.00           C
ATOM   4524  HG1 ARG H   5     111.850  55.790  76.270  1.00  0.00           H
ATOM   4525  HG2 ARG H   5     111.000  56.060  74.840  1.00  0.00           H
ATOM   4526  CD  ARG H   5     113.080  56.300  74.590  1.00  0.00           C
ATOM   4527  HD1 ARG H   5     113.250  56.150  73.510  1.00  0.00           H
ATOM   4528  HD2 ARG H   5     114.020  56.040  75.120  1.00  0.00           H
ATOM   4529  NE  ARG H   5     112.810  57.780  74.840  1.00  0.00           N
ATOM   4530  HE  ARG H   5     111.890  58.090  75.090  1.00  0.00           H
ATOM   4531  CZ  ARG H   5     113.780  58.690  74.990  1.00  0.00           C
ATOM   4532  NH1 ARG H   5     115.040  58.540  74.720  1.00  0.00           N
ATOM   4533 HH11 ARG H   5     115.290  57.630  74.380  1.00  0.00           H
ATOM   4534 HH12 ARG H   5     115.710  59.190  75.070  1.00  0.00           H
ATOM   4535  NH2 ARG H   5     113.540  59.810  75.540  1.00  0.00           N
ATOM   4536 HH21 ARG H   5     112.610  60.150  75.620  1.00  0.00           H
ATOM   4537 HH22 ARG H   5     114.300  60.460  75.590  1.00  0.00           H
ATOM   4538  C   ARG H   5     109.390  53.740  75.320  1.00  0.00           C
ATOM   4539  O   ARG H   5     108.800  53.530  74.260  1.00  0.00           O
ATOM   4540  N   HIS H   6     108.860  54.380  76.330  1.00  0.00           N
ATOM   4541  HN  HIS H   6     109.300  54.210  77.210  1.00  0.00           H
ATOM   4542  CA  HIS H   6     107.420  54.840  76.340  1.00  0.00           C
ATOM   4543  HA  HIS H   6     106.970  54.510  75.410  1.00  0.00           H
ATOM   4544  CB  HIS H   6     106.660  54.220  77.490  1.00  0.00           C
ATOM   4545  HB1 HIS H   6     107.180  54.480  78.430  1.00  0.00           H
ATOM   4546  HB2 HIS H   6     106.670  53.110  77.360  1.00  0.00           H
ATOM   4547  ND1 HIS H   6     104.220  53.770  76.960  1.00  0.00           N
ATOM   4548  HD1 HIS H   6     104.300  52.940  76.410  1.00  0.00           H
ATOM   4549  CG  HIS H   6     105.160  54.510  77.570  1.00  0.00           C
ATOM   4550  CE1 HIS H   6     102.980  54.180  77.400  1.00  0.00           C
ATOM   4551  HE1 HIS H   6     102.010  53.700  77.230  1.00  0.00           H
ATOM   4552  NE2 HIS H   6     103.050  55.240  78.140  1.00  0.00           N
ATOM   4553  CD2 HIS H   6     104.410  55.480  78.200  1.00  0.00           C
ATOM   4554  HD2 HIS H   6     104.800  56.350  78.720  1.00  0.00           H
ATOM   4555  C   HIS H   6     107.300  56.320  76.480  1.00  0.00           C
ATOM   4556  O   HIS H   6     108.060  56.950  77.230  1.00  0.00           O
ATOM   4557  N   ASP H   7     106.380  56.970  75.720  1.00  0.00           N
ATOM   4558  HN  ASP H   7     105.840  56.540  75.010  1.00  0.00           H
ATOM   4559  CA  ASP H   7     106.070  58.400  75.830  1.00  0.00           C
ATOM   4560  HA  ASP H   7     106.410  58.820  76.760  1.00  0.00           H
ATOM   4561  CB  ASP H   7     106.910  59.160  74.730  1.00  0.00           C
ATOM   4562  HB1 ASP H   7     106.540  59.050  73.700  1.00  0.00           H
ATOM   4563  HB2 ASP H   7     107.940  58.740  74.710  1.00  0.00           H
ATOM   4564  CG  ASP H   7     106.900  60.650  74.950  1.00  0.00           C
ATOM   4565  OD1 ASP H   7     106.130  61.210  75.750  1.00  0.00           O
ATOM   4566  OD2 ASP H   7     107.610  61.350  74.170  1.00  0.00           O
ATOM   4567  C   ASP H   7     104.560  58.650  75.760  1.00  0.00           C
ATOM   4568  O   ASP H   7     103.830  58.140  74.910  1.00  0.00           O
ATOM   4569  N   SER H   8     104.000  59.460  76.640  1.00  0.00           N
ATOM   4570  HN  SER H   8     104.610  59.940  77.270  1.00  0.00           H
ATOM   4571  CA  SER H   8     102.550  59.460  76.670  1.00  0.00           C
ATOM   4572  HA  SER H   8     102.140  59.490  75.670  1.00  0.00           H
ATOM   4573  CB  SER H   8     101.900  58.260  77.380  1.00  0.00           C
ATOM   4574  HB1 SER H   8     102.040  58.390  78.470  1.00  0.00           H
ATOM   4575  HB2 SER H   8     102.500  57.360  77.100  1.00  0.00           H
ATOM   4576  OG  SER H   8     100.480  58.180  77.010  1.00  0.00           O
ATOM   4577  HG1 SER H   8     100.130  58.980  77.410  1.00  0.00           H
ATOM   4578  C   SER H   8     102.020  60.790  77.150  1.00  0.00           C
ATOM   4579  O   SER H   8     100.940  60.920  77.720  1.00  0.00           O
ATOM   4580  N   GLY H   9     102.760  61.900  76.930  1.00  0.00           N
ATOM   4581  HN  GLY H   9     103.600  61.840  76.390  1.00  0.00           H
ATOM   4582  CA  GLY H   9     102.460  63.220  77.440  1.00  0.00           C
ATOM   4583  HA1 GLY H   9     102.240  63.120  78.490  1.00  0.00           H
ATOM   4584  HA2 GLY H   9     103.330  63.840  77.290  1.00  0.00           H
ATOM   4585  C   GLY H   9     101.340  63.950  76.770  1.00  0.00           C
ATOM   4586  O   GLY H   9     100.410  63.430  76.150  1.00  0.00           O
ATOM   4587  N   TYR H  10     101.250  65.230  77.080  1.00  0.00           N
ATOM   4588  HN  TYR H  10     101.900  65.640  77.730  1.00  0.00           H
ATOM   4589  CA  TYR H  10     100.240  66.170  76.810  1.00  0.00           C
ATOM   4590  HA  TYR H  10      99.480  65.820  76.130  1.00  0.00           H
ATOM   4591  CB  TYR H  10      99.640  66.810  78.130  1.00  0.00           C
ATOM   4592  HB1 TYR H  10      98.850  67.560  77.910  1.00  0.00           H
ATOM   4593  HB2 TYR H  10     100.320  67.390  78.780  1.00  0.00           H
ATOM   4594  CG  TYR H  10      99.070  65.660  78.950  1.00  0.00           C
ATOM   4595  CD1 TYR H  10      99.730  65.040  80.020  1.00  0.00           C
ATOM   4596  HD1 TYR H  10     100.650  65.530  80.320  1.00  0.00           H
ATOM   4597  CE1 TYR H  10      99.210  63.980  80.690  1.00  0.00           C
ATOM   4598  HE1 TYR H  10      99.670  63.500  81.540  1.00  0.00           H
ATOM   4599  CZ  TYR H  10      97.930  63.430  80.200  1.00  0.00           C
ATOM   4600  OH  TYR H  10      97.380  62.290  80.720  1.00  0.00           O
ATOM   4601  HH  TYR H  10      96.450  62.210  80.500  1.00  0.00           H
ATOM   4602  CD2 TYR H  10      97.760  65.220  78.620  1.00  0.00           C
ATOM   4603  HD2 TYR H  10      97.080  65.770  77.980  1.00  0.00           H
ATOM   4604  CE2 TYR H  10      97.170  64.080  79.250  1.00  0.00           C
ATOM   4605  HE2 TYR H  10      96.280  63.550  78.930  1.00  0.00           H
ATOM   4606  C   TYR H  10     100.860  67.380  76.080  1.00  0.00           C
ATOM   4607  O   TYR H  10     101.570  68.090  76.730  1.00  0.00           O
ATOM   4608  N   GLU H  11     100.370  67.600  74.860  1.00  0.00           N
ATOM   4609  HN  GLU H  11      99.800  66.890  74.470  1.00  0.00           H
ATOM   4610  CA  GLU H  11     100.690  68.760  73.990  1.00  0.00           C
ATOM   4611  HA  GLU H  11     101.350  69.360  74.600  1.00  0.00           H
ATOM   4612  CB  GLU H  11     101.310  68.280  72.680  1.00  0.00           C
ATOM   4613  HB1 GLU H  11     101.340  69.150  71.990  1.00  0.00           H
ATOM   4614  HB2 GLU H  11     100.660  67.560  72.150  1.00  0.00           H
ATOM   4615  CG  GLU H  11     102.730  67.670  72.870  1.00  0.00           C
ATOM   4616  HG1 GLU H  11     102.820  66.940  73.710  1.00  0.00           H
ATOM   4617  HG2 GLU H  11     103.330  68.560  73.160  1.00  0.00           H
ATOM   4618  CD  GLU H  11     103.420  67.050  71.660  1.00  0.00           C
ATOM   4619  OE1 GLU H  11     103.930  67.850  70.820  1.00  0.00           O
ATOM   4620  OE2 GLU H  11     103.310  65.800  71.500  1.00  0.00           O
ATOM   4621  C   GLU H  11      99.530  69.660  73.650  1.00  0.00           C
ATOM   4622  O   GLU H  11      98.490  69.250  73.080  1.00  0.00           O
ATOM   4623  N   VAL H  12      99.690  70.930  73.910  1.00  0.00           N
ATOM   4624  HN  VAL H  12     100.370  71.240  74.570  1.00  0.00           H
ATOM   4625  CA  VAL H  12      98.800  71.980  73.430  1.00  0.00           C
ATOM   4626  HA  VAL H  12      97.990  71.600  72.840  1.00  0.00           H
ATOM   4627  CB  VAL H  12      98.170  72.670  74.630  1.00  0.00           C
ATOM   4628  HB  VAL H  12      98.970  73.100  75.270  1.00  0.00           H
ATOM   4629  CG1 VAL H  12      97.150  73.740  74.210  1.00  0.00           C
ATOM   4630 HG11 VAL H  12      96.320  73.470  73.530  1.00  0.00           H
ATOM   4631 HG12 VAL H  12      96.700  74.200  75.110  1.00  0.00           H
ATOM   4632 HG13 VAL H  12      97.730  74.570  73.760  1.00  0.00           H
ATOM   4633  CG2 VAL H  12      97.390  71.710  75.540  1.00  0.00           C
ATOM   4634 HG21 VAL H  12      96.570  71.370  74.880  1.00  0.00           H
ATOM   4635 HG22 VAL H  12      97.850  70.730  75.790  1.00  0.00           H
ATOM   4636 HG23 VAL H  12      96.930  72.090  76.480  1.00  0.00           H
ATOM   4637  C   VAL H  12      99.610  72.970  72.660  1.00  0.00           C
ATOM   4638  O   VAL H  12     100.470  73.730  73.170  1.00  0.00           O
ATOM   4639  N   HIS H  13      99.320  73.000  71.360  1.00  0.00           N
ATOM   4640  HN  HIS H  13      98.740  72.300  70.940  1.00  0.00           H
ATOM   4641  CA  HIS H  13     100.010  73.970  70.500  1.00  0.00           C
ATOM   4642  HA  HIS H  13     100.630  74.660  71.050  1.00  0.00           H
ATOM   4643  CB  HIS H  13     100.790  73.340  69.330  1.00  0.00           C
ATOM   4644  HB1 HIS H  13     101.410  74.020  68.720  1.00  0.00           H
ATOM   4645  HB2 HIS H  13     100.160  72.810  68.580  1.00  0.00           H
ATOM   4646  ND1 HIS H  13     103.200  72.680  69.540  1.00  0.00           N
ATOM   4647  CG  HIS H  13     101.840  72.440  69.790  1.00  0.00           C
ATOM   4648  CE1 HIS H  13     103.750  71.540  69.670  1.00  0.00           C
ATOM   4649  HE1 HIS H  13     104.790  71.290  69.420  1.00  0.00           H
ATOM   4650  NE2 HIS H  13     102.900  70.550  70.080  1.00  0.00           N
ATOM   4651  HE2 HIS H  13     103.220  69.620  70.250  1.00  0.00           H
ATOM   4652  CD2 HIS H  13     101.690  71.080  70.190  1.00  0.00           C
ATOM   4653  HD2 HIS H  13     100.730  70.590  70.310  1.00  0.00           H
ATOM   4654  C   HIS H  13      99.010  74.790  69.690  1.00  0.00           C
ATOM   4655  O   HIS H  13      97.910  74.430  69.370  1.00  0.00           O
ATOM   4656  N   HIS H  14      99.340  76.120  69.430  1.00  0.00           N
ATOM   4657  HN  HIS H  14     100.150  76.420  69.940  1.00  0.00           H
ATOM   4658  CA  HIS H  14      98.770  77.190  68.610  1.00  0.00           C
ATOM   4659  HA  HIS H  14      99.140  78.140  68.980  1.00  0.00           H
ATOM   4660  CB  HIS H  14      99.260  77.170  67.150  1.00  0.00           C
ATOM   4661  HB1 HIS H  14      98.670  77.840  66.490  1.00  0.00           H
ATOM   4662  HB2 HIS H  14      99.150  76.110  66.840  1.00  0.00           H
ATOM   4663  ND1 HIS H  14     101.300  78.610  66.790  1.00  0.00           N
ATOM   4664  CG  HIS H  14     100.760  77.370  66.910  1.00  0.00           C
ATOM   4665  CE1 HIS H  14     102.550  78.490  66.450  1.00  0.00           C
ATOM   4666  HE1 HIS H  14     103.140  79.360  66.150  1.00  0.00           H
ATOM   4667  NE2 HIS H  14     102.840  77.210  66.430  1.00  0.00           N
ATOM   4668  HE2 HIS H  14     103.750  76.930  66.130  1.00  0.00           H
ATOM   4669  CD2 HIS H  14     101.710  76.470  66.780  1.00  0.00           C
ATOM   4670  HD2 HIS H  14     101.690  75.410  66.570  1.00  0.00           H
ATOM   4671  C   HIS H  14      97.330  77.540  68.750  1.00  0.00           C
ATOM   4672  O   HIS H  14      96.640  77.420  67.710  1.00  0.00           O
ATOM   4673  N   GLN H  15      96.760  78.040  69.890  1.00  0.00           N
ATOM   4674  HN  GLN H  15      97.300  78.130  70.720  1.00  0.00           H
ATOM   4675  CA  GLN H  15      95.440  78.610  69.910  1.00  0.00           C
ATOM   4676  HA  GLN H  15      94.920  78.270  69.030  1.00  0.00           H
ATOM   4677  CB  GLN H  15      94.520  78.240  71.150  1.00  0.00           C
ATOM   4678  HB1 GLN H  15      93.680  78.970  71.170  1.00  0.00           H
ATOM   4679  HB2 GLN H  15      95.110  78.420  72.070  1.00  0.00           H
ATOM   4680  CG  GLN H  15      94.010  76.800  71.240  1.00  0.00           C
ATOM   4681  HG1 GLN H  15      92.970  76.710  70.860  1.00  0.00           H
ATOM   4682  HG2 GLN H  15      93.960  76.430  72.280  1.00  0.00           H
ATOM   4683  CD  GLN H  15      94.780  75.700  70.550  1.00  0.00           C
ATOM   4684  OE1 GLN H  15      94.330  75.150  69.530  1.00  0.00           O
ATOM   4685  NE2 GLN H  15      95.850  75.170  71.160  1.00  0.00           N
ATOM   4686 HE21 GLN H  15      96.110  75.480  72.080  1.00  0.00           H
ATOM   4687 HE22 GLN H  15      96.350  74.460  70.660  1.00  0.00           H
ATOM   4688  C   GLN H  15      95.600  80.160  69.860  1.00  0.00           C
ATOM   4689  O   GLN H  15      96.060  80.730  70.840  1.00  0.00           O
ATOM   4690  N   LYS H  16      95.120  80.880  68.760  1.00  0.00           N
ATOM   4691  HN  LYS H  16      94.600  80.350  68.100  1.00  0.00           H
ATOM   4692  CA  LYS H  16      95.000  82.330  68.660  1.00  0.00           C
ATOM   4693  HA  LYS H  16      95.570  82.760  69.480  1.00  0.00           H
ATOM   4694  CB  LYS H  16      95.570  82.810  67.330  1.00  0.00           C
ATOM   4695  HB1 LYS H  16      94.760  82.440  66.670  1.00  0.00           H
ATOM   4696  HB2 LYS H  16      96.470  82.170  67.360  1.00  0.00           H
ATOM   4697  CG  LYS H  16      95.860  84.300  67.050  1.00  0.00           C
ATOM   4698  HG1 LYS H  16      96.400  84.680  67.940  1.00  0.00           H
ATOM   4699  HG2 LYS H  16      94.880  84.810  66.940  1.00  0.00           H
ATOM   4700  CD  LYS H  16      96.690  84.620  65.800  1.00  0.00           C
ATOM   4701  HD1 LYS H  16      97.720  84.290  66.060  1.00  0.00           H
ATOM   4702  HD2 LYS H  16      96.320  83.910  65.020  1.00  0.00           H
ATOM   4703  CE  LYS H  16      96.790  85.970  65.270  1.00  0.00           C
ATOM   4704  HE1 LYS H  16      97.600  86.510  65.800  1.00  0.00           H
ATOM   4705  HE2 LYS H  16      95.830  86.530  65.360  1.00  0.00           H
ATOM   4706  NZ  LYS H  16      97.130  86.040  63.810  1.00  0.00           N
ATOM   4707  HZ1 LYS H  16      96.970  87.000  63.430  1.00  0.00           H
ATOM   4708  HZ2 LYS H  16      98.110  85.750  63.630  1.00  0.00           H
ATOM   4709  HZ3 LYS H  16      96.500  85.480  63.210  1.00  0.00           H
ATOM   4710  C   LYS H  16      93.540  82.660  68.930  1.00  0.00           C
ATOM   4711  O   LYS H  16      92.640  82.330  68.210  1.00  0.00           O
ATOM   4712  N   LEU H  17      93.260  83.450  69.930  1.00  0.00           N
ATOM   4713  HN  LEU H  17      94.020  83.700  70.530  1.00  0.00           H
ATOM   4714  CA  LEU H  17      92.000  84.070  70.300  1.00  0.00           C
ATOM   4715  HA  LEU H  17      91.230  83.760  69.600  1.00  0.00           H
ATOM   4716  CB  LEU H  17      91.580  83.430  71.670  1.00  0.00           C
ATOM   4717  HB1 LEU H  17      92.450  83.470  72.350  1.00  0.00           H
ATOM   4718  HB2 LEU H  17      91.450  82.330  71.610  1.00  0.00           H
ATOM   4719  CG  LEU H  17      90.290  84.080  72.370  1.00  0.00           C
ATOM   4720  HG  LEU H  17      90.550  85.120  72.670  1.00  0.00           H
ATOM   4721  CD1 LEU H  17      89.060  84.240  71.510  1.00  0.00           C
ATOM   4722 HD11 LEU H  17      89.030  85.160  70.890  1.00  0.00           H
ATOM   4723 HD12 LEU H  17      89.160  83.400  70.780  1.00  0.00           H
ATOM   4724 HD13 LEU H  17      88.180  84.260  72.190  1.00  0.00           H
ATOM   4725  CD2 LEU H  17      90.000  83.310  73.670  1.00  0.00           C
ATOM   4726 HD21 LEU H  17      89.400  82.430  73.360  1.00  0.00           H
ATOM   4727 HD22 LEU H  17      90.900  82.870  74.160  1.00  0.00           H
ATOM   4728 HD23 LEU H  17      89.500  83.930  74.440  1.00  0.00           H
ATOM   4729  C   LEU H  17      92.030  85.570  70.270  1.00  0.00           C
ATOM   4730  O   LEU H  17      92.880  86.170  70.950  1.00  0.00           O
ATOM   4731  N   VAL H  18      91.260  86.190  69.350  1.00  0.00           N
ATOM   4732  HN  VAL H  18      90.750  85.530  68.790  1.00  0.00           H
ATOM   4733  CA  VAL H  18      91.310  87.600  69.130  1.00  0.00           C
ATOM   4734  HA  VAL H  18      91.960  88.090  69.850  1.00  0.00           H
ATOM   4735  CB  VAL H  18      91.880  87.950  67.710  1.00  0.00           C
ATOM   4736  HB  VAL H  18      91.240  87.320  67.050  1.00  0.00           H
ATOM   4737  CG1 VAL H  18      91.830  89.480  67.370  1.00  0.00           C
ATOM   4738 HG11 VAL H  18      92.540  89.820  66.590  1.00  0.00           H
ATOM   4739 HG12 VAL H  18      90.820  89.800  67.030  1.00  0.00           H
ATOM   4740 HG13 VAL H  18      92.140  89.980  68.310  1.00  0.00           H
ATOM   4741  CG2 VAL H  18      93.260  87.250  67.590  1.00  0.00           C
ATOM   4742 HG21 VAL H  18      93.620  87.400  66.550  1.00  0.00           H
ATOM   4743 HG22 VAL H  18      94.000  87.740  68.260  1.00  0.00           H
ATOM   4744 HG23 VAL H  18      93.190  86.170  67.820  1.00  0.00           H
ATOM   4745  C   VAL H  18      89.960  88.290  69.090  1.00  0.00           C
ATOM   4746  O   VAL H  18      89.000  87.860  68.440  1.00  0.00           O
ATOM   4747  N   PHE H  19      89.770  89.420  69.750  1.00  0.00           N
ATOM   4748  HN  PHE H  19      90.520  89.810  70.280  1.00  0.00           H
ATOM   4749  CA  PHE H  19      88.450  90.020  69.820  1.00  0.00           C
ATOM   4750  HA  PHE H  19      87.710  89.280  69.530  1.00  0.00           H
ATOM   4751  CB  PHE H  19      88.020  90.440  71.250  1.00  0.00           C
ATOM   4752  HB1 PHE H  19      87.290  91.250  71.060  1.00  0.00           H
ATOM   4753  HB2 PHE H  19      88.810  90.990  71.800  1.00  0.00           H
ATOM   4754  CG  PHE H  19      87.550  89.430  72.140  1.00  0.00           C
ATOM   4755  CD1 PHE H  19      88.380  88.660  72.990  1.00  0.00           C
ATOM   4756  HD1 PHE H  19      89.440  88.880  72.960  1.00  0.00           H
ATOM   4757  CE1 PHE H  19      87.850  87.700  73.840  1.00  0.00           C
ATOM   4758  HE1 PHE H  19      88.570  87.080  74.340  1.00  0.00           H
ATOM   4759  CZ  PHE H  19      86.470  87.360  73.750  1.00  0.00           C
ATOM   4760  HZ  PHE H  19      86.050  86.620  74.420  1.00  0.00           H
ATOM   4761  CD2 PHE H  19      86.170  89.150  72.150  1.00  0.00           C
ATOM   4762  HD2 PHE H  19      85.510  89.760  71.560  1.00  0.00           H
ATOM   4763  CE2 PHE H  19      85.630  88.150  72.960  1.00  0.00           C
ATOM   4764  HE2 PHE H  19      84.600  87.850  72.850  1.00  0.00           H
ATOM   4765  C   PHE H  19      88.240  91.030  68.700  1.00  0.00           C
ATOM   4766  O   PHE H  19      87.530  90.810  67.720  1.00  0.00           O
ATOM   4767  N   PHE H  20      88.830  92.260  68.850  1.00  0.00           N
ATOM   4768  HN  PHE H  20      89.350  92.490  69.670  1.00  0.00           H
ATOM   4769  CA  PHE H  20      88.760  93.360  67.840  1.00  0.00           C
ATOM   4770  HA  PHE H  20      87.990  93.130  67.120  1.00  0.00           H
ATOM   4771  CB  PHE H  20      88.360  94.790  68.390  1.00  0.00           C
ATOM   4772  HB1 PHE H  20      88.160  95.460  67.520  1.00  0.00           H
ATOM   4773  HB2 PHE H  20      89.210  95.150  69.000  1.00  0.00           H
ATOM   4774  CG  PHE H  20      87.110  94.690  69.240  1.00  0.00           C
ATOM   4775  CD1 PHE H  20      87.240  94.640  70.620  1.00  0.00           C
ATOM   4776  HD1 PHE H  20      88.220  94.560  71.060  1.00  0.00           H
ATOM   4777  CE1 PHE H  20      86.160  94.630  71.490  1.00  0.00           C
ATOM   4778  HE1 PHE H  20      86.290  94.560  72.560  1.00  0.00           H
ATOM   4779  CZ  PHE H  20      84.820  94.760  70.940  1.00  0.00           C
ATOM   4780  HZ  PHE H  20      83.940  94.780  71.570  1.00  0.00           H
ATOM   4781  CD2 PHE H  20      85.840  94.760  68.690  1.00  0.00           C
ATOM   4782  HD2 PHE H  20      85.730  94.750  67.620  1.00  0.00           H
ATOM   4783  CE2 PHE H  20      84.720  94.820  69.540  1.00  0.00           C
ATOM   4784  HE2 PHE H  20      83.760  94.950  69.060  1.00  0.00           H
ATOM   4785  C   PHE H  20      90.030  93.380  67.020  1.00  0.00           C
ATOM   4786  O   PHE H  20      91.120  93.740  67.570  1.00  0.00           O
ATOM   4787  N   ALA H  21      89.890  93.100  65.660  1.00  0.00           N
ATOM   4788  HN  ALA H  21      89.000  92.830  65.300  1.00  0.00           H
ATOM   4789  CA  ALA H  21      90.990  93.070  64.710  1.00  0.00           C
ATOM   4790  HA  ALA H  21      91.930  93.210  65.220  1.00  0.00           H
ATOM   4791  CB  ALA H  21      91.150  91.690  64.020  1.00  0.00           C
ATOM   4792  HB1 ALA H  21      90.180  91.340  63.620  1.00  0.00           H
ATOM   4793  HB2 ALA H  21      91.960  91.860  63.280  1.00  0.00           H
ATOM   4794  HB3 ALA H  21      91.590  91.070  64.830  1.00  0.00           H
ATOM   4795  C   ALA H  21      90.810  94.260  63.700  1.00  0.00           C
ATOM   4796  O   ALA H  21      91.660  94.360  62.780  1.00  0.00           O
ATOM   4797  N   GLU H  22      89.840  95.160  63.830  1.00  0.00           N
ATOM   4798  HN  GLU H  22      89.290  95.010  64.640  1.00  0.00           H
ATOM   4799  CA  GLU H  22      89.720  96.370  63.000  1.00  0.00           C
ATOM   4800  HA  GLU H  22      90.690  96.640  62.600  1.00  0.00           H
ATOM   4801  CB  GLU H  22      88.770  96.020  61.770  1.00  0.00           C
ATOM   4802  HB1 GLU H  22      87.790  95.660  62.140  1.00  0.00           H
ATOM   4803  HB2 GLU H  22      89.330  95.150  61.360  1.00  0.00           H
ATOM   4804  CG  GLU H  22      88.560  97.020  60.620  1.00  0.00           C
ATOM   4805  HG1 GLU H  22      87.860  97.750  61.080  1.00  0.00           H
ATOM   4806  HG2 GLU H  22      88.100  96.520  59.730  1.00  0.00           H
ATOM   4807  CD  GLU H  22      89.880  97.680  60.080  1.00  0.00           C
ATOM   4808  OE1 GLU H  22      90.210  97.370  58.910  1.00  0.00           O
ATOM   4809  OE2 GLU H  22      90.610  98.410  60.810  1.00  0.00           O
ATOM   4810  C   GLU H  22      89.200  97.590  63.730  1.00  0.00           C
ATOM   4811  O   GLU H  22      88.740  97.450  64.850  1.00  0.00           O
ATOM   4812  N   ASP H  23      89.380  98.770  63.180  1.00  0.00           N
ATOM   4813  HN  ASP H  23      89.710  98.690  62.240  1.00  0.00           H
ATOM   4814  CA  ASP H  23      89.180 100.130  63.690  1.00  0.00           C
ATOM   4815  HA  ASP H  23      90.110 100.350  64.190  1.00  0.00           H
ATOM   4816  CB  ASP H  23      88.970 101.110  62.500  1.00  0.00           C
ATOM   4817  HB1 ASP H  23      87.880 101.090  62.290  1.00  0.00           H
ATOM   4818  HB2 ASP H  23      89.610 100.650  61.710  1.00  0.00           H
ATOM   4819  CG  ASP H  23      89.300 102.560  62.700  1.00  0.00           C
ATOM   4820  OD1 ASP H  23      89.490 102.990  63.830  1.00  0.00           O
ATOM   4821  OD2 ASP H  23      89.210 103.350  61.690  1.00  0.00           O
ATOM   4822  C   ASP H  23      88.200 100.360  64.870  1.00  0.00           C
ATOM   4823  O   ASP H  23      86.960 100.220  64.800  1.00  0.00           O
ATOM   4824  N   VAL H  24      88.860 100.740  65.910  1.00  0.00           N
ATOM   4825  HN  VAL H  24      89.850 100.700  66.070  1.00  0.00           H
ATOM   4826  CA  VAL H  24      88.140 100.980  67.180  1.00  0.00           C
ATOM   4827  HA  VAL H  24      87.070 100.850  67.080  1.00  0.00           H
ATOM   4828  CB  VAL H  24      88.760 100.120  68.250  1.00  0.00           C
ATOM   4829  HB  VAL H  24      89.790 100.440  68.490  1.00  0.00           H
ATOM   4830  CG1 VAL H  24      87.940 100.030  69.550  1.00  0.00           C
ATOM   4831 HG11 VAL H  24      87.570 101.020  69.890  1.00  0.00           H
ATOM   4832 HG12 VAL H  24      87.020  99.410  69.550  1.00  0.00           H
ATOM   4833 HG13 VAL H  24      88.590  99.720  70.400  1.00  0.00           H
ATOM   4834  CG2 VAL H  24      88.830  98.710  67.720  1.00  0.00           C
ATOM   4835 HG21 VAL H  24      88.960  98.020  68.580  1.00  0.00           H
ATOM   4836 HG22 VAL H  24      87.790  98.510  67.400  1.00  0.00           H
ATOM   4837 HG23 VAL H  24      89.610  98.560  66.950  1.00  0.00           H
ATOM   4838  C   VAL H  24      88.400 102.500  67.530  1.00  0.00           C
ATOM   4839  O   VAL H  24      88.130 103.000  68.680  1.00  0.00           O
ATOM   4840  N   GLY H  25      89.020 103.300  66.580  1.00  0.00           N
ATOM   4841  HN  GLY H  25      89.080 102.970  65.640  1.00  0.00           H
ATOM   4842  CA  GLY H  25      89.470 104.630  66.790  1.00  0.00           C
ATOM   4843  HA1 GLY H  25      89.860 104.640  67.800  1.00  0.00           H
ATOM   4844  HA2 GLY H  25      90.250 104.800  66.070  1.00  0.00           H
ATOM   4845  C   GLY H  25      88.420 105.670  66.670  1.00  0.00           C
ATOM   4846  O   GLY H  25      87.690 105.650  65.710  1.00  0.00           O
ATOM   4847  N   SER H  26      88.250 106.610  67.580  1.00  0.00           N
ATOM   4848  HN  SER H  26      88.880 106.630  68.350  1.00  0.00           H
ATOM   4849  CA  SER H  26      87.180 107.530  67.790  1.00  0.00           C
ATOM   4850  HA  SER H  26      87.590 108.190  68.550  1.00  0.00           H
ATOM   4851  CB  SER H  26      86.800 108.460  66.660  1.00  0.00           C
ATOM   4852  HB1 SER H  26      86.370 107.860  65.820  1.00  0.00           H
ATOM   4853  HB2 SER H  26      87.700 108.950  66.220  1.00  0.00           H
ATOM   4854  OG  SER H  26      85.830 109.420  66.980  1.00  0.00           O
ATOM   4855  HG1 SER H  26      86.250 110.020  67.600  1.00  0.00           H
ATOM   4856  C   SER H  26      85.980 106.880  68.460  1.00  0.00           C
ATOM   4857  O   SER H  26      85.260 106.080  67.840  1.00  0.00           O
ATOM   4858  N   ASN H  27      85.750 107.170  69.750  1.00  0.00           N
ATOM   4859  HN  ASN H  27      86.430 107.710  70.240  1.00  0.00           H
ATOM   4860  CA  ASN H  27      84.570 106.630  70.440  1.00  0.00           C
ATOM   4861  HA  ASN H  27      83.790 106.520  69.710  1.00  0.00           H
ATOM   4862  CB  ASN H  27      84.850 105.300  70.990  1.00  0.00           C
ATOM   4863  HB1 ASN H  27      85.870 105.430  71.400  1.00  0.00           H
ATOM   4864  HB2 ASN H  27      84.970 104.480  70.250  1.00  0.00           H
ATOM   4865  CG  ASN H  27      83.810 104.810  71.990  1.00  0.00           C
ATOM   4866  OD1 ASN H  27      82.630 104.570  71.620  1.00  0.00           O
ATOM   4867  ND2 ASN H  27      84.130 104.810  73.320  1.00  0.00           N
ATOM   4868 HD21 ASN H  27      85.020 105.050  73.710  1.00  0.00           H
ATOM   4869 HD22 ASN H  27      83.410 104.450  73.920  1.00  0.00           H
ATOM   4870  C   ASN H  27      84.200 107.700  71.540  1.00  0.00           C
ATOM   4871  O   ASN H  27      85.130 108.300  72.050  1.00  0.00           O
ATOM   4872  N   LYS H  28      82.920 107.860  71.810  1.00  0.00           N
ATOM   4873  HN  LYS H  28      82.170 107.480  71.280  1.00  0.00           H
ATOM   4874  CA  LYS H  28      82.520 108.500  73.070  1.00  0.00           C
ATOM   4875  HA  LYS H  28      83.360 108.440  73.740  1.00  0.00           H
ATOM   4876  CB  LYS H  28      82.040 110.060  72.940  1.00  0.00           C
ATOM   4877  HB1 LYS H  28      82.890 110.650  72.520  1.00  0.00           H
ATOM   4878  HB2 LYS H  28      81.780 110.460  73.940  1.00  0.00           H
ATOM   4879  CG  LYS H  28      80.760 110.140  72.070  1.00  0.00           C
ATOM   4880  HG1 LYS H  28      80.170 109.230  72.280  1.00  0.00           H
ATOM   4881  HG2 LYS H  28      81.110 110.050  71.020  1.00  0.00           H
ATOM   4882  CD  LYS H  28      79.770 111.330  72.110  1.00  0.00           C
ATOM   4883  HD1 LYS H  28      78.870 111.030  71.520  1.00  0.00           H
ATOM   4884  HD2 LYS H  28      79.230 111.440  73.070  1.00  0.00           H
ATOM   4885  CE  LYS H  28      80.220 112.620  71.430  1.00  0.00           C
ATOM   4886  HE1 LYS H  28      80.630 112.280  70.460  1.00  0.00           H
ATOM   4887  HE2 LYS H  28      81.000 113.200  71.970  1.00  0.00           H
ATOM   4888  NZ  LYS H  28      79.020 113.480  71.120  1.00  0.00           N
ATOM   4889  HZ1 LYS H  28      78.440 113.610  71.980  1.00  0.00           H
ATOM   4890  HZ2 LYS H  28      79.390 114.430  70.900  1.00  0.00           H
ATOM   4891  HZ3 LYS H  28      78.400 113.050  70.410  1.00  0.00           H
ATOM   4892  C   LYS H  28      81.420 107.740  73.770  1.00  0.00           C
ATOM   4893  O   LYS H  28      80.940 108.120  74.810  1.00  0.00           O
ATOM   4894  N   GLY H  29      81.060 106.480  73.320  1.00  0.00           N
ATOM   4895  HN  GLY H  29      81.500 106.160  72.490  1.00  0.00           H
ATOM   4896  CA  GLY H  29      80.110 105.610  74.000  1.00  0.00           C
ATOM   4897  HA1 GLY H  29      79.500 106.230  74.640  1.00  0.00           H
ATOM   4898  HA2 GLY H  29      79.530 105.110  73.240  1.00  0.00           H
ATOM   4899  C   GLY H  29      80.800 104.600  74.880  1.00  0.00           C
ATOM   4900  O   GLY H  29      81.690 104.930  75.650  1.00  0.00           O
ATOM   4901  N   ALA H  30      80.390 103.310  74.960  1.00  0.00           N
ATOM   4902  HN  ALA H  30      79.590 103.070  74.410  1.00  0.00           H
ATOM   4903  CA  ALA H  30      80.890 102.250  75.780  1.00  0.00           C
ATOM   4904  HA  ALA H  30      81.710 102.580  76.410  1.00  0.00           H
ATOM   4905  CB  ALA H  30      79.830 101.860  76.730  1.00  0.00           C
ATOM   4906  HB1 ALA H  30      79.460 102.720  77.320  1.00  0.00           H
ATOM   4907  HB2 ALA H  30      78.910 101.380  76.330  1.00  0.00           H
ATOM   4908  HB3 ALA H  30      80.360 101.170  77.420  1.00  0.00           H
ATOM   4909  C   ALA H  30      81.360 101.050  74.840  1.00  0.00           C
ATOM   4910  O   ALA H  30      80.460 100.500  74.160  1.00  0.00           O
ATOM   4911  N   ILE H  31      82.680 100.700  74.700  1.00  0.00           N
ATOM   4912  HN  ILE H  31      83.420 101.170  75.180  1.00  0.00           H
ATOM   4913  CA  ILE H  31      83.130  99.580  73.840  1.00  0.00           C
ATOM   4914  HA  ILE H  31      82.270  99.180  73.310  1.00  0.00           H
ATOM   4915  CB  ILE H  31      84.200  99.870  72.790  1.00  0.00           C
ATOM   4916  HB  ILE H  31      85.090 100.250  73.320  1.00  0.00           H
ATOM   4917  CG2 ILE H  31      84.650  98.530  72.100  1.00  0.00           C
ATOM   4918 HG21 ILE H  31      85.240  97.860  72.780  1.00  0.00           H
ATOM   4919 HG22 ILE H  31      83.820  98.000  71.590  1.00  0.00           H
ATOM   4920 HG23 ILE H  31      85.410  98.860  71.360  1.00  0.00           H
ATOM   4921  CG1 ILE H  31      83.710 100.970  71.870  1.00  0.00           C
ATOM   4922 HG11 ILE H  31      83.350 101.800  72.520  1.00  0.00           H
ATOM   4923 HG12 ILE H  31      82.820 100.610  71.320  1.00  0.00           H
ATOM   4924  CD  ILE H  31      84.850 101.430  70.950  1.00  0.00           C
ATOM   4925  HD1 ILE H  31      85.190 100.640  70.240  1.00  0.00           H
ATOM   4926  HD2 ILE H  31      84.390 102.150  70.240  1.00  0.00           H
ATOM   4927  HD3 ILE H  31      85.620 101.980  71.540  1.00  0.00           H
ATOM   4928  C   ILE H  31      83.670  98.560  74.840  1.00  0.00           C
ATOM   4929  O   ILE H  31      84.760  98.800  75.400  1.00  0.00           O
ATOM   4930  N   ILE H  32      83.090  97.420  75.070  1.00  0.00           N
ATOM   4931  HN  ILE H  32      82.160  97.340  74.720  1.00  0.00           H
ATOM   4932  CA  ILE H  32      83.550  96.440  76.020  1.00  0.00           C
ATOM   4933  HA  ILE H  32      84.530  96.770  76.310  1.00  0.00           H
ATOM   4934  CB  ILE H  32      82.640  96.360  77.270  1.00  0.00           C
ATOM   4935  HB  ILE H  32      81.590  96.130  76.970  1.00  0.00           H
ATOM   4936  CG2 ILE H  32      83.030  95.190  78.170  1.00  0.00           C
ATOM   4937 HG21 ILE H  32      84.120  95.160  78.370  1.00  0.00           H
ATOM   4938 HG22 ILE H  32      82.490  95.290  79.140  1.00  0.00           H
ATOM   4939 HG23 ILE H  32      82.830  94.220  77.680  1.00  0.00           H
ATOM   4940  CG1 ILE H  32      82.590  97.750  78.000  1.00  0.00           C
ATOM   4941 HG11 ILE H  32      83.510  98.350  77.860  1.00  0.00           H
ATOM   4942 HG12 ILE H  32      82.600  97.660  79.110  1.00  0.00           H
ATOM   4943  CD  ILE H  32      81.330  98.710  77.650  1.00  0.00           C
ATOM   4944  HD1 ILE H  32      81.290  99.110  76.610  1.00  0.00           H
ATOM   4945  HD2 ILE H  32      80.450  98.040  77.770  1.00  0.00           H
ATOM   4946  HD3 ILE H  32      81.260  99.520  78.410  1.00  0.00           H
ATOM   4947  C   ILE H  32      83.650  95.100  75.410  1.00  0.00           C
ATOM   4948  O   ILE H  32      82.620  94.550  74.930  1.00  0.00           O
ATOM   4949  N   GLY H  33      84.860  94.470  75.350  1.00  0.00           N
ATOM   4950  HN  GLY H  33      85.620  95.030  75.670  1.00  0.00           H
ATOM   4951  CA  GLY H  33      85.110  93.290  74.570  1.00  0.00           C
ATOM   4952  HA1 GLY H  33      84.740  93.580  73.590  1.00  0.00           H
ATOM   4953  HA2 GLY H  33      86.160  93.090  74.680  1.00  0.00           H
ATOM   4954  C   GLY H  33      84.350  92.100  75.020  1.00  0.00           C
ATOM   4955  O   GLY H  33      83.830  91.420  74.080  1.00  0.00           O
ATOM   4956  N   LEU H  34      84.240  91.890  76.320  1.00  0.00           N
ATOM   4957  HN  LEU H  34      84.750  92.490  76.930  1.00  0.00           H
ATOM   4958  CA  LEU H  34      83.530  90.720  76.890  1.00  0.00           C
ATOM   4959  HA  LEU H  34      82.740  90.420  76.220  1.00  0.00           H
ATOM   4960  CB  LEU H  34      84.320  89.430  77.030  1.00  0.00           C
ATOM   4961  HB1 LEU H  34      85.340  89.620  77.410  1.00  0.00           H
ATOM   4962  HB2 LEU H  34      84.390  88.980  76.020  1.00  0.00           H
ATOM   4963  CG  LEU H  34      83.660  88.280  77.910  1.00  0.00           C
ATOM   4964  HG  LEU H  34      83.470  88.670  78.930  1.00  0.00           H
ATOM   4965  CD1 LEU H  34      82.320  87.910  77.370  1.00  0.00           C
ATOM   4966 HD11 LEU H  34      82.170  86.820  77.560  1.00  0.00           H
ATOM   4967 HD12 LEU H  34      81.410  88.440  77.710  1.00  0.00           H
ATOM   4968 HD13 LEU H  34      82.340  87.890  76.260  1.00  0.00           H
ATOM   4969  CD2 LEU H  34      84.520  87.100  78.100  1.00  0.00           C
ATOM   4970 HD21 LEU H  34      84.570  86.520  77.150  1.00  0.00           H
ATOM   4971 HD22 LEU H  34      85.540  87.320  78.480  1.00  0.00           H
ATOM   4972 HD23 LEU H  34      84.200  86.490  78.970  1.00  0.00           H
ATOM   4973  C   LEU H  34      82.850  91.150  78.190  1.00  0.00           C
ATOM   4974  O   LEU H  34      83.460  91.670  79.090  1.00  0.00           O
ATOM   4975  N   MET H  35      81.530  91.000  78.380  1.00  0.00           N
ATOM   4976  HN  MET H  35      81.060  90.450  77.690  1.00  0.00           H
ATOM   4977  CA  MET H  35      80.770  91.440  79.510  1.00  0.00           C
ATOM   4978  HA  MET H  35      81.410  91.840  80.280  1.00  0.00           H
ATOM   4979  CB  MET H  35      79.900  92.550  79.060  1.00  0.00           C
ATOM   4980  HB1 MET H  35      79.350  92.060  78.230  1.00  0.00           H
ATOM   4981  HB2 MET H  35      80.440  93.400  78.600  1.00  0.00           H
ATOM   4982  CG  MET H  35      78.840  93.110  79.970  1.00  0.00           C
ATOM   4983  HG1 MET H  35      79.290  93.630  80.850  1.00  0.00           H
ATOM   4984  HG2 MET H  35      78.290  92.220  80.350  1.00  0.00           H
ATOM   4985  SD  MET H  35      77.730  94.280  79.230  1.00  0.00           S
ATOM   4986  CE  MET H  35      76.120  93.900  79.920  1.00  0.00           C
ATOM   4987  HE1 MET H  35      75.390  94.730  79.870  1.00  0.00           H
ATOM   4988  HE2 MET H  35      75.560  93.090  79.410  1.00  0.00           H
ATOM   4989  HE3 MET H  35      76.270  93.630  80.990  1.00  0.00           H
ATOM   4990  C   MET H  35      79.980  90.280  80.130  1.00  0.00           C
ATOM   4991  O   MET H  35      79.230  89.590  79.430  1.00  0.00           O
ATOM   4992  N   VAL H  36      80.180  90.130  81.430  1.00  0.00           N
ATOM   4993  HN  VAL H  36      80.870  90.700  81.860  1.00  0.00           H
ATOM   4994  CA  VAL H  36      79.410  89.180  82.280  1.00  0.00           C
ATOM   4995  HA  VAL H  36      78.580  88.760  81.740  1.00  0.00           H
ATOM   4996  CB  VAL H  36      80.260  88.030  82.800  1.00  0.00           C
ATOM   4997  HB  VAL H  36      81.090  88.490  83.380  1.00  0.00           H
ATOM   4998  CG1 VAL H  36      79.450  86.980  83.530  1.00  0.00           C
ATOM   4999 HG11 VAL H  36      78.570  86.670  82.940  1.00  0.00           H
ATOM   5000 HG12 VAL H  36      80.010  86.030  83.660  1.00  0.00           H
ATOM   5001 HG13 VAL H  36      79.090  87.380  84.500  1.00  0.00           H
ATOM   5002  CG2 VAL H  36      80.900  87.270  81.670  1.00  0.00           C
ATOM   5003 HG21 VAL H  36      81.210  87.890  80.800  1.00  0.00           H
ATOM   5004 HG22 VAL H  36      81.870  86.810  81.950  1.00  0.00           H
ATOM   5005 HG23 VAL H  36      80.180  86.560  81.190  1.00  0.00           H
ATOM   5006  C   VAL H  36      78.780  89.780  83.480  1.00  0.00           C
ATOM   5007  O   VAL H  36      79.420  90.170  84.470  1.00  0.00           O
ATOM   5008  N   GLY H  37      77.390  89.990  83.480  1.00  0.00           N
ATOM   5009  HN  GLY H  37      76.940  89.740  82.630  1.00  0.00           H
ATOM   5010  CA  GLY H  37      76.660  90.870  84.370  1.00  0.00           C
ATOM   5011  HA1 GLY H  37      75.620  90.690  84.130  1.00  0.00           H
ATOM   5012  HA2 GLY H  37      76.800  90.560  85.400  1.00  0.00           H
ATOM   5013  C   GLY H  37      76.930  92.350  84.330  1.00  0.00           C
ATOM   5014  O   GLY H  37      77.520  92.760  83.370  1.00  0.00           O
ATOM   5015  N   GLY H  38      76.470  93.030  85.380  1.00  0.00           N
ATOM   5016  HN  GLY H  38      76.010  92.490  86.070  1.00  0.00           H
ATOM   5017  CA  GLY H  38      76.580  94.490  85.430  1.00  0.00           C
ATOM   5018  HA1 GLY H  38      76.310  94.730  86.450  1.00  0.00           H
ATOM   5019  HA2 GLY H  38      77.580  94.730  85.100  1.00  0.00           H
ATOM   5020  C   GLY H  38      75.630  95.390  84.710  1.00  0.00           C
ATOM   5021  O   GLY H  38      74.710  94.870  84.140  1.00  0.00           O
ATOM   5022  N   VAL H  39      75.800  96.700  84.680  1.00  0.00           N
ATOM   5023  HN  VAL H  39      76.660  97.090  84.970  1.00  0.00           H
ATOM   5024  CA  VAL H  39      74.870  97.650  83.950  1.00  0.00           C
ATOM   5025  HA  VAL H  39      74.200  97.190  83.240  1.00  0.00           H
ATOM   5026  CB  VAL H  39      74.200  98.650  84.930  1.00  0.00           C
ATOM   5027  HB  VAL H  39      74.930  99.410  85.300  1.00  0.00           H
ATOM   5028  CG1 VAL H  39      73.060  99.370  84.180  1.00  0.00           C
ATOM   5029 HG11 VAL H  39      73.470 100.250  83.640  1.00  0.00           H
ATOM   5030 HG12 VAL H  39      72.640  98.730  83.380  1.00  0.00           H
ATOM   5031 HG13 VAL H  39      72.260  99.740  84.860  1.00  0.00           H
ATOM   5032  CG2 VAL H  39      73.590  97.830  86.120  1.00  0.00           C
ATOM   5033 HG21 VAL H  39      74.280  97.670  86.980  1.00  0.00           H
ATOM   5034 HG22 VAL H  39      72.820  98.410  86.660  1.00  0.00           H
ATOM   5035 HG23 VAL H  39      73.180  96.910  85.660  1.00  0.00           H
ATOM   5036  C   VAL H  39      75.660  98.530  83.090  1.00  0.00           C
ATOM   5037  O   VAL H  39      76.630  99.220  83.530  1.00  0.00           O
ATOM   5038  N   VAL H  40      75.290  98.690  81.840  1.00  0.00           N
ATOM   5039  HN  VAL H  40      74.540  98.160  81.450  1.00  0.00           H
ATOM   5040  CA  VAL H  40      76.060  99.590  80.940  1.00  0.00           C
ATOM   5041  HA  VAL H  40      76.870 100.090  81.440  1.00  0.00           H
ATOM   5042  CB  VAL H  40      76.620  98.700  79.770  1.00  0.00           C
ATOM   5043  HB  VAL H  40      75.810  98.020  79.420  1.00  0.00           H
ATOM   5044  CG1 VAL H  40      77.120  99.600  78.580  1.00  0.00           C
ATOM   5045 HG11 VAL H  40      76.280 100.050  78.010  1.00  0.00           H
ATOM   5046 HG12 VAL H  40      77.740 100.390  79.050  1.00  0.00           H
ATOM   5047 HG13 VAL H  40      77.800  99.030  77.910  1.00  0.00           H
ATOM   5048  CG2 VAL H  40      77.740  97.820  80.300  1.00  0.00           C
ATOM   5049 HG21 VAL H  40      77.540  97.370  81.290  1.00  0.00           H
ATOM   5050 HG22 VAL H  40      77.900  97.060  79.510  1.00  0.00           H
ATOM   5051 HG23 VAL H  40      78.690  98.390  80.400  1.00  0.00           H
ATOM   5052  C   VAL H  40      75.210 100.660  80.360  1.00  0.00           C
ATOM   5053  O   VAL H  40      74.290 100.490  79.570  1.00  0.00           O
ATOM   5054  N   ILE H  41      75.540 101.880  80.890  1.00  0.00           N
ATOM   5055  HN  ILE H  41      76.330 101.940  81.490  1.00  0.00           H
ATOM   5056  CA  ILE H  41      74.700 103.010  80.710  1.00  0.00           C
ATOM   5057  HA  ILE H  41      73.810 102.760  80.160  1.00  0.00           H
ATOM   5058  CB  ILE H  41      74.410 103.770  82.050  1.00  0.00           C
ATOM   5059  HB  ILE H  41      75.360 104.220  82.420  1.00  0.00           H
ATOM   5060  CG2 ILE H  41      73.250 104.800  81.800  1.00  0.00           C
[truncated: 244,122 more chars]
