# Supplementary material for: Modulation of Aβ1–42 Aggregation by a SARS-CoV‑2 Protein Fragment
Source: J Chem Inf Model. 2025 Oct 1;65(20):11342–56. doi: 10.1021/acs.jcim.5c01811 (PMC12570137; doi:10.1021/acs.jcim.5c01811)
Supplement: Supplementary file 2 [file ci5c01811_si_002.zip › AB-coordinates/FIBRIL/7Q4B/FI10/PFF1_initial.pdb]

REMARK    GENERATED BY TRJCONV
TITLE     Protein in water
REMARK    THIS IS A SIMULATION BOX
CRYST1  171.155  171.155  171.155  90.00  90.00  90.00 P 1           1
MODEL        1
ATOM      1  CH3 ACE A   0      32.450  75.550  88.650  1.00  0.00           C
ATOM      2 HH31 ACE A   0      31.970  76.390  89.200  1.00  0.00           H
ATOM      3 HH32 ACE A   0      31.670  74.900  88.220  1.00  0.00           H
ATOM      4 HH33 ACE A   0      33.070  74.970  89.360  1.00  0.00           H
ATOM      5  C   ACE A   0      33.300  76.100  87.570  1.00  0.00           C
ATOM      6  O   ACE A   0      33.330  75.560  86.460  1.00  0.00           O
ATOM      7  N   ASP A   1      34.010  77.190  87.880  1.00  0.00           N
ATOM      8  HN  ASP A   1      33.890  77.590  88.790  1.00  0.00           H
ATOM      9  CA  ASP A   1      34.980  77.840  87.030  1.00  0.00           C
ATOM     10  HA  ASP A   1      34.790  77.530  86.010  1.00  0.00           H
ATOM     11  CB  ASP A   1      34.790  79.390  87.130  1.00  0.00           C
ATOM     12  HB1 ASP A   1      35.360  79.810  87.970  1.00  0.00           H
ATOM     13  HB2 ASP A   1      33.710  79.590  87.300  1.00  0.00           H
ATOM     14  CG  ASP A   1      35.170  80.120  85.850  1.00  0.00           C
ATOM     15  OD1 ASP A   1      34.500  81.140  85.530  1.00  0.00           O
ATOM     16  OD2 ASP A   1      36.150  79.710  85.190  1.00  0.00           O
ATOM     17  C   ASP A   1      36.390  77.330  87.370  1.00  0.00           C
ATOM     18  O   ASP A   1      36.580  76.450  88.220  1.00  0.00           O
ATOM     19  N   ALA A   2      37.420  77.840  86.670  1.00  0.00           N
ATOM     20  HN  ALA A   2      37.190  78.550  85.980  1.00  0.00           H
ATOM     21  CA  ALA A   2      38.790  77.410  86.810  1.00  0.00           C
ATOM     22  HA  ALA A   2      39.030  77.310  87.860  1.00  0.00           H
ATOM     23  CB  ALA A   2      39.020  76.060  86.090  1.00  0.00           C
ATOM     24  HB1 ALA A   2      38.350  75.290  86.510  1.00  0.00           H
ATOM     25  HB2 ALA A   2      38.810  76.160  85.010  1.00  0.00           H
ATOM     26  HB3 ALA A   2      40.070  75.720  86.220  1.00  0.00           H
ATOM     27  C   ALA A   2      39.730  78.480  86.250  1.00  0.00           C
ATOM     28  O   ALA A   2      40.490  78.260  85.300  1.00  0.00           O
ATOM     29  N   GLU A   3      39.710  79.690  86.840  1.00  0.00           N
ATOM     30  HN  GLU A   3      39.070  79.880  87.580  1.00  0.00           H
ATOM     31  CA  GLU A   3      40.670  80.730  86.550  1.00  0.00           C
ATOM     32  HA  GLU A   3      40.690  80.850  85.480  1.00  0.00           H
ATOM     33  CB  GLU A   3      40.250  82.090  87.170  1.00  0.00           C
ATOM     34  HB1 GLU A   3      40.350  82.050  88.270  1.00  0.00           H
ATOM     35  HB2 GLU A   3      39.170  82.210  86.950  1.00  0.00           H
ATOM     36  CG  GLU A   3      40.980  83.340  86.580  1.00  0.00           C
ATOM     37  HG1 GLU A   3      40.210  84.080  86.260  1.00  0.00           H
ATOM     38  HG2 GLU A   3      41.560  83.060  85.680  1.00  0.00           H
ATOM     39  CD  GLU A   3      41.930  84.050  87.530  1.00  0.00           C
ATOM     40  OE1 GLU A   3      41.760  85.290  87.720  1.00  0.00           O
ATOM     41  OE2 GLU A   3      42.870  83.390  88.060  1.00  0.00           O
ATOM     42  C   GLU A   3      42.090  80.340  86.980  1.00  0.00           C
ATOM     43  O   GLU A   3      42.280  79.640  87.980  1.00  0.00           O
ATOM     44  N   PHE A   4      43.110  80.770  86.220  1.00  0.00           N
ATOM     45  HN  PHE A   4      42.930  81.290  85.400  1.00  0.00           H
ATOM     46  CA  PHE A   4      44.500  80.550  86.560  1.00  0.00           C
ATOM     47  HA  PHE A   4      44.610  80.650  87.630  1.00  0.00           H
ATOM     48  CB  PHE A   4      45.050  79.180  86.060  1.00  0.00           C
ATOM     49  HB1 PHE A   4      46.140  79.120  86.230  1.00  0.00           H
ATOM     50  HB2 PHE A   4      44.830  79.100  84.970  1.00  0.00           H
ATOM     51  CG  PHE A   4      44.470  77.960  86.730  1.00  0.00           C
ATOM     52  CD1 PHE A   4      43.560  77.130  86.050  1.00  0.00           C
ATOM     53  HD1 PHE A   4      43.190  77.430  85.080  1.00  0.00           H
ATOM     54  CE1 PHE A   4      43.120  75.930  86.620  1.00  0.00           C
ATOM     55  HE1 PHE A   4      42.400  75.320  86.090  1.00  0.00           H
ATOM     56  CZ  PHE A   4      43.600  75.540  87.880  1.00  0.00           C
ATOM     57  HZ  PHE A   4      43.240  74.630  88.340  1.00  0.00           H
ATOM     58  CD2 PHE A   4      44.940  77.560  87.990  1.00  0.00           C
ATOM     59  HD2 PHE A   4      45.650  78.180  88.520  1.00  0.00           H
ATOM     60  CE2 PHE A   4      44.510  76.360  88.560  1.00  0.00           C
ATOM     61  HE2 PHE A   4      44.860  76.070  89.550  1.00  0.00           H
ATOM     62  C   PHE A   4      45.340  81.660  85.930  1.00  0.00           C
ATOM     63  O   PHE A   4      46.300  81.400  85.200  1.00  0.00           O
ATOM     64  N   ARG A   5      44.990  82.940  86.180  1.00  0.00           N
ATOM     65  HN  ARG A   5      44.240  83.150  86.830  1.00  0.00           H
ATOM     66  CA  ARG A   5      45.630  84.070  85.510  1.00  0.00           C
ATOM     67  HA  ARG A   5      45.860  83.750  84.500  1.00  0.00           H
ATOM     68  CB  ARG A   5      44.640  85.250  85.300  1.00  0.00           C
ATOM     69  HB1 ARG A   5      44.070  85.400  86.240  1.00  0.00           H
ATOM     70  HB2 ARG A   5      43.900  84.910  84.530  1.00  0.00           H
ATOM     71  CG  ARG A   5      45.240  86.610  84.860  1.00  0.00           C
ATOM     72  HG1 ARG A   5      44.590  87.040  84.070  1.00  0.00           H
ATOM     73  HG2 ARG A   5      46.240  86.440  84.400  1.00  0.00           H
ATOM     74  CD  ARG A   5      45.310  87.630  86.010  1.00  0.00           C
ATOM     75  HD1 ARG A   5      45.720  87.130  86.920  1.00  0.00           H
ATOM     76  HD2 ARG A   5      44.290  88.020  86.250  1.00  0.00           H
ATOM     77  NE  ARG A   5      46.190  88.760  85.580  1.00  0.00           N
ATOM     78  HE  ARG A   5      46.560  88.790  84.650  1.00  0.00           H
ATOM     79  CZ  ARG A   5      46.870  89.490  86.450  1.00  0.00           C
ATOM     80  NH1 ARG A   5      46.560  89.530  87.730  1.00  0.00           N
ATOM     81 HH11 ARG A   5      45.590  89.440  87.920  1.00  0.00           H
ATOM     82 HH12 ARG A   5      47.160  90.080  88.320  1.00  0.00           H
ATOM     83  NH2 ARG A   5      47.920  90.170  86.070  1.00  0.00           N
ATOM     84 HH21 ARG A   5      48.220  90.020  85.120  1.00  0.00           H
ATOM     85 HH22 ARG A   5      48.590  90.420  86.790  1.00  0.00           H
ATOM     86  C   ARG A   5      46.980  84.470  86.120  1.00  0.00           C
ATOM     87  O   ARG A   5      47.080  85.060  87.200  1.00  0.00           O
ATOM     88  N   HIS A   6      48.080  84.110  85.420  1.00  0.00           N
ATOM     89  HN  HIS A   6      47.960  83.650  84.550  1.00  0.00           H
ATOM     90  CA  HIS A   6      49.450  84.200  85.910  1.00  0.00           C
ATOM     91  HA  HIS A   6      49.470  84.710  86.870  1.00  0.00           H
ATOM     92  CB  HIS A   6      50.090  82.800  86.060  1.00  0.00           C
ATOM     93  HB1 HIS A   6      51.110  82.890  86.480  1.00  0.00           H
ATOM     94  HB2 HIS A   6      50.180  82.330  85.060  1.00  0.00           H
ATOM     95  ND1 HIS A   6      49.580  80.470  86.800  1.00  0.00           N
ATOM     96  CG  HIS A   6      49.330  81.830  86.920  1.00  0.00           C
ATOM     97  CE1 HIS A   6      48.740  79.890  87.630  1.00  0.00           C
ATOM     98  HE1 HIS A   6      48.650  78.810  87.790  1.00  0.00           H
ATOM     99  NE2 HIS A   6      47.970  80.790  88.290  1.00  0.00           N
ATOM    100  HE2 HIS A   6      47.260  80.620  88.970  1.00  0.00           H
ATOM    101  CD2 HIS A   6      48.350  82.040  87.840  1.00  0.00           C
ATOM    102  HD2 HIS A   6      47.900  82.950  88.200  1.00  0.00           H
ATOM    103  C   HIS A   6      50.330  85.010  84.950  1.00  0.00           C
ATOM    104  O   HIS A   6      51.050  84.460  84.120  1.00  0.00           O
ATOM    105  N   ASP A   7      50.300  86.350  85.060  1.00  0.00           N
ATOM    106  HN  ASP A   7      49.730  86.780  85.770  1.00  0.00           H
ATOM    107  CA  ASP A   7      51.090  87.250  84.250  1.00  0.00           C
ATOM    108  HA  ASP A   7      51.190  86.830  83.260  1.00  0.00           H
ATOM    109  CB  ASP A   7      50.410  88.640  84.140  1.00  0.00           C
ATOM    110  HB1 ASP A   7      51.050  89.380  83.610  1.00  0.00           H
ATOM    111  HB2 ASP A   7      50.200  89.020  85.160  1.00  0.00           H
ATOM    112  CG  ASP A   7      49.110  88.580  83.350  1.00  0.00           C
ATOM    113  OD1 ASP A   7      48.300  89.540  83.450  1.00  0.00           O
ATOM    114  OD2 ASP A   7      48.900  87.640  82.550  1.00  0.00           O
ATOM    115  C   ASP A   7      52.520  87.400  84.790  1.00  0.00           C
ATOM    116  O   ASP A   7      52.910  86.890  85.850  1.00  0.00           O
ATOM    117  N   SER A   8      53.380  88.090  84.030  1.00  0.00           N
ATOM    118  HN  SER A   8      53.060  88.440  83.140  1.00  0.00           H
ATOM    119  CA  SER A   8      54.740  88.420  84.420  1.00  0.00           C
ATOM    120  HA  SER A   8      54.940  88.120  85.440  1.00  0.00           H
ATOM    121  CB  SER A   8      55.800  87.780  83.480  1.00  0.00           C
ATOM    122  HB1 SER A   8      56.800  88.250  83.600  1.00  0.00           H
ATOM    123  HB2 SER A   8      55.500  87.940  82.430  1.00  0.00           H
ATOM    124  OG  SER A   8      55.960  86.380  83.730  1.00  0.00           O
ATOM    125  HG1 SER A   8      55.080  85.970  83.690  1.00  0.00           H
ATOM    126  C   SER A   8      54.910  89.930  84.360  1.00  0.00           C
ATOM    127  O   SER A   8      54.470  90.560  83.400  1.00  0.00           O
ATOM    128  N   GLY A   9      55.530  90.550  85.390  1.00  0.00           N
ATOM    129  HN  GLY A   9      55.750  90.050  86.240  1.00  0.00           H
ATOM    130  CA  GLY A   9      55.900  91.960  85.390  1.00  0.00           C
ATOM    131  HA1 GLY A   9      55.770  92.390  84.400  1.00  0.00           H
ATOM    132  HA2 GLY A   9      55.300  92.460  86.140  1.00  0.00           H
ATOM    133  C   GLY A   9      57.340  92.150  85.770  1.00  0.00           C
ATOM    134  O   GLY A   9      57.670  92.450  86.910  1.00  0.00           O
ATOM    135  N   TYR A  10      58.260  91.980  84.800  1.00  0.00           N
ATOM    136  HN  TYR A  10      57.970  91.750  83.860  1.00  0.00           H
ATOM    137  CA  TYR A  10      59.690  92.010  85.020  1.00  0.00           C
ATOM    138  HA  TYR A  10      59.900  92.170  86.070  1.00  0.00           H
ATOM    139  CB  TYR A  10      60.420  90.700  84.560  1.00  0.00           C
ATOM    140  HB1 TYR A  10      61.520  90.850  84.600  1.00  0.00           H
ATOM    141  HB2 TYR A  10      60.130  90.500  83.500  1.00  0.00           H
ATOM    142  CG  TYR A  10      60.060  89.470  85.370  1.00  0.00           C
ATOM    143  CD1 TYR A  10      61.050  88.720  86.040  1.00  0.00           C
ATOM    144  HD1 TYR A  10      62.080  89.050  86.010  1.00  0.00           H
ATOM    145  CE1 TYR A  10      60.720  87.550  86.740  1.00  0.00           C
ATOM    146  HE1 TYR A  10      61.480  86.990  87.260  1.00  0.00           H
ATOM    147  CZ  TYR A  10      59.390  87.120  86.780  1.00  0.00           C
ATOM    148  OH  TYR A  10      58.990  85.970  87.500  1.00  0.00           O
ATOM    149  HH  TYR A  10      58.040  85.900  87.380  1.00  0.00           H
ATOM    150  CD2 TYR A  10      58.750  88.980  85.390  1.00  0.00           C
ATOM    151  HD2 TYR A  10      57.990  89.500  84.830  1.00  0.00           H
ATOM    152  CE2 TYR A  10      58.400  87.830  86.100  1.00  0.00           C
ATOM    153  HE2 TYR A  10      57.380  87.500  86.110  1.00  0.00           H
ATOM    154  C   TYR A  10      60.280  93.190  84.270  1.00  0.00           C
ATOM    155  O   TYR A  10      60.200  93.270  83.040  1.00  0.00           O
ATOM    156  N   GLU A  11      60.900  94.130  85.000  1.00  0.00           N
ATOM    157  HN  GLU A  11      60.920  94.070  86.000  1.00  0.00           H
ATOM    158  CA  GLU A  11      61.590  95.280  84.430  1.00  0.00           C
ATOM    159  HA  GLU A  11      61.540  95.250  83.350  1.00  0.00           H
ATOM    160  CB  GLU A  11      60.970  96.620  84.900  1.00  0.00           C
ATOM    161  HB1 GLU A  11      61.740  97.400  85.070  1.00  0.00           H
ATOM    162  HB2 GLU A  11      60.480  96.450  85.890  1.00  0.00           H
ATOM    163  CG  GLU A  11      59.930  97.190  83.900  1.00  0.00           C
ATOM    164  HG1 GLU A  11      59.370  98.020  84.370  1.00  0.00           H
ATOM    165  HG2 GLU A  11      59.200  96.400  83.620  1.00  0.00           H
ATOM    166  CD  GLU A  11      60.560  97.740  82.630  1.00  0.00           C
ATOM    167  OE1 GLU A  11      61.810  97.700  82.510  1.00  0.00           O
ATOM    168  OE2 GLU A  11      59.810  98.240  81.750  1.00  0.00           O
ATOM    169  C   GLU A  11      63.050  95.190  84.790  1.00  0.00           C
ATOM    170  O   GLU A  11      63.410  94.890  85.930  1.00  0.00           O
ATOM    171  N   VAL A  12      63.960  95.420  83.820  1.00  0.00           N
ATOM    172  HN  VAL A  12      63.650  95.710  82.910  1.00  0.00           H
ATOM    173  CA  VAL A  12      65.390  95.320  84.040  1.00  0.00           C
ATOM    174  HA  VAL A  12      65.610  95.350  85.100  1.00  0.00           H
ATOM    175  CB  VAL A  12      65.990  94.030  83.440  1.00  0.00           C
ATOM    176  HB  VAL A  12      65.900  94.060  82.330  1.00  0.00           H
ATOM    177  CG1 VAL A  12      67.470  93.900  83.850  1.00  0.00           C
ATOM    178 HG11 VAL A  12      67.890  92.940  83.460  1.00  0.00           H
ATOM    179 HG12 VAL A  12      68.080  94.730  83.440  1.00  0.00           H
ATOM    180 HG13 VAL A  12      67.570  93.900  84.950  1.00  0.00           H
ATOM    181  CG2 VAL A  12      65.210  92.790  83.940  1.00  0.00           C
ATOM    182 HG21 VAL A  12      65.710  91.860  83.590  1.00  0.00           H
ATOM    183 HG22 VAL A  12      65.170  92.770  85.050  1.00  0.00           H
ATOM    184 HG23 VAL A  12      64.170  92.800  83.550  1.00  0.00           H
ATOM    185  C   VAL A  12      66.060  96.530  83.410  1.00  0.00           C
ATOM    186  O   VAL A  12      66.020  96.690  82.190  1.00  0.00           O
ATOM    187  N   HIS A  13      66.710  97.410  84.210  1.00  0.00           N
ATOM    188  HN  HIS A  13      66.710  97.310  85.200  1.00  0.00           H
ATOM    189  CA  HIS A  13      67.270  98.640  83.640  1.00  0.00           C
ATOM    190  HA  HIS A  13      67.700  98.370  82.690  1.00  0.00           H
ATOM    191  CB  HIS A  13      66.140  99.680  83.350  1.00  0.00           C
ATOM    192  HB1 HIS A  13      65.490  99.240  82.560  1.00  0.00           H
ATOM    193  HB2 HIS A  13      66.540 100.620  82.940  1.00  0.00           H
ATOM    194  ND1 HIS A  13      65.540 100.960  85.410  1.00  0.00           N
ATOM    195  CG  HIS A  13      65.250  99.940  84.530  1.00  0.00           C
ATOM    196  CE1 HIS A  13      64.580 100.920  86.310  1.00  0.00           C
ATOM    197  HE1 HIS A  13      64.520 101.550  87.200  1.00  0.00           H
ATOM    198  NE2 HIS A  13      63.670  99.950  86.040  1.00  0.00           N
ATOM    199  HE2 HIS A  13      63.000  99.550  86.690  1.00  0.00           H
ATOM    200  CD2 HIS A  13      64.090  99.330  84.880  1.00  0.00           C
ATOM    201  HD2 HIS A  13      63.590  98.490  84.410  1.00  0.00           H
ATOM    202  C   HIS A  13      68.440  99.270  84.400  1.00  0.00           C
ATOM    203  O   HIS A  13      68.690  99.020  85.580  1.00  0.00           O
ATOM    204  N   HIS A  14      69.260 100.080  83.690  1.00  0.00           N
ATOM    205  HN  HIS A  14      69.100 100.170  82.710  1.00  0.00           H
ATOM    206  CA  HIS A  14      70.350 100.890  84.220  1.00  0.00           C
ATOM    207  HA  HIS A  14      70.640 101.540  83.400  1.00  0.00           H
ATOM    208  CB  HIS A  14      69.950 101.860  85.380  1.00  0.00           C
ATOM    209  HB1 HIS A  14      70.860 102.230  85.890  1.00  0.00           H
ATOM    210  HB2 HIS A  14      69.340 101.340  86.140  1.00  0.00           H
ATOM    211  ND1 HIS A  14      69.670 104.350  85.280  1.00  0.00           N
ATOM    212  CG  HIS A  14      69.200 103.090  84.940  1.00  0.00           C
ATOM    213  CE1 HIS A  14      68.800 105.200  84.760  1.00  0.00           C
ATOM    214  HE1 HIS A  14      68.860 106.280  84.820  1.00  0.00           H
ATOM    215  NE2 HIS A  14      67.800 104.550  84.120  1.00  0.00           N
ATOM    216  HE2 HIS A  14      67.030 104.980  83.630  1.00  0.00           H
ATOM    217  CD2 HIS A  14      68.040 103.200  84.230  1.00  0.00           C
ATOM    218  HD2 HIS A  14      67.400 102.430  83.840  1.00  0.00           H
ATOM    219  C   HIS A  14      71.650 100.150  84.540  1.00  0.00           C
ATOM    220  O   HIS A  14      72.560 100.700  85.150  1.00  0.00           O
ATOM    221  N   GLN A  15      71.820  98.880  84.120  1.00  0.00           N
ATOM    222  HN  GLN A  15      71.060  98.390  83.680  1.00  0.00           H
ATOM    223  CA  GLN A  15      73.050  98.140  84.340  1.00  0.00           C
ATOM    224  HA  GLN A  15      73.270  98.250  85.390  1.00  0.00           H
ATOM    225  CB  GLN A  15      72.930  96.610  84.090  1.00  0.00           C
ATOM    226  HB1 GLN A  15      73.940  96.150  84.250  1.00  0.00           H
ATOM    227  HB2 GLN A  15      72.640  96.410  83.040  1.00  0.00           H
ATOM    228  CG  GLN A  15      71.980  95.870  85.070  1.00  0.00           C
ATOM    229  HG1 GLN A  15      72.220  96.200  86.100  1.00  0.00           H
ATOM    230  HG2 GLN A  15      72.150  94.770  85.000  1.00  0.00           H
ATOM    231  CD  GLN A  15      70.500  96.130  84.800  1.00  0.00           C
ATOM    232  OE1 GLN A  15      70.090  96.520  83.710  1.00  0.00           O
ATOM    233  NE2 GLN A  15      69.670  95.890  85.830  1.00  0.00           N
ATOM    234 HE21 GLN A  15      70.020  95.620  86.730  1.00  0.00           H
ATOM    235 HE22 GLN A  15      68.690  96.060  85.730  1.00  0.00           H
ATOM    236  C   GLN A  15      74.290  98.660  83.600  1.00  0.00           C
ATOM    237  O   GLN A  15      74.270  98.920  82.400  1.00  0.00           O
ATOM    238  N   LYS A  16      75.440  98.750  84.300  1.00  0.00           N
ATOM    239  HN  LYS A  16      75.440  98.470  85.260  1.00  0.00           H
ATOM    240  CA  LYS A  16      76.690  99.220  83.730  1.00  0.00           C
ATOM    241  HA  LYS A  16      76.580  99.350  82.670  1.00  0.00           H
ATOM    242  CB  LYS A  16      77.110 100.590  84.320  1.00  0.00           C
ATOM    243  HB1 LYS A  16      78.160 100.830  84.040  1.00  0.00           H
ATOM    244  HB2 LYS A  16      77.050 100.540  85.430  1.00  0.00           H
ATOM    245  CG  LYS A  16      76.250 101.770  83.840  1.00  0.00           C
ATOM    246  HG1 LYS A  16      75.180 101.590  84.120  1.00  0.00           H
ATOM    247  HG2 LYS A  16      76.300 101.830  82.730  1.00  0.00           H
ATOM    248  CD  LYS A  16      76.710 103.110  84.440  1.00  0.00           C
ATOM    249  HD1 LYS A  16      76.630 103.050  85.540  1.00  0.00           H
ATOM    250  HD2 LYS A  16      77.790 103.260  84.170  1.00  0.00           H
ATOM    251  CE  LYS A  16      75.910 104.330  83.960  1.00  0.00           C
ATOM    252  HE1 LYS A  16      74.840 104.220  84.260  1.00  0.00           H
ATOM    253  HE2 LYS A  16      75.970 104.440  82.850  1.00  0.00           H
ATOM    254  NZ  LYS A  16      76.430 105.560  84.570  1.00  0.00           N
ATOM    255  HZ1 LYS A  16      75.830 106.390  84.370  1.00  0.00           H
ATOM    256  HZ2 LYS A  16      76.520 105.440  85.600  1.00  0.00           H
ATOM    257  HZ3 LYS A  16      77.410 105.770  84.230  1.00  0.00           H
ATOM    258  C   LYS A  16      77.830  98.220  83.920  1.00  0.00           C
ATOM    259  O   LYS A  16      77.900  97.490  84.900  1.00  0.00           O
ATOM    260  N   LEU A  17      78.770  98.150  82.960  1.00  0.00           N
ATOM    261  HN  LEU A  17      78.680  98.670  82.100  1.00  0.00           H
ATOM    262  CA  LEU A  17      79.980  97.390  83.150  1.00  0.00           C
ATOM    263  HA  LEU A  17      80.210  97.310  84.200  1.00  0.00           H
ATOM    264  CB  LEU A  17      79.820  95.960  82.560  1.00  0.00           C
ATOM    265  HB1 LEU A  17      79.820  95.990  81.460  1.00  0.00           H
ATOM    266  HB2 LEU A  17      78.800  95.630  82.860  1.00  0.00           H
ATOM    267  CG  LEU A  17      80.800  94.900  83.100  1.00  0.00           C
ATOM    268  HG  LEU A  17      80.940  95.080  84.190  1.00  0.00           H
ATOM    269  CD1 LEU A  17      80.190  93.500  82.950  1.00  0.00           C
ATOM    270 HD11 LEU A  17      80.870  92.720  83.380  1.00  0.00           H
ATOM    271 HD12 LEU A  17      79.220  93.430  83.480  1.00  0.00           H
ATOM    272 HD13 LEU A  17      80.030  93.260  81.880  1.00  0.00           H
ATOM    273  CD2 LEU A  17      82.190  94.930  82.440  1.00  0.00           C
ATOM    274 HD21 LEU A  17      82.810  94.080  82.790  1.00  0.00           H
ATOM    275 HD22 LEU A  17      82.100  94.860  81.340  1.00  0.00           H
ATOM    276 HD23 LEU A  17      82.730  95.870  82.670  1.00  0.00           H
ATOM    277  C   LEU A  17      81.130  98.160  82.510  1.00  0.00           C
ATOM    278  O   LEU A  17      81.070  98.520  81.330  1.00  0.00           O
ATOM    279  N   VAL A  18      82.170  98.490  83.300  1.00  0.00           N
ATOM    280  HN  VAL A  18      82.180  98.240  84.270  1.00  0.00           H
ATOM    281  CA  VAL A  18      83.280  99.320  82.850  1.00  0.00           C
ATOM    282  HA  VAL A  18      83.270  99.390  81.770  1.00  0.00           H
ATOM    283  CB  VAL A  18      83.190 100.730  83.460  1.00  0.00           C
ATOM    284  HB  VAL A  18      83.370 100.680  84.560  1.00  0.00           H
ATOM    285  CG1 VAL A  18      84.250 101.640  82.830  1.00  0.00           C
ATOM    286 HG11 VAL A  18      84.120 102.680  83.190  1.00  0.00           H
ATOM    287 HG12 VAL A  18      85.280 101.320  83.100  1.00  0.00           H
ATOM    288 HG13 VAL A  18      84.170 101.650  81.720  1.00  0.00           H
ATOM    289  CG2 VAL A  18      81.780 101.330  83.250  1.00  0.00           C
ATOM    290 HG21 VAL A  18      81.780 102.400  83.580  1.00  0.00           H
ATOM    291 HG22 VAL A  18      81.490 101.300  82.190  1.00  0.00           H
ATOM    292 HG23 VAL A  18      81.020 100.790  83.850  1.00  0.00           H
ATOM    293  C   VAL A  18      84.610  98.690  83.260  1.00  0.00           C
ATOM    294  O   VAL A  18      84.930  98.610  84.450  1.00  0.00           O
ATOM    295  N   PHE A  19      85.470  98.240  82.330  1.00  0.00           N
ATOM    296  HN  PHE A  19      85.180  98.110  81.380  1.00  0.00           H
ATOM    297  CA  PHE A  19      86.840  97.860  82.680  1.00  0.00           C
ATOM    298  HA  PHE A  19      86.770  97.160  83.500  1.00  0.00           H
ATOM    299  CB  PHE A  19      87.610  97.170  81.510  1.00  0.00           C
ATOM    300  HB1 PHE A  19      88.660  96.960  81.810  1.00  0.00           H
ATOM    301  HB2 PHE A  19      87.620  97.830  80.620  1.00  0.00           H
ATOM    302  CG  PHE A  19      87.000  95.840  81.140  1.00  0.00           C
ATOM    303  CD1 PHE A  19      86.500  95.620  79.840  1.00  0.00           C
ATOM    304  HD1 PHE A  19      86.520  96.420  79.120  1.00  0.00           H
ATOM    305  CE1 PHE A  19      85.970  94.370  79.490  1.00  0.00           C
ATOM    306  HE1 PHE A  19      85.560  94.220  78.500  1.00  0.00           H
ATOM    307  CZ  PHE A  19      85.940  93.330  80.420  1.00  0.00           C
ATOM    308  HZ  PHE A  19      85.530  92.370  80.160  1.00  0.00           H
ATOM    309  CD2 PHE A  19      87.010  94.780  82.050  1.00  0.00           C
ATOM    310  HD2 PHE A  19      87.430  94.920  83.030  1.00  0.00           H
ATOM    311  CE2 PHE A  19      86.470  93.530  81.710  1.00  0.00           C
ATOM    312  HE2 PHE A  19      86.460  92.730  82.430  1.00  0.00           H
ATOM    313  C   PHE A  19      87.690  99.020  83.200  1.00  0.00           C
ATOM    314  O   PHE A  19      88.310  98.930  84.260  1.00  0.00           O
ATOM    315  N   PHE A  20      87.700 100.170  82.480  1.00  0.00           N
ATOM    316  HN  PHE A  20      87.190 100.230  81.630  1.00  0.00           H
ATOM    317  CA  PHE A  20      88.550 101.300  82.820  1.00  0.00           C
ATOM    318  HA  PHE A  20      88.940 101.190  83.820  1.00  0.00           H
ATOM    319  CB  PHE A  20      89.730 101.440  81.820  1.00  0.00           C
ATOM    320  HB1 PHE A  20      90.370 102.320  82.070  1.00  0.00           H
ATOM    321  HB2 PHE A  20      89.360 101.570  80.780  1.00  0.00           H
ATOM    322  CG  PHE A  20      90.580 100.210  81.880  1.00  0.00           C
ATOM    323  CD1 PHE A  20      90.440  99.180  80.940  1.00  0.00           C
ATOM    324  HD1 PHE A  20      89.700  99.270  80.160  1.00  0.00           H
ATOM    325  CE1 PHE A  20      91.240  98.030  81.010  1.00  0.00           C
ATOM    326  HE1 PHE A  20      91.140  97.260  80.270  1.00  0.00           H
ATOM    327  CZ  PHE A  20      92.200  97.910  82.020  1.00  0.00           C
ATOM    328  HZ  PHE A  20      92.820  97.030  82.070  1.00  0.00           H
ATOM    329  CD2 PHE A  20      91.560 100.090  82.870  1.00  0.00           C
ATOM    330  HD2 PHE A  20      91.700 100.890  83.580  1.00  0.00           H
ATOM    331  CE2 PHE A  20      92.360  98.940  82.950  1.00  0.00           C
ATOM    332  HE2 PHE A  20      93.110  98.880  83.730  1.00  0.00           H
ATOM    333  C   PHE A  20      87.740 102.580  82.800  1.00  0.00           C
ATOM    334  O   PHE A  20      87.200 102.970  81.770  1.00  0.00           O
ATOM    335  N   ALA A  21      87.630 103.280  83.950  1.00  0.00           N
ATOM    336  HN  ALA A  21      88.050 102.940  84.790  1.00  0.00           H
ATOM    337  CA  ALA A  21      86.680 104.370  84.100  1.00  0.00           C
ATOM    338  HA  ALA A  21      85.870 104.250  83.380  1.00  0.00           H
ATOM    339  CB  ALA A  21      86.070 104.280  85.510  1.00  0.00           C
ATOM    340  HB1 ALA A  21      85.660 103.260  85.680  1.00  0.00           H
ATOM    341  HB2 ALA A  21      86.830 104.490  86.280  1.00  0.00           H
ATOM    342  HB3 ALA A  21      85.230 105.000  85.610  1.00  0.00           H
ATOM    343  C   ALA A  21      87.270 105.760  83.860  1.00  0.00           C
ATOM    344  O   ALA A  21      86.570 106.770  83.990  1.00  0.00           O
ATOM    345  N   GLU A  22      88.550 105.860  83.470  1.00  0.00           N
ATOM    346  HN  GLU A  22      89.090 105.040  83.320  1.00  0.00           H
ATOM    347  CA  GLU A  22      89.220 107.130  83.220  1.00  0.00           C
ATOM    348  HA  GLU A  22      88.510 107.820  82.790  1.00  0.00           H
ATOM    349  CB  GLU A  22      89.800 107.770  84.530  1.00  0.00           C
ATOM    350  HB1 GLU A  22      90.870 108.040  84.450  1.00  0.00           H
ATOM    351  HB2 GLU A  22      89.730 106.990  85.320  1.00  0.00           H
ATOM    352  CG  GLU A  22      88.990 109.000  85.000  1.00  0.00           C
ATOM    353  HG1 GLU A  22      89.230 109.210  86.070  1.00  0.00           H
ATOM    354  HG2 GLU A  22      87.900 108.800  84.930  1.00  0.00           H
ATOM    355  CD  GLU A  22      89.290 110.270  84.210  1.00  0.00           C
ATOM    356  OE1 GLU A  22      89.440 110.200  82.970  1.00  0.00           O
ATOM    357  OE2 GLU A  22      89.370 111.360  84.840  1.00  0.00           O
ATOM    358  C   GLU A  22      90.310 106.980  82.170  1.00  0.00           C
ATOM    359  O   GLU A  22      90.580 105.880  81.670  1.00  0.00           O
ATOM    360  N   ASP A  23      90.940 108.100  81.790  1.00  0.00           N
ATOM    361  HN  ASP A  23      90.610 108.970  82.180  1.00  0.00           H
ATOM    362  CA  ASP A  23      92.160 108.190  80.990  1.00  0.00           C
ATOM    363  HA  ASP A  23      91.980 107.640  80.070  1.00  0.00           H
ATOM    364  CB  ASP A  23      92.380 109.690  80.650  1.00  0.00           C
ATOM    365  HB1 ASP A  23      92.790 110.240  81.520  1.00  0.00           H
ATOM    366  HB2 ASP A  23      91.380 110.130  80.420  1.00  0.00           H
ATOM    367  CG  ASP A  23      93.250 109.980  79.440  1.00  0.00           C
ATOM    368  OD1 ASP A  23      93.240 111.160  78.990  1.00  0.00           O
ATOM    369  OD2 ASP A  23      93.960 109.080  78.930  1.00  0.00           O
ATOM    370  C   ASP A  23      93.370 107.510  81.670  1.00  0.00           C
ATOM    371  O   ASP A  23      93.300 107.080  82.830  1.00  0.00           O
ATOM    372  N   VAL A  24      94.520 107.390  80.970  1.00  0.00           N
ATOM    373  HN  VAL A  24      94.540 107.820  80.060  1.00  0.00           H
ATOM    374  CA  VAL A  24      95.780 106.900  81.530  1.00  0.00           C
ATOM    375  HA  VAL A  24      95.670 106.790  82.600  1.00  0.00           H
ATOM    376  CB  VAL A  24      96.290 105.570  80.950  1.00  0.00           C
ATOM    377  HB  VAL A  24      96.460 105.670  79.860  1.00  0.00           H
ATOM    378  CG1 VAL A  24      97.600 105.150  81.650  1.00  0.00           C
ATOM    379 HG11 VAL A  24      97.880 104.120  81.330  1.00  0.00           H
ATOM    380 HG12 VAL A  24      98.440 105.830  81.390  1.00  0.00           H
ATOM    381 HG13 VAL A  24      97.470 105.150  82.750  1.00  0.00           H
ATOM    382  CG2 VAL A  24      95.230 104.480  81.160  1.00  0.00           C
ATOM    383 HG21 VAL A  24      95.580 103.510  80.760  1.00  0.00           H
ATOM    384 HG22 VAL A  24      95.030 104.360  82.240  1.00  0.00           H
ATOM    385 HG23 VAL A  24      94.280 104.740  80.640  1.00  0.00           H
ATOM    386  C   VAL A  24      96.830 107.960  81.280  1.00  0.00           C
ATOM    387  O   VAL A  24      97.110 108.310  80.140  1.00  0.00           O
ATOM    388  N   GLY A  25      97.470 108.490  82.340  1.00  0.00           N
ATOM    389  HN  GLY A  25      97.200 108.200  83.270  1.00  0.00           H
ATOM    390  CA  GLY A  25      98.460 109.560  82.190  1.00  0.00           C
ATOM    391  HA1 GLY A  25      98.120 110.250  81.430  1.00  0.00           H
ATOM    392  HA2 GLY A  25      98.560 110.020  83.160  1.00  0.00           H
ATOM    393  C   GLY A  25      99.830 109.070  81.790  1.00  0.00           C
ATOM    394  O   GLY A  25     100.700 108.920  82.640  1.00  0.00           O
ATOM    395  N   SER A  26     100.080 108.840  80.490  1.00  0.00           N
ATOM    396  HN  SER A  26      99.340 109.030  79.830  1.00  0.00           H
ATOM    397  CA  SER A  26     101.300 108.240  79.950  1.00  0.00           C
ATOM    398  HA  SER A  26     101.150 108.290  78.890  1.00  0.00           H
ATOM    399  CB  SER A  26     102.650 108.980  80.220  1.00  0.00           C
ATOM    400  HB1 SER A  26     103.500 108.320  79.950  1.00  0.00           H
ATOM    401  HB2 SER A  26     102.750 109.240  81.290  1.00  0.00           H
ATOM    402  OG  SER A  26     102.780 110.150  79.410  1.00  0.00           O
ATOM    403  HG1 SER A  26     102.150 110.820  79.770  1.00  0.00           H
ATOM    404  C   SER A  26     101.460 106.760  80.230  1.00  0.00           C
ATOM    405  O   SER A  26     101.610 106.310  81.370  1.00  0.00           O
ATOM    406  N   ASN A  27     101.440 105.930  79.160  1.00  0.00           N
ATOM    407  HN  ASN A  27     101.330 106.310  78.240  1.00  0.00           H
ATOM    408  CA  ASN A  27     101.550 104.490  79.270  1.00  0.00           C
ATOM    409  HA  ASN A  27     101.750 104.210  80.290  1.00  0.00           H
ATOM    410  CB  ASN A  27     100.210 103.840  78.820  1.00  0.00           C
ATOM    411  HB1 ASN A  27      99.940 104.180  77.800  1.00  0.00           H
ATOM    412  HB2 ASN A  27      99.400 104.170  79.500  1.00  0.00           H
ATOM    413  CG  ASN A  27     100.280 102.320  78.870  1.00  0.00           C
ATOM    414  OD1 ASN A  27     100.730 101.760  79.880  1.00  0.00           O
ATOM    415  ND2 ASN A  27      99.960 101.630  77.750  1.00  0.00           N
ATOM    416 HD21 ASN A  27      99.720 102.110  76.900  1.00  0.00           H
ATOM    417 HD22 ASN A  27     100.190 100.660  77.730  1.00  0.00           H
ATOM    418  C   ASN A  27     102.710 103.970  78.420  1.00  0.00           C
ATOM    419  O   ASN A  27     102.690 104.080  77.200  1.00  0.00           O
ATOM    420  N   LYS A  28     103.720 103.340  79.040  1.00  0.00           N
ATOM    421  HN  LYS A  28     103.790 103.310  80.050  1.00  0.00           H
ATOM    422  CA  LYS A  28     104.730 102.570  78.330  1.00  0.00           C
ATOM    423  HA  LYS A  28     104.700 102.810  77.270  1.00  0.00           H
ATOM    424  CB  LYS A  28     106.160 102.890  78.850  1.00  0.00           C
ATOM    425  HB1 LYS A  28     106.890 102.210  78.350  1.00  0.00           H
ATOM    426  HB2 LYS A  28     106.210 102.690  79.940  1.00  0.00           H
ATOM    427  CG  LYS A  28     106.610 104.330  78.580  1.00  0.00           C
ATOM    428  HG1 LYS A  28     105.990 105.030  79.180  1.00  0.00           H
ATOM    429  HG2 LYS A  28     106.410 104.560  77.510  1.00  0.00           H
ATOM    430  CD  LYS A  28     108.100 104.580  78.870  1.00  0.00           C
ATOM    431  HD1 LYS A  28     108.300 104.400  79.950  1.00  0.00           H
ATOM    432  HD2 LYS A  28     108.700 103.840  78.290  1.00  0.00           H
ATOM    433  CE  LYS A  28     108.540 106.000  78.490  1.00  0.00           C
ATOM    434  HE1 LYS A  28     108.000 106.750  79.110  1.00  0.00           H
ATOM    435  HE2 LYS A  28     108.290 106.200  77.420  1.00  0.00           H
ATOM    436  NZ  LYS A  28     109.990 106.200  78.670  1.00  0.00           N
ATOM    437  HZ1 LYS A  28     110.250 107.140  78.270  1.00  0.00           H
ATOM    438  HZ2 LYS A  28     110.250 106.200  79.690  1.00  0.00           H
ATOM    439  HZ3 LYS A  28     110.550 105.450  78.200  1.00  0.00           H
ATOM    440  C   LYS A  28     104.480 101.080  78.450  1.00  0.00           C
ATOM    441  O   LYS A  28     105.160 100.270  77.820  1.00  0.00           O
ATOM    442  N   GLY A  29     103.460 100.680  79.240  1.00  0.00           N
ATOM    443  HN  GLY A  29     102.880 101.370  79.670  1.00  0.00           H
ATOM    444  CA  GLY A  29     103.080  99.290  79.470  1.00  0.00           C
ATOM    445  HA1 GLY A  29     103.910  98.640  79.240  1.00  0.00           H
ATOM    446  HA2 GLY A  29     102.790  99.230  80.510  1.00  0.00           H
ATOM    447  C   GLY A  29     101.910  98.850  78.640  1.00  0.00           C
ATOM    448  O   GLY A  29     101.690  99.320  77.530  1.00  0.00           O
ATOM    449  N   ALA A  30     101.130  97.890  79.140  1.00  0.00           N
ATOM    450  HN  ALA A  30     101.320  97.520  80.050  1.00  0.00           H
ATOM    451  CA  ALA A  30     100.020  97.290  78.420  1.00  0.00           C
ATOM    452  HA  ALA A  30      99.880  97.760  77.460  1.00  0.00           H
ATOM    453  CB  ALA A  30     100.280  95.790  78.230  1.00  0.00           C
ATOM    454  HB1 ALA A  30     101.230  95.630  77.680  1.00  0.00           H
ATOM    455  HB2 ALA A  30     100.390  95.300  79.220  1.00  0.00           H
ATOM    456  HB3 ALA A  30      99.460  95.300  77.670  1.00  0.00           H
ATOM    457  C   ALA A  30      98.720  97.450  79.190  1.00  0.00           C
ATOM    458  O   ALA A  30      98.680  97.210  80.390  1.00  0.00           O
ATOM    459  N   ILE A  31      97.630  97.850  78.510  1.00  0.00           N
ATOM    460  HN  ILE A  31      97.670  98.030  77.520  1.00  0.00           H
ATOM    461  CA  ILE A  31      96.310  97.990  79.130  1.00  0.00           C
ATOM    462  HA  ILE A  31      96.360  97.670  80.160  1.00  0.00           H
ATOM    463  CB  ILE A  31      95.760  99.410  79.080  1.00  0.00           C
ATOM    464  HB  ILE A  31      95.420  99.630  78.040  1.00  0.00           H
ATOM    465  CG2 ILE A  31      94.520  99.500  80.000  1.00  0.00           C
ATOM    466 HG21 ILE A  31      94.070 100.520  79.930  1.00  0.00           H
ATOM    467 HG22 ILE A  31      93.750  98.760  79.720  1.00  0.00           H
ATOM    468 HG23 ILE A  31      94.800  99.320  81.060  1.00  0.00           H
ATOM    469  CG1 ILE A  31      96.790 100.520  79.430  1.00  0.00           C
ATOM    470 HG11 ILE A  31      96.290 101.500  79.270  1.00  0.00           H
ATOM    471 HG12 ILE A  31      97.630 100.470  78.700  1.00  0.00           H
ATOM    472  CD  ILE A  31      97.350 100.490  80.860  1.00  0.00           C
ATOM    473  HD1 ILE A  31      98.080 101.310  81.000  1.00  0.00           H
ATOM    474  HD2 ILE A  31      96.530 100.630  81.600  1.00  0.00           H
ATOM    475  HD3 ILE A  31      97.860  99.530  81.070  1.00  0.00           H
ATOM    476  C   ILE A  31      95.360  97.040  78.400  1.00  0.00           C
ATOM    477  O   ILE A  31      95.130  97.160  77.190  1.00  0.00           O
ATOM    478  N   ILE A  32      94.790  96.040  79.100  1.00  0.00           N
ATOM    479  HN  ILE A  32      95.020  95.910  80.070  1.00  0.00           H
ATOM    480  CA  ILE A  32      93.940  95.030  78.490  1.00  0.00           C
ATOM    481  HA  ILE A  32      93.730  95.320  77.480  1.00  0.00           H
ATOM    482  CB  ILE A  32      94.610  93.650  78.410  1.00  0.00           C
ATOM    483  HB  ILE A  32      94.800  93.270  79.440  1.00  0.00           H
ATOM    484  CG2 ILE A  32      93.680  92.660  77.680  1.00  0.00           C
ATOM    485 HG21 ILE A  32      94.180  91.680  77.530  1.00  0.00           H
ATOM    486 HG22 ILE A  32      92.760  92.460  78.260  1.00  0.00           H
ATOM    487 HG23 ILE A  32      93.380  93.050  76.680  1.00  0.00           H
ATOM    488  CG1 ILE A  32      95.990  93.760  77.690  1.00  0.00           C
ATOM    489 HG11 ILE A  32      96.630  94.500  78.220  1.00  0.00           H
ATOM    490 HG12 ILE A  32      95.820  94.170  76.670  1.00  0.00           H
ATOM    491  CD  ILE A  32      96.760  92.440  77.590  1.00  0.00           C
ATOM    492  HD1 ILE A  32      97.770  92.620  77.170  1.00  0.00           H
ATOM    493  HD2 ILE A  32      96.860  91.960  78.590  1.00  0.00           H
ATOM    494  HD3 ILE A  32      96.240  91.730  76.920  1.00  0.00           H
ATOM    495  C   ILE A  32      92.600  94.950  79.200  1.00  0.00           C
ATOM    496  O   ILE A  32      92.520  94.860  80.420  1.00  0.00           O
ATOM    497  N   GLY A  33      91.480  94.990  78.430  1.00  0.00           N
ATOM    498  HN  GLY A  33      91.600  95.070  77.440  1.00  0.00           H
ATOM    499  CA  GLY A  33      90.110  94.920  78.940  1.00  0.00           C
ATOM    500  HA1 GLY A  33      90.050  95.450  79.890  1.00  0.00           H
ATOM    501  HA2 GLY A  33      89.450  95.340  78.190  1.00  0.00           H
ATOM    502  C   GLY A  33      89.650  93.510  79.210  1.00  0.00           C
ATOM    503  O   GLY A  33      89.600  93.070  80.350  1.00  0.00           O
ATOM    504  N   LEU A  34      89.330  92.760  78.150  1.00  0.00           N
ATOM    505  HN  LEU A  34      89.310  93.150  77.220  1.00  0.00           H
ATOM    506  CA  LEU A  34      88.950  91.360  78.230  1.00  0.00           C
ATOM    507  HA  LEU A  34      88.920  91.060  79.270  1.00  0.00           H
ATOM    508  CB  LEU A  34      87.540  91.160  77.620  1.00  0.00           C
ATOM    509  HB1 LEU A  34      87.550  91.530  76.570  1.00  0.00           H
ATOM    510  HB2 LEU A  34      86.840  91.800  78.190  1.00  0.00           H
ATOM    511  CG  LEU A  34      86.990  89.710  77.620  1.00  0.00           C
ATOM    512  HG  LEU A  34      87.600  89.090  76.920  1.00  0.00           H
ATOM    513  CD1 LEU A  34      87.040  89.060  79.010  1.00  0.00           C
ATOM    514 HD11 LEU A  34      86.570  88.060  78.980  1.00  0.00           H
ATOM    515 HD12 LEU A  34      88.090  88.930  79.360  1.00  0.00           H
ATOM    516 HD13 LEU A  34      86.500  89.690  79.740  1.00  0.00           H
ATOM    517  CD2 LEU A  34      85.540  89.710  77.110  1.00  0.00           C
ATOM    518 HD21 LEU A  34      85.140  88.670  77.080  1.00  0.00           H
ATOM    519 HD22 LEU A  34      84.890  90.310  77.780  1.00  0.00           H
ATOM    520 HD23 LEU A  34      85.490  90.130  76.090  1.00  0.00           H
ATOM    521  C   LEU A  34      89.980  90.480  77.540  1.00  0.00           C
ATOM    522  O   LEU A  34      90.250  90.600  76.350  1.00  0.00           O
ATOM    523  N   MET A  35      90.600  89.570  78.300  1.00  0.00           N
ATOM    524  HN  MET A  35      90.380  89.480  79.280  1.00  0.00           H
ATOM    525  CA  MET A  35      91.600  88.630  77.840  1.00  0.00           C
ATOM    526  HA  MET A  35      91.740  88.730  76.770  1.00  0.00           H
ATOM    527  CB  MET A  35      92.960  88.860  78.550  1.00  0.00           C
ATOM    528  HB1 MET A  35      92.770  89.000  79.640  1.00  0.00           H
ATOM    529  HB2 MET A  35      93.380  89.820  78.170  1.00  0.00           H
ATOM    530  CG  MET A  35      94.010  87.740  78.380  1.00  0.00           C
ATOM    531  HG1 MET A  35      94.070  87.470  77.310  1.00  0.00           H
ATOM    532  HG2 MET A  35      93.670  86.830  78.920  1.00  0.00           H
ATOM    533  SD  MET A  35      95.670  88.210  78.990  1.00  0.00           S
ATOM    534  CE  MET A  35      96.440  86.650  78.470  1.00  0.00           C
ATOM    535  HE1 MET A  35      97.510  86.610  78.780  1.00  0.00           H
ATOM    536  HE2 MET A  35      95.910  85.790  78.930  1.00  0.00           H
ATOM    537  HE3 MET A  35      96.390  86.530  77.370  1.00  0.00           H
ATOM    538  C   MET A  35      91.120  87.230  78.090  1.00  0.00           C
ATOM    539  O   MET A  35      90.900  86.830  79.230  1.00  0.00           O
ATOM    540  N   VAL A  36      90.940  86.430  77.030  1.00  0.00           N
ATOM    541  HN  VAL A  36      91.060  86.760  76.090  1.00  0.00           H
ATOM    542  CA  VAL A  36      90.600  85.030  77.160  1.00  0.00           C
ATOM    543  HA  VAL A  36      90.650  84.740  78.200  1.00  0.00           H
ATOM    544  CB  VAL A  36      89.210  84.710  76.640  1.00  0.00           C
ATOM    545  HB  VAL A  36      89.160  84.870  75.540  1.00  0.00           H
ATOM    546  CG1 VAL A  36      88.870  83.240  76.970  1.00  0.00           C
ATOM    547 HG11 VAL A  36      87.840  83.020  76.620  1.00  0.00           H
ATOM    548 HG12 VAL A  36      89.570  82.550  76.480  1.00  0.00           H
ATOM    549 HG13 VAL A  36      88.900  83.080  78.070  1.00  0.00           H
ATOM    550  CG2 VAL A  36      88.180  85.640  77.310  1.00  0.00           C
ATOM    551 HG21 VAL A  36      87.160  85.370  76.990  1.00  0.00           H
ATOM    552 HG22 VAL A  36      88.250  85.580  78.420  1.00  0.00           H
ATOM    553 HG23 VAL A  36      88.340  86.700  77.010  1.00  0.00           H
ATOM    554  C   VAL A  36      91.660  84.250  76.410  1.00  0.00           C
ATOM    555  O   VAL A  36      91.730  84.270  75.190  1.00  0.00           O
ATOM    556  N   GLY A  37      92.530  83.530  77.140  1.00  0.00           N
ATOM    557  HN  GLY A  37      92.430  83.520  78.140  1.00  0.00           H
ATOM    558  CA  GLY A  37      93.730  82.920  76.570  1.00  0.00           C
ATOM    559  HA1 GLY A  37      94.250  82.410  77.370  1.00  0.00           H
ATOM    560  HA2 GLY A  37      93.420  82.260  75.780  1.00  0.00           H
ATOM    561  C   GLY A  37      94.720  83.900  75.960  1.00  0.00           C
ATOM    562  O   GLY A  37      94.590  85.120  76.070  1.00  0.00           O
ATOM    563  N   GLY A  38      95.770  83.370  75.310  1.00  0.00           N
ATOM    564  HN  GLY A  38      95.910  82.380  75.330  1.00  0.00           H
ATOM    565  CA  GLY A  38      96.780  84.190  74.650  1.00  0.00           C
ATOM    566  HA1 GLY A  38      97.010  83.720  73.710  1.00  0.00           H
ATOM    567  HA2 GLY A  38      96.440  85.200  74.530  1.00  0.00           H
ATOM    568  C   GLY A  38      98.060  84.250  75.430  1.00  0.00           C
ATOM    569  O   GLY A  38      98.230  83.620  76.470  1.00  0.00           O
ATOM    570  N   VAL A  39      99.040  84.990  74.890  1.00  0.00           N
ATOM    571  HN  VAL A  39      98.850  85.540  74.070  1.00  0.00           H
ATOM    572  CA  VAL A  39     100.350  85.150  75.490  1.00  0.00           C
ATOM    573  HA  VAL A  39     100.330  84.850  76.530  1.00  0.00           H
ATOM    574  CB  VAL A  39     101.440  84.370  74.750  1.00  0.00           C
ATOM    575  HB  VAL A  39     101.420  84.660  73.680  1.00  0.00           H
ATOM    576  CG1 VAL A  39     102.830  84.680  75.330  1.00  0.00           C
ATOM    577 HG11 VAL A  39     103.600  84.050  74.840  1.00  0.00           H
ATOM    578 HG12 VAL A  39     103.130  85.740  75.150  1.00  0.00           H
ATOM    579 HG13 VAL A  39     102.860  84.480  76.420  1.00  0.00           H
ATOM    580  CG2 VAL A  39     101.150  82.860  74.840  1.00  0.00           C
ATOM    581 HG21 VAL A  39     101.970  82.300  74.330  1.00  0.00           H
ATOM    582 HG22 VAL A  39     101.110  82.530  75.900  1.00  0.00           H
ATOM    583 HG23 VAL A  39     100.200  82.600  74.340  1.00  0.00           H
ATOM    584  C   VAL A  39     100.680  86.630  75.450  1.00  0.00           C
ATOM    585  O   VAL A  39     100.760  87.210  74.370  1.00  0.00           O
ATOM    586  N   VAL A  40     100.900  87.280  76.610  1.00  0.00           N
ATOM    587  HN  VAL A  40     100.810  86.800  77.490  1.00  0.00           H
ATOM    588  CA  VAL A  40     101.240  88.690  76.640  1.00  0.00           C
ATOM    589  HA  VAL A  40     101.400  89.060  75.630  1.00  0.00           H
ATOM    590  CB  VAL A  40     100.170  89.570  77.270  1.00  0.00           C
ATOM    591  HB  VAL A  40     100.080  89.350  78.360  1.00  0.00           H
ATOM    592  CG1 VAL A  40     100.540  91.060  77.060  1.00  0.00           C
ATOM    593 HG11 VAL A  40      99.740  91.710  77.470  1.00  0.00           H
ATOM    594 HG12 VAL A  40     101.490  91.320  77.570  1.00  0.00           H
ATOM    595 HG13 VAL A  40     100.640  91.280  75.980  1.00  0.00           H
ATOM    596  CG2 VAL A  40      98.810  89.280  76.610  1.00  0.00           C
ATOM    597 HG21 VAL A  40      98.030  89.960  77.010  1.00  0.00           H
ATOM    598 HG22 VAL A  40      98.870  89.420  75.510  1.00  0.00           H
ATOM    599 HG23 VAL A  40      98.480  88.240  76.810  1.00  0.00           H
ATOM    600  C   VAL A  40     102.550  88.870  77.370  1.00  0.00           C
ATOM    601  O   VAL A  40     102.690  88.470  78.530  1.00  0.00           O
ATOM    602  N   ILE A  41     103.540  89.490  76.710  1.00  0.00           N
ATOM    603  HN  ILE A  41     103.410  89.750  75.750  1.00  0.00           H
ATOM    604  CA  ILE A  41     104.870  89.710  77.250  1.00  0.00           C
ATOM    605  HA  ILE A  41     104.930  89.310  78.250  1.00  0.00           H
ATOM    606  CB  ILE A  41     105.960  89.050  76.410  1.00  0.00           C
ATOM    607  HB  ILE A  41     105.990  89.540  75.400  1.00  0.00           H
ATOM    608  CG2 ILE A  41     107.330  89.250  77.090  1.00  0.00           C
ATOM    609 HG21 ILE A  41     108.140  88.800  76.470  1.00  0.00           H
ATOM    610 HG22 ILE A  41     107.580  90.320  77.220  1.00  0.00           H
ATOM    611 HG23 ILE A  41     107.350  88.750  78.080  1.00  0.00           H
ATOM    612  CG1 ILE A  41     105.630  87.560  76.170  1.00  0.00           C
ATOM    613 HG11 ILE A  41     104.660  87.470  75.630  1.00  0.00           H
ATOM    614 HG12 ILE A  41     105.520  87.040  77.150  1.00  0.00           H
ATOM    615  CD  ILE A  41     106.670  86.820  75.320  1.00  0.00           C
ATOM    616  HD1 ILE A  41     106.320  85.800  75.060  1.00  0.00           H
ATOM    617  HD2 ILE A  41     106.880  87.370  74.380  1.00  0.00           H
ATOM    618  HD3 ILE A  41     107.630  86.710  75.870  1.00  0.00           H
ATOM    619  C   ILE A  41     105.100  91.210  77.360  1.00  0.00           C
ATOM    620  O   ILE A  41     105.080  91.940  76.370  1.00  0.00           O
ATOM    621  N   ALA A  42     105.320  91.710  78.600  1.00  0.00           N
ATOM    622  HN  ALA A  42     105.300  91.090  79.390  1.00  0.00           H
ATOM    623  CA  ALA A  42     105.510  93.110  78.880  1.00  0.00           C
ATOM    624  HA  ALA A  42     105.360  93.700  77.980  1.00  0.00           H
ATOM    625  CB  ALA A  42     104.490  93.540  79.950  1.00  0.00           C
ATOM    626  HB1 ALA A  42     103.460  93.360  79.580  1.00  0.00           H
ATOM    627  HB2 ALA A  42     104.630  92.930  80.870  1.00  0.00           H
ATOM    628  HB3 ALA A  42     104.590  94.610  80.220  1.00  0.00           H
ATOM    629  C   ALA A  42     106.940  93.390  79.350  1.00  0.00           C
ATOM    630  O   ALA A  42     107.310  93.160  80.510  1.00  0.00           O
ATOM    631  N   NME A  43     107.770  93.930  78.450  1.00  0.00           N
ATOM    632  HN  NME A  43     107.460  94.070  77.500  1.00  0.00           H
ATOM    633  CH3 NME A  43     109.150  94.260  78.720  1.00  0.00           C
ATOM    634 HH31 NME A  43     109.630  93.490  79.360  1.00  0.00           H
ATOM    635 HH32 NME A  43     109.720  94.320  77.770  1.00  0.00           H
ATOM    636 HH33 NME A  43     109.230  95.250  79.230  1.00  0.00           H
ATOM    637  CH3 ACE B   0     139.740  91.180  91.330  1.00  0.00           C
ATOM    638 HH31 ACE B   0     140.460  90.350  91.460  1.00  0.00           H
ATOM    639 HH32 ACE B   0     140.290  92.110  91.070  1.00  0.00           H
ATOM    640 HH33 ACE B   0     139.180  91.340  92.280  1.00  0.00           H
ATOM    641  C   ACE B   0     138.790  90.860  90.240  1.00  0.00           C
ATOM    642  O   ACE B   0     138.630  91.640  89.300  1.00  0.00           O
ATOM    643  N   ASP B   1     138.120  89.700  90.330  1.00  0.00           N
ATOM    644  HN  ASP B   1     138.300  89.080  91.100  1.00  0.00           H
ATOM    645  CA  ASP B   1     137.090  89.280  89.410  1.00  0.00           C
ATOM    646  HA  ASP B   1     137.370  89.620  88.430  1.00  0.00           H
ATOM    647  CB  ASP B   1     137.000  87.720  89.410  1.00  0.00           C
ATOM    648  HB1 ASP B   1     136.460  87.350  90.310  1.00  0.00           H
ATOM    649  HB2 ASP B   1     138.030  87.310  89.440  1.00  0.00           H
ATOM    650  CG  ASP B   1     136.340  87.150  88.170  1.00  0.00           C
ATOM    651  OD1 ASP B   1     136.240  85.900  88.070  1.00  0.00           O
ATOM    652  OD2 ASP B   1     135.940  87.930  87.270  1.00  0.00           O
ATOM    653  C   ASP B   1     135.750  89.960  89.760  1.00  0.00           C
ATOM    654  O   ASP B   1     135.620  90.680  90.750  1.00  0.00           O
ATOM    655  N   ALA B   2     134.730  89.770  88.910  1.00  0.00           N
ATOM    656  HN  ALA B   2     134.890  89.160  88.120  1.00  0.00           H
ATOM    657  CA  ALA B   2     133.470  90.460  89.030  1.00  0.00           C
ATOM    658  HA  ALA B   2     133.230  90.580  90.080  1.00  0.00           H
ATOM    659  CB  ALA B   2     133.570  91.850  88.370  1.00  0.00           C
ATOM    660  HB1 ALA B   2     134.390  92.440  88.850  1.00  0.00           H
ATOM    661  HB2 ALA B   2     133.810  91.760  87.290  1.00  0.00           H
ATOM    662  HB3 ALA B   2     132.630  92.420  88.490  1.00  0.00           H
ATOM    663  C   ALA B   2     132.320  89.670  88.410  1.00  0.00           C
ATOM    664  O   ALA B   2     131.510  90.210  87.670  1.00  0.00           O
ATOM    665  N   GLU B   3     132.230  88.360  88.710  1.00  0.00           N
ATOM    666  HN  GLU B   3     132.900  87.940  89.320  1.00  0.00           H
ATOM    667  CA  GLU B   3     131.150  87.480  88.270  1.00  0.00           C
ATOM    668  HA  GLU B   3     131.120  87.550  87.190  1.00  0.00           H
ATOM    669  CB  GLU B   3     131.440  85.990  88.640  1.00  0.00           C
ATOM    670  HB1 GLU B   3     130.720  85.600  89.390  1.00  0.00           H
ATOM    671  HB2 GLU B   3     132.440  85.970  89.130  1.00  0.00           H
ATOM    672  CG  GLU B   3     131.520  85.040  87.420  1.00  0.00           C
ATOM    673  HG1 GLU B   3     132.010  84.090  87.740  1.00  0.00           H
ATOM    674  HG2 GLU B   3     132.120  85.490  86.610  1.00  0.00           H
ATOM    675  CD  GLU B   3     130.150  84.680  86.860  1.00  0.00           C
ATOM    676  OE1 GLU B   3     129.770  83.480  86.930  1.00  0.00           O
ATOM    677  OE2 GLU B   3     129.450  85.590  86.350  1.00  0.00           O
ATOM    678  C   GLU B   3     129.770  87.890  88.770  1.00  0.00           C
ATOM    679  O   GLU B   3     129.610  88.430  89.860  1.00  0.00           O
ATOM    680  N   PHE B   4     128.740  87.640  87.940  1.00  0.00           N
ATOM    681  HN  PHE B   4     128.940  87.070  87.130  1.00  0.00           H
ATOM    682  CA  PHE B   4     127.380  88.100  88.140  1.00  0.00           C
ATOM    683  HA  PHE B   4     127.110  87.900  89.170  1.00  0.00           H
ATOM    684  CB  PHE B   4     127.220  89.630  87.810  1.00  0.00           C
ATOM    685  HB1 PHE B   4     126.190  89.920  87.540  1.00  0.00           H
ATOM    686  HB2 PHE B   4     127.890  89.880  86.960  1.00  0.00           H
ATOM    687  CG  PHE B   4     127.580  90.470  89.010  1.00  0.00           C
ATOM    688  CD1 PHE B   4     128.660  91.360  88.980  1.00  0.00           C
ATOM    689  HD1 PHE B   4     129.260  91.420  88.080  1.00  0.00           H
ATOM    690  CE1 PHE B   4     129.010  92.100  90.110  1.00  0.00           C
ATOM    691  HE1 PHE B   4     129.880  92.740  90.100  1.00  0.00           H
ATOM    692  CZ  PHE B   4     128.260  91.970  91.290  1.00  0.00           C
ATOM    693  HZ  PHE B   4     128.550  92.520  92.170  1.00  0.00           H
ATOM    694  CD2 PHE B   4     126.820  90.370  90.190  1.00  0.00           C
ATOM    695  HD2 PHE B   4     125.980  89.680  90.230  1.00  0.00           H
ATOM    696  CE2 PHE B   4     127.160  91.100  91.330  1.00  0.00           C
ATOM    697  HE2 PHE B   4     126.590  90.990  92.240  1.00  0.00           H
ATOM    698  C   PHE B   4     126.340  87.310  87.340  1.00  0.00           C
ATOM    699  O   PHE B   4     125.200  87.770  87.210  1.00  0.00           O
ATOM    700  N   ARG B   5     126.670  86.110  86.800  1.00  0.00           N
ATOM    701  HN  ARG B   5     127.630  85.780  86.830  1.00  0.00           H
ATOM    702  CA  ARG B   5     125.730  85.200  86.160  1.00  0.00           C
ATOM    703  HA  ARG B   5     125.610  85.590  85.160  1.00  0.00           H
ATOM    704  CB  ARG B   5     126.290  83.760  86.000  1.00  0.00           C
ATOM    705  HB1 ARG B   5     125.470  83.010  85.930  1.00  0.00           H
ATOM    706  HB2 ARG B   5     126.870  83.510  86.920  1.00  0.00           H
ATOM    707  CG  ARG B   5     127.190  83.540  84.770  1.00  0.00           C
ATOM    708  HG1 ARG B   5     128.070  84.210  84.860  1.00  0.00           H
ATOM    709  HG2 ARG B   5     126.650  83.850  83.840  1.00  0.00           H
ATOM    710  CD  ARG B   5     127.710  82.110  84.630  1.00  0.00           C
ATOM    711  HD1 ARG B   5     128.180  81.800  85.600  1.00  0.00           H
ATOM    712  HD2 ARG B   5     128.480  82.040  83.830  1.00  0.00           H
ATOM    713  NE  ARG B   5     126.540  81.240  84.270  1.00  0.00           N
ATOM    714  HE  ARG B   5     125.840  81.620  83.660  1.00  0.00           H
ATOM    715  CZ  ARG B   5     126.020  80.330  85.090  1.00  0.00           C
ATOM    716  NH1 ARG B   5     126.720  79.610  85.930  1.00  0.00           N
ATOM    717 HH11 ARG B   5     127.720  79.600  85.770  1.00  0.00           H
ATOM    718 HH12 ARG B   5     126.260  78.770  86.250  1.00  0.00           H
ATOM    719  NH2 ARG B   5     124.730  80.110  85.000  1.00  0.00           N
ATOM    720 HH21 ARG B   5     124.230  80.620  84.310  1.00  0.00           H
ATOM    721 HH22 ARG B   5     124.260  79.650  85.790  1.00  0.00           H
ATOM    722  C   ARG B   5     124.300  85.080  86.710  1.00  0.00           C
ATOM    723  O   ARG B   5     124.050  84.560  87.790  1.00  0.00           O
ATOM    724  N   HIS B   6     123.320  85.490  85.890  1.00  0.00           N
ATOM    725  HN  HIS B   6     123.580  85.990  85.050  1.00  0.00           H
ATOM    726  CA  HIS B   6     121.910  85.250  86.080  1.00  0.00           C
ATOM    727  HA  HIS B   6     121.770  84.500  86.850  1.00  0.00           H
ATOM    728  CB  HIS B   6     121.110  86.520  86.480  1.00  0.00           C
ATOM    729  HB1 HIS B   6     120.040  86.440  86.200  1.00  0.00           H
ATOM    730  HB2 HIS B   6     121.540  87.390  85.960  1.00  0.00           H
ATOM    731  ND1 HIS B   6     120.050  86.490  88.740  1.00  0.00           N
ATOM    732  CG  HIS B   6     121.160  86.780  87.960  1.00  0.00           C
ATOM    733  CE1 HIS B   6     120.370  86.900  89.950  1.00  0.00           C
ATOM    734  HE1 HIS B   6     119.740  86.790  90.840  1.00  0.00           H
ATOM    735  NE2 HIS B   6     121.610  87.450  89.980  1.00  0.00           N
ATOM    736  HE2 HIS B   6     122.120  87.770  90.790  1.00  0.00           H
ATOM    737  CD2 HIS B   6     122.120  87.380  88.710  1.00  0.00           C
ATOM    738  HD2 HIS B   6     123.100  87.710  88.430  1.00  0.00           H
ATOM    739  C   HIS B   6     121.350  84.650  84.820  1.00  0.00           C
ATOM    740  O   HIS B   6     120.620  85.300  84.060  1.00  0.00           O
ATOM    741  N   ASP B   7     121.680  83.380  84.550  1.00  0.00           N
ATOM    742  HN  ASP B   7     122.290  82.880  85.160  1.00  0.00           H
ATOM    743  CA  ASP B   7     121.000  82.580  83.540  1.00  0.00           C
ATOM    744  HA  ASP B   7     120.800  83.210  82.680  1.00  0.00           H
ATOM    745  CB  ASP B   7     121.860  81.360  83.120  1.00  0.00           C
ATOM    746  HB1 ASP B   7     121.250  80.660  82.510  1.00  0.00           H
ATOM    747  HB2 ASP B   7     122.220  80.820  84.010  1.00  0.00           H
ATOM    748  CG  ASP B   7     123.020  81.800  82.250  1.00  0.00           C
ATOM    749  OD1 ASP B   7     122.770  82.380  81.160  1.00  0.00           O
ATOM    750  OD2 ASP B   7     124.190  81.520  82.620  1.00  0.00           O
ATOM    751  C   ASP B   7     119.660  82.130  84.100  1.00  0.00           C
ATOM    752  O   ASP B   7     119.560  81.490  85.140  1.00  0.00           O
ATOM    753  N   SER B   8     118.560  82.510  83.420  1.00  0.00           N
ATOM    754  HN  SER B   8     118.650  83.060  82.590  1.00  0.00           H
ATOM    755  CA  SER B   8     117.220  82.210  83.890  1.00  0.00           C
ATOM    756  HA  SER B   8     117.280  81.470  84.660  1.00  0.00           H
ATOM    757  CB  SER B   8     116.520  83.450  84.500  1.00  0.00           C
ATOM    758  HB1 SER B   8     117.070  83.730  85.430  1.00  0.00           H
ATOM    759  HB2 SER B   8     115.480  83.190  84.800  1.00  0.00           H
ATOM    760  OG  SER B   8     116.510  84.580  83.630  1.00  0.00           O
ATOM    761  HG1 SER B   8     117.430  84.700  83.340  1.00  0.00           H
ATOM    762  C   SER B   8     116.410  81.570  82.780  1.00  0.00           C
ATOM    763  O   SER B   8     116.350  82.070  81.660  1.00  0.00           O
ATOM    764  N   GLY B   9     115.790  80.400  83.070  1.00  0.00           N
ATOM    765  HN  GLY B   9     115.840  80.040  84.010  1.00  0.00           H
ATOM    766  CA  GLY B   9     115.140  79.550  82.080  1.00  0.00           C
ATOM    767  HA1 GLY B   9     115.090  80.050  81.120  1.00  0.00           H
ATOM    768  HA2 GLY B   9     115.710  78.640  82.020  1.00  0.00           H
ATOM    769  C   GLY B   9     113.740  79.170  82.470  1.00  0.00           C
ATOM    770  O   GLY B   9     113.510  78.250  83.260  1.00  0.00           O
ATOM    771  N   TYR B  10     112.750  79.830  81.880  1.00  0.00           N
ATOM    772  HN  TYR B  10     112.960  80.540  81.190  1.00  0.00           H
ATOM    773  CA  TYR B  10     111.340  79.670  82.170  1.00  0.00           C
ATOM    774  HA  TYR B  10     111.210  79.090  83.080  1.00  0.00           H
ATOM    775  CB  TYR B  10     110.680  81.070  82.360  1.00  0.00           C
ATOM    776  HB1 TYR B  10     109.580  80.990  82.270  1.00  0.00           H
ATOM    777  HB2 TYR B  10     111.030  81.750  81.560  1.00  0.00           H
ATOM    778  CG  TYR B  10     110.970  81.750  83.690  1.00  0.00           C
ATOM    779  CD1 TYR B  10     109.930  81.930  84.620  1.00  0.00           C
ATOM    780  HD1 TYR B  10     108.950  81.520  84.410  1.00  0.00           H
ATOM    781  CE1 TYR B  10     110.130  82.670  85.800  1.00  0.00           C
ATOM    782  HE1 TYR B  10     109.320  82.800  86.500  1.00  0.00           H
ATOM    783  CZ  TYR B  10     111.370  83.270  86.050  1.00  0.00           C
ATOM    784  OH  TYR B  10     111.530  84.070  87.200  1.00  0.00           O
ATOM    785  HH  TYR B  10     112.150  84.790  86.990  1.00  0.00           H
ATOM    786  CD2 TYR B  10     112.220  82.340  83.970  1.00  0.00           C
ATOM    787  HD2 TYR B  10     113.020  82.250  83.240  1.00  0.00           H
ATOM    788  CE2 TYR B  10     112.420  83.100  85.130  1.00  0.00           C
ATOM    789  HE2 TYR B  10     113.370  83.580  85.320  1.00  0.00           H
ATOM    790  C   TYR B  10     110.610  78.920  81.050  1.00  0.00           C
ATOM    791  O   TYR B  10     110.450  79.430  79.940  1.00  0.00           O
ATOM    792  N   GLU B  11     110.130  77.680  81.320  1.00  0.00           N
ATOM    793  HN  GLU B  11     110.260  77.270  82.230  1.00  0.00           H
ATOM    794  CA  GLU B  11     109.350  76.880  80.370  1.00  0.00           C
ATOM    795  HA  GLU B  11     109.430  77.320  79.390  1.00  0.00           H
ATOM    796  CB  GLU B  11     109.830  75.410  80.280  1.00  0.00           C
ATOM    797  HB1 GLU B  11     109.050  74.670  80.570  1.00  0.00           H
ATOM    798  HB2 GLU B  11     110.650  75.270  81.020  1.00  0.00           H
ATOM    799  CG  GLU B  11     110.380  75.040  78.870  1.00  0.00           C
ATOM    800  HG1 GLU B  11     110.930  74.080  78.930  1.00  0.00           H
ATOM    801  HG2 GLU B  11     111.080  75.820  78.510  1.00  0.00           H
ATOM    802  CD  GLU B  11     109.280  74.870  77.830  1.00  0.00           C
ATOM    803  OE1 GLU B  11     108.470  75.820  77.650  1.00  0.00           O
ATOM    804  OE2 GLU B  11     109.220  73.800  77.170  1.00  0.00           O
ATOM    805  C   GLU B  11     107.870  76.920  80.730  1.00  0.00           C
ATOM    806  O   GLU B  11     107.490  76.930  81.910  1.00  0.00           O
ATOM    807  N   VAL B  12     106.990  76.980  79.710  1.00  0.00           N
ATOM    808  HN  VAL B  12     107.350  76.850  78.780  1.00  0.00           H
ATOM    809  CA  VAL B  12     105.540  77.050  79.880  1.00  0.00           C
ATOM    810  HA  VAL B  12     105.280  76.630  80.830  1.00  0.00           H
ATOM    811  CB  VAL B  12     104.980  78.480  79.780  1.00  0.00           C
ATOM    812  HB  VAL B  12     105.130  78.880  78.750  1.00  0.00           H
ATOM    813  CG1 VAL B  12     103.490  78.510  80.140  1.00  0.00           C
ATOM    814 HG11 VAL B  12     103.130  79.560  80.200  1.00  0.00           H
ATOM    815 HG12 VAL B  12     102.890  78.000  79.360  1.00  0.00           H
ATOM    816 HG13 VAL B  12     103.310  78.020  81.120  1.00  0.00           H
ATOM    817  CG2 VAL B  12     105.730  79.440  80.730  1.00  0.00           C
ATOM    818 HG21 VAL B  12     105.270  80.450  80.680  1.00  0.00           H
ATOM    819 HG22 VAL B  12     105.670  79.080  81.780  1.00  0.00           H
ATOM    820 HG23 VAL B  12     106.790  79.530  80.440  1.00  0.00           H
ATOM    821  C   VAL B  12     104.880  76.200  78.810  1.00  0.00           C
ATOM    822  O   VAL B  12     104.840  76.580  77.640  1.00  0.00           O
ATOM    823  N   HIS B  13     104.320  75.030  79.180  1.00  0.00           N
ATOM    824  HN  HIS B  13     104.360  74.710  80.130  1.00  0.00           H
ATOM    825  CA  HIS B  13     103.760  74.130  78.180  1.00  0.00           C
ATOM    826  HA  HIS B  13     103.360  74.740  77.390  1.00  0.00           H
ATOM    827  CB  HIS B  13     104.860  73.240  77.540  1.00  0.00           C
ATOM    828  HB1 HIS B  13     105.550  73.920  76.990  1.00  0.00           H
ATOM    829  HB2 HIS B  13     104.450  72.520  76.810  1.00  0.00           H
ATOM    830  ND1 HIS B  13     105.650  71.160  78.670  1.00  0.00           N
ATOM    831  CG  HIS B  13     105.720  72.540  78.550  1.00  0.00           C
ATOM    832  CE1 HIS B  13     106.580  70.850  79.570  1.00  0.00           C
ATOM    833  HE1 HIS B  13     106.780  69.850  79.950  1.00  0.00           H
ATOM    834  NE2 HIS B  13     107.250  71.950  79.990  1.00  0.00           N
ATOM    835  HE2 HIS B  13     107.910  72.020  80.770  1.00  0.00           H
ATOM    836  CD2 HIS B  13     106.710  73.030  79.330  1.00  0.00           C
ATOM    837  HD2 HIS B  13     107.060  74.050  79.460  1.00  0.00           H
ATOM    838  C   HIS B  13     102.560  73.300  78.630  1.00  0.00           C
ATOM    839  O   HIS B  13     102.460  72.820  79.750  1.00  0.00           O
ATOM    840  N   HIS B  14     101.550  73.140  77.740  1.00  0.00           N
ATOM    841  HN  HIS B  14     101.630  73.570  76.850  1.00  0.00           H
ATOM    842  CA  HIS B  14     100.350  72.350  78.000  1.00  0.00           C
ATOM    843  HA  HIS B  14      99.850  72.340  77.050  1.00  0.00           H
ATOM    844  CB  HIS B  14     100.560  70.860  78.340  1.00  0.00           C
ATOM    845  HB1 HIS B  14      99.600  70.360  78.610  1.00  0.00           H
ATOM    846  HB2 HIS B  14     101.260  70.730  79.190  1.00  0.00           H
ATOM    847  ND1 HIS B  14     100.400  70.100  75.990  1.00  0.00           N
ATOM    848  CG  HIS B  14     101.100  70.090  77.190  1.00  0.00           C
ATOM    849  CE1 HIS B  14     101.130  69.330  75.190  1.00  0.00           C
ATOM    850  HE1 HIS B  14     100.910  69.140  74.130  1.00  0.00           H
ATOM    851  NE2 HIS B  14     102.220  68.830  75.810  1.00  0.00           N
ATOM    852  HE2 HIS B  14     102.890  68.190  75.430  1.00  0.00           H
ATOM    853  CD2 HIS B  14     102.210  69.320  77.090  1.00  0.00           C
ATOM    854  HD2 HIS B  14     102.960  69.100  77.840  1.00  0.00           H
ATOM    855  C   HIS B  14      99.320  73.030  78.880  1.00  0.00           C
ATOM    856  O   HIS B  14      98.640  72.410  79.700  1.00  0.00           O
ATOM    857  N   GLN B  15      99.150  74.340  78.700  1.00  0.00           N
ATOM    858  HN  GLN B  15      99.800  74.850  78.140  1.00  0.00           H
ATOM    859  CA  GLN B  15      98.090  75.120  79.310  1.00  0.00           C
ATOM    860  HA  GLN B  15      97.870  74.700  80.280  1.00  0.00           H
ATOM    861  CB  GLN B  15      98.510  76.600  79.510  1.00  0.00           C
ATOM    862  HB1 GLN B  15      97.610  77.220  79.720  1.00  0.00           H
ATOM    863  HB2 GLN B  15      98.950  76.970  78.560  1.00  0.00           H
ATOM    864  CG  GLN B  15      99.530  76.860  80.660  1.00  0.00           C
ATOM    865  HG1 GLN B  15      99.080  76.530  81.630  1.00  0.00           H
ATOM    866  HG2 GLN B  15      99.730  77.950  80.720  1.00  0.00           H
ATOM    867  CD  GLN B  15     100.880  76.170  80.470  1.00  0.00           C
ATOM    868  OE1 GLN B  15     101.360  76.080  79.340  1.00  0.00           O
ATOM    869  NE2 GLN B  15     101.500  75.700  81.570  1.00  0.00           N
ATOM    870 HE21 GLN B  15     101.120  75.860  82.470  1.00  0.00           H
ATOM    871 HE22 GLN B  15     102.400  75.270  81.450  1.00  0.00           H
ATOM    872  C   GLN B  15      96.810  75.050  78.490  1.00  0.00           C
ATOM    873  O   GLN B  15      96.740  75.560  77.370  1.00  0.00           O
ATOM    874  N   LYS B  16      95.750  74.420  79.030  1.00  0.00           N
ATOM    875  HN  LYS B  16      95.810  74.020  79.940  1.00  0.00           H
ATOM    876  CA  LYS B  16      94.480  74.310  78.340  1.00  0.00           C
ATOM    877  HA  LYS B  16      94.470  75.020  77.530  1.00  0.00           H
ATOM    878  CB  LYS B  16      94.220  72.920  77.690  1.00  0.00           C
ATOM    879  HB1 LYS B  16      93.120  72.810  77.510  1.00  0.00           H
ATOM    880  HB2 LYS B  16      94.520  72.110  78.380  1.00  0.00           H
ATOM    881  CG  LYS B  16      94.880  72.730  76.310  1.00  0.00           C
ATOM    882  HG1 LYS B  16      94.990  73.730  75.830  1.00  0.00           H
ATOM    883  HG2 LYS B  16      94.190  72.140  75.680  1.00  0.00           H
ATOM    884  CD  LYS B  16      96.250  72.010  76.300  1.00  0.00           C
ATOM    885  HD1 LYS B  16      96.960  72.550  76.960  1.00  0.00           H
ATOM    886  HD2 LYS B  16      96.110  70.980  76.690  1.00  0.00           H
ATOM    887  CE  LYS B  16      96.800  71.960  74.860  1.00  0.00           C
ATOM    888  HE1 LYS B  16      97.030  73.000  74.520  1.00  0.00           H
ATOM    889  HE2 LYS B  16      96.030  71.540  74.180  1.00  0.00           H
ATOM    890  NZ  LYS B  16      98.020  71.160  74.710  1.00  0.00           N
ATOM    891  HZ1 LYS B  16      98.560  71.590  73.910  1.00  0.00           H
ATOM    892  HZ2 LYS B  16      98.660  71.130  75.530  1.00  0.00           H
ATOM    893  HZ3 LYS B  16      97.820  70.180  74.410  1.00  0.00           H
ATOM    894  C   LYS B  16      93.310  74.770  79.200  1.00  0.00           C
ATOM    895  O   LYS B  16      93.250  74.510  80.400  1.00  0.00           O
ATOM    896  N   LEU B  17      92.350  75.480  78.590  1.00  0.00           N
ATOM    897  HN  LEU B  17      92.420  75.720  77.620  1.00  0.00           H
ATOM    898  CA  LEU B  17      91.130  75.860  79.270  1.00  0.00           C
ATOM    899  HA  LEU B  17      91.040  75.330  80.210  1.00  0.00           H
ATOM    900  CB  LEU B  17      91.030  77.370  79.580  1.00  0.00           C
ATOM    901  HB1 LEU B  17      90.070  77.560  80.110  1.00  0.00           H
ATOM    902  HB2 LEU B  17      91.000  77.970  78.640  1.00  0.00           H
ATOM    903  CG  LEU B  17      92.180  77.890  80.480  1.00  0.00           C
ATOM    904  HG  LEU B  17      92.600  77.020  81.030  1.00  0.00           H
ATOM    905  CD1 LEU B  17      93.300  78.520  79.640  1.00  0.00           C
ATOM    906 HD11 LEU B  17      94.110  78.910  80.300  1.00  0.00           H
ATOM    907 HD12 LEU B  17      93.740  77.780  78.940  1.00  0.00           H
ATOM    908 HD13 LEU B  17      92.900  79.360  79.040  1.00  0.00           H
ATOM    909  CD2 LEU B  17      91.650  78.880  81.530  1.00  0.00           C
ATOM    910 HD21 LEU B  17      92.470  79.210  82.200  1.00  0.00           H
ATOM    911 HD22 LEU B  17      91.210  79.770  81.050  1.00  0.00           H
ATOM    912 HD23 LEU B  17      90.870  78.400  82.150  1.00  0.00           H
ATOM    913  C   LEU B  17      89.980  75.400  78.410  1.00  0.00           C
ATOM    914  O   LEU B  17      89.880  75.760  77.240  1.00  0.00           O
ATOM    915  N   VAL B  18      89.130  74.520  78.980  1.00  0.00           N
ATOM    916  HN  VAL B  18      89.220  74.270  79.950  1.00  0.00           H
ATOM    917  CA  VAL B  18      88.120  73.770  78.250  1.00  0.00           C
ATOM    918  HA  VAL B  18      88.110  74.080  77.220  1.00  0.00           H
ATOM    919  CB  VAL B  18      88.380  72.260  78.300  1.00  0.00           C
ATOM    920  HB  VAL B  18      88.140  71.850  79.310  1.00  0.00           H
ATOM    921  CG1 VAL B  18      87.510  71.570  77.240  1.00  0.00           C
ATOM    922 HG11 VAL B  18      87.640  70.470  77.290  1.00  0.00           H
ATOM    923 HG12 VAL B  18      86.430  71.800  77.380  1.00  0.00           H
ATOM    924 HG13 VAL B  18      87.790  71.900  76.220  1.00  0.00           H
ATOM    925  CG2 VAL B  18      89.870  71.960  78.000  1.00  0.00           C
ATOM    926 HG21 VAL B  18      90.020  70.860  77.910  1.00  0.00           H
ATOM    927 HG22 VAL B  18      90.170  72.430  77.040  1.00  0.00           H
ATOM    928 HG23 VAL B  18      90.530  72.330  78.810  1.00  0.00           H
ATOM    929  C   VAL B  18      86.780  74.090  78.880  1.00  0.00           C
ATOM    930  O   VAL B  18      86.530  73.810  80.060  1.00  0.00           O
ATOM    931  N   PHE B  19      85.850  74.710  78.140  1.00  0.00           N
ATOM    932  HN  PHE B  19      86.050  74.920  77.180  1.00  0.00           H
ATOM    933  CA  PHE B  19      84.570  75.150  78.700  1.00  0.00           C
ATOM    934  HA  PHE B  19      84.710  75.330  79.750  1.00  0.00           H
ATOM    935  CB  PHE B  19      84.030  76.480  78.110  1.00  0.00           C
ATOM    936  HB1 PHE B  19      82.980  76.650  78.450  1.00  0.00           H
ATOM    937  HB2 PHE B  19      84.020  76.450  77.000  1.00  0.00           H
ATOM    938  CG  PHE B  19      84.870  77.650  78.550  1.00  0.00           C
ATOM    939  CD1 PHE B  19      86.180  77.840  78.070  1.00  0.00           C
ATOM    940  HD1 PHE B  19      86.600  77.140  77.370  1.00  0.00           H
ATOM    941  CE1 PHE B  19      86.940  78.940  78.490  1.00  0.00           C
ATOM    942  HE1 PHE B  19      87.950  79.060  78.120  1.00  0.00           H
ATOM    943  CZ  PHE B  19      86.400  79.870  79.380  1.00  0.00           C
ATOM    944  HZ  PHE B  19      86.990  80.710  79.690  1.00  0.00           H
ATOM    945  CD2 PHE B  19      84.340  78.600  79.440  1.00  0.00           C
ATOM    946  HD2 PHE B  19      83.330  78.490  79.810  1.00  0.00           H
ATOM    947  CE2 PHE B  19      85.090  79.710  79.850  1.00  0.00           C
ATOM    948  HE2 PHE B  19      84.670  80.420  80.540  1.00  0.00           H
ATOM    949  C   PHE B  19      83.550  74.030  78.640  1.00  0.00           C
ATOM    950  O   PHE B  19      83.500  73.180  79.530  1.00  0.00           O
ATOM    951  N   PHE B  20      82.730  73.970  77.570  1.00  0.00           N
ATOM    952  HN  PHE B  20      82.770  74.650  76.840  1.00  0.00           H
ATOM    953  CA  PHE B  20      81.920  72.800  77.270  1.00  0.00           C
ATOM    954  HA  PHE B  20      81.650  72.300  78.190  1.00  0.00           H
ATOM    955  CB  PHE B  20      80.640  73.150  76.480  1.00  0.00           C
ATOM    956  HB1 PHE B  20      80.060  72.240  76.220  1.00  0.00           H
ATOM    957  HB2 PHE B  20      80.910  73.690  75.550  1.00  0.00           H
ATOM    958  CG  PHE B  20      79.770  74.040  77.330  1.00  0.00           C
ATOM    959  CD1 PHE B  20      79.770  75.440  77.150  1.00  0.00           C
ATOM    960  HD1 PHE B  20      80.410  75.880  76.400  1.00  0.00           H
ATOM    961  CE1 PHE B  20      78.950  76.260  77.940  1.00  0.00           C
ATOM    962  HE1 PHE B  20      78.940  77.320  77.790  1.00  0.00           H
ATOM    963  CZ  PHE B  20      78.120  75.690  78.910  1.00  0.00           C
ATOM    964  HZ  PHE B  20      77.480  76.320  79.510  1.00  0.00           H
ATOM    965  CD2 PHE B  20      78.920  73.480  78.300  1.00  0.00           C
ATOM    966  HD2 PHE B  20      78.900  72.410  78.430  1.00  0.00           H
ATOM    967  CE2 PHE B  20      78.100  74.300  79.090  1.00  0.00           C
ATOM    968  HE2 PHE B  20      77.450  73.860  79.830  1.00  0.00           H
ATOM    969  C   PHE B  20      82.780  71.830  76.490  1.00  0.00           C
ATOM    970  O   PHE B  20      83.750  72.230  75.840  1.00  0.00           O
ATOM    971  N   ALA B  21      82.500  70.520  76.580  1.00  0.00           N
ATOM    972  HN  ALA B  21      81.670  70.200  77.030  1.00  0.00           H
ATOM    973  CA  ALA B  21      83.350  69.500  76.020  1.00  0.00           C
ATOM    974  HA  ALA B  21      84.370  69.860  75.970  1.00  0.00           H
ATOM    975  CB  ALA B  21      83.320  68.270  76.950  1.00  0.00           C
ATOM    976  HB1 ALA B  21      83.710  68.560  77.950  1.00  0.00           H
ATOM    977  HB2 ALA B  21      82.280  67.900  77.110  1.00  0.00           H
ATOM    978  HB3 ALA B  21      83.950  67.440  76.570  1.00  0.00           H
ATOM    979  C   ALA B  21      82.930  69.140  74.590  1.00  0.00           C
ATOM    980  O   ALA B  21      83.130  69.910  73.640  1.00  0.00           O
ATOM    981  N   GLU B  22      82.330  67.950  74.430  1.00  0.00           N
ATOM    982  HN  GLU B  22      82.220  67.360  75.220  1.00  0.00           H
ATOM    983  CA  GLU B  22      81.810  67.430  73.180  1.00  0.00           C
ATOM    984  HA  GLU B  22      82.460  67.750  72.380  1.00  0.00           H
ATOM    985  CB  GLU B  22      81.810  65.880  73.240  1.00  0.00           C
ATOM    986  HB1 GLU B  22      81.440  65.470  72.270  1.00  0.00           H
ATOM    987  HB2 GLU B  22      81.120  65.530  74.040  1.00  0.00           H
ATOM    988  CG  GLU B  22      83.210  65.240  73.480  1.00  0.00           C
ATOM    989  HG1 GLU B  22      83.140  64.140  73.350  1.00  0.00           H
ATOM    990  HG2 GLU B  22      83.550  65.440  74.520  1.00  0.00           H
ATOM    991  CD  GLU B  22      84.260  65.750  72.520  1.00  0.00           C
ATOM    992  OE1 GLU B  22      83.930  65.900  71.310  1.00  0.00           O
ATOM    993  OE2 GLU B  22      85.420  66.020  72.950  1.00  0.00           O
ATOM    994  C   GLU B  22      80.430  68.010  72.890  1.00  0.00           C
ATOM    995  O   GLU B  22      80.150  69.190  73.150  1.00  0.00           O
ATOM    996  N   ASP B  23      79.500  67.220  72.310  1.00  0.00           N
ATOM    997  HN  ASP B  23      79.700  66.260  72.120  1.00  0.00           H
ATOM    998  CA  ASP B  23      78.160  67.650  71.980  1.00  0.00           C
ATOM    999  HA  ASP B  23      78.220  68.640  71.550  1.00  0.00           H
ATOM   1000  CB  ASP B  23      77.640  66.670  70.880  1.00  0.00           C
ATOM   1001  HB1 ASP B  23      77.370  65.700  71.340  1.00  0.00           H
ATOM   1002  HB2 ASP B  23      78.470  66.480  70.170  1.00  0.00           H
ATOM   1003  CG  ASP B  23      76.460  67.130  70.050  1.00  0.00           C
ATOM   1004  OD1 ASP B  23      75.550  67.820  70.570  1.00  0.00           O
ATOM   1005  OD2 ASP B  23      76.350  66.680  68.870  1.00  0.00           O
ATOM   1006  C   ASP B  23      77.280  67.780  73.250  1.00  0.00           C
ATOM   1007  O   ASP B  23      77.660  67.370  74.350  1.00  0.00           O
ATOM   1008  N   VAL B  24      76.090  68.390  73.120  1.00  0.00           N
ATOM   1009  HN  VAL B  24      75.790  68.590  72.180  1.00  0.00           H
ATOM   1010  CA  VAL B  24      75.100  68.550  74.170  1.00  0.00           C
ATOM   1011  HA  VAL B  24      75.340  67.910  75.000  1.00  0.00           H
ATOM   1012  CB  VAL B  24      74.960  69.990  74.670  1.00  0.00           C
ATOM   1013  HB  VAL B  24      74.910  70.680  73.790  1.00  0.00           H
ATOM   1014  CG1 VAL B  24      73.680  70.180  75.520  1.00  0.00           C
ATOM   1015 HG11 VAL B  24      73.700  71.170  76.020  1.00  0.00           H
ATOM   1016 HG12 VAL B  24      72.770  70.140  74.890  1.00  0.00           H
ATOM   1017 HG13 VAL B  24      73.610  69.390  76.290  1.00  0.00           H
ATOM   1018  CG2 VAL B  24      76.210  70.350  75.500  1.00  0.00           C
ATOM   1019 HG21 VAL B  24      76.130  71.390  75.880  1.00  0.00           H
ATOM   1020 HG22 VAL B  24      76.310  69.660  76.370  1.00  0.00           H
ATOM   1021 HG23 VAL B  24      77.130  70.270  74.880  1.00  0.00           H
ATOM   1022  C   VAL B  24      73.780  68.060  73.590  1.00  0.00           C
ATOM   1023  O   VAL B  24      73.240  68.640  72.660  1.00  0.00           O
ATOM   1024  N   GLY B  25      73.240  66.940  74.120  1.00  0.00           N
ATOM   1025  HN  GLY B  25      73.710  66.490  74.900  1.00  0.00           H
ATOM   1026  CA  GLY B  25      72.180  66.190  73.450  1.00  0.00           C
ATOM   1027  HA1 GLY B  25      72.520  65.940  72.460  1.00  0.00           H
ATOM   1028  HA2 GLY B  25      72.010  65.300  74.040  1.00  0.00           H
ATOM   1029  C   GLY B  25      70.830  66.850  73.290  1.00  0.00           C
ATOM   1030  O   GLY B  25      69.960  66.760  74.150  1.00  0.00           O
ATOM   1031  N   SER B  26      70.600  67.500  72.130  1.00  0.00           N
ATOM   1032  HN  SER B  26      71.350  67.610  71.470  1.00  0.00           H
ATOM   1033  CA  SER B  26      69.340  68.130  71.730  1.00  0.00           C
ATOM   1034  HA  SER B  26      69.560  68.670  70.820  1.00  0.00           H
ATOM   1035  CB  SER B  26      68.230  67.120  71.360  1.00  0.00           C
ATOM   1036  HB1 SER B  26      67.270  67.650  71.190  1.00  0.00           H
ATOM   1037  HB2 SER B  26      68.090  66.390  72.180  1.00  0.00           H
ATOM   1038  OG  SER B  26      68.550  66.440  70.140  1.00  0.00           O
ATOM   1039  HG1 SER B  26      69.450  66.070  70.220  1.00  0.00           H
ATOM   1040  C   SER B  26      68.840  69.220  72.660  1.00  0.00           C
ATOM   1041  O   SER B  26      67.790  69.100  73.290  1.00  0.00           O
ATOM   1042  N   ASN B  27      69.600  70.320  72.770  1.00  0.00           N
ATOM   1043  HN  ASN B  27      70.460  70.350  72.260  1.00  0.00           H
ATOM   1044  CA  ASN B  27      69.270  71.490  73.570  1.00  0.00           C
ATOM   1045  HA  ASN B  27      69.170  71.140  74.600  1.00  0.00           H
ATOM   1046  CB  ASN B  27      70.440  72.510  73.500  1.00  0.00           C
ATOM   1047  HB1 ASN B  27      70.640  72.760  72.440  1.00  0.00           H
ATOM   1048  HB2 ASN B  27      71.360  72.050  73.930  1.00  0.00           H
ATOM   1049  CG  ASN B  27      70.150  73.790  74.290  1.00  0.00           C
ATOM   1050  OD1 ASN B  27      69.860  73.730  75.490  1.00  0.00           O
ATOM   1051  ND2 ASN B  27      70.150  74.960  73.610  1.00  0.00           N
ATOM   1052 HD21 ASN B  27      70.260  74.960  72.610  1.00  0.00           H
ATOM   1053 HD22 ASN B  27      69.880  75.790  74.100  1.00  0.00           H
ATOM   1054  C   ASN B  27      67.950  72.160  73.200  1.00  0.00           C
ATOM   1055  O   ASN B  27      67.710  72.490  72.040  1.00  0.00           O
ATOM   1056  N   LYS B  28      67.080  72.450  74.190  1.00  0.00           N
ATOM   1057  HN  LYS B  28      67.220  72.110  75.130  1.00  0.00           H
ATOM   1058  CA  LYS B  28      65.890  73.260  73.990  1.00  0.00           C
ATOM   1059  HA  LYS B  28      65.860  73.640  72.970  1.00  0.00           H
ATOM   1060  CB  LYS B  28      64.610  72.420  74.230  1.00  0.00           C
ATOM   1061  HB1 LYS B  28      63.720  73.070  74.070  1.00  0.00           H
ATOM   1062  HB2 LYS B  28      64.590  72.070  75.290  1.00  0.00           H
ATOM   1063  CG  LYS B  28      64.480  71.210  73.280  1.00  0.00           C
ATOM   1064  HG1 LYS B  28      65.270  71.270  72.490  1.00  0.00           H
ATOM   1065  HG2 LYS B  28      63.500  71.270  72.760  1.00  0.00           H
ATOM   1066  CD  LYS B  28      64.580  69.850  74.000  1.00  0.00           C
ATOM   1067  HD1 LYS B  28      65.530  69.820  74.570  1.00  0.00           H
ATOM   1068  HD2 LYS B  28      63.730  69.790  74.720  1.00  0.00           H
ATOM   1069  CE  LYS B  28      64.530  68.680  73.010  1.00  0.00           C
ATOM   1070  HE1 LYS B  28      65.460  68.630  72.410  1.00  0.00           H
ATOM   1071  HE2 LYS B  28      63.670  68.790  72.320  1.00  0.00           H
ATOM   1072  NZ  LYS B  28      64.370  67.390  73.710  1.00  0.00           N
ATOM   1073  HZ1 LYS B  28      64.480  66.600  73.020  1.00  0.00           H
ATOM   1074  HZ2 LYS B  28      65.110  67.230  74.440  1.00  0.00           H
ATOM   1075  HZ3 LYS B  28      63.420  67.350  74.150  1.00  0.00           H
ATOM   1076  C   LYS B  28      65.900  74.490  74.890  1.00  0.00           C
ATOM   1077  O   LYS B  28      64.900  75.200  74.990  1.00  0.00           O
ATOM   1078  N   GLY B  29      67.030  74.750  75.560  1.00  0.00           N
ATOM   1079  HN  GLY B  29      67.830  74.160  75.440  1.00  0.00           H
ATOM   1080  CA  GLY B  29      67.230  75.860  76.490  1.00  0.00           C
ATOM   1081  HA1 GLY B  29      66.310  76.420  76.620  1.00  0.00           H
ATOM   1082  HA2 GLY B  29      67.580  75.420  77.400  1.00  0.00           H
ATOM   1083  C   GLY B  29      68.280  76.840  76.010  1.00  0.00           C
ATOM   1084  O   GLY B  29      68.400  77.120  74.820  1.00  0.00           O
ATOM   1085  N   ALA B  30      69.070  77.390  76.930  1.00  0.00           N
ATOM   1086  HN  ALA B  30      68.960  77.170  77.900  1.00  0.00           H
ATOM   1087  CA  ALA B  30      70.110  78.360  76.610  1.00  0.00           C
ATOM   1088  HA  ALA B  30      70.140  78.530  75.540  1.00  0.00           H
ATOM   1089  CB  ALA B  30      69.810  79.700  77.300  1.00  0.00           C
ATOM   1090  HB1 ALA B  30      68.820  80.070  76.980  1.00  0.00           H
ATOM   1091  HB2 ALA B  30      69.790  79.570  78.410  1.00  0.00           H
ATOM   1092  HB3 ALA B  30      70.580  80.460  77.060  1.00  0.00           H
ATOM   1093  C   ALA B  30      71.490  77.860  77.010  1.00  0.00           C
ATOM   1094  O   ALA B  30      71.650  77.230  78.060  1.00  0.00           O
ATOM   1095  N   ILE B  31      72.510  78.100  76.160  1.00  0.00           N
ATOM   1096  HN  ILE B  31      72.320  78.550  75.280  1.00  0.00           H
ATOM   1097  CA  ILE B  31      73.900  77.750  76.430  1.00  0.00           C
ATOM   1098  HA  ILE B  31      73.990  77.480  77.470  1.00  0.00           H
ATOM   1099  CB  ILE B  31      74.400  76.580  75.570  1.00  0.00           C
ATOM   1100  HB  ILE B  31      74.560  76.920  74.520  1.00  0.00           H
ATOM   1101  CG2 ILE B  31      75.770  76.110  76.130  1.00  0.00           C
ATOM   1102 HG21 ILE B  31      76.190  75.280  75.530  1.00  0.00           H
ATOM   1103 HG22 ILE B  31      76.520  76.930  76.120  1.00  0.00           H
ATOM   1104 HG23 ILE B  31      75.650  75.760  77.180  1.00  0.00           H
ATOM   1105  CG1 ILE B  31      73.350  75.440  75.500  1.00  0.00           C
ATOM   1106 HG11 ILE B  31      72.470  75.810  74.920  1.00  0.00           H
ATOM   1107 HG12 ILE B  31      72.990  75.220  76.530  1.00  0.00           H
ATOM   1108  CD  ILE B  31      73.850  74.150  74.850  1.00  0.00           C
ATOM   1109  HD1 ILE B  31      73.030  73.410  74.770  1.00  0.00           H
ATOM   1110  HD2 ILE B  31      74.240  74.360  73.830  1.00  0.00           H
ATOM   1111  HD3 ILE B  31      74.660  73.680  75.440  1.00  0.00           H
ATOM   1112  C   ILE B  31      74.800  78.950  76.180  1.00  0.00           C
ATOM   1113  O   ILE B  31      74.840  79.480  75.070  1.00  0.00           O
ATOM   1114  N   ILE B  32      75.560  79.410  77.200  1.00  0.00           N
ATOM   1115  HN  ILE B  32      75.470  79.000  78.110  1.00  0.00           H
ATOM   1116  CA  ILE B  32      76.510  80.510  77.040  1.00  0.00           C
ATOM   1117  HA  ILE B  32      76.580  80.770  76.000  1.00  0.00           H
ATOM   1118  CB  ILE B  32      76.100  81.790  77.800  1.00  0.00           C
ATOM   1119  HB  ILE B  32      76.140  81.590  78.890  1.00  0.00           H
ATOM   1120  CG2 ILE B  32      77.100  82.920  77.470  1.00  0.00           C
ATOM   1121 HG21 ILE B  32      76.790  83.870  77.950  1.00  0.00           H
ATOM   1122 HG22 ILE B  32      78.120  82.690  77.840  1.00  0.00           H
ATOM   1123 HG23 ILE B  32      77.140  83.090  76.370  1.00  0.00           H
ATOM   1124  CG1 ILE B  32      74.640  82.190  77.480  1.00  0.00           C
ATOM   1125 HG11 ILE B  32      73.960  81.350  77.760  1.00  0.00           H
ATOM   1126 HG12 ILE B  32      74.520  82.340  76.390  1.00  0.00           H
ATOM   1127  CD  ILE B  32      74.150  83.440  78.220  1.00  0.00           C
ATOM   1128  HD1 ILE B  32      73.070  83.600  78.000  1.00  0.00           H
ATOM   1129  HD2 ILE B  32      74.260  83.320  79.320  1.00  0.00           H
ATOM   1130  HD3 ILE B  32      74.700  84.350  77.900  1.00  0.00           H
ATOM   1131  C   ILE B  32      77.910  80.090  77.470  1.00  0.00           C
ATOM   1132  O   ILE B  32      78.140  79.670  78.600  1.00  0.00           O
ATOM   1133  N   GLY B  33      78.910  80.210  76.570  1.00  0.00           N
ATOM   1134  HN  GLY B  33      78.690  80.500  75.630  1.00  0.00           H
ATOM   1135  CA  GLY B  33      80.310  79.930  76.900  1.00  0.00           C
ATOM   1136  HA1 GLY B  33      80.380  78.930  77.290  1.00  0.00           H
ATOM   1137  HA2 GLY B  33      80.890  80.060  75.990  1.00  0.00           H
ATOM   1138  C   GLY B  33      80.920  80.860  77.940  1.00  0.00           C
ATOM   1139  O   GLY B  33      81.400  80.420  78.980  1.00  0.00           O
ATOM   1140  N   LEU B  34      80.880  82.170  77.680  1.00  0.00           N
ATOM   1141  HN  LEU B  34      80.520  82.500  76.810  1.00  0.00           H
ATOM   1142  CA  LEU B  34      81.350  83.180  78.610  1.00  0.00           C
ATOM   1143  HA  LEU B  34      81.280  82.800  79.620  1.00  0.00           H
ATOM   1144  CB  LEU B  34      82.840  83.540  78.330  1.00  0.00           C
ATOM   1145  HB1 LEU B  34      82.960  83.680  77.230  1.00  0.00           H
ATOM   1146  HB2 LEU B  34      83.460  82.660  78.620  1.00  0.00           H
ATOM   1147  CG  LEU B  34      83.430  84.790  79.030  1.00  0.00           C
ATOM   1148  HG  LEU B  34      82.850  85.690  78.720  1.00  0.00           H
ATOM   1149  CD1 LEU B  34      83.370  84.700  80.560  1.00  0.00           C
ATOM   1150 HD11 LEU B  34      83.840  85.590  81.020  1.00  0.00           H
ATOM   1151 HD12 LEU B  34      82.330  84.630  80.930  1.00  0.00           H
ATOM   1152 HD13 LEU B  34      83.920  83.800  80.900  1.00  0.00           H
ATOM   1153  CD2 LEU B  34      84.880  85.010  78.590  1.00  0.00           C
ATOM   1154 HD21 LEU B  34      85.290  85.930  79.060  1.00  0.00           H
ATOM   1155 HD22 LEU B  34      85.520  84.150  78.880  1.00  0.00           H
ATOM   1156 HD23 LEU B  34      84.930  85.130  77.490  1.00  0.00           H
ATOM   1157  C   LEU B  34      80.450  84.400  78.550  1.00  0.00           C
ATOM   1158  O   LEU B  34      80.220  84.980  77.480  1.00  0.00           O
ATOM   1159  N   MET B  35      79.910  84.820  79.710  1.00  0.00           N
ATOM   1160  HN  MET B  35      80.110  84.330  80.560  1.00  0.00           H
ATOM   1161  CA  MET B  35      79.060  85.980  79.850  1.00  0.00           C
ATOM   1162  HA  MET B  35      78.850  86.410  78.870  1.00  0.00           H
ATOM   1163  CB  MET B  35      77.710  85.610  80.510  1.00  0.00           C
ATOM   1164  HB1 MET B  35      77.910  84.950  81.380  1.00  0.00           H
ATOM   1165  HB2 MET B  35      77.120  85.020  79.780  1.00  0.00           H
ATOM   1166  CG  MET B  35      76.860  86.810  81.000  1.00  0.00           C
ATOM   1167  HG1 MET B  35      76.810  87.570  80.200  1.00  0.00           H
ATOM   1168  HG2 MET B  35      77.360  87.290  81.870  1.00  0.00           H
ATOM   1169  SD  MET B  35      75.180  86.330  81.490  1.00  0.00           S
ATOM   1170  CE  MET B  35      74.660  87.990  81.990  1.00  0.00           C
ATOM   1171  HE1 MET B  35      73.610  87.990  82.340  1.00  0.00           H
ATOM   1172  HE2 MET B  35      75.300  88.360  82.820  1.00  0.00           H
ATOM   1173  HE3 MET B  35      74.740  88.710  81.150  1.00  0.00           H
ATOM   1174  C   MET B  35      79.750  87.060  80.650  1.00  0.00           C
ATOM   1175  O   MET B  35      80.130  86.860  81.800  1.00  0.00           O
ATOM   1176  N   VAL B  36      79.920  88.260  80.050  1.00  0.00           N
ATOM   1177  HN  VAL B  36      79.630  88.410  79.100  1.00  0.00           H
ATOM   1178  CA  VAL B  36      80.430  89.420  80.740  1.00  0.00           C
ATOM   1179  HA  VAL B  36      80.520  89.230  81.800  1.00  0.00           H
ATOM   1180  CB  VAL B  36      81.790  89.880  80.210  1.00  0.00           C
ATOM   1181  HB  VAL B  36      81.720  90.090  79.120  1.00  0.00           H
ATOM   1182  CG1 VAL B  36      82.260  91.160  80.930  1.00  0.00           C
ATOM   1183 HG11 VAL B  36      83.290  91.430  80.600  1.00  0.00           H
ATOM   1184 HG12 VAL B  36      81.600  92.020  80.700  1.00  0.00           H
ATOM   1185 HG13 VAL B  36      82.280  91.010  82.030  1.00  0.00           H
ATOM   1186  CG2 VAL B  36      82.830  88.760  80.420  1.00  0.00           C
ATOM   1187 HG21 VAL B  36      83.820  89.080  80.040  1.00  0.00           H
ATOM   1188 HG22 VAL B  36      82.910  88.500  81.500  1.00  0.00           H
ATOM   1189 HG23 VAL B  36      82.540  87.840  79.870  1.00  0.00           H
ATOM   1190  C   VAL B  36      79.380  90.500  80.560  1.00  0.00           C
ATOM   1191  O   VAL B  36      79.260  91.110  79.500  1.00  0.00           O
ATOM   1192  N   GLY B  37      78.580  90.760  81.610  1.00  0.00           N
ATOM   1193  HN  GLY B  37      78.750  90.270  82.470  1.00  0.00           H
ATOM   1194  CA  GLY B  37      77.420  91.640  81.550  1.00  0.00           C
ATOM   1195  HA1 GLY B  37      76.970  91.630  82.520  1.00  0.00           H
ATOM   1196  HA2 GLY B  37      77.780  92.620  81.260  1.00  0.00           H
ATOM   1197  C   GLY B  37      76.330  91.280  80.560  1.00  0.00           C
ATOM   1198  O   GLY B  37      76.430  90.320  79.790  1.00  0.00           O
ATOM   1199  N   GLY B  38      75.240  92.060  80.550  1.00  0.00           N
ATOM   1200  HN  GLY B  38      75.180  92.810  81.220  1.00  0.00           H
ATOM   1201  CA  GLY B  38      74.100  91.850  79.660  1.00  0.00           C
ATOM   1202  HA1 GLY B  38      73.800  92.820  79.290  1.00  0.00           H
ATOM   1203  HA2 GLY B  38      74.360  91.170  78.860  1.00  0.00           H
ATOM   1204  C   GLY B  38      72.910  91.260  80.370  1.00  0.00           C
ATOM   1205  O   GLY B  38      72.930  91.070  81.590  1.00  0.00           O
ATOM   1206  N   VAL B  39      71.830  90.990  79.620  1.00  0.00           N
ATOM   1207  HN  VAL B  39      71.870  91.110  78.620  1.00  0.00           H
ATOM   1208  CA  VAL B  39      70.590  90.450  80.160  1.00  0.00           C
ATOM   1209  HA  VAL B  39      70.740  90.170  81.190  1.00  0.00           H
ATOM   1210  CB  VAL B  39      69.430  91.440  80.120  1.00  0.00           C
ATOM   1211  HB  VAL B  39      69.190  91.720  79.070  1.00  0.00           H
ATOM   1212  CG1 VAL B  39      68.170  90.820  80.770  1.00  0.00           C
ATOM   1213 HG11 VAL B  39      67.370  91.590  80.870  1.00  0.00           H
ATOM   1214 HG12 VAL B  39      67.760  89.990  80.170  1.00  0.00           H
ATOM   1215 HG13 VAL B  39      68.400  90.450  81.790  1.00  0.00           H
ATOM   1216  CG2 VAL B  39      69.820  92.720  80.890  1.00  0.00           C
ATOM   1217 HG21 VAL B  39      68.950  93.410  80.960  1.00  0.00           H
ATOM   1218 HG22 VAL B  39      70.140  92.470  81.920  1.00  0.00           H
ATOM   1219 HG23 VAL B  39      70.650  93.260  80.380  1.00  0.00           H
ATOM   1220  C   VAL B  39      70.230  89.190  79.400  1.00  0.00           C
ATOM   1221  O   VAL B  39      70.200  89.160  78.170  1.00  0.00           O
ATOM   1222  N   VAL B  40      69.980  88.090  80.130  1.00  0.00           N
ATOM   1223  HN  VAL B  40      70.050  88.130  81.140  1.00  0.00           H
ATOM   1224  CA  VAL B  40      69.730  86.770  79.580  1.00  0.00           C
ATOM   1225  HA  VAL B  40      69.670  86.820  78.500  1.00  0.00           H
ATOM   1226  CB  VAL B  40      70.840  85.810  79.970  1.00  0.00           C
ATOM   1227  HB  VAL B  40      70.880  85.720  81.080  1.00  0.00           H
ATOM   1228  CG1 VAL B  40      70.610  84.410  79.380  1.00  0.00           C
ATOM   1229 HG11 VAL B  40      71.460  83.740  79.630  1.00  0.00           H
ATOM   1230 HG12 VAL B  40      69.700  83.960  79.800  1.00  0.00           H
ATOM   1231 HG13 VAL B  40      70.520  84.460  78.270  1.00  0.00           H
ATOM   1232  CG2 VAL B  40      72.200  86.360  79.490  1.00  0.00           C
ATOM   1233 HG21 VAL B  40      73.000  85.620  79.690  1.00  0.00           H
ATOM   1234 HG22 VAL B  40      72.170  86.570  78.400  1.00  0.00           H
ATOM   1235 HG23 VAL B  40      72.460  87.290  80.030  1.00  0.00           H
ATOM   1236  C   VAL B  40      68.390  86.260  80.090  1.00  0.00           C
ATOM   1237  O   VAL B  40      68.140  86.290  81.290  1.00  0.00           O
ATOM   1238  N   ILE B  41      67.490  85.790  79.210  1.00  0.00           N
ATOM   1239  HN  ILE B  41      67.720  85.770  78.230  1.00  0.00           H
ATOM   1240  CA  ILE B  41      66.170  85.280  79.580  1.00  0.00           C
ATOM   1241  HA  ILE B  41      66.130  85.160  80.650  1.00  0.00           H
ATOM   1242  CB  ILE B  41      65.030  86.230  79.190  1.00  0.00           C
ATOM   1243  HB  ILE B  41      64.930  86.260  78.080  1.00  0.00           H
ATOM   1244  CG2 ILE B  41      63.690  85.700  79.780  1.00  0.00           C
ATOM   1245 HG21 ILE B  41      62.850  86.350  79.480  1.00  0.00           H
ATOM   1246 HG22 ILE B  41      63.450  84.680  79.410  1.00  0.00           H
ATOM   1247 HG23 ILE B  41      63.730  85.670  80.890  1.00  0.00           H
ATOM   1248  CG1 ILE B  41      65.330  87.680  79.670  1.00  0.00           C
ATOM   1249 HG11 ILE B  41      66.250  88.050  79.160  1.00  0.00           H
ATOM   1250 HG12 ILE B  41      65.530  87.660  80.760  1.00  0.00           H
ATOM   1251  CD  ILE B  41      64.200  88.680  79.370  1.00  0.00           C
ATOM   1252  HD1 ILE B  41      64.530  89.720  79.620  1.00  0.00           H
ATOM   1253  HD2 ILE B  41      63.930  88.660  78.290  1.00  0.00           H
ATOM   1254  HD3 ILE B  41      63.300  88.450  79.970  1.00  0.00           H
ATOM   1255  C   ILE B  41      65.950  83.910  78.960  1.00  0.00           C
ATOM   1256  O   ILE B  41      66.120  83.710  77.760  1.00  0.00           O
ATOM   1257  N   ALA B  42      65.590  82.900  79.780  1.00  0.00           N
ATOM   1258  HN  ALA B  42      65.570  83.050  80.780  1.00  0.00           H
ATOM   1259  CA  ALA B  42      65.210  81.570  79.340  1.00  0.00           C
ATOM   1260  HA  ALA B  42      65.250  81.510  78.260  1.00  0.00           H
ATOM   1261  CB  ALA B  42      66.110  80.460  79.940  1.00  0.00           C
ATOM   1262  HB1 ALA B  42      67.150  80.560  79.580  1.00  0.00           H
ATOM   1263  HB2 ALA B  42      66.120  80.520  81.050  1.00  0.00           H
ATOM   1264  HB3 ALA B  42      65.750  79.450  79.640  1.00  0.00           H
ATOM   1265  C   ALA B  42      63.780  81.280  79.760  1.00  0.00           C
ATOM   1266  O   ALA B  42      63.480  81.150  80.950  1.00  0.00           O
ATOM   1267  N   NME B  43      62.860  81.130  78.790  1.00  0.00           N
ATOM   1268  HN  NME B  43      63.120  81.300  77.840  1.00  0.00           H
ATOM   1269  CH3 NME B  43      61.480  80.820  79.070  1.00  0.00           C
ATOM   1270 HH31 NME B  43      61.400  79.950  79.770  1.00  0.00           H
ATOM   1271 HH32 NME B  43      60.960  81.680  79.540  1.00  0.00           H
ATOM   1272 HH33 NME B  43      60.930  80.560  78.140  1.00  0.00           H
ATOM   1273  CH3 ACE C   0      32.190  77.020  92.330  1.00  0.00           C
ATOM   1274 HH31 ACE C   0      31.430  77.480  92.990  1.00  0.00           H
ATOM   1275 HH32 ACE C   0      31.680  76.560  91.460  1.00  0.00           H
ATOM   1276 HH33 ACE C   0      32.720  76.220  92.890  1.00  0.00           H
ATOM   1277  C   ACE C   0      33.150  78.050  91.870  1.00  0.00           C
ATOM   1278  O   ACE C   0      33.330  78.260  90.670  1.00  0.00           O
ATOM   1279  N   ASP C   1      33.800  78.700  92.840  1.00  0.00           N
ATOM   1280  HN  ASP C   1      33.570  78.530  93.790  1.00  0.00           H
ATOM   1281  CA  ASP C   1      34.890  79.620  92.630  1.00  0.00           C
ATOM   1282  HA  ASP C   1      34.800  80.050  91.640  1.00  0.00           H
ATOM   1283  CB  ASP C   1      34.800  80.770  93.680  1.00  0.00           C
ATOM   1284  HB1 ASP C   1      35.010  80.390  94.690  1.00  0.00           H
ATOM   1285  HB2 ASP C   1      33.760  81.180  93.670  1.00  0.00           H
ATOM   1286  CG  ASP C   1      35.720  81.950  93.400  1.00  0.00           C
ATOM   1287  OD1 ASP C   1      36.340  82.000  92.300  1.00  0.00           O
ATOM   1288  OD2 ASP C   1      35.780  82.850  94.260  1.00  0.00           O
ATOM   1289  C   ASP C   1      36.220  78.860  92.690  1.00  0.00           C
ATOM   1290  O   ASP C   1      36.290  77.720  93.140  1.00  0.00           O
ATOM   1291  N   ALA C   2      37.300  79.500  92.220  1.00  0.00           N
ATOM   1292  HN  ALA C   2      37.170  80.480  92.000  1.00  0.00           H
ATOM   1293  CA  ALA C   2      38.600  78.900  92.020  1.00  0.00           C
ATOM   1294  HA  ALA C   2      38.960  78.540  92.970  1.00  0.00           H
ATOM   1295  CB  ALA C   2      38.500  77.740  90.990  1.00  0.00           C
ATOM   1296  HB1 ALA C   2      37.760  76.980  91.320  1.00  0.00           H
ATOM   1297  HB2 ALA C   2      38.180  78.120  90.000  1.00  0.00           H
ATOM   1298  HB3 ALA C   2      39.480  77.220  90.880  1.00  0.00           H
ATOM   1299  C   ALA C   2      39.620  79.920  91.510  1.00  0.00           C
ATOM   1300  O   ALA C   2      40.500  79.570  90.730  1.00  0.00           O
ATOM   1301  N   GLU C   3      39.520  81.210  91.920  1.00  0.00           N
ATOM   1302  HN  GLU C   3      38.810  81.510  92.560  1.00  0.00           H
ATOM   1303  CA  GLU C   3      40.450  82.250  91.480  1.00  0.00           C
ATOM   1304  HA  GLU C   3      40.400  82.260  90.400  1.00  0.00           H
ATOM   1305  CB  GLU C   3      40.020  83.650  91.990  1.00  0.00           C
ATOM   1306  HB1 GLU C   3      40.320  83.780  93.050  1.00  0.00           H
ATOM   1307  HB2 GLU C   3      38.900  83.690  91.970  1.00  0.00           H
ATOM   1308  CG  GLU C   3      40.540  84.810  91.090  1.00  0.00           C
ATOM   1309  HG1 GLU C   3      39.660  85.330  90.650  1.00  0.00           H
ATOM   1310  HG2 GLU C   3      41.150  84.410  90.260  1.00  0.00           H
ATOM   1311  CD  GLU C   3      41.390  85.860  91.800  1.00  0.00           C
ATOM   1312  OE1 GLU C   3      41.100  87.080  91.620  1.00  0.00           O
ATOM   1313  OE2 GLU C   3      42.370  85.490  92.490  1.00  0.00           O
ATOM   1314  C   GLU C   3      41.910  81.990  91.860  1.00  0.00           C
ATOM   1315  O   GLU C   3      42.220  81.460  92.930  1.00  0.00           O
ATOM   1316  N   PHE C   4      42.860  82.350  90.960  1.00  0.00           N
ATOM   1317  HN  PHE C   4      42.620  82.770  90.080  1.00  0.00           H
ATOM   1318  CA  PHE C   4      44.250  82.020  91.140  1.00  0.00           C
ATOM   1319  HA  PHE C   4      44.470  81.910  92.200  1.00  0.00           H
ATOM   1320  CB  PHE C   4      44.580  80.700  90.360  1.00  0.00           C
ATOM   1321  HB1 PHE C   4      45.370  80.810  89.600  1.00  0.00           H
ATOM   1322  HB2 PHE C   4      43.660  80.380  89.830  1.00  0.00           H
ATOM   1323  CG  PHE C   4      44.990  79.580  91.280  1.00  0.00           C
ATOM   1324  CD1 PHE C   4      44.020  78.720  91.810  1.00  0.00           C
ATOM   1325  HD1 PHE C   4      42.970  78.910  91.610  1.00  0.00           H
ATOM   1326  CE1 PHE C   4      44.390  77.620  92.600  1.00  0.00           C
ATOM   1327  HE1 PHE C   4      43.630  76.970  93.000  1.00  0.00           H
ATOM   1328  CZ  PHE C   4      45.740  77.380  92.860  1.00  0.00           C
ATOM   1329  HZ  PHE C   4      46.030  76.530  93.480  1.00  0.00           H
ATOM   1330  CD2 PHE C   4      46.340  79.320  91.540  1.00  0.00           C
ATOM   1331  HD2 PHE C   4      47.090  79.970  91.120  1.00  0.00           H
ATOM   1332  CE2 PHE C   4      46.720  78.230  92.340  1.00  0.00           C
ATOM   1333  HE2 PHE C   4      47.760  78.050  92.560  1.00  0.00           H
ATOM   1334  C   PHE C   4      45.120  83.180  90.660  1.00  0.00           C
ATOM   1335  O   PHE C   4      46.170  82.970  90.060  1.00  0.00           O
ATOM   1336  N   ARG C   5      44.720  84.440  90.940  1.00  0.00           N
ATOM   1337  HN  ARG C   5      43.850  84.600  91.440  1.00  0.00           H
ATOM   1338  CA  ARG C   5      45.460  85.630  90.560  1.00  0.00           C
ATOM   1339  HA  ARG C   5      45.530  85.610  89.480  1.00  0.00           H
ATOM   1340  CB  ARG C   5      44.660  86.910  90.950  1.00  0.00           C
ATOM   1341  HB1 ARG C   5      44.350  86.780  92.010  1.00  0.00           H
ATOM   1342  HB2 ARG C   5      43.720  86.940  90.350  1.00  0.00           H
ATOM   1343  CG  ARG C   5      45.390  88.260  90.880  1.00  0.00           C
ATOM   1344  HG1 ARG C   5      45.630  88.490  89.830  1.00  0.00           H
ATOM   1345  HG2 ARG C   5      46.350  88.190  91.440  1.00  0.00           H
ATOM   1346  CD  ARG C   5      44.580  89.420  91.490  1.00  0.00           C
ATOM   1347  HD1 ARG C   5      44.180  89.100  92.480  1.00  0.00           H
ATOM   1348  HD2 ARG C   5      43.720  89.700  90.840  1.00  0.00           H
ATOM   1349  NE  ARG C   5      45.500  90.600  91.630  1.00  0.00           N
ATOM   1350  HE  ARG C   5      45.760  91.100  90.800  1.00  0.00           H
ATOM   1351  CZ  ARG C   5      46.380  90.710  92.620  1.00  0.00           C
ATOM   1352  NH1 ARG C   5      46.120  90.330  93.850  1.00  0.00           N
ATOM   1353 HH11 ARG C   5      45.170  90.110  94.090  1.00  0.00           H
ATOM   1354 HH12 ARG C   5      46.890  90.230  94.470  1.00  0.00           H
ATOM   1355  NH2 ARG C   5      47.580  91.190  92.360  1.00  0.00           N
ATOM   1356 HH21 ARG C   5      47.890  91.070  91.410  1.00  0.00           H
ATOM   1357 HH22 ARG C   5      48.280  91.060  93.090  1.00  0.00           H
ATOM   1358  C   ARG C   5      46.890  85.680  91.090  1.00  0.00           C
ATOM   1359  O   ARG C   5      47.130  85.920  92.280  1.00  0.00           O
ATOM   1360  N   HIS C   6      47.900  85.420  90.230  1.00  0.00           N
ATOM   1361  HN  HIS C   6      47.670  85.160  89.290  1.00  0.00           H
ATOM   1362  CA  HIS C   6      49.280  85.290  90.660  1.00  0.00           C
ATOM   1363  HA  HIS C   6      49.360  85.540  91.700  1.00  0.00           H
ATOM   1364  CB  HIS C   6      49.850  83.850  90.510  1.00  0.00           C
ATOM   1365  HB1 HIS C   6      50.940  83.870  90.730  1.00  0.00           H
ATOM   1366  HB2 HIS C   6      49.720  83.500  89.460  1.00  0.00           H
ATOM   1367  ND1 HIS C   6      49.950  81.610  91.600  1.00  0.00           N
ATOM   1368  CG  HIS C   6      49.270  82.810  91.440  1.00  0.00           C
ATOM   1369  CE1 HIS C   6      49.270  80.940  92.520  1.00  0.00           C
ATOM   1370  HE1 HIS C   6      49.500  79.940  92.880  1.00  0.00           H
ATOM   1371  NE2 HIS C   6      48.200  81.640  92.960  1.00  0.00           N
ATOM   1372  HE2 HIS C   6      47.530  81.370  93.660  1.00  0.00           H
ATOM   1373  CD2 HIS C   6      48.190  82.830  92.270  1.00  0.00           C
ATOM   1374  HD2 HIS C   6      47.430  83.570  92.430  1.00  0.00           H
ATOM   1375  C   HIS C   6      50.200  86.270  89.950  1.00  0.00           C
ATOM   1376  O   HIS C   6      50.990  85.890  89.090  1.00  0.00           O
ATOM   1377  N   ASP C   7      50.130  87.570  90.300  1.00  0.00           N
ATOM   1378  HN  ASP C   7      49.510  87.870  91.040  1.00  0.00           H
ATOM   1379  CA  ASP C   7      51.030  88.600  89.800  1.00  0.00           C
ATOM   1380  HA  ASP C   7      51.080  88.510  88.720  1.00  0.00           H
ATOM   1381  CB  ASP C   7      50.510  90.010  90.190  1.00  0.00           C
ATOM   1382  HB1 ASP C   7      51.310  90.770  90.100  1.00  0.00           H
ATOM   1383  HB2 ASP C   7      50.130  90.010  91.230  1.00  0.00           H
ATOM   1384  CG  ASP C   7      49.420  90.460  89.240  1.00  0.00           C
ATOM   1385  OD1 ASP C   7      49.700  90.590  88.020  1.00  0.00           O
ATOM   1386  OD2 ASP C   7      48.260  90.690  89.690  1.00  0.00           O
ATOM   1387  C   ASP C   7      52.460  88.420  90.310  1.00  0.00           C
ATOM   1388  O   ASP C   7      52.750  88.470  91.520  1.00  0.00           O
ATOM   1389  N   SER C   8      53.430  88.250  89.390  1.00  0.00           N
ATOM   1390  HN  SER C   8      53.190  88.220  88.420  1.00  0.00           H
ATOM   1391  CA  SER C   8      54.850  88.170  89.720  1.00  0.00           C
ATOM   1392  HA  SER C   8      54.960  88.110  90.800  1.00  0.00           H
ATOM   1393  CB  SER C   8      55.550  86.900  89.150  1.00  0.00           C
ATOM   1394  HB1 SER C   8      55.100  86.010  89.630  1.00  0.00           H
ATOM   1395  HB2 SER C   8      56.630  86.920  89.430  1.00  0.00           H
ATOM   1396  OG  SER C   8      55.440  86.770  87.730  1.00  0.00           O
ATOM   1397  HG1 SER C   8      54.500  86.640  87.520  1.00  0.00           H
ATOM   1398  C   SER C   8      55.550  89.440  89.300  1.00  0.00           C
ATOM   1399  O   SER C   8      55.650  89.770  88.120  1.00  0.00           O
ATOM   1400  N   GLY C   9      56.030  90.230  90.290  1.00  0.00           N
ATOM   1401  HN  GLY C   9      55.960  89.940  91.260  1.00  0.00           H
ATOM   1402  CA  GLY C   9      56.600  91.550  90.100  1.00  0.00           C
ATOM   1403  HA1 GLY C   9      56.480  91.880  89.080  1.00  0.00           H
ATOM   1404  HA2 GLY C   9      56.110  92.210  90.800  1.00  0.00           H
ATOM   1405  C   GLY C   9      58.060  91.570  90.440  1.00  0.00           C
ATOM   1406  O   GLY C   9      58.460  91.340  91.570  1.00  0.00           O
ATOM   1407  N   TYR C  10      58.900  91.870  89.440  1.00  0.00           N
ATOM   1408  HN  TYR C  10      58.540  92.050  88.520  1.00  0.00           H
ATOM   1409  CA  TYR C  10      60.340  91.940  89.600  1.00  0.00           C
ATOM   1410  HA  TYR C  10      60.600  91.900  90.650  1.00  0.00           H
ATOM   1411  CB  TYR C  10      61.080  90.790  88.850  1.00  0.00           C
ATOM   1412  HB1 TYR C  10      62.140  91.060  88.640  1.00  0.00           H
ATOM   1413  HB2 TYR C  10      60.570  90.610  87.880  1.00  0.00           H
ATOM   1414  CG  TYR C  10      61.090  89.490  89.630  1.00  0.00           C
ATOM   1415  CD1 TYR C  10      62.310  88.980  90.100  1.00  0.00           C
ATOM   1416  HD1 TYR C  10      63.220  89.550  89.960  1.00  0.00           H
ATOM   1417  CE1 TYR C  10      62.370  87.730  90.730  1.00  0.00           C
ATOM   1418  HE1 TYR C  10      63.320  87.350  91.080  1.00  0.00           H
ATOM   1419  CZ  TYR C  10      61.210  86.980  90.900  1.00  0.00           C
ATOM   1420  OH  TYR C  10      61.300  85.700  91.490  1.00  0.00           O
ATOM   1421  HH  TYR C  10      60.450  85.510  91.930  1.00  0.00           H
ATOM   1422  CD2 TYR C  10      59.930  88.720  89.800  1.00  0.00           C
ATOM   1423  HD2 TYR C  10      58.990  89.080  89.410  1.00  0.00           H
ATOM   1424  CE2 TYR C  10      59.980  87.470  90.450  1.00  0.00           C
ATOM   1425  HE2 TYR C  10      59.080  86.890  90.570  1.00  0.00           H
ATOM   1426  C   TYR C  10      60.880  93.270  89.090  1.00  0.00           C
ATOM   1427  O   TYR C  10      60.690  93.640  87.930  1.00  0.00           O
ATOM   1428  N   GLU C  11      61.620  93.980  89.960  1.00  0.00           N
ATOM   1429  HN  GLU C  11      61.680  93.700  90.920  1.00  0.00           H
ATOM   1430  CA  GLU C  11      62.460  95.100  89.600  1.00  0.00           C
ATOM   1431  HA  GLU C  11      62.380  95.300  88.530  1.00  0.00           H
ATOM   1432  CB  GLU C  11      62.050  96.410  90.330  1.00  0.00           C
ATOM   1433  HB1 GLU C  11      62.910  97.080  90.510  1.00  0.00           H
ATOM   1434  HB2 GLU C  11      61.680  96.110  91.340  1.00  0.00           H
ATOM   1435  CG  GLU C  11      60.910  97.200  89.610  1.00  0.00           C
ATOM   1436  HG1 GLU C  11      60.210  97.580  90.390  1.00  0.00           H
ATOM   1437  HG2 GLU C  11      60.340  96.530  88.940  1.00  0.00           H
ATOM   1438  CD  GLU C  11      61.380  98.410  88.800  1.00  0.00           C
ATOM   1439  OE1 GLU C  11      62.170  98.270  87.840  1.00  0.00           O
ATOM   1440  OE2 GLU C  11      60.870  99.540  89.070  1.00  0.00           O
ATOM   1441  C   GLU C  11      63.920  94.710  89.840  1.00  0.00           C
ATOM   1442  O   GLU C  11      64.260  94.030  90.810  1.00  0.00           O
ATOM   1443  N   VAL C  12      64.800  95.060  88.890  1.00  0.00           N
ATOM   1444  HN  VAL C  12      64.500  95.670  88.140  1.00  0.00           H
ATOM   1445  CA  VAL C  12      66.180  94.640  88.830  1.00  0.00           C
ATOM   1446  HA  VAL C  12      66.540  94.480  89.830  1.00  0.00           H
ATOM   1447  CB  VAL C  12      66.420  93.380  87.970  1.00  0.00           C
ATOM   1448  HB  VAL C  12      66.150  93.600  86.910  1.00  0.00           H
ATOM   1449  CG1 VAL C  12      67.910  92.960  88.050  1.00  0.00           C
ATOM   1450 HG11 VAL C  12      68.060  92.010  87.490  1.00  0.00           H
ATOM   1451 HG12 VAL C  12      68.570  93.730  87.600  1.00  0.00           H
ATOM   1452 HG13 VAL C  12      68.210  92.790  89.100  1.00  0.00           H
ATOM   1453  CG2 VAL C  12      65.530  92.210  88.430  1.00  0.00           C
ATOM   1454 HG21 VAL C  12      65.760  91.300  87.840  1.00  0.00           H
ATOM   1455 HG22 VAL C  12      65.690  91.990  89.500  1.00  0.00           H
ATOM   1456 HG23 VAL C  12      64.460  92.450  88.270  1.00  0.00           H
ATOM   1457  C   VAL C  12      66.950  95.810  88.230  1.00  0.00           C
ATOM   1458  O   VAL C  12      67.170  95.880  87.020  1.00  0.00           O
ATOM   1459  N   HIS C  13      67.350  96.790  89.060  1.00  0.00           N
ATOM   1460  HN  HIS C  13      67.170  96.730  90.040  1.00  0.00           H
ATOM   1461  CA  HIS C  13      67.920  98.040  88.560  1.00  0.00           C
ATOM   1462  HA  HIS C  13      68.090  97.930  87.500  1.00  0.00           H
ATOM   1463  CB  HIS C  13      66.960  99.250  88.680  1.00  0.00           C
ATOM   1464  HB1 HIS C  13      66.170  99.110  87.900  1.00  0.00           H
ATOM   1465  HB2 HIS C  13      67.460 100.220  88.460  1.00  0.00           H
ATOM   1466  ND1 HIS C  13      66.450 100.290  90.930  1.00  0.00           N
ATOM   1467  CG  HIS C  13      66.200  99.310  89.970  1.00  0.00           C
ATOM   1468  CE1 HIS C  13      65.560 100.050  91.880  1.00  0.00           C
ATOM   1469  HE1 HIS C  13      65.470 100.590  92.830  1.00  0.00           H
ATOM   1470  NE2 HIS C  13      64.770  99.000  91.580  1.00  0.00           N
ATOM   1471  HE2 HIS C  13      64.080  98.550  92.190  1.00  0.00           H
ATOM   1472  CD2 HIS C  13      65.160  98.540  90.350  1.00  0.00           C
ATOM   1473  HD2 HIS C  13      64.720  97.710  89.820  1.00  0.00           H
ATOM   1474  C   HIS C  13      69.310  98.370  89.100  1.00  0.00           C
ATOM   1475  O   HIS C  13      69.660  98.090  90.240  1.00  0.00           O
ATOM   1476  N   HIS C  14      70.170  98.950  88.230  1.00  0.00           N
ATOM   1477  HN  HIS C  14      69.850  99.100  87.290  1.00  0.00           H
ATOM   1478  CA  HIS C  14      71.410  99.600  88.630  1.00  0.00           C
ATOM   1479  HA  HIS C  14      71.740 100.160  87.770  1.00  0.00           H
ATOM   1480  CB  HIS C  14      71.240 100.630  89.780  1.00  0.00           C
ATOM   1481  HB1 HIS C  14      72.200 101.100  90.060  1.00  0.00           H
ATOM   1482  HB2 HIS C  14      70.830 100.150  90.680  1.00  0.00           H
ATOM   1483  ND1 HIS C  14      70.710 102.660  88.460  1.00  0.00           N
ATOM   1484  CG  HIS C  14      70.320 101.750  89.410  1.00  0.00           C
ATOM   1485  CE1 HIS C  14      69.700 103.510  88.380  1.00  0.00           C
ATOM   1486  HE1 HIS C  14      69.630 104.350  87.680  1.00  0.00           H
ATOM   1487  NE2 HIS C  14      68.710 103.200  89.250  1.00  0.00           N
ATOM   1488  HE2 HIS C  14      67.840 103.670  89.380  1.00  0.00           H
ATOM   1489  CD2 HIS C  14      69.110 102.070  89.920  1.00  0.00           C
ATOM   1490  HD2 HIS C  14      68.560 101.600  90.720  1.00  0.00           H
ATOM   1491  C   HIS C  14      72.590  98.700  88.980  1.00  0.00           C
ATOM   1492  O   HIS C  14      73.580  99.150  89.560  1.00  0.00           O
ATOM   1493  N   GLN C  15      72.590  97.400  88.630  1.00  0.00           N
ATOM   1494  HN  GLN C  15      71.760  96.970  88.270  1.00  0.00           H
ATOM   1495  CA  GLN C  15      73.750  96.540  88.830  1.00  0.00           C
ATOM   1496  HA  GLN C  15      74.010  96.610  89.880  1.00  0.00           H
ATOM   1497  CB  GLN C  15      73.490  95.040  88.530  1.00  0.00           C
ATOM   1498  HB1 GLN C  15      74.450  94.480  88.620  1.00  0.00           H
ATOM   1499  HB2 GLN C  15      73.150  94.920  87.480  1.00  0.00           H
ATOM   1500  CG  GLN C  15      72.470  94.300  89.460  1.00  0.00           C
ATOM   1501  HG1 GLN C  15      72.840  94.330  90.510  1.00  0.00           H
ATOM   1502  HG2 GLN C  15      72.410  93.240  89.140  1.00  0.00           H
ATOM   1503  CD  GLN C  15      71.040  94.850  89.400  1.00  0.00           C
ATOM   1504  OE1 GLN C  15      70.630  95.390  88.380  1.00  0.00           O
ATOM   1505  NE2 GLN C  15      70.280  94.700  90.510  1.00  0.00           N
ATOM   1506 HE21 GLN C  15      70.650  94.210  91.310  1.00  0.00           H
ATOM   1507 HE22 GLN C  15      69.350  95.060  90.510  1.00  0.00           H
ATOM   1508  C   GLN C  15      74.990  97.010  88.050  1.00  0.00           C
ATOM   1509  O   GLN C  15      74.940  97.210  86.840  1.00  0.00           O
ATOM   1510  N   LYS C  16      76.140  97.210  88.730  1.00  0.00           N
ATOM   1511  HN  LYS C  16      76.190  97.060  89.710  1.00  0.00           H
ATOM   1512  CA  LYS C  16      77.280  97.840  88.100  1.00  0.00           C
ATOM   1513  HA  LYS C  16      77.200  97.700  87.040  1.00  0.00           H
ATOM   1514  CB  LYS C  16      77.290  99.380  88.330  1.00  0.00           C
ATOM   1515  HB1 LYS C  16      77.150  99.580  89.420  1.00  0.00           H
ATOM   1516  HB2 LYS C  16      76.400  99.800  87.820  1.00  0.00           H
ATOM   1517  CG  LYS C  16      78.550 100.120  87.850  1.00  0.00           C
ATOM   1518  HG1 LYS C  16      78.780  99.820  86.800  1.00  0.00           H
ATOM   1519  HG2 LYS C  16      79.420  99.830  88.490  1.00  0.00           H
ATOM   1520  CD  LYS C  16      78.390 101.650  87.910  1.00  0.00           C
ATOM   1521  HD1 LYS C  16      77.590 101.960  87.210  1.00  0.00           H
ATOM   1522  HD2 LYS C  16      78.040 101.910  88.930  1.00  0.00           H
ATOM   1523  CE  LYS C  16      79.690 102.410  87.600  1.00  0.00           C
ATOM   1524  HE1 LYS C  16      80.030 102.220  86.560  1.00  0.00           H
ATOM   1525  HE2 LYS C  16      80.470 102.070  88.310  1.00  0.00           H
ATOM   1526  NZ  LYS C  16      79.530 103.850  87.790  1.00  0.00           N
ATOM   1527  HZ1 LYS C  16      80.390 104.300  88.140  1.00  0.00           H
ATOM   1528  HZ2 LYS C  16      79.240 104.330  86.890  1.00  0.00           H
ATOM   1529  HZ3 LYS C  16      78.750 104.040  88.490  1.00  0.00           H
ATOM   1530  C   LYS C  16      78.610  97.220  88.480  1.00  0.00           C
ATOM   1531  O   LYS C  16      78.870  96.920  89.640  1.00  0.00           O
ATOM   1532  N   LEU C  17      79.500  97.020  87.490  1.00  0.00           N
ATOM   1533  HN  LEU C  17      79.250  97.260  86.550  1.00  0.00           H
ATOM   1534  CA  LEU C  17      80.850  96.520  87.690  1.00  0.00           C
ATOM   1535  HA  LEU C  17      81.040  96.370  88.750  1.00  0.00           H
ATOM   1536  CB  LEU C  17      81.080  95.190  86.920  1.00  0.00           C
ATOM   1537  HB1 LEU C  17      81.860  95.290  86.130  1.00  0.00           H
ATOM   1538  HB2 LEU C  17      80.140  94.930  86.390  1.00  0.00           H
ATOM   1539  CG  LEU C  17      81.510  94.010  87.800  1.00  0.00           C
ATOM   1540  HG  LEU C  17      80.790  93.910  88.650  1.00  0.00           H
ATOM   1541  CD1 LEU C  17      81.490  92.700  87.000  1.00  0.00           C
ATOM   1542 HD11 LEU C  17      81.760  91.840  87.650  1.00  0.00           H
ATOM   1543 HD12 LEU C  17      80.490  92.510  86.560  1.00  0.00           H
ATOM   1544 HD13 LEU C  17      82.230  92.750  86.170  1.00  0.00           H
ATOM   1545  CD2 LEU C  17      82.910  94.240  88.380  1.00  0.00           C
ATOM   1546 HD21 LEU C  17      83.230  93.370  88.990  1.00  0.00           H
ATOM   1547 HD22 LEU C  17      83.660  94.370  87.560  1.00  0.00           H
ATOM   1548 HD23 LEU C  17      82.950  95.140  89.020  1.00  0.00           H
ATOM   1549  C   LEU C  17      81.850  97.550  87.190  1.00  0.00           C
ATOM   1550  O   LEU C  17      81.740  98.040  86.070  1.00  0.00           O
ATOM   1551  N   VAL C  18      82.870  97.880  88.010  1.00  0.00           N
ATOM   1552  HN  VAL C  18      82.890  97.550  88.960  1.00  0.00           H
ATOM   1553  CA  VAL C  18      84.030  98.640  87.590  1.00  0.00           C
ATOM   1554  HA  VAL C  18      84.010  98.750  86.520  1.00  0.00           H
ATOM   1555  CB  VAL C  18      84.110 100.030  88.200  1.00  0.00           C
ATOM   1556  HB  VAL C  18      84.140  99.940  89.310  1.00  0.00           H
ATOM   1557  CG1 VAL C  18      85.370 100.780  87.700  1.00  0.00           C
ATOM   1558 HG11 VAL C  18      85.340 101.850  88.010  1.00  0.00           H
ATOM   1559 HG12 VAL C  18      86.300 100.340  88.110  1.00  0.00           H
ATOM   1560 HG13 VAL C  18      85.420 100.760  86.590  1.00  0.00           H
ATOM   1561  CG2 VAL C  18      82.850 100.820  87.790  1.00  0.00           C
ATOM   1562 HG21 VAL C  18      82.910 101.870  88.150  1.00  0.00           H
ATOM   1563 HG22 VAL C  18      82.740 100.830  86.690  1.00  0.00           H
ATOM   1564 HG23 VAL C  18      81.940 100.350  88.230  1.00  0.00           H
ATOM   1565  C   VAL C  18      85.280  97.850  87.940  1.00  0.00           C
ATOM   1566  O   VAL C  18      85.430  97.350  89.050  1.00  0.00           O
ATOM   1567  N   PHE C  19      86.230  97.700  86.990  1.00  0.00           N
ATOM   1568  HN  PHE C  19      86.090  98.070  86.070  1.00  0.00           H
ATOM   1569  CA  PHE C  19      87.470  97.000  87.280  1.00  0.00           C
ATOM   1570  HA  PHE C  19      87.310  96.310  88.090  1.00  0.00           H
ATOM   1571  CB  PHE C  19      88.010  96.150  86.090  1.00  0.00           C
ATOM   1572  HB1 PHE C  19      89.030  95.780  86.330  1.00  0.00           H
ATOM   1573  HB2 PHE C  19      88.060  96.740  85.170  1.00  0.00           H
ATOM   1574  CG  PHE C  19      87.120  94.950  85.830  1.00  0.00           C
ATOM   1575  CD1 PHE C  19      85.810  95.090  85.330  1.00  0.00           C
ATOM   1576  HD1 PHE C  19      85.410  96.070  85.120  1.00  0.00           H
ATOM   1577  CE1 PHE C  19      85.010  93.970  85.070  1.00  0.00           C
ATOM   1578  HE1 PHE C  19      84.010  94.100  84.690  1.00  0.00           H
ATOM   1579  CZ  PHE C  19      85.520  92.680  85.280  1.00  0.00           C
ATOM   1580  HZ  PHE C  19      84.910  91.820  85.070  1.00  0.00           H
ATOM   1581  CD2 PHE C  19      87.620  93.650  86.020  1.00  0.00           C
ATOM   1582  HD2 PHE C  19      88.630  93.510  86.380  1.00  0.00           H
ATOM   1583  CE2 PHE C  19      86.830  92.530  85.750  1.00  0.00           C
ATOM   1584  HE2 PHE C  19      87.230  91.540  85.900  1.00  0.00           H
ATOM   1585  C   PHE C  19      88.530  97.970  87.810  1.00  0.00           C
ATOM   1586  O   PHE C  19      89.040  97.770  88.910  1.00  0.00           O
ATOM   1587  N   PHE C  20      88.840  99.050  87.060  1.00  0.00           N
ATOM   1588  HN  PHE C  20      88.470  99.150  86.130  1.00  0.00           H
ATOM   1589  CA  PHE C  20      89.770 100.080  87.480  1.00  0.00           C
ATOM   1590  HA  PHE C  20      90.110  99.890  88.490  1.00  0.00           H
ATOM   1591  CB  PHE C  20      91.000 100.160  86.540  1.00  0.00           C
ATOM   1592  HB1 PHE C  20      91.640 101.030  86.780  1.00  0.00           H
ATOM   1593  HB2 PHE C  20      90.660 100.240  85.490  1.00  0.00           H
ATOM   1594  CG  PHE C  20      91.830  98.920  86.680  1.00  0.00           C
ATOM   1595  CD1 PHE C  20      91.580  97.780  85.890  1.00  0.00           C
ATOM   1596  HD1 PHE C  20      90.760  97.800  85.190  1.00  0.00           H
ATOM   1597  CE1 PHE C  20      92.400  96.650  85.980  1.00  0.00           C
ATOM   1598  HE1 PHE C  20      92.210  95.800  85.360  1.00  0.00           H
ATOM   1599  CZ  PHE C  20      93.490  96.650  86.870  1.00  0.00           C
ATOM   1600  HZ  PHE C  20      94.130  95.780  86.920  1.00  0.00           H
ATOM   1601  CD2 PHE C  20      92.930  98.910  87.560  1.00  0.00           C
ATOM   1602  HD2 PHE C  20      93.140  99.780  88.150  1.00  0.00           H
ATOM   1603  CE2 PHE C  20      93.750  97.780  87.650  1.00  0.00           C
ATOM   1604  HE2 PHE C  20      94.590  97.800  88.330  1.00  0.00           H
ATOM   1605  C   PHE C  20      89.110 101.450  87.490  1.00  0.00           C
ATOM   1606  O   PHE C  20      88.560 101.910  86.480  1.00  0.00           O
ATOM   1607  N   ALA C  21      89.130 102.130  88.650  1.00  0.00           N
ATOM   1608  HN  ALA C  21      89.530 101.720  89.470  1.00  0.00           H
ATOM   1609  CA  ALA C  21      88.470 103.410  88.820  1.00  0.00           C
ATOM   1610  HA  ALA C  21      87.840 103.620  87.960  1.00  0.00           H
ATOM   1611  CB  ALA C  21      87.550 103.340  90.060  1.00  0.00           C
ATOM   1612  HB1 ALA C  21      86.900 102.440  90.000  1.00  0.00           H
ATOM   1613  HB2 ALA C  21      88.160 103.260  90.980  1.00  0.00           H
ATOM   1614  HB3 ALA C  21      86.920 104.240  90.130  1.00  0.00           H
ATOM   1615  C   ALA C  21      89.410 104.600  88.950  1.00  0.00           C
ATOM   1616  O   ALA C  21      88.960 105.740  89.090  1.00  0.00           O
ATOM   1617  N   GLU C  22      90.740 104.400  88.900  1.00  0.00           N
ATOM   1618  HN  GLU C  22      91.130 103.480  88.830  1.00  0.00           H
ATOM   1619  CA  GLU C  22      91.690 105.510  88.940  1.00  0.00           C
ATOM   1620  HA  GLU C  22      91.230 106.390  88.520  1.00  0.00           H
ATOM   1621  CB  GLU C  22      92.190 105.830  90.380  1.00  0.00           C
ATOM   1622  HB1 GLU C  22      93.230 105.460  90.510  1.00  0.00           H
ATOM   1623  HB2 GLU C  22      91.560 105.270  91.110  1.00  0.00           H
ATOM   1624  CG  GLU C  22      92.110 107.340  90.740  1.00  0.00           C
ATOM   1625  HG1 GLU C  22      91.090 107.590  91.070  1.00  0.00           H
ATOM   1626  HG2 GLU C  22      92.340 107.940  89.840  1.00  0.00           H
ATOM   1627  CD  GLU C  22      93.090 107.750  91.830  1.00  0.00           C
ATOM   1628  OE1 GLU C  22      93.060 107.150  92.940  1.00  0.00           O
ATOM   1629  OE2 GLU C  22      93.880 108.710  91.610  1.00  0.00           O
ATOM   1630  C   GLU C  22      92.890 105.190  88.050  1.00  0.00           C
ATOM   1631  O   GLU C  22      93.090 104.050  87.630  1.00  0.00           O
ATOM   1632  N   ASP C  23      93.690 106.230  87.750  1.00  0.00           N
ATOM   1633  HN  ASP C  23      93.530 107.120  88.170  1.00  0.00           H
ATOM   1634  CA  ASP C  23      94.840 106.230  86.860  1.00  0.00           C
ATOM   1635  HA  ASP C  23      94.460 105.930  85.890  1.00  0.00           H
ATOM   1636  CB  ASP C  23      95.330 107.710  86.750  1.00  0.00           C
ATOM   1637  HB1 ASP C  23      95.810 108.000  87.710  1.00  0.00           H
ATOM   1638  HB2 ASP C  23      94.450 108.370  86.580  1.00  0.00           H
ATOM   1639  CG  ASP C  23      96.310 107.990  85.630  1.00  0.00           C
ATOM   1640  OD1 ASP C  23      96.880 109.110  85.610  1.00  0.00           O
ATOM   1641  OD2 ASP C  23      96.490 107.130  84.730  1.00  0.00           O
ATOM   1642  C   ASP C  23      95.970 105.250  87.220  1.00  0.00           C
ATOM   1643  O   ASP C  23      96.230 104.910  88.370  1.00  0.00           O
ATOM   1644  N   VAL C  24      96.680 104.780  86.180  1.00  0.00           N
ATOM   1645  HN  VAL C  24      96.450 105.150  85.270  1.00  0.00           H
ATOM   1646  CA  VAL C  24      97.860 103.930  86.270  1.00  0.00           C
ATOM   1647  HA  VAL C  24      98.010 103.620  87.300  1.00  0.00           H
ATOM   1648  CB  VAL C  24      97.750 102.710  85.360  1.00  0.00           C
ATOM   1649  HB  VAL C  24      97.960 102.990  84.300  1.00  0.00           H
ATOM   1650  CG1 VAL C  24      98.750 101.620  85.810  1.00  0.00           C
ATOM   1651 HG11 VAL C  24      98.910 100.910  84.980  1.00  0.00           H
ATOM   1652 HG12 VAL C  24      99.740 102.030  86.100  1.00  0.00           H
ATOM   1653 HG13 VAL C  24      98.350 101.070  86.680  1.00  0.00           H
ATOM   1654  CG2 VAL C  24      96.320 102.120  85.400  1.00  0.00           C
ATOM   1655 HG21 VAL C  24      96.280 101.170  84.830  1.00  0.00           H
ATOM   1656 HG22 VAL C  24      96.000 101.920  86.440  1.00  0.00           H
ATOM   1657 HG23 VAL C  24      95.580 102.810  84.940  1.00  0.00           H
ATOM   1658  C   VAL C  24      99.090 104.750  85.850  1.00  0.00           C
ATOM   1659  O   VAL C  24     100.220 104.270  85.820  1.00  0.00           O
ATOM   1660  N   GLY C  25      98.870 106.040  85.490  1.00  0.00           N
ATOM   1661  HN  GLY C  25      97.920 106.380  85.500  1.00  0.00           H
ATOM   1662  CA  GLY C  25      99.800 107.010  84.910  1.00  0.00           C
ATOM   1663  HA1 GLY C  25      99.680 106.910  83.840  1.00  0.00           H
ATOM   1664  HA2 GLY C  25      99.490 107.980  85.270  1.00  0.00           H
ATOM   1665  C   GLY C  25     101.260 106.870  85.230  1.00  0.00           C
ATOM   1666  O   GLY C  25     101.670 106.800  86.390  1.00  0.00           O
ATOM   1667  N   SER C  26     102.080 106.820  84.160  1.00  0.00           N
ATOM   1668  HN  SER C  26     101.680 106.970  83.250  1.00  0.00           H
ATOM   1669  CA  SER C  26     103.500 106.520  84.180  1.00  0.00           C
ATOM   1670  HA  SER C  26     103.850 106.780  83.200  1.00  0.00           H
ATOM   1671  CB  SER C  26     104.370 107.350  85.160  1.00  0.00           C
ATOM   1672  HB1 SER C  26     105.400 106.930  85.220  1.00  0.00           H
ATOM   1673  HB2 SER C  26     103.960 107.330  86.190  1.00  0.00           H
ATOM   1674  OG  SER C  26     104.480 108.700  84.710  1.00  0.00           O
ATOM   1675  HG1 SER C  26     105.200 109.100  85.260  1.00  0.00           H
ATOM   1676  C   SER C  26     103.770 105.030  84.270  1.00  0.00           C
ATOM   1677  O   SER C  26     104.850 104.600  84.690  1.00  0.00           O
ATOM   1678  N   ASN C  27     102.790 104.200  83.860  1.00  0.00           N
ATOM   1679  HN  ASN C  27     101.920 104.600  83.590  1.00  0.00           H
ATOM   1680  CA  ASN C  27     102.870 102.750  83.780  1.00  0.00           C
ATOM   1681  HA  ASN C  27     103.080 102.380  84.780  1.00  0.00           H
ATOM   1682  CB  ASN C  27     101.480 102.190  83.320  1.00  0.00           C
ATOM   1683  HB1 ASN C  27     101.240 102.610  82.320  1.00  0.00           H
ATOM   1684  HB2 ASN C  27     100.710 102.540  84.030  1.00  0.00           H
ATOM   1685  CG  ASN C  27     101.420 100.660  83.280  1.00  0.00           C
ATOM   1686  OD1 ASN C  27     101.960  99.970  84.150  1.00  0.00           O
ATOM   1687  ND2 ASN C  27     100.830 100.090  82.200  1.00  0.00           N
ATOM   1688 HD21 ASN C  27     100.520 100.670  81.440  1.00  0.00           H
ATOM   1689 HD22 ASN C  27     100.830  99.100  82.140  1.00  0.00           H
ATOM   1690  C   ASN C  27     103.970 102.230  82.860  1.00  0.00           C
ATOM   1691  O   ASN C  27     104.130 102.700  81.740  1.00  0.00           O
ATOM   1692  N   LYS C  28     104.730 101.200  83.300  1.00  0.00           N
ATOM   1693  HN  LYS C  28     104.630 100.870  84.250  1.00  0.00           H
ATOM   1694  CA  LYS C  28     105.690 100.500  82.480  1.00  0.00           C
ATOM   1695  HA  LYS C  28     105.670 100.880  81.460  1.00  0.00           H
ATOM   1696  CB  LYS C  28     107.140 100.610  83.050  1.00  0.00           C
ATOM   1697  HB1 LYS C  28     107.830 100.120  82.330  1.00  0.00           H
ATOM   1698  HB2 LYS C  28     107.210 100.060  84.010  1.00  0.00           H
ATOM   1699  CG  LYS C  28     107.660 102.040  83.280  1.00  0.00           C
ATOM   1700  HG1 LYS C  28     107.230 102.720  82.500  1.00  0.00           H
ATOM   1701  HG2 LYS C  28     108.770 102.040  83.140  1.00  0.00           H
ATOM   1702  CD  LYS C  28     107.370 102.590  84.690  1.00  0.00           C
ATOM   1703  HD1 LYS C  28     106.270 102.570  84.860  1.00  0.00           H
ATOM   1704  HD2 LYS C  28     107.830 101.920  85.440  1.00  0.00           H
ATOM   1705  CE  LYS C  28     107.890 104.020  84.910  1.00  0.00           C
ATOM   1706  HE1 LYS C  28     107.550 104.690  84.090  1.00  0.00           H
ATOM   1707  HE2 LYS C  28     109.000 104.030  84.950  1.00  0.00           H
ATOM   1708  NZ  LYS C  28     107.370 104.560  86.180  1.00  0.00           N
ATOM   1709  HZ1 LYS C  28     107.850 105.460  86.440  1.00  0.00           H
ATOM   1710  HZ2 LYS C  28     106.350 104.740  86.100  1.00  0.00           H
ATOM   1711  HZ3 LYS C  28     107.560 103.870  86.950  1.00  0.00           H
ATOM   1712  C   LYS C  28     105.340  99.020  82.400  1.00  0.00           C
ATOM   1713  O   LYS C  28     106.010  98.250  81.710  1.00  0.00           O
ATOM   1714  N   GLY C  29     104.280  98.570  83.110  1.00  0.00           N
ATOM   1715  HN  GLY C  29     103.680  99.220  83.580  1.00  0.00           H
ATOM   1716  CA  GLY C  29     103.980  97.160  83.320  1.00  0.00           C
ATOM   1717  HA1 GLY C  29     104.750  96.530  82.880  1.00  0.00           H
ATOM   1718  HA2 GLY C  29     103.900  97.030  84.380  1.00  0.00           H
ATOM   1719  C   GLY C  29     102.670  96.710  82.720  1.00  0.00           C
ATOM   1720  O   GLY C  29     102.120  97.310  81.800  1.00  0.00           O
ATOM   1721  N   ALA C  30     102.140  95.590  83.240  1.00  0.00           N
ATOM   1722  HN  ALA C  30     102.570  95.150  84.030  1.00  0.00           H
ATOM   1723  CA  ALA C  30     100.960  94.940  82.720  1.00  0.00           C
ATOM   1724  HA  ALA C  30     100.800  95.230  81.690  1.00  0.00           H
ATOM   1725  CB  ALA C  30     101.170  93.410  82.770  1.00  0.00           C
ATOM   1726  HB1 ALA C  30     102.050  93.130  82.160  1.00  0.00           H
ATOM   1727  HB2 ALA C  30     101.340  93.070  83.810  1.00  0.00           H
ATOM   1728  HB3 ALA C  30     100.280  92.880  82.370  1.00  0.00           H
ATOM   1729  C   ALA C  30      99.720  95.300  83.510  1.00  0.00           C
ATOM   1730  O   ALA C  30      99.670  95.110  84.730  1.00  0.00           O
ATOM   1731  N   ILE C  31      98.670  95.830  82.850  1.00  0.00           N
ATOM   1732  HN  ILE C  31      98.760  96.120  81.890  1.00  0.00           H
ATOM   1733  CA  ILE C  31      97.380  96.110  83.460  1.00  0.00           C
ATOM   1734  HA  ILE C  31      97.380  95.790  84.490  1.00  0.00           H
ATOM   1735  CB  ILE C  31      96.990  97.580  83.390  1.00  0.00           C
ATOM   1736  HB  ILE C  31      96.860  97.870  82.320  1.00  0.00           H
ATOM   1737  CG2 ILE C  31      95.650  97.810  84.120  1.00  0.00           C
ATOM   1738 HG21 ILE C  31      95.410  98.900  84.120  1.00  0.00           H
ATOM   1739 HG22 ILE C  31      94.810  97.280  83.620  1.00  0.00           H
ATOM   1740 HG23 ILE C  31      95.700  97.470  85.170  1.00  0.00           H
ATOM   1741  CG1 ILE C  31      98.090  98.490  83.960  1.00  0.00           C
ATOM   1742 HG11 ILE C  31      97.750  99.540  83.820  1.00  0.00           H
ATOM   1743 HG12 ILE C  31      99.020  98.370  83.360  1.00  0.00           H
ATOM   1744  CD  ILE C  31      98.410  98.250  85.440  1.00  0.00           C
ATOM   1745  HD1 ILE C  31      99.260  98.890  85.770  1.00  0.00           H
ATOM   1746  HD2 ILE C  31      97.530  98.490  86.080  1.00  0.00           H
ATOM   1747  HD3 ILE C  31      98.700  97.200  85.610  1.00  0.00           H
ATOM   1748  C   ILE C  31      96.350  95.280  82.720  1.00  0.00           C
ATOM   1749  O   ILE C  31      96.250  95.320  81.490  1.00  0.00           O
ATOM   1750  N   ILE C  32      95.580  94.450  83.460  1.00  0.00           N
ATOM   1751  HN  ILE C  32      95.720  94.380  84.450  1.00  0.00           H
ATOM   1752  CA  ILE C  32      94.660  93.500  82.880  1.00  0.00           C
ATOM   1753  HA  ILE C  32      94.430  93.770  81.860  1.00  0.00           H
ATOM   1754  CB  ILE C  32      95.250  92.080  82.900  1.00  0.00           C
ATOM   1755  HB  ILE C  32      95.450  91.800  83.960  1.00  0.00           H
ATOM   1756  CG2 ILE C  32      94.280  91.070  82.280  1.00  0.00           C
ATOM   1757 HG21 ILE C  32      94.700  90.050  82.340  1.00  0.00           H
ATOM   1758 HG22 ILE C  32      93.290  91.060  82.800  1.00  0.00           H
ATOM   1759 HG23 ILE C  32      94.120  91.310  81.210  1.00  0.00           H
ATOM   1760  CG1 ILE C  32      96.600  92.040  82.130  1.00  0.00           C
ATOM   1761 HG11 ILE C  32      97.320  92.740  82.580  1.00  0.00           H
ATOM   1762 HG12 ILE C  32      96.400  92.390  81.090  1.00  0.00           H
ATOM   1763  CD  ILE C  32      97.250  90.650  82.060  1.00  0.00           C
ATOM   1764  HD1 ILE C  32      98.280  90.730  81.640  1.00  0.00           H
ATOM   1765  HD2 ILE C  32      97.320  90.190  83.070  1.00  0.00           H
ATOM   1766  HD3 ILE C  32      96.670  89.970  81.400  1.00  0.00           H
ATOM   1767  C   ILE C  32      93.350  93.570  83.660  1.00  0.00           C
ATOM   1768  O   ILE C  32      93.320  93.520  84.890  1.00  0.00           O
ATOM   1769  N   GLY C  33      92.210  93.710  82.950  1.00  0.00           N
ATOM   1770  HN  GLY C  33      92.270  93.830  81.950  1.00  0.00           H
ATOM   1771  CA  GLY C  33      90.860  93.750  83.530  1.00  0.00           C
ATOM   1772  HA1 GLY C  33      90.880  94.350  84.420  1.00  0.00           H
ATOM   1773  HA2 GLY C  33      90.200  94.140  82.770  1.00  0.00           H
ATOM   1774  C   GLY C  33      90.370  92.380  83.920  1.00  0.00           C
ATOM   1775  O   GLY C  33      90.580  91.920  85.040  1.00  0.00           O
ATOM   1776  N   LEU C  34      89.680  91.700  82.990  1.00  0.00           N
ATOM   1777  HN  LEU C  34      89.500  92.120  82.100  1.00  0.00           H
ATOM   1778  CA  LEU C  34      89.280  90.320  83.160  1.00  0.00           C
ATOM   1779  HA  LEU C  34      89.380  90.020  84.200  1.00  0.00           H
ATOM   1780  CB  LEU C  34      87.800  90.130  82.760  1.00  0.00           C
ATOM   1781  HB1 LEU C  34      87.640  90.600  81.760  1.00  0.00           H
ATOM   1782  HB2 LEU C  34      87.180  90.690  83.490  1.00  0.00           H
ATOM   1783  CG  LEU C  34      87.260  88.680  82.680  1.00  0.00           C
ATOM   1784  HG  LEU C  34      87.710  88.180  81.790  1.00  0.00           H
ATOM   1785  CD1 LEU C  34      87.600  87.830  83.910  1.00  0.00           C
ATOM   1786 HD11 LEU C  34      87.050  86.870  83.890  1.00  0.00           H
ATOM   1787 HD12 LEU C  34      88.680  87.600  83.980  1.00  0.00           H
ATOM   1788 HD13 LEU C  34      87.300  88.380  84.830  1.00  0.00           H
ATOM   1789  CD2 LEU C  34      85.740  88.700  82.490  1.00  0.00           C
ATOM   1790 HD21 LEU C  34      85.350  87.670  82.330  1.00  0.00           H
ATOM   1791 HD22 LEU C  34      85.250  89.130  83.390  1.00  0.00           H
ATOM   1792 HD23 LEU C  34      85.460  89.330  81.620  1.00  0.00           H
ATOM   1793  C   LEU C  34      90.200  89.410  82.360  1.00  0.00           C
ATOM   1794  O   LEU C  34      90.260  89.490  81.130  1.00  0.00           O
ATOM   1795  N   MET C  35      90.940  88.530  83.040  1.00  0.00           N
ATOM   1796  HN  MET C  35      90.910  88.510  84.050  1.00  0.00           H
ATOM   1797  CA  MET C  35      91.760  87.500  82.430  1.00  0.00           C
ATOM   1798  HA  MET C  35      91.850  87.660  81.370  1.00  0.00           H
ATOM   1799  CB  MET C  35      93.170  87.440  83.080  1.00  0.00           C
ATOM   1800  HB1 MET C  35      93.070  87.250  84.170  1.00  0.00           H
ATOM   1801  HB2 MET C  35      93.630  88.440  82.970  1.00  0.00           H
ATOM   1802  CG  MET C  35      94.110  86.380  82.470  1.00  0.00           C
ATOM   1803  HG1 MET C  35      94.200  86.570  81.370  1.00  0.00           H
ATOM   1804  HG2 MET C  35      93.670  85.370  82.580  1.00  0.00           H
ATOM   1805  SD  MET C  35      95.770  86.380  83.220  1.00  0.00           S
ATOM   1806  CE  MET C  35      96.380  84.990  82.240  1.00  0.00           C
ATOM   1807  HE1 MET C  35      97.420  84.710  82.530  1.00  0.00           H
ATOM   1808  HE2 MET C  35      95.730  84.100  82.370  1.00  0.00           H
ATOM   1809  HE3 MET C  35      96.380  85.240  81.160  1.00  0.00           H
ATOM   1810  C   MET C  35      91.100  86.160  82.660  1.00  0.00           C
ATOM   1811  O   MET C  35      90.900  85.740  83.800  1.00  0.00           O
ATOM   1812  N   VAL C  36      90.760  85.430  81.590  1.00  0.00           N
ATOM   1813  HN  VAL C  36      90.840  85.830  80.660  1.00  0.00           H
ATOM   1814  CA  VAL C  36      90.310  84.060  81.700  1.00  0.00           C
ATOM   1815  HA  VAL C  36      90.320  83.740  82.730  1.00  0.00           H
ATOM   1816  CB  VAL C  36      88.900  83.850  81.150  1.00  0.00           C
ATOM   1817  HB  VAL C  36      88.890  84.000  80.050  1.00  0.00           H
ATOM   1818  CG1 VAL C  36      88.420  82.430  81.500  1.00  0.00           C
ATOM   1819 HG11 VAL C  36      87.370  82.300  81.160  1.00  0.00           H
ATOM   1820 HG12 VAL C  36      89.040  81.650  81.020  1.00  0.00           H
ATOM   1821 HG13 VAL C  36      88.450  82.270  82.600  1.00  0.00           H
ATOM   1822  CG2 VAL C  36      87.950  84.890  81.760  1.00  0.00           C
ATOM   1823 HG21 VAL C  36      86.910  84.710  81.420  1.00  0.00           H
ATOM   1824 HG22 VAL C  36      87.980  84.840  82.870  1.00  0.00           H
ATOM   1825 HG23 VAL C  36      88.220  85.920  81.450  1.00  0.00           H
ATOM   1826  C   VAL C  36      91.330  83.220  80.940  1.00  0.00           C
ATOM   1827  O   VAL C  36      91.300  83.100  79.720  1.00  0.00           O
ATOM   1828  N   GLY C  37      92.260  82.560  81.660  1.00  0.00           N
ATOM   1829  HN  GLY C  37      92.190  82.600  82.660  1.00  0.00           H
ATOM   1830  CA  GLY C  37      93.380  81.840  81.080  1.00  0.00           C
ATOM   1831  HA1 GLY C  37      93.930  81.400  81.890  1.00  0.00           H
ATOM   1832  HA2 GLY C  37      92.970  81.120  80.400  1.00  0.00           H
ATOM   1833  C   GLY C  37      94.380  82.640  80.260  1.00  0.00           C
ATOM   1834  O   GLY C  37      94.230  83.840  80.020  1.00  0.00           O
ATOM   1835  N   GLY C  38      95.440  81.960  79.800  1.00  0.00           N
ATOM   1836  HN  GLY C  38      95.550  81.000  80.020  1.00  0.00           H
ATOM   1837  CA  GLY C  38      96.530  82.570  79.040  1.00  0.00           C
ATOM   1838  HA1 GLY C  38      96.690  81.960  78.160  1.00  0.00           H
ATOM   1839  HA2 GLY C  38      96.290  83.590  78.780  1.00  0.00           H
ATOM   1840  C   GLY C  38      97.820  82.590  79.810  1.00  0.00           C
ATOM   1841  O   GLY C  38      97.910  82.050  80.910  1.00  0.00           O
ATOM   1842  N   VAL C  39      98.860  83.200  79.210  1.00  0.00           N
ATOM   1843  HN  VAL C  39      98.750  83.590  78.300  1.00  0.00           H
ATOM   1844  CA  VAL C  39     100.160  83.360  79.830  1.00  0.00           C
ATOM   1845  HA  VAL C  39     100.130  83.020  80.850  1.00  0.00           H
ATOM   1846  CB  VAL C  39     101.270  82.590  79.110  1.00  0.00           C
ATOM   1847  HB  VAL C  39     101.380  82.970  78.070  1.00  0.00           H
ATOM   1848  CG1 VAL C  39     102.620  82.780  79.850  1.00  0.00           C
ATOM   1849 HG11 VAL C  39     103.390  82.120  79.420  1.00  0.00           H
ATOM   1850 HG12 VAL C  39     102.980  83.820  79.780  1.00  0.00           H
ATOM   1851 HG13 VAL C  39     102.510  82.510  80.930  1.00  0.00           H
ATOM   1852  CG2 VAL C  39     100.920  81.090  79.050  1.00  0.00           C
ATOM   1853 HG21 VAL C  39     101.720  80.530  78.520  1.00  0.00           H
ATOM   1854 HG22 VAL C  39     100.830  80.670  80.070  1.00  0.00           H
ATOM   1855 HG23 VAL C  39      99.970  80.920  78.520  1.00  0.00           H
ATOM   1856  C   VAL C  39     100.480  84.850  79.850  1.00  0.00           C
ATOM   1857  O   VAL C  39     100.380  85.530  78.840  1.00  0.00           O
ATOM   1858  N   VAL C  40     100.860  85.390  81.020  1.00  0.00           N
ATOM   1859  HN  VAL C  40     100.930  84.810  81.840  1.00  0.00           H
ATOM   1860  CA  VAL C  40     101.220  86.790  81.190  1.00  0.00           C
ATOM   1861  HA  VAL C  40     101.250  87.280  80.230  1.00  0.00           H
ATOM   1862  CB  VAL C  40     100.240  87.540  82.090  1.00  0.00           C
ATOM   1863  HB  VAL C  40     100.140  87.000  83.050  1.00  0.00           H
ATOM   1864  CG1 VAL C  40     100.710  88.980  82.380  1.00  0.00           C
ATOM   1865 HG11 VAL C  40      99.930  89.530  82.950  1.00  0.00           H
ATOM   1866 HG12 VAL C  40     101.640  88.990  82.980  1.00  0.00           H
ATOM   1867 HG13 VAL C  40     100.900  89.530  81.430  1.00  0.00           H
ATOM   1868  CG2 VAL C  40      98.860  87.570  81.390  1.00  0.00           C
ATOM   1869 HG21 VAL C  40      98.110  88.040  82.050  1.00  0.00           H
ATOM   1870 HG22 VAL C  40      98.910  88.130  80.440  1.00  0.00           H
ATOM   1871 HG23 VAL C  40      98.500  86.540  81.160  1.00  0.00           H
ATOM   1872  C   VAL C  40     102.610  86.860  81.770  1.00  0.00           C
ATOM   1873  O   VAL C  40     102.880  86.350  82.860  1.00  0.00           O
ATOM   1874  N   ILE C  41     103.540  87.510  81.050  1.00  0.00           N
ATOM   1875  HN  ILE C  41     103.300  87.910  80.160  1.00  0.00           H
ATOM   1876  CA  ILE C  41     104.930  87.660  81.440  1.00  0.00           C
ATOM   1877  HA  ILE C  41     105.120  87.160  82.380  1.00  0.00           H
ATOM   1878  CB  ILE C  41     105.880  87.120  80.370  1.00  0.00           C
ATOM   1879  HB  ILE C  41     105.750  87.710  79.430  1.00  0.00           H
ATOM   1880  CG2 ILE C  41     107.350  87.290  80.820  1.00  0.00           C
ATOM   1881 HG21 ILE C  41     108.030  86.810  80.090  1.00  0.00           H
ATOM   1882 HG22 ILE C  41     107.630  88.360  80.900  1.00  0.00           H
ATOM   1883 HG23 ILE C  41     107.500  86.810  81.810  1.00  0.00           H
ATOM   1884  CG1 ILE C  41     105.570  85.650  79.970  1.00  0.00           C
ATOM   1885 HG11 ILE C  41     106.350  85.320  79.240  1.00  0.00           H
ATOM   1886 HG12 ILE C  41     104.600  85.620  79.430  1.00  0.00           H
ATOM   1887  CD  ILE C  41     105.530  84.650  81.130  1.00  0.00           C
ATOM   1888  HD1 ILE C  41     105.420  83.610  80.760  1.00  0.00           H
ATOM   1889  HD2 ILE C  41     106.460  84.690  81.730  1.00  0.00           H
ATOM   1890  HD3 ILE C  41     104.680  84.860  81.820  1.00  0.00           H
ATOM   1891  C   ILE C  41     105.200  89.140  81.640  1.00  0.00           C
ATOM   1892  O   ILE C  41     105.060  89.940  80.710  1.00  0.00           O
ATOM   1893  N   ALA C  42     105.570  89.570  82.860  1.00  0.00           N
ATOM   1894  HN  ALA C  42     105.620  88.940  83.640  1.00  0.00           H
ATOM   1895  CA  ALA C  42     105.870  90.960  83.130  1.00  0.00           C
ATOM   1896  HA  ALA C  42     105.930  91.520  82.210  1.00  0.00           H
ATOM   1897  CB  ALA C  42     104.760  91.570  84.010  1.00  0.00           C
ATOM   1898  HB1 ALA C  42     103.780  91.480  83.490  1.00  0.00           H
ATOM   1899  HB2 ALA C  42     104.690  91.030  84.980  1.00  0.00           H
ATOM   1900  HB3 ALA C  42     104.960  92.650  84.210  1.00  0.00           H
ATOM   1901  C   ALA C  42     107.220  91.120  83.820  1.00  0.00           C
ATOM   1902  O   ALA C  42     107.430  90.680  84.950  1.00  0.00           O
ATOM   1903  N   NME C  43     108.170  91.790  83.150  1.00  0.00           N
ATOM   1904  HN  NME C  43     108.010  92.110  82.210  1.00  0.00           H
ATOM   1905  CH3 NME C  43     109.460  92.060  83.740  1.00  0.00           C
ATOM   1906 HH31 NME C  43     109.880  91.160  84.240  1.00  0.00           H
ATOM   1907 HH32 NME C  43     110.180  92.370  82.940  1.00  0.00           H
ATOM   1908 HH33 NME C  43     109.390  92.880  84.480  1.00  0.00           H
ATOM   1909  CH3 ACE D   0     140.080  88.730  93.990  1.00  0.00           C
ATOM   1910 HH31 ACE D   0     140.600  88.350  94.900  1.00  0.00           H
ATOM   1911 HH32 ACE D   0     140.830  88.900  93.200  1.00  0.00           H
ATOM   1912 HH33 ACE D   0     139.590  89.690  94.230  1.00  0.00           H
ATOM   1913  C   ACE D   0     139.080  87.760  93.520  1.00  0.00           C
ATOM   1914  O   ACE D   0     138.660  87.810  92.370  1.00  0.00           O
ATOM   1915  N   ASP D   1     138.660  86.850  94.390  1.00  0.00           N
ATOM   1916  HN  ASP D   1     139.080  86.790  95.290  1.00  0.00           H
ATOM   1917  CA  ASP D   1     137.530  85.970  94.170  1.00  0.00           C
ATOM   1918  HA  ASP D   1     137.580  85.590  93.160  1.00  0.00           H
ATOM   1919  CB  ASP D   1     137.640  84.820  95.200  1.00  0.00           C
ATOM   1920  HB1 ASP D   1     137.320  85.150  96.210  1.00  0.00           H
ATOM   1921  HB2 ASP D   1     138.720  84.520  95.250  1.00  0.00           H
ATOM   1922  CG  ASP D   1     136.910  83.560  94.800  1.00  0.00           C
ATOM   1923  OD1 ASP D   1     136.280  82.930  95.690  1.00  0.00           O
ATOM   1924  OD2 ASP D   1     137.050  83.150  93.620  1.00  0.00           O
ATOM   1925  C   ASP D   1     136.240  86.770  94.340  1.00  0.00           C
ATOM   1926  O   ASP D   1     136.170  87.680  95.180  1.00  0.00           O
ATOM   1927  N   ALA D   2     135.190  86.480  93.530  1.00  0.00           N
ATOM   1928  HN  ALA D   2     135.230  85.700  92.900  1.00  0.00           H
ATOM   1929  CA  ALA D   2     133.970  87.260  93.560  1.00  0.00           C
ATOM   1930  HA  ALA D   2     133.640  87.320  94.580  1.00  0.00           H
ATOM   1931  CB  ALA D   2     134.200  88.700  93.020  1.00  0.00           C
ATOM   1932  HB1 ALA D   2     135.000  89.200  93.590  1.00  0.00           H
ATOM   1933  HB2 ALA D   2     134.500  88.670  91.950  1.00  0.00           H
ATOM   1934  HB3 ALA D   2     133.280  89.310  93.120  1.00  0.00           H
ATOM   1935  C   ALA D   2     132.860  86.600  92.750  1.00  0.00           C
ATOM   1936  O   ALA D   2     132.310  87.190  91.820  1.00  0.00           O
ATOM   1937  N   GLU D   3     132.490  85.350  93.100  1.00  0.00           N
ATOM   1938  HN  GLU D   3     132.900  84.900  93.890  1.00  0.00           H
ATOM   1939  CA  GLU D   3     131.460  84.600  92.400  1.00  0.00           C
ATOM   1940  HA  GLU D   3     131.540  84.800  91.340  1.00  0.00           H
ATOM   1941  CB  GLU D   3     131.680  83.080  92.640  1.00  0.00           C
ATOM   1942  HB1 GLU D   3     131.510  82.900  93.720  1.00  0.00           H
ATOM   1943  HB2 GLU D   3     132.750  82.840  92.450  1.00  0.00           H
ATOM   1944  CG  GLU D   3     130.810  82.110  91.780  1.00  0.00           C
ATOM   1945  HG1 GLU D   3     131.450  81.650  90.990  1.00  0.00           H
ATOM   1946  HG2 GLU D   3     129.990  82.640  91.280  1.00  0.00           H
ATOM   1947  CD  GLU D   3     130.190  80.990  92.610  1.00  0.00           C
ATOM   1948  OE1 GLU D   3     129.370  81.330  93.500  1.00  0.00           O
ATOM   1949  OE2 GLU D   3     130.530  79.790  92.390  1.00  0.00           O
ATOM   1950  C   GLU D   3     130.070  85.010  92.870  1.00  0.00           C
ATOM   1951  O   GLU D   3     129.860  85.290  94.050  1.00  0.00           O
ATOM   1952  N   PHE D   4     129.090  85.080  91.950  1.00  0.00           N
ATOM   1953  HN  PHE D   4     129.310  84.930  90.990  1.00  0.00           H
ATOM   1954  CA  PHE D   4     127.680  85.310  92.260  1.00  0.00           C
ATOM   1955  HA  PHE D   4     127.480  84.910  93.250  1.00  0.00           H
ATOM   1956  CB  PHE D   4     127.260  86.810  92.200  1.00  0.00           C
ATOM   1957  HB1 PHE D   4     126.160  86.930  92.180  1.00  0.00           H
ATOM   1958  HB2 PHE D   4     127.670  87.280  91.280  1.00  0.00           H
ATOM   1959  CG  PHE D   4     127.750  87.560  93.410  1.00  0.00           C
ATOM   1960  CD1 PHE D   4     128.930  88.300  93.350  1.00  0.00           C
ATOM   1961  HD1 PHE D   4     129.500  88.300  92.430  1.00  0.00           H
ATOM   1962  CE1 PHE D   4     129.410  88.980  94.470  1.00  0.00           C
ATOM   1963  HE1 PHE D   4     130.350  89.520  94.420  1.00  0.00           H
ATOM   1964  CZ  PHE D   4     128.700  88.920  95.670  1.00  0.00           C
ATOM   1965  HZ  PHE D   4     129.080  89.410  96.560  1.00  0.00           H
ATOM   1966  CD2 PHE D   4     127.010  87.540  94.600  1.00  0.00           C
ATOM   1967  HD2 PHE D   4     126.100  86.980  94.660  1.00  0.00           H
ATOM   1968  CE2 PHE D   4     127.480  88.220  95.730  1.00  0.00           C
ATOM   1969  HE2 PHE D   4     126.940  88.160  96.660  1.00  0.00           H
ATOM   1970  C   PHE D   4     126.810  84.500  91.310  1.00  0.00           C
ATOM   1971  O   PHE D   4     125.940  85.040  90.630  1.00  0.00           O
ATOM   1972  N   ARG D   5     127.010  83.180  91.240  1.00  0.00           N
ATOM   1973  HN  ARG D   5     127.700  82.730  91.810  1.00  0.00           H
ATOM   1974  CA  ARG D   5     126.210  82.310  90.380  1.00  0.00           C
ATOM   1975  HA  ARG D   5     126.220  82.730  89.390  1.00  0.00           H
ATOM   1976  CB  ARG D   5     126.870  80.910  90.280  1.00  0.00           C
ATOM   1977  HB1 ARG D   5     127.220  80.640  91.310  1.00  0.00           H
ATOM   1978  HB2 ARG D   5     127.780  81.000  89.640  1.00  0.00           H
ATOM   1979  CG  ARG D   5     125.990  79.740  89.780  1.00  0.00           C
ATOM   1980  HG1 ARG D   5     125.610  79.940  88.760  1.00  0.00           H
ATOM   1981  HG2 ARG D   5     125.120  79.590  90.460  1.00  0.00           H
ATOM   1982  CD  ARG D   5     126.810  78.440  89.780  1.00  0.00           C
ATOM   1983  HD1 ARG D   5     127.260  78.330  90.790  1.00  0.00           H
ATOM   1984  HD2 ARG D   5     127.610  78.480  89.010  1.00  0.00           H
ATOM   1985  NE  ARG D   5     125.910  77.270  89.520  1.00  0.00           N
ATOM   1986  HE  ARG D   5     124.960  77.380  89.220  1.00  0.00           H
ATOM   1987  CZ  ARG D   5     126.310  76.020  89.710  1.00  0.00           C
ATOM   1988  NH1 ARG D   5     127.550  75.710  90.030  1.00  0.00           N
ATOM   1989 HH11 ARG D   5     128.230  76.430  90.190  1.00  0.00           H
ATOM   1990 HH12 ARG D   5     127.740  74.740  90.230  1.00  0.00           H
ATOM   1991  NH2 ARG D   5     125.440  75.040  89.640  1.00  0.00           N
ATOM   1992 HH21 ARG D   5     124.480  75.280  89.770  1.00  0.00           H
ATOM   1993 HH22 ARG D   5     125.760  74.150  89.960  1.00  0.00           H
ATOM   1994  C   ARG D   5     124.740  82.190  90.770  1.00  0.00           C
ATOM   1995  O   ARG D   5     124.400  81.710  91.850  1.00  0.00           O
ATOM   1996  N   HIS D   6     123.810  82.640  89.900  1.00  0.00           N
ATOM   1997  HN  HIS D   6     124.070  83.140  89.070  1.00  0.00           H
ATOM   1998  CA  HIS D   6     122.390  82.490  90.150  1.00  0.00           C
ATOM   1999  HA  HIS D   6     122.210  81.920  91.050  1.00  0.00           H
ATOM   2000  CB  HIS D   6     121.700  83.870  90.290  1.00  0.00           C
ATOM   2001  HB1 HIS D   6     120.600  83.740  90.350  1.00  0.00           H
ATOM   2002  HB2 HIS D   6     121.920  84.480  89.390  1.00  0.00           H
ATOM   2003  ND1 HIS D   6     123.370  85.170  91.720  1.00  0.00           N
ATOM   2004  HD1 HIS D   6     124.180  84.990  91.150  1.00  0.00           H
ATOM   2005  CG  HIS D   6     122.100  84.680  91.500  1.00  0.00           C
ATOM   2006  CE1 HIS D   6     123.320  85.950  92.820  1.00  0.00           C
ATOM   2007  HE1 HIS D   6     124.200  86.460  93.220  1.00  0.00           H
ATOM   2008  NE2 HIS D   6     122.090  86.030  93.310  1.00  0.00           N
ATOM   2009  CD2 HIS D   6     121.320  85.230  92.470  1.00  0.00           C
ATOM   2010  HD2 HIS D   6     120.250  85.170  92.600  1.00  0.00           H
ATOM   2011  C   HIS D   6     121.740  81.750  89.000  1.00  0.00           C
ATOM   2012  O   HIS D   6     121.440  82.330  87.950  1.00  0.00           O
ATOM   2013  N   ASP D   7     121.430  80.450  89.190  1.00  0.00           N
ATOM   2014  HN  ASP D   7     121.670  79.990  90.040  1.00  0.00           H
ATOM   2015  CA  ASP D   7     120.790  79.630  88.170  1.00  0.00           C
ATOM   2016  HA  ASP D   7     120.900  80.080  87.190  1.00  0.00           H
ATOM   2017  CB  ASP D   7     121.410  78.200  88.160  1.00  0.00           C
ATOM   2018  HB1 ASP D   7     120.840  77.560  87.450  1.00  0.00           H
ATOM   2019  HB2 ASP D   7     121.340  77.750  89.170  1.00  0.00           H
ATOM   2020  CG  ASP D   7     122.860  78.140  87.740  1.00  0.00           C
ATOM   2021  OD1 ASP D   7     123.470  77.050  87.950  1.00  0.00           O
ATOM   2022  OD2 ASP D   7     123.400  79.080  87.110  1.00  0.00           O
ATOM   2023  C   ASP D   7     119.300  79.500  88.490  1.00  0.00           C
ATOM   2024  O   ASP D   7     118.920  78.780  89.410  1.00  0.00           O
ATOM   2025  N   SER D   8     118.410  80.180  87.730  1.00  0.00           N
ATOM   2026  HN  SER D   8     118.740  80.730  86.950  1.00  0.00           H
ATOM   2027  CA  SER D   8     116.980  80.160  88.030  1.00  0.00           C
ATOM   2028  HA  SER D   8     116.800  79.680  88.980  1.00  0.00           H
ATOM   2029  CB  SER D   8     116.330  81.580  88.130  1.00  0.00           C
ATOM   2030  HB1 SER D   8     115.240  81.480  88.330  1.00  0.00           H
ATOM   2031  HB2 SER D   8     116.470  82.130  87.180  1.00  0.00           H
ATOM   2032  OG  SER D   8     116.890  82.350  89.200  1.00  0.00           O
ATOM   2033  HG1 SER D   8     117.720  82.750  88.840  1.00  0.00           H
ATOM   2034  C   SER D   8     116.180  79.400  86.990  1.00  0.00           C
ATOM   2035  O   SER D   8     115.950  79.890  85.880  1.00  0.00           O
ATOM   2036  N   GLY D   9     115.690  78.190  87.330  1.00  0.00           N
ATOM   2037  HN  GLY D   9     115.900  77.810  88.240  1.00  0.00           H
ATOM   2038  CA  GLY D   9     114.820  77.380  86.480  1.00  0.00           C
ATOM   2039  HA1 GLY D   9     114.890  77.710  85.450  1.00  0.00           H
ATOM   2040  HA2 GLY D   9     115.140  76.360  86.600  1.00  0.00           H
ATOM   2041  C   GLY D   9     113.380  77.430  86.910  1.00  0.00           C
ATOM   2042  O   GLY D   9     113.050  77.400  88.090  1.00  0.00           O
ATOM   2043  N   TYR D  10     112.450  77.490  85.930  1.00  0.00           N
ATOM   2044  HN  TYR D  10     112.750  77.570  84.970  1.00  0.00           H
ATOM   2045  CA  TYR D  10     111.020  77.420  86.170  1.00  0.00           C
ATOM   2046  HA  TYR D  10     110.850  76.960  87.140  1.00  0.00           H
ATOM   2047  CB  TYR D  10     110.330  78.810  86.130  1.00  0.00           C
ATOM   2048  HB1 TYR D  10     109.240  78.730  85.930  1.00  0.00           H
ATOM   2049  HB2 TYR D  10     110.800  79.430  85.340  1.00  0.00           H
ATOM   2050  CG  TYR D  10     110.490  79.510  87.450  1.00  0.00           C
ATOM   2051  CD1 TYR D  10     109.500  79.350  88.440  1.00  0.00           C
ATOM   2052  HD1 TYR D  10     108.650  78.710  88.260  1.00  0.00           H
ATOM   2053  CE1 TYR D  10     109.630  80.000  89.680  1.00  0.00           C
ATOM   2054  HE1 TYR D  10     108.880  79.850  90.440  1.00  0.00           H
ATOM   2055  CZ  TYR D  10     110.730  80.810  89.930  1.00  0.00           C
ATOM   2056  OH  TYR D  10     110.880  81.420  91.190  1.00  0.00           O
ATOM   2057  HH  TYR D  10     111.750  81.830  91.200  1.00  0.00           H
ATOM   2058  CD2 TYR D  10     111.580  80.350  87.710  1.00  0.00           C
ATOM   2059  HD2 TYR D  10     112.340  80.480  86.950  1.00  0.00           H
ATOM   2060  CE2 TYR D  10     111.700  81.010  88.940  1.00  0.00           C
ATOM   2061  HE2 TYR D  10     112.560  81.630  89.130  1.00  0.00           H
ATOM   2062  C   TYR D  10     110.330  76.510  85.170  1.00  0.00           C
ATOM   2063  O   TYR D  10     110.420  76.720  83.960  1.00  0.00           O
ATOM   2064  N   GLU D  11     109.580  75.520  85.670  1.00  0.00           N
ATOM   2065  HN  GLU D  11     109.520  75.390  86.660  1.00  0.00           H
ATOM   2066  CA  GLU D  11     108.820  74.570  84.870  1.00  0.00           C
ATOM   2067  HA  GLU D  11     108.880  74.810  83.820  1.00  0.00           H
ATOM   2068  CB  GLU D  11     109.350  73.130  85.100  1.00  0.00           C
ATOM   2069  HB1 GLU D  11     108.530  72.390  85.270  1.00  0.00           H
ATOM   2070  HB2 GLU D  11     109.940  73.150  86.040  1.00  0.00           H
ATOM   2071  CG  GLU D  11     110.280  72.610  83.980  1.00  0.00           C
ATOM   2072  HG1 GLU D  11     111.000  71.880  84.390  1.00  0.00           H
ATOM   2073  HG2 GLU D  11     110.840  73.440  83.510  1.00  0.00           H
ATOM   2074  CD  GLU D  11     109.460  71.900  82.900  1.00  0.00           C
ATOM   2075  OE1 GLU D  11     108.650  72.580  82.230  1.00  0.00           O
ATOM   2076  OE2 GLU D  11     109.600  70.660  82.770  1.00  0.00           O
ATOM   2077  C   GLU D  11     107.340  74.640  85.250  1.00  0.00           C
ATOM   2078  O   GLU D  11     106.970  74.380  86.390  1.00  0.00           O
ATOM   2079  N   VAL D  12     106.450  74.990  84.300  1.00  0.00           N
ATOM   2080  HN  VAL D  12     106.770  75.260  83.390  1.00  0.00           H
ATOM   2081  CA  VAL D  12     105.010  74.930  84.520  1.00  0.00           C
ATOM   2082  HA  VAL D  12     104.820  74.340  85.390  1.00  0.00           H
ATOM   2083  CB  VAL D  12     104.340  76.290  84.760  1.00  0.00           C
ATOM   2084  HB  VAL D  12     103.250  76.240  84.530  1.00  0.00           H
ATOM   2085  CG1 VAL D  12     104.480  76.660  86.250  1.00  0.00           C
ATOM   2086 HG11 VAL D  12     104.020  77.660  86.450  1.00  0.00           H
ATOM   2087 HG12 VAL D  12     103.980  75.910  86.890  1.00  0.00           H
ATOM   2088 HG13 VAL D  12     105.550  76.710  86.540  1.00  0.00           H
ATOM   2089  CG2 VAL D  12     104.950  77.400  83.890  1.00  0.00           C
ATOM   2090 HG21 VAL D  12     104.420  78.360  84.050  1.00  0.00           H
ATOM   2091 HG22 VAL D  12     106.020  77.560  84.140  1.00  0.00           H
ATOM   2092 HG23 VAL D  12     104.880  77.130  82.810  1.00  0.00           H
ATOM   2093  C   VAL D  12     104.330  74.180  83.390  1.00  0.00           C
ATOM   2094  O   VAL D  12     104.240  74.650  82.250  1.00  0.00           O
ATOM   2095  N   HIS D  13     103.780  72.970  83.670  1.00  0.00           N
ATOM   2096  HN  HIS D  13     103.830  72.570  84.580  1.00  0.00           H
ATOM   2097  CA  HIS D  13     103.220  72.160  82.600  1.00  0.00           C
ATOM   2098  HA  HIS D  13     102.740  72.860  81.930  1.00  0.00           H
ATOM   2099  CB  HIS D  13     104.300  71.380  81.810  1.00  0.00           C
ATOM   2100  HB1 HIS D  13     105.090  72.110  81.530  1.00  0.00           H
ATOM   2101  HB2 HIS D  13     103.890  70.970  80.860  1.00  0.00           H
ATOM   2102  ND1 HIS D  13     104.380  69.010  82.560  1.00  0.00           N
ATOM   2103  CG  HIS D  13     104.970  70.270  82.540  1.00  0.00           C
ATOM   2104  CE1 HIS D  13     105.290  68.230  83.130  1.00  0.00           C
ATOM   2105  HE1 HIS D  13     105.170  67.160  83.300  1.00  0.00           H
ATOM   2106  NE2 HIS D  13     106.410  68.910  83.450  1.00  0.00           N
ATOM   2107  HE2 HIS D  13     107.270  68.530  83.810  1.00  0.00           H
ATOM   2108  CD2 HIS D  13     106.210  70.210  83.070  1.00  0.00           C
ATOM   2109  HD2 HIS D  13     106.950  71.000  83.170  1.00  0.00           H
ATOM   2110  C   HIS D  13     102.080  71.240  82.980  1.00  0.00           C
ATOM   2111  O   HIS D  13     101.820  70.980  84.150  1.00  0.00           O
ATOM   2112  N   HIS D  14     101.300  70.790  81.970  1.00  0.00           N
ATOM   2113  HN  HIS D  14     101.600  71.030  81.050  1.00  0.00           H
ATOM   2114  CA  HIS D  14     100.060  70.030  82.080  1.00  0.00           C
ATOM   2115  HA  HIS D  14      99.620  70.030  81.100  1.00  0.00           H
ATOM   2116  CB  HIS D  14     100.280  68.540  82.450  1.00  0.00           C
ATOM   2117  HB1 HIS D  14     100.660  68.470  83.490  1.00  0.00           H
ATOM   2118  HB2 HIS D  14     101.080  68.150  81.800  1.00  0.00           H
ATOM   2119  ND1 HIS D  14      98.290  67.310  83.370  1.00  0.00           N
ATOM   2120  CG  HIS D  14      99.090  67.630  82.280  1.00  0.00           C
ATOM   2121  CE1 HIS D  14      97.580  66.260  82.980  1.00  0.00           C
ATOM   2122  HE1 HIS D  14      96.900  65.700  83.620  1.00  0.00           H
ATOM   2123  NE2 HIS D  14      97.850  65.910  81.700  1.00  0.00           N
ATOM   2124  HE2 HIS D  14      97.470  65.130  81.200  1.00  0.00           H
ATOM   2125  CD2 HIS D  14      98.830  66.780  81.250  1.00  0.00           C
ATOM   2126  HD2 HIS D  14      99.280  66.710  80.280  1.00  0.00           H
ATOM   2127  C   HIS D  14      99.040  70.700  82.990  1.00  0.00           C
ATOM   2128  O   HIS D  14      98.780  70.310  84.130  1.00  0.00           O
ATOM   2129  N   GLN D  15      98.450  71.800  82.520  1.00  0.00           N
ATOM   2130  HN  GLN D  15      98.600  72.100  81.570  1.00  0.00           H
ATOM   2131  CA  GLN D  15      97.650  72.630  83.380  1.00  0.00           C
ATOM   2132  HA  GLN D  15      97.430  72.130  84.310  1.00  0.00           H
ATOM   2133  CB  GLN D  15      98.410  73.930  83.740  1.00  0.00           C
ATOM   2134  HB1 GLN D  15      97.750  74.610  84.310  1.00  0.00           H
ATOM   2135  HB2 GLN D  15      98.700  74.450  82.800  1.00  0.00           H
ATOM   2136  CG  GLN D  15      99.690  73.620  84.560  1.00  0.00           C
ATOM   2137  HG1 GLN D  15     100.410  73.080  83.910  1.00  0.00           H
ATOM   2138  HG2 GLN D  15      99.440  72.960  85.410  1.00  0.00           H
ATOM   2139  CD  GLN D  15     100.390  74.860  85.090  1.00  0.00           C
ATOM   2140  OE1 GLN D  15      99.940  75.980  84.880  1.00  0.00           O
ATOM   2141  NE2 GLN D  15     101.480  74.660  85.860  1.00  0.00           N
ATOM   2142 HE21 GLN D  15     101.760  73.730  86.130  1.00  0.00           H
ATOM   2143 HE22 GLN D  15     102.000  75.450  86.180  1.00  0.00           H
ATOM   2144  C   GLN D  15      96.300  72.910  82.750  1.00  0.00           C
ATOM   2145  O   GLN D  15      96.170  73.730  81.860  1.00  0.00           O
ATOM   2146  N   LYS D  16      95.250  72.240  83.270  1.00  0.00           N
ATOM   2147  HN  LYS D  16      95.400  71.500  83.930  1.00  0.00           H
ATOM   2148  CA  LYS D  16      93.920  72.350  82.710  1.00  0.00           C
ATOM   2149  HA  LYS D  16      93.970  72.960  81.830  1.00  0.00           H
ATOM   2150  CB  LYS D  16      93.350  71.000  82.230  1.00  0.00           C
ATOM   2151  HB1 LYS D  16      92.300  71.140  81.880  1.00  0.00           H
ATOM   2152  HB2 LYS D  16      93.350  70.250  83.050  1.00  0.00           H
ATOM   2153  CG  LYS D  16      94.140  70.440  81.030  1.00  0.00           C
ATOM   2154  HG1 LYS D  16      95.110  70.040  81.400  1.00  0.00           H
ATOM   2155  HG2 LYS D  16      94.400  71.270  80.330  1.00  0.00           H
ATOM   2156  CD  LYS D  16      93.340  69.380  80.270  1.00  0.00           C
ATOM   2157  HD1 LYS D  16      92.580  68.940  80.950  1.00  0.00           H
ATOM   2158  HD2 LYS D  16      92.780  69.890  79.460  1.00  0.00           H
ATOM   2159  CE  LYS D  16      94.190  68.250  79.660  1.00  0.00           C
ATOM   2160  HE1 LYS D  16      95.050  68.680  79.110  1.00  0.00           H
ATOM   2161  HE2 LYS D  16      93.580  67.640  78.970  1.00  0.00           H
ATOM   2162  NZ  LYS D  16      94.680  67.350  80.720  1.00  0.00           N
ATOM   2163  HZ1 LYS D  16      95.210  66.550  80.300  1.00  0.00           H
ATOM   2164  HZ2 LYS D  16      95.250  67.860  81.430  1.00  0.00           H
ATOM   2165  HZ3 LYS D  16      93.810  66.980  81.200  1.00  0.00           H
ATOM   2166  C   LYS D  16      92.920  73.030  83.620  1.00  0.00           C
ATOM   2167  O   LYS D  16      92.990  72.940  84.850  1.00  0.00           O
ATOM   2168  N   LEU D  17      91.980  73.760  83.020  1.00  0.00           N
ATOM   2169  HN  LEU D  17      92.020  73.910  82.020  1.00  0.00           H
ATOM   2170  CA  LEU D  17      90.780  74.260  83.660  1.00  0.00           C
ATOM   2171  HA  LEU D  17      90.700  73.860  84.660  1.00  0.00           H
ATOM   2172  CB  LEU D  17      90.730  75.800  83.670  1.00  0.00           C
ATOM   2173  HB1 LEU D  17      90.140  76.220  82.830  1.00  0.00           H
ATOM   2174  HB2 LEU D  17      91.770  76.180  83.530  1.00  0.00           H
ATOM   2175  CG  LEU D  17      90.220  76.410  84.990  1.00  0.00           C
ATOM   2176  HG  LEU D  17      90.800  75.940  85.830  1.00  0.00           H
ATOM   2177  CD1 LEU D  17      90.510  77.910  85.020  1.00  0.00           C
ATOM   2178 HD11 LEU D  17      90.270  78.340  86.010  1.00  0.00           H
ATOM   2179 HD12 LEU D  17      91.580  78.100  84.810  1.00  0.00           H
ATOM   2180 HD13 LEU D  17      89.900  78.440  84.250  1.00  0.00           H
ATOM   2181  CD2 LEU D  17      88.730  76.140  85.230  1.00  0.00           C
ATOM   2182 HD21 LEU D  17      88.420  76.580  86.200  1.00  0.00           H
ATOM   2183 HD22 LEU D  17      88.120  76.590  84.420  1.00  0.00           H
ATOM   2184 HD23 LEU D  17      88.520  75.050  85.260  1.00  0.00           H
ATOM   2185  C   LEU D  17      89.640  73.710  82.830  1.00  0.00           C
ATOM   2186  O   LEU D  17      89.590  73.930  81.630  1.00  0.00           O
ATOM   2187  N   VAL D  18      88.730  72.960  83.450  1.00  0.00           N
ATOM   2188  HN  VAL D  18      88.810  72.730  84.430  1.00  0.00           H
ATOM   2189  CA  VAL D  18      87.610  72.330  82.790  1.00  0.00           C
ATOM   2190  HA  VAL D  18      87.590  72.590  81.750  1.00  0.00           H
ATOM   2191  CB  VAL D  18      87.660  70.810  82.920  1.00  0.00           C
ATOM   2192  HB  VAL D  18      87.650  70.520  83.990  1.00  0.00           H
ATOM   2193  CG1 VAL D  18      86.460  70.170  82.200  1.00  0.00           C
ATOM   2194 HG11 VAL D  18      86.570  69.060  82.210  1.00  0.00           H
ATOM   2195 HG12 VAL D  18      85.500  70.420  82.690  1.00  0.00           H
ATOM   2196 HG13 VAL D  18      86.430  70.500  81.140  1.00  0.00           H
ATOM   2197  CG2 VAL D  18      88.980  70.300  82.300  1.00  0.00           C
ATOM   2198 HG21 VAL D  18      89.010  69.190  82.340  1.00  0.00           H
ATOM   2199 HG22 VAL D  18      89.050  70.600  81.230  1.00  0.00           H
ATOM   2200 HG23 VAL D  18      89.870  70.680  82.840  1.00  0.00           H
ATOM   2201  C   VAL D  18      86.350  72.870  83.450  1.00  0.00           C
ATOM   2202  O   VAL D  18      86.220  72.880  84.670  1.00  0.00           O
ATOM   2203  N   PHE D  19      85.360  73.330  82.660  1.00  0.00           N
ATOM   2204  HN  PHE D  19      85.500  73.390  81.670  1.00  0.00           H
ATOM   2205  CA  PHE D  19      84.100  73.790  83.210  1.00  0.00           C
ATOM   2206  HA  PHE D  19      84.240  74.040  84.260  1.00  0.00           H
ATOM   2207  CB  PHE D  19      83.560  75.080  82.530  1.00  0.00           C
ATOM   2208  HB1 PHE D  19      82.530  75.300  82.900  1.00  0.00           H
ATOM   2209  HB2 PHE D  19      83.510  74.960  81.440  1.00  0.00           H
ATOM   2210  CG  PHE D  19      84.430  76.270  82.870  1.00  0.00           C
ATOM   2211  CD1 PHE D  19      85.620  76.540  82.160  1.00  0.00           C
ATOM   2212  HD1 PHE D  19      85.950  75.860  81.400  1.00  0.00           H
ATOM   2213  CE1 PHE D  19      86.380  77.680  82.450  1.00  0.00           C
ATOM   2214  HE1 PHE D  19      87.280  77.870  81.890  1.00  0.00           H
ATOM   2215  CZ  PHE D  19      85.970  78.570  83.440  1.00  0.00           C
ATOM   2216  HZ  PHE D  19      86.550  79.450  83.650  1.00  0.00           H
ATOM   2217  CD2 PHE D  19      84.020  77.180  83.860  1.00  0.00           C
ATOM   2218  HD2 PHE D  19      83.110  77.000  84.410  1.00  0.00           H
ATOM   2219  CE2 PHE D  19      84.790  78.320  84.150  1.00  0.00           C
ATOM   2220  HE2 PHE D  19      84.450  79.000  84.920  1.00  0.00           H
ATOM   2221  C   PHE D  19      83.070  72.670  83.230  1.00  0.00           C
ATOM   2222  O   PHE D  19      82.640  72.260  84.300  1.00  0.00           O
ATOM   2223  N   PHE D  20      82.680  72.130  82.060  1.00  0.00           N
ATOM   2224  HN  PHE D  20      83.030  72.470  81.180  1.00  0.00           H
ATOM   2225  CA  PHE D  20      81.700  71.060  81.960  1.00  0.00           C
ATOM   2226  HA  PHE D  20      81.490  70.650  82.940  1.00  0.00           H
ATOM   2227  CB  PHE D  20      80.360  71.540  81.310  1.00  0.00           C
ATOM   2228  HB1 PHE D  20      79.690  70.680  81.080  1.00  0.00           H
ATOM   2229  HB2 PHE D  20      80.560  72.090  80.370  1.00  0.00           H
ATOM   2230  CG  PHE D  20      79.660  72.450  82.270  1.00  0.00           C
ATOM   2231  CD1 PHE D  20      80.040  73.800  82.390  1.00  0.00           C
ATOM   2232  HD1 PHE D  20      80.790  74.200  81.730  1.00  0.00           H
ATOM   2233  CE1 PHE D  20      79.510  74.600  83.410  1.00  0.00           C
ATOM   2234  HE1 PHE D  20      79.850  75.620  83.530  1.00  0.00           H
ATOM   2235  CZ  PHE D  20      78.530  74.080  84.270  1.00  0.00           C
ATOM   2236  HZ  PHE D  20      78.120  74.690  85.060  1.00  0.00           H
ATOM   2237  CD2 PHE D  20      78.640  71.960  83.100  1.00  0.00           C
ATOM   2238  HD2 PHE D  20      78.330  70.930  83.020  1.00  0.00           H
ATOM   2239  CE2 PHE D  20      78.070  72.770  84.090  1.00  0.00           C
ATOM   2240  HE2 PHE D  20      77.320  72.360  84.760  1.00  0.00           H
ATOM   2241  C   PHE D  20      82.260  69.920  81.130  1.00  0.00           C
ATOM   2242  O   PHE D  20      82.490  70.050  79.930  1.00  0.00           O
ATOM   2243  N   ALA D  21      82.530  68.750  81.760  1.00  0.00           N
ATOM   2244  HN  ALA D  21      82.350  68.640  82.740  1.00  0.00           H
ATOM   2245  CA  ALA D  21      83.290  67.690  81.110  1.00  0.00           C
ATOM   2246  HA  ALA D  21      83.950  68.110  80.370  1.00  0.00           H
ATOM   2247  CB  ALA D  21      84.140  66.990  82.190  1.00  0.00           C
ATOM   2248  HB1 ALA D  21      84.750  67.740  82.740  1.00  0.00           H
ATOM   2249  HB2 ALA D  21      83.490  66.470  82.930  1.00  0.00           H
ATOM   2250  HB3 ALA D  21      84.830  66.250  81.740  1.00  0.00           H
ATOM   2251  C   ALA D  21      82.440  66.630  80.410  1.00  0.00           C
ATOM   2252  O   ALA D  21      82.980  65.770  79.710  1.00  0.00           O
ATOM   2253  N   GLU D  22      81.100  66.680  80.580  1.00  0.00           N
ATOM   2254  HN  GLU D  22      80.690  67.460  81.040  1.00  0.00           H
ATOM   2255  CA  GLU D  22      80.170  65.640  80.210  1.00  0.00           C
ATOM   2256  HA  GLU D  22      80.640  64.940  79.530  1.00  0.00           H
ATOM   2257  CB  GLU D  22      79.640  64.890  81.470  1.00  0.00           C
ATOM   2258  HB1 GLU D  22      78.780  64.220  81.220  1.00  0.00           H
ATOM   2259  HB2 GLU D  22      79.250  65.670  82.150  1.00  0.00           H
ATOM   2260  CG  GLU D  22      80.680  64.050  82.250  1.00  0.00           C
ATOM   2261  HG1 GLU D  22      80.280  63.880  83.280  1.00  0.00           H
ATOM   2262  HG2 GLU D  22      81.640  64.590  82.360  1.00  0.00           H
ATOM   2263  CD  GLU D  22      80.940  62.680  81.660  1.00  0.00           C
ATOM   2264  OE1 GLU D  22      80.640  61.650  82.310  1.00  0.00           O
ATOM   2265  OE2 GLU D  22      81.490  62.620  80.520  1.00  0.00           O
ATOM   2266  C   GLU D  22      78.970  66.240  79.480  1.00  0.00           C
ATOM   2267  O   GLU D  22      78.800  67.460  79.420  1.00  0.00           O
ATOM   2268  N   ASP D  23      78.120  65.370  78.890  1.00  0.00           N
ATOM   2269  HN  ASP D  23      78.330  64.390  78.920  1.00  0.00           H
ATOM   2270  CA  ASP D  23      76.850  65.720  78.270  1.00  0.00           C
ATOM   2271  HA  ASP D  23      77.110  66.460  77.510  1.00  0.00           H
ATOM   2272  CB  ASP D  23      76.230  64.480  77.550  1.00  0.00           C
ATOM   2273  HB1 ASP D  23      75.510  63.960  78.210  1.00  0.00           H
ATOM   2274  HB2 ASP D  23      77.050  63.770  77.320  1.00  0.00           H
ATOM   2275  CG  ASP D  23      75.550  64.850  76.250  1.00  0.00           C
ATOM   2276  OD1 ASP D  23      75.810  64.120  75.250  1.00  0.00           O
ATOM   2277  OD2 ASP D  23      74.760  65.820  76.190  1.00  0.00           O
ATOM   2278  C   ASP D  23      75.840  66.430  79.190  1.00  0.00           C
ATOM   2279  O   ASP D  23      75.870  66.350  80.410  1.00  0.00           O
ATOM   2280  N   VAL D  24      74.910  67.180  78.560  1.00  0.00           N
ATOM   2281  HN  VAL D  24      74.880  67.100  77.560  1.00  0.00           H
ATOM   2282  CA  VAL D  24      73.900  67.980  79.240  1.00  0.00           C
ATOM   2283  HA  VAL D  24      73.770  67.600  80.250  1.00  0.00           H
ATOM   2284  CB  VAL D  24      74.290  69.460  79.320  1.00  0.00           C
ATOM   2285  HB  VAL D  24      74.250  69.930  78.310  1.00  0.00           H
ATOM   2286  CG1 VAL D  24      73.340  70.200  80.270  1.00  0.00           C
ATOM   2287 HG11 VAL D  24      73.810  71.140  80.620  1.00  0.00           H
ATOM   2288 HG12 VAL D  24      72.390  70.450  79.770  1.00  0.00           H
ATOM   2289 HG13 VAL D  24      73.120  69.570  81.160  1.00  0.00           H
ATOM   2290  CG2 VAL D  24      75.740  69.620  79.830  1.00  0.00           C
ATOM   2291 HG21 VAL D  24      75.980  70.690  80.000  1.00  0.00           H
ATOM   2292 HG22 VAL D  24      75.880  69.070  80.790  1.00  0.00           H
ATOM   2293 HG23 VAL D  24      76.480  69.220  79.100  1.00  0.00           H
ATOM   2294  C   VAL D  24      72.570  67.740  78.510  1.00  0.00           C
ATOM   2295  O   VAL D  24      71.670  68.580  78.450  1.00  0.00           O
ATOM   2296  N   GLY D  25      72.430  66.550  77.900  1.00  0.00           N
ATOM   2297  HN  GLY D  25      73.210  65.930  77.900  1.00  0.00           H
ATOM   2298  CA  GLY D  25      71.280  66.130  77.100  1.00  0.00           C
ATOM   2299  HA1 GLY D  25      71.340  66.690  76.180  1.00  0.00           H
ATOM   2300  HA2 GLY D  25      71.390  65.060  76.940  1.00  0.00           H
ATOM   2301  C   GLY D  25      69.900  66.340  77.680  1.00  0.00           C
ATOM   2302  O   GLY D  25      69.550  65.880  78.760  1.00  0.00           O
ATOM   2303  N   SER D  26      69.010  67.020  76.920  1.00  0.00           N
ATOM   2304  HN  SER D  26      69.280  67.290  76.000  1.00  0.00           H
ATOM   2305  CA  SER D  26      67.640  67.270  77.350  1.00  0.00           C
ATOM   2306  HA  SER D  26      67.250  66.420  77.900  1.00  0.00           H
ATOM   2307  CB  SER D  26      66.700  67.570  76.150  1.00  0.00           C
ATOM   2308  HB1 SER D  26      67.220  68.250  75.450  1.00  0.00           H
ATOM   2309  HB2 SER D  26      65.760  68.080  76.470  1.00  0.00           H
ATOM   2310  OG  SER D  26      66.280  66.380  75.470  1.00  0.00           O
ATOM   2311  HG1 SER D  26      67.080  65.820  75.330  1.00  0.00           H
ATOM   2312  C   SER D  26      67.490  68.480  78.240  1.00  0.00           C
ATOM   2313  O   SER D  26      66.530  68.580  78.990  1.00  0.00           O
ATOM   2314  N   ASN D  27      68.420  69.440  78.150  1.00  0.00           N
ATOM   2315  HN  ASN D  27      69.270  69.270  77.660  1.00  0.00           H
ATOM   2316  CA  ASN D  27      68.280  70.760  78.730  1.00  0.00           C
ATOM   2317  HA  ASN D  27      68.160  70.630  79.800  1.00  0.00           H
ATOM   2318  CB  ASN D  27      69.580  71.580  78.450  1.00  0.00           C
ATOM   2319  HB1 ASN D  27      69.730  71.680  77.360  1.00  0.00           H
ATOM   2320  HB2 ASN D  27      70.440  71.020  78.870  1.00  0.00           H
ATOM   2321  CG  ASN D  27      69.540  72.950  79.120  1.00  0.00           C
ATOM   2322  OD1 ASN D  27      69.030  73.060  80.240  1.00  0.00           O
ATOM   2323  ND2 ASN D  27      69.970  74.010  78.410  1.00  0.00           N
ATOM   2324 HD21 ASN D  27      70.210  73.910  77.450  1.00  0.00           H
ATOM   2325 HD22 ASN D  27      69.890  74.910  78.840  1.00  0.00           H
ATOM   2326  C   ASN D  27      67.050  71.530  78.220  1.00  0.00           C
ATOM   2327  O   ASN D  27      66.910  71.770  77.020  1.00  0.00           O
ATOM   2328  N   LYS D  28      66.150  71.960  79.130  1.00  0.00           N
ATOM   2329  HN  LYS D  28      66.210  71.660  80.090  1.00  0.00           H
ATOM   2330  CA  LYS D  28      65.080  72.900  78.840  1.00  0.00           C
ATOM   2331  HA  LYS D  28      65.080  73.170  77.800  1.00  0.00           H
ATOM   2332  CB  LYS D  28      63.710  72.300  79.260  1.00  0.00           C
ATOM   2333  HB1 LYS D  28      63.580  72.340  80.360  1.00  0.00           H
ATOM   2334  HB2 LYS D  28      63.710  71.220  78.990  1.00  0.00           H
ATOM   2335  CG  LYS D  28      62.500  72.950  78.550  1.00  0.00           C
ATOM   2336  HG1 LYS D  28      62.500  72.630  77.480  1.00  0.00           H
ATOM   2337  HG2 LYS D  28      62.610  74.060  78.560  1.00  0.00           H
ATOM   2338  CD  LYS D  28      61.140  72.620  79.200  1.00  0.00           C
ATOM   2339  HD1 LYS D  28      61.020  71.510  79.250  1.00  0.00           H
ATOM   2340  HD2 LYS D  28      61.160  73.000  80.240  1.00  0.00           H
ATOM   2341  CE  LYS D  28      59.960  73.240  78.430  1.00  0.00           C
ATOM   2342  HE1 LYS D  28      59.840  72.740  77.440  1.00  0.00           H
ATOM   2343  HE2 LYS D  28      60.160  74.320  78.270  1.00  0.00           H
ATOM   2344  NZ  LYS D  28      58.690  73.120  79.180  1.00  0.00           N
ATOM   2345  HZ1 LYS D  28      57.890  73.480  78.600  1.00  0.00           H
ATOM   2346  HZ2 LYS D  28      58.490  72.140  79.470  1.00  0.00           H
ATOM   2347  HZ3 LYS D  28      58.750  73.720  80.040  1.00  0.00           H
ATOM   2348  C   LYS D  28      65.330  74.180  79.660  1.00  0.00           C
ATOM   2349  O   LYS D  28      64.520  75.100  79.700  1.00  0.00           O
ATOM   2350  N   GLY D  29      66.490  74.260  80.340  1.00  0.00           N
ATOM   2351  HN  GLY D  29      67.180  73.530  80.260  1.00  0.00           H
ATOM   2352  CA  GLY D  29      66.880  75.350  81.220  1.00  0.00           C
ATOM   2353  HA1 GLY D  29      66.070  76.060  81.340  1.00  0.00           H
ATOM   2354  HA2 GLY D  29      67.170  74.890  82.150  1.00  0.00           H
ATOM   2355  C   GLY D  29      68.070  76.110  80.690  1.00  0.00           C
ATOM   2356  O   GLY D  29      68.220  76.340  79.490  1.00  0.00           O
ATOM   2357  N   ALA D  30      68.950  76.550  81.600  1.00  0.00           N
ATOM   2358  HN  ALA D  30      68.820  76.350  82.570  1.00  0.00           H
ATOM   2359  CA  ALA D  30      70.060  77.410  81.250  1.00  0.00           C
ATOM   2360  HA  ALA D  30      70.130  77.540  80.180  1.00  0.00           H
ATOM   2361  CB  ALA D  30      69.820  78.790  81.880  1.00  0.00           C
ATOM   2362  HB1 ALA D  30      68.870  79.220  81.510  1.00  0.00           H
ATOM   2363  HB2 ALA D  30      69.780  78.730  82.990  1.00  0.00           H
ATOM   2364  HB3 ALA D  30      70.640  79.480  81.590  1.00  0.00           H
ATOM   2365  C   ALA D  30      71.410  76.860  81.710  1.00  0.00           C
ATOM   2366  O   ALA D  30      71.550  76.370  82.830  1.00  0.00           O
ATOM   2367  N   ILE D  31      72.440  76.930  80.840  1.00  0.00           N
ATOM   2368  HN  ILE D  31      72.280  77.260  79.900  1.00  0.00           H
ATOM   2369  CA  ILE D  31      73.820  76.590  81.180  1.00  0.00           C
ATOM   2370  HA  ILE D  31      73.900  76.500  82.250  1.00  0.00           H
ATOM   2371  CB  ILE D  31      74.300  75.250  80.570  1.00  0.00           C
ATOM   2372  HB  ILE D  31      75.370  75.320  80.260  1.00  0.00           H
ATOM   2373  CG2 ILE D  31      74.220  74.170  81.660  1.00  0.00           C
ATOM   2374 HG21 ILE D  31      74.460  73.160  81.260  1.00  0.00           H
ATOM   2375 HG22 ILE D  31      74.960  74.380  82.460  1.00  0.00           H
ATOM   2376 HG23 ILE D  31      73.210  74.160  82.120  1.00  0.00           H
ATOM   2377  CG1 ILE D  31      73.500  74.830  79.310  1.00  0.00           C
ATOM   2378 HG11 ILE D  31      73.500  75.690  78.610  1.00  0.00           H
ATOM   2379 HG12 ILE D  31      72.450  74.600  79.590  1.00  0.00           H
ATOM   2380  CD  ILE D  31      74.110  73.620  78.570  1.00  0.00           C
ATOM   2381  HD1 ILE D  31      73.500  73.370  77.680  1.00  0.00           H
ATOM   2382  HD2 ILE D  31      75.140  73.840  78.250  1.00  0.00           H
ATOM   2383  HD3 ILE D  31      74.130  72.720  79.220  1.00  0.00           H
ATOM   2384  C   ILE D  31      74.760  77.740  80.810  1.00  0.00           C
ATOM   2385  O   ILE D  31      74.810  78.180  79.660  1.00  0.00           O
ATOM   2386  N   ILE D  32      75.520  78.280  81.780  1.00  0.00           N
ATOM   2387  HN  ILE D  32      75.390  77.980  82.730  1.00  0.00           H
ATOM   2388  CA  ILE D  32      76.590  79.240  81.530  1.00  0.00           C
ATOM   2389  HA  ILE D  32      76.670  79.410  80.470  1.00  0.00           H
ATOM   2390  CB  ILE D  32      76.390  80.610  82.190  1.00  0.00           C
ATOM   2391  HB  ILE D  32      76.400  80.490  83.300  1.00  0.00           H
ATOM   2392  CG2 ILE D  32      77.540  81.560  81.780  1.00  0.00           C
ATOM   2393 HG21 ILE D  32      77.380  82.580  82.190  1.00  0.00           H
ATOM   2394 HG22 ILE D  32      78.510  81.220  82.180  1.00  0.00           H
ATOM   2395 HG23 ILE D  32      77.610  81.650  80.680  1.00  0.00           H
ATOM   2396  CG1 ILE D  32      75.010  81.220  81.820  1.00  0.00           C
ATOM   2397 HG11 ILE D  32      74.210  80.500  82.100  1.00  0.00           H
ATOM   2398 HG12 ILE D  32      74.950  81.360  80.720  1.00  0.00           H
ATOM   2399  CD  ILE D  32      74.720  82.550  82.530  1.00  0.00           C
ATOM   2400  HD1 ILE D  32      73.700  82.900  82.280  1.00  0.00           H
ATOM   2401  HD2 ILE D  32      74.790  82.430  83.630  1.00  0.00           H
ATOM   2402  HD3 ILE D  32      75.420  83.350  82.210  1.00  0.00           H
ATOM   2403  C   ILE D  32      77.920  78.650  82.000  1.00  0.00           C
ATOM   2404  O   ILE D  32      78.020  78.090  83.090  1.00  0.00           O
ATOM   2405  N   GLY D  33      78.990  78.720  81.170  1.00  0.00           N
ATOM   2406  HN  GLY D  33      78.870  79.100  80.250  1.00  0.00           H
ATOM   2407  CA  GLY D  33      80.330  78.300  81.580  1.00  0.00           C
ATOM   2408  HA1 GLY D  33      80.270  77.300  81.980  1.00  0.00           H
ATOM   2409  HA2 GLY D  33      80.960  78.360  80.710  1.00  0.00           H
ATOM   2410  C   GLY D  33      80.940  79.180  82.650  1.00  0.00           C
ATOM   2411  O   GLY D  33      81.210  78.740  83.770  1.00  0.00           O
ATOM   2412  N   LEU D  34      81.140  80.470  82.340  1.00  0.00           N
ATOM   2413  HN  LEU D  34      80.940  80.790  81.410  1.00  0.00           H
ATOM   2414  CA  LEU D  34      81.630  81.460  83.270  1.00  0.00           C
ATOM   2415  HA  LEU D  34      81.510  81.100  84.290  1.00  0.00           H
ATOM   2416  CB  LEU D  34      83.130  81.770  83.020  1.00  0.00           C
ATOM   2417  HB1 LEU D  34      83.260  81.910  81.920  1.00  0.00           H
ATOM   2418  HB2 LEU D  34      83.700  80.870  83.300  1.00  0.00           H
ATOM   2419  CG  LEU D  34      83.750  83.000  83.730  1.00  0.00           C
ATOM   2420  HG  LEU D  34      83.260  83.930  83.340  1.00  0.00           H
ATOM   2421  CD1 LEU D  34      83.580  82.990  85.250  1.00  0.00           C
ATOM   2422 HD11 LEU D  34      84.130  83.840  85.710  1.00  0.00           H
ATOM   2423 HD12 LEU D  34      82.520  83.060  85.550  1.00  0.00           H
ATOM   2424 HD13 LEU D  34      84.000  82.040  85.660  1.00  0.00           H
ATOM   2425  CD2 LEU D  34      85.250  83.090  83.400  1.00  0.00           C
ATOM   2426 HD21 LEU D  34      85.690  84.010  83.840  1.00  0.00           H
ATOM   2427 HD22 LEU D  34      85.780  82.210  83.800  1.00  0.00           H
ATOM   2428 HD23 LEU D  34      85.410  83.120  82.300  1.00  0.00           H
ATOM   2429  C   LEU D  34      80.760  82.710  83.160  1.00  0.00           C
ATOM   2430  O   LEU D  34      80.530  83.210  82.060  1.00  0.00           O
ATOM   2431  N   MET D  35      80.240  83.210  84.290  1.00  0.00           N
ATOM   2432  HN  MET D  35      80.420  82.770  85.180  1.00  0.00           H
ATOM   2433  CA  MET D  35      79.380  84.380  84.310  1.00  0.00           C
ATOM   2434  HA  MET D  35      79.260  84.780  83.320  1.00  0.00           H
ATOM   2435  CB  MET D  35      77.990  84.030  84.890  1.00  0.00           C
ATOM   2436  HB1 MET D  35      78.090  83.750  85.960  1.00  0.00           H
ATOM   2437  HB2 MET D  35      77.610  83.130  84.370  1.00  0.00           H
ATOM   2438  CG  MET D  35      76.960  85.160  84.710  1.00  0.00           C
ATOM   2439  HG1 MET D  35      76.780  85.280  83.620  1.00  0.00           H
ATOM   2440  HG2 MET D  35      77.370  86.130  85.070  1.00  0.00           H
ATOM   2441  SD  MET D  35      75.390  84.850  85.540  1.00  0.00           S
ATOM   2442  CE  MET D  35      75.980  85.310  87.190  1.00  0.00           C
ATOM   2443  HE1 MET D  35      75.150  85.330  87.920  1.00  0.00           H
ATOM   2444  HE2 MET D  35      76.750  84.590  87.540  1.00  0.00           H
ATOM   2445  HE3 MET D  35      76.450  86.320  87.180  1.00  0.00           H
ATOM   2446  C   MET D  35      79.990  85.460  85.180  1.00  0.00           C
ATOM   2447  O   MET D  35      80.300  85.260  86.360  1.00  0.00           O
ATOM   2448  N   VAL D  36      80.180  86.660  84.610  1.00  0.00           N
ATOM   2449  HN  VAL D  36      80.020  86.780  83.620  1.00  0.00           H
ATOM   2450  CA  VAL D  36      80.640  87.840  85.320  1.00  0.00           C
ATOM   2451  HA  VAL D  36      80.700  87.630  86.380  1.00  0.00           H
ATOM   2452  CB  VAL D  36      82.020  88.290  84.830  1.00  0.00           C
ATOM   2453  HB  VAL D  36      81.950  88.580  83.750  1.00  0.00           H
ATOM   2454  CG1 VAL D  36      82.510  89.500  85.650  1.00  0.00           C
ATOM   2455 HG11 VAL D  36      83.550  89.760  85.350  1.00  0.00           H
ATOM   2456 HG12 VAL D  36      81.870  90.390  85.470  1.00  0.00           H
ATOM   2457 HG13 VAL D  36      82.500  89.260  86.730  1.00  0.00           H
ATOM   2458  CG2 VAL D  36      83.020  87.130  84.950  1.00  0.00           C
ATOM   2459 HG21 VAL D  36      84.040  87.470  84.700  1.00  0.00           H
ATOM   2460 HG22 VAL D  36      83.030  86.730  85.980  1.00  0.00           H
ATOM   2461 HG23 VAL D  36      82.760  86.300  84.260  1.00  0.00           H
ATOM   2462  C   VAL D  36      79.610  88.950  85.140  1.00  0.00           C
ATOM   2463  O   VAL D  36      79.450  89.530  84.070  1.00  0.00           O
ATOM   2464  N   GLY D  37      78.890  89.320  86.230  1.00  0.00           N
ATOM   2465  HN  GLY D  37      78.960  88.770  87.070  1.00  0.00           H
ATOM   2466  CA  GLY D  37      77.880  90.380  86.220  1.00  0.00           C
ATOM   2467  HA1 GLY D  37      77.540  90.490  87.230  1.00  0.00           H
ATOM   2468  HA2 GLY D  37      78.350  91.270  85.830  1.00  0.00           H
ATOM   2469  C   GLY D  37      76.640  90.130  85.390  1.00  0.00           C
ATOM   2470  O   GLY D  37      76.230  89.000  85.140  1.00  0.00           O
ATOM   2471  N   GLY D  38      75.970  91.230  84.960  1.00  0.00           N
ATOM   2472  HN  GLY D  38      76.330  92.140  85.160  1.00  0.00           H
ATOM   2473  CA  GLY D  38      74.690  91.190  84.250  1.00  0.00           C
ATOM   2474  HA1 GLY D  38      74.450  92.210  83.970  1.00  0.00           H
ATOM   2475  HA2 GLY D  38      74.810  90.550  83.390  1.00  0.00           H
ATOM   2476  C   GLY D  38      73.510  90.680  85.040  1.00  0.00           C
ATOM   2477  O   GLY D  38      73.520  90.690  86.270  1.00  0.00           O
ATOM   2478  N   VAL D  39      72.450  90.270  84.320  1.00  0.00           N
ATOM   2479  HN  VAL D  39      72.480  90.340  83.310  1.00  0.00           H
ATOM   2480  CA  VAL D  39      71.210  89.740  84.870  1.00  0.00           C
ATOM   2481  HA  VAL D  39      71.380  89.440  85.900  1.00  0.00           H
ATOM   2482  CB  VAL D  39      70.060  90.750  84.800  1.00  0.00           C
ATOM   2483  HB  VAL D  39      69.890  91.040  83.740  1.00  0.00           H
ATOM   2484  CG1 VAL D  39      68.750  90.140  85.360  1.00  0.00           C
ATOM   2485 HG11 VAL D  39      67.950  90.920  85.380  1.00  0.00           H
ATOM   2486 HG12 VAL D  39      68.380  89.300  84.730  1.00  0.00           H
ATOM   2487 HG13 VAL D  39      68.900  89.780  86.400  1.00  0.00           H
ATOM   2488  CG2 VAL D  39      70.430  92.020  85.600  1.00  0.00           C
ATOM   2489 HG21 VAL D  39      69.580  92.730  85.590  1.00  0.00           H
ATOM   2490 HG22 VAL D  39      70.660  91.760  86.650  1.00  0.00           H
ATOM   2491 HG23 VAL D  39      71.310  92.530  85.150  1.00  0.00           H
ATOM   2492  C   VAL D  39      70.830  88.480  84.100  1.00  0.00           C
ATOM   2493  O   VAL D  39      70.790  88.480  82.870  1.00  0.00           O
ATOM   2494  N   VAL D  40      70.540  87.370  84.800  1.00  0.00           N
ATOM   2495  HN  VAL D  40      70.630  87.360  85.810  1.00  0.00           H
ATOM   2496  CA  VAL D  40      70.120  86.100  84.220  1.00  0.00           C
ATOM   2497  HA  VAL D  40      70.000  86.210  83.150  1.00  0.00           H
ATOM   2498  CB  VAL D  40      71.140  85.000  84.490  1.00  0.00           C
ATOM   2499  HB  VAL D  40      71.370  84.960  85.580  1.00  0.00           H
ATOM   2500  CG1 VAL D  40      70.640  83.620  84.030  1.00  0.00           C
ATOM   2501 HG11 VAL D  40      71.450  82.860  84.130  1.00  0.00           H
ATOM   2502 HG12 VAL D  40      69.780  83.260  84.640  1.00  0.00           H
ATOM   2503 HG13 VAL D  40      70.330  83.650  82.960  1.00  0.00           H
ATOM   2504  CG2 VAL D  40      72.440  85.340  83.730  1.00  0.00           C
ATOM   2505 HG21 VAL D  40      73.180  84.530  83.870  1.00  0.00           H
ATOM   2506 HG22 VAL D  40      72.260  85.440  82.650  1.00  0.00           H
ATOM   2507 HG23 VAL D  40      72.880  86.290  84.100  1.00  0.00           H
ATOM   2508  C   VAL D  40      68.770  85.690  84.780  1.00  0.00           C
ATOM   2509  O   VAL D  40      68.580  85.570  85.990  1.00  0.00           O
ATOM   2510  N   ILE D  41      67.790  85.450  83.900  1.00  0.00           N
ATOM   2511  HN  ILE D  41      67.940  85.630  82.920  1.00  0.00           H
ATOM   2512  CA  ILE D  41      66.460  84.990  84.250  1.00  0.00           C
ATOM   2513  HA  ILE D  41      66.380  84.850  85.320  1.00  0.00           H
ATOM   2514  CB  ILE D  41      65.360  85.970  83.810  1.00  0.00           C
ATOM   2515  HB  ILE D  41      65.360  86.040  82.690  1.00  0.00           H
ATOM   2516  CG2 ILE D  41      63.980  85.450  84.270  1.00  0.00           C
ATOM   2517 HG21 ILE D  41      63.170  86.150  83.960  1.00  0.00           H
ATOM   2518 HG22 ILE D  41      63.730  84.470  83.830  1.00  0.00           H
ATOM   2519 HG23 ILE D  41      63.950  85.360  85.380  1.00  0.00           H
ATOM   2520  CG1 ILE D  41      65.640  87.400  84.350  1.00  0.00           C
ATOM   2521 HG11 ILE D  41      66.650  87.730  84.020  1.00  0.00           H
ATOM   2522 HG12 ILE D  41      65.650  87.360  85.460  1.00  0.00           H
ATOM   2523  CD  ILE D  41      64.630  88.460  83.880  1.00  0.00           C
ATOM   2524  HD1 ILE D  41      64.930  89.470  84.240  1.00  0.00           H
ATOM   2525  HD2 ILE D  41      64.580  88.490  82.770  1.00  0.00           H
ATOM   2526  HD3 ILE D  41      63.620  88.250  84.280  1.00  0.00           H
ATOM   2527  C   ILE D  41      66.240  83.640  83.590  1.00  0.00           C
ATOM   2528  O   ILE D  41      66.510  83.450  82.400  1.00  0.00           O
ATOM   2529  N   ALA D  42      65.770  82.630  84.340  1.00  0.00           N
ATOM   2530  HN  ALA D  42      65.670  82.750  85.340  1.00  0.00           H
ATOM   2531  CA  ALA D  42      65.330  81.370  83.790  1.00  0.00           C
ATOM   2532  HA  ALA D  42      65.120  81.500  82.740  1.00  0.00           H
ATOM   2533  CB  ALA D  42      66.440  80.310  83.960  1.00  0.00           C
ATOM   2534  HB1 ALA D  42      67.370  80.650  83.450  1.00  0.00           H
ATOM   2535  HB2 ALA D  42      66.670  80.170  85.030  1.00  0.00           H
ATOM   2536  HB3 ALA D  42      66.140  79.340  83.520  1.00  0.00           H
ATOM   2537  C   ALA D  42      64.040  80.910  84.440  1.00  0.00           C
ATOM   2538  O   ALA D  42      63.990  80.600  85.630  1.00  0.00           O
ATOM   2539  N   NME D  43      62.940  80.820  83.650  1.00  0.00           N
ATOM   2540  HN  NME D  43      63.000  81.100  82.690  1.00  0.00           H
ATOM   2541  CH3 NME D  43      61.640  80.400  84.120  1.00  0.00           C
ATOM   2542 HH31 NME D  43      61.700  79.790  85.060  1.00  0.00           H
ATOM   2543 HH32 NME D  43      61.010  81.290  84.330  1.00  0.00           H
ATOM   2544 HH33 NME D  43      61.120  79.800  83.340  1.00  0.00           H
ATOM   2545  CH3 ACE E   0      33.410  74.300  82.870  1.00  0.00           C
ATOM   2546 HH31 ACE E   0      33.810  74.230  83.900  1.00  0.00           H
ATOM   2547 HH32 ACE E   0      32.420  74.810  82.900  1.00  0.00           H
ATOM   2548 HH33 ACE E   0      33.270  73.270  82.460  1.00  0.00           H
ATOM   2549  C   ACE E   0      34.340  75.060  82.020  1.00  0.00           C
ATOM   2550  O   ACE E   0      34.980  74.510  81.120  1.00  0.00           O
ATOM   2551  N   ASP E   1      34.450  76.360  82.290  1.00  0.00           N
ATOM   2552  HN  ASP E   1      33.880  76.770  83.000  1.00  0.00           H
ATOM   2553  CA  ASP E   1      35.410  77.250  81.670  1.00  0.00           C
ATOM   2554  HA  ASP E   1      35.480  76.970  80.630  1.00  0.00           H
ATOM   2555  CB  ASP E   1      34.910  78.730  81.750  1.00  0.00           C
ATOM   2556  HB1 ASP E   1      35.120  79.150  82.760  1.00  0.00           H
ATOM   2557  HB2 ASP E   1      33.810  78.740  81.590  1.00  0.00           H
ATOM   2558  CG  ASP E   1      35.520  79.630  80.700  1.00  0.00           C
ATOM   2559  OD1 ASP E   1      36.130  79.110  79.720  1.00  0.00           O
ATOM   2560  OD2 ASP E   1      35.370  80.880  80.800  1.00  0.00           O
ATOM   2561  C   ASP E   1      36.810  77.050  82.280  1.00  0.00           C
ATOM   2562  O   ASP E   1      37.010  76.210  83.160  1.00  0.00           O
ATOM   2563  N   ALA E   2      37.810  77.790  81.780  1.00  0.00           N
ATOM   2564  HN  ALA E   2      37.610  78.460  81.070  1.00  0.00           H
ATOM   2565  CA  ALA E   2      39.170  77.710  82.270  1.00  0.00           C
ATOM   2566  HA  ALA E   2      39.140  77.880  83.340  1.00  0.00           H
ATOM   2567  CB  ALA E   2      39.840  76.340  81.970  1.00  0.00           C
ATOM   2568  HB1 ALA E   2      39.280  75.520  82.450  1.00  0.00           H
ATOM   2569  HB2 ALA E   2      39.870  76.160  80.880  1.00  0.00           H
ATOM   2570  HB3 ALA E   2      40.870  76.330  82.380  1.00  0.00           H
ATOM   2571  C   ALA E   2      40.020  78.800  81.650  1.00  0.00           C
ATOM   2572  O   ALA E   2      40.120  78.920  80.420  1.00  0.00           O
ATOM   2573  N   GLU E   3      40.620  79.660  82.490  1.00  0.00           N
ATOM   2574  HN  GLU E   3      40.560  79.510  83.480  1.00  0.00           H
ATOM   2575  CA  GLU E   3      41.350  80.830  82.050  1.00  0.00           C
ATOM   2576  HA  GLU E   3      40.960  81.150  81.090  1.00  0.00           H
ATOM   2577  CB  GLU E   3      41.170  82.010  83.040  1.00  0.00           C
ATOM   2578  HB1 GLU E   3      42.000  82.040  83.770  1.00  0.00           H
ATOM   2579  HB2 GLU E   3      40.230  81.830  83.610  1.00  0.00           H
ATOM   2580  CG  GLU E   3      41.010  83.400  82.370  1.00  0.00           C
ATOM   2581  HG1 GLU E   3      41.010  84.200  83.140  1.00  0.00           H
ATOM   2582  HG2 GLU E   3      40.040  83.440  81.820  1.00  0.00           H
ATOM   2583  CD  GLU E   3      42.120  83.700  81.380  1.00  0.00           C
ATOM   2584  OE1 GLU E   3      43.310  83.690  81.790  1.00  0.00           O
ATOM   2585  OE2 GLU E   3      41.810  83.900  80.180  1.00  0.00           O
ATOM   2586  C   GLU E   3      42.830  80.480  81.870  1.00  0.00           C
ATOM   2587  O   GLU E   3      43.470  79.900  82.750  1.00  0.00           O
ATOM   2588  N   PHE E   4      43.400  80.820  80.700  1.00  0.00           N
ATOM   2589  HN  PHE E   4      42.860  81.370  80.060  1.00  0.00           H
ATOM   2590  CA  PHE E   4      44.750  80.470  80.330  1.00  0.00           C
ATOM   2591  HA  PHE E   4      45.340  80.320  81.220  1.00  0.00           H
ATOM   2592  CB  PHE E   4      44.780  79.180  79.440  1.00  0.00           C
ATOM   2593  HB1 PHE E   4      45.810  78.970  79.090  1.00  0.00           H
ATOM   2594  HB2 PHE E   4      44.130  79.340  78.560  1.00  0.00           H
ATOM   2595  CG  PHE E   4      44.310  77.970  80.200  1.00  0.00           C
ATOM   2596  CD1 PHE E   4      43.210  77.230  79.740  1.00  0.00           C
ATOM   2597  HD1 PHE E   4      42.650  77.580  78.890  1.00  0.00           H
ATOM   2598  CE1 PHE E   4      42.820  76.050  80.400  1.00  0.00           C
ATOM   2599  HE1 PHE E   4      41.960  75.500  80.040  1.00  0.00           H
ATOM   2600  CZ  PHE E   4      43.500  75.630  81.540  1.00  0.00           C
ATOM   2601  HZ  PHE E   4      43.170  74.750  82.070  1.00  0.00           H
ATOM   2602  CD2 PHE E   4      45.020  77.510  81.320  1.00  0.00           C
ATOM   2603  HD2 PHE E   4      45.870  78.060  81.670  1.00  0.00           H
ATOM   2604  CE2 PHE E   4      44.600  76.360  82.000  1.00  0.00           C
ATOM   2605  HE2 PHE E   4      45.120  76.040  82.900  1.00  0.00           H
ATOM   2606  C   PHE E   4      45.450  81.590  79.570  1.00  0.00           C
ATOM   2607  O   PHE E   4      46.290  81.360  78.700  1.00  0.00           O
ATOM   2608  N   ARG E   5      45.110  82.850  79.890  1.00  0.00           N
ATOM   2609  HN  ARG E   5      44.410  83.060  80.600  1.00  0.00           H
ATOM   2610  CA  ARG E   5      45.730  84.030  79.330  1.00  0.00           C
ATOM   2611  HA  ARG E   5      46.160  83.810  78.370  1.00  0.00           H
ATOM   2612  CB  ARG E   5      44.660  85.140  79.130  1.00  0.00           C
ATOM   2613  HB1 ARG E   5      44.150  85.240  80.120  1.00  0.00           H
ATOM   2614  HB2 ARG E   5      43.870  84.770  78.430  1.00  0.00           H
ATOM   2615  CG  ARG E   5      45.160  86.530  78.700  1.00  0.00           C
ATOM   2616  HG1 ARG E   5      45.000  86.640  77.600  1.00  0.00           H
ATOM   2617  HG2 ARG E   5      46.260  86.600  78.850  1.00  0.00           H
ATOM   2618  CD  ARG E   5      44.440  87.670  79.430  1.00  0.00           C
ATOM   2619  HD1 ARG E   5      43.980  87.330  80.390  1.00  0.00           H
ATOM   2620  HD2 ARG E   5      43.630  88.080  78.790  1.00  0.00           H
ATOM   2621  NE  ARG E   5      45.430  88.750  79.710  1.00  0.00           N
ATOM   2622  HE  ARG E   5      45.600  89.460  79.010  1.00  0.00           H
ATOM   2623  CZ  ARG E   5      46.230  88.770  80.770  1.00  0.00           C
ATOM   2624  NH1 ARG E   5      46.300  87.810  81.660  1.00  0.00           N
ATOM   2625 HH11 ARG E   5      45.920  86.920  81.420  1.00  0.00           H
ATOM   2626 HH12 ARG E   5      47.190  87.770  82.140  1.00  0.00           H
ATOM   2627  NH2 ARG E   5      47.080  89.760  80.930  1.00  0.00           N
ATOM   2628 HH21 ARG E   5      47.340  90.330  80.140  1.00  0.00           H
ATOM   2629 HH22 ARG E   5      47.680  89.690  81.740  1.00  0.00           H
ATOM   2630  C   ARG E   5      46.840  84.540  80.230  1.00  0.00           C
ATOM   2631  O   ARG E   5      46.610  85.040  81.330  1.00  0.00           O
ATOM   2632  N   HIS E   6      48.100  84.470  79.760  1.00  0.00           N
ATOM   2633  HN  HIS E   6      48.270  84.120  78.830  1.00  0.00           H
ATOM   2634  CA  HIS E   6      49.240  85.000  80.490  1.00  0.00           C
ATOM   2635  HA  HIS E   6      48.930  85.510  81.390  1.00  0.00           H
ATOM   2636  CB  HIS E   6      50.280  83.910  80.860  1.00  0.00           C
ATOM   2637  HB1 HIS E   6      51.140  84.360  81.410  1.00  0.00           H
ATOM   2638  HB2 HIS E   6      50.680  83.430  79.950  1.00  0.00           H
ATOM   2639  ND1 HIS E   6      50.500  81.640  81.820  1.00  0.00           N
ATOM   2640  CG  HIS E   6      49.760  82.800  81.720  1.00  0.00           C
ATOM   2641  CE1 HIS E   6      49.790  80.850  82.610  1.00  0.00           C
ATOM   2642  HE1 HIS E   6      50.080  79.840  82.910  1.00  0.00           H
ATOM   2643  NE2 HIS E   6      48.650  81.440  83.010  1.00  0.00           N
ATOM   2644  HE2 HIS E   6      47.930  81.010  83.560  1.00  0.00           H
ATOM   2645  CD2 HIS E   6      48.620  82.700  82.450  1.00  0.00           C
ATOM   2646  HD2 HIS E   6      47.810  83.400  82.600  1.00  0.00           H
ATOM   2647  C   HIS E   6      49.960  86.010  79.620  1.00  0.00           C
ATOM   2648  O   HIS E   6      50.490  85.650  78.560  1.00  0.00           O
ATOM   2649  N   ASP E   7      50.040  87.280  80.060  1.00  0.00           N
ATOM   2650  HN  ASP E   7      49.600  87.530  80.940  1.00  0.00           H
ATOM   2651  CA  ASP E   7      50.860  88.280  79.410  1.00  0.00           C
ATOM   2652  HA  ASP E   7      50.980  88.030  78.370  1.00  0.00           H
ATOM   2653  CB  ASP E   7      50.250  89.710  79.510  1.00  0.00           C
ATOM   2654  HB1 ASP E   7      51.010  90.480  79.270  1.00  0.00           H
ATOM   2655  HB2 ASP E   7      49.870  89.890  80.530  1.00  0.00           H
ATOM   2656  CG  ASP E   7      49.130  89.900  78.500  1.00  0.00           C
ATOM   2657  OD1 ASP E   7      49.090  89.200  77.470  1.00  0.00           O
ATOM   2658  OD2 ASP E   7      48.350  90.880  78.680  1.00  0.00           O
ATOM   2659  C   ASP E   7      52.250  88.260  80.020  1.00  0.00           C
ATOM   2660  O   ASP E   7      52.460  88.340  81.230  1.00  0.00           O
ATOM   2661  N   SER E   8      53.260  88.100  79.150  1.00  0.00           N
ATOM   2662  HN  SER E   8      53.090  88.100  78.170  1.00  0.00           H
ATOM   2663  CA  SER E   8      54.620  87.810  79.580  1.00  0.00           C
ATOM   2664  HA  SER E   8      54.600  87.460  80.600  1.00  0.00           H
ATOM   2665  CB  SER E   8      55.290  86.700  78.740  1.00  0.00           C
ATOM   2666  HB1 SER E   8      56.310  86.490  79.130  1.00  0.00           H
ATOM   2667  HB2 SER E   8      55.370  87.020  77.680  1.00  0.00           H
ATOM   2668  OG  SER E   8      54.510  85.500  78.800  1.00  0.00           O
ATOM   2669  HG1 SER E   8      55.100  84.750  78.590  1.00  0.00           H
ATOM   2670  C   SER E   8      55.450  89.070  79.540  1.00  0.00           C
ATOM   2671  O   SER E   8      56.320  89.230  78.680  1.00  0.00           O
ATOM   2672  N   GLY E   9      55.220  90.000  80.490  1.00  0.00           N
ATOM   2673  HN  GLY E   9      54.490  89.880  81.160  1.00  0.00           H
ATOM   2674  CA  GLY E   9      55.960  91.260  80.600  1.00  0.00           C
ATOM   2675  HA1 GLY E   9      55.940  91.750  79.640  1.00  0.00           H
ATOM   2676  HA2 GLY E   9      55.470  91.850  81.360  1.00  0.00           H
ATOM   2677  C   GLY E   9      57.390  91.090  81.030  1.00  0.00           C
ATOM   2678  O   GLY E   9      57.690  90.920  82.210  1.00  0.00           O
ATOM   2679  N   TYR E  10      58.310  91.160  80.060  1.00  0.00           N
ATOM   2680  HN  TYR E  10      58.010  91.210  79.110  1.00  0.00           H
ATOM   2681  CA  TYR E  10      59.740  91.220  80.270  1.00  0.00           C
ATOM   2682  HA  TYR E  10      59.950  91.550  81.280  1.00  0.00           H
ATOM   2683  CB  TYR E  10      60.490  89.870  79.970  1.00  0.00           C
ATOM   2684  HB1 TYR E  10      61.580  90.020  80.090  1.00  0.00           H
ATOM   2685  HB2 TYR E  10      60.290  89.550  78.920  1.00  0.00           H
ATOM   2686  CG  TYR E  10      60.060  88.740  80.870  1.00  0.00           C
ATOM   2687  CD1 TYR E  10      60.850  88.330  81.960  1.00  0.00           C
ATOM   2688  HD1 TYR E  10      61.780  88.840  82.170  1.00  0.00           H
ATOM   2689  CE1 TYR E  10      60.430  87.290  82.810  1.00  0.00           C
ATOM   2690  HE1 TYR E  10      61.010  87.020  83.670  1.00  0.00           H
ATOM   2691  CZ  TYR E  10      59.200  86.650  82.580  1.00  0.00           C
ATOM   2692  OH  TYR E  10      58.690  85.720  83.500  1.00  0.00           O
ATOM   2693  HH  TYR E  10      57.730  85.880  83.550  1.00  0.00           H
ATOM   2694  CD2 TYR E  10      58.880  88.020  80.600  1.00  0.00           C
ATOM   2695  HD2 TYR E  10      58.300  88.290  79.740  1.00  0.00           H
ATOM   2696  CE2 TYR E  10      58.440  87.000  81.460  1.00  0.00           C
ATOM   2697  HE2 TYR E  10      57.510  86.500  81.270  1.00  0.00           H
ATOM   2698  C   TYR E  10      60.270  92.270  79.300  1.00  0.00           C
ATOM   2699  O   TYR E  10      60.000  92.190  78.100  1.00  0.00           O
ATOM   2700  N   GLU E  11      61.040  93.270  79.780  1.00  0.00           N
ATOM   2701  HN  GLU E  11      61.190  93.390  80.760  1.00  0.00           H
ATOM   2702  CA  GLU E  11      61.750  94.190  78.900  1.00  0.00           C
ATOM   2703  HA  GLU E  11      61.820  93.740  77.930  1.00  0.00           H
ATOM   2704  CB  GLU E  11      61.080  95.590  78.730  1.00  0.00           C
ATOM   2705  HB1 GLU E  11      61.830  96.400  78.580  1.00  0.00           H
ATOM   2706  HB2 GLU E  11      60.540  95.830  79.670  1.00  0.00           H
ATOM   2707  CG  GLU E  11      60.110  95.680  77.530  1.00  0.00           C
ATOM   2708  HG1 GLU E  11      59.670  96.700  77.520  1.00  0.00           H
ATOM   2709  HG2 GLU E  11      59.280  94.970  77.700  1.00  0.00           H
ATOM   2710  CD  GLU E  11      60.720  95.420  76.160  1.00  0.00           C
ATOM   2711  OE1 GLU E  11      61.930  95.120  76.000  1.00  0.00           O
ATOM   2712  OE2 GLU E  11      59.920  95.480  75.180  1.00  0.00           O
ATOM   2713  C   GLU E  11      63.190  94.380  79.300  1.00  0.00           C
ATOM   2714  O   GLU E  11      63.620  94.090  80.420  1.00  0.00           O
ATOM   2715  N   VAL E  12      63.990  94.840  78.320  1.00  0.00           N
ATOM   2716  HN  VAL E  12      63.580  95.050  77.430  1.00  0.00           H
ATOM   2717  CA  VAL E  12      65.420  95.030  78.470  1.00  0.00           C
ATOM   2718  HA  VAL E  12      65.680  95.040  79.520  1.00  0.00           H
ATOM   2719  CB  VAL E  12      66.200  93.910  77.770  1.00  0.00           C
ATOM   2720  HB  VAL E  12      65.950  93.900  76.680  1.00  0.00           H
ATOM   2721  CG1 VAL E  12      67.720  94.110  77.940  1.00  0.00           C
ATOM   2722 HG11 VAL E  12      68.260  93.230  77.540  1.00  0.00           H
ATOM   2723 HG12 VAL E  12      68.070  95.010  77.390  1.00  0.00           H
ATOM   2724 HG13 VAL E  12      67.970  94.220  79.010  1.00  0.00           H
ATOM   2725  CG2 VAL E  12      65.800  92.540  78.350  1.00  0.00           C
ATOM   2726 HG21 VAL E  12      66.440  91.730  77.950  1.00  0.00           H
ATOM   2727 HG22 VAL E  12      65.890  92.550  79.460  1.00  0.00           H
ATOM   2728 HG23 VAL E  12      64.740  92.290  78.100  1.00  0.00           H
ATOM   2729  C   VAL E  12      65.800  96.390  77.900  1.00  0.00           C
ATOM   2730  O   VAL E  12      65.770  96.600  76.680  1.00  0.00           O
ATOM   2731  N   HIS E  13      66.180  97.370  78.750  1.00  0.00           N
ATOM   2732  HN  HIS E  13      66.160  97.240  79.740  1.00  0.00           H
ATOM   2733  CA  HIS E  13      66.570  98.700  78.290  1.00  0.00           C
ATOM   2734  HA  HIS E  13      67.100  98.590  77.350  1.00  0.00           H
ATOM   2735  CB  HIS E  13      65.350  99.630  78.060  1.00  0.00           C
ATOM   2736  HB1 HIS E  13      64.710  99.190  77.270  1.00  0.00           H
ATOM   2737  HB2 HIS E  13      65.670 100.640  77.720  1.00  0.00           H
ATOM   2738  ND1 HIS E  13      64.480 100.910  80.040  1.00  0.00           N
ATOM   2739  CG  HIS E  13      64.490  99.750  79.280  1.00  0.00           C
ATOM   2740  CE1 HIS E  13      63.610 100.670  81.010  1.00  0.00           C
ATOM   2741  HE1 HIS E  13      63.360 101.350  81.830  1.00  0.00           H
ATOM   2742  NE2 HIS E  13      63.060  99.440  80.890  1.00  0.00           N
ATOM   2743  HE2 HIS E  13      62.460  98.940  81.560  1.00  0.00           H
ATOM   2744  CD2 HIS E  13      63.610  98.850  79.780  1.00  0.00           C
ATOM   2745  HD2 HIS E  13      63.360  97.850  79.450  1.00  0.00           H
ATOM   2746  C   HIS E  13      67.550  99.350  79.250  1.00  0.00           C
ATOM   2747  O   HIS E  13      67.610  99.040  80.430  1.00  0.00           O
ATOM   2748  N   HIS E  14      68.410 100.240  78.730  1.00  0.00           N
ATOM   2749  HN  HIS E  14      68.310 100.540  77.770  1.00  0.00           H
ATOM   2750  CA  HIS E  14      69.370 101.000  79.510  1.00  0.00           C
ATOM   2751  HA  HIS E  14      69.850 101.650  78.790  1.00  0.00           H
ATOM   2752  CB  HIS E  14      68.750 101.960  80.550  1.00  0.00           C
ATOM   2753  HB1 HIS E  14      69.550 102.520  81.080  1.00  0.00           H
ATOM   2754  HB2 HIS E  14      68.160 101.400  81.300  1.00  0.00           H
ATOM   2755  ND1 HIS E  14      68.210 103.660  78.790  1.00  0.00           N
ATOM   2756  CG  HIS E  14      67.850 103.000  79.950  1.00  0.00           C
ATOM   2757  CE1 HIS E  14      67.240 104.540  78.580  1.00  0.00           C
ATOM   2758  HE1 HIS E  14      67.180 105.230  77.750  1.00  0.00           H
ATOM   2759  NE2 HIS E  14      66.290 104.470  79.550  1.00  0.00           N
ATOM   2760  HE2 HIS E  14      65.430 104.980  79.590  1.00  0.00           H
ATOM   2761  CD2 HIS E  14      66.680 103.480  80.430  1.00  0.00           C
ATOM   2762  HD2 HIS E  14      66.110 103.180  81.300  1.00  0.00           H
ATOM   2763  C   HIS E  14      70.520 100.190  80.070  1.00  0.00           C
ATOM   2764  O   HIS E  14      70.970 100.400  81.190  1.00  0.00           O
ATOM   2765  N   GLN E  15      71.050  99.230  79.280  1.00  0.00           N
ATOM   2766  HN  GLN E  15      70.610  99.000  78.410  1.00  0.00           H
ATOM   2767  CA  GLN E  15      72.250  98.500  79.620  1.00  0.00           C
ATOM   2768  HA  GLN E  15      72.650  98.840  80.560  1.00  0.00           H
ATOM   2769  CB  GLN E  15      72.030  96.960  79.670  1.00  0.00           C
ATOM   2770  HB1 GLN E  15      73.010  96.460  79.870  1.00  0.00           H
ATOM   2771  HB2 GLN E  15      71.700  96.590  78.670  1.00  0.00           H
ATOM   2772  CG  GLN E  15      71.060  96.510  80.770  1.00  0.00           C
ATOM   2773  HG1 GLN E  15      71.120  97.240  81.610  1.00  0.00           H
ATOM   2774  HG2 GLN E  15      71.330  95.500  81.140  1.00  0.00           H
ATOM   2775  CD  GLN E  15      69.610  96.440  80.290  1.00  0.00           C
ATOM   2776  OE1 GLN E  15      69.300  96.510  79.100  1.00  0.00           O
ATOM   2777  NE2 GLN E  15      68.700  96.270  81.270  1.00  0.00           N
ATOM   2778 HE21 GLN E  15      69.010  96.290  82.230  1.00  0.00           H
ATOM   2779 HE22 GLN E  15      67.720  96.370  81.080  1.00  0.00           H
ATOM   2780  C   GLN E  15      73.290  98.740  78.560  1.00  0.00           C
ATOM   2781  O   GLN E  15      73.040  98.470  77.390  1.00  0.00           O
ATOM   2782  N   LYS E  16      74.490  99.190  78.930  1.00  0.00           N
ATOM   2783  HN  LYS E  16      74.680  99.460  79.870  1.00  0.00           H
ATOM   2784  CA  LYS E  16      75.620  99.220  78.010  1.00  0.00           C
ATOM   2785  HA  LYS E  16      75.520  98.380  77.350  1.00  0.00           H
ATOM   2786  CB  LYS E  16      75.720 100.510  77.140  1.00  0.00           C
ATOM   2787  HB1 LYS E  16      76.750 100.610  76.710  1.00  0.00           H
ATOM   2788  HB2 LYS E  16      75.590 101.390  77.810  1.00  0.00           H
ATOM   2789  CG  LYS E  16      74.740 100.640  75.950  1.00  0.00           C
ATOM   2790  HG1 LYS E  16      74.800 101.700  75.610  1.00  0.00           H
ATOM   2791  HG2 LYS E  16      73.690 100.520  76.290  1.00  0.00           H
ATOM   2792  CD  LYS E  16      75.070  99.770  74.710  1.00  0.00           C
ATOM   2793  HD1 LYS E  16      74.650 100.300  73.820  1.00  0.00           H
ATOM   2794  HD2 LYS E  16      76.170  99.760  74.580  1.00  0.00           H
ATOM   2795  CE  LYS E  16      74.550  98.320  74.680  1.00  0.00           C
ATOM   2796  HE1 LYS E  16      74.920  97.720  75.530  1.00  0.00           H
ATOM   2797  HE2 LYS E  16      74.880  97.830  73.740  1.00  0.00           H
ATOM   2798  NZ  LYS E  16      73.070  98.310  74.710  1.00  0.00           N
ATOM   2799  HZ1 LYS E  16      72.680  97.330  74.740  1.00  0.00           H
ATOM   2800  HZ2 LYS E  16      72.760  98.770  75.600  1.00  0.00           H
ATOM   2801  HZ3 LYS E  16      72.690  98.820  73.880  1.00  0.00           H
ATOM   2802  C   LYS E  16      76.910  98.940  78.740  1.00  0.00           C
ATOM   2803  O   LYS E  16      77.020  99.050  79.970  1.00  0.00           O
ATOM   2804  N   LEU E  17      77.930  98.510  77.980  1.00  0.00           N
ATOM   2805  HN  LEU E  17      77.790  98.400  76.990  1.00  0.00           H
ATOM   2806  CA  LEU E  17      79.230  98.130  78.460  1.00  0.00           C
ATOM   2807  HA  LEU E  17      79.270  98.240  79.540  1.00  0.00           H
ATOM   2808  CB  LEU E  17      79.490  96.650  78.090  1.00  0.00           C
ATOM   2809  HB1 LEU E  17      79.460  96.500  76.990  1.00  0.00           H
ATOM   2810  HB2 LEU E  17      78.630  96.080  78.510  1.00  0.00           H
ATOM   2811  CG  LEU E  17      80.780  96.020  78.660  1.00  0.00           C
ATOM   2812  HG  LEU E  17      81.060  96.560  79.600  1.00  0.00           H
ATOM   2813  CD1 LEU E  17      80.500  94.560  79.050  1.00  0.00           C
ATOM   2814 HD11 LEU E  17      81.430  94.040  79.350  1.00  0.00           H
ATOM   2815 HD12 LEU E  17      79.770  94.510  79.890  1.00  0.00           H
ATOM   2816 HD13 LEU E  17      80.040  94.020  78.200  1.00  0.00           H
ATOM   2817  CD2 LEU E  17      81.960  96.100  77.670  1.00  0.00           C
ATOM   2818 HD21 LEU E  17      82.840  95.540  78.060  1.00  0.00           H
ATOM   2819 HD22 LEU E  17      81.670  95.640  76.700  1.00  0.00           H
ATOM   2820 HD23 LEU E  17      82.260  97.140  77.480  1.00  0.00           H
ATOM   2821  C   LEU E  17      80.270  99.040  77.850  1.00  0.00           C
ATOM   2822  O   LEU E  17      80.250  99.320  76.650  1.00  0.00           O
ATOM   2823  N   VAL E  18      81.200  99.550  78.680  1.00  0.00           N
ATOM   2824  HN  VAL E  18      81.190  99.300  79.660  1.00  0.00           H
ATOM   2825  CA  VAL E  18      82.230 100.490  78.280  1.00  0.00           C
ATOM   2826  HA  VAL E  18      82.080 100.820  77.260  1.00  0.00           H
ATOM   2827  CB  VAL E  18      82.230 101.730  79.170  1.00  0.00           C
ATOM   2828  HB  VAL E  18      82.380 101.420  80.230  1.00  0.00           H
ATOM   2829  CG1 VAL E  18      83.350 102.710  78.780  1.00  0.00           C
ATOM   2830 HG11 VAL E  18      83.270 103.640  79.380  1.00  0.00           H
ATOM   2831 HG12 VAL E  18      84.350 102.280  78.980  1.00  0.00           H
ATOM   2832 HG13 VAL E  18      83.280 102.980  77.710  1.00  0.00           H
ATOM   2833  CG2 VAL E  18      80.860 102.430  79.070  1.00  0.00           C
ATOM   2834 HG21 VAL E  18      80.850 103.350  79.680  1.00  0.00           H
ATOM   2835 HG22 VAL E  18      80.650 102.710  78.010  1.00  0.00           H
ATOM   2836 HG23 VAL E  18      80.040 101.780  79.430  1.00  0.00           H
ATOM   2837  C   VAL E  18      83.580  99.790  78.370  1.00  0.00           C
ATOM   2838  O   VAL E  18      84.060  99.500  79.460  1.00  0.00           O
ATOM   2839  N   PHE E  19      84.220  99.450  77.230  1.00  0.00           N
ATOM   2840  HN  PHE E  19      83.790  99.610  76.340  1.00  0.00           H
ATOM   2841  CA  PHE E  19      85.550  98.850  77.240  1.00  0.00           C
ATOM   2842  HA  PHE E  19      85.500  97.970  77.880  1.00  0.00           H
ATOM   2843  CB  PHE E  19      86.000  98.400  75.820  1.00  0.00           C
ATOM   2844  HB1 PHE E  19      87.100  98.200  75.800  1.00  0.00           H
ATOM   2845  HB2 PHE E  19      85.790  99.200  75.080  1.00  0.00           H
ATOM   2846  CG  PHE E  19      85.310  97.130  75.410  1.00  0.00           C
ATOM   2847  CD1 PHE E  19      84.180  97.150  74.580  1.00  0.00           C
ATOM   2848  HD1 PHE E  19      83.770  98.090  74.250  1.00  0.00           H
ATOM   2849  CE1 PHE E  19      83.580  95.960  74.160  1.00  0.00           C
ATOM   2850  HE1 PHE E  19      82.700  95.980  73.530  1.00  0.00           H
ATOM   2851  CZ  PHE E  19      84.120  94.730  74.560  1.00  0.00           C
ATOM   2852  HZ  PHE E  19      83.650  93.810  74.240  1.00  0.00           H
ATOM   2853  CD2 PHE E  19      85.840  95.890  75.800  1.00  0.00           C
ATOM   2854  HD2 PHE E  19      86.730  95.860  76.430  1.00  0.00           H
ATOM   2855  CE2 PHE E  19      85.250  94.690  75.380  1.00  0.00           C
ATOM   2856  HE2 PHE E  19      85.670  93.740  75.690  1.00  0.00           H
ATOM   2857  C   PHE E  19      86.640  99.710  77.850  1.00  0.00           C
ATOM   2858  O   PHE E  19      87.420  99.270  78.690  1.00  0.00           O
ATOM   2859  N   PHE E  20      86.680 101.000  77.470  1.00  0.00           N
ATOM   2860  HN  PHE E  20      86.030 101.350  76.800  1.00  0.00           H
ATOM   2861  CA  PHE E  20      87.630 101.970  77.940  1.00  0.00           C
ATOM   2862  HA  PHE E  20      87.950 101.730  78.940  1.00  0.00           H
ATOM   2863  CB  PHE E  20      88.820 102.180  76.980  1.00  0.00           C
ATOM   2864  HB1 PHE E  20      89.500 102.980  77.330  1.00  0.00           H
ATOM   2865  HB2 PHE E  20      88.450 102.460  75.970  1.00  0.00           H
ATOM   2866  CG  PHE E  20      89.630 100.910  76.840  1.00  0.00           C
ATOM   2867  CD1 PHE E  20      89.440 100.050  75.750  1.00  0.00           C
ATOM   2868  HD1 PHE E  20      88.700 100.300  75.000  1.00  0.00           H
ATOM   2869  CE1 PHE E  20      90.190  98.870  75.640  1.00  0.00           C
ATOM   2870  HE1 PHE E  20      90.050  98.220  74.790  1.00  0.00           H
ATOM   2871  CZ  PHE E  20      91.140  98.550  76.620  1.00  0.00           C
ATOM   2872  HZ  PHE E  20      91.730  97.650  76.530  1.00  0.00           H
ATOM   2873  CD2 PHE E  20      90.610 100.600  77.800  1.00  0.00           C
ATOM   2874  HD2 PHE E  20      90.780 101.270  78.630  1.00  0.00           H
ATOM   2875  CE2 PHE E  20      91.360  99.420  77.690  1.00  0.00           C
ATOM   2876  HE2 PHE E  20      92.100  99.200  78.430  1.00  0.00           H
ATOM   2877  C   PHE E  20      86.850 103.260  78.000  1.00  0.00           C
ATOM   2878  O   PHE E  20      86.000 103.510  77.140  1.00  0.00           O
ATOM   2879  N   ALA E  21      87.070 104.110  79.020  1.00  0.00           N
ATOM   2880  HN  ALA E  21      87.670 103.870  79.780  1.00  0.00           H
ATOM   2881  CA  ALA E  21      86.390 105.390  79.090  1.00  0.00           C
ATOM   2882  HA  ALA E  21      85.330 105.200  79.070  1.00  0.00           H
ATOM   2883  CB  ALA E  21      86.740 106.090  80.420  1.00  0.00           C
ATOM   2884  HB1 ALA E  21      86.430 105.450  81.260  1.00  0.00           H
ATOM   2885  HB2 ALA E  21      87.840 106.270  80.490  1.00  0.00           H
ATOM   2886  HB3 ALA E  21      86.220 107.070  80.510  1.00  0.00           H
ATOM   2887  C   ALA E  21      86.690 106.310  77.920  1.00  0.00           C
ATOM   2888  O   ALA E  21      85.760 106.820  77.300  1.00  0.00           O
ATOM   2889  N   GLU E  22      87.980 106.460  77.560  1.00  0.00           N
ATOM   2890  HN  GLU E  22      88.690 105.930  78.010  1.00  0.00           H
ATOM   2891  CA  GLU E  22      88.460 107.320  76.490  1.00  0.00           C
ATOM   2892  HA  GLU E  22      87.820 107.210  75.630  1.00  0.00           H
ATOM   2893  CB  GLU E  22      88.550 108.820  76.900  1.00  0.00           C
ATOM   2894  HB1 GLU E  22      89.270 109.360  76.240  1.00  0.00           H
ATOM   2895  HB2 GLU E  22      88.980 108.850  77.930  1.00  0.00           H
ATOM   2896  CG  GLU E  22      87.220 109.600  76.870  1.00  0.00           C
ATOM   2897  HG1 GLU E  22      87.380 110.570  77.400  1.00  0.00           H
ATOM   2898  HG2 GLU E  22      86.410 109.080  77.410  1.00  0.00           H
ATOM   2899  CD  GLU E  22      86.760 109.920  75.460  1.00  0.00           C
ATOM   2900  OE1 GLU E  22      86.780 111.130  75.110  1.00  0.00           O
ATOM   2901  OE2 GLU E  22      86.370 109.010  74.670  1.00  0.00           O
ATOM   2902  C   GLU E  22      89.830 106.870  76.020  1.00  0.00           C
ATOM   2903  O   GLU E  22      90.580 106.240  76.780  1.00  0.00           O
ATOM   2904  N   ASP E  23      90.180 107.250  74.770  1.00  0.00           N
ATOM   2905  HN  ASP E  23      89.500 107.650  74.170  1.00  0.00           H
ATOM   2906  CA  ASP E  23      91.480 107.070  74.150  1.00  0.00           C
ATOM   2907  HA  ASP E  23      91.640 106.000  74.080  1.00  0.00           H
ATOM   2908  CB  ASP E  23      91.440 107.670  72.710  1.00  0.00           C
ATOM   2909  HB1 ASP E  23      91.230 108.760  72.760  1.00  0.00           H
ATOM   2910  HB2 ASP E  23      90.610 107.190  72.160  1.00  0.00           H
ATOM   2911  CG  ASP E  23      92.710 107.440  71.920  1.00  0.00           C
ATOM   2912  OD1 ASP E  23      93.200 108.400  71.280  1.00  0.00           O
ATOM   2913  OD2 ASP E  23      93.190 106.280  71.860  1.00  0.00           O
ATOM   2914  C   ASP E  23      92.620 107.660  74.990  1.00  0.00           C
ATOM   2915  O   ASP E  23      92.550 108.780  75.490  1.00  0.00           O
ATOM   2916  N   VAL E  24      93.690 106.870  75.180  1.00  0.00           N
ATOM   2917  HN  VAL E  24      93.740 106.010  74.680  1.00  0.00           H
ATOM   2918  CA  VAL E  24      94.750 107.140  76.130  1.00  0.00           C
ATOM   2919  HA  VAL E  24      94.270 107.320  77.080  1.00  0.00           H
ATOM   2920  CB  VAL E  24      95.630 105.890  76.300  1.00  0.00           C
ATOM   2921  HB  VAL E  24      95.920 105.530  75.290  1.00  0.00           H
ATOM   2922  CG1 VAL E  24      96.910 106.180  77.110  1.00  0.00           C
ATOM   2923 HG11 VAL E  24      97.410 105.230  77.390  1.00  0.00           H
ATOM   2924 HG12 VAL E  24      97.620 106.800  76.530  1.00  0.00           H
ATOM   2925 HG13 VAL E  24      96.660 106.730  78.050  1.00  0.00           H
ATOM   2926  CG2 VAL E  24      94.790 104.800  76.990  1.00  0.00           C
ATOM   2927 HG21 VAL E  24      95.400 103.880  77.140  1.00  0.00           H
ATOM   2928 HG22 VAL E  24      94.450 105.140  77.990  1.00  0.00           H
ATOM   2929 HG23 VAL E  24      93.900 104.520  76.390  1.00  0.00           H
ATOM   2930  C   VAL E  24      95.580 108.390  75.850  1.00  0.00           C
ATOM   2931  O   VAL E  24      96.060 108.630  74.740  1.00  0.00           O
ATOM   2932  N   GLY E  25      95.830 109.210  76.890  1.00  0.00           N
ATOM   2933  HN  GLY E  25      95.290 109.090  77.750  1.00  0.00           H
ATOM   2934  CA  GLY E  25      96.820 110.280  76.880  1.00  0.00           C
ATOM   2935  HA1 GLY E  25      96.690 110.870  75.980  1.00  0.00           H
ATOM   2936  HA2 GLY E  25      96.670 110.850  77.780  1.00  0.00           H
ATOM   2937  C   GLY E  25      98.240 109.780  76.920  1.00  0.00           C
ATOM   2938  O   GLY E  25      98.830 109.610  77.980  1.00  0.00           O
ATOM   2939  N   SER E  26      98.840 109.530  75.740  1.00  0.00           N
ATOM   2940  HN  SER E  26      98.290 109.600  74.910  1.00  0.00           H
ATOM   2941  CA  SER E  26     100.240 109.150  75.570  1.00  0.00           C
ATOM   2942  HA  SER E  26     100.460 109.360  74.540  1.00  0.00           H
ATOM   2943  CB  SER E  26     101.310 109.950  76.380  1.00  0.00           C
ATOM   2944  HB1 SER E  26     102.320 109.550  76.150  1.00  0.00           H
ATOM   2945  HB2 SER E  26     101.150 109.840  77.470  1.00  0.00           H
ATOM   2946  OG  SER E  26     101.310 111.340  76.050  1.00  0.00           O
ATOM   2947  HG1 SER E  26     100.450 111.670  76.340  1.00  0.00           H
ATOM   2948  C   SER E  26     100.490 107.670  75.720  1.00  0.00           C
ATOM   2949  O   SER E  26     101.270 107.210  76.560  1.00  0.00           O
ATOM   2950  N   ASN E  27      99.840 106.840  74.870  1.00  0.00           N
ATOM   2951  HN  ASN E  27      99.230 107.210  74.160  1.00  0.00           H
ATOM   2952  CA  ASN E  27     100.100 105.420  74.790  1.00  0.00           C
ATOM   2953  HA  ASN E  27     100.320 105.060  75.790  1.00  0.00           H
ATOM   2954  CB  ASN E  27      98.860 104.650  74.260  1.00  0.00           C
ATOM   2955  HB1 ASN E  27      98.540 105.070  73.290  1.00  0.00           H
ATOM   2956  HB2 ASN E  27      98.020 104.760  74.980  1.00  0.00           H
ATOM   2957  CG  ASN E  27      99.160 103.160  74.110  1.00  0.00           C
ATOM   2958  OD1 ASN E  27      99.810 102.570  74.980  1.00  0.00           O
ATOM   2959  ND2 ASN E  27      98.790 102.560  72.960  1.00  0.00           N
ATOM   2960 HD21 ASN E  27      98.260 103.070  72.290  1.00  0.00           H
ATOM   2961 HD22 ASN E  27      99.070 101.620  72.820  1.00  0.00           H
ATOM   2962  C   ASN E  27     101.320 105.150  73.930  1.00  0.00           C
ATOM   2963  O   ASN E  27     101.400 105.530  72.760  1.00  0.00           O
ATOM   2964  N   LYS E  28     102.310 104.460  74.500  1.00  0.00           N
ATOM   2965  HN  LYS E  28     102.280 104.270  75.490  1.00  0.00           H
ATOM   2966  CA  LYS E  28     103.510 104.020  73.830  1.00  0.00           C
ATOM   2967  HA  LYS E  28     103.410 104.200  72.770  1.00  0.00           H
ATOM   2968  CB  LYS E  28     104.730 104.790  74.390  1.00  0.00           C
ATOM   2969  HB1 LYS E  28     105.660 104.370  73.950  1.00  0.00           H
ATOM   2970  HB2 LYS E  28     104.770 104.630  75.490  1.00  0.00           H
ATOM   2971  CG  LYS E  28     104.680 106.310  74.110  1.00  0.00           C
ATOM   2972  HG1 LYS E  28     105.490 106.830  74.660  1.00  0.00           H
ATOM   2973  HG2 LYS E  28     103.720 106.710  74.510  1.00  0.00           H
ATOM   2974  CD  LYS E  28     104.780 106.660  72.610  1.00  0.00           C
ATOM   2975  HD1 LYS E  28     105.850 106.660  72.310  1.00  0.00           H
ATOM   2976  HD2 LYS E  28     104.280 105.860  72.020  1.00  0.00           H
ATOM   2977  CE  LYS E  28     104.120 107.990  72.210  1.00  0.00           C
ATOM   2978  HE1 LYS E  28     104.620 108.840  72.710  1.00  0.00           H
ATOM   2979  HE2 LYS E  28     103.040 107.980  72.460  1.00  0.00           H
ATOM   2980  NZ  LYS E  28     104.250 108.160  70.750  1.00  0.00           N
ATOM   2981  HZ1 LYS E  28     103.710 109.000  70.400  1.00  0.00           H
ATOM   2982  HZ2 LYS E  28     105.250 108.250  70.470  1.00  0.00           H
ATOM   2983  HZ3 LYS E  28     103.840 107.330  70.260  1.00  0.00           H
ATOM   2984  C   LYS E  28     103.670 102.500  73.920  1.00  0.00           C
ATOM   2985  O   LYS E  28     104.750 101.960  73.710  1.00  0.00           O
ATOM   2986  N   GLY E  29     102.580 101.780  74.250  1.00  0.00           N
ATOM   2987  HN  GLY E  29     101.720 102.270  74.470  1.00  0.00           H
ATOM   2988  CA  GLY E  29     102.470 100.330  74.230  1.00  0.00           C
ATOM   2989  HA1 GLY E  29     103.360  99.890  73.800  1.00  0.00           H
ATOM   2990  HA2 GLY E  29     102.270 100.000  75.240  1.00  0.00           H
ATOM   2991  C   GLY E  29     101.330  99.890  73.360  1.00  0.00           C
ATOM   2992  O   GLY E  29     101.080 100.460  72.290  1.00  0.00           O
ATOM   2993  N   ALA E  30     100.600  98.840  73.770  1.00  0.00           N
ATOM   2994  HN  ALA E  30     100.870  98.310  74.570  1.00  0.00           H
ATOM   2995  CA  ALA E  30      99.390  98.390  73.100  1.00  0.00           C
ATOM   2996  HA  ALA E  30      99.150  99.060  72.280  1.00  0.00           H
ATOM   2997  CB  ALA E  30      99.570  96.970  72.540  1.00  0.00           C
ATOM   2998  HB1 ALA E  30     100.440  96.940  71.850  1.00  0.00           H
ATOM   2999  HB2 ALA E  30      99.750  96.250  73.360  1.00  0.00           H
ATOM   3000  HB3 ALA E  30      98.670  96.640  71.980  1.00  0.00           H
ATOM   3001  C   ALA E  30      98.190  98.430  74.050  1.00  0.00           C
ATOM   3002  O   ALA E  30      98.310  98.230  75.260  1.00  0.00           O
ATOM   3003  N   ILE E  31      97.000  98.710  73.480  1.00  0.00           N
ATOM   3004  HN  ILE E  31      96.920  98.880  72.510  1.00  0.00           H
ATOM   3005  CA  ILE E  31      95.730  98.710  74.190  1.00  0.00           C
ATOM   3006  HA  ILE E  31      95.890  98.460  75.230  1.00  0.00           H
ATOM   3007  CB  ILE E  31      94.970 100.040  74.090  1.00  0.00           C
ATOM   3008  HB  ILE E  31      94.640 100.200  73.040  1.00  0.00           H
ATOM   3009  CG2 ILE E  31      93.710  99.980  74.980  1.00  0.00           C
ATOM   3010 HG21 ILE E  31      93.220 100.970  75.000  1.00  0.00           H
ATOM   3011 HG22 ILE E  31      92.970  99.250  74.580  1.00  0.00           H
ATOM   3012 HG23 ILE E  31      93.970  99.690  76.020  1.00  0.00           H
ATOM   3013  CG1 ILE E  31      95.850 101.260  74.460  1.00  0.00           C
ATOM   3014 HG11 ILE E  31      95.230 102.180  74.310  1.00  0.00           H
ATOM   3015 HG12 ILE E  31      96.680 101.320  73.730  1.00  0.00           H
ATOM   3016  CD  ILE E  31      96.410 101.270  75.880  1.00  0.00           C
ATOM   3017  HD1 ILE E  31      97.070 102.150  76.030  1.00  0.00           H
ATOM   3018  HD2 ILE E  31      95.580 101.340  76.620  1.00  0.00           H
ATOM   3019  HD3 ILE E  31      97.000 100.360  76.090  1.00  0.00           H
ATOM   3020  C   ILE E  31      94.900  97.600  73.550  1.00  0.00           C
ATOM   3021  O   ILE E  31      94.780  97.520  72.330  1.00  0.00           O
ATOM   3022  N   ILE E  32      94.360  96.670  74.360  1.00  0.00           N
ATOM   3023  HN  ILE E  32      94.470  96.740  75.350  1.00  0.00           H
ATOM   3024  CA  ILE E  32      93.670  95.510  73.820  1.00  0.00           C
ATOM   3025  HA  ILE E  32      93.450  95.670  72.770  1.00  0.00           H
ATOM   3026  CB  ILE E  32      94.480  94.220  73.920  1.00  0.00           C
ATOM   3027  HB  ILE E  32      94.450  93.830  74.960  1.00  0.00           H
ATOM   3028  CG2 ILE E  32      93.850  93.170  72.980  1.00  0.00           C
ATOM   3029 HG21 ILE E  32      94.380  92.200  73.080  1.00  0.00           H
ATOM   3030 HG22 ILE E  32      92.780  93.000  73.220  1.00  0.00           H
ATOM   3031 HG23 ILE E  32      93.940  93.500  71.920  1.00  0.00           H
ATOM   3032  CG1 ILE E  32      95.980  94.460  73.580  1.00  0.00           C
ATOM   3033 HG11 ILE E  32      96.410  95.180  74.310  1.00  0.00           H
ATOM   3034 HG12 ILE E  32      96.060  94.910  72.570  1.00  0.00           H
ATOM   3035  CD  ILE E  32      96.840  93.190  73.640  1.00  0.00           C
ATOM   3036  HD1 ILE E  32      97.920  93.450  73.540  1.00  0.00           H
ATOM   3037  HD2 ILE E  32      96.700  92.670  74.620  1.00  0.00           H
ATOM   3038  HD3 ILE E  32      96.570  92.480  72.830  1.00  0.00           H
ATOM   3039  C   ILE E  32      92.320  95.360  74.510  1.00  0.00           C
ATOM   3040  O   ILE E  32      92.230  95.280  75.730  1.00  0.00           O
ATOM   3041  N   GLY E  33      91.210  95.360  73.750  1.00  0.00           N
ATOM   3042  HN  GLY E  33      91.290  95.340  72.750  1.00  0.00           H
ATOM   3043  CA  GLY E  33      89.880  95.380  74.350  1.00  0.00           C
ATOM   3044  HA1 GLY E  33      89.890  95.880  75.300  1.00  0.00           H
ATOM   3045  HA2 GLY E  33      89.250  95.880  73.630  1.00  0.00           H
ATOM   3046  C   GLY E  33      89.270  94.040  74.550  1.00  0.00           C
ATOM   3047  O   GLY E  33      88.660  93.780  75.580  1.00  0.00           O
ATOM   3048  N   LEU E  34      89.400  93.150  73.560  1.00  0.00           N
ATOM   3049  HN  LEU E  34      89.920  93.370  72.740  1.00  0.00           H
ATOM   3050  CA  LEU E  34      88.790  91.840  73.600  1.00  0.00           C
ATOM   3051  HA  LEU E  34      88.730  91.490  74.630  1.00  0.00           H
ATOM   3052  CB  LEU E  34      87.360  91.910  73.000  1.00  0.00           C
ATOM   3053  HB1 LEU E  34      87.410  92.190  71.930  1.00  0.00           H
ATOM   3054  HB2 LEU E  34      86.850  92.740  73.540  1.00  0.00           H
ATOM   3055  CG  LEU E  34      86.480  90.660  73.150  1.00  0.00           C
ATOM   3056  HG  LEU E  34      86.760  90.120  74.090  1.00  0.00           H
ATOM   3057  CD1 LEU E  34      85.000  91.070  73.260  1.00  0.00           C
ATOM   3058 HD11 LEU E  34      84.350  90.180  73.380  1.00  0.00           H
ATOM   3059 HD12 LEU E  34      84.850  91.740  74.140  1.00  0.00           H
ATOM   3060 HD13 LEU E  34      84.680  91.610  72.350  1.00  0.00           H
ATOM   3061  CD2 LEU E  34      86.630  89.690  71.970  1.00  0.00           C
ATOM   3062 HD21 LEU E  34      86.000  88.790  72.140  1.00  0.00           H
ATOM   3063 HD22 LEU E  34      86.300  90.180  71.030  1.00  0.00           H
ATOM   3064 HD23 LEU E  34      87.680  89.360  71.850  1.00  0.00           H
ATOM   3065  C   LEU E  34      89.690  90.880  72.850  1.00  0.00           C
ATOM   3066  O   LEU E  34      89.850  90.970  71.630  1.00  0.00           O
ATOM   3067  N   MET E  35      90.350  89.960  73.560  1.00  0.00           N
ATOM   3068  HN  MET E  35      90.240  89.910  74.550  1.00  0.00           H
ATOM   3069  CA  MET E  35      91.380  89.130  72.970  1.00  0.00           C
ATOM   3070  HA  MET E  35      91.400  89.240  71.890  1.00  0.00           H
ATOM   3071  CB  MET E  35      92.740  89.560  73.560  1.00  0.00           C
ATOM   3072  HB1 MET E  35      92.740  89.370  74.650  1.00  0.00           H
ATOM   3073  HB2 MET E  35      92.820  90.660  73.420  1.00  0.00           H
ATOM   3074  CG  MET E  35      93.960  88.890  72.900  1.00  0.00           C
ATOM   3075  HG1 MET E  35      93.910  89.080  71.800  1.00  0.00           H
ATOM   3076  HG2 MET E  35      93.900  87.790  73.040  1.00  0.00           H
ATOM   3077  SD  MET E  35      95.550  89.500  73.530  1.00  0.00           S
ATOM   3078  CE  MET E  35      95.400  88.690  75.150  1.00  0.00           C
ATOM   3079  HE1 MET E  35      96.340  88.740  75.720  1.00  0.00           H
ATOM   3080  HE2 MET E  35      94.610  89.170  75.770  1.00  0.00           H
ATOM   3081  HE3 MET E  35      95.130  87.610  75.040  1.00  0.00           H
ATOM   3082  C   MET E  35      91.120  87.670  73.270  1.00  0.00           C
ATOM   3083  O   MET E  35      91.140  87.260  74.420  1.00  0.00           O
ATOM   3084  N   VAL E  36      90.870  86.860  72.220  1.00  0.00           N
ATOM   3085  HN  VAL E  36      90.830  87.230  71.290  1.00  0.00           H
ATOM   3086  CA  VAL E  36      90.520  85.460  72.340  1.00  0.00           C
ATOM   3087  HA  VAL E  36      90.410  85.190  73.390  1.00  0.00           H
ATOM   3088  CB  VAL E  36      89.180  85.180  71.640  1.00  0.00           C
ATOM   3089  HB  VAL E  36      89.290  85.310  70.550  1.00  0.00           H
ATOM   3090  CG1 VAL E  36      88.680  83.760  71.970  1.00  0.00           C
ATOM   3091 HG11 VAL E  36      87.680  83.590  71.490  1.00  0.00           H
ATOM   3092 HG12 VAL E  36      89.370  82.980  71.590  1.00  0.00           H
ATOM   3093 HG13 VAL E  36      88.560  83.640  73.060  1.00  0.00           H
ATOM   3094  CG2 VAL E  36      88.130  86.200  72.120  1.00  0.00           C
ATOM   3095 HG21 VAL E  36      87.130  85.930  71.730  1.00  0.00           H
ATOM   3096 HG22 VAL E  36      88.090  86.220  73.230  1.00  0.00           H
ATOM   3097 HG23 VAL E  36      88.370  87.220  71.760  1.00  0.00           H
ATOM   3098  C   VAL E  36      91.660  84.620  71.760  1.00  0.00           C
ATOM   3099  O   VAL E  36      91.520  83.920  70.760  1.00  0.00           O
ATOM   3100  N   GLY E  37      92.860  84.690  72.380  1.00  0.00           N
ATOM   3101  HN  GLY E  37      92.920  85.190  73.240  1.00  0.00           H
ATOM   3102  CA  GLY E  37      94.070  84.050  71.870  1.00  0.00           C
ATOM   3103  HA1 GLY E  37      94.480  83.470  72.680  1.00  0.00           H
ATOM   3104  HA2 GLY E  37      93.850  83.450  71.000  1.00  0.00           H
ATOM   3105  C   GLY E  37      95.140  85.050  71.480  1.00  0.00           C
ATOM   3106  O   GLY E  37      95.470  85.960  72.240  1.00  0.00           O
ATOM   3107  N   GLY E  38      95.750  84.880  70.290  1.00  0.00           N
ATOM   3108  HN  GLY E  38      95.400  84.210  69.630  1.00  0.00           H
ATOM   3109  CA  GLY E  38      96.920  85.630  69.840  1.00  0.00           C
ATOM   3110  HA1 GLY E  38      97.140  85.270  68.840  1.00  0.00           H
ATOM   3111  HA2 GLY E  38      96.660  86.680  69.850  1.00  0.00           H
ATOM   3112  C   GLY E  38      98.190  85.470  70.650  1.00  0.00           C
ATOM   3113  O   GLY E  38      98.290  84.650  71.560  1.00  0.00           O
ATOM   3114  N   VAL E  39      99.220  86.260  70.280  1.00  0.00           N
ATOM   3115  HN  VAL E  39      99.120  86.830  69.460  1.00  0.00           H
ATOM   3116  CA  VAL E  39     100.460  86.430  71.030  1.00  0.00           C
ATOM   3117  HA  VAL E  39     100.270  86.220  72.080  1.00  0.00           H
ATOM   3118  CB  VAL E  39     101.620  85.570  70.520  1.00  0.00           C
ATOM   3119  HB  VAL E  39     101.810  85.800  69.440  1.00  0.00           H
ATOM   3120  CG1 VAL E  39     102.910  85.850  71.310  1.00  0.00           C
ATOM   3121 HG11 VAL E  39     103.700  85.130  71.010  1.00  0.00           H
ATOM   3122 HG12 VAL E  39     103.310  86.870  71.130  1.00  0.00           H
ATOM   3123 HG13 VAL E  39     102.750  85.740  72.400  1.00  0.00           H
ATOM   3124  CG2 VAL E  39     101.270  84.070  70.610  1.00  0.00           C
ATOM   3125 HG21 VAL E  39     102.150  83.450  70.340  1.00  0.00           H
ATOM   3126 HG22 VAL E  39     100.950  83.800  71.640  1.00  0.00           H
ATOM   3127 HG23 VAL E  39     100.440  83.810  69.910  1.00  0.00           H
ATOM   3128  C   VAL E  39     100.860  87.890  70.910  1.00  0.00           C
ATOM   3129  O   VAL E  39     100.880  88.440  69.810  1.00  0.00           O
ATOM   3130  N   VAL E  40     101.190  88.580  72.020  1.00  0.00           N
ATOM   3131  HN  VAL E  40     101.130  88.140  72.920  1.00  0.00           H
ATOM   3132  CA  VAL E  40     101.610  89.980  72.000  1.00  0.00           C
ATOM   3133  HA  VAL E  40     101.810  90.290  70.990  1.00  0.00           H
ATOM   3134  CB  VAL E  40     100.540  90.920  72.580  1.00  0.00           C
ATOM   3135  HB  VAL E  40     100.280  90.590  73.610  1.00  0.00           H
ATOM   3136  CG1 VAL E  40     101.030  92.380  72.630  1.00  0.00           C
ATOM   3137 HG11 VAL E  40     100.210  93.040  72.970  1.00  0.00           H
ATOM   3138 HG12 VAL E  40     101.860  92.510  73.350  1.00  0.00           H
ATOM   3139 HG13 VAL E  40     101.370  92.720  71.620  1.00  0.00           H
ATOM   3140  CG2 VAL E  40      99.270  90.820  71.710  1.00  0.00           C
ATOM   3141 HG21 VAL E  40      98.490  91.520  72.090  1.00  0.00           H
ATOM   3142 HG22 VAL E  40      99.490  91.080  70.650  1.00  0.00           H
ATOM   3143 HG23 VAL E  40      98.840  89.800  71.740  1.00  0.00           H
ATOM   3144  C   VAL E  40     102.920  90.160  72.770  1.00  0.00           C
ATOM   3145  O   VAL E  40     103.040  89.780  73.930  1.00  0.00           O
ATOM   3146  N   ILE E  41     103.930  90.790  72.130  1.00  0.00           N
ATOM   3147  HN  ILE E  41     103.850  91.080  71.190  1.00  0.00           H
ATOM   3148  CA  ILE E  41     105.160  91.210  72.800  1.00  0.00           C
ATOM   3149  HA  ILE E  41     105.160  90.880  73.830  1.00  0.00           H
ATOM   3150  CB  ILE E  41     106.450  90.710  72.120  1.00  0.00           C
ATOM   3151  HB  ILE E  41     106.600  91.250  71.160  1.00  0.00           H
ATOM   3152  CG2 ILE E  41     107.660  91.010  73.050  1.00  0.00           C
ATOM   3153 HG21 ILE E  41     108.610  90.740  72.550  1.00  0.00           H
ATOM   3154 HG22 ILE E  41     107.720  92.080  73.320  1.00  0.00           H
ATOM   3155 HG23 ILE E  41     107.580  90.410  73.980  1.00  0.00           H
ATOM   3156  CG1 ILE E  41     106.380  89.210  71.760  1.00  0.00           C
ATOM   3157 HG11 ILE E  41     105.520  89.030  71.070  1.00  0.00           H
ATOM   3158 HG12 ILE E  41     106.180  88.620  72.690  1.00  0.00           H
ATOM   3159  CD  ILE E  41     107.650  88.690  71.080  1.00  0.00           C
ATOM   3160  HD1 ILE E  41     107.520  87.640  70.730  1.00  0.00           H
ATOM   3161  HD2 ILE E  41     107.920  89.320  70.210  1.00  0.00           H
ATOM   3162  HD3 ILE E  41     108.510  88.690  71.790  1.00  0.00           H
ATOM   3163  C   ILE E  41     105.160  92.720  72.770  1.00  0.00           C
ATOM   3164  O   ILE E  41     104.890  93.340  71.740  1.00  0.00           O
ATOM   3165  N   ALA E  42     105.450  93.380  73.910  1.00  0.00           N
ATOM   3166  HN  ALA E  42     105.600  92.880  74.770  1.00  0.00           H
ATOM   3167  CA  ALA E  42     105.450  94.820  74.000  1.00  0.00           C
ATOM   3168  HA  ALA E  42     105.810  95.240  73.070  1.00  0.00           H
ATOM   3169  CB  ALA E  42     104.030  95.330  74.280  1.00  0.00           C
ATOM   3170  HB1 ALA E  42     103.340  94.990  73.480  1.00  0.00           H
ATOM   3171  HB2 ALA E  42     103.660  94.920  75.240  1.00  0.00           H
ATOM   3172  HB3 ALA E  42     104.000  96.440  74.310  1.00  0.00           H
ATOM   3173  C   ALA E  42     106.420  95.260  75.080  1.00  0.00           C
ATOM   3174  O   ALA E  42     107.060  94.450  75.740  1.00  0.00           O
ATOM   3175  N   NME E  43     106.610  96.590  75.250  1.00  0.00           N
ATOM   3176  HN  NME E  43     106.080  97.250  74.730  1.00  0.00           H
ATOM   3177  CH3 NME E  43     107.550  97.110  76.210  1.00  0.00           C
ATOM   3178 HH31 NME E  43     108.560  96.630  76.100  1.00  0.00           H
ATOM   3179 HH32 NME E  43     107.670  98.210  76.080  1.00  0.00           H
ATOM   3180 HH33 NME E  43     107.190  96.920  77.250  1.00  0.00           H
ATOM   3181  CH3 ACE F   0     136.930  94.800  89.300  1.00  0.00           C
ATOM   3182 HH31 ACE F   0     136.600  93.740  89.420  1.00  0.00           H
ATOM   3183 HH32 ACE F   0     138.030  94.800  89.100  1.00  0.00           H
ATOM   3184 HH33 ACE F   0     136.730  95.350  90.240  1.00  0.00           H
ATOM   3185  C   ACE F   0     136.210  95.430  88.170  1.00  0.00           C
ATOM   3186  O   ACE F   0     135.890  96.620  88.220  1.00  0.00           O
ATOM   3187  N   ASP F   1     135.950  94.650  87.110  1.00  0.00           N
ATOM   3188  HN  ASP F   1     136.340  93.720  87.080  1.00  0.00           H
ATOM   3189  CA  ASP F   1     135.110  95.010  85.980  1.00  0.00           C
ATOM   3190  HA  ASP F   1     135.430  96.000  85.680  1.00  0.00           H
ATOM   3191  CB  ASP F   1     135.400  94.040  84.780  1.00  0.00           C
ATOM   3192  HB1 ASP F   1     134.930  93.060  84.970  1.00  0.00           H
ATOM   3193  HB2 ASP F   1     136.500  93.890  84.720  1.00  0.00           H
ATOM   3194  CG  ASP F   1     134.970  94.520  83.390  1.00  0.00           C
ATOM   3195  OD1 ASP F   1     134.390  95.640  83.260  1.00  0.00           O
ATOM   3196  OD2 ASP F   1     135.180  93.770  82.410  1.00  0.00           O
ATOM   3197  C   ASP F   1     133.620  95.140  86.360  1.00  0.00           C
ATOM   3198  O   ASP F   1     133.170  94.960  87.490  1.00  0.00           O
ATOM   3199  N   ALA F   2     132.810  95.510  85.360  1.00  0.00           N
ATOM   3200  HN  ALA F   2     133.270  95.650  84.470  1.00  0.00           H
ATOM   3201  CA  ALA F   2     131.390  95.690  85.390  1.00  0.00           C
ATOM   3202  HA  ALA F   2     131.030  95.590  86.410  1.00  0.00           H
ATOM   3203  CB  ALA F   2     131.070  97.100  84.840  1.00  0.00           C
ATOM   3204  HB1 ALA F   2     131.600  97.860  85.440  1.00  0.00           H
ATOM   3205  HB2 ALA F   2     131.420  97.210  83.790  1.00  0.00           H
ATOM   3206  HB3 ALA F   2     129.980  97.310  84.880  1.00  0.00           H
ATOM   3207  C   ALA F   2     130.730  94.620  84.540  1.00  0.00           C
ATOM   3208  O   ALA F   2     130.230  94.900  83.450  1.00  0.00           O
ATOM   3209  N   GLU F   3     130.770  93.350  84.980  1.00  0.00           N
ATOM   3210  HN  GLU F   3     131.230  93.110  85.830  1.00  0.00           H
ATOM   3211  CA  GLU F   3     130.100  92.250  84.290  1.00  0.00           C
ATOM   3212  HA  GLU F   3     130.190  92.410  83.230  1.00  0.00           H
ATOM   3213  CB  GLU F   3     130.760  90.890  84.640  1.00  0.00           C
ATOM   3214  HB1 GLU F   3     130.240  90.390  85.500  1.00  0.00           H
ATOM   3215  HB2 GLU F   3     131.810  91.080  84.980  1.00  0.00           H
ATOM   3216  CG  GLU F   3     130.860  89.900  83.450  1.00  0.00           C
ATOM   3217  HG1 GLU F   3     131.350  88.960  83.770  1.00  0.00           H
ATOM   3218  HG2 GLU F   3     131.470  90.350  82.640  1.00  0.00           H
ATOM   3219  CD  GLU F   3     129.490  89.560  82.900  1.00  0.00           C
ATOM   3220  OE1 GLU F   3     129.100  90.160  81.860  1.00  0.00           O
ATOM   3221  OE2 GLU F   3     128.750  88.790  83.560  1.00  0.00           O
ATOM   3222  C   GLU F   3     128.610  92.250  84.650  1.00  0.00           C
ATOM   3223  O   GLU F   3     128.220  92.660  85.750  1.00  0.00           O
ATOM   3224  N   PHE F   4     127.760  91.810  83.710  1.00  0.00           N
ATOM   3225  HN  PHE F   4     128.160  91.350  82.900  1.00  0.00           H
ATOM   3226  CA  PHE F   4     126.320  91.800  83.800  1.00  0.00           C
ATOM   3227  HA  PHE F   4     126.050  91.520  84.810  1.00  0.00           H
ATOM   3228  CB  PHE F   4     125.690  93.190  83.450  1.00  0.00           C
ATOM   3229  HB1 PHE F   4     124.580  93.130  83.380  1.00  0.00           H
ATOM   3230  HB2 PHE F   4     126.090  93.550  82.480  1.00  0.00           H
ATOM   3231  CG  PHE F   4     125.960  94.230  84.500  1.00  0.00           C
ATOM   3232  CD1 PHE F   4     126.900  95.250  84.290  1.00  0.00           C
ATOM   3233  HD1 PHE F   4     127.470  95.270  83.370  1.00  0.00           H
ATOM   3234  CE1 PHE F   4     127.110  96.230  85.270  1.00  0.00           C
ATOM   3235  HE1 PHE F   4     127.850  96.990  85.110  1.00  0.00           H
ATOM   3236  CZ  PHE F   4     126.380  96.200  86.470  1.00  0.00           C
ATOM   3237  HZ  PHE F   4     126.550  96.950  87.230  1.00  0.00           H
ATOM   3238  CD2 PHE F   4     125.240  94.200  85.710  1.00  0.00           C
ATOM   3239  HD2 PHE F   4     124.530  93.400  85.880  1.00  0.00           H
ATOM   3240  CE2 PHE F   4     125.440  95.180  86.680  1.00  0.00           C
ATOM   3241  HE2 PHE F   4     124.890  95.150  87.610  1.00  0.00           H
ATOM   3242  C   PHE F   4     125.680  90.750  82.880  1.00  0.00           C
ATOM   3243  O   PHE F   4     124.750  91.050  82.130  1.00  0.00           O
ATOM   3244  N   ARG F   5     126.120  89.480  82.940  1.00  0.00           N
ATOM   3245  HN  ARG F   5     127.020  89.250  83.350  1.00  0.00           H
ATOM   3246  CA  ARG F   5     125.410  88.370  82.310  1.00  0.00           C
ATOM   3247  HA  ARG F   5     125.170  88.660  81.300  1.00  0.00           H
ATOM   3248  CB  ARG F   5     126.270  87.080  82.210  1.00  0.00           C
ATOM   3249  HB1 ARG F   5     125.610  86.200  82.090  1.00  0.00           H
ATOM   3250  HB2 ARG F   5     126.830  86.940  83.160  1.00  0.00           H
ATOM   3251  CG  ARG F   5     127.260  87.070  81.010  1.00  0.00           C
ATOM   3252  HG1 ARG F   5     128.230  87.500  81.360  1.00  0.00           H
ATOM   3253  HG2 ARG F   5     126.890  87.750  80.210  1.00  0.00           H
ATOM   3254  CD  ARG F   5     127.500  85.670  80.430  1.00  0.00           C
ATOM   3255  HD1 ARG F   5     127.790  84.980  81.240  1.00  0.00           H
ATOM   3256  HD2 ARG F   5     128.310  85.700  79.670  1.00  0.00           H
ATOM   3257  NE  ARG F   5     126.220  85.260  79.740  1.00  0.00           N
ATOM   3258  HE  ARG F   5     125.820  85.900  79.090  1.00  0.00           H
ATOM   3259  CZ  ARG F   5     125.400  84.320  80.190  1.00  0.00           C
ATOM   3260  NH1 ARG F   5     125.770  83.360  81.010  1.00  0.00           N
ATOM   3261 HH11 ARG F   5     126.750  83.180  81.110  1.00  0.00           H
ATOM   3262 HH12 ARG F   5     125.070  82.710  81.340  1.00  0.00           H
ATOM   3263  NH2 ARG F   5     124.140  84.310  79.800  1.00  0.00           N
ATOM   3264 HH21 ARG F   5     123.730  85.140  79.370  1.00  0.00           H
ATOM   3265 HH22 ARG F   5     123.540  83.640  80.270  1.00  0.00           H
ATOM   3266  C   ARG F   5     124.070  88.010  82.950  1.00  0.00           C
ATOM   3267  O   ARG F   5     123.910  87.000  83.620  1.00  0.00           O
ATOM   3268  N   HIS F   6     123.040  88.850  82.740  1.00  0.00           N
ATOM   3269  HN  HIS F   6     123.210  89.700  82.240  1.00  0.00           H
ATOM   3270  CA  HIS F   6     121.690  88.570  83.160  1.00  0.00           C
ATOM   3271  HA  HIS F   6     121.650  87.660  83.750  1.00  0.00           H
ATOM   3272  CB  HIS F   6     121.070  89.740  83.980  1.00  0.00           C
ATOM   3273  HB1 HIS F   6     120.000  89.520  84.190  1.00  0.00           H
ATOM   3274  HB2 HIS F   6     121.110  90.680  83.380  1.00  0.00           H
ATOM   3275  ND1 HIS F   6     121.090  90.800  86.240  1.00  0.00           N
ATOM   3276  CG  HIS F   6     121.750  90.020  85.290  1.00  0.00           C
ATOM   3277  CE1 HIS F   6     121.890  90.800  87.300  1.00  0.00           C
ATOM   3278  HE1 HIS F   6     121.690  91.300  88.250  1.00  0.00           H
ATOM   3279  NE2 HIS F   6     123.020  90.080  87.080  1.00  0.00           N
ATOM   3280  HE2 HIS F   6     123.750  89.870  87.730  1.00  0.00           H
ATOM   3281  CD2 HIS F   6     122.930  89.580  85.800  1.00  0.00           C
ATOM   3282  HD2 HIS F   6     123.700  88.950  85.380  1.00  0.00           H
ATOM   3283  C   HIS F   6     120.870  88.330  81.910  1.00  0.00           C
ATOM   3284  O   HIS F   6     120.510  89.270  81.210  1.00  0.00           O
ATOM   3285  N   ASP F   7     120.550  87.050  81.610  1.00  0.00           N
ATOM   3286  HN  ASP F   7     120.790  86.310  82.230  1.00  0.00           H
ATOM   3287  CA  ASP F   7     119.840  86.650  80.410  1.00  0.00           C
ATOM   3288  HA  ASP F   7     119.470  87.520  79.890  1.00  0.00           H
ATOM   3289  CB  ASP F   7     120.760  85.830  79.450  1.00  0.00           C
ATOM   3290  HB1 ASP F   7     120.150  85.270  78.710  1.00  0.00           H
ATOM   3291  HB2 ASP F   7     121.360  85.100  80.030  1.00  0.00           H
ATOM   3292  CG  ASP F   7     121.670  86.730  78.640  1.00  0.00           C
ATOM   3293  OD1 ASP F   7     122.910  86.520  78.690  1.00  0.00           O
ATOM   3294  OD2 ASP F   7     121.150  87.590  77.870  1.00  0.00           O
ATOM   3295  C   ASP F   7     118.620  85.830  80.800  1.00  0.00           C
ATOM   3296  O   ASP F   7     118.670  84.960  81.670  1.00  0.00           O
ATOM   3297  N   SER F   8     117.470  86.120  80.170  1.00  0.00           N
ATOM   3298  HN  SER F   8     117.440  86.840  79.480  1.00  0.00           H
ATOM   3299  CA  SER F   8     116.220  85.460  80.480  1.00  0.00           C
ATOM   3300  HA  SER F   8     116.380  84.680  81.200  1.00  0.00           H
ATOM   3301  CB  SER F   8     115.160  86.440  81.060  1.00  0.00           C
ATOM   3302  HB1 SER F   8     114.160  85.950  81.100  1.00  0.00           H
ATOM   3303  HB2 SER F   8     115.080  87.330  80.390  1.00  0.00           H
ATOM   3304  OG  SER F   8     115.510  86.860  82.380  1.00  0.00           O
ATOM   3305  HG1 SER F   8     115.760  86.050  82.870  1.00  0.00           H
ATOM   3306  C   SER F   8     115.630  84.750  79.280  1.00  0.00           C
ATOM   3307  O   SER F   8     115.160  85.380  78.340  1.00  0.00           O
ATOM   3308  N   GLY F   9     115.600  83.410  79.330  1.00  0.00           N
ATOM   3309  HN  GLY F   9     115.980  82.930  80.130  1.00  0.00           H
ATOM   3310  CA  GLY F   9     114.890  82.560  78.380  1.00  0.00           C
ATOM   3311  HA1 GLY F   9     114.850  83.040  77.410  1.00  0.00           H
ATOM   3312  HA2 GLY F   9     115.380  81.600  78.360  1.00  0.00           H
ATOM   3313  C   GLY F   9     113.490  82.320  78.870  1.00  0.00           C
ATOM   3314  O   GLY F   9     113.290  81.770  79.950  1.00  0.00           O
ATOM   3315  N   TYR F  10     112.480  82.730  78.090  1.00  0.00           N
ATOM   3316  HN  TYR F  10     112.670  83.180  77.230  1.00  0.00           H
ATOM   3317  CA  TYR F  10     111.090  82.490  78.410  1.00  0.00           C
ATOM   3318  HA  TYR F  10     111.000  81.790  79.240  1.00  0.00           H
ATOM   3319  CB  TYR F  10     110.320  83.810  78.760  1.00  0.00           C
ATOM   3320  HB1 TYR F  10     109.240  83.690  78.550  1.00  0.00           H
ATOM   3321  HB2 TYR F  10     110.700  84.640  78.130  1.00  0.00           H
ATOM   3322  CG  TYR F  10     110.440  84.220  80.210  1.00  0.00           C
ATOM   3323  CD1 TYR F  10     109.280  84.290  81.000  1.00  0.00           C
ATOM   3324  HD1 TYR F  10     108.340  83.980  80.580  1.00  0.00           H
ATOM   3325  CE1 TYR F  10     109.330  84.790  82.310  1.00  0.00           C
ATOM   3326  HE1 TYR F  10     108.420  84.850  82.890  1.00  0.00           H
ATOM   3327  CZ  TYR F  10     110.540  85.220  82.850  1.00  0.00           C
ATOM   3328  OH  TYR F  10     110.560  85.760  84.150  1.00  0.00           O
ATOM   3329  HH  TYR F  10     111.470  85.680  84.480  1.00  0.00           H
ATOM   3330  CD2 TYR F  10     111.660  84.630  80.780  1.00  0.00           C
ATOM   3331  HD2 TYR F  10     112.560  84.600  80.190  1.00  0.00           H
ATOM   3332  CE2 TYR F  10     111.710  85.110  82.100  1.00  0.00           C
ATOM   3333  HE2 TYR F  10     112.650  85.430  82.540  1.00  0.00           H
ATOM   3334  C   TYR F  10     110.410  81.830  77.230  1.00  0.00           C
ATOM   3335  O   TYR F  10     110.300  82.430  76.150  1.00  0.00           O
ATOM   3336  N   GLU F  11     109.900  80.600  77.400  1.00  0.00           N
ATOM   3337  HN  GLU F  11     110.030  80.120  78.280  1.00  0.00           H
ATOM   3338  CA  GLU F  11     109.110  79.900  76.400  1.00  0.00           C
ATOM   3339  HA  GLU F  11     109.200  80.440  75.470  1.00  0.00           H
ATOM   3340  CB  GLU F  11     109.590  78.450  76.140  1.00  0.00           C
ATOM   3341  HB1 GLU F  11     108.740  77.740  76.090  1.00  0.00           H
ATOM   3342  HB2 GLU F  11     110.210  78.120  77.010  1.00  0.00           H
ATOM   3343  CG  GLU F  11     110.400  78.300  74.830  1.00  0.00           C
ATOM   3344  HG1 GLU F  11     110.610  77.230  74.650  1.00  0.00           H
ATOM   3345  HG2 GLU F  11     111.360  78.840  74.940  1.00  0.00           H
ATOM   3346  CD  GLU F  11     109.680  78.840  73.610  1.00  0.00           C
ATOM   3347  OE1 GLU F  11     108.460  78.610  73.430  1.00  0.00           O
ATOM   3348  OE2 GLU F  11     110.370  79.480  72.760  1.00  0.00           O
ATOM   3349  C   GLU F  11     107.630  79.930  76.700  1.00  0.00           C
ATOM   3350  O   GLU F  11     107.190  80.180  77.820  1.00  0.00           O
ATOM   3351  N   VAL F  12     106.830  79.730  75.630  1.00  0.00           N
ATOM   3352  HN  VAL F  12     107.260  79.420  74.780  1.00  0.00           H
ATOM   3353  CA  VAL F  12     105.400  80.010  75.610  1.00  0.00           C
ATOM   3354  HA  VAL F  12     104.970  79.670  76.540  1.00  0.00           H
ATOM   3355  CB  VAL F  12     105.060  81.510  75.440  1.00  0.00           C
ATOM   3356  HB  VAL F  12     104.000  81.630  75.140  1.00  0.00           H
ATOM   3357  CG1 VAL F  12     105.180  82.250  76.800  1.00  0.00           C
ATOM   3358 HG11 VAL F  12     104.840  83.310  76.700  1.00  0.00           H
ATOM   3359 HG12 VAL F  12     104.550  81.750  77.560  1.00  0.00           H
ATOM   3360 HG13 VAL F  12     106.220  82.270  77.170  1.00  0.00           H
ATOM   3361  CG2 VAL F  12     105.950  82.180  74.360  1.00  0.00           C
ATOM   3362 HG21 VAL F  12     105.690  83.250  74.260  1.00  0.00           H
ATOM   3363 HG22 VAL F  12     107.030  82.110  74.630  1.00  0.00           H
ATOM   3364 HG23 VAL F  12     105.810  81.690  73.380  1.00  0.00           H
ATOM   3365  C   VAL F  12     104.720  79.200  74.520  1.00  0.00           C
ATOM   3366  O   VAL F  12     104.230  79.720  73.510  1.00  0.00           O
ATOM   3367  N   HIS F  13     104.670  77.860  74.660  1.00  0.00           N
ATOM   3368  HN  HIS F  13     105.010  77.420  75.490  1.00  0.00           H
ATOM   3369  CA  HIS F  13     104.170  76.980  73.610  1.00  0.00           C
ATOM   3370  HA  HIS F  13     103.590  77.550  72.900  1.00  0.00           H
ATOM   3371  CB  HIS F  13     105.330  76.300  72.840  1.00  0.00           C
ATOM   3372  HB1 HIS F  13     106.030  77.080  72.490  1.00  0.00           H
ATOM   3373  HB2 HIS F  13     104.950  75.770  71.940  1.00  0.00           H
ATOM   3374  ND1 HIS F  13     105.900  73.980  73.620  1.00  0.00           N
ATOM   3375  CG  HIS F  13     106.110  75.350  73.690  1.00  0.00           C
ATOM   3376  CE1 HIS F  13     106.760  73.470  74.490  1.00  0.00           C
ATOM   3377  HE1 HIS F  13     106.870  72.420  74.750  1.00  0.00           H
ATOM   3378  NE2 HIS F  13     107.510  74.430  75.080  1.00  0.00           N
ATOM   3379  HE2 HIS F  13     108.130  74.320  75.880  1.00  0.00           H
ATOM   3380  CD2 HIS F  13     107.100  75.640  74.570  1.00  0.00           C
ATOM   3381  HD2 HIS F  13     107.490  76.590  74.870  1.00  0.00           H
ATOM   3382  C   HIS F  13     103.230  75.950  74.190  1.00  0.00           C
ATOM   3383  O   HIS F  13     103.080  75.820  75.400  1.00  0.00           O
ATOM   3384  N   HIS F  14     102.460  75.250  73.350  1.00  0.00           N
ATOM   3385  HN  HIS F  14     102.530  75.390  72.360  1.00  0.00           H
ATOM   3386  CA  HIS F  14     101.550  74.210  73.780  1.00  0.00           C
ATOM   3387  HA  HIS F  14     101.170  73.840  72.850  1.00  0.00           H
ATOM   3388  CB  HIS F  14     102.190  72.960  74.470  1.00  0.00           C
ATOM   3389  HB1 HIS F  14     101.480  72.430  75.120  1.00  0.00           H
ATOM   3390  HB2 HIS F  14     103.040  73.290  75.100  1.00  0.00           H
ATOM   3391  ND1 HIS F  14     101.820  71.170  72.730  1.00  0.00           N
ATOM   3392  CG  HIS F  14     102.690  71.880  73.560  1.00  0.00           C
ATOM   3393  CE1 HIS F  14     102.540  70.150  72.290  1.00  0.00           C
ATOM   3394  HE1 HIS F  14     102.200  69.350  71.630  1.00  0.00           H
ATOM   3395  NE2 HIS F  14     103.790  70.160  72.790  1.00  0.00           N
ATOM   3396  HE2 HIS F  14     104.500  69.470  72.620  1.00  0.00           H
ATOM   3397  CD2 HIS F  14     103.900  71.260  73.600  1.00  0.00           C
ATOM   3398  HD2 HIS F  14     104.780  71.510  74.180  1.00  0.00           H
ATOM   3399  C   HIS F  14     100.300  74.700  74.530  1.00  0.00           C
ATOM   3400  O   HIS F  14      99.620  73.930  75.220  1.00  0.00           O
ATOM   3401  N   GLN F  15      99.920  75.980  74.390  1.00  0.00           N
ATOM   3402  HN  GLN F  15     100.490  76.620  73.880  1.00  0.00           H
ATOM   3403  CA  GLN F  15      98.670  76.490  74.930  1.00  0.00           C
ATOM   3404  HA  GLN F  15      98.450  75.970  75.850  1.00  0.00           H
ATOM   3405  CB  GLN F  15      98.760  78.020  75.210  1.00  0.00           C
ATOM   3406  HB1 GLN F  15      98.880  78.550  74.250  1.00  0.00           H
ATOM   3407  HB2 GLN F  15      99.680  78.200  75.810  1.00  0.00           H
ATOM   3408  CG  GLN F  15      97.550  78.580  76.000  1.00  0.00           C
ATOM   3409  HG1 GLN F  15      97.560  78.220  77.050  1.00  0.00           H
ATOM   3410  HG2 GLN F  15      96.590  78.250  75.550  1.00  0.00           H
ATOM   3411  CD  GLN F  15      97.480  80.110  76.000  1.00  0.00           C
ATOM   3412  OE1 GLN F  15      96.420  80.690  75.770  1.00  0.00           O
ATOM   3413  NE2 GLN F  15      98.620  80.780  76.280  1.00  0.00           N
ATOM   3414 HE21 GLN F  15      99.460  80.280  76.460  1.00  0.00           H
ATOM   3415 HE22 GLN F  15      98.570  81.780  76.310  1.00  0.00           H
ATOM   3416  C   GLN F  15      97.540  76.270  73.940  1.00  0.00           C
ATOM   3417  O   GLN F  15      97.740  76.470  72.740  1.00  0.00           O
ATOM   3418  N   LYS F  16      96.320  75.880  74.400  1.00  0.00           N
ATOM   3419  HN  LYS F  16      96.200  75.680  75.380  1.00  0.00           H
ATOM   3420  CA  LYS F  16      95.120  75.950  73.570  1.00  0.00           C
ATOM   3421  HA  LYS F  16      95.260  76.780  72.900  1.00  0.00           H
ATOM   3422  CB  LYS F  16      94.810  74.650  72.750  1.00  0.00           C
ATOM   3423  HB1 LYS F  16      93.800  74.720  72.300  1.00  0.00           H
ATOM   3424  HB2 LYS F  16      94.780  73.810  73.480  1.00  0.00           H
ATOM   3425  CG  LYS F  16      95.800  74.260  71.620  1.00  0.00           C
ATOM   3426  HG1 LYS F  16      95.640  73.180  71.390  1.00  0.00           H
ATOM   3427  HG2 LYS F  16      96.840  74.340  72.000  1.00  0.00           H
ATOM   3428  CD  LYS F  16      95.680  75.020  70.280  1.00  0.00           C
ATOM   3429  HD1 LYS F  16      96.600  74.810  69.690  1.00  0.00           H
ATOM   3430  HD2 LYS F  16      94.830  74.590  69.700  1.00  0.00           H
ATOM   3431  CE  LYS F  16      95.480  76.540  70.370  1.00  0.00           C
ATOM   3432  HE1 LYS F  16      96.280  77.030  70.960  1.00  0.00           H
ATOM   3433  HE2 LYS F  16      94.490  76.740  70.860  1.00  0.00           H
ATOM   3434  NZ  LYS F  16      95.450  77.200  69.060  1.00  0.00           N
ATOM   3435  HZ1 LYS F  16      94.910  78.110  69.170  1.00  0.00           H
ATOM   3436  HZ2 LYS F  16      96.380  77.450  68.670  1.00  0.00           H
ATOM   3437  HZ3 LYS F  16      94.900  76.670  68.340  1.00  0.00           H
ATOM   3438  C   LYS F  16      93.870  76.340  74.380  1.00  0.00           C
ATOM   3439  O   LYS F  16      93.580  75.790  75.440  1.00  0.00           O
ATOM   3440  N   LEU F  17      93.090  77.300  73.860  1.00  0.00           N
ATOM   3441  HN  LEU F  17      93.400  77.830  73.060  1.00  0.00           H
ATOM   3442  CA  LEU F  17      91.820  77.740  74.410  1.00  0.00           C
ATOM   3443  HA  LEU F  17      91.790  77.530  75.480  1.00  0.00           H
ATOM   3444  CB  LEU F  17      91.690  79.270  74.180  1.00  0.00           C
ATOM   3445  HB1 LEU F  17      91.940  79.480  73.110  1.00  0.00           H
ATOM   3446  HB2 LEU F  17      92.460  79.780  74.800  1.00  0.00           H
ATOM   3447  CG  LEU F  17      90.320  79.910  74.460  1.00  0.00           C
ATOM   3448  HG  LEU F  17      89.540  79.450  73.810  1.00  0.00           H
ATOM   3449  CD1 LEU F  17      89.900  79.720  75.910  1.00  0.00           C
ATOM   3450 HD11 LEU F  17      88.930  80.230  76.110  1.00  0.00           H
ATOM   3451 HD12 LEU F  17      89.770  78.640  76.160  1.00  0.00           H
ATOM   3452 HD13 LEU F  17      90.680  80.140  76.580  1.00  0.00           H
ATOM   3453  CD2 LEU F  17      90.380  81.400  74.090  1.00  0.00           C
ATOM   3454 HD21 LEU F  17      89.400  81.890  74.270  1.00  0.00           H
ATOM   3455 HD22 LEU F  17      91.150  81.910  74.710  1.00  0.00           H
ATOM   3456 HD23 LEU F  17      90.650  81.530  73.020  1.00  0.00           H
ATOM   3457  C   LEU F  17      90.650  77.040  73.750  1.00  0.00           C
ATOM   3458  O   LEU F  17      90.440  77.170  72.550  1.00  0.00           O
ATOM   3459  N   VAL F  18      89.820  76.280  74.510  1.00  0.00           N
ATOM   3460  HN  VAL F  18      89.950  76.160  75.500  1.00  0.00           H
ATOM   3461  CA  VAL F  18      88.760  75.480  73.910  1.00  0.00           C
ATOM   3462  HA  VAL F  18      88.670  75.730  72.860  1.00  0.00           H
ATOM   3463  CB  VAL F  18      89.080  73.990  73.980  1.00  0.00           C
ATOM   3464  HB  VAL F  18      88.810  73.570  74.980  1.00  0.00           H
ATOM   3465  CG1 VAL F  18      88.270  73.250  72.890  1.00  0.00           C
ATOM   3466 HG11 VAL F  18      88.400  72.150  73.010  1.00  0.00           H
ATOM   3467 HG12 VAL F  18      87.190  73.470  72.980  1.00  0.00           H
ATOM   3468 HG13 VAL F  18      88.620  73.530  71.880  1.00  0.00           H
ATOM   3469  CG2 VAL F  18      90.580  73.720  73.760  1.00  0.00           C
ATOM   3470 HG21 VAL F  18      90.760  72.620  73.700  1.00  0.00           H
ATOM   3471 HG22 VAL F  18      90.940  74.180  72.820  1.00  0.00           H
ATOM   3472 HG23 VAL F  18      91.190  74.100  74.610  1.00  0.00           H
ATOM   3473  C   VAL F  18      87.390  75.770  74.550  1.00  0.00           C
ATOM   3474  O   VAL F  18      87.030  75.270  75.610  1.00  0.00           O
ATOM   3475  N   PHE F  19      86.530  76.570  73.890  1.00  0.00           N
ATOM   3476  HN  PHE F  19      86.910  77.210  73.210  1.00  0.00           H
ATOM   3477  CA  PHE F  19      85.170  76.810  74.350  1.00  0.00           C
ATOM   3478  HA  PHE F  19      85.210  76.950  75.420  1.00  0.00           H
ATOM   3479  CB  PHE F  19      84.600  78.100  73.700  1.00  0.00           C
ATOM   3480  HB1 PHE F  19      83.480  78.090  73.650  1.00  0.00           H
ATOM   3481  HB2 PHE F  19      84.980  78.250  72.680  1.00  0.00           H
ATOM   3482  CG  PHE F  19      84.950  79.290  74.550  1.00  0.00           C
ATOM   3483  CD1 PHE F  19      86.010  80.150  74.230  1.00  0.00           C
ATOM   3484  HD1 PHE F  19      86.620  79.960  73.360  1.00  0.00           H
ATOM   3485  CE1 PHE F  19      86.290  81.270  75.020  1.00  0.00           C
ATOM   3486  HE1 PHE F  19      87.110  81.920  74.760  1.00  0.00           H
ATOM   3487  CZ  PHE F  19      85.490  81.550  76.140  1.00  0.00           C
ATOM   3488  HZ  PHE F  19      85.690  82.410  76.760  1.00  0.00           H
ATOM   3489  CD2 PHE F  19      84.150  79.590  75.670  1.00  0.00           C
ATOM   3490  HD2 PHE F  19      83.330  78.940  75.920  1.00  0.00           H
ATOM   3491  CE2 PHE F  19      84.420  80.710  76.460  1.00  0.00           C
ATOM   3492  HE2 PHE F  19      83.810  80.900  77.330  1.00  0.00           H
ATOM   3493  C   PHE F  19      84.150  75.680  74.150  1.00  0.00           C
ATOM   3494  O   PHE F  19      83.120  75.660  74.810  1.00  0.00           O
ATOM   3495  N   PHE F  20      84.440  74.730  73.250  1.00  0.00           N
ATOM   3496  HN  PHE F  20      85.400  74.580  73.030  1.00  0.00           H
ATOM   3497  CA  PHE F  20      83.510  73.840  72.570  1.00  0.00           C
ATOM   3498  HA  PHE F  20      83.070  73.160  73.290  1.00  0.00           H
ATOM   3499  CB  PHE F  20      82.430  74.530  71.660  1.00  0.00           C
ATOM   3500  HB1 PHE F  20      81.910  73.760  71.050  1.00  0.00           H
ATOM   3501  HB2 PHE F  20      82.920  75.240  70.960  1.00  0.00           H
ATOM   3502  CG  PHE F  20      81.350  75.270  72.410  1.00  0.00           C
ATOM   3503  CD1 PHE F  20      81.290  76.680  72.410  1.00  0.00           C
ATOM   3504  HD1 PHE F  20      82.060  77.250  71.910  1.00  0.00           H
ATOM   3505  CE1 PHE F  20      80.260  77.350  73.080  1.00  0.00           C
ATOM   3506  HE1 PHE F  20      80.230  78.430  73.100  1.00  0.00           H
ATOM   3507  CZ  PHE F  20      79.250  76.620  73.710  1.00  0.00           C
ATOM   3508  HZ  PHE F  20      78.450  77.130  74.230  1.00  0.00           H
ATOM   3509  CD2 PHE F  20      80.320  74.550  73.030  1.00  0.00           C
ATOM   3510  HD2 PHE F  20      80.340  73.470  73.010  1.00  0.00           H
ATOM   3511  CE2 PHE F  20      79.270  75.220  73.680  1.00  0.00           C
ATOM   3512  HE2 PHE F  20      78.490  74.650  74.170  1.00  0.00           H
ATOM   3513  C   PHE F  20      84.370  73.050  71.600  1.00  0.00           C
ATOM   3514  O   PHE F  20      85.110  73.660  70.810  1.00  0.00           O
ATOM   3515  N   ALA F  21      84.340  71.700  71.640  1.00  0.00           N
ATOM   3516  HN  ALA F  21      83.830  71.210  72.350  1.00  0.00           H
ATOM   3517  CA  ALA F  21      85.150  70.870  70.770  1.00  0.00           C
ATOM   3518  HA  ALA F  21      85.940  71.460  70.310  1.00  0.00           H
ATOM   3519  CB  ALA F  21      85.810  69.740  71.580  1.00  0.00           C
ATOM   3520  HB1 ALA F  21      86.430  70.180  72.390  1.00  0.00           H
ATOM   3521  HB2 ALA F  21      85.050  69.090  72.060  1.00  0.00           H
ATOM   3522  HB3 ALA F  21      86.470  69.110  70.950  1.00  0.00           H
ATOM   3523  C   ALA F  21      84.350  70.260  69.630  1.00  0.00           C
ATOM   3524  O   ALA F  21      84.910  69.540  68.800  1.00  0.00           O
ATOM   3525  N   GLU F  22      83.030  70.520  69.560  1.00  0.00           N
ATOM   3526  HN  GLU F  22      82.560  71.030  70.280  1.00  0.00           H
ATOM   3527  CA  GLU F  22      82.210  70.030  68.470  1.00  0.00           C
ATOM   3528  HA  GLU F  22      82.820  69.940  67.580  1.00  0.00           H
ATOM   3529  CB  GLU F  22      81.600  68.650  68.840  1.00  0.00           C
ATOM   3530  HB1 GLU F  22      80.730  68.740  69.520  1.00  0.00           H
ATOM   3531  HB2 GLU F  22      82.360  68.090  69.440  1.00  0.00           H
ATOM   3532  CG  GLU F  22      81.260  67.800  67.590  1.00  0.00           C
ATOM   3533  HG1 GLU F  22      80.710  68.400  66.840  1.00  0.00           H
ATOM   3534  HG2 GLU F  22      80.610  66.940  67.880  1.00  0.00           H
ATOM   3535  CD  GLU F  22      82.520  67.240  66.960  1.00  0.00           C
ATOM   3536  OE1 GLU F  22      82.950  67.730  65.890  1.00  0.00           O
ATOM   3537  OE2 GLU F  22      83.110  66.290  67.540  1.00  0.00           O
ATOM   3538  C   GLU F  22      81.150  71.090  68.160  1.00  0.00           C
ATOM   3539  O   GLU F  22      81.470  72.230  67.810  1.00  0.00           O
ATOM   3540  N   ASP F  23      79.850  70.770  68.290  1.00  0.00           N
ATOM   3541  HN  ASP F  23      79.580  69.840  68.540  1.00  0.00           H
ATOM   3542  CA  ASP F  23      78.780  71.740  68.210  1.00  0.00           C
ATOM   3543  HA  ASP F  23      79.170  72.690  68.570  1.00  0.00           H
ATOM   3544  CB  ASP F  23      78.250  71.860  66.760  1.00  0.00           C
ATOM   3545  HB1 ASP F  23      77.450  71.130  66.530  1.00  0.00           H
ATOM   3546  HB2 ASP F  23      79.090  71.660  66.060  1.00  0.00           H
ATOM   3547  CG  ASP F  23      77.780  73.270  66.520  1.00  0.00           C
ATOM   3548  OD1 ASP F  23      78.590  74.080  66.000  1.00  0.00           O
ATOM   3549  OD2 ASP F  23      76.640  73.630  66.920  1.00  0.00           O
ATOM   3550  C   ASP F  23      77.710  71.320  69.210  1.00  0.00           C
ATOM   3551  O   ASP F  23      78.020  70.670  70.210  1.00  0.00           O
ATOM   3552  N   VAL F  24      76.440  71.700  68.970  1.00  0.00           N
ATOM   3553  HN  VAL F  24      76.260  72.320  68.200  1.00  0.00           H
ATOM   3554  CA  VAL F  24      75.290  71.240  69.730  1.00  0.00           C
ATOM   3555  HA  VAL F  24      75.590  70.460  70.420  1.00  0.00           H
ATOM   3556  CB  VAL F  24      74.640  72.390  70.510  1.00  0.00           C
ATOM   3557  HB  VAL F  24      74.340  73.190  69.790  1.00  0.00           H
ATOM   3558  CG1 VAL F  24      73.380  71.900  71.260  1.00  0.00           C
ATOM   3559 HG11 VAL F  24      72.980  72.730  71.890  1.00  0.00           H
ATOM   3560 HG12 VAL F  24      72.580  71.580  70.570  1.00  0.00           H
ATOM   3561 HG13 VAL F  24      73.640  71.050  71.930  1.00  0.00           H
ATOM   3562  CG2 VAL F  24      75.660  72.970  71.500  1.00  0.00           C
ATOM   3563 HG21 VAL F  24      75.210  73.800  72.070  1.00  0.00           H
ATOM   3564 HG22 VAL F  24      76.010  72.180  72.200  1.00  0.00           H
ATOM   3565 HG23 VAL F  24      76.550  73.380  70.960  1.00  0.00           H
ATOM   3566  C   VAL F  24      74.290  70.630  68.770  1.00  0.00           C
ATOM   3567  O   VAL F  24      73.590  71.320  68.030  1.00  0.00           O
ATOM   3568  N   GLY F  25      74.170  69.290  68.740  1.00  0.00           N
ATOM   3569  HN  GLY F  25      74.740  68.730  69.380  1.00  0.00           H
ATOM   3570  CA  GLY F  25      73.240  68.560  67.890  1.00  0.00           C
ATOM   3571  HA1 GLY F  25      73.340  68.930  66.880  1.00  0.00           H
ATOM   3572  HA2 GLY F  25      73.490  67.510  67.970  1.00  0.00           H
ATOM   3573  C   GLY F  25      71.810  68.700  68.320  1.00  0.00           C
ATOM   3574  O   GLY F  25      71.480  68.500  69.480  1.00  0.00           O
ATOM   3575  N   SER F  26      70.900  69.050  67.390  1.00  0.00           N
ATOM   3576  HN  SER F  26      71.160  69.210  66.440  1.00  0.00           H
ATOM   3577  CA  SER F  26      69.470  69.100  67.690  1.00  0.00           C
ATOM   3578  HA  SER F  26      69.240  68.310  68.390  1.00  0.00           H
ATOM   3579  CB  SER F  26      68.570  68.880  66.450  1.00  0.00           C
ATOM   3580  HB1 SER F  26      67.500  69.120  66.670  1.00  0.00           H
ATOM   3581  HB2 SER F  26      68.610  67.800  66.190  1.00  0.00           H
ATOM   3582  OG  SER F  26      69.010  69.630  65.310  1.00  0.00           O
ATOM   3583  HG1 SER F  26      69.460  68.970  64.740  1.00  0.00           H
ATOM   3584  C   SER F  26      69.040  70.390  68.370  1.00  0.00           C
ATOM   3585  O   SER F  26      68.090  70.380  69.150  1.00  0.00           O
ATOM   3586  N   ASN F  27      69.740  71.520  68.140  1.00  0.00           N
ATOM   3587  HN  ASN F  27      70.510  71.510  67.500  1.00  0.00           H
ATOM   3588  CA  ASN F  27      69.470  72.760  68.850  1.00  0.00           C
ATOM   3589  HA  ASN F  27      69.420  72.500  69.900  1.00  0.00           H
ATOM   3590  CB  ASN F  27      70.650  73.760  68.680  1.00  0.00           C
ATOM   3591  HB1 ASN F  27      70.760  74.030  67.610  1.00  0.00           H
ATOM   3592  HB2 ASN F  27      71.590  73.290  69.030  1.00  0.00           H
ATOM   3593  CG  ASN F  27      70.410  75.010  69.530  1.00  0.00           C
ATOM   3594  OD1 ASN F  27      70.020  74.920  70.700  1.00  0.00           O
ATOM   3595  ND2 ASN F  27      70.550  76.210  68.920  1.00  0.00           N
ATOM   3596 HD21 ASN F  27      70.830  76.250  67.970  1.00  0.00           H
ATOM   3597 HD22 ASN F  27      70.150  77.000  69.380  1.00  0.00           H
ATOM   3598  C   ASN F  27      68.120  73.400  68.490  1.00  0.00           C
ATOM   3599  O   ASN F  27      67.890  73.860  67.370  1.00  0.00           O
ATOM   3600  N   LYS F  28      67.220  73.490  69.480  1.00  0.00           N
ATOM   3601  HN  LYS F  28      67.410  73.040  70.360  1.00  0.00           H
ATOM   3602  CA  LYS F  28      65.940  74.170  69.390  1.00  0.00           C
ATOM   3603  HA  LYS F  28      65.810  74.590  68.400  1.00  0.00           H
ATOM   3604  CB  LYS F  28      64.790  73.180  69.710  1.00  0.00           C
ATOM   3605  HB1 LYS F  28      63.810  73.710  69.630  1.00  0.00           H
ATOM   3606  HB2 LYS F  28      64.900  72.820  70.750  1.00  0.00           H
ATOM   3607  CG  LYS F  28      64.750  71.960  68.770  1.00  0.00           C
ATOM   3608  HG1 LYS F  28      63.940  71.260  69.120  1.00  0.00           H
ATOM   3609  HG2 LYS F  28      65.710  71.400  68.860  1.00  0.00           H
ATOM   3610  CD  LYS F  28      64.500  72.330  67.300  1.00  0.00           C
ATOM   3611  HD1 LYS F  28      63.470  72.760  67.210  1.00  0.00           H
ATOM   3612  HD2 LYS F  28      65.230  73.110  67.000  1.00  0.00           H
ATOM   3613  CE  LYS F  28      64.660  71.140  66.350  1.00  0.00           C
ATOM   3614  HE1 LYS F  28      63.960  70.310  66.620  1.00  0.00           H
ATOM   3615  HE2 LYS F  28      65.700  70.760  66.380  1.00  0.00           H
ATOM   3616  NZ  LYS F  28      64.370  71.560  64.970  1.00  0.00           N
ATOM   3617  HZ1 LYS F  28      64.690  70.830  64.280  1.00  0.00           H
ATOM   3618  HZ2 LYS F  28      63.340  71.740  64.840  1.00  0.00           H
ATOM   3619  HZ3 LYS F  28      64.880  72.440  64.730  1.00  0.00           H
ATOM   3620  C   LYS F  28      65.900  75.340  70.360  1.00  0.00           C
ATOM   3621  O   LYS F  28      64.850  75.920  70.610  1.00  0.00           O
ATOM   3622  N   GLY F  29      67.070  75.710  70.920  1.00  0.00           N
ATOM   3623  HN  GLY F  29      67.900  75.220  70.670  1.00  0.00           H
ATOM   3624  CA  GLY F  29      67.230  76.830  71.820  1.00  0.00           C
ATOM   3625  HA1 GLY F  29      66.300  77.360  71.950  1.00  0.00           H
ATOM   3626  HA2 GLY F  29      67.610  76.420  72.740  1.00  0.00           H
ATOM   3627  C   GLY F  29      68.230  77.830  71.300  1.00  0.00           C
ATOM   3628  O   GLY F  29      68.450  77.960  70.100  1.00  0.00           O
ATOM   3629  N   ALA F  30      68.900  78.560  72.210  1.00  0.00           N
ATOM   3630  HN  ALA F  30      68.760  78.390  73.190  1.00  0.00           H
ATOM   3631  CA  ALA F  30      69.870  79.570  71.850  1.00  0.00           C
ATOM   3632  HA  ALA F  30      69.940  79.660  70.770  1.00  0.00           H
ATOM   3633  CB  ALA F  30      69.480  80.950  72.410  1.00  0.00           C
ATOM   3634  HB1 ALA F  30      68.510  81.260  71.960  1.00  0.00           H
ATOM   3635  HB2 ALA F  30      69.360  80.920  73.510  1.00  0.00           H
ATOM   3636  HB3 ALA F  30      70.230  81.720  72.150  1.00  0.00           H
ATOM   3637  C   ALA F  30      71.250  79.200  72.350  1.00  0.00           C
ATOM   3638  O   ALA F  30      71.450  78.850  73.520  1.00  0.00           O
ATOM   3639  N   ILE F  31      72.260  79.260  71.460  1.00  0.00           N
ATOM   3640  HN  ILE F  31      72.090  79.530  70.520  1.00  0.00           H
ATOM   3641  CA  ILE F  31      73.630  78.920  71.790  1.00  0.00           C
ATOM   3642  HA  ILE F  31      73.710  78.720  72.850  1.00  0.00           H
ATOM   3643  CB  ILE F  31      74.140  77.670  71.060  1.00  0.00           C
ATOM   3644  HB  ILE F  31      75.200  77.500  71.330  1.00  0.00           H
ATOM   3645  CG2 ILE F  31      73.330  76.470  71.600  1.00  0.00           C
ATOM   3646 HG21 ILE F  31      73.760  75.510  71.240  1.00  0.00           H
ATOM   3647 HG22 ILE F  31      73.340  76.450  72.710  1.00  0.00           H
ATOM   3648 HG23 ILE F  31      72.270  76.520  71.270  1.00  0.00           H
ATOM   3649  CG1 ILE F  31      74.040  77.780  69.520  1.00  0.00           C
ATOM   3650 HG11 ILE F  31      74.690  78.620  69.170  1.00  0.00           H
ATOM   3651 HG12 ILE F  31      73.000  78.010  69.210  1.00  0.00           H
ATOM   3652  CD  ILE F  31      74.490  76.500  68.790  1.00  0.00           C
ATOM   3653  HD1 ILE F  31      74.550  76.680  67.700  1.00  0.00           H
ATOM   3654  HD2 ILE F  31      75.490  76.170  69.150  1.00  0.00           H
ATOM   3655  HD3 ILE F  31      73.770  75.670  68.960  1.00  0.00           H
ATOM   3656  C   ILE F  31      74.500  80.140  71.530  1.00  0.00           C
ATOM   3657  O   ILE F  31      74.420  80.810  70.500  1.00  0.00           O
ATOM   3658  N   ILE F  32      75.310  80.510  72.540  1.00  0.00           N
ATOM   3659  HN  ILE F  32      75.290  80.010  73.410  1.00  0.00           H
ATOM   3660  CA  ILE F  32      76.090  81.730  72.560  1.00  0.00           C
ATOM   3661  HA  ILE F  32      76.040  82.230  71.610  1.00  0.00           H
ATOM   3662  CB  ILE F  32      75.600  82.670  73.660  1.00  0.00           C
ATOM   3663  HB  ILE F  32      75.780  82.170  74.640  1.00  0.00           H
ATOM   3664  CG2 ILE F  32      76.410  83.990  73.680  1.00  0.00           C
ATOM   3665 HG21 ILE F  32      75.980  84.660  74.450  1.00  0.00           H
ATOM   3666 HG22 ILE F  32      77.470  83.810  73.940  1.00  0.00           H
ATOM   3667 HG23 ILE F  32      76.360  84.500  72.700  1.00  0.00           H
ATOM   3668  CG1 ILE F  32      74.070  82.950  73.630  1.00  0.00           C
ATOM   3669 HG11 ILE F  32      73.850  83.590  74.510  1.00  0.00           H
ATOM   3670 HG12 ILE F  32      73.520  82.000  73.800  1.00  0.00           H
ATOM   3671  CD  ILE F  32      73.530  83.650  72.380  1.00  0.00           C
ATOM   3672  HD1 ILE F  32      72.450  83.850  72.500  1.00  0.00           H
ATOM   3673  HD2 ILE F  32      74.040  84.620  72.220  1.00  0.00           H
ATOM   3674  HD3 ILE F  32      73.660  83.000  71.490  1.00  0.00           H
ATOM   3675  C   ILE F  32      77.550  81.390  72.830  1.00  0.00           C
ATOM   3676  O   ILE F  32      77.920  80.910  73.900  1.00  0.00           O
ATOM   3677  N   GLY F  33      78.460  81.650  71.860  1.00  0.00           N
ATOM   3678  HN  GLY F  33      78.140  81.920  70.940  1.00  0.00           H
ATOM   3679  CA  GLY F  33      79.900  81.490  72.070  1.00  0.00           C
ATOM   3680  HA1 GLY F  33      80.080  80.500  72.470  1.00  0.00           H
ATOM   3681  HA2 GLY F  33      80.390  81.650  71.120  1.00  0.00           H
ATOM   3682  C   GLY F  33      80.490  82.470  73.050  1.00  0.00           C
ATOM   3683  O   GLY F  33      81.260  82.110  73.940  1.00  0.00           O
ATOM   3684  N   LEU F  34      80.130  83.760  72.910  1.00  0.00           N
ATOM   3685  HN  LEU F  34      79.500  84.040  72.190  1.00  0.00           H
ATOM   3686  CA  LEU F  34      80.600  84.830  73.760  1.00  0.00           C
ATOM   3687  HA  LEU F  34      80.760  84.460  74.760  1.00  0.00           H
ATOM   3688  CB  LEU F  34      81.890  85.440  73.160  1.00  0.00           C
ATOM   3689  HB1 LEU F  34      81.670  85.860  72.150  1.00  0.00           H
ATOM   3690  HB2 LEU F  34      82.630  84.620  73.010  1.00  0.00           H
ATOM   3691  CG  LEU F  34      82.570  86.540  74.000  1.00  0.00           C
ATOM   3692  HG  LEU F  34      81.820  87.310  74.280  1.00  0.00           H
ATOM   3693  CD1 LEU F  34      83.170  85.950  75.280  1.00  0.00           C
ATOM   3694 HD11 LEU F  34      83.660  86.740  75.880  1.00  0.00           H
ATOM   3695 HD12 LEU F  34      82.380  85.480  75.900  1.00  0.00           H
ATOM   3696 HD13 LEU F  34      83.920  85.170  75.030  1.00  0.00           H
ATOM   3697  CD2 LEU F  34      83.660  87.240  73.170  1.00  0.00           C
ATOM   3698 HD21 LEU F  34      84.130  88.050  73.760  1.00  0.00           H
ATOM   3699 HD22 LEU F  34      84.440  86.520  72.860  1.00  0.00           H
ATOM   3700 HD23 LEU F  34      83.220  87.700  72.260  1.00  0.00           H
ATOM   3701  C   LEU F  34      79.510  85.880  73.800  1.00  0.00           C
ATOM   3702  O   LEU F  34      78.890  86.170  72.780  1.00  0.00           O
ATOM   3703  N   MET F  35      79.220  86.480  74.970  1.00  0.00           N
ATOM   3704  HN  MET F  35      79.630  86.170  75.830  1.00  0.00           H
ATOM   3705  CA  MET F  35      78.380  87.670  75.020  1.00  0.00           C
ATOM   3706  HA  MET F  35      78.330  88.120  74.040  1.00  0.00           H
ATOM   3707  CB  MET F  35      76.940  87.370  75.500  1.00  0.00           C
ATOM   3708  HB1 MET F  35      77.000  86.820  76.470  1.00  0.00           H
ATOM   3709  HB2 MET F  35      76.470  86.690  74.760  1.00  0.00           H
ATOM   3710  CG  MET F  35      76.050  88.620  75.650  1.00  0.00           C
ATOM   3711  HG1 MET F  35      75.940  89.080  74.640  1.00  0.00           H
ATOM   3712  HG2 MET F  35      76.540  89.380  76.290  1.00  0.00           H
ATOM   3713  SD  MET F  35      74.400  88.310  76.350  1.00  0.00           S
ATOM   3714  CE  MET F  35      74.990  87.900  78.020  1.00  0.00           C
ATOM   3715  HE1 MET F  35      74.210  88.140  78.780  1.00  0.00           H
ATOM   3716  HE2 MET F  35      75.230  86.820  78.100  1.00  0.00           H
ATOM   3717  HE3 MET F  35      75.900  88.480  78.280  1.00  0.00           H
ATOM   3718  C   MET F  35      79.000  88.710  75.930  1.00  0.00           C
ATOM   3719  O   MET F  35      79.150  88.480  77.130  1.00  0.00           O
ATOM   3720  N   VAL F  36      79.340  89.890  75.390  1.00  0.00           N
ATOM   3721  HN  VAL F  36      79.340  90.030  74.400  1.00  0.00           H
ATOM   3722  CA  VAL F  36      79.810  91.000  76.190  1.00  0.00           C
ATOM   3723  HA  VAL F  36      79.910  90.710  77.220  1.00  0.00           H
ATOM   3724  CB  VAL F  36      81.190  91.470  75.710  1.00  0.00           C
ATOM   3725  HB  VAL F  36      81.120  91.850  74.660  1.00  0.00           H
ATOM   3726  CG1 VAL F  36      81.720  92.600  76.600  1.00  0.00           C
ATOM   3727 HG11 VAL F  36      82.770  92.840  76.330  1.00  0.00           H
ATOM   3728 HG12 VAL F  36      81.130  93.520  76.470  1.00  0.00           H
ATOM   3729 HG13 VAL F  36      81.700  92.300  77.670  1.00  0.00           H
ATOM   3730  CG2 VAL F  36      82.180  90.300  75.750  1.00  0.00           C
ATOM   3731 HG21 VAL F  36      83.190  90.640  75.470  1.00  0.00           H
ATOM   3732 HG22 VAL F  36      82.240  89.870  76.770  1.00  0.00           H
ATOM   3733 HG23 VAL F  36      81.890  89.490  75.040  1.00  0.00           H
ATOM   3734  C   VAL F  36      78.750  92.100  76.120  1.00  0.00           C
ATOM   3735  O   VAL F  36      78.610  92.810  75.130  1.00  0.00           O
ATOM   3736  N   GLY F  37      77.960  92.280  77.210  1.00  0.00           N
ATOM   3737  HN  GLY F  37      78.150  91.720  78.030  1.00  0.00           H
ATOM   3738  CA  GLY F  37      76.910  93.290  77.330  1.00  0.00           C
ATOM   3739  HA1 GLY F  37      76.540  93.240  78.340  1.00  0.00           H
ATOM   3740  HA2 GLY F  37      77.370  94.260  77.130  1.00  0.00           H
ATOM   3741  C   GLY F  37      75.700  93.190  76.420  1.00  0.00           C
ATOM   3742  O   GLY F  37      75.170  94.210  75.990  1.00  0.00           O
ATOM   3743  N   GLY F  38      75.230  91.970  76.090  1.00  0.00           N
ATOM   3744  HN  GLY F  38      75.670  91.170  76.490  1.00  0.00           H
ATOM   3745  CA  GLY F  38      74.150  91.730  75.130  1.00  0.00           C
ATOM   3746  HA1 GLY F  38      74.070  92.580  74.470  1.00  0.00           H
ATOM   3747  HA2 GLY F  38      74.410  90.840  74.580  1.00  0.00           H
ATOM   3748  C   GLY F  38      72.770  91.510  75.700  1.00  0.00           C
ATOM   3749  O   GLY F  38      72.510  91.700  76.890  1.00  0.00           O
ATOM   3750  N   VAL F  39      71.820  91.090  74.830  1.00  0.00           N
ATOM   3751  HN  VAL F  39      72.040  91.020  73.850  1.00  0.00           H
ATOM   3752  CA  VAL F  39      70.450  90.710  75.170  1.00  0.00           C
ATOM   3753  HA  VAL F  39      70.340  90.670  76.240  1.00  0.00           H
ATOM   3754  CB  VAL F  39      69.420  91.680  74.570  1.00  0.00           C
ATOM   3755  HB  VAL F  39      69.430  91.630  73.460  1.00  0.00           H
ATOM   3756  CG1 VAL F  39      68.000  91.310  75.070  1.00  0.00           C
ATOM   3757 HG11 VAL F  39      67.270  92.080  74.720  1.00  0.00           H
ATOM   3758 HG12 VAL F  39      67.670  90.330  74.670  1.00  0.00           H
ATOM   3759 HG13 VAL F  39      67.970  91.280  76.180  1.00  0.00           H
ATOM   3760  CG2 VAL F  39      69.760  93.130  74.960  1.00  0.00           C
ATOM   3761 HG21 VAL F  39      68.950  93.810  74.600  1.00  0.00           H
ATOM   3762 HG22 VAL F  39      69.840  93.230  76.060  1.00  0.00           H
ATOM   3763 HG23 VAL F  39      70.710  93.450  74.490  1.00  0.00           H
ATOM   3764  C   VAL F  39      70.170  89.320  74.600  1.00  0.00           C
ATOM   3765  O   VAL F  39      70.060  89.140  73.390  1.00  0.00           O
ATOM   3766  N   VAL F  40      70.030  88.270  75.440  1.00  0.00           N
ATOM   3767  HN  VAL F  40      70.090  88.400  76.430  1.00  0.00           H
ATOM   3768  CA  VAL F  40      69.880  86.900  74.930  1.00  0.00           C
ATOM   3769  HA  VAL F  40      69.800  86.900  73.860  1.00  0.00           H
ATOM   3770  CB  VAL F  40      71.120  86.060  75.260  1.00  0.00           C
ATOM   3771  HB  VAL F  40      71.420  86.260  76.310  1.00  0.00           H
ATOM   3772  CG1 VAL F  40      70.880  84.540  75.100  1.00  0.00           C
ATOM   3773 HG11 VAL F  40      71.850  84.000  75.210  1.00  0.00           H
ATOM   3774 HG12 VAL F  40      70.220  84.160  75.910  1.00  0.00           H
ATOM   3775 HG13 VAL F  40      70.450  84.300  74.120  1.00  0.00           H
ATOM   3776  CG2 VAL F  40      72.260  86.490  74.320  1.00  0.00           C
ATOM   3777 HG21 VAL F  40      73.200  85.970  74.590  1.00  0.00           H
ATOM   3778 HG22 VAL F  40      72.020  86.240  73.270  1.00  0.00           H
ATOM   3779 HG23 VAL F  40      72.440  87.580  74.380  1.00  0.00           H
ATOM   3780  C   VAL F  40      68.580  86.270  75.420  1.00  0.00           C
ATOM   3781  O   VAL F  40      68.440  85.840  76.560  1.00  0.00           O
ATOM   3782  N   ILE F  41      67.580  86.180  74.520  1.00  0.00           N
ATOM   3783  HN  ILE F  41      67.660  86.610  73.620  1.00  0.00           H
ATOM   3784  CA  ILE F  41      66.240  85.700  74.860  1.00  0.00           C
ATOM   3785  HA  ILE F  41      66.210  85.400  75.890  1.00  0.00           H
ATOM   3786  CB  ILE F  41      65.190  86.800  74.680  1.00  0.00           C
ATOM   3787  HB  ILE F  41      65.160  87.110  73.610  1.00  0.00           H
ATOM   3788  CG2 ILE F  41      63.790  86.260  75.070  1.00  0.00           C
ATOM   3789 HG21 ILE F  41      63.030  87.060  74.960  1.00  0.00           H
ATOM   3790 HG22 ILE F  41      63.470  85.430  74.420  1.00  0.00           H
ATOM   3791 HG23 ILE F  41      63.770  85.930  76.120  1.00  0.00           H
ATOM   3792  CG1 ILE F  41      65.580  88.050  75.520  1.00  0.00           C
ATOM   3793 HG11 ILE F  41      66.570  88.420  75.190  1.00  0.00           H
ATOM   3794 HG12 ILE F  41      65.670  87.760  76.590  1.00  0.00           H
ATOM   3795  CD  ILE F  41      64.590  89.220  75.400  1.00  0.00           C
ATOM   3796  HD1 ILE F  41      64.980  90.110  75.940  1.00  0.00           H
ATOM   3797  HD2 ILE F  41      64.440  89.490  74.330  1.00  0.00           H
ATOM   3798  HD3 ILE F  41      63.600  88.960  75.830  1.00  0.00           H
ATOM   3799  C   ILE F  41      65.910  84.470  74.030  1.00  0.00           C
ATOM   3800  O   ILE F  41      66.130  84.430  72.810  1.00  0.00           O
ATOM   3801  N   ALA F  42      65.380  83.410  74.690  1.00  0.00           N
ATOM   3802  HN  ALA F  42      65.190  83.490  75.670  1.00  0.00           H
ATOM   3803  CA  ALA F  42      64.930  82.160  74.090  1.00  0.00           C
ATOM   3804  HA  ALA F  42      64.120  82.390  73.420  1.00  0.00           H
ATOM   3805  CB  ALA F  42      66.050  81.390  73.350  1.00  0.00           C
ATOM   3806  HB1 ALA F  42      66.490  82.030  72.550  1.00  0.00           H
ATOM   3807  HB2 ALA F  42      66.870  81.090  74.040  1.00  0.00           H
ATOM   3808  HB3 ALA F  42      65.650  80.490  72.840  1.00  0.00           H
ATOM   3809  C   ALA F  42      64.370  81.310  75.220  1.00  0.00           C
ATOM   3810  O   ALA F  42      63.910  81.850  76.230  1.00  0.00           O
ATOM   3811  N   NME F  43      64.400  79.970  75.110  1.00  0.00           N
ATOM   3812  HN  NME F  43      64.690  79.560  74.250  1.00  0.00           H
ATOM   3813  CH3 NME F  43      63.920  79.090  76.150  1.00  0.00           C
ATOM   3814 HH31 NME F  43      62.840  79.260  76.360  1.00  0.00           H
ATOM   3815 HH32 NME F  43      64.040  78.020  75.840  1.00  0.00           H
ATOM   3816 HH33 NME F  43      64.490  79.230  77.090  1.00  0.00           H
ATOM   3817  CH3 ACE G   0      32.140  78.140  99.660  1.00  0.00           C
ATOM   3818 HH31 ACE G   0      32.750  77.470 100.310  1.00  0.00           H
ATOM   3819 HH32 ACE G   0      31.450  78.730 100.300  1.00  0.00           H
ATOM   3820 HH33 ACE G   0      31.540  77.510  98.970  1.00  0.00           H
ATOM   3821  C   ACE G   0      33.010  79.040  98.890  1.00  0.00           C
ATOM   3822  O   ACE G   0      32.780  79.270  97.710  1.00  0.00           O
ATOM   3823  N   ASP G   1      34.040  79.580  99.550  1.00  0.00           N
ATOM   3824  HN  ASP G   1      34.160  79.350 100.520  1.00  0.00           H
ATOM   3825  CA  ASP G   1      35.020  80.480  98.990  1.00  0.00           C
ATOM   3826  HA  ASP G   1      34.550  81.000  98.160  1.00  0.00           H
ATOM   3827  CB  ASP G   1      35.440  81.500 100.080  1.00  0.00           C
ATOM   3828  HB1 ASP G   1      36.320  81.150 100.660  1.00  0.00           H
ATOM   3829  HB2 ASP G   1      34.590  81.630 100.790  1.00  0.00           H
ATOM   3830  CG  ASP G   1      35.750  82.870  99.490  1.00  0.00           C
ATOM   3831  OD1 ASP G   1      36.340  82.950  98.390  1.00  0.00           O
ATOM   3832  OD2 ASP G   1      35.430  83.880 100.170  1.00  0.00           O
ATOM   3833  C   ASP G   1      36.190  79.690  98.400  1.00  0.00           C
ATOM   3834  O   ASP G   1      36.260  78.460  98.480  1.00  0.00           O
ATOM   3835  N   ALA G   2      37.150  80.390  97.770  1.00  0.00           N
ATOM   3836  HN  ALA G   2      37.070  81.400  97.750  1.00  0.00           H
ATOM   3837  CA  ALA G   2      38.270  79.760  97.100  1.00  0.00           C
ATOM   3838  HA  ALA G   2      38.700  79.020  97.760  1.00  0.00           H
ATOM   3839  CB  ALA G   2      37.800  79.110  95.780  1.00  0.00           C
ATOM   3840  HB1 ALA G   2      37.010  78.350  95.980  1.00  0.00           H
ATOM   3841  HB2 ALA G   2      37.360  79.890  95.120  1.00  0.00           H
ATOM   3842  HB3 ALA G   2      38.640  78.620  95.250  1.00  0.00           H
ATOM   3843  C   ALA G   2      39.370  80.760  96.790  1.00  0.00           C
ATOM   3844  O   ALA G   2      39.760  80.940  95.640  1.00  0.00           O
ATOM   3845  N   GLU G   3      39.920  81.440  97.810  1.00  0.00           N
ATOM   3846  HN  GLU G   3      39.680  81.230  98.760  1.00  0.00           H
ATOM   3847  CA  GLU G   3      40.920  82.470  97.600  1.00  0.00           C
ATOM   3848  HA  GLU G   3      40.780  82.910  96.620  1.00  0.00           H
ATOM   3849  CB  GLU G   3      40.730  83.600  98.660  1.00  0.00           C
ATOM   3850  HB1 GLU G   3      41.200  83.340  99.630  1.00  0.00           H
ATOM   3851  HB2 GLU G   3      39.630  83.660  98.830  1.00  0.00           H
ATOM   3852  CG  GLU G   3      41.160  85.010  98.170  1.00  0.00           C
ATOM   3853  HG1 GLU G   3      40.560  85.760  98.730  1.00  0.00           H
ATOM   3854  HG2 GLU G   3      40.950  85.140  97.090  1.00  0.00           H
ATOM   3855  CD  GLU G   3      42.620  85.330  98.430  1.00  0.00           C
ATOM   3856  OE1 GLU G   3      42.880  86.130  99.380  1.00  0.00           O
ATOM   3857  OE2 GLU G   3      43.480  84.840  97.670  1.00  0.00           O
ATOM   3858  C   GLU G   3      42.300  81.840  97.660  1.00  0.00           C
ATOM   3859  O   GLU G   3      42.840  81.550  98.720  1.00  0.00           O
ATOM   3860  N   PHE G   4      42.890  81.570  96.470  1.00  0.00           N
ATOM   3861  HN  PHE G   4      42.390  81.770  95.630  1.00  0.00           H
ATOM   3862  CA  PHE G   4      44.180  80.930  96.300  1.00  0.00           C
ATOM   3863  HA  PHE G   4      44.590  80.670  97.270  1.00  0.00           H
ATOM   3864  CB  PHE G   4      44.050  79.650  95.430  1.00  0.00           C
ATOM   3865  HB1 PHE G   4      45.050  79.220  95.180  1.00  0.00           H
ATOM   3866  HB2 PHE G   4      43.540  79.900  94.470  1.00  0.00           H
ATOM   3867  CG  PHE G   4      43.270  78.570  96.130  1.00  0.00           C
ATOM   3868  CD1 PHE G   4      41.930  78.320  95.810  1.00  0.00           C
ATOM   3869  HD1 PHE G   4      41.440  78.950  95.080  1.00  0.00           H
ATOM   3870  CE1 PHE G   4      41.220  77.290  96.450  1.00  0.00           C
ATOM   3871  HE1 PHE G   4      40.180  77.120  96.210  1.00  0.00           H
ATOM   3872  CZ  PHE G   4      41.860  76.490  97.400  1.00  0.00           C
ATOM   3873  HZ  PHE G   4      41.320  75.700  97.890  1.00  0.00           H
ATOM   3874  CD2 PHE G   4      43.900  77.760  97.080  1.00  0.00           C
ATOM   3875  HD2 PHE G   4      44.940  77.940  97.330  1.00  0.00           H
ATOM   3876  CE2 PHE G   4      43.210  76.720  97.720  1.00  0.00           C
ATOM   3877  HE2 PHE G   4      43.700  76.120  98.470  1.00  0.00           H
ATOM   3878  C   PHE G   4      45.180  81.860  95.650  1.00  0.00           C
ATOM   3879  O   PHE G   4      46.210  81.440  95.100  1.00  0.00           O
ATOM   3880  N   ARG G   5      44.910  83.180  95.670  1.00  0.00           N
ATOM   3881  HN  ARG G   5      44.140  83.540  96.220  1.00  0.00           H
ATOM   3882  CA  ARG G   5      45.740  84.190  95.060  1.00  0.00           C
ATOM   3883  HA  ARG G   5      45.980  83.800  94.080  1.00  0.00           H
ATOM   3884  CB  ARG G   5      44.920  85.470  94.750  1.00  0.00           C
ATOM   3885  HB1 ARG G   5      43.950  85.420  95.300  1.00  0.00           H
ATOM   3886  HB2 ARG G   5      44.640  85.410  93.670  1.00  0.00           H
ATOM   3887  CG  ARG G   5      45.550  86.850  95.000  1.00  0.00           C
ATOM   3888  HG1 ARG G   5      45.030  87.590  94.340  1.00  0.00           H
ATOM   3889  HG2 ARG G   5      46.620  86.860  94.700  1.00  0.00           H
ATOM   3890  CD  ARG G   5      45.340  87.320  96.440  1.00  0.00           C
ATOM   3891  HD1 ARG G   5      45.590  86.510  97.160  1.00  0.00           H
ATOM   3892  HD2 ARG G   5      44.290  87.640  96.600  1.00  0.00           H
ATOM   3893  NE  ARG G   5      46.270  88.480  96.640  1.00  0.00           N
ATOM   3894  HE  ARG G   5      47.030  88.590  95.970  1.00  0.00           H
ATOM   3895  CZ  ARG G   5      46.590  88.920  97.840  1.00  0.00           C
ATOM   3896  NH1 ARG G   5      45.760  88.960  98.850  1.00  0.00           N
ATOM   3897 HH11 ARG G   5      44.780  88.780  98.670  1.00  0.00           H
ATOM   3898 HH12 ARG G   5      46.110  89.270  99.720  1.00  0.00           H
ATOM   3899  NH2 ARG G   5      47.830  89.300  98.050  1.00  0.00           N
ATOM   3900 HH21 ARG G   5      48.440  89.210  97.260  1.00  0.00           H
ATOM   3901 HH22 ARG G   5      48.140  89.200  99.010  1.00  0.00           H
ATOM   3902  C   ARG G   5      47.120  84.360  95.710  1.00  0.00           C
ATOM   3903  O   ARG G   5      47.350  84.060  96.880  1.00  0.00           O
ATOM   3904  N   HIS G   6      48.130  84.760  94.920  1.00  0.00           N
ATOM   3905  HN  HIS G   6      47.960  85.030  93.970  1.00  0.00           H
ATOM   3906  CA  HIS G   6      49.490  84.820  95.410  1.00  0.00           C
ATOM   3907  HA  HIS G   6      49.510  84.930  96.480  1.00  0.00           H
ATOM   3908  CB  HIS G   6      50.230  83.520  95.000  1.00  0.00           C
ATOM   3909  HB1 HIS G   6      50.320  83.460  93.890  1.00  0.00           H
ATOM   3910  HB2 HIS G   6      49.610  82.660  95.330  1.00  0.00           H
ATOM   3911  ND1 HIS G   6      52.710  83.840  95.020  1.00  0.00           N
ATOM   3912  CG  HIS G   6      51.570  83.340  95.630  1.00  0.00           C
ATOM   3913  CE1 HIS G   6      53.710  83.410  95.760  1.00  0.00           C
ATOM   3914  HE1 HIS G   6      54.770  83.630  95.590  1.00  0.00           H
ATOM   3915  NE2 HIS G   6      53.280  82.640  96.780  1.00  0.00           N
ATOM   3916  HE2 HIS G   6      53.870  82.250  97.490  1.00  0.00           H
ATOM   3917  CD2 HIS G   6      51.910  82.570  96.690  1.00  0.00           C
ATOM   3918  HD2 HIS G   6      51.280  82.000  97.350  1.00  0.00           H
ATOM   3919  C   HIS G   6      50.190  86.020  94.820  1.00  0.00           C
ATOM   3920  O   HIS G   6      50.410  86.090  93.620  1.00  0.00           O
ATOM   3921  N   ASP G   7      50.570  87.000  95.660  1.00  0.00           N
ATOM   3922  HN  ASP G   7      50.460  86.910  96.650  1.00  0.00           H
ATOM   3923  CA  ASP G   7      51.270  88.180  95.180  1.00  0.00           C
ATOM   3924  HA  ASP G   7      51.190  88.260  94.100  1.00  0.00           H
ATOM   3925  CB  ASP G   7      50.730  89.490  95.810  1.00  0.00           C
ATOM   3926  HB1 ASP G   7      51.490  90.300  95.740  1.00  0.00           H
ATOM   3927  HB2 ASP G   7      50.510  89.330  96.890  1.00  0.00           H
ATOM   3928  CG  ASP G   7      49.480  89.950  95.100  1.00  0.00           C
ATOM   3929  OD1 ASP G   7      49.490  91.040  94.470  1.00  0.00           O
ATOM   3930  OD2 ASP G   7      48.450  89.230  95.150  1.00  0.00           O
ATOM   3931  C   ASP G   7      52.740  88.000  95.490  1.00  0.00           C
ATOM   3932  O   ASP G   7      53.130  87.780  96.630  1.00  0.00           O
ATOM   3933  N   SER G   8      53.600  88.080  94.450  1.00  0.00           N
ATOM   3934  HN  SER G   8      53.260  88.240  93.520  1.00  0.00           H
ATOM   3935  CA  SER G   8      55.040  87.900  94.610  1.00  0.00           C
ATOM   3936  HA  SER G   8      55.300  87.710  95.640  1.00  0.00           H
ATOM   3937  CB  SER G   8      55.560  86.730  93.730  1.00  0.00           C
ATOM   3938  HB1 SER G   8      56.670  86.750  93.660  1.00  0.00           H
ATOM   3939  HB2 SER G   8      55.150  86.830  92.700  1.00  0.00           H
ATOM   3940  OG  SER G   8      55.180  85.460  94.270  1.00  0.00           O
ATOM   3941  HG1 SER G   8      54.210  85.460  94.370  1.00  0.00           H
ATOM   3942  C   SER G   8      55.800  89.130  94.170  1.00  0.00           C
ATOM   3943  O   SER G   8      56.010  89.340  92.970  1.00  0.00           O
ATOM   3944  N   GLY G   9      56.300  89.940  95.130  1.00  0.00           N
ATOM   3945  HN  GLY G   9      56.050  89.780  96.080  1.00  0.00           H
ATOM   3946  CA  GLY G   9      57.170  91.090  94.860  1.00  0.00           C
ATOM   3947  HA1 GLY G   9      57.110  91.370  93.810  1.00  0.00           H
ATOM   3948  HA2 GLY G   9      56.850  91.890  95.500  1.00  0.00           H
ATOM   3949  C   GLY G   9      58.620  90.820  95.180  1.00  0.00           C
ATOM   3950  O   GLY G   9      58.960  90.360  96.280  1.00  0.00           O
ATOM   3951  N   TYR G  10      59.530  91.120  94.230  1.00  0.00           N
ATOM   3952  HN  TYR G  10      59.210  91.440  93.330  1.00  0.00           H
ATOM   3953  CA  TYR G  10      60.960  90.960  94.380  1.00  0.00           C
ATOM   3954  HA  TYR G  10      61.200  90.840  95.420  1.00  0.00           H
ATOM   3955  CB  TYR G  10      61.480  89.730  93.580  1.00  0.00           C
ATOM   3956  HB1 TYR G  10      62.580  89.750  93.460  1.00  0.00           H
ATOM   3957  HB2 TYR G  10      61.020  89.710  92.570  1.00  0.00           H
ATOM   3958  CG  TYR G  10      61.140  88.450  94.300  1.00  0.00           C
ATOM   3959  CD1 TYR G  10      62.050  87.870  95.190  1.00  0.00           C
ATOM   3960  HD1 TYR G  10      63.020  88.330  95.340  1.00  0.00           H
ATOM   3961  CE1 TYR G  10      61.710  86.720  95.920  1.00  0.00           C
ATOM   3962  HE1 TYR G  10      62.390  86.300  96.640  1.00  0.00           H
ATOM   3963  CZ  TYR G  10      60.440  86.150  95.750  1.00  0.00           C
ATOM   3964  OH  TYR G  10      60.050  85.070  96.550  1.00  0.00           O
ATOM   3965  HH  TYR G  10      59.080  85.050  96.530  1.00  0.00           H
ATOM   3966  CD2 TYR G  10      59.900  87.820  94.080  1.00  0.00           C
ATOM   3967  HD2 TYR G  10      59.200  88.260  93.390  1.00  0.00           H
ATOM   3968  CE2 TYR G  10      59.550  86.680  94.810  1.00  0.00           C
ATOM   3969  HE2 TYR G  10      58.580  86.230  94.680  1.00  0.00           H
ATOM   3970  C   TYR G  10      61.730  92.190  93.910  1.00  0.00           C
ATOM   3971  O   TYR G  10      61.610  92.620  92.760  1.00  0.00           O
ATOM   3972  N   GLU G  11      62.580  92.760  94.790  1.00  0.00           N
ATOM   3973  HN  GLU G  11      62.590  92.450  95.740  1.00  0.00           H
ATOM   3974  CA  GLU G  11      63.440  93.890  94.480  1.00  0.00           C
ATOM   3975  HA  GLU G  11      63.330  94.150  93.430  1.00  0.00           H
ATOM   3976  CB  GLU G  11      63.070  95.140  95.320  1.00  0.00           C
ATOM   3977  HB1 GLU G  11      63.950  95.670  95.740  1.00  0.00           H
ATOM   3978  HB2 GLU G  11      62.450  94.800  96.180  1.00  0.00           H
ATOM   3979  CG  GLU G  11      62.240  96.140  94.490  1.00  0.00           C
ATOM   3980  HG1 GLU G  11      61.670  96.830  95.150  1.00  0.00           H
ATOM   3981  HG2 GLU G  11      61.530  95.600  93.840  1.00  0.00           H
ATOM   3982  CD  GLU G  11      63.150  96.980  93.600  1.00  0.00           C
ATOM   3983  OE1 GLU G  11      64.120  96.430  93.030  1.00  0.00           O
ATOM   3984  OE2 GLU G  11      62.910  98.210  93.500  1.00  0.00           O
ATOM   3985  C   GLU G  11      64.920  93.600  94.660  1.00  0.00           C
ATOM   3986  O   GLU G  11      65.340  93.090  95.710  1.00  0.00           O
ATOM   3987  N   VAL G  12      65.750  93.930  93.650  1.00  0.00           N
ATOM   3988  HN  VAL G  12      65.350  94.380  92.840  1.00  0.00           H
ATOM   3989  CA  VAL G  12      67.210  93.890  93.710  1.00  0.00           C
ATOM   3990  HA  VAL G  12      67.490  93.990  94.750  1.00  0.00           H
ATOM   3991  CB  VAL G  12      67.880  92.620  93.170  1.00  0.00           C
ATOM   3992  HB  VAL G  12      68.970  92.800  92.990  1.00  0.00           H
ATOM   3993  CG1 VAL G  12      67.780  91.480  94.200  1.00  0.00           C
ATOM   3994 HG11 VAL G  12      68.210  90.550  93.770  1.00  0.00           H
ATOM   3995 HG12 VAL G  12      68.320  91.730  95.130  1.00  0.00           H
ATOM   3996 HG13 VAL G  12      66.720  91.280  94.440  1.00  0.00           H
ATOM   3997  CG2 VAL G  12      67.270  92.180  91.830  1.00  0.00           C
ATOM   3998 HG21 VAL G  12      67.800  91.290  91.430  1.00  0.00           H
ATOM   3999 HG22 VAL G  12      66.210  91.890  91.980  1.00  0.00           H
ATOM   4000 HG23 VAL G  12      67.310  92.990  91.080  1.00  0.00           H
ATOM   4001  C   VAL G  12      67.810  95.110  93.020  1.00  0.00           C
ATOM   4002  O   VAL G  12      67.630  95.340  91.830  1.00  0.00           O
ATOM   4003  N   HIS G  13      68.600  95.930  93.740  1.00  0.00           N
ATOM   4004  HN  HIS G  13      68.780  95.770  94.710  1.00  0.00           H
ATOM   4005  CA  HIS G  13      69.160  97.120  93.140  1.00  0.00           C
ATOM   4006  HA  HIS G  13      69.500  96.850  92.150  1.00  0.00           H
ATOM   4007  CB  HIS G  13      68.120  98.270  93.000  1.00  0.00           C
ATOM   4008  HB1 HIS G  13      67.280  97.880  92.380  1.00  0.00           H
ATOM   4009  HB2 HIS G  13      68.530  99.140  92.450  1.00  0.00           H
ATOM   4010  ND1 HIS G  13      68.170  99.690  95.050  1.00  0.00           N
ATOM   4011  CG  HIS G  13      67.520  98.730  94.280  1.00  0.00           C
ATOM   4012  CE1 HIS G  13      67.280 100.040  95.970  1.00  0.00           C
ATOM   4013  HE1 HIS G  13      67.430 100.820  96.720  1.00  0.00           H
ATOM   4014  NE2 HIS G  13      66.120  99.370  95.820  1.00  0.00           N
ATOM   4015  HE2 HIS G  13      65.220  99.620  96.210  1.00  0.00           H
ATOM   4016  CD2 HIS G  13      66.270  98.530  94.750  1.00  0.00           C
ATOM   4017  HD2 HIS G  13      65.480  97.910  94.340  1.00  0.00           H
ATOM   4018  C   HIS G  13      70.390  97.640  93.840  1.00  0.00           C
ATOM   4019  O   HIS G  13      70.760  97.170  94.920  1.00  0.00           O
ATOM   4020  N   HIS G  14      71.080  98.620  93.200  1.00  0.00           N
ATOM   4021  HN  HIS G  14      70.660  99.010  92.380  1.00  0.00           H
ATOM   4022  CA  HIS G  14      72.280  99.300  93.660  1.00  0.00           C
ATOM   4023  HA  HIS G  14      72.700  99.770  92.780  1.00  0.00           H
ATOM   4024  CB  HIS G  14      71.920 100.450  94.640  1.00  0.00           C
ATOM   4025  HB1 HIS G  14      72.730 100.700  95.340  1.00  0.00           H
ATOM   4026  HB2 HIS G  14      71.040 100.120  95.230  1.00  0.00           H
ATOM   4027  ND1 HIS G  14      70.910 101.790  92.760  1.00  0.00           N
ATOM   4028  CG  HIS G  14      71.550 101.750  93.990  1.00  0.00           C
ATOM   4029  CE1 HIS G  14      70.710 103.070  92.520  1.00  0.00           C
ATOM   4030  HE1 HIS G  14      70.170 103.470  91.650  1.00  0.00           H
ATOM   4031  NE2 HIS G  14      71.220 103.850  93.500  1.00  0.00           N
ATOM   4032  HE2 HIS G  14      71.170 104.860  93.560  1.00  0.00           H
ATOM   4033  CD2 HIS G  14      71.770 103.010  94.440  1.00  0.00           C
ATOM   4034  HD2 HIS G  14      72.260 103.330  95.340  1.00  0.00           H
ATOM   4035  C   HIS G  14      73.410  98.420  94.180  1.00  0.00           C
ATOM   4036  O   HIS G  14      74.010  98.640  95.230  1.00  0.00           O
ATOM   4037  N   GLN G  15      73.730  97.360  93.420  1.00  0.00           N
ATOM   4038  HN  GLN G  15      73.200  97.240  92.580  1.00  0.00           H
ATOM   4039  CA  GLN G  15      74.640  96.300  93.790  1.00  0.00           C
ATOM   4040  HA  GLN G  15      74.760  96.330  94.870  1.00  0.00           H
ATOM   4041  CB  GLN G  15      74.000  94.940  93.460  1.00  0.00           C
ATOM   4042  HB1 GLN G  15      74.730  94.110  93.410  1.00  0.00           H
ATOM   4043  HB2 GLN G  15      73.540  95.030  92.450  1.00  0.00           H
ATOM   4044  CG  GLN G  15      72.940  94.550  94.520  1.00  0.00           C
ATOM   4045  HG1 GLN G  15      72.520  95.470  94.980  1.00  0.00           H
ATOM   4046  HG2 GLN G  15      73.420  93.970  95.340  1.00  0.00           H
ATOM   4047  CD  GLN G  15      71.770  93.750  93.960  1.00  0.00           C
ATOM   4048  OE1 GLN G  15      71.660  93.470  92.770  1.00  0.00           O
ATOM   4049  NE2 GLN G  15      70.840  93.370  94.870  1.00  0.00           N
ATOM   4050 HE21 GLN G  15      70.960  93.620  95.840  1.00  0.00           H
ATOM   4051 HE22 GLN G  15      70.030  92.890  94.570  1.00  0.00           H
ATOM   4052  C   GLN G  15      76.060  96.430  93.250  1.00  0.00           C
ATOM   4053  O   GLN G  15      76.750  95.430  93.060  1.00  0.00           O
ATOM   4054  N   LYS G  16      76.540  97.660  93.030  1.00  0.00           N
ATOM   4055  HN  LYS G  16      75.900  98.430  93.070  1.00  0.00           H
ATOM   4056  CA  LYS G  16      77.910  98.080  92.730  1.00  0.00           C
ATOM   4057  HA  LYS G  16      77.960  98.180  91.660  1.00  0.00           H
ATOM   4058  CB  LYS G  16      78.100  99.480  93.350  1.00  0.00           C
ATOM   4059  HB1 LYS G  16      77.930  99.390  94.450  1.00  0.00           H
ATOM   4060  HB2 LYS G  16      77.300 100.150  92.960  1.00  0.00           H
ATOM   4061  CG  LYS G  16      79.460 100.170  93.130  1.00  0.00           C
ATOM   4062  HG1 LYS G  16      80.300  99.550  93.520  1.00  0.00           H
ATOM   4063  HG2 LYS G  16      79.430 101.100  93.750  1.00  0.00           H
ATOM   4064  CD  LYS G  16      79.720 100.560  91.670  1.00  0.00           C
ATOM   4065  HD1 LYS G  16      79.890  99.640  91.070  1.00  0.00           H
ATOM   4066  HD2 LYS G  16      78.810 101.060  91.260  1.00  0.00           H
ATOM   4067  CE  LYS G  16      80.930 101.490  91.490  1.00  0.00           C
ATOM   4068  HE1 LYS G  16      81.120 101.680  90.410  1.00  0.00           H
ATOM   4069  HE2 LYS G  16      81.830 101.040  91.940  1.00  0.00           H
ATOM   4070  NZ  LYS G  16      80.690 102.790  92.140  1.00  0.00           N
ATOM   4071  HZ1 LYS G  16      81.480 103.450  91.950  1.00  0.00           H
ATOM   4072  HZ2 LYS G  16      79.820 103.210  91.710  1.00  0.00           H
ATOM   4073  HZ3 LYS G  16      80.580 102.700  93.180  1.00  0.00           H
ATOM   4074  C   LYS G  16      79.080  97.170  93.140  1.00  0.00           C
ATOM   4075  O   LYS G  16      79.150  96.630  94.250  1.00  0.00           O
ATOM   4076  N   LEU G  17      80.050  96.950  92.220  1.00  0.00           N
ATOM   4077  HN  LEU G  17      79.920  97.280  91.290  1.00  0.00           H
ATOM   4078  CA  LEU G  17      81.220  96.130  92.440  1.00  0.00           C
ATOM   4079  HA  LEU G  17      81.370  95.960  93.490  1.00  0.00           H
ATOM   4080  CB  LEU G  17      81.010  94.780  91.690  1.00  0.00           C
ATOM   4081  HB1 LEU G  17      81.180  94.920  90.600  1.00  0.00           H
ATOM   4082  HB2 LEU G  17      79.930  94.540  91.800  1.00  0.00           H
ATOM   4083  CG  LEU G  17      81.790  93.550  92.200  1.00  0.00           C
ATOM   4084  HG  LEU G  17      81.520  93.400  93.270  1.00  0.00           H
ATOM   4085  CD1 LEU G  17      81.340  92.300  91.430  1.00  0.00           C
ATOM   4086 HD11 LEU G  17      81.790  91.390  91.880  1.00  0.00           H
ATOM   4087 HD12 LEU G  17      80.240  92.180  91.440  1.00  0.00           H
ATOM   4088 HD13 LEU G  17      81.670  92.360  90.370  1.00  0.00           H
ATOM   4089  CD2 LEU G  17      83.320  93.690  92.130  1.00  0.00           C
ATOM   4090 HD21 LEU G  17      83.800  92.710  92.320  1.00  0.00           H
ATOM   4091 HD22 LEU G  17      83.640  94.040  91.130  1.00  0.00           H
ATOM   4092 HD23 LEU G  17      83.690  94.400  92.900  1.00  0.00           H
ATOM   4093  C   LEU G  17      82.440  96.850  91.890  1.00  0.00           C
ATOM   4094  O   LEU G  17      82.450  97.270  90.730  1.00  0.00           O
ATOM   4095  N   VAL G  18      83.500  97.020  92.710  1.00  0.00           N
ATOM   4096  HN  VAL G  18      83.430  96.770  93.680  1.00  0.00           H
ATOM   4097  CA  VAL G  18      84.780  97.600  92.310  1.00  0.00           C
ATOM   4098  HA  VAL G  18      84.750  97.830  91.250  1.00  0.00           H
ATOM   4099  CB  VAL G  18      85.120  98.880  93.070  1.00  0.00           C
ATOM   4100  HB  VAL G  18      85.400  98.660  94.120  1.00  0.00           H
ATOM   4101  CG1 VAL G  18      86.290  99.610  92.370  1.00  0.00           C
ATOM   4102 HG11 VAL G  18      86.500 100.580  92.870  1.00  0.00           H
ATOM   4103 HG12 VAL G  18      87.220  99.010  92.420  1.00  0.00           H
ATOM   4104 HG13 VAL G  18      86.050  99.810  91.310  1.00  0.00           H
ATOM   4105  CG2 VAL G  18      83.900  99.810  93.090  1.00  0.00           C
ATOM   4106 HG21 VAL G  18      84.160 100.790  93.530  1.00  0.00           H
ATOM   4107 HG22 VAL G  18      83.570  99.970  92.040  1.00  0.00           H
ATOM   4108 HG23 VAL G  18      83.060  99.380  93.670  1.00  0.00           H
ATOM   4109  C   VAL G  18      85.890  96.590  92.560  1.00  0.00           C
ATOM   4110  O   VAL G  18      85.970  96.000  93.640  1.00  0.00           O
ATOM   4111  N   PHE G  19      86.800  96.380  91.580  1.00  0.00           N
ATOM   4112  HN  PHE G  19      86.660  96.780  90.670  1.00  0.00           H
ATOM   4113  CA  PHE G  19      88.020  95.610  91.810  1.00  0.00           C
ATOM   4114  HA  PHE G  19      87.830  94.910  92.610  1.00  0.00           H
ATOM   4115  CB  PHE G  19      88.470  94.770  90.590  1.00  0.00           C
ATOM   4116  HB1 PHE G  19      89.510  94.390  90.720  1.00  0.00           H
ATOM   4117  HB2 PHE G  19      88.450  95.380  89.660  1.00  0.00           H
ATOM   4118  CG  PHE G  19      87.580  93.560  90.440  1.00  0.00           C
ATOM   4119  CD1 PHE G  19      86.650  93.450  89.390  1.00  0.00           C
ATOM   4120  HD1 PHE G  19      86.540  94.260  88.690  1.00  0.00           H
ATOM   4121  CE1 PHE G  19      85.890  92.290  89.240  1.00  0.00           C
ATOM   4122  HE1 PHE G  19      85.190  92.210  88.410  1.00  0.00           H
ATOM   4123  CZ  PHE G  19      86.030  91.230  90.140  1.00  0.00           C
ATOM   4124  HZ  PHE G  19      85.450  90.330  90.010  1.00  0.00           H
ATOM   4125  CD2 PHE G  19      87.720  92.490  91.330  1.00  0.00           C
ATOM   4126  HD2 PHE G  19      88.440  92.550  92.140  1.00  0.00           H
ATOM   4127  CE2 PHE G  19      86.950  91.330  91.190  1.00  0.00           C
ATOM   4128  HE2 PHE G  19      87.070  90.510  91.890  1.00  0.00           H
ATOM   4129  C   PHE G  19      89.160  96.480  92.350  1.00  0.00           C
ATOM   4130  O   PHE G  19      89.640  96.250  93.460  1.00  0.00           O
ATOM   4131  N   PHE G  20      89.580  97.550  91.640  1.00  0.00           N
ATOM   4132  HN  PHE G  20      89.250  97.710  90.700  1.00  0.00           H
ATOM   4133  CA  PHE G  20      90.550  98.520  92.130  1.00  0.00           C
ATOM   4134  HA  PHE G  20      90.770  98.320  93.170  1.00  0.00           H
ATOM   4135  CB  PHE G  20      91.870  98.490  91.330  1.00  0.00           C
ATOM   4136  HB1 PHE G  20      92.550  99.320  91.620  1.00  0.00           H
ATOM   4137  HB2 PHE G  20      91.650  98.580  90.240  1.00  0.00           H
ATOM   4138  CG  PHE G  20      92.600  97.200  91.590  1.00  0.00           C
ATOM   4139  CD1 PHE G  20      92.700  96.210  90.600  1.00  0.00           C
ATOM   4140  HD1 PHE G  20      92.230  96.370  89.640  1.00  0.00           H
ATOM   4141  CE1 PHE G  20      93.430  95.040  90.840  1.00  0.00           C
ATOM   4142  HE1 PHE G  20      93.530  94.300  90.060  1.00  0.00           H
ATOM   4143  CZ  PHE G  20      94.050  94.840  92.070  1.00  0.00           C
ATOM   4144  HZ  PHE G  20      94.620  93.930  92.250  1.00  0.00           H
ATOM   4145  CD2 PHE G  20      93.230  96.990  92.830  1.00  0.00           C
ATOM   4146  HD2 PHE G  20      93.170  97.750  93.600  1.00  0.00           H
ATOM   4147  CE2 PHE G  20      93.950  95.810  93.070  1.00  0.00           C
ATOM   4148  HE2 PHE G  20      94.440  95.670  94.020  1.00  0.00           H
ATOM   4149  C   PHE G  20      89.980  99.930  92.110  1.00  0.00           C
ATOM   4150  O   PHE G  20      89.500 100.420  91.080  1.00  0.00           O
ATOM   4151  N   ALA G  21      89.990 100.630  93.270  1.00  0.00           N
ATOM   4152  HN  ALA G  21      90.350 100.240  94.110  1.00  0.00           H
ATOM   4153  CA  ALA G  21      89.340 101.920  93.390  1.00  0.00           C
ATOM   4154  HA  ALA G  21      88.620 102.060  92.590  1.00  0.00           H
ATOM   4155  CB  ALA G  21      88.580 101.950  94.730  1.00  0.00           C
ATOM   4156  HB1 ALA G  21      87.860 101.100  94.770  1.00  0.00           H
ATOM   4157  HB2 ALA G  21      89.280 101.850  95.580  1.00  0.00           H
ATOM   4158  HB3 ALA G  21      88.010 102.900  94.840  1.00  0.00           H
ATOM   4159  C   ALA G  21      90.290 103.120  93.350  1.00  0.00           C
ATOM   4160  O   ALA G  21      89.840 104.260  93.210  1.00  0.00           O
ATOM   4161  N   GLU G  22      91.610 102.890  93.450  1.00  0.00           N
ATOM   4162  HN  GLU G  22      91.980 101.970  93.420  1.00  0.00           H
ATOM   4163  CA  GLU G  22      92.580 103.950  93.700  1.00  0.00           C
ATOM   4164  HA  GLU G  22      92.130 104.920  93.540  1.00  0.00           H
ATOM   4165  CB  GLU G  22      93.170 103.870  95.140  1.00  0.00           C
ATOM   4166  HB1 GLU G  22      93.860 104.720  95.320  1.00  0.00           H
ATOM   4167  HB2 GLU G  22      93.780 102.930  95.210  1.00  0.00           H
ATOM   4168  CG  GLU G  22      92.160 103.810  96.320  1.00  0.00           C
ATOM   4169  HG1 GLU G  22      92.760 103.590  97.230  1.00  0.00           H
ATOM   4170  HG2 GLU G  22      91.450 102.980  96.180  1.00  0.00           H
ATOM   4171  CD  GLU G  22      91.390 105.090  96.630  1.00  0.00           C
ATOM   4172  OE1 GLU G  22      90.140 105.010  96.760  1.00  0.00           O
ATOM   4173  OE2 GLU G  22      92.030 106.150  96.850  1.00  0.00           O
ATOM   4174  C   GLU G  22      93.760 103.810  92.750  1.00  0.00           C
ATOM   4175  O   GLU G  22      93.910 102.790  92.070  1.00  0.00           O
ATOM   4176  N   ASP G  23      94.570 104.880  92.670  1.00  0.00           N
ATOM   4177  HN  ASP G  23      94.200 105.740  93.030  1.00  0.00           H
ATOM   4178  CA  ASP G  23      95.890 105.050  92.090  1.00  0.00           C
ATOM   4179  HA  ASP G  23      95.720 105.410  91.080  1.00  0.00           H
ATOM   4180  CB  ASP G  23      96.570 106.210  92.890  1.00  0.00           C
ATOM   4181  HB1 ASP G  23      96.720 105.880  93.940  1.00  0.00           H
ATOM   4182  HB2 ASP G  23      95.860 107.070  92.900  1.00  0.00           H
ATOM   4183  CG  ASP G  23      97.920 106.740  92.410  1.00  0.00           C
ATOM   4184  OD1 ASP G  23      98.750 105.990  91.850  1.00  0.00           O
ATOM   4185  OD2 ASP G  23      98.200 107.920  92.740  1.00  0.00           O
ATOM   4186  C   ASP G  23      96.760 103.800  91.950  1.00  0.00           C
ATOM   4187  O   ASP G  23      97.030 103.080  92.910  1.00  0.00           O
ATOM   4188  N   VAL G  24      97.190 103.520  90.700  1.00  0.00           N
ATOM   4189  HN  VAL G  24      96.900 104.110  89.940  1.00  0.00           H
ATOM   4190  CA  VAL G  24      98.040 102.390  90.350  1.00  0.00           C
ATOM   4191  HA  VAL G  24      98.360 101.880  91.240  1.00  0.00           H
ATOM   4192  CB  VAL G  24      97.290 101.420  89.430  1.00  0.00           C
ATOM   4193  HB  VAL G  24      97.220 101.830  88.400  1.00  0.00           H
ATOM   4194  CG1 VAL G  24      97.990 100.040  89.410  1.00  0.00           C
ATOM   4195 HG11 VAL G  24      97.390  99.340  88.800  1.00  0.00           H
ATOM   4196 HG12 VAL G  24      99.000 100.110  88.960  1.00  0.00           H
ATOM   4197 HG13 VAL G  24      98.070  99.630  90.430  1.00  0.00           H
ATOM   4198  CG2 VAL G  24      95.840 101.220  89.940  1.00  0.00           C
ATOM   4199 HG21 VAL G  24      95.350 100.400  89.370  1.00  0.00           H
ATOM   4200 HG22 VAL G  24      95.840 100.970  91.020  1.00  0.00           H
ATOM   4201 HG23 VAL G  24      95.250 102.140  89.780  1.00  0.00           H
ATOM   4202  C   VAL G  24      99.300 102.960  89.670  1.00  0.00           C
ATOM   4203  O   VAL G  24     100.030 102.280  88.950  1.00  0.00           O
ATOM   4204  N   GLY G  25      99.550 104.270  89.890  1.00  0.00           N
ATOM   4205  HN  GLY G  25      98.990 104.780  90.570  1.00  0.00           H
ATOM   4206  CA  GLY G  25     100.610 105.090  89.300  1.00  0.00           C
ATOM   4207  HA1 GLY G  25     100.320 105.310  88.290  1.00  0.00           H
ATOM   4208  HA2 GLY G  25     100.670 105.980  89.910  1.00  0.00           H
ATOM   4209  C   GLY G  25     101.990 104.490  89.280  1.00  0.00           C
ATOM   4210  O   GLY G  25     102.470 103.900  90.240  1.00  0.00           O
ATOM   4211  N   SER G  26     102.690 104.660  88.150  1.00  0.00           N
ATOM   4212  HN  SER G  26     102.280 105.190  87.400  1.00  0.00           H
ATOM   4213  CA  SER G  26     104.060 104.190  87.990  1.00  0.00           C
ATOM   4214  HA  SER G  26     104.270 104.350  86.950  1.00  0.00           H
ATOM   4215  CB  SER G  26     105.120 105.020  88.760  1.00  0.00           C
ATOM   4216  HB1 SER G  26     106.060 104.480  88.980  1.00  0.00           H
ATOM   4217  HB2 SER G  26     104.690 105.330  89.740  1.00  0.00           H
ATOM   4218  OG  SER G  26     105.470 106.180  88.010  1.00  0.00           O
ATOM   4219  HG1 SER G  26     105.240 106.940  88.580  1.00  0.00           H
ATOM   4220  C   SER G  26     104.300 102.690  88.140  1.00  0.00           C
ATOM   4221  O   SER G  26     105.400 102.260  88.480  1.00  0.00           O
ATOM   4222  N   ASN G  27     103.290 101.850  87.870  1.00  0.00           N
ATOM   4223  HN  ASN G  27     102.370 102.210  87.700  1.00  0.00           H
ATOM   4224  CA  ASN G  27     103.420 100.400  87.900  1.00  0.00           C
ATOM   4225  HA  ASN G  27     103.650 100.140  88.930  1.00  0.00           H
ATOM   4226  CB  ASN G  27     102.040  99.760  87.550  1.00  0.00           C
ATOM   4227  HB1 ASN G  27     101.660 100.240  86.630  1.00  0.00           H
ATOM   4228  HB2 ASN G  27     101.320  99.990  88.360  1.00  0.00           H
ATOM   4229  CG  ASN G  27     102.110  98.250  87.370  1.00  0.00           C
ATOM   4230  OD1 ASN G  27     102.520  97.530  88.290  1.00  0.00           O
ATOM   4231  ND2 ASN G  27     101.770  97.750  86.170  1.00  0.00           N
ATOM   4232 HD21 ASN G  27     101.550  98.380  85.420  1.00  0.00           H
ATOM   4233 HD22 ASN G  27     101.850  96.760  86.030  1.00  0.00           H
ATOM   4234  C   ASN G  27     104.590  99.840  87.060  1.00  0.00           C
ATOM   4235  O   ASN G  27     104.720 100.120  85.870  1.00  0.00           O
ATOM   4236  N   LYS G  28     105.460  99.020  87.690  1.00  0.00           N
ATOM   4237  HN  LYS G  28     105.380  98.880  88.680  1.00  0.00           H
ATOM   4238  CA  LYS G  28     106.580  98.350  87.040  1.00  0.00           C
ATOM   4239  HA  LYS G  28     106.610  98.590  85.990  1.00  0.00           H
ATOM   4240  CB  LYS G  28     107.900  98.760  87.740  1.00  0.00           C
ATOM   4241  HB1 LYS G  28     107.980  98.250  88.730  1.00  0.00           H
ATOM   4242  HB2 LYS G  28     107.850  99.850  87.960  1.00  0.00           H
ATOM   4243  CG  LYS G  28     109.180  98.510  86.920  1.00  0.00           C
ATOM   4244  HG1 LYS G  28     109.360  99.360  86.230  1.00  0.00           H
ATOM   4245  HG2 LYS G  28     109.040  97.600  86.290  1.00  0.00           H
ATOM   4246  CD  LYS G  28     110.420  98.260  87.800  1.00  0.00           C
ATOM   4247  HD1 LYS G  28     110.620  99.160  88.430  1.00  0.00           H
ATOM   4248  HD2 LYS G  28     110.160  97.420  88.480  1.00  0.00           H
ATOM   4249  CE  LYS G  28     111.690  97.900  87.000  1.00  0.00           C
ATOM   4250  HE1 LYS G  28     112.110  98.790  86.490  1.00  0.00           H
ATOM   4251  HE2 LYS G  28     111.430  97.140  86.230  1.00  0.00           H
ATOM   4252  NZ  LYS G  28     112.720  97.320  87.880  1.00  0.00           N
ATOM   4253  HZ1 LYS G  28     113.480  96.870  87.320  1.00  0.00           H
ATOM   4254  HZ2 LYS G  28     113.140  98.050  88.510  1.00  0.00           H
ATOM   4255  HZ3 LYS G  28     112.290  96.570  88.480  1.00  0.00           H
ATOM   4256  C   LYS G  28     106.370  96.840  87.180  1.00  0.00           C
ATOM   4257  O   LYS G  28     107.280  96.040  86.940  1.00  0.00           O
ATOM   4258  N   GLY G  29     105.170  96.400  87.590  1.00  0.00           N
ATOM   4259  HN  GLY G  29     104.430  97.060  87.770  1.00  0.00           H
ATOM   4260  CA  GLY G  29     104.810  95.000  87.770  1.00  0.00           C
ATOM   4261  HA1 GLY G  29     105.610  94.350  87.430  1.00  0.00           H
ATOM   4262  HA2 GLY G  29     104.580  94.870  88.810  1.00  0.00           H
ATOM   4263  C   GLY G  29     103.590  94.630  86.970  1.00  0.00           C
ATOM   4264  O   GLY G  29     103.360  95.130  85.870  1.00  0.00           O
ATOM   4265  N   ALA G  30     102.770  93.720  87.510  1.00  0.00           N
ATOM   4266  HN  ALA G  30     102.970  93.330  88.410  1.00  0.00           H
ATOM   4267  CA  ALA G  30     101.590  93.230  86.840  1.00  0.00           C
ATOM   4268  HA  ALA G  30     101.390  93.800  85.940  1.00  0.00           H
ATOM   4269  CB  ALA G  30     101.800  91.760  86.440  1.00  0.00           C
ATOM   4270  HB1 ALA G  30     102.660  91.670  85.750  1.00  0.00           H
ATOM   4271  HB2 ALA G  30     102.030  91.150  87.340  1.00  0.00           H
ATOM   4272  HB3 ALA G  30     100.910  91.340  85.930  1.00  0.00           H
ATOM   4273  C   ALA G  30     100.360  93.320  87.710  1.00  0.00           C
ATOM   4274  O   ALA G  30     100.350  92.850  88.850  1.00  0.00           O
ATOM   4275  N   ILE G  31      99.290  93.920  87.180  1.00  0.00           N
ATOM   4276  HN  ILE G  31      99.340  94.300  86.250  1.00  0.00           H
ATOM   4277  CA  ILE G  31      98.030  94.120  87.870  1.00  0.00           C
ATOM   4278  HA  ILE G  31      98.110  93.720  88.870  1.00  0.00           H
ATOM   4279  CB  ILE G  31      97.640  95.590  87.970  1.00  0.00           C
ATOM   4280  HB  ILE G  31      97.300  95.950  86.970  1.00  0.00           H
ATOM   4281  CG2 ILE G  31      96.470  95.710  88.970  1.00  0.00           C
ATOM   4282 HG21 ILE G  31      96.260  96.790  89.150  1.00  0.00           H
ATOM   4283 HG22 ILE G  31      95.540  95.230  88.580  1.00  0.00           H
ATOM   4284 HG23 ILE G  31      96.720  95.250  89.940  1.00  0.00           H
ATOM   4285  CG1 ILE G  31      98.820  96.520  88.370  1.00  0.00           C
ATOM   4286 HG11 ILE G  31      98.450  97.560  88.260  1.00  0.00           H
ATOM   4287 HG12 ILE G  31      99.650  96.410  87.650  1.00  0.00           H
ATOM   4288  CD  ILE G  31      99.340  96.340  89.800  1.00  0.00           C
ATOM   4289  HD1 ILE G  31     100.140  97.080  90.000  1.00  0.00           H
ATOM   4290  HD2 ILE G  31      98.530  96.500  90.540  1.00  0.00           H
ATOM   4291  HD3 ILE G  31      99.760  95.320  89.930  1.00  0.00           H
ATOM   4292  C   ILE G  31      96.940  93.370  87.130  1.00  0.00           C
ATOM   4293  O   ILE G  31      96.800  93.520  85.920  1.00  0.00           O
ATOM   4294  N   ILE G  32      96.130  92.540  87.820  1.00  0.00           N
ATOM   4295  HN  ILE G  32      96.290  92.400  88.800  1.00  0.00           H
ATOM   4296  CA  ILE G  32      94.980  91.880  87.210  1.00  0.00           C
ATOM   4297  HA  ILE G  32      94.780  92.330  86.250  1.00  0.00           H
ATOM   4298  CB  ILE G  32      95.140  90.370  86.970  1.00  0.00           C
ATOM   4299  HB  ILE G  32      95.110  89.830  87.950  1.00  0.00           H
ATOM   4300  CG2 ILE G  32      93.960  89.870  86.100  1.00  0.00           C
ATOM   4301 HG21 ILE G  32      94.030  88.780  85.910  1.00  0.00           H
ATOM   4302 HG22 ILE G  32      92.980  90.040  86.600  1.00  0.00           H
ATOM   4303 HG23 ILE G  32      93.940  90.400  85.130  1.00  0.00           H
ATOM   4304  CG1 ILE G  32      96.510  90.030  86.320  1.00  0.00           C
ATOM   4305 HG11 ILE G  32      97.330  90.430  86.960  1.00  0.00           H
ATOM   4306 HG12 ILE G  32      96.570  90.540  85.340  1.00  0.00           H
ATOM   4307  CD  ILE G  32      96.750  88.530  86.130  1.00  0.00           C
ATOM   4308  HD1 ILE G  32      97.750  88.370  85.670  1.00  0.00           H
ATOM   4309  HD2 ILE G  32      96.730  88.000  87.110  1.00  0.00           H
ATOM   4310  HD3 ILE G  32      95.990  88.080  85.470  1.00  0.00           H
ATOM   4311  C   ILE G  32      93.750  92.110  88.080  1.00  0.00           C
ATOM   4312  O   ILE G  32      93.770  91.810  89.270  1.00  0.00           O
ATOM   4313  N   GLY G  33      92.650  92.650  87.530  1.00  0.00           N
ATOM   4314  HN  GLY G  33      92.660  92.920  86.560  1.00  0.00           H
ATOM   4315  CA  GLY G  33      91.400  92.830  88.290  1.00  0.00           C
ATOM   4316  HA1 GLY G  33      91.620  93.360  89.200  1.00  0.00           H
ATOM   4317  HA2 GLY G  33      90.720  93.370  87.650  1.00  0.00           H
ATOM   4318  C   GLY G  33      90.720  91.540  88.670  1.00  0.00           C
ATOM   4319  O   GLY G  33      90.490  91.250  89.840  1.00  0.00           O
ATOM   4320  N   LEU G  34      90.410  90.700  87.670  1.00  0.00           N
ATOM   4321  HN  LEU G  34      90.600  90.970  86.720  1.00  0.00           H
ATOM   4322  CA  LEU G  34      89.830  89.390  87.870  1.00  0.00           C
ATOM   4323  HA  LEU G  34      89.930  89.100  88.910  1.00  0.00           H
ATOM   4324  CB  LEU G  34      88.330  89.400  87.480  1.00  0.00           C
ATOM   4325  HB1 LEU G  34      88.250  89.760  86.430  1.00  0.00           H
ATOM   4326  HB2 LEU G  34      87.820  90.140  88.130  1.00  0.00           H
ATOM   4327  CG  LEU G  34      87.560  88.060  87.580  1.00  0.00           C
ATOM   4328  HG  LEU G  34      87.960  87.360  86.810  1.00  0.00           H
ATOM   4329  CD1 LEU G  34      87.710  87.390  88.950  1.00  0.00           C
ATOM   4330 HD11 LEU G  34      87.100  86.460  89.000  1.00  0.00           H
ATOM   4331 HD12 LEU G  34      88.770  87.120  89.160  1.00  0.00           H
ATOM   4332 HD13 LEU G  34      87.360  88.090  89.740  1.00  0.00           H
ATOM   4333  CD2 LEU G  34      86.060  88.280  87.290  1.00  0.00           C
ATOM   4334 HD21 LEU G  34      85.520  87.310  87.290  1.00  0.00           H
ATOM   4335 HD22 LEU G  34      85.620  88.930  88.070  1.00  0.00           H
ATOM   4336 HD23 LEU G  34      85.910  88.770  86.310  1.00  0.00           H
ATOM   4337  C   LEU G  34      90.590  88.370  87.050  1.00  0.00           C
ATOM   4338  O   LEU G  34      90.720  88.510  85.830  1.00  0.00           O
ATOM   4339  N   MET G  35      91.120  87.330  87.700  1.00  0.00           N
ATOM   4340  HN  MET G  35      91.040  87.240  88.700  1.00  0.00           H
ATOM   4341  CA  MET G  35      91.840  86.260  87.040  1.00  0.00           C
ATOM   4342  HA  MET G  35      91.920  86.450  85.980  1.00  0.00           H
ATOM   4343  CB  MET G  35      93.270  86.130  87.630  1.00  0.00           C
ATOM   4344  HB1 MET G  35      93.190  86.000  88.740  1.00  0.00           H
ATOM   4345  HB2 MET G  35      93.810  87.090  87.460  1.00  0.00           H
ATOM   4346  CG  MET G  35      94.110  84.980  87.060  1.00  0.00           C
ATOM   4347  HG1 MET G  35      94.230  85.120  85.960  1.00  0.00           H
ATOM   4348  HG2 MET G  35      93.580  84.010  87.200  1.00  0.00           H
ATOM   4349  SD  MET G  35      95.750  84.840  87.830  1.00  0.00           S
ATOM   4350  CE  MET G  35      96.210  83.380  86.870  1.00  0.00           C
ATOM   4351  HE1 MET G  35      97.220  83.000  87.160  1.00  0.00           H
ATOM   4352  HE2 MET G  35      95.470  82.570  87.010  1.00  0.00           H
ATOM   4353  HE3 MET G  35      96.240  83.620  85.780  1.00  0.00           H
ATOM   4354  C   MET G  35      91.100  84.960  87.230  1.00  0.00           C
ATOM   4355  O   MET G  35      90.840  84.520  88.350  1.00  0.00           O
ATOM   4356  N   VAL G  36      90.730  84.280  86.130  1.00  0.00           N
ATOM   4357  HN  VAL G  36      90.850  84.700  85.220  1.00  0.00           H
ATOM   4358  CA  VAL G  36      90.210  82.930  86.180  1.00  0.00           C
ATOM   4359  HA  VAL G  36      90.200  82.570  87.190  1.00  0.00           H
ATOM   4360  CB  VAL G  36      88.790  82.840  85.630  1.00  0.00           C
ATOM   4361  HB  VAL G  36      88.770  83.200  84.580  1.00  0.00           H
ATOM   4362  CG1 VAL G  36      88.280  81.380  85.680  1.00  0.00           C
ATOM   4363 HG11 VAL G  36      87.230  81.330  85.340  1.00  0.00           H
ATOM   4364 HG12 VAL G  36      88.880  80.720  85.020  1.00  0.00           H
ATOM   4365 HG13 VAL G  36      88.330  81.000  86.720  1.00  0.00           H
ATOM   4366  CG2 VAL G  36      87.860  83.750  86.460  1.00  0.00           C
ATOM   4367 HG21 VAL G  36      86.810  83.640  86.120  1.00  0.00           H
ATOM   4368 HG22 VAL G  36      87.910  83.480  87.540  1.00  0.00           H
ATOM   4369 HG23 VAL G  36      88.140  84.820  86.350  1.00  0.00           H
ATOM   4370  C   VAL G  36      91.160  82.050  85.380  1.00  0.00           C
ATOM   4371  O   VAL G  36      91.130  82.010  84.160  1.00  0.00           O
ATOM   4372  N   GLY G  37      92.030  81.280  86.060  1.00  0.00           N
ATOM   4373  HN  GLY G  37      92.010  81.280  87.070  1.00  0.00           H
ATOM   4374  CA  GLY G  37      93.110  80.520  85.420  1.00  0.00           C
ATOM   4375  HA1 GLY G  37      93.590  79.950  86.180  1.00  0.00           H
ATOM   4376  HA2 GLY G  37      92.650  79.910  84.650  1.00  0.00           H
ATOM   4377  C   GLY G  37      94.180  81.330  84.720  1.00  0.00           C
ATOM   4378  O   GLY G  37      94.070  82.530  84.510  1.00  0.00           O
ATOM   4379  N   GLY G  38      95.270  80.650  84.300  1.00  0.00           N
ATOM   4380  HN  GLY G  38      95.350  79.670  84.460  1.00  0.00           H
ATOM   4381  CA  GLY G  38      96.390  81.280  83.610  1.00  0.00           C
ATOM   4382  HA1 GLY G  38      96.470  80.810  82.640  1.00  0.00           H
ATOM   4383  HA2 GLY G  38      96.250  82.350  83.540  1.00  0.00           H
ATOM   4384  C   GLY G  38      97.700  81.080  84.310  1.00  0.00           C
ATOM   4385  O   GLY G  38      97.770  80.640  85.460  1.00  0.00           O
ATOM   4386  N   VAL G  39      98.800  81.410  83.600  1.00  0.00           N
ATOM   4387  HN  VAL G  39      98.690  81.740  82.660  1.00  0.00           H
ATOM   4388  CA  VAL G  39     100.160  81.400  84.110  1.00  0.00           C
ATOM   4389  HA  VAL G  39     100.180  81.020  85.130  1.00  0.00           H
ATOM   4390  CB  VAL G  39     101.110  80.570  83.240  1.00  0.00           C
ATOM   4391  HB  VAL G  39     101.080  80.950  82.200  1.00  0.00           H
ATOM   4392  CG1 VAL G  39     102.570  80.670  83.750  1.00  0.00           C
ATOM   4393 HG11 VAL G  39     103.230  80.040  83.110  1.00  0.00           H
ATOM   4394 HG12 VAL G  39     102.960  81.710  83.710  1.00  0.00           H
ATOM   4395 HG13 VAL G  39     102.650  80.300  84.790  1.00  0.00           H
ATOM   4396  CG2 VAL G  39     100.660  79.100  83.240  1.00  0.00           C
ATOM   4397 HG21 VAL G  39     101.390  78.490  82.670  1.00  0.00           H
ATOM   4398 HG22 VAL G  39     100.620  78.700  84.280  1.00  0.00           H
ATOM   4399 HG23 VAL G  39      99.670  79.000  82.770  1.00  0.00           H
ATOM   4400  C   VAL G  39     100.610  82.840  84.130  1.00  0.00           C
ATOM   4401  O   VAL G  39     100.740  83.480  83.090  1.00  0.00           O
ATOM   4402  N   VAL G  40     100.820  83.410  85.330  1.00  0.00           N
ATOM   4403  HN  VAL G  40     100.660  82.890  86.170  1.00  0.00           H
ATOM   4404  CA  VAL G  40     101.120  84.820  85.480  1.00  0.00           C
ATOM   4405  HA  VAL G  40     101.210  85.300  84.510  1.00  0.00           H
ATOM   4406  CB  VAL G  40     100.000  85.520  86.240  1.00  0.00           C
ATOM   4407  HB  VAL G  40      99.840  85.000  87.210  1.00  0.00           H
ATOM   4408  CG1 VAL G  40     100.300  87.000  86.500  1.00  0.00           C
ATOM   4409 HG11 VAL G  40      99.420  87.500  86.940  1.00  0.00           H
ATOM   4410 HG12 VAL G  40     101.140  87.110  87.210  1.00  0.00           H
ATOM   4411 HG13 VAL G  40     100.570  87.520  85.550  1.00  0.00           H
ATOM   4412  CG2 VAL G  40      98.700  85.400  85.420  1.00  0.00           C
ATOM   4413 HG21 VAL G  40      97.860  85.910  85.950  1.00  0.00           H
ATOM   4414 HG22 VAL G  40      98.810  85.880  84.420  1.00  0.00           H
ATOM   4415 HG23 VAL G  40      98.400  84.350  85.260  1.00  0.00           H
ATOM   4416  C   VAL G  40     102.480  84.960  86.160  1.00  0.00           C
ATOM   4417  O   VAL G  40     102.670  84.530  87.300  1.00  0.00           O
ATOM   4418  N   ILE G  41     103.480  85.530  85.460  1.00  0.00           N
ATOM   4419  HN  ILE G  41     103.310  85.870  84.530  1.00  0.00           H
ATOM   4420  CA  ILE G  41     104.860  85.610  85.920  1.00  0.00           C
ATOM   4421  HA  ILE G  41     104.960  85.130  86.890  1.00  0.00           H
ATOM   4422  CB  ILE G  41     105.860  84.950  84.970  1.00  0.00           C
ATOM   4423  HB  ILE G  41     105.900  85.550  84.020  1.00  0.00           H
ATOM   4424  CG2 ILE G  41     107.280  84.960  85.590  1.00  0.00           C
ATOM   4425 HG21 ILE G  41     107.970  84.370  84.960  1.00  0.00           H
ATOM   4426 HG22 ILE G  41     107.690  85.990  85.670  1.00  0.00           H
ATOM   4427 HG23 ILE G  41     107.260  84.510  86.610  1.00  0.00           H
ATOM   4428  CG1 ILE G  41     105.450  83.520  84.540  1.00  0.00           C
ATOM   4429 HG11 ILE G  41     106.110  83.240  83.690  1.00  0.00           H
ATOM   4430 HG12 ILE G  41     104.420  83.510  84.150  1.00  0.00           H
ATOM   4431  CD  ILE G  41     105.620  82.450  85.630  1.00  0.00           C
ATOM   4432  HD1 ILE G  41     105.210  81.480  85.270  1.00  0.00           H
ATOM   4433  HD2 ILE G  41     106.690  82.300  85.880  1.00  0.00           H
ATOM   4434  HD3 ILE G  41     105.070  82.740  86.540  1.00  0.00           H
ATOM   4435  C   ILE G  41     105.240  87.070  86.080  1.00  0.00           C
ATOM   4436  O   ILE G  41     105.000  87.890  85.200  1.00  0.00           O
ATOM   4437  N   ALA G  42     105.850  87.440  87.220  1.00  0.00           N
ATOM   4438  HN  ALA G  42     105.980  86.770  87.960  1.00  0.00           H
ATOM   4439  CA  ALA G  42     106.420  88.740  87.450  1.00  0.00           C
ATOM   4440  HA  ALA G  42     106.320  89.350  86.560  1.00  0.00           H
ATOM   4441  CB  ALA G  42     105.740  89.480  88.620  1.00  0.00           C
ATOM   4442  HB1 ALA G  42     104.670  89.680  88.380  1.00  0.00           H
ATOM   4443  HB2 ALA G  42     105.780  88.880  89.550  1.00  0.00           H
ATOM   4444  HB3 ALA G  42     106.230  90.460  88.810  1.00  0.00           H
ATOM   4445  C   ALA G  42     107.890  88.540  87.720  1.00  0.00           C
ATOM   4446  O   ALA G  42     108.280  87.790  88.620  1.00  0.00           O
ATOM   4447  N   NME G  43     108.760  89.180  86.910  1.00  0.00           N
ATOM   4448  HN  NME G  43     108.410  89.820  86.210  1.00  0.00           H
ATOM   4449  CH3 NME G  43     110.180  89.010  87.030  1.00  0.00           C
ATOM   4450 HH31 NME G  43     110.460  87.930  87.010  1.00  0.00           H
ATOM   4451 HH32 NME G  43     110.700  89.510  86.190  1.00  0.00           H
ATOM   4452 HH33 NME G  43     110.550  89.450  87.980  1.00  0.00           H
ATOM   4453  CH3 ACE H   0     140.430  86.300  97.850  1.00  0.00           C
ATOM   4454 HH31 ACE H   0     139.730  87.160  97.900  1.00  0.00           H
ATOM   4455 HH32 ACE H   0     141.140  86.350  98.700  1.00  0.00           H
ATOM   4456 HH33 ACE H   0     141.010  86.350  96.900  1.00  0.00           H
ATOM   4457  C   ACE H   0     139.690  85.020  97.900  1.00  0.00           C
ATOM   4458  O   ACE H   0     140.080  84.050  97.270  1.00  0.00           O
ATOM   4459  N   ASP H   1     138.570  85.010  98.630  1.00  0.00           N
ATOM   4460  HN  ASP H   1     138.320  85.790  99.190  1.00  0.00           H
ATOM   4461  CA  ASP H   1     137.680  83.870  98.700  1.00  0.00           C
ATOM   4462  HA  ASP H   1     137.710  83.320  97.770  1.00  0.00           H
ATOM   4463  CB  ASP H   1     138.150  83.000  99.880  1.00  0.00           C
ATOM   4464  HB1 ASP H   1     138.110  83.590 100.820  1.00  0.00           H
ATOM   4465  HB2 ASP H   1     139.220  82.720  99.710  1.00  0.00           H
ATOM   4466  CG  ASP H   1     137.380  81.720 100.070  1.00  0.00           C
ATOM   4467  OD1 ASP H   1     137.250  81.300 101.250  1.00  0.00           O
ATOM   4468  OD2 ASP H   1     137.060  81.050  99.050  1.00  0.00           O
ATOM   4469  C   ASP H   1     136.240  84.390  98.900  1.00  0.00           C
ATOM   4470  O   ASP H   1     136.000  85.160  99.830  1.00  0.00           O
ATOM   4471  N   ALA H   2     135.280  83.990  98.030  1.00  0.00           N
ATOM   4472  HN  ALA H   2     135.540  83.460  97.210  1.00  0.00           H
ATOM   4473  CA  ALA H   2     133.880  84.390  98.140  1.00  0.00           C
ATOM   4474  HA  ALA H   2     133.520  84.030  99.100  1.00  0.00           H
ATOM   4475  CB  ALA H   2     133.690  85.920  98.080  1.00  0.00           C
ATOM   4476  HB1 ALA H   2     134.220  86.430  98.910  1.00  0.00           H
ATOM   4477  HB2 ALA H   2     134.100  86.320  97.120  1.00  0.00           H
ATOM   4478  HB3 ALA H   2     132.620  86.200  98.150  1.00  0.00           H
ATOM   4479  C   ALA H   2     132.970  83.780  97.080  1.00  0.00           C
ATOM   4480  O   ALA H   2     132.560  84.440  96.120  1.00  0.00           O
ATOM   4481  N   GLU H   3     132.580  82.500  97.250  1.00  0.00           N
ATOM   4482  HN  GLU H   3     133.050  81.930  97.920  1.00  0.00           H
ATOM   4483  CA  GLU H   3     131.440  81.860  96.610  1.00  0.00           C
ATOM   4484  HA  GLU H   3     131.560  81.950  95.540  1.00  0.00           H
ATOM   4485  CB  GLU H   3     131.400  80.350  96.970  1.00  0.00           C
ATOM   4486  HB1 GLU H   3     131.410  80.270  98.080  1.00  0.00           H
ATOM   4487  HB2 GLU H   3     132.340  79.880  96.600  1.00  0.00           H
ATOM   4488  CG  GLU H   3     130.180  79.560  96.430  1.00  0.00           C
ATOM   4489  HG1 GLU H   3     130.250  79.490  95.330  1.00  0.00           H
ATOM   4490  HG2 GLU H   3     129.230  80.040  96.700  1.00  0.00           H
ATOM   4491  CD  GLU H   3     130.090  78.160  97.020  1.00  0.00           C
ATOM   4492  OE1 GLU H   3     130.220  77.170  96.260  1.00  0.00           O
ATOM   4493  OE2 GLU H   3     129.810  78.070  98.240  1.00  0.00           O
ATOM   4494  C   GLU H   3     130.080  82.500  96.970  1.00  0.00           C
ATOM   4495  O   GLU H   3     129.870  82.870  98.120  1.00  0.00           O
ATOM   4496  N   PHE H   4     129.120  82.580  96.030  1.00  0.00           N
ATOM   4497  HN  PHE H   4     129.310  82.290  95.080  1.00  0.00           H
ATOM   4498  CA  PHE H   4     127.730  82.920  96.350  1.00  0.00           C
ATOM   4499  HA  PHE H   4     127.520  82.510  97.330  1.00  0.00           H
ATOM   4500  CB  PHE H   4     127.410  84.440  96.380  1.00  0.00           C
ATOM   4501  HB1 PHE H   4     126.320  84.640  96.370  1.00  0.00           H
ATOM   4502  HB2 PHE H   4     127.850  84.920  95.490  1.00  0.00           H
ATOM   4503  CG  PHE H   4     127.920  85.110  97.620  1.00  0.00           C
ATOM   4504  CD1 PHE H   4     129.000  86.000  97.540  1.00  0.00           C
ATOM   4505  HD1 PHE H   4     129.470  86.130  96.580  1.00  0.00           H
ATOM   4506  CE1 PHE H   4     129.430  86.730  98.660  1.00  0.00           C
ATOM   4507  HE1 PHE H   4     130.260  87.410  98.560  1.00  0.00           H
ATOM   4508  CZ  PHE H   4     128.780  86.560  99.880  1.00  0.00           C
ATOM   4509  HZ  PHE H   4     129.100  87.120 100.740  1.00  0.00           H
ATOM   4510  CD2 PHE H   4     127.290  84.940  98.870  1.00  0.00           C
ATOM   4511  HD2 PHE H   4     126.450  84.260  98.940  1.00  0.00           H
ATOM   4512  CE2 PHE H   4     127.720  85.650 100.000  1.00  0.00           C
ATOM   4513  HE2 PHE H   4     127.220  85.510 100.950  1.00  0.00           H
ATOM   4514  C   PHE H   4     126.740  82.210  95.430  1.00  0.00           C
ATOM   4515  O   PHE H   4     125.710  82.750  95.050  1.00  0.00           O
ATOM   4516  N   ARG H   5     127.030  80.940  95.070  1.00  0.00           N
ATOM   4517  HN  ARG H   5     127.960  80.610  95.210  1.00  0.00           H
ATOM   4518  CA  ARG H   5     126.150  80.070  94.320  1.00  0.00           C
ATOM   4519  HA  ARG H   5     126.030  80.530  93.350  1.00  0.00           H
ATOM   4520  CB  ARG H   5     126.850  78.690  94.080  1.00  0.00           C
ATOM   4521  HB1 ARG H   5     127.290  78.380  95.050  1.00  0.00           H
ATOM   4522  HB2 ARG H   5     127.700  78.850  93.380  1.00  0.00           H
ATOM   4523  CG  ARG H   5     125.940  77.550  93.580  1.00  0.00           C
ATOM   4524  HG1 ARG H   5     125.500  77.870  92.600  1.00  0.00           H
ATOM   4525  HG2 ARG H   5     125.090  77.400  94.290  1.00  0.00           H
ATOM   4526  CD  ARG H   5     126.630  76.190  93.430  1.00  0.00           C
ATOM   4527  HD1 ARG H   5     127.040  75.850  94.400  1.00  0.00           H
ATOM   4528  HD2 ARG H   5     127.450  76.240  92.690  1.00  0.00           H
ATOM   4529  NE  ARG H   5     125.560  75.270  92.920  1.00  0.00           N
ATOM   4530  HE  ARG H   5     124.820  75.710  92.370  1.00  0.00           H
ATOM   4531  CZ  ARG H   5     125.160  74.160  93.520  1.00  0.00           C
ATOM   4532  NH1 ARG H   5     125.820  73.480  94.430  1.00  0.00           N
ATOM   4533 HH11 ARG H   5     126.820  73.590  94.530  1.00  0.00           H
ATOM   4534 HH12 ARG H   5     125.320  72.730  94.850  1.00  0.00           H
ATOM   4535  NH2 ARG H   5     123.990  73.650  93.210  1.00  0.00           N
ATOM   4536 HH21 ARG H   5     123.510  74.030  92.400  1.00  0.00           H
ATOM   4537 HH22 ARG H   5     123.670  72.860  93.750  1.00  0.00           H
ATOM   4538  C   ARG H   5     124.730  79.890  94.880  1.00  0.00           C
ATOM   4539  O   ARG H   5     124.520  79.390  95.980  1.00  0.00           O
ATOM   4540  N   HIS H   6     123.710  80.270  94.100  1.00  0.00           N
ATOM   4541  HN  HIS H   6     123.900  80.740  93.230  1.00  0.00           H
ATOM   4542  CA  HIS H   6     122.330  80.020  94.430  1.00  0.00           C
ATOM   4543  HA  HIS H   6     122.240  79.340  95.270  1.00  0.00           H
ATOM   4544  CB  HIS H   6     121.550  81.330  94.730  1.00  0.00           C
ATOM   4545  HB1 HIS H   6     120.470  81.080  94.880  1.00  0.00           H
ATOM   4546  HB2 HIS H   6     121.630  82.000  93.850  1.00  0.00           H
ATOM   4547  ND1 HIS H   6     123.110  82.910  95.960  1.00  0.00           N
ATOM   4548  HD1 HIS H   6     123.900  82.830  95.340  1.00  0.00           H
ATOM   4549  CG  HIS H   6     121.980  82.120  95.930  1.00  0.00           C
ATOM   4550  CE1 HIS H   6     123.060  83.650  97.090  1.00  0.00           C
ATOM   4551  HE1 HIS H   6     123.860  84.350  97.370  1.00  0.00           H
ATOM   4552  NE2 HIS H   6     121.960  83.410  97.790  1.00  0.00           N
ATOM   4553  CD2 HIS H   6     121.290  82.430  97.060  1.00  0.00           C
ATOM   4554  HD2 HIS H   6     120.330  82.050  97.400  1.00  0.00           H
ATOM   4555  C   HIS H   6     121.630  79.360  93.250  1.00  0.00           C
ATOM   4556  O   HIS H   6     121.230  80.030  92.290  1.00  0.00           O
ATOM   4557  N   ASP H   7     121.390  78.050  93.320  1.00  0.00           N
ATOM   4558  HN  ASP H   7     121.710  77.500  94.090  1.00  0.00           H
ATOM   4559  CA  ASP H   7     120.640  77.350  92.300  1.00  0.00           C
ATOM   4560  HA  ASP H   7     120.660  77.900  91.370  1.00  0.00           H
ATOM   4561  CB  ASP H   7     121.160  75.910  92.030  1.00  0.00           C
ATOM   4562  HB1 ASP H   7     120.490  75.410  91.290  1.00  0.00           H
ATOM   4563  HB2 ASP H   7     121.130  75.320  92.970  1.00  0.00           H
ATOM   4564  CG  ASP H   7     122.570  75.830  91.490  1.00  0.00           C
ATOM   4565  OD1 ASP H   7     122.910  74.730  90.980  1.00  0.00           O
ATOM   4566  OD2 ASP H   7     123.420  76.730  91.680  1.00  0.00           O
ATOM   4567  C   ASP H   7     119.190  77.270  92.770  1.00  0.00           C
ATOM   4568  O   ASP H   7     118.910  76.910  93.920  1.00  0.00           O
ATOM   4569  N   SER H   8     118.220  77.650  91.910  1.00  0.00           N
ATOM   4570  HN  SER H   8     118.460  77.990  91.000  1.00  0.00           H
ATOM   4571  CA  SER H   8     116.810  77.550  92.240  1.00  0.00           C
ATOM   4572  HA  SER H   8     116.680  76.940  93.120  1.00  0.00           H
ATOM   4573  CB  SER H   8     116.130  78.920  92.500  1.00  0.00           C
ATOM   4574  HB1 SER H   8     115.040  78.780  92.660  1.00  0.00           H
ATOM   4575  HB2 SER H   8     116.270  79.590  91.620  1.00  0.00           H
ATOM   4576  OG  SER H   8     116.660  79.560  93.660  1.00  0.00           O
ATOM   4577  HG1 SER H   8     117.490  79.990  93.360  1.00  0.00           H
ATOM   4578  C   SER H   8     116.030  76.900  91.130  1.00  0.00           C
ATOM   4579  O   SER H   8     115.940  77.440  90.030  1.00  0.00           O
ATOM   4580  N   GLY H   9     115.390  75.760  91.410  1.00  0.00           N
ATOM   4581  HN  GLY H   9     115.580  75.280  92.280  1.00  0.00           H
ATOM   4582  CA  GLY H   9     114.390  75.140  90.550  1.00  0.00           C
ATOM   4583  HA1 GLY H   9     114.350  75.630  89.580  1.00  0.00           H
ATOM   4584  HA2 GLY H   9     114.650  74.090  90.480  1.00  0.00           H
ATOM   4585  C   GLY H   9     113.020  75.190  91.170  1.00  0.00           C
ATOM   4586  O   GLY H   9     112.850  74.900  92.350  1.00  0.00           O
ATOM   4587  N   TYR H  10     112.000  75.570  90.390  1.00  0.00           N
ATOM   4588  HN  TYR H  10     112.170  75.890  89.460  1.00  0.00           H
ATOM   4589  CA  TYR H  10     110.610  75.410  90.800  1.00  0.00           C
ATOM   4590  HA  TYR H  10     110.560  74.740  91.650  1.00  0.00           H
ATOM   4591  CB  TYR H  10     109.930  76.760  91.180  1.00  0.00           C
ATOM   4592  HB1 TYR H  10     108.840  76.620  91.350  1.00  0.00           H
ATOM   4593  HB2 TYR H  10     110.070  77.470  90.340  1.00  0.00           H
ATOM   4594  CG  TYR H  10     110.530  77.360  92.430  1.00  0.00           C
ATOM   4595  CD1 TYR H  10     109.920  77.170  93.680  1.00  0.00           C
ATOM   4596  HD1 TYR H  10     109.050  76.540  93.760  1.00  0.00           H
ATOM   4597  CE1 TYR H  10     110.460  77.770  94.830  1.00  0.00           C
ATOM   4598  HE1 TYR H  10     110.000  77.600  95.790  1.00  0.00           H
ATOM   4599  CZ  TYR H  10     111.600  78.570  94.730  1.00  0.00           C
ATOM   4600  OH  TYR H  10     112.110  79.200  95.890  1.00  0.00           O
ATOM   4601  HH  TYR H  10     113.040  79.450  95.710  1.00  0.00           H
ATOM   4602  CD2 TYR H  10     111.660  78.190  92.340  1.00  0.00           C
ATOM   4603  HD2 TYR H  10     112.120  78.360  91.380  1.00  0.00           H
ATOM   4604  CE2 TYR H  10     112.200  78.790  93.490  1.00  0.00           C
ATOM   4605  HE2 TYR H  10     113.060  79.430  93.400  1.00  0.00           H
ATOM   4606  C   TYR H  10     109.810  74.760  89.690  1.00  0.00           C
ATOM   4607  O   TYR H  10     109.550  75.360  88.640  1.00  0.00           O
ATOM   4608  N   GLU H  11     109.390  73.510  89.910  1.00  0.00           N
ATOM   4609  HN  GLU H  11     109.780  72.990  90.680  1.00  0.00           H
ATOM   4610  CA  GLU H  11     108.750  72.690  88.910  1.00  0.00           C
ATOM   4611  HA  GLU H  11     108.690  73.220  87.970  1.00  0.00           H
ATOM   4612  CB  GLU H  11     109.600  71.400  88.700  1.00  0.00           C
ATOM   4613  HB1 GLU H  11     109.170  70.840  87.850  1.00  0.00           H
ATOM   4614  HB2 GLU H  11     109.540  70.740  89.600  1.00  0.00           H
ATOM   4615  CG  GLU H  11     111.100  71.690  88.380  1.00  0.00           C
ATOM   4616  HG1 GLU H  11     111.180  72.560  87.700  1.00  0.00           H
ATOM   4617  HG2 GLU H  11     111.520  70.810  87.860  1.00  0.00           H
ATOM   4618  CD  GLU H  11     112.000  71.960  89.580  1.00  0.00           C
ATOM   4619  OE1 GLU H  11     111.550  71.880  90.760  1.00  0.00           O
ATOM   4620  OE2 GLU H  11     113.200  72.240  89.340  1.00  0.00           O
ATOM   4621  C   GLU H  11     107.340  72.340  89.350  1.00  0.00           C
ATOM   4622  O   GLU H  11     107.100  71.580  90.280  1.00  0.00           O
ATOM   4623  N   VAL H  12     106.330  72.930  88.690  1.00  0.00           N
ATOM   4624  HN  VAL H  12     106.520  73.540  87.910  1.00  0.00           H
ATOM   4625  CA  VAL H  12     104.940  72.810  89.100  1.00  0.00           C
ATOM   4626  HA  VAL H  12     104.850  72.120  89.930  1.00  0.00           H
ATOM   4627  CB  VAL H  12     104.380  74.170  89.530  1.00  0.00           C
ATOM   4628  HB  VAL H  12     104.490  74.890  88.680  1.00  0.00           H
ATOM   4629  CG1 VAL H  12     102.890  74.070  89.910  1.00  0.00           C
ATOM   4630 HG11 VAL H  12     102.530  75.050  90.290  1.00  0.00           H
ATOM   4631 HG12 VAL H  12     102.270  73.800  89.030  1.00  0.00           H
ATOM   4632 HG13 VAL H  12     102.740  73.310  90.700  1.00  0.00           H
ATOM   4633  CG2 VAL H  12     105.200  74.720  90.710  1.00  0.00           C
ATOM   4634 HG21 VAL H  12     104.770  75.690  91.060  1.00  0.00           H
ATOM   4635 HG22 VAL H  12     105.200  74.010  91.560  1.00  0.00           H
ATOM   4636 HG23 VAL H  12     106.260  74.910  90.420  1.00  0.00           H
ATOM   4637  C   VAL H  12     104.160  72.220  87.950  1.00  0.00           C
ATOM   4638  O   VAL H  12     103.880  72.890  86.950  1.00  0.00           O
ATOM   4639  N   HIS H  13     103.760  70.940  88.030  1.00  0.00           N
ATOM   4640  HN  HIS H  13     103.980  70.370  88.830  1.00  0.00           H
ATOM   4641  CA  HIS H  13     103.140  70.280  86.900  1.00  0.00           C
ATOM   4642  HA  HIS H  13     102.670  71.040  86.290  1.00  0.00           H
ATOM   4643  CB  HIS H  13     104.160  69.550  85.990  1.00  0.00           C
ATOM   4644  HB1 HIS H  13     104.710  70.330  85.410  1.00  0.00           H
ATOM   4645  HB2 HIS H  13     103.670  68.890  85.240  1.00  0.00           H
ATOM   4646  ND1 HIS H  13     105.070  67.430  87.000  1.00  0.00           N
ATOM   4647  CG  HIS H  13     105.230  68.780  86.720  1.00  0.00           C
ATOM   4648  CE1 HIS H  13     106.230  67.050  87.510  1.00  0.00           C
ATOM   4649  HE1 HIS H  13     106.470  66.050  87.870  1.00  0.00           H
ATOM   4650  NE2 HIS H  13     107.120  68.070  87.540  1.00  0.00           N
ATOM   4651  HE2 HIS H  13     108.060  67.990  87.880  1.00  0.00           H
ATOM   4652  CD2 HIS H  13     106.490  69.180  87.030  1.00  0.00           C
ATOM   4653  HD2 HIS H  13     106.960  70.150  86.900  1.00  0.00           H
ATOM   4654  C   HIS H  13     101.990  69.380  87.260  1.00  0.00           C
ATOM   4655  O   HIS H  13     101.860  68.900  88.380  1.00  0.00           O
ATOM   4656  N   HIS H  14     101.080  69.170  86.290  1.00  0.00           N
ATOM   4657  HN  HIS H  14     101.250  69.570  85.380  1.00  0.00           H
ATOM   4658  CA  HIS H  14      99.880  68.370  86.430  1.00  0.00           C
ATOM   4659  HA  HIS H  14      99.360  68.460  85.490  1.00  0.00           H
ATOM   4660  CB  HIS H  14     100.170  66.850  86.570  1.00  0.00           C
ATOM   4661  HB1 HIS H  14      99.230  66.320  86.800  1.00  0.00           H
ATOM   4662  HB2 HIS H  14     100.890  66.690  87.400  1.00  0.00           H
ATOM   4663  ND1 HIS H  14     101.930  66.640  84.790  1.00  0.00           N
ATOM   4664  CG  HIS H  14     100.710  66.220  85.310  1.00  0.00           C
ATOM   4665  CE1 HIS H  14     102.100  65.930  83.700  1.00  0.00           C
ATOM   4666  HE1 HIS H  14     102.950  66.030  83.010  1.00  0.00           H
ATOM   4667  NE2 HIS H  14     101.090  65.060  83.500  1.00  0.00           N
ATOM   4668  HE2 HIS H  14     100.980  64.440  82.710  1.00  0.00           H
ATOM   4669  CD2 HIS H  14     100.200  65.230  84.530  1.00  0.00           C
ATOM   4670  HD2 HIS H  14      99.270  64.690  84.640  1.00  0.00           H
ATOM   4671  C   HIS H  14      98.900  68.910  87.480  1.00  0.00           C
ATOM   4672  O   HIS H  14      98.690  68.330  88.540  1.00  0.00           O
ATOM   4673  N   GLN H  15      98.270  70.060  87.160  1.00  0.00           N
ATOM   4674  HN  GLN H  15      98.500  70.480  86.280  1.00  0.00           H
ATOM   4675  CA  GLN H  15      97.230  70.670  87.980  1.00  0.00           C
ATOM   4676  HA  GLN H  15      97.070  70.070  88.870  1.00  0.00           H
ATOM   4677  CB  GLN H  15      97.530  72.140  88.420  1.00  0.00           C
ATOM   4678  HB1 GLN H  15      96.610  72.570  88.880  1.00  0.00           H
ATOM   4679  HB2 GLN H  15      97.770  72.730  87.510  1.00  0.00           H
ATOM   4680  CG  GLN H  15      98.640  72.380  89.470  1.00  0.00           C
ATOM   4681  HG1 GLN H  15      98.420  71.820  90.400  1.00  0.00           H
ATOM   4682  HG2 GLN H  15      98.670  73.460  89.730  1.00  0.00           H
ATOM   4683  CD  GLN H  15     100.030  72.020  88.940  1.00  0.00           C
ATOM   4684  OE1 GLN H  15     100.390  72.450  87.840  1.00  0.00           O
ATOM   4685  NE2 GLN H  15     100.800  71.260  89.730  1.00  0.00           N
ATOM   4686 HE21 GLN H  15     100.480  70.960  90.620  1.00  0.00           H
ATOM   4687 HE22 GLN H  15     101.630  70.860  89.330  1.00  0.00           H
ATOM   4688  C   GLN H  15      95.920  70.710  87.210  1.00  0.00           C
ATOM   4689  O   GLN H  15      95.770  71.480  86.260  1.00  0.00           O
ATOM   4690  N   LYS H  16      94.900  69.950  87.650  1.00  0.00           N
ATOM   4691  HN  LYS H  16      95.010  69.390  88.480  1.00  0.00           H
ATOM   4692  CA  LYS H  16      93.610  69.850  86.970  1.00  0.00           C
ATOM   4693  HA  LYS H  16      93.640  70.400  86.030  1.00  0.00           H
ATOM   4694  CB  LYS H  16      93.260  68.370  86.640  1.00  0.00           C
ATOM   4695  HB1 LYS H  16      93.220  67.790  87.580  1.00  0.00           H
ATOM   4696  HB2 LYS H  16      94.100  67.960  86.040  1.00  0.00           H
ATOM   4697  CG  LYS H  16      91.950  68.160  85.850  1.00  0.00           C
ATOM   4698  HG1 LYS H  16      92.010  68.750  84.900  1.00  0.00           H
ATOM   4699  HG2 LYS H  16      91.080  68.530  86.440  1.00  0.00           H
ATOM   4700  CD  LYS H  16      91.710  66.680  85.490  1.00  0.00           C
ATOM   4701  HD1 LYS H  16      92.620  66.290  85.000  1.00  0.00           H
ATOM   4702  HD2 LYS H  16      91.560  66.100  86.430  1.00  0.00           H
ATOM   4703  CE  LYS H  16      90.510  66.440  84.560  1.00  0.00           C
ATOM   4704  HE1 LYS H  16      90.620  67.050  83.630  1.00  0.00           H
ATOM   4705  HE2 LYS H  16      89.560  66.730  85.060  1.00  0.00           H
ATOM   4706  NZ  LYS H  16      90.400  65.030  84.160  1.00  0.00           N
ATOM   4707  HZ1 LYS H  16      89.520  64.880  83.600  1.00  0.00           H
ATOM   4708  HZ2 LYS H  16      91.220  64.790  83.550  1.00  0.00           H
ATOM   4709  HZ3 LYS H  16      90.380  64.380  84.980  1.00  0.00           H
ATOM   4710  C   LYS H  16      92.520  70.470  87.830  1.00  0.00           C
ATOM   4711  O   LYS H  16      92.430  70.200  89.020  1.00  0.00           O
ATOM   4712  N   LEU H  17      91.680  71.350  87.250  1.00  0.00           N
ATOM   4713  HN  LEU H  17      91.760  71.580  86.290  1.00  0.00           H
ATOM   4714  CA  LEU H  17      90.530  71.930  87.940  1.00  0.00           C
ATOM   4715  HA  LEU H  17      90.420  71.500  88.920  1.00  0.00           H
ATOM   4716  CB  LEU H  17      90.690  73.470  88.040  1.00  0.00           C
ATOM   4717  HB1 LEU H  17      90.620  73.940  87.040  1.00  0.00           H
ATOM   4718  HB2 LEU H  17      91.720  73.650  88.410  1.00  0.00           H
ATOM   4719  CG  LEU H  17      89.750  74.220  89.020  1.00  0.00           C
ATOM   4720  HG  LEU H  17      89.790  73.700  90.010  1.00  0.00           H
ATOM   4721  CD1 LEU H  17      90.230  75.670  89.230  1.00  0.00           C
ATOM   4722 HD11 LEU H  17      89.570  76.200  89.940  1.00  0.00           H
ATOM   4723 HD12 LEU H  17      91.260  75.700  89.610  1.00  0.00           H
ATOM   4724 HD13 LEU H  17      90.190  76.220  88.260  1.00  0.00           H
ATOM   4725  CD2 LEU H  17      88.270  74.260  88.580  1.00  0.00           C
ATOM   4726 HD21 LEU H  17      87.710  75.000  89.190  1.00  0.00           H
ATOM   4727 HD22 LEU H  17      88.190  74.570  87.520  1.00  0.00           H
ATOM   4728 HD23 LEU H  17      87.780  73.280  88.710  1.00  0.00           H
ATOM   4729  C   LEU H  17      89.320  71.590  87.100  1.00  0.00           C
ATOM   4730  O   LEU H  17      89.300  71.900  85.910  1.00  0.00           O
ATOM   4731  N   VAL H  18      88.290  70.950  87.690  1.00  0.00           N
ATOM   4732  HN  VAL H  18      88.360  70.640  88.640  1.00  0.00           H
ATOM   4733  CA  VAL H  18      87.030  70.680  87.000  1.00  0.00           C
ATOM   4734  HA  VAL H  18      87.030  71.140  86.030  1.00  0.00           H
ATOM   4735  CB  VAL H  18      86.740  69.190  86.830  1.00  0.00           C
ATOM   4736  HB  VAL H  18      86.510  68.720  87.810  1.00  0.00           H
ATOM   4737  CG1 VAL H  18      85.530  68.990  85.890  1.00  0.00           C
ATOM   4738 HG11 VAL H  18      85.370  67.910  85.690  1.00  0.00           H
ATOM   4739 HG12 VAL H  18      84.600  69.390  86.340  1.00  0.00           H
ATOM   4740 HG13 VAL H  18      85.690  69.500  84.920  1.00  0.00           H
ATOM   4741  CG2 VAL H  18      87.970  68.470  86.250  1.00  0.00           C
ATOM   4742 HG21 VAL H  18      87.700  67.410  86.040  1.00  0.00           H
ATOM   4743 HG22 VAL H  18      88.300  68.930  85.300  1.00  0.00           H
ATOM   4744 HG23 VAL H  18      88.810  68.460  86.980  1.00  0.00           H
ATOM   4745  C   VAL H  18      85.880  71.280  87.800  1.00  0.00           C
ATOM   4746  O   VAL H  18      85.690  70.950  88.970  1.00  0.00           O
ATOM   4747  N   PHE H  19      85.080  72.190  87.220  1.00  0.00           N
ATOM   4748  HN  PHE H  19      85.270  72.530  86.300  1.00  0.00           H
ATOM   4749  CA  PHE H  19      83.850  72.620  87.880  1.00  0.00           C
ATOM   4750  HA  PHE H  19      84.100  72.790  88.920  1.00  0.00           H
ATOM   4751  CB  PHE H  19      83.300  73.960  87.330  1.00  0.00           C
ATOM   4752  HB1 PHE H  19      82.270  74.160  87.710  1.00  0.00           H
ATOM   4753  HB2 PHE H  19      83.270  73.960  86.220  1.00  0.00           H
ATOM   4754  CG  PHE H  19      84.160  75.090  87.820  1.00  0.00           C
ATOM   4755  CD1 PHE H  19      85.020  75.790  86.960  1.00  0.00           C
ATOM   4756  HD1 PHE H  19      85.090  75.500  85.920  1.00  0.00           H
ATOM   4757  CE1 PHE H  19      85.800  76.850  87.440  1.00  0.00           C
ATOM   4758  HE1 PHE H  19      86.450  77.390  86.760  1.00  0.00           H
ATOM   4759  CZ  PHE H  19      85.740  77.220  88.790  1.00  0.00           C
ATOM   4760  HZ  PHE H  19      86.350  78.030  89.160  1.00  0.00           H
ATOM   4761  CD2 PHE H  19      84.090  75.480  89.170  1.00  0.00           C
ATOM   4762  HD2 PHE H  19      83.420  74.970  89.840  1.00  0.00           H
ATOM   4763  CE2 PHE H  19      84.880  76.530  89.660  1.00  0.00           C
ATOM   4764  HE2 PHE H  19      84.820  76.810  90.700  1.00  0.00           H
ATOM   4765  C   PHE H  19      82.760  71.560  87.940  1.00  0.00           C
ATOM   4766  O   PHE H  19      82.330  71.170  89.020  1.00  0.00           O
ATOM   4767  N   PHE H  20      82.340  71.010  86.780  1.00  0.00           N
ATOM   4768  HN  PHE H  20      82.640  71.370  85.900  1.00  0.00           H
ATOM   4769  CA  PHE H  20      81.360  69.950  86.710  1.00  0.00           C
ATOM   4770  HA  PHE H  20      81.150  69.560  87.700  1.00  0.00           H
ATOM   4771  CB  PHE H  20      80.030  70.410  86.060  1.00  0.00           C
ATOM   4772  HB1 PHE H  20      79.370  69.550  85.800  1.00  0.00           H
ATOM   4773  HB2 PHE H  20      80.240  70.980  85.130  1.00  0.00           H
ATOM   4774  CG  PHE H  20      79.260  71.310  87.010  1.00  0.00           C
ATOM   4775  CD1 PHE H  20      79.560  72.680  87.100  1.00  0.00           C
ATOM   4776  HD1 PHE H  20      80.350  73.090  86.490  1.00  0.00           H
ATOM   4777  CE1 PHE H  20      78.820  73.510  87.950  1.00  0.00           C
ATOM   4778  HE1 PHE H  20      79.050  74.560  88.020  1.00  0.00           H
ATOM   4779  CZ  PHE H  20      77.790  72.980  88.730  1.00  0.00           C
ATOM   4780  HZ  PHE H  20      77.230  73.620  89.390  1.00  0.00           H
ATOM   4781  CD2 PHE H  20      78.210  70.790  87.780  1.00  0.00           C
ATOM   4782  HD2 PHE H  20      77.970  69.740  87.710  1.00  0.00           H
ATOM   4783  CE2 PHE H  20      77.480  71.620  88.640  1.00  0.00           C
ATOM   4784  HE2 PHE H  20      76.680  71.210  89.240  1.00  0.00           H
ATOM   4785  C   PHE H  20      81.920  68.780  85.920  1.00  0.00           C
ATOM   4786  O   PHE H  20      82.220  68.870  84.730  1.00  0.00           O
ATOM   4787  N   ALA H  21      82.080  67.620  86.590  1.00  0.00           N
ATOM   4788  HN  ALA H  21      81.850  67.550  87.560  1.00  0.00           H
ATOM   4789  CA  ALA H  21      82.690  66.440  86.030  1.00  0.00           C
ATOM   4790  HA  ALA H  21      83.300  66.700  85.170  1.00  0.00           H
ATOM   4791  CB  ALA H  21      83.570  65.820  87.130  1.00  0.00           C
ATOM   4792  HB1 ALA H  21      84.320  66.560  87.470  1.00  0.00           H
ATOM   4793  HB2 ALA H  21      82.950  65.510  88.000  1.00  0.00           H
ATOM   4794  HB3 ALA H  21      84.120  64.930  86.760  1.00  0.00           H
ATOM   4795  C   ALA H  21      81.650  65.430  85.560  1.00  0.00           C
ATOM   4796  O   ALA H  21      81.980  64.310  85.190  1.00  0.00           O
ATOM   4797  N   GLU H  22      80.360  65.830  85.590  1.00  0.00           N
ATOM   4798  HN  GLU H  22      80.150  66.790  85.730  1.00  0.00           H
ATOM   4799  CA  GLU H  22      79.220  64.950  85.670  1.00  0.00           C
ATOM   4800  HA  GLU H  22      79.510  63.920  85.500  1.00  0.00           H
ATOM   4801  CB  GLU H  22      78.550  65.120  87.050  1.00  0.00           C
ATOM   4802  HB1 GLU H  22      77.620  64.500  87.130  1.00  0.00           H
ATOM   4803  HB2 GLU H  22      78.240  66.180  87.180  1.00  0.00           H
ATOM   4804  CG  GLU H  22      79.470  64.750  88.220  1.00  0.00           C
ATOM   4805  HG1 GLU H  22      78.960  65.040  89.150  1.00  0.00           H
ATOM   4806  HG2 GLU H  22      80.440  65.280  88.180  1.00  0.00           H
ATOM   4807  CD  GLU H  22      79.730  63.260  88.260  1.00  0.00           C
ATOM   4808  OE1 GLU H  22      80.920  62.840  88.140  1.00  0.00           O
ATOM   4809  OE2 GLU H  22      78.750  62.470  88.360  1.00  0.00           O
ATOM   4810  C   GLU H  22      78.140  65.320  84.670  1.00  0.00           C
ATOM   4811  O   GLU H  22      78.110  66.440  84.170  1.00  0.00           O
ATOM   4812  N   ASP H  23      77.220  64.370  84.410  1.00  0.00           N
ATOM   4813  HN  ASP H  23      77.320  63.460  84.800  1.00  0.00           H
ATOM   4814  CA  ASP H  23      76.000  64.580  83.660  1.00  0.00           C
ATOM   4815  HA  ASP H  23      76.280  64.950  82.680  1.00  0.00           H
ATOM   4816  CB  ASP H  23      75.270  63.210  83.490  1.00  0.00           C
ATOM   4817  HB1 ASP H  23      74.950  62.850  84.490  1.00  0.00           H
ATOM   4818  HB2 ASP H  23      75.990  62.470  83.060  1.00  0.00           H
ATOM   4819  CG  ASP H  23      74.050  63.220  82.590  1.00  0.00           C
ATOM   4820  OD1 ASP H  23      73.790  64.230  81.900  1.00  0.00           O
ATOM   4821  OD2 ASP H  23      73.350  62.170  82.520  1.00  0.00           O
ATOM   4822  C   ASP H  23      75.100  65.660  84.290  1.00  0.00           C
ATOM   4823  O   ASP H  23      74.870  65.700  85.510  1.00  0.00           O
ATOM   4824  N   VAL H  24      74.600  66.590  83.460  1.00  0.00           N
ATOM   4825  HN  VAL H  24      74.830  66.510  82.490  1.00  0.00           H
ATOM   4826  CA  VAL H  24      73.720  67.680  83.870  1.00  0.00           C
ATOM   4827  HA  VAL H  24      73.450  67.540  84.910  1.00  0.00           H
ATOM   4828  CB  VAL H  24      74.430  69.040  83.740  1.00  0.00           C
ATOM   4829  HB  VAL H  24      74.600  69.270  82.670  1.00  0.00           H
ATOM   4830  CG1 VAL H  24      73.630  70.180  84.400  1.00  0.00           C
ATOM   4831 HG11 VAL H  24      74.240  71.110  84.410  1.00  0.00           H
ATOM   4832 HG12 VAL H  24      72.690  70.400  83.850  1.00  0.00           H
ATOM   4833 HG13 VAL H  24      73.370  69.920  85.440  1.00  0.00           H
ATOM   4834  CG2 VAL H  24      75.820  68.980  84.420  1.00  0.00           C
ATOM   4835 HG21 VAL H  24      76.280  69.990  84.450  1.00  0.00           H
ATOM   4836 HG22 VAL H  24      75.730  68.600  85.460  1.00  0.00           H
ATOM   4837 HG23 VAL H  24      76.500  68.310  83.860  1.00  0.00           H
ATOM   4838  C   VAL H  24      72.420  67.570  83.080  1.00  0.00           C
ATOM   4839  O   VAL H  24      71.610  68.490  82.980  1.00  0.00           O
ATOM   4840  N   GLY H  25      72.190  66.390  82.460  1.00  0.00           N
ATOM   4841  HN  GLY H  25      72.890  65.660  82.490  1.00  0.00           H
ATOM   4842  CA  GLY H  25      71.010  66.020  81.680  1.00  0.00           C
ATOM   4843  HA1 GLY H  25      71.070  66.560  80.760  1.00  0.00           H
ATOM   4844  HA2 GLY H  25      71.080  64.950  81.530  1.00  0.00           H
ATOM   4845  C   GLY H  25      69.640  66.280  82.270  1.00  0.00           C
ATOM   4846  O   GLY H  25      69.410  66.340  83.480  1.00  0.00           O
ATOM   4847  N   SER H  26      68.660  66.450  81.370  1.00  0.00           N
ATOM   4848  HN  SER H  26      68.900  66.330  80.400  1.00  0.00           H
ATOM   4849  CA  SER H  26      67.250  66.620  81.690  1.00  0.00           C
ATOM   4850  HA  SER H  26      66.750  66.790  80.750  1.00  0.00           H
ATOM   4851  CB  SER H  26      66.600  65.350  82.300  1.00  0.00           C
ATOM   4852  HB1 SER H  26      65.560  65.540  82.630  1.00  0.00           H
ATOM   4853  HB2 SER H  26      67.180  65.020  83.190  1.00  0.00           H
ATOM   4854  OG  SER H  26      66.530  64.290  81.340  1.00  0.00           O
ATOM   4855  HG1 SER H  26      66.780  63.480  81.850  1.00  0.00           H
ATOM   4856  C   SER H  26      66.910  67.850  82.530  1.00  0.00           C
ATOM   4857  O   SER H  26      65.850  67.900  83.160  1.00  0.00           O
ATOM   4858  N   ASN H  27      67.790  68.860  82.560  1.00  0.00           N
ATOM   4859  HN  ASN H  27      68.650  68.740  82.080  1.00  0.00           H
ATOM   4860  CA  ASN H  27      67.680  70.070  83.360  1.00  0.00           C
ATOM   4861  HA  ASN H  27      67.600  69.760  84.390  1.00  0.00           H
ATOM   4862  CB  ASN H  27      69.000  70.890  83.200  1.00  0.00           C
ATOM   4863  HB1 ASN H  27      69.160  71.090  82.120  1.00  0.00           H
ATOM   4864  HB2 ASN H  27      69.850  70.270  83.560  1.00  0.00           H
ATOM   4865  CG  ASN H  27      69.020  72.210  83.970  1.00  0.00           C
ATOM   4866  OD1 ASN H  27      68.580  72.270  85.120  1.00  0.00           O
ATOM   4867  ND2 ASN H  27      69.460  73.300  83.330  1.00  0.00           N
ATOM   4868 HD21 ASN H  27      69.940  73.180  82.450  1.00  0.00           H
ATOM   4869 HD22 ASN H  27      69.350  74.200  83.750  1.00  0.00           H
ATOM   4870  C   ASN H  27      66.440  70.940  83.080  1.00  0.00           C
ATOM   4871  O   ASN H  27      66.120  71.260  81.940  1.00  0.00           O
ATOM   4872  N   LYS H  28      65.740  71.380  84.160  1.00  0.00           N
ATOM   4873  HN  LYS H  28      65.980  71.070  85.090  1.00  0.00           H
ATOM   4874  CA  LYS H  28      64.650  72.340  84.110  1.00  0.00           C
ATOM   4875  HA  LYS H  28      64.620  72.790  83.120  1.00  0.00           H
ATOM   4876  CB  LYS H  28      63.270  71.700  84.410  1.00  0.00           C
ATOM   4877  HB1 LYS H  28      62.500  72.500  84.280  1.00  0.00           H
ATOM   4878  HB2 LYS H  28      63.230  71.350  85.460  1.00  0.00           H
ATOM   4879  CG  LYS H  28      62.850  70.550  83.470  1.00  0.00           C
ATOM   4880  HG1 LYS H  28      63.380  70.660  82.500  1.00  0.00           H
ATOM   4881  HG2 LYS H  28      61.760  70.640  83.260  1.00  0.00           H
ATOM   4882  CD  LYS H  28      63.100  69.150  84.070  1.00  0.00           C
ATOM   4883  HD1 LYS H  28      64.170  69.110  84.390  1.00  0.00           H
ATOM   4884  HD2 LYS H  28      62.470  69.030  84.980  1.00  0.00           H
ATOM   4885  CE  LYS H  28      62.800  68.030  83.070  1.00  0.00           C
ATOM   4886  HE1 LYS H  28      63.380  68.180  82.130  1.00  0.00           H
ATOM   4887  HE2 LYS H  28      61.710  68.050  82.820  1.00  0.00           H
ATOM   4888  NZ  LYS H  28      63.120  66.700  83.600  1.00  0.00           N
ATOM   4889  HZ1 LYS H  28      62.920  65.960  82.900  1.00  0.00           H
ATOM   4890  HZ2 LYS H  28      64.130  66.650  83.890  1.00  0.00           H
ATOM   4891  HZ3 LYS H  28      62.530  66.500  84.450  1.00  0.00           H
ATOM   4892  C   LYS H  28      64.910  73.490  85.090  1.00  0.00           C
ATOM   4893  O   LYS H  28      63.980  74.090  85.630  1.00  0.00           O
ATOM   4894  N   GLY H  29      66.200  73.800  85.360  1.00  0.00           N
ATOM   4895  HN  GLY H  29      66.920  73.220  84.970  1.00  0.00           H
ATOM   4896  CA  GLY H  29      66.660  74.920  86.170  1.00  0.00           C
ATOM   4897  HA1 GLY H  29      65.860  75.630  86.300  1.00  0.00           H
ATOM   4898  HA2 GLY H  29      67.020  74.510  87.100  1.00  0.00           H
ATOM   4899  C   GLY H  29      67.800  75.650  85.500  1.00  0.00           C
ATOM   4900  O   GLY H  29      67.930  75.680  84.280  1.00  0.00           O
ATOM   4901  N   ALA H  30      68.680  76.290  86.290  1.00  0.00           N
ATOM   4902  HN  ALA H  30      68.610  76.220  87.290  1.00  0.00           H
ATOM   4903  CA  ALA H  30      69.740  77.130  85.770  1.00  0.00           C
ATOM   4904  HA  ALA H  30      69.830  77.000  84.700  1.00  0.00           H
ATOM   4905  CB  ALA H  30      69.400  78.610  86.050  1.00  0.00           C
ATOM   4906  HB1 ALA H  30      68.390  78.830  85.660  1.00  0.00           H
ATOM   4907  HB2 ALA H  30      69.410  78.820  87.140  1.00  0.00           H
ATOM   4908  HB3 ALA H  30      70.120  79.280  85.550  1.00  0.00           H
ATOM   4909  C   ALA H  30      71.100  76.770  86.370  1.00  0.00           C
ATOM   4910  O   ALA H  30      71.260  76.660  87.580  1.00  0.00           O
ATOM   4911  N   ILE H  31      72.120  76.570  85.530  1.00  0.00           N
ATOM   4912  HN  ILE H  31      71.970  76.630  84.530  1.00  0.00           H
ATOM   4913  CA  ILE H  31      73.430  76.090  85.930  1.00  0.00           C
ATOM   4914  HA  ILE H  31      73.450  75.940  87.000  1.00  0.00           H
ATOM   4915  CB  ILE H  31      73.800  74.780  85.240  1.00  0.00           C
ATOM   4916  HB  ILE H  31      74.010  75.010  84.180  1.00  0.00           H
ATOM   4917  CG2 ILE H  31      75.080  74.180  85.880  1.00  0.00           C
ATOM   4918 HG21 ILE H  31      75.290  73.180  85.440  1.00  0.00           H
ATOM   4919 HG22 ILE H  31      75.960  74.830  85.700  1.00  0.00           H
ATOM   4920 HG23 ILE H  31      74.950  74.050  86.970  1.00  0.00           H
ATOM   4921  CG1 ILE H  31      72.650  73.740  85.210  1.00  0.00           C
ATOM   4922 HG11 ILE H  31      72.970  72.920  84.530  1.00  0.00           H
ATOM   4923 HG12 ILE H  31      71.750  74.180  84.730  1.00  0.00           H
ATOM   4924  CD  ILE H  31      72.280  73.140  86.560  1.00  0.00           C
ATOM   4925  HD1 ILE H  31      71.480  72.380  86.430  1.00  0.00           H
ATOM   4926  HD2 ILE H  31      73.150  72.630  87.030  1.00  0.00           H
ATOM   4927  HD3 ILE H  31      71.910  73.930  87.250  1.00  0.00           H
ATOM   4928  C   ILE H  31      74.490  77.130  85.570  1.00  0.00           C
ATOM   4929  O   ILE H  31      74.480  77.700  84.480  1.00  0.00           O
ATOM   4930  N   ILE H  32      75.440  77.410  86.480  1.00  0.00           N
ATOM   4931  HN  ILE H  32      75.400  77.010  87.400  1.00  0.00           H
ATOM   4932  CA  ILE H  32      76.620  78.220  86.170  1.00  0.00           C
ATOM   4933  HA  ILE H  32      76.700  78.330  85.100  1.00  0.00           H
ATOM   4934  CB  ILE H  32      76.590  79.630  86.770  1.00  0.00           C
ATOM   4935  HB  ILE H  32      76.600  79.550  87.880  1.00  0.00           H
ATOM   4936  CG2 ILE H  32      77.840  80.420  86.300  1.00  0.00           C
ATOM   4937 HG21 ILE H  32      77.820  81.460  86.680  1.00  0.00           H
ATOM   4938 HG22 ILE H  32      78.770  79.960  86.680  1.00  0.00           H
ATOM   4939 HG23 ILE H  32      77.880  80.460  85.190  1.00  0.00           H
ATOM   4940  CG1 ILE H  32      75.310  80.400  86.380  1.00  0.00           C
ATOM   4941 HG11 ILE H  32      74.420  79.760  86.550  1.00  0.00           H
ATOM   4942 HG12 ILE H  32      75.340  80.640  85.300  1.00  0.00           H
ATOM   4943  CD  ILE H  32      75.110  81.680  87.200  1.00  0.00           C
ATOM   4944  HD1 ILE H  32      74.200  82.210  86.850  1.00  0.00           H
ATOM   4945  HD2 ILE H  32      74.990  81.430  88.280  1.00  0.00           H
ATOM   4946  HD3 ILE H  32      75.960  82.370  87.090  1.00  0.00           H
ATOM   4947  C   ILE H  32      77.860  77.490  86.650  1.00  0.00           C
ATOM   4948  O   ILE H  32      77.930  77.010  87.780  1.00  0.00           O
ATOM   4949  N   GLY H  33      78.910  77.360  85.790  1.00  0.00           N
ATOM   4950  HN  GLY H  33      78.820  77.720  84.860  1.00  0.00           H
ATOM   4951  CA  GLY H  33      80.190  76.780  86.190  1.00  0.00           C
ATOM   4952  HA1 GLY H  33      80.020  75.790  86.580  1.00  0.00           H
ATOM   4953  HA2 GLY H  33      80.820  76.760  85.310  1.00  0.00           H
ATOM   4954  C   GLY H  33      80.930  77.560  87.240  1.00  0.00           C
ATOM   4955  O   GLY H  33      81.270  77.050  88.300  1.00  0.00           O
ATOM   4956  N   LEU H  34      81.140  78.860  86.980  1.00  0.00           N
ATOM   4957  HN  LEU H  34      80.900  79.230  86.090  1.00  0.00           H
ATOM   4958  CA  LEU H  34      81.730  79.780  87.930  1.00  0.00           C
ATOM   4959  HA  LEU H  34      81.580  79.410  88.940  1.00  0.00           H
ATOM   4960  CB  LEU H  34      83.240  79.950  87.660  1.00  0.00           C
ATOM   4961  HB1 LEU H  34      83.370  80.160  86.570  1.00  0.00           H
ATOM   4962  HB2 LEU H  34      83.730  78.970  87.860  1.00  0.00           H
ATOM   4963  CG  LEU H  34      83.980  81.050  88.450  1.00  0.00           C
ATOM   4964  HG  LEU H  34      83.520  82.040  88.220  1.00  0.00           H
ATOM   4965  CD1 LEU H  34      83.910  80.820  89.970  1.00  0.00           C
ATOM   4966 HD11 LEU H  34      84.470  81.620  90.510  1.00  0.00           H
ATOM   4967 HD12 LEU H  34      82.860  80.840  90.330  1.00  0.00           H
ATOM   4968 HD13 LEU H  34      84.340  79.840  90.230  1.00  0.00           H
ATOM   4969  CD2 LEU H  34      85.450  81.130  88.010  1.00  0.00           C
ATOM   4970 HD21 LEU H  34      85.970  81.950  88.540  1.00  0.00           H
ATOM   4971 HD22 LEU H  34      85.970  80.170  88.240  1.00  0.00           H
ATOM   4972 HD23 LEU H  34      85.530  81.310  86.920  1.00  0.00           H
ATOM   4973  C   LEU H  34      81.000  81.110  87.840  1.00  0.00           C
ATOM   4974  O   LEU H  34      80.810  81.650  86.750  1.00  0.00           O
ATOM   4975  N   MET H  35      80.560  81.660  88.990  1.00  0.00           N
ATOM   4976  HN  MET H  35      80.710  81.200  89.860  1.00  0.00           H
ATOM   4977  CA  MET H  35      79.820  82.910  89.060  1.00  0.00           C
ATOM   4978  HA  MET H  35      79.690  83.320  88.070  1.00  0.00           H
ATOM   4979  CB  MET H  35      78.420  82.660  89.660  1.00  0.00           C
ATOM   4980  HB1 MET H  35      78.540  81.970  90.530  1.00  0.00           H
ATOM   4981  HB2 MET H  35      77.810  82.120  88.900  1.00  0.00           H
ATOM   4982  CG  MET H  35      77.650  83.900  90.170  1.00  0.00           C
ATOM   4983  HG1 MET H  35      77.770  84.730  89.450  1.00  0.00           H
ATOM   4984  HG2 MET H  35      78.090  84.230  91.130  1.00  0.00           H
ATOM   4985  SD  MET H  35      75.880  83.550  90.400  1.00  0.00           S
ATOM   4986  CE  MET H  35      75.450  85.150  91.120  1.00  0.00           C
ATOM   4987  HE1 MET H  35      74.350  85.230  91.300  1.00  0.00           H
ATOM   4988  HE2 MET H  35      75.960  85.270  92.100  1.00  0.00           H
ATOM   4989  HE3 MET H  35      75.750  85.990  90.460  1.00  0.00           H
ATOM   4990  C   MET H  35      80.590  83.950  89.850  1.00  0.00           C
ATOM   4991  O   MET H  35      80.960  83.720  91.000  1.00  0.00           O
ATOM   4992  N   VAL H  36      80.860  85.120  89.240  1.00  0.00           N
ATOM   4993  HN  VAL H  36      80.580  85.270  88.290  1.00  0.00           H
ATOM   4994  CA  VAL H  36      81.600  86.190  89.890  1.00  0.00           C
ATOM   4995  HA  VAL H  36      81.750  85.950  90.930  1.00  0.00           H
ATOM   4996  CB  VAL H  36      82.980  86.420  89.270  1.00  0.00           C
ATOM   4997  HB  VAL H  36      82.880  86.790  88.220  1.00  0.00           H
ATOM   4998  CG1 VAL H  36      83.770  87.450  90.100  1.00  0.00           C
ATOM   4999 HG11 VAL H  36      84.820  87.510  89.740  1.00  0.00           H
ATOM   5000 HG12 VAL H  36      83.320  88.460  90.000  1.00  0.00           H
ATOM   5001 HG13 VAL H  36      83.790  87.150  91.170  1.00  0.00           H
ATOM   5002  CG2 VAL H  36      83.760  85.090  89.240  1.00  0.00           C
ATOM   5003 HG21 VAL H  36      84.800  85.260  88.880  1.00  0.00           H
ATOM   5004 HG22 VAL H  36      83.810  84.640  90.250  1.00  0.00           H
ATOM   5005 HG23 VAL H  36      83.280  84.360  88.550  1.00  0.00           H
ATOM   5006  C   VAL H  36      80.760  87.460  89.870  1.00  0.00           C
ATOM   5007  O   VAL H  36      80.970  88.380  89.070  1.00  0.00           O
ATOM   5008  N   GLY H  37      79.740  87.530  90.750  1.00  0.00           N
ATOM   5009  HN  GLY H  37      79.620  86.800  91.420  1.00  0.00           H
ATOM   5010  CA  GLY H  37      78.730  88.580  90.740  1.00  0.00           C
ATOM   5011  HA1 GLY H  37      78.170  88.490  91.660  1.00  0.00           H
ATOM   5012  HA2 GLY H  37      79.230  89.540  90.650  1.00  0.00           H
ATOM   5013  C   GLY H  37      77.740  88.490  89.610  1.00  0.00           C
ATOM   5014  O   GLY H  37      77.990  87.870  88.580  1.00  0.00           O
ATOM   5015  N   GLY H  38      76.560  89.130  89.770  1.00  0.00           N
ATOM   5016  HN  GLY H  38      76.360  89.630  90.600  1.00  0.00           H
ATOM   5017  CA  GLY H  38      75.450  89.000  88.840  1.00  0.00           C
ATOM   5018  HA1 GLY H  38      75.320  89.930  88.310  1.00  0.00           H
ATOM   5019  HA2 GLY H  38      75.600  88.150  88.180  1.00  0.00           H
ATOM   5020  C   GLY H  38      74.170  88.730  89.590  1.00  0.00           C
ATOM   5021  O   GLY H  38      74.180  88.620  90.810  1.00  0.00           O
ATOM   5022  N   VAL H  39      73.050  88.650  88.860  1.00  0.00           N
ATOM   5023  HN  VAL H  39      73.110  88.690  87.860  1.00  0.00           H
ATOM   5024  CA  VAL H  39      71.730  88.400  89.410  1.00  0.00           C
ATOM   5025  HA  VAL H  39      71.800  88.170  90.460  1.00  0.00           H
ATOM   5026  CB  VAL H  39      70.780  89.580  89.240  1.00  0.00           C
ATOM   5027  HB  VAL H  39      70.760  89.890  88.160  1.00  0.00           H
ATOM   5028  CG1 VAL H  39      69.330  89.230  89.660  1.00  0.00           C
ATOM   5029 HG11 VAL H  39      68.690  90.130  89.600  1.00  0.00           H
ATOM   5030 HG12 VAL H  39      68.890  88.460  88.990  1.00  0.00           H
ATOM   5031 HG13 VAL H  39      69.310  88.850  90.700  1.00  0.00           H
ATOM   5032  CG2 VAL H  39      71.280  90.770  90.080  1.00  0.00           C
ATOM   5033 HG21 VAL H  39      70.600  91.640  89.970  1.00  0.00           H
ATOM   5034 HG22 VAL H  39      71.320  90.500  91.150  1.00  0.00           H
ATOM   5035 HG23 VAL H  39      72.290  91.080  89.750  1.00  0.00           H
ATOM   5036  C   VAL H  39      71.170  87.180  88.710  1.00  0.00           C
ATOM   5037  O   VAL H  39      71.030  87.160  87.500  1.00  0.00           O
ATOM   5038  N   VAL H  40      70.850  86.110  89.470  1.00  0.00           N
ATOM   5039  HN  VAL H  40      71.000  86.140  90.460  1.00  0.00           H
ATOM   5040  CA  VAL H  40      70.310  84.880  88.920  1.00  0.00           C
ATOM   5041  HA  VAL H  40      70.250  84.940  87.840  1.00  0.00           H
ATOM   5042  CB  VAL H  40      71.180  83.670  89.280  1.00  0.00           C
ATOM   5043  HB  VAL H  40      71.330  83.650  90.390  1.00  0.00           H
ATOM   5044  CG1 VAL H  40      70.520  82.340  88.850  1.00  0.00           C
ATOM   5045 HG11 VAL H  40      71.210  81.500  89.030  1.00  0.00           H
ATOM   5046 HG12 VAL H  40      69.590  82.140  89.430  1.00  0.00           H
ATOM   5047 HG13 VAL H  40      70.250  82.370  87.770  1.00  0.00           H
ATOM   5048  CG2 VAL H  40      72.560  83.830  88.610  1.00  0.00           C
ATOM   5049 HG21 VAL H  40      73.200  82.970  88.870  1.00  0.00           H
ATOM   5050 HG22 VAL H  40      72.450  83.890  87.510  1.00  0.00           H
ATOM   5051 HG23 VAL H  40      73.060  84.760  88.960  1.00  0.00           H
ATOM   5052  C   VAL H  40      68.910  84.670  89.440  1.00  0.00           C
ATOM   5053  O   VAL H  40      68.700  84.430  90.630  1.00  0.00           O
ATOM   5054  N   ILE H  41      67.910  84.730  88.560  1.00  0.00           N
ATOM   5055  HN  ILE H  41      68.090  84.990  87.600  1.00  0.00           H
ATOM   5056  CA  ILE H  41      66.520  84.480  88.910  1.00  0.00           C
ATOM   5057  HA  ILE H  41      66.420  84.390  89.980  1.00  0.00           H
ATOM   5058  CB  ILE H  41      65.600  85.620  88.440  1.00  0.00           C
ATOM   5059  HB  ILE H  41      65.760  85.770  87.350  1.00  0.00           H
ATOM   5060  CG2 ILE H  41      64.120  85.260  88.680  1.00  0.00           C
ATOM   5061 HG21 ILE H  41      63.470  86.110  88.400  1.00  0.00           H
[truncated: 244,043 more chars]
