# Supplementary material for: Modulation of Aβ1–42 Aggregation by a SARS-CoV‑2 Protein Fragment
Source: J Chem Inf Model. 2025 Oct 1;65(20):11342–56. doi: 10.1021/acs.jcim.5c01811 (PMC12570137; doi:10.1021/acs.jcim.5c01811)
Supplement: Supplementary file 2 [file ci5c01811_si_002.zip › AB-coordinates/FIBRIL/7Q4B/FI10/PFF3_initial.pdb]

REMARK    GENERATED BY TRJCONV
TITLE     Protein in water
REMARK    THIS IS A SIMULATION BOX
CRYST1  171.155  171.155  171.155  90.00  90.00  90.00 P 1           1
MODEL        1
ATOM      1  CH3 ACE A   0      32.030  75.210  87.930  1.00  0.00           C
ATOM      2 HH31 ACE A   0      31.980  75.490  89.000  1.00  0.00           H
ATOM      3 HH32 ACE A   0      31.010  75.300  87.490  1.00  0.00           H
ATOM      4 HH33 ACE A   0      32.360  74.160  87.850  1.00  0.00           H
ATOM      5  C   ACE A   0      32.960  76.100  87.200  1.00  0.00           C
ATOM      6  O   ACE A   0      32.920  76.170  85.980  1.00  0.00           O
ATOM      7  N   ASP A   1      33.820  76.800  87.960  1.00  0.00           N
ATOM      8  HN  ASP A   1      33.780  76.720  88.940  1.00  0.00           H
ATOM      9  CA  ASP A   1      34.830  77.700  87.450  1.00  0.00           C
ATOM     10  HA  ASP A   1      34.650  77.900  86.410  1.00  0.00           H
ATOM     11  CB  ASP A   1      34.790  79.020  88.270  1.00  0.00           C
ATOM     12  HB1 ASP A   1      35.200  78.900  89.290  1.00  0.00           H
ATOM     13  HB2 ASP A   1      33.730  79.330  88.360  1.00  0.00           H
ATOM     14  CG  ASP A   1      35.500  80.150  87.560  1.00  0.00           C
ATOM     15  OD1 ASP A   1      35.210  80.380  86.350  1.00  0.00           O
ATOM     16  OD2 ASP A   1      36.290  80.870  88.210  1.00  0.00           O
ATOM     17  C   ASP A   1      36.210  77.040  87.570  1.00  0.00           C
ATOM     18  O   ASP A   1      36.400  76.060  88.290  1.00  0.00           O
ATOM     19  N   ALA A   2      37.200  77.580  86.830  1.00  0.00           N
ATOM     20  HN  ALA A   2      37.010  78.360  86.240  1.00  0.00           H
ATOM     21  CA  ALA A   2      38.560  77.070  86.840  1.00  0.00           C
ATOM     22  HA  ALA A   2      38.860  76.870  87.860  1.00  0.00           H
ATOM     23  CB  ALA A   2      38.650  75.770  86.000  1.00  0.00           C
ATOM     24  HB1 ALA A   2      37.980  74.990  86.420  1.00  0.00           H
ATOM     25  HB2 ALA A   2      38.330  75.970  84.950  1.00  0.00           H
ATOM     26  HB3 ALA A   2      39.680  75.370  85.990  1.00  0.00           H
ATOM     27  C   ALA A   2      39.520  78.110  86.290  1.00  0.00           C
ATOM     28  O   ALA A   2      40.240  77.890  85.320  1.00  0.00           O
ATOM     29  N   GLU A   3      39.540  79.320  86.900  1.00  0.00           N
ATOM     30  HN  GLU A   3      38.910  79.530  87.640  1.00  0.00           H
ATOM     31  CA  GLU A   3      40.510  80.350  86.570  1.00  0.00           C
ATOM     32  HA  GLU A   3      40.490  80.490  85.500  1.00  0.00           H
ATOM     33  CB  GLU A   3      40.110  81.690  87.230  1.00  0.00           C
ATOM     34  HB1 GLU A   3      40.200  81.600  88.340  1.00  0.00           H
ATOM     35  HB2 GLU A   3      39.030  81.850  87.020  1.00  0.00           H
ATOM     36  CG  GLU A   3      40.900  82.920  86.700  1.00  0.00           C
ATOM     37  HG1 GLU A   3      40.180  83.680  86.340  1.00  0.00           H
ATOM     38  HG2 GLU A   3      41.540  82.640  85.850  1.00  0.00           H
ATOM     39  CD  GLU A   3      41.810  83.590  87.730  1.00  0.00           C
ATOM     40  OE1 GLU A   3      41.570  84.790  88.030  1.00  0.00           O
ATOM     41  OE2 GLU A   3      42.780  82.930  88.180  1.00  0.00           O
ATOM     42  C   GLU A   3      41.950  79.970  86.950  1.00  0.00           C
ATOM     43  O   GLU A   3      42.210  79.390  88.000  1.00  0.00           O
ATOM     44  N   PHE A   4      42.920  80.270  86.070  1.00  0.00           N
ATOM     45  HN  PHE A   4      42.710  80.580  85.140  1.00  0.00           H
ATOM     46  CA  PHE A   4      44.330  80.150  86.390  1.00  0.00           C
ATOM     47  HA  PHE A   4      44.460  80.210  87.460  1.00  0.00           H
ATOM     48  CB  PHE A   4      44.960  78.830  85.840  1.00  0.00           C
ATOM     49  HB1 PHE A   4      46.030  78.790  86.110  1.00  0.00           H
ATOM     50  HB2 PHE A   4      44.850  78.800  84.740  1.00  0.00           H
ATOM     51  CG  PHE A   4      44.330  77.580  86.390  1.00  0.00           C
ATOM     52  CD1 PHE A   4      43.330  76.910  85.660  1.00  0.00           C
ATOM     53  HD1 PHE A   4      42.950  77.350  84.750  1.00  0.00           H
ATOM     54  CE1 PHE A   4      42.810  75.690  86.120  1.00  0.00           C
ATOM     55  HE1 PHE A   4      42.020  75.200  85.560  1.00  0.00           H
ATOM     56  CZ  PHE A   4      43.300  75.120  87.300  1.00  0.00           C
ATOM     57  HZ  PHE A   4      42.890  74.190  87.660  1.00  0.00           H
ATOM     58  CD2 PHE A   4      44.810  76.990  87.570  1.00  0.00           C
ATOM     59  HD2 PHE A   4      45.590  77.490  88.130  1.00  0.00           H
ATOM     60  CE2 PHE A   4      44.300  75.770  88.020  1.00  0.00           C
ATOM     61  HE2 PHE A   4      44.670  75.340  88.940  1.00  0.00           H
ATOM     62  C   PHE A   4      45.090  81.330  85.780  1.00  0.00           C
ATOM     63  O   PHE A   4      46.010  81.160  84.980  1.00  0.00           O
ATOM     64  N   ARG A   5      44.720  82.590  86.130  1.00  0.00           N
ATOM     65  HN  ARG A   5      44.020  82.730  86.850  1.00  0.00           H
ATOM     66  CA  ARG A   5      45.290  83.770  85.490  1.00  0.00           C
ATOM     67  HA  ARG A   5      45.480  83.530  84.450  1.00  0.00           H
ATOM     68  CB  ARG A   5      44.290  84.960  85.470  1.00  0.00           C
ATOM     69  HB1 ARG A   5      43.890  85.080  86.500  1.00  0.00           H
ATOM     70  HB2 ARG A   5      43.430  84.660  84.830  1.00  0.00           H
ATOM     71  CG  ARG A   5      44.840  86.330  84.990  1.00  0.00           C
ATOM     72  HG1 ARG A   5      44.170  86.700  84.170  1.00  0.00           H
ATOM     73  HG2 ARG A   5      45.850  86.180  84.530  1.00  0.00           H
ATOM     74  CD  ARG A   5      44.880  87.390  86.090  1.00  0.00           C
ATOM     75  HD1 ARG A   5      45.280  86.950  87.030  1.00  0.00           H
ATOM     76  HD2 ARG A   5      43.850  87.780  86.280  1.00  0.00           H
ATOM     77  NE  ARG A   5      45.760  88.520  85.630  1.00  0.00           N
ATOM     78  HE  ARG A   5      46.080  88.570  84.680  1.00  0.00           H
ATOM     79  CZ  ARG A   5      46.340  89.390  86.450  1.00  0.00           C
ATOM     80  NH1 ARG A   5      46.150  89.400  87.750  1.00  0.00           N
ATOM     81 HH11 ARG A   5      45.490  88.770  88.110  1.00  0.00           H
ATOM     82 HH12 ARG A   5      46.830  89.870  88.320  1.00  0.00           H
ATOM     83  NH2 ARG A   5      47.280  90.170  85.970  1.00  0.00           N
ATOM     84 HH21 ARG A   5      47.580  89.910  85.040  1.00  0.00           H
ATOM     85 HH22 ARG A   5      48.000  90.390  86.660  1.00  0.00           H
ATOM     86  C   ARG A   5      46.650  84.160  86.080  1.00  0.00           C
ATOM     87  O   ARG A   5      46.750  84.820  87.110  1.00  0.00           O
ATOM     88  N   HIS A   6      47.750  83.770  85.410  1.00  0.00           N
ATOM     89  HN  HIS A   6      47.650  83.220  84.590  1.00  0.00           H
ATOM     90  CA  HIS A   6      49.110  83.970  85.910  1.00  0.00           C
ATOM     91  HA  HIS A   6      49.100  84.440  86.880  1.00  0.00           H
ATOM     92  CB  HIS A   6      49.850  82.610  86.030  1.00  0.00           C
ATOM     93  HB1 HIS A   6      50.850  82.770  86.490  1.00  0.00           H
ATOM     94  HB2 HIS A   6      50.000  82.180  85.010  1.00  0.00           H
ATOM     95  ND1 HIS A   6      49.490  80.220  86.640  1.00  0.00           N
ATOM     96  CG  HIS A   6      49.140  81.550  86.820  1.00  0.00           C
ATOM     97  CE1 HIS A   6      48.650  79.530  87.380  1.00  0.00           C
ATOM     98  HE1 HIS A   6      48.620  78.440  87.470  1.00  0.00           H
ATOM     99  NE2 HIS A   6      47.790  80.340  88.040  1.00  0.00           N
ATOM    100  HE2 HIS A   6      47.050  80.070  88.660  1.00  0.00           H
ATOM    101  CD2 HIS A   6      48.100  81.640  87.690  1.00  0.00           C
ATOM    102  HD2 HIS A   6      47.570  82.500  88.060  1.00  0.00           H
ATOM    103  C   HIS A   6      49.920  84.860  84.970  1.00  0.00           C
ATOM    104  O   HIS A   6      50.370  84.430  83.900  1.00  0.00           O
ATOM    105  N   ASP A   7      50.180  86.110  85.370  1.00  0.00           N
ATOM    106  HN  ASP A   7      49.870  86.430  86.270  1.00  0.00           H
ATOM    107  CA  ASP A   7      50.850  87.120  84.570  1.00  0.00           C
ATOM    108  HA  ASP A   7      51.090  86.720  83.590  1.00  0.00           H
ATOM    109  CB  ASP A   7      49.980  88.400  84.400  1.00  0.00           C
ATOM    110  HB1 ASP A   7      50.570  89.200  83.910  1.00  0.00           H
ATOM    111  HB2 ASP A   7      49.670  88.750  85.410  1.00  0.00           H
ATOM    112  CG  ASP A   7      48.760  88.180  83.540  1.00  0.00           C
ATOM    113  OD1 ASP A   7      47.830  89.030  83.620  1.00  0.00           O
ATOM    114  OD2 ASP A   7      48.710  87.240  82.710  1.00  0.00           O
ATOM    115  C   ASP A   7      52.170  87.500  85.230  1.00  0.00           C
ATOM    116  O   ASP A   7      52.320  87.490  86.450  1.00  0.00           O
ATOM    117  N   SER A   8      53.180  87.830  84.410  1.00  0.00           N
ATOM    118  HN  SER A   8      53.030  87.900  83.420  1.00  0.00           H
ATOM    119  CA  SER A   8      54.510  88.180  84.880  1.00  0.00           C
ATOM    120  HA  SER A   8      54.500  88.240  85.960  1.00  0.00           H
ATOM    121  CB  SER A   8      55.610  87.140  84.530  1.00  0.00           C
ATOM    122  HB1 SER A   8      55.580  86.330  85.290  1.00  0.00           H
ATOM    123  HB2 SER A   8      56.610  87.610  84.570  1.00  0.00           H
ATOM    124  OG  SER A   8      55.450  86.520  83.250  1.00  0.00           O
ATOM    125  HG1 SER A   8      54.600  86.050  83.290  1.00  0.00           H
ATOM    126  C   SER A   8      54.890  89.580  84.450  1.00  0.00           C
ATOM    127  O   SER A   8      54.640  90.000  83.320  1.00  0.00           O
ATOM    128  N   GLY A   9      55.480  90.370  85.370  1.00  0.00           N
ATOM    129  HN  GLY A   9      55.580  90.040  86.320  1.00  0.00           H
ATOM    130  CA  GLY A   9      55.960  91.720  85.120  1.00  0.00           C
ATOM    131  HA1 GLY A   9      55.990  91.930  84.060  1.00  0.00           H
ATOM    132  HA2 GLY A   9      55.320  92.400  85.660  1.00  0.00           H
ATOM    133  C   GLY A   9      57.360  91.910  85.650  1.00  0.00           C
ATOM    134  O   GLY A   9      57.590  92.070  86.850  1.00  0.00           O
ATOM    135  N   TYR A  10      58.350  91.870  84.750  1.00  0.00           N
ATOM    136  HN  TYR A  10      58.120  91.700  83.780  1.00  0.00           H
ATOM    137  CA  TYR A  10      59.760  91.950  85.050  1.00  0.00           C
ATOM    138  HA  TYR A  10      59.900  92.100  86.110  1.00  0.00           H
ATOM    139  CB  TYR A  10      60.540  90.670  84.600  1.00  0.00           C
ATOM    140  HB1 TYR A  10      61.640  90.870  84.630  1.00  0.00           H
ATOM    141  HB2 TYR A  10      60.260  90.430  83.550  1.00  0.00           H
ATOM    142  CG  TYR A  10      60.260  89.440  85.430  1.00  0.00           C
ATOM    143  CD1 TYR A  10      61.320  88.740  86.050  1.00  0.00           C
ATOM    144  HD1 TYR A  10      62.330  89.110  85.960  1.00  0.00           H
ATOM    145  CE1 TYR A  10      61.080  87.550  86.760  1.00  0.00           C
ATOM    146  HE1 TYR A  10      61.900  87.020  87.220  1.00  0.00           H
ATOM    147  CZ  TYR A  10      59.780  87.070  86.890  1.00  0.00           C
ATOM    148  OH  TYR A  10      59.480  85.890  87.600  1.00  0.00           O
ATOM    149  HH  TYR A  10      58.530  85.760  87.520  1.00  0.00           H
ATOM    150  CD2 TYR A  10      58.970  88.900  85.540  1.00  0.00           C
ATOM    151  HD2 TYR A  10      58.150  89.360  85.020  1.00  0.00           H
ATOM    152  CE2 TYR A  10      58.720  87.750  86.300  1.00  0.00           C
ATOM    153  HE2 TYR A  10      57.710  87.390  86.410  1.00  0.00           H
ATOM    154  C   TYR A  10      60.350  93.160  84.330  1.00  0.00           C
ATOM    155  O   TYR A  10      60.320  93.250  83.110  1.00  0.00           O
ATOM    156  N   GLU A  11      60.910  94.110  85.090  1.00  0.00           N
ATOM    157  HN  GLU A  11      60.880  94.040  86.090  1.00  0.00           H
ATOM    158  CA  GLU A  11      61.600  95.270  84.560  1.00  0.00           C
ATOM    159  HA  GLU A  11      61.550  95.300  83.480  1.00  0.00           H
ATOM    160  CB  GLU A  11      61.010  96.590  85.130  1.00  0.00           C
ATOM    161  HB1 GLU A  11      61.780  97.370  85.290  1.00  0.00           H
ATOM    162  HB2 GLU A  11      60.600  96.350  86.140  1.00  0.00           H
ATOM    163  CG  GLU A  11      59.850  97.180  84.270  1.00  0.00           C
ATOM    164  HG1 GLU A  11      59.120  97.660  84.960  1.00  0.00           H
ATOM    165  HG2 GLU A  11      59.320  96.380  83.720  1.00  0.00           H
ATOM    166  CD  GLU A  11      60.280  98.280  83.310  1.00  0.00           C
ATOM    167  OE1 GLU A  11      61.130  99.120  83.700  1.00  0.00           O
ATOM    168  OE2 GLU A  11      59.710  98.380  82.190  1.00  0.00           O
ATOM    169  C   GLU A  11      63.070  95.180  84.930  1.00  0.00           C
ATOM    170  O   GLU A  11      63.420  95.040  86.100  1.00  0.00           O
ATOM    171  N   VAL A  12      63.980  95.230  83.940  1.00  0.00           N
ATOM    172  HN  VAL A  12      63.700  95.260  82.970  1.00  0.00           H
ATOM    173  CA  VAL A  12      65.410  95.150  84.160  1.00  0.00           C
ATOM    174  HA  VAL A  12      65.630  95.150  85.220  1.00  0.00           H
ATOM    175  CB  VAL A  12      66.020  93.900  83.520  1.00  0.00           C
ATOM    176  HB  VAL A  12      65.860  93.930  82.420  1.00  0.00           H
ATOM    177  CG1 VAL A  12      67.530  93.810  83.820  1.00  0.00           C
ATOM    178 HG11 VAL A  12      67.940  92.850  83.420  1.00  0.00           H
ATOM    179 HG12 VAL A  12      68.080  94.640  83.350  1.00  0.00           H
ATOM    180 HG13 VAL A  12      67.700  93.840  84.920  1.00  0.00           H
ATOM    181  CG2 VAL A  12      65.300  92.640  84.060  1.00  0.00           C
ATOM    182 HG21 VAL A  12      65.790  91.720  83.660  1.00  0.00           H
ATOM    183 HG22 VAL A  12      65.350  92.610  85.170  1.00  0.00           H
ATOM    184 HG23 VAL A  12      64.240  92.620  83.750  1.00  0.00           H
ATOM    185  C   VAL A  12      66.050  96.400  83.570  1.00  0.00           C
ATOM    186  O   VAL A  12      66.000  96.620  82.360  1.00  0.00           O
ATOM    187  N   HIS A  13      66.690  97.270  84.400  1.00  0.00           N
ATOM    188  HN  HIS A  13      66.700  97.130  85.390  1.00  0.00           H
ATOM    189  CA  HIS A  13      67.230  98.510  83.860  1.00  0.00           C
ATOM    190  HA  HIS A  13      67.660  98.260  82.900  1.00  0.00           H
ATOM    191  CB  HIS A  13      66.110  99.560  83.600  1.00  0.00           C
ATOM    192  HB1 HIS A  13      65.450  99.150  82.800  1.00  0.00           H
ATOM    193  HB2 HIS A  13      66.500 100.520  83.210  1.00  0.00           H
ATOM    194  ND1 HIS A  13      65.530 100.760  85.720  1.00  0.00           N
ATOM    195  CG  HIS A  13      65.220  99.800  84.780  1.00  0.00           C
ATOM    196  CE1 HIS A  13      64.500 100.760  86.560  1.00  0.00           C
ATOM    197  HE1 HIS A  13      64.410 101.370  87.450  1.00  0.00           H
ATOM    198  NE2 HIS A  13      63.550  99.870  86.190  1.00  0.00           N
ATOM    199  HE2 HIS A  13      62.760  99.580  86.740  1.00  0.00           H
ATOM    200  CD2 HIS A  13      64.000  99.260  85.040  1.00  0.00           C
ATOM    201  HD2 HIS A  13      63.460  98.500  84.490  1.00  0.00           H
ATOM    202  C   HIS A  13      68.390  99.150  84.600  1.00  0.00           C
ATOM    203  O   HIS A  13      68.660  98.920  85.780  1.00  0.00           O
ATOM    204  N   HIS A  14      69.190  99.970  83.870  1.00  0.00           N
ATOM    205  HN  HIS A  14      69.000 100.060  82.890  1.00  0.00           H
ATOM    206  CA  HIS A  14      70.290 100.780  84.390  1.00  0.00           C
ATOM    207  HA  HIS A  14      70.560 101.430  83.580  1.00  0.00           H
ATOM    208  CB  HIS A  14      69.880 101.750  85.540  1.00  0.00           C
ATOM    209  HB1 HIS A  14      70.760 102.130  86.090  1.00  0.00           H
ATOM    210  HB2 HIS A  14      69.230 101.250  86.280  1.00  0.00           H
ATOM    211  ND1 HIS A  14      69.720 104.210  85.060  1.00  0.00           N
ATOM    212  CG  HIS A  14      69.130 102.950  85.030  1.00  0.00           C
ATOM    213  CE1 HIS A  14      68.800 105.020  84.580  1.00  0.00           C
ATOM    214  HE1 HIS A  14      68.920 106.100  84.440  1.00  0.00           H
ATOM    215  NE2 HIS A  14      67.670 104.370  84.260  1.00  0.00           N
ATOM    216  HE2 HIS A  14      66.840 104.770  83.840  1.00  0.00           H
ATOM    217  CD2 HIS A  14      67.870 103.040  84.550  1.00  0.00           C
ATOM    218  HD2 HIS A  14      67.130 102.270  84.390  1.00  0.00           H
ATOM    219  C   HIS A  14      71.580 100.030  84.680  1.00  0.00           C
ATOM    220  O   HIS A  14      72.470 100.530  85.370  1.00  0.00           O
ATOM    221  N   GLN A  15      71.760  98.800  84.160  1.00  0.00           N
ATOM    222  HN  GLN A  15      71.010  98.380  83.640  1.00  0.00           H
ATOM    223  CA  GLN A  15      72.980  98.020  84.320  1.00  0.00           C
ATOM    224  HA  GLN A  15      73.200  98.060  85.370  1.00  0.00           H
ATOM    225  CB  GLN A  15      72.830  96.520  83.960  1.00  0.00           C
ATOM    226  HB1 GLN A  15      73.830  96.020  84.060  1.00  0.00           H
ATOM    227  HB2 GLN A  15      72.520  96.420  82.900  1.00  0.00           H
ATOM    228  CG  GLN A  15      71.870  95.700  84.860  1.00  0.00           C
ATOM    229  HG1 GLN A  15      72.160  95.830  85.920  1.00  0.00           H
ATOM    230  HG2 GLN A  15      71.960  94.620  84.600  1.00  0.00           H
ATOM    231  CD  GLN A  15      70.400  96.080  84.680  1.00  0.00           C
ATOM    232  OE1 GLN A  15      69.970  96.470  83.590  1.00  0.00           O
ATOM    233  NE2 GLN A  15      69.600  95.950  85.760  1.00  0.00           N
ATOM    234 HE21 GLN A  15      69.980  95.740  86.660  1.00  0.00           H
ATOM    235 HE22 GLN A  15      68.640  96.210  85.690  1.00  0.00           H
ATOM    236  C   GLN A  15      74.220  98.570  83.600  1.00  0.00           C
ATOM    237  O   GLN A  15      74.200  98.860  82.400  1.00  0.00           O
ATOM    238  N   LYS A  16      75.360  98.660  84.300  1.00  0.00           N
ATOM    239  HN  LYS A  16      75.350  98.410  85.280  1.00  0.00           H
ATOM    240  CA  LYS A  16      76.630  99.100  83.730  1.00  0.00           C
ATOM    241  HA  LYS A  16      76.530  99.200  82.660  1.00  0.00           H
ATOM    242  CB  LYS A  16      77.060 100.490  84.280  1.00  0.00           C
ATOM    243  HB1 LYS A  16      78.120 100.700  83.990  1.00  0.00           H
ATOM    244  HB2 LYS A  16      77.000 100.470  85.390  1.00  0.00           H
ATOM    245  CG  LYS A  16      76.220 101.660  83.760  1.00  0.00           C
ATOM    246  HG1 LYS A  16      75.180 101.560  84.130  1.00  0.00           H
ATOM    247  HG2 LYS A  16      76.180 101.620  82.650  1.00  0.00           H
ATOM    248  CD  LYS A  16      76.830 103.010  84.190  1.00  0.00           C
ATOM    249  HD1 LYS A  16      76.930 103.020  85.300  1.00  0.00           H
ATOM    250  HD2 LYS A  16      77.850 103.080  83.750  1.00  0.00           H
ATOM    251  CE  LYS A  16      76.000 104.230  83.770  1.00  0.00           C
ATOM    252  HE1 LYS A  16      75.080 104.320  84.400  1.00  0.00           H
ATOM    253  HE2 LYS A  16      75.700 104.150  82.700  1.00  0.00           H
ATOM    254  NZ  LYS A  16      76.790 105.460  83.920  1.00  0.00           N
ATOM    255  HZ1 LYS A  16      76.200 106.320  83.890  1.00  0.00           H
ATOM    256  HZ2 LYS A  16      77.350 105.460  84.820  1.00  0.00           H
ATOM    257  HZ3 LYS A  16      77.520 105.470  83.160  1.00  0.00           H
ATOM    258  C   LYS A  16      77.770  98.120  83.950  1.00  0.00           C
ATOM    259  O   LYS A  16      77.840  97.410  84.950  1.00  0.00           O
ATOM    260  N   LEU A  17      78.720  98.050  83.000  1.00  0.00           N
ATOM    261  HN  LEU A  17      78.630  98.540  82.130  1.00  0.00           H
ATOM    262  CA  LEU A  17      79.950  97.320  83.200  1.00  0.00           C
ATOM    263  HA  LEU A  17      80.170  97.250  84.260  1.00  0.00           H
ATOM    264  CB  LEU A  17      79.820  95.890  82.610  1.00  0.00           C
ATOM    265  HB1 LEU A  17      79.820  95.920  81.500  1.00  0.00           H
ATOM    266  HB2 LEU A  17      78.810  95.530  82.910  1.00  0.00           H
ATOM    267  CG  LEU A  17      80.820  94.840  83.140  1.00  0.00           C
ATOM    268  HG  LEU A  17      80.950  95.020  84.230  1.00  0.00           H
ATOM    269  CD1 LEU A  17      80.230  93.430  82.990  1.00  0.00           C
ATOM    270 HD11 LEU A  17      80.920  92.670  83.400  1.00  0.00           H
ATOM    271 HD12 LEU A  17      79.260  93.340  83.510  1.00  0.00           H
ATOM    272 HD13 LEU A  17      80.080  93.200  81.910  1.00  0.00           H
ATOM    273  CD2 LEU A  17      82.200  94.910  82.480  1.00  0.00           C
ATOM    274 HD21 LEU A  17      82.840  94.060  82.810  1.00  0.00           H
ATOM    275 HD22 LEU A  17      82.110  94.850  81.380  1.00  0.00           H
ATOM    276 HD23 LEU A  17      82.730  95.850  82.730  1.00  0.00           H
ATOM    277  C   LEU A  17      81.080  98.120  82.560  1.00  0.00           C
ATOM    278  O   LEU A  17      80.990  98.500  81.400  1.00  0.00           O
ATOM    279  N   VAL A  18      82.130  98.450  83.340  1.00  0.00           N
ATOM    280  HN  VAL A  18      82.160  98.190  84.310  1.00  0.00           H
ATOM    281  CA  VAL A  18      83.230  99.300  82.870  1.00  0.00           C
ATOM    282  HA  VAL A  18      83.220  99.340  81.790  1.00  0.00           H
ATOM    283  CB  VAL A  18      83.120 100.720  83.440  1.00  0.00           C
ATOM    284  HB  VAL A  18      83.300 100.710  84.540  1.00  0.00           H
ATOM    285  CG1 VAL A  18      84.170 101.630  82.780  1.00  0.00           C
ATOM    286 HG11 VAL A  18      84.030 102.680  83.110  1.00  0.00           H
ATOM    287 HG12 VAL A  18      85.190 101.320  83.060  1.00  0.00           H
ATOM    288 HG13 VAL A  18      84.080 101.600  81.670  1.00  0.00           H
ATOM    289  CG2 VAL A  18      81.700 101.300  83.230  1.00  0.00           C
ATOM    290 HG21 VAL A  18      81.670 102.370  83.530  1.00  0.00           H
ATOM    291 HG22 VAL A  18      81.400 101.240  82.170  1.00  0.00           H
ATOM    292 HG23 VAL A  18      80.950 100.760  83.840  1.00  0.00           H
ATOM    293  C   VAL A  18      84.570  98.710  83.300  1.00  0.00           C
ATOM    294  O   VAL A  18      84.890  98.640  84.480  1.00  0.00           O
ATOM    295  N   PHE A  19      85.450  98.270  82.360  1.00  0.00           N
ATOM    296  HN  PHE A  19      85.170  98.140  81.410  1.00  0.00           H
ATOM    297  CA  PHE A  19      86.820  97.920  82.720  1.00  0.00           C
ATOM    298  HA  PHE A  19      86.770  97.210  83.530  1.00  0.00           H
ATOM    299  CB  PHE A  19      87.600  97.240  81.550  1.00  0.00           C
ATOM    300  HB1 PHE A  19      88.650  97.040  81.840  1.00  0.00           H
ATOM    301  HB2 PHE A  19      87.610  97.910  80.660  1.00  0.00           H
ATOM    302  CG  PHE A  19      87.010  95.910  81.160  1.00  0.00           C
ATOM    303  CD1 PHE A  19      86.520  95.680  79.860  1.00  0.00           C
ATOM    304  HD1 PHE A  19      86.550  96.480  79.140  1.00  0.00           H
ATOM    305  CE1 PHE A  19      85.990  94.430  79.500  1.00  0.00           C
ATOM    306  HE1 PHE A  19      85.610  94.280  78.500  1.00  0.00           H
ATOM    307  CZ  PHE A  19      85.960  93.390  80.440  1.00  0.00           C
ATOM    308  HZ  PHE A  19      85.560  92.430  80.160  1.00  0.00           H
ATOM    309  CD2 PHE A  19      87.000  94.840  82.080  1.00  0.00           C
ATOM    310  HD2 PHE A  19      87.410  94.990  83.060  1.00  0.00           H
ATOM    311  CE2 PHE A  19      86.470  93.600  81.730  1.00  0.00           C
ATOM    312  HE2 PHE A  19      86.460  92.790  82.450  1.00  0.00           H
ATOM    313  C   PHE A  19      87.660  99.080  83.240  1.00  0.00           C
ATOM    314  O   PHE A  19      88.270  98.990  84.310  1.00  0.00           O
ATOM    315  N   PHE A  20      87.660 100.230  82.540  1.00  0.00           N
ATOM    316  HN  PHE A  20      87.150 100.290  81.680  1.00  0.00           H
ATOM    317  CA  PHE A  20      88.480 101.380  82.890  1.00  0.00           C
ATOM    318  HA  PHE A  20      88.880 101.270  83.880  1.00  0.00           H
ATOM    319  CB  PHE A  20      89.640 101.580  81.880  1.00  0.00           C
ATOM    320  HB1 PHE A  20      90.260 102.460  82.140  1.00  0.00           H
ATOM    321  HB2 PHE A  20      89.250 101.730  80.850  1.00  0.00           H
ATOM    322  CG  PHE A  20      90.520 100.370  81.870  1.00  0.00           C
ATOM    323  CD1 PHE A  20      90.380  99.350  80.910  1.00  0.00           C
ATOM    324  HD1 PHE A  20      89.620  99.450  80.140  1.00  0.00           H
ATOM    325  CE1 PHE A  20      91.200  98.220  80.940  1.00  0.00           C
ATOM    326  HE1 PHE A  20      91.090  97.460  80.180  1.00  0.00           H
ATOM    327  CZ  PHE A  20      92.180  98.090  81.930  1.00  0.00           C
ATOM    328  HZ  PHE A  20      92.820  97.220  81.950  1.00  0.00           H
ATOM    329  CD2 PHE A  20      91.520 100.230  82.840  1.00  0.00           C
ATOM    330  HD2 PHE A  20      91.660 101.020  83.570  1.00  0.00           H
ATOM    331  CE2 PHE A  20      92.350  99.110  82.870  1.00  0.00           C
ATOM    332  HE2 PHE A  20      93.110  99.030  83.630  1.00  0.00           H
ATOM    333  C   PHE A  20      87.620 102.630  82.900  1.00  0.00           C
ATOM    334  O   PHE A  20      87.020 102.990  81.890  1.00  0.00           O
ATOM    335  N   ALA A  21      87.500 103.320  84.060  1.00  0.00           N
ATOM    336  HN  ALA A  21      87.930 102.970  84.900  1.00  0.00           H
ATOM    337  CA  ALA A  21      86.580 104.430  84.190  1.00  0.00           C
ATOM    338  HA  ALA A  21      85.820 104.390  83.420  1.00  0.00           H
ATOM    339  CB  ALA A  21      85.850 104.310  85.550  1.00  0.00           C
ATOM    340  HB1 ALA A  21      85.370 103.320  85.630  1.00  0.00           H
ATOM    341  HB2 ALA A  21      86.570 104.420  86.390  1.00  0.00           H
ATOM    342  HB3 ALA A  21      85.070 105.090  85.650  1.00  0.00           H
ATOM    343  C   ALA A  21      87.230 105.810  84.070  1.00  0.00           C
ATOM    344  O   ALA A  21      86.550 106.830  84.080  1.00  0.00           O
ATOM    345  N   GLU A  22      88.570 105.870  83.900  1.00  0.00           N
ATOM    346  HN  GLU A  22      89.110 105.030  83.850  1.00  0.00           H
ATOM    347  CA  GLU A  22      89.290 107.110  83.670  1.00  0.00           C
ATOM    348  HA  GLU A  22      88.640 107.800  83.160  1.00  0.00           H
ATOM    349  CB  GLU A  22      89.800 107.780  84.980  1.00  0.00           C
ATOM    350  HB1 GLU A  22      90.900 107.890  85.020  1.00  0.00           H
ATOM    351  HB2 GLU A  22      89.510 107.110  85.830  1.00  0.00           H
ATOM    352  CG  GLU A  22      89.140 109.170  85.250  1.00  0.00           C
ATOM    353  HG1 GLU A  22      89.330 109.470  86.300  1.00  0.00           H
ATOM    354  HG2 GLU A  22      88.040 109.080  85.110  1.00  0.00           H
ATOM    355  CD  GLU A  22      89.650 110.280  84.340  1.00  0.00           C
ATOM    356  OE1 GLU A  22      89.590 110.120  83.100  1.00  0.00           O
ATOM    357  OE2 GLU A  22      90.110 111.330  84.860  1.00  0.00           O
ATOM    358  C   GLU A  22      90.440 106.850  82.720  1.00  0.00           C
ATOM    359  O   GLU A  22      90.780 105.710  82.400  1.00  0.00           O
ATOM    360  N   ASP A  23      91.030 107.940  82.200  1.00  0.00           N
ATOM    361  HN  ASP A  23      90.680 108.850  82.480  1.00  0.00           H
ATOM    362  CA  ASP A  23      92.120 107.970  81.250  1.00  0.00           C
ATOM    363  HA  ASP A  23      91.870 107.230  80.500  1.00  0.00           H
ATOM    364  CB  ASP A  23      92.160 109.380  80.590  1.00  0.00           C
ATOM    365  HB1 ASP A  23      92.660 110.110  81.250  1.00  0.00           H
ATOM    366  HB2 ASP A  23      91.110 109.720  80.450  1.00  0.00           H
ATOM    367  CG  ASP A  23      92.810 109.410  79.220  1.00  0.00           C
ATOM    368  OD1 ASP A  23      92.770 110.500  78.600  1.00  0.00           O
ATOM    369  OD2 ASP A  23      93.340 108.360  78.760  1.00  0.00           O
ATOM    370  C   ASP A  23      93.470 107.540  81.850  1.00  0.00           C
ATOM    371  O   ASP A  23      93.640 107.510  83.070  1.00  0.00           O
ATOM    372  N   VAL A  24      94.450 107.170  81.000  1.00  0.00           N
ATOM    373  HN  VAL A  24      94.290 107.320  80.020  1.00  0.00           H
ATOM    374  CA  VAL A  24      95.740 106.640  81.400  1.00  0.00           C
ATOM    375  HA  VAL A  24      95.750 106.500  82.480  1.00  0.00           H
ATOM    376  CB  VAL A  24      96.100 105.290  80.750  1.00  0.00           C
ATOM    377  HB  VAL A  24      96.460 105.430  79.710  1.00  0.00           H
ATOM    378  CG1 VAL A  24      97.220 104.620  81.580  1.00  0.00           C
ATOM    379 HG11 VAL A  24      97.470 103.630  81.140  1.00  0.00           H
ATOM    380 HG12 VAL A  24      98.140 105.240  81.590  1.00  0.00           H
ATOM    381 HG13 VAL A  24      96.880 104.470  82.620  1.00  0.00           H
ATOM    382  CG2 VAL A  24      94.870 104.370  80.680  1.00  0.00           C
ATOM    383 HG21 VAL A  24      95.150 103.370  80.310  1.00  0.00           H
ATOM    384 HG22 VAL A  24      94.410 104.250  81.680  1.00  0.00           H
ATOM    385 HG23 VAL A  24      94.100 104.780  79.980  1.00  0.00           H
ATOM    386  C   VAL A  24      96.830 107.640  81.040  1.00  0.00           C
ATOM    387  O   VAL A  24      97.140 107.850  79.860  1.00  0.00           O
ATOM    388  N   GLY A  25      97.470 108.290  82.030  1.00  0.00           N
ATOM    389  HN  GLY A  25      97.190 108.110  82.990  1.00  0.00           H
ATOM    390  CA  GLY A  25      98.460 109.330  81.760  1.00  0.00           C
ATOM    391  HA1 GLY A  25      98.100 109.970  80.970  1.00  0.00           H
ATOM    392  HA2 GLY A  25      98.590 109.880  82.690  1.00  0.00           H
ATOM    393  C   GLY A  25      99.840 108.830  81.380  1.00  0.00           C
ATOM    394  O   GLY A  25     100.640 108.480  82.240  1.00  0.00           O
ATOM    395  N   SER A  26     100.190 108.800  80.080  1.00  0.00           N
ATOM    396  HN  SER A  26      99.530 109.100  79.390  1.00  0.00           H
ATOM    397  CA  SER A  26     101.500 108.300  79.620  1.00  0.00           C
ATOM    398  HA  SER A  26     101.420 108.310  78.550  1.00  0.00           H
ATOM    399  CB  SER A  26     102.740 109.190  79.920  1.00  0.00           C
ATOM    400  HB1 SER A  26     103.680 108.630  79.700  1.00  0.00           H
ATOM    401  HB2 SER A  26     102.770 109.480  80.990  1.00  0.00           H
ATOM    402  OG  SER A  26     102.760 110.350  79.090  1.00  0.00           O
ATOM    403  HG1 SER A  26     102.130 110.990  79.490  1.00  0.00           H
ATOM    404  C   SER A  26     101.810 106.850  79.920  1.00  0.00           C
ATOM    405  O   SER A  26     102.600 106.510  80.810  1.00  0.00           O
ATOM    406  N   ASN A  27     101.200 105.940  79.160  1.00  0.00           N
ATOM    407  HN  ASN A  27     100.590 106.250  78.430  1.00  0.00           H
ATOM    408  CA  ASN A  27     101.410 104.510  79.270  1.00  0.00           C
ATOM    409  HA  ASN A  27     101.610 104.270  80.310  1.00  0.00           H
ATOM    410  CB  ASN A  27     100.090 103.810  78.820  1.00  0.00           C
ATOM    411  HB1 ASN A  27      99.820 104.140  77.800  1.00  0.00           H
ATOM    412  HB2 ASN A  27      99.270 104.100  79.510  1.00  0.00           H
ATOM    413  CG  ASN A  27     100.230 102.290  78.870  1.00  0.00           C
ATOM    414  OD1 ASN A  27     100.620 101.740  79.910  1.00  0.00           O
ATOM    415  ND2 ASN A  27      99.980 101.610  77.730  1.00  0.00           N
ATOM    416 HD21 ASN A  27      99.780 102.100  76.880  1.00  0.00           H
ATOM    417 HD22 ASN A  27     100.280 100.660  77.710  1.00  0.00           H
ATOM    418  C   ASN A  27     102.600 104.030  78.440  1.00  0.00           C
ATOM    419  O   ASN A  27     102.590 104.160  77.210  1.00  0.00           O
ATOM    420  N   LYS A  28     103.630 103.420  79.060  1.00  0.00           N
ATOM    421  HN  LYS A  28     103.700 103.400  80.060  1.00  0.00           H
ATOM    422  CA  LYS A  28     104.650 102.670  78.330  1.00  0.00           C
ATOM    423  HA  LYS A  28     104.620 102.910  77.280  1.00  0.00           H
ATOM    424  CB  LYS A  28     106.090 102.980  78.860  1.00  0.00           C
ATOM    425  HB1 LYS A  28     106.810 102.300  78.340  1.00  0.00           H
ATOM    426  HB2 LYS A  28     106.140 102.760  79.950  1.00  0.00           H
ATOM    427  CG  LYS A  28     106.550 104.420  78.610  1.00  0.00           C
ATOM    428  HG1 LYS A  28     105.960 105.120  79.250  1.00  0.00           H
ATOM    429  HG2 LYS A  28     106.320 104.690  77.550  1.00  0.00           H
ATOM    430  CD  LYS A  28     108.060 104.630  78.850  1.00  0.00           C
ATOM    431  HD1 LYS A  28     108.290 104.400  79.910  1.00  0.00           H
ATOM    432  HD2 LYS A  28     108.610 103.890  78.210  1.00  0.00           H
ATOM    433  CE  LYS A  28     108.520 106.050  78.490  1.00  0.00           C
ATOM    434  HE1 LYS A  28     108.050 106.790  79.170  1.00  0.00           H
ATOM    435  HE2 LYS A  28     108.210 106.290  77.450  1.00  0.00           H
ATOM    436  NZ  LYS A  28     109.980 106.200  78.570  1.00  0.00           N
ATOM    437  HZ1 LYS A  28     110.230 107.140  78.150  1.00  0.00           H
ATOM    438  HZ2 LYS A  28     110.320 106.200  79.570  1.00  0.00           H
ATOM    439  HZ3 LYS A  28     110.490 105.450  78.060  1.00  0.00           H
ATOM    440  C   LYS A  28     104.420 101.170  78.440  1.00  0.00           C
ATOM    441  O   LYS A  28     104.990 100.380  77.680  1.00  0.00           O
ATOM    442  N   GLY A  29     103.560 100.750  79.380  1.00  0.00           N
ATOM    443  HN  GLY A  29     103.100 101.430  79.950  1.00  0.00           H
ATOM    444  CA  GLY A  29     103.160  99.360  79.610  1.00  0.00           C
ATOM    445  HA1 GLY A  29     104.000  98.710  79.380  1.00  0.00           H
ATOM    446  HA2 GLY A  29     102.850  99.300  80.640  1.00  0.00           H
ATOM    447  C   GLY A  29     102.010  98.930  78.750  1.00  0.00           C
ATOM    448  O   GLY A  29     101.780  99.460  77.670  1.00  0.00           O
ATOM    449  N   ALA A  30     101.230  97.930  79.190  1.00  0.00           N
ATOM    450  HN  ALA A  30     101.410  97.510  80.090  1.00  0.00           H
ATOM    451  CA  ALA A  30     100.120  97.390  78.420  1.00  0.00           C
ATOM    452  HA  ALA A  30      99.990  97.940  77.510  1.00  0.00           H
ATOM    453  CB  ALA A  30     100.390  95.910  78.070  1.00  0.00           C
ATOM    454  HB1 ALA A  30     101.290  95.830  77.440  1.00  0.00           H
ATOM    455  HB2 ALA A  30     100.570  95.330  79.000  1.00  0.00           H
ATOM    456  HB3 ALA A  30      99.530  95.470  77.530  1.00  0.00           H
ATOM    457  C   ALA A  30      98.820  97.480  79.190  1.00  0.00           C
ATOM    458  O   ALA A  30      98.780  97.220  80.390  1.00  0.00           O
ATOM    459  N   ILE A  31      97.720  97.850  78.500  1.00  0.00           N
ATOM    460  HN  ILE A  31      97.770  98.020  77.520  1.00  0.00           H
ATOM    461  CA  ILE A  31      96.400  97.980  79.110  1.00  0.00           C
ATOM    462  HA  ILE A  31      96.440  97.640  80.140  1.00  0.00           H
ATOM    463  CB  ILE A  31      95.840  99.410  79.090  1.00  0.00           C
ATOM    464  HB  ILE A  31      95.510  99.650  78.050  1.00  0.00           H
ATOM    465  CG2 ILE A  31      94.620  99.480  80.020  1.00  0.00           C
ATOM    466 HG21 ILE A  31      94.190 100.510  80.020  1.00  0.00           H
ATOM    467 HG22 ILE A  31      93.820  98.780  79.700  1.00  0.00           H
ATOM    468 HG23 ILE A  31      94.890  99.230  81.070  1.00  0.00           H
ATOM    469  CG1 ILE A  31      96.890 100.500  79.450  1.00  0.00           C
ATOM    470 HG11 ILE A  31      96.400 101.490  79.290  1.00  0.00           H
ATOM    471 HG12 ILE A  31      97.740 100.450  78.740  1.00  0.00           H
ATOM    472  CD  ILE A  31      97.420 100.460  80.890  1.00  0.00           C
ATOM    473  HD1 ILE A  31      98.160 101.280  81.050  1.00  0.00           H
ATOM    474  HD2 ILE A  31      96.600 100.610  81.630  1.00  0.00           H
ATOM    475  HD3 ILE A  31      97.920  99.500  81.100  1.00  0.00           H
ATOM    476  C   ILE A  31      95.430  97.050  78.370  1.00  0.00           C
ATOM    477  O   ILE A  31      95.220  97.190  77.160  1.00  0.00           O
ATOM    478  N   ILE A  32      94.840  96.060  79.050  1.00  0.00           N
ATOM    479  HN  ILE A  32      95.050  95.910  80.020  1.00  0.00           H
ATOM    480  CA  ILE A  32      93.960  95.080  78.420  1.00  0.00           C
ATOM    481  HA  ILE A  32      93.770  95.380  77.410  1.00  0.00           H
ATOM    482  CB  ILE A  32      94.570  93.680  78.350  1.00  0.00           C
ATOM    483  HB  ILE A  32      94.730  93.290  79.390  1.00  0.00           H
ATOM    484  CG2 ILE A  32      93.590  92.730  77.620  1.00  0.00           C
ATOM    485 HG21 ILE A  32      94.070  91.750  77.400  1.00  0.00           H
ATOM    486 HG22 ILE A  32      92.690  92.520  78.230  1.00  0.00           H
ATOM    487 HG23 ILE A  32      93.260  93.160  76.650  1.00  0.00           H
ATOM    488  CG1 ILE A  32      95.960  93.720  77.660  1.00  0.00           C
ATOM    489 HG11 ILE A  32      96.600  94.470  78.140  1.00  0.00           H
ATOM    490 HG12 ILE A  32      95.820  94.050  76.610  1.00  0.00           H
ATOM    491  CD  ILE A  32      96.700  92.380  77.670  1.00  0.00           C
ATOM    492  HD1 ILE A  32      97.720  92.500  77.240  1.00  0.00           H
ATOM    493  HD2 ILE A  32      96.800  91.980  78.700  1.00  0.00           H
ATOM    494  HD3 ILE A  32      96.170  91.620  77.060  1.00  0.00           H
ATOM    495  C   ILE A  32      92.600  95.050  79.120  1.00  0.00           C
ATOM    496  O   ILE A  32      92.520  94.970  80.340  1.00  0.00           O
ATOM    497  N   GLY A  33      91.490  95.130  78.350  1.00  0.00           N
ATOM    498  HN  GLY A  33      91.610  95.230  77.350  1.00  0.00           H
ATOM    499  CA  GLY A  33      90.130  95.070  78.870  1.00  0.00           C
ATOM    500  HA1 GLY A  33      90.070  95.600  79.810  1.00  0.00           H
ATOM    501  HA2 GLY A  33      89.470  95.480  78.120  1.00  0.00           H
ATOM    502  C   GLY A  33      89.670  93.660  79.150  1.00  0.00           C
ATOM    503  O   GLY A  33      89.570  93.240  80.300  1.00  0.00           O
ATOM    504  N   LEU A  34      89.410  92.870  78.090  1.00  0.00           N
ATOM    505  HN  LEU A  34      89.440  93.230  77.160  1.00  0.00           H
ATOM    506  CA  LEU A  34      89.030  91.480  78.210  1.00  0.00           C
ATOM    507  HA  LEU A  34      89.000  91.190  79.250  1.00  0.00           H
ATOM    508  CB  LEU A  34      87.620  91.250  77.610  1.00  0.00           C
ATOM    509  HB1 LEU A  34      87.610  91.610  76.560  1.00  0.00           H
ATOM    510  HB2 LEU A  34      86.910  91.890  78.170  1.00  0.00           H
ATOM    511  CG  LEU A  34      87.090  89.800  77.630  1.00  0.00           C
ATOM    512  HG  LEU A  34      87.720  89.170  76.950  1.00  0.00           H
ATOM    513  CD1 LEU A  34      87.120  89.180  79.030  1.00  0.00           C
ATOM    514 HD11 LEU A  34      86.660  88.160  79.010  1.00  0.00           H
ATOM    515 HD12 LEU A  34      88.160  89.080  79.410  1.00  0.00           H
ATOM    516 HD13 LEU A  34      86.540  89.810  79.740  1.00  0.00           H
ATOM    517  CD2 LEU A  34      85.650  89.750  77.080  1.00  0.00           C
ATOM    518 HD21 LEU A  34      85.290  88.700  77.040  1.00  0.00           H
ATOM    519 HD22 LEU A  34      84.960  90.340  77.730  1.00  0.00           H
ATOM    520 HD23 LEU A  34      85.610  90.160  76.060  1.00  0.00           H
ATOM    521  C   LEU A  34      90.060  90.580  77.540  1.00  0.00           C
ATOM    522  O   LEU A  34      90.330  90.690  76.350  1.00  0.00           O
ATOM    523  N   MET A  35      90.680  89.680  78.320  1.00  0.00           N
ATOM    524  HN  MET A  35      90.460  89.600  79.290  1.00  0.00           H
ATOM    525  CA  MET A  35      91.670  88.740  77.850  1.00  0.00           C
ATOM    526  HA  MET A  35      91.820  88.840  76.780  1.00  0.00           H
ATOM    527  CB  MET A  35      93.030  88.940  78.570  1.00  0.00           C
ATOM    528  HB1 MET A  35      92.840  89.080  79.660  1.00  0.00           H
ATOM    529  HB2 MET A  35      93.460  89.900  78.210  1.00  0.00           H
ATOM    530  CG  MET A  35      94.070  87.810  78.410  1.00  0.00           C
ATOM    531  HG1 MET A  35      94.120  87.520  77.340  1.00  0.00           H
ATOM    532  HG2 MET A  35      93.720  86.900  78.960  1.00  0.00           H
ATOM    533  SD  MET A  35      95.730  88.260  79.010  1.00  0.00           S
ATOM    534  CE  MET A  35      96.480  86.680  78.510  1.00  0.00           C
ATOM    535  HE1 MET A  35      97.550  86.630  78.810  1.00  0.00           H
ATOM    536  HE2 MET A  35      95.940  85.830  78.990  1.00  0.00           H
ATOM    537  HE3 MET A  35      96.420  86.530  77.410  1.00  0.00           H
ATOM    538  C   MET A  35      91.180  87.330  78.090  1.00  0.00           C
ATOM    539  O   MET A  35      90.980  86.920  79.230  1.00  0.00           O
ATOM    540  N   VAL A  36      90.950  86.550  77.020  1.00  0.00           N
ATOM    541  HN  VAL A  36      91.000  86.900  76.080  1.00  0.00           H
ATOM    542  CA  VAL A  36      90.610  85.160  77.150  1.00  0.00           C
ATOM    543  HA  VAL A  36      90.660  84.850  78.190  1.00  0.00           H
ATOM    544  CB  VAL A  36      89.210  84.840  76.650  1.00  0.00           C
ATOM    545  HB  VAL A  36      89.140  85.050  75.550  1.00  0.00           H
ATOM    546  CG1 VAL A  36      88.880  83.360  76.910  1.00  0.00           C
ATOM    547 HG11 VAL A  36      87.850  83.150  76.550  1.00  0.00           H
ATOM    548 HG12 VAL A  36      89.580  82.690  76.380  1.00  0.00           H
ATOM    549 HG13 VAL A  36      88.920  83.140  78.000  1.00  0.00           H
ATOM    550  CG2 VAL A  36      88.190  85.730  77.390  1.00  0.00           C
ATOM    551 HG21 VAL A  36      87.170  85.500  77.030  1.00  0.00           H
ATOM    552 HG22 VAL A  36      88.240  85.570  78.480  1.00  0.00           H
ATOM    553 HG23 VAL A  36      88.370  86.810  77.190  1.00  0.00           H
ATOM    554  C   VAL A  36      91.660  84.380  76.400  1.00  0.00           C
ATOM    555  O   VAL A  36      91.770  84.460  75.180  1.00  0.00           O
ATOM    556  N   GLY A  37      92.490  83.600  77.120  1.00  0.00           N
ATOM    557  HN  GLY A  37      92.360  83.550  78.110  1.00  0.00           H
ATOM    558  CA  GLY A  37      93.680  82.960  76.560  1.00  0.00           C
ATOM    559  HA1 GLY A  37      94.170  82.430  77.360  1.00  0.00           H
ATOM    560  HA2 GLY A  37      93.360  82.300  75.770  1.00  0.00           H
ATOM    561  C   GLY A  37      94.700  83.900  75.960  1.00  0.00           C
ATOM    562  O   GLY A  37      94.630  85.120  76.080  1.00  0.00           O
ATOM    563  N   GLY A  38      95.720  83.320  75.300  1.00  0.00           N
ATOM    564  HN  GLY A  38      95.830  82.330  75.320  1.00  0.00           H
ATOM    565  CA  GLY A  38      96.760  84.090  74.620  1.00  0.00           C
ATOM    566  HA1 GLY A  38      97.010  83.570  73.710  1.00  0.00           H
ATOM    567  HA2 GLY A  38      96.420  85.100  74.440  1.00  0.00           H
ATOM    568  C   GLY A  38      98.030  84.190  75.430  1.00  0.00           C
ATOM    569  O   GLY A  38      98.160  83.620  76.510  1.00  0.00           O
ATOM    570  N   VAL A  39      99.030  84.890  74.880  1.00  0.00           N
ATOM    571  HN  VAL A  39      98.870  85.400  74.020  1.00  0.00           H
ATOM    572  CA  VAL A  39     100.320  85.070  75.510  1.00  0.00           C
ATOM    573  HA  VAL A  39     100.260  84.800  76.560  1.00  0.00           H
ATOM    574  CB  VAL A  39     101.420  84.240  74.850  1.00  0.00           C
ATOM    575  HB  VAL A  39     101.450  84.490  73.760  1.00  0.00           H
ATOM    576  CG1 VAL A  39     102.800  84.560  75.470  1.00  0.00           C
ATOM    577 HG11 VAL A  39     103.570  83.920  75.010  1.00  0.00           H
ATOM    578 HG12 VAL A  39     103.100  85.610  75.300  1.00  0.00           H
ATOM    579 HG13 VAL A  39     102.790  84.370  76.570  1.00  0.00           H
ATOM    580  CG2 VAL A  39     101.100  82.740  74.990  1.00  0.00           C
ATOM    581 HG21 VAL A  39     101.950  82.130  74.620  1.00  0.00           H
ATOM    582 HG22 VAL A  39     100.930  82.480  76.060  1.00  0.00           H
ATOM    583 HG23 VAL A  39     100.190  82.470  74.410  1.00  0.00           H
ATOM    584  C   VAL A  39     100.680  86.540  75.440  1.00  0.00           C
ATOM    585  O   VAL A  39     100.780  87.110  74.360  1.00  0.00           O
ATOM    586  N   VAL A  40     100.880  87.200  76.600  1.00  0.00           N
ATOM    587  HN  VAL A  40     100.790  86.730  77.480  1.00  0.00           H
ATOM    588  CA  VAL A  40     101.230  88.610  76.620  1.00  0.00           C
ATOM    589  HA  VAL A  40     101.360  88.980  75.610  1.00  0.00           H
ATOM    590  CB  VAL A  40     100.150  89.470  77.270  1.00  0.00           C
ATOM    591  HB  VAL A  40     100.050  89.220  78.360  1.00  0.00           H
ATOM    592  CG1 VAL A  40     100.540  90.960  77.120  1.00  0.00           C
ATOM    593 HG11 VAL A  40      99.730  91.600  77.510  1.00  0.00           H
ATOM    594 HG12 VAL A  40     101.460  91.200  77.690  1.00  0.00           H
ATOM    595 HG13 VAL A  40     100.710  91.190  76.050  1.00  0.00           H
ATOM    596  CG2 VAL A  40      98.800  89.220  76.580  1.00  0.00           C
ATOM    597 HG21 VAL A  40      98.020  89.890  77.000  1.00  0.00           H
ATOM    598 HG22 VAL A  40      98.880  89.400  75.490  1.00  0.00           H
ATOM    599 HG23 VAL A  40      98.460  88.170  76.740  1.00  0.00           H
ATOM    600  C   VAL A  40     102.550  88.790  77.340  1.00  0.00           C
ATOM    601  O   VAL A  40     102.720  88.380  78.480  1.00  0.00           O
ATOM    602  N   ILE A  41     103.520  89.430  76.660  1.00  0.00           N
ATOM    603  HN  ILE A  41     103.370  89.710  75.710  1.00  0.00           H
ATOM    604  CA  ILE A  41     104.860  89.650  77.180  1.00  0.00           C
ATOM    605  HA  ILE A  41     104.940  89.220  78.160  1.00  0.00           H
ATOM    606  CB  ILE A  41     105.930  89.010  76.290  1.00  0.00           C
ATOM    607  HB  ILE A  41     105.960  89.540  75.300  1.00  0.00           H
ATOM    608  CG2 ILE A  41     107.310  89.160  76.970  1.00  0.00           C
ATOM    609 HG21 ILE A  41     108.110  88.740  76.320  1.00  0.00           H
ATOM    610 HG22 ILE A  41     107.570  90.220  77.150  1.00  0.00           H
ATOM    611 HG23 ILE A  41     107.330  88.610  77.940  1.00  0.00           H
ATOM    612  CG1 ILE A  41     105.580  87.530  76.000  1.00  0.00           C
ATOM    613 HG11 ILE A  41     104.610  87.480  75.450  1.00  0.00           H
ATOM    614 HG12 ILE A  41     105.450  86.990  76.960  1.00  0.00           H
ATOM    615  CD  ILE A  41     106.620  86.800  75.140  1.00  0.00           C
ATOM    616  HD1 ILE A  41     106.260  85.790  74.870  1.00  0.00           H
ATOM    617  HD2 ILE A  41     106.830  87.360  74.210  1.00  0.00           H
ATOM    618  HD3 ILE A  41     107.570  86.680  75.690  1.00  0.00           H
ATOM    619  C   ILE A  41     105.090  91.150  77.310  1.00  0.00           C
ATOM    620  O   ILE A  41     105.020  91.900  76.340  1.00  0.00           O
ATOM    621  N   ALA A  42     105.360  91.620  78.550  1.00  0.00           N
ATOM    622  HN  ALA A  42     105.400  90.980  79.320  1.00  0.00           H
ATOM    623  CA  ALA A  42     105.500  93.020  78.860  1.00  0.00           C
ATOM    624  HA  ALA A  42     105.320  93.620  77.980  1.00  0.00           H
ATOM    625  CB  ALA A  42     104.470  93.380  79.950  1.00  0.00           C
ATOM    626  HB1 ALA A  42     103.440  93.180  79.570  1.00  0.00           H
ATOM    627  HB2 ALA A  42     104.620  92.760  80.850  1.00  0.00           H
ATOM    628  HB3 ALA A  42     104.530  94.450  80.240  1.00  0.00           H
ATOM    629  C   ALA A  42     106.910  93.360  79.350  1.00  0.00           C
ATOM    630  O   ALA A  42     107.290  93.130  80.500  1.00  0.00           O
ATOM    631  N   NME A  43     107.700  94.000  78.460  1.00  0.00           N
ATOM    632  HN  NME A  43     107.390  94.100  77.510  1.00  0.00           H
ATOM    633  CH3 NME A  43     109.050  94.450  78.730  1.00  0.00           C
ATOM    634 HH31 NME A  43     109.520  93.880  79.560  1.00  0.00           H
ATOM    635 HH32 NME A  43     109.680  94.320  77.830  1.00  0.00           H
ATOM    636 HH33 NME A  43     109.050  95.530  79.010  1.00  0.00           H
ATOM    637  CH3 ACE B   0     139.880  90.950  91.300  1.00  0.00           C
ATOM    638 HH31 ACE B   0     140.560  90.090  91.480  1.00  0.00           H
ATOM    639 HH32 ACE B   0     140.500  91.830  90.990  1.00  0.00           H
ATOM    640 HH33 ACE B   0     139.350  91.210  92.240  1.00  0.00           H
ATOM    641  C   ACE B   0     138.910  90.640  90.240  1.00  0.00           C
ATOM    642  O   ACE B   0     138.740  91.390  89.290  1.00  0.00           O
ATOM    643  N   ASP B   1     138.240  89.490  90.360  1.00  0.00           N
ATOM    644  HN  ASP B   1     138.420  88.870  91.140  1.00  0.00           H
ATOM    645  CA  ASP B   1     137.180  89.070  89.470  1.00  0.00           C
ATOM    646  HA  ASP B   1     137.380  89.470  88.490  1.00  0.00           H
ATOM    647  CB  ASP B   1     137.160  87.510  89.380  1.00  0.00           C
ATOM    648  HB1 ASP B   1     136.700  87.070  90.290  1.00  0.00           H
ATOM    649  HB2 ASP B   1     138.210  87.160  89.330  1.00  0.00           H
ATOM    650  CG  ASP B   1     136.460  86.960  88.160  1.00  0.00           C
ATOM    651  OD1 ASP B   1     136.540  85.720  87.960  1.00  0.00           O
ATOM    652  OD2 ASP B   1     135.820  87.710  87.380  1.00  0.00           O
ATOM    653  C   ASP B   1     135.840  89.670  89.920  1.00  0.00           C
ATOM    654  O   ASP B   1     135.720  90.280  90.990  1.00  0.00           O
ATOM    655  N   ALA B   2     134.810  89.530  89.080  1.00  0.00           N
ATOM    656  HN  ALA B   2     134.980  88.950  88.260  1.00  0.00           H
ATOM    657  CA  ALA B   2     133.540  90.190  89.220  1.00  0.00           C
ATOM    658  HA  ALA B   2     133.270  90.210  90.260  1.00  0.00           H
ATOM    659  CB  ALA B   2     133.630  91.620  88.660  1.00  0.00           C
ATOM    660  HB1 ALA B   2     134.420  92.200  89.190  1.00  0.00           H
ATOM    661  HB2 ALA B   2     133.890  91.610  87.580  1.00  0.00           H
ATOM    662  HB3 ALA B   2     132.670  92.160  88.790  1.00  0.00           H
ATOM    663  C   ALA B   2     132.460  89.410  88.480  1.00  0.00           C
ATOM    664  O   ALA B   2     131.790  89.920  87.580  1.00  0.00           O
ATOM    665  N   GLU B   3     132.270  88.120  88.830  1.00  0.00           N
ATOM    666  HN  GLU B   3     132.810  87.710  89.560  1.00  0.00           H
ATOM    667  CA  GLU B   3     131.180  87.290  88.340  1.00  0.00           C
ATOM    668  HA  GLU B   3     131.190  87.370  87.260  1.00  0.00           H
ATOM    669  CB  GLU B   3     131.390  85.790  88.690  1.00  0.00           C
ATOM    670  HB1 GLU B   3     130.600  85.390  89.360  1.00  0.00           H
ATOM    671  HB2 GLU B   3     132.350  85.720  89.260  1.00  0.00           H
ATOM    672  CG  GLU B   3     131.540  84.870  87.450  1.00  0.00           C
ATOM    673  HG1 GLU B   3     132.000  83.910  87.760  1.00  0.00           H
ATOM    674  HG2 GLU B   3     132.190  85.340  86.690  1.00  0.00           H
ATOM    675  CD  GLU B   3     130.190  84.550  86.820  1.00  0.00           C
ATOM    676  OE1 GLU B   3     129.810  83.350  86.800  1.00  0.00           O
ATOM    677  OE2 GLU B   3     129.510  85.490  86.340  1.00  0.00           O
ATOM    678  C   GLU B   3     129.800  87.760  88.780  1.00  0.00           C
ATOM    679  O   GLU B   3     129.620  88.280  89.880  1.00  0.00           O
ATOM    680  N   PHE B   4     128.780  87.560  87.920  1.00  0.00           N
ATOM    681  HN  PHE B   4     128.990  87.000  87.110  1.00  0.00           H
ATOM    682  CA  PHE B   4     127.440  88.080  88.080  1.00  0.00           C
ATOM    683  HA  PHE B   4     127.140  87.930  89.110  1.00  0.00           H
ATOM    684  CB  PHE B   4     127.350  89.610  87.710  1.00  0.00           C
ATOM    685  HB1 PHE B   4     126.310  89.930  87.490  1.00  0.00           H
ATOM    686  HB2 PHE B   4     127.970  89.800  86.810  1.00  0.00           H
ATOM    687  CG  PHE B   4     127.810  90.470  88.860  1.00  0.00           C
ATOM    688  CD1 PHE B   4     128.960  91.270  88.750  1.00  0.00           C
ATOM    689  HD1 PHE B   4     129.530  91.250  87.830  1.00  0.00           H
ATOM    690  CE1 PHE B   4     129.410  92.030  89.840  1.00  0.00           C
ATOM    691  HE1 PHE B   4     130.320  92.600  89.760  1.00  0.00           H
ATOM    692  CZ  PHE B   4     128.690  92.000  91.050  1.00  0.00           C
ATOM    693  HZ  PHE B   4     129.060  92.560  91.900  1.00  0.00           H
ATOM    694  CD2 PHE B   4     127.090  90.480  90.060  1.00  0.00           C
ATOM    695  HD2 PHE B   4     126.210  89.860  90.160  1.00  0.00           H
ATOM    696  CE2 PHE B   4     127.530  91.230  91.160  1.00  0.00           C
ATOM    697  HE2 PHE B   4     126.990  91.190  92.090  1.00  0.00           H
ATOM    698  C   PHE B   4     126.390  87.320  87.280  1.00  0.00           C
ATOM    699  O   PHE B   4     125.260  87.790  87.140  1.00  0.00           O
ATOM    700  N   ARG B   5     126.710  86.110  86.740  1.00  0.00           N
ATOM    701  HN  ARG B   5     127.660  85.770  86.780  1.00  0.00           H
ATOM    702  CA  ARG B   5     125.760  85.220  86.090  1.00  0.00           C
ATOM    703  HA  ARG B   5     125.630  85.630  85.100  1.00  0.00           H
ATOM    704  CB  ARG B   5     126.330  83.780  85.890  1.00  0.00           C
ATOM    705  HB1 ARG B   5     125.500  83.040  85.810  1.00  0.00           H
ATOM    706  HB2 ARG B   5     126.910  83.510  86.810  1.00  0.00           H
ATOM    707  CG  ARG B   5     127.220  83.600  84.650  1.00  0.00           C
ATOM    708  HG1 ARG B   5     128.100  84.280  84.750  1.00  0.00           H
ATOM    709  HG2 ARG B   5     126.680  83.900  83.740  1.00  0.00           H
ATOM    710  CD  ARG B   5     127.780  82.170  84.500  1.00  0.00           C
ATOM    711  HD1 ARG B   5     128.270  81.860  85.450  1.00  0.00           H
ATOM    712  HD2 ARG B   5     128.520  82.120  83.680  1.00  0.00           H
ATOM    713  NE  ARG B   5     126.610  81.280  84.160  1.00  0.00           N
ATOM    714  HE  ARG B   5     125.890  81.660  83.570  1.00  0.00           H
ATOM    715  CZ  ARG B   5     126.140  80.360  84.980  1.00  0.00           C
ATOM    716  NH1 ARG B   5     126.870  79.650  85.810  1.00  0.00           N
ATOM    717 HH11 ARG B   5     127.860  79.670  85.640  1.00  0.00           H
ATOM    718 HH12 ARG B   5     126.430  78.810  86.130  1.00  0.00           H
ATOM    719  NH2 ARG B   5     124.850  80.110  84.920  1.00  0.00           N
ATOM    720 HH21 ARG B   5     124.320  80.630  84.250  1.00  0.00           H
ATOM    721 HH22 ARG B   5     124.380  79.690  85.730  1.00  0.00           H
ATOM    722  C   ARG B   5     124.340  85.090  86.650  1.00  0.00           C
ATOM    723  O   ARG B   5     124.110  84.550  87.730  1.00  0.00           O
ATOM    724  N   HIS B   6     123.350  85.510  85.860  1.00  0.00           N
ATOM    725  HN  HIS B   6     123.580  86.020  85.020  1.00  0.00           H
ATOM    726  CA  HIS B   6     121.950  85.220  86.070  1.00  0.00           C
ATOM    727  HA  HIS B   6     121.840  84.460  86.840  1.00  0.00           H
ATOM    728  CB  HIS B   6     121.120  86.460  86.470  1.00  0.00           C
ATOM    729  HB1 HIS B   6     120.050  86.350  86.190  1.00  0.00           H
ATOM    730  HB2 HIS B   6     121.520  87.350  85.960  1.00  0.00           H
ATOM    731  ND1 HIS B   6     120.030  86.420  88.720  1.00  0.00           N
ATOM    732  CG  HIS B   6     121.150  86.720  87.940  1.00  0.00           C
ATOM    733  CE1 HIS B   6     120.310  86.900  89.910  1.00  0.00           C
ATOM    734  HE1 HIS B   6     119.660  86.820  90.780  1.00  0.00           H
ATOM    735  NE2 HIS B   6     121.530  87.500  89.950  1.00  0.00           N
ATOM    736  HE2 HIS B   6     121.960  87.950  90.730  1.00  0.00           H
ATOM    737  CD2 HIS B   6     122.070  87.380  88.690  1.00  0.00           C
ATOM    738  HD2 HIS B   6     123.050  87.740  88.410  1.00  0.00           H
ATOM    739  C   HIS B   6     121.400  84.610  84.800  1.00  0.00           C
ATOM    740  O   HIS B   6     120.740  85.280  84.010  1.00  0.00           O
ATOM    741  N   ASP B   7     121.670  83.310  84.590  1.00  0.00           N
ATOM    742  HN  ASP B   7     122.220  82.800  85.240  1.00  0.00           H
ATOM    743  CA  ASP B   7     121.010  82.530  83.560  1.00  0.00           C
ATOM    744  HA  ASP B   7     120.800  83.170  82.700  1.00  0.00           H
ATOM    745  CB  ASP B   7     121.880  81.330  83.120  1.00  0.00           C
ATOM    746  HB1 ASP B   7     121.270  80.620  82.500  1.00  0.00           H
ATOM    747  HB2 ASP B   7     122.260  80.780  84.000  1.00  0.00           H
ATOM    748  CG  ASP B   7     123.020  81.800  82.250  1.00  0.00           C
ATOM    749  OD1 ASP B   7     122.760  82.390  81.170  1.00  0.00           O
ATOM    750  OD2 ASP B   7     124.200  81.530  82.590  1.00  0.00           O
ATOM    751  C   ASP B   7     119.670  82.070  84.120  1.00  0.00           C
ATOM    752  O   ASP B   7     119.590  81.420  85.160  1.00  0.00           O
ATOM    753  N   SER B   8     118.570  82.460  83.460  1.00  0.00           N
ATOM    754  HN  SER B   8     118.650  82.990  82.620  1.00  0.00           H
ATOM    755  CA  SER B   8     117.240  82.180  83.960  1.00  0.00           C
ATOM    756  HA  SER B   8     117.300  81.450  84.750  1.00  0.00           H
ATOM    757  CB  SER B   8     116.570  83.440  84.560  1.00  0.00           C
ATOM    758  HB1 SER B   8     117.190  83.770  85.420  1.00  0.00           H
ATOM    759  HB2 SER B   8     115.560  83.190  84.950  1.00  0.00           H
ATOM    760  OG  SER B   8     116.470  84.530  83.630  1.00  0.00           O
ATOM    761  HG1 SER B   8     117.330  84.600  83.170  1.00  0.00           H
ATOM    762  C   SER B   8     116.400  81.540  82.870  1.00  0.00           C
ATOM    763  O   SER B   8     116.310  82.060  81.760  1.00  0.00           O
ATOM    764  N   GLY B   9     115.830  80.350  83.170  1.00  0.00           N
ATOM    765  HN  GLY B   9     115.910  79.980  84.100  1.00  0.00           H
ATOM    766  CA  GLY B   9     115.160  79.500  82.190  1.00  0.00           C
ATOM    767  HA1 GLY B   9     115.100  80.000  81.230  1.00  0.00           H
ATOM    768  HA2 GLY B   9     115.710  78.580  82.140  1.00  0.00           H
ATOM    769  C   GLY B   9     113.760  79.150  82.600  1.00  0.00           C
ATOM    770  O   GLY B   9     113.520  78.310  83.470  1.00  0.00           O
ATOM    771  N   TYR B  10     112.770  79.750  81.930  1.00  0.00           N
ATOM    772  HN  TYR B  10     113.000  80.410  81.200  1.00  0.00           H
ATOM    773  CA  TYR B  10     111.360  79.610  82.200  1.00  0.00           C
ATOM    774  HA  TYR B  10     111.210  79.040  83.110  1.00  0.00           H
ATOM    775  CB  TYR B  10     110.690  81.000  82.340  1.00  0.00           C
ATOM    776  HB1 TYR B  10     109.590  80.910  82.270  1.00  0.00           H
ATOM    777  HB2 TYR B  10     111.010  81.660  81.500  1.00  0.00           H
ATOM    778  CG  TYR B  10     111.010  81.730  83.620  1.00  0.00           C
ATOM    779  CD1 TYR B  10     110.000  81.910  84.590  1.00  0.00           C
ATOM    780  HD1 TYR B  10     109.030  81.460  84.450  1.00  0.00           H
ATOM    781  CE1 TYR B  10     110.230  82.700  85.730  1.00  0.00           C
ATOM    782  HE1 TYR B  10     109.450  82.830  86.460  1.00  0.00           H
ATOM    783  CZ  TYR B  10     111.450  83.360  85.880  1.00  0.00           C
ATOM    784  OH  TYR B  10     111.650  84.220  86.980  1.00  0.00           O
ATOM    785  HH  TYR B  10     112.310  84.870  86.690  1.00  0.00           H
ATOM    786  CD2 TYR B  10     112.240  82.380  83.800  1.00  0.00           C
ATOM    787  HD2 TYR B  10     113.000  82.300  83.040  1.00  0.00           H
ATOM    788  CE2 TYR B  10     112.460  83.190  84.930  1.00  0.00           C
ATOM    789  HE2 TYR B  10     113.400  83.710  85.030  1.00  0.00           H
ATOM    790  C   TYR B  10     110.660  78.850  81.070  1.00  0.00           C
ATOM    791  O   TYR B  10     110.620  79.320  79.930  1.00  0.00           O
ATOM    792  N   GLU B  11     110.090  77.660  81.350  1.00  0.00           N
ATOM    793  HN  GLU B  11     110.140  77.280  82.280  1.00  0.00           H
ATOM    794  CA  GLU B  11     109.320  76.880  80.390  1.00  0.00           C
ATOM    795  HA  GLU B  11     109.370  77.360  79.420  1.00  0.00           H
ATOM    796  CB  GLU B  11     109.840  75.420  80.240  1.00  0.00           C
ATOM    797  HB1 GLU B  11     109.080  74.660  80.530  1.00  0.00           H
ATOM    798  HB2 GLU B  11     110.690  75.290  80.950  1.00  0.00           H
ATOM    799  CG  GLU B  11     110.360  75.110  78.810  1.00  0.00           C
ATOM    800  HG1 GLU B  11     110.900  74.140  78.820  1.00  0.00           H
ATOM    801  HG2 GLU B  11     111.050  75.900  78.460  1.00  0.00           H
ATOM    802  CD  GLU B  11     109.230  74.990  77.780  1.00  0.00           C
ATOM    803  OE1 GLU B  11     108.480  75.980  77.590  1.00  0.00           O
ATOM    804  OE2 GLU B  11     109.110  73.910  77.130  1.00  0.00           O
ATOM    805  C   GLU B  11     107.850  76.880  80.770  1.00  0.00           C
ATOM    806  O   GLU B  11     107.490  76.870  81.960  1.00  0.00           O
ATOM    807  N   VAL B  12     106.960  76.940  79.770  1.00  0.00           N
ATOM    808  HN  VAL B  12     107.310  76.850  78.820  1.00  0.00           H
ATOM    809  CA  VAL B  12     105.520  76.990  79.960  1.00  0.00           C
ATOM    810  HA  VAL B  12     105.270  76.550  80.910  1.00  0.00           H
ATOM    811  CB  VAL B  12     104.940  78.420  79.880  1.00  0.00           C
ATOM    812  HB  VAL B  12     105.090  78.820  78.850  1.00  0.00           H
ATOM    813  CG1 VAL B  12     103.440  78.430  80.210  1.00  0.00           C
ATOM    814 HG11 VAL B  12     103.070  79.470  80.280  1.00  0.00           H
ATOM    815 HG12 VAL B  12     102.860  77.910  79.430  1.00  0.00           H
ATOM    816 HG13 VAL B  12     103.260  77.930  81.190  1.00  0.00           H
ATOM    817  CG2 VAL B  12     105.660  79.370  80.840  1.00  0.00           C
ATOM    818 HG21 VAL B  12     105.210  80.380  80.780  1.00  0.00           H
ATOM    819 HG22 VAL B  12     105.590  79.010  81.890  1.00  0.00           H
ATOM    820 HG23 VAL B  12     106.740  79.460  80.570  1.00  0.00           H
ATOM    821  C   VAL B  12     104.870  76.140  78.880  1.00  0.00           C
ATOM    822  O   VAL B  12     104.830  76.530  77.710  1.00  0.00           O
ATOM    823  N   HIS B  13     104.310  74.960  79.230  1.00  0.00           N
ATOM    824  HN  HIS B  13     104.340  74.640  80.180  1.00  0.00           H
ATOM    825  CA  HIS B  13     103.760  74.060  78.220  1.00  0.00           C
ATOM    826  HA  HIS B  13     103.350  74.680  77.440  1.00  0.00           H
ATOM    827  CB  HIS B  13     104.860  73.190  77.570  1.00  0.00           C
ATOM    828  HB1 HIS B  13     105.550  73.880  77.030  1.00  0.00           H
ATOM    829  HB2 HIS B  13     104.450  72.480  76.830  1.00  0.00           H
ATOM    830  ND1 HIS B  13     105.650  71.090  78.660  1.00  0.00           N
ATOM    831  CG  HIS B  13     105.720  72.470  78.560  1.00  0.00           C
ATOM    832  CE1 HIS B  13     106.560  70.760  79.560  1.00  0.00           C
ATOM    833  HE1 HIS B  13     106.750  69.750  79.930  1.00  0.00           H
ATOM    834  NE2 HIS B  13     107.220  71.850  80.020  1.00  0.00           N
ATOM    835  HE2 HIS B  13     107.820  71.920  80.840  1.00  0.00           H
ATOM    836  CD2 HIS B  13     106.690  72.940  79.370  1.00  0.00           C
ATOM    837  HD2 HIS B  13     107.030  73.960  79.530  1.00  0.00           H
ATOM    838  C   HIS B  13     102.560  73.230  78.660  1.00  0.00           C
ATOM    839  O   HIS B  13     102.470  72.690  79.760  1.00  0.00           O
ATOM    840  N   HIS B  14     101.530  73.110  77.790  1.00  0.00           N
ATOM    841  HN  HIS B  14     101.580  73.590  76.920  1.00  0.00           H
ATOM    842  CA  HIS B  14     100.340  72.290  78.030  1.00  0.00           C
ATOM    843  HA  HIS B  14      99.840  72.300  77.070  1.00  0.00           H
ATOM    844  CB  HIS B  14     100.580  70.790  78.310  1.00  0.00           C
ATOM    845  HB1 HIS B  14      99.640  70.260  78.550  1.00  0.00           H
ATOM    846  HB2 HIS B  14     101.290  70.630  79.150  1.00  0.00           H
ATOM    847  ND1 HIS B  14     100.390  70.120  75.930  1.00  0.00           N
ATOM    848  CG  HIS B  14     101.130  70.100  77.100  1.00  0.00           C
ATOM    849  CE1 HIS B  14     101.150  69.470  75.060  1.00  0.00           C
ATOM    850  HE1 HIS B  14     100.920  69.320  74.000  1.00  0.00           H
ATOM    851  NE2 HIS B  14     102.310  69.040  75.610  1.00  0.00           N
ATOM    852  HE2 HIS B  14     103.030  68.530  75.140  1.00  0.00           H
ATOM    853  CD2 HIS B  14     102.310  69.450  76.920  1.00  0.00           C
ATOM    854  HD2 HIS B  14     103.110  69.260  77.620  1.00  0.00           H
ATOM    855  C   HIS B  14      99.290  72.930  78.920  1.00  0.00           C
ATOM    856  O   HIS B  14      98.540  72.270  79.640  1.00  0.00           O
ATOM    857  N   GLN B  15      99.180  74.260  78.840  1.00  0.00           N
ATOM    858  HN  GLN B  15      99.900  74.780  78.380  1.00  0.00           H
ATOM    859  CA  GLN B  15      98.100  75.030  79.410  1.00  0.00           C
ATOM    860  HA  GLN B  15      97.870  74.630  80.380  1.00  0.00           H
ATOM    861  CB  GLN B  15      98.520  76.520  79.590  1.00  0.00           C
ATOM    862  HB1 GLN B  15      97.610  77.140  79.750  1.00  0.00           H
ATOM    863  HB2 GLN B  15      98.980  76.870  78.640  1.00  0.00           H
ATOM    864  CG  GLN B  15      99.490  76.800  80.770  1.00  0.00           C
ATOM    865  HG1 GLN B  15      99.010  76.510  81.730  1.00  0.00           H
ATOM    866  HG2 GLN B  15      99.700  77.900  80.790  1.00  0.00           H
ATOM    867  CD  GLN B  15     100.850  76.100  80.640  1.00  0.00           C
ATOM    868  OE1 GLN B  15     101.360  75.970  79.530  1.00  0.00           O
ATOM    869  NE2 GLN B  15     101.440  75.680  81.780  1.00  0.00           N
ATOM    870 HE21 GLN B  15     101.020  75.860  82.670  1.00  0.00           H
ATOM    871 HE22 GLN B  15     102.360  75.280  81.710  1.00  0.00           H
ATOM    872  C   GLN B  15      96.830  74.950  78.570  1.00  0.00           C
ATOM    873  O   GLN B  15      96.790  75.360  77.410  1.00  0.00           O
ATOM    874  N   LYS B  16      95.740  74.420  79.140  1.00  0.00           N
ATOM    875  HN  LYS B  16      95.750  74.100  80.090  1.00  0.00           H
ATOM    876  CA  LYS B  16      94.480  74.300  78.420  1.00  0.00           C
ATOM    877  HA  LYS B  16      94.490  74.990  77.600  1.00  0.00           H
ATOM    878  CB  LYS B  16      94.250  72.890  77.800  1.00  0.00           C
ATOM    879  HB1 LYS B  16      93.150  72.740  77.650  1.00  0.00           H
ATOM    880  HB2 LYS B  16      94.590  72.100  78.500  1.00  0.00           H
ATOM    881  CG  LYS B  16      94.880  72.700  76.410  1.00  0.00           C
ATOM    882  HG1 LYS B  16      94.960  73.690  75.920  1.00  0.00           H
ATOM    883  HG2 LYS B  16      94.170  72.100  75.790  1.00  0.00           H
ATOM    884  CD  LYS B  16      96.250  72.000  76.350  1.00  0.00           C
ATOM    885  HD1 LYS B  16      96.970  72.520  77.020  1.00  0.00           H
ATOM    886  HD2 LYS B  16      96.130  70.950  76.720  1.00  0.00           H
ATOM    887  CE  LYS B  16      96.790  71.990  74.910  1.00  0.00           C
ATOM    888  HE1 LYS B  16      97.040  73.040  74.610  1.00  0.00           H
ATOM    889  HE2 LYS B  16      96.010  71.610  74.220  1.00  0.00           H
ATOM    890  NZ  LYS B  16      98.000  71.170  74.710  1.00  0.00           N
ATOM    891  HZ1 LYS B  16      98.550  71.620  73.930  1.00  0.00           H
ATOM    892  HZ2 LYS B  16      98.650  71.110  75.520  1.00  0.00           H
ATOM    893  HZ3 LYS B  16      97.770  70.210  74.390  1.00  0.00           H
ATOM    894  C   LYS B  16      93.300  74.750  79.250  1.00  0.00           C
ATOM    895  O   LYS B  16      93.200  74.490  80.440  1.00  0.00           O
ATOM    896  N   LEU B  17      92.360  75.480  78.620  1.00  0.00           N
ATOM    897  HN  LEU B  17      92.450  75.720  77.660  1.00  0.00           H
ATOM    898  CA  LEU B  17      91.130  75.870  79.270  1.00  0.00           C
ATOM    899  HA  LEU B  17      91.020  75.360  80.220  1.00  0.00           H
ATOM    900  CB  LEU B  17      91.020  77.390  79.550  1.00  0.00           C
ATOM    901  HB1 LEU B  17      90.060  77.590  80.060  1.00  0.00           H
ATOM    902  HB2 LEU B  17      91.010  77.960  78.590  1.00  0.00           H
ATOM    903  CG  LEU B  17      92.170  77.930  80.430  1.00  0.00           C
ATOM    904  HG  LEU B  17      92.610  77.060  80.980  1.00  0.00           H
ATOM    905  CD1 LEU B  17      93.280  78.580  79.580  1.00  0.00           C
ATOM    906 HD11 LEU B  17      94.080  78.970  80.230  1.00  0.00           H
ATOM    907 HD12 LEU B  17      93.710  77.840  78.870  1.00  0.00           H
ATOM    908 HD13 LEU B  17      92.850  79.420  78.990  1.00  0.00           H
ATOM    909  CD2 LEU B  17      91.640  78.900  81.500  1.00  0.00           C
ATOM    910 HD21 LEU B  17      92.460  79.240  82.160  1.00  0.00           H
ATOM    911 HD22 LEU B  17      91.180  79.790  81.010  1.00  0.00           H
ATOM    912 HD23 LEU B  17      90.860  78.410  82.110  1.00  0.00           H
ATOM    913  C   LEU B  17      89.990  75.400  78.400  1.00  0.00           C
ATOM    914  O   LEU B  17      89.880  75.790  77.240  1.00  0.00           O
ATOM    915  N   VAL B  18      89.150  74.500  78.940  1.00  0.00           N
ATOM    916  HN  VAL B  18      89.250  74.220  79.910  1.00  0.00           H
ATOM    917  CA  VAL B  18      88.130  73.790  78.210  1.00  0.00           C
ATOM    918  HA  VAL B  18      88.110  74.130  77.190  1.00  0.00           H
ATOM    919  CB  VAL B  18      88.370  72.280  78.180  1.00  0.00           C
ATOM    920  HB  VAL B  18      88.140  71.820  79.170  1.00  0.00           H
ATOM    921  CG1 VAL B  18      87.470  71.650  77.100  1.00  0.00           C
ATOM    922 HG11 VAL B  18      87.600  70.550  77.080  1.00  0.00           H
ATOM    923 HG12 VAL B  18      86.400  71.870  77.280  1.00  0.00           H
ATOM    924 HG13 VAL B  18      87.730  72.040  76.090  1.00  0.00           H
ATOM    925  CG2 VAL B  18      89.850  71.980  77.850  1.00  0.00           C
ATOM    926 HG21 VAL B  18      89.990  70.880  77.720  1.00  0.00           H
ATOM    927 HG22 VAL B  18      90.150  72.480  76.910  1.00  0.00           H
ATOM    928 HG23 VAL B  18      90.520  72.310  78.670  1.00  0.00           H
ATOM    929  C   VAL B  18      86.790  74.090  78.860  1.00  0.00           C
ATOM    930  O   VAL B  18      86.570  73.790  80.030  1.00  0.00           O
ATOM    931  N   PHE B  19      85.860  74.740  78.140  1.00  0.00           N
ATOM    932  HN  PHE B  19      86.050  74.960  77.180  1.00  0.00           H
ATOM    933  CA  PHE B  19      84.590  75.160  78.720  1.00  0.00           C
ATOM    934  HA  PHE B  19      84.740  75.340  79.770  1.00  0.00           H
ATOM    935  CB  PHE B  19      84.040  76.490  78.130  1.00  0.00           C
ATOM    936  HB1 PHE B  19      83.000  76.670  78.470  1.00  0.00           H
ATOM    937  HB2 PHE B  19      84.040  76.460  77.030  1.00  0.00           H
ATOM    938  CG  PHE B  19      84.880  77.660  78.580  1.00  0.00           C
ATOM    939  CD1 PHE B  19      86.180  77.870  78.090  1.00  0.00           C
ATOM    940  HD1 PHE B  19      86.610  77.180  77.370  1.00  0.00           H
ATOM    941  CE1 PHE B  19      86.950  78.960  78.510  1.00  0.00           C
ATOM    942  HE1 PHE B  19      87.960  79.090  78.130  1.00  0.00           H
ATOM    943  CZ  PHE B  19      86.420  79.870  79.420  1.00  0.00           C
ATOM    944  HZ  PHE B  19      87.010  80.710  79.740  1.00  0.00           H
ATOM    945  CD2 PHE B  19      84.360  78.600  79.490  1.00  0.00           C
ATOM    946  HD2 PHE B  19      83.360  78.470  79.870  1.00  0.00           H
ATOM    947  CE2 PHE B  19      85.120  79.700  79.910  1.00  0.00           C
ATOM    948  HE2 PHE B  19      84.700  80.410  80.610  1.00  0.00           H
ATOM    949  C   PHE B  19      83.570  74.040  78.660  1.00  0.00           C
ATOM    950  O   PHE B  19      83.540  73.180  79.540  1.00  0.00           O
ATOM    951  N   PHE B  20      82.730  74.000  77.620  1.00  0.00           N
ATOM    952  HN  PHE B  20      82.760  74.690  76.900  1.00  0.00           H
ATOM    953  CA  PHE B  20      81.940  72.820  77.300  1.00  0.00           C
ATOM    954  HA  PHE B  20      81.640  72.330  78.220  1.00  0.00           H
ATOM    955  CB  PHE B  20      80.670  73.180  76.490  1.00  0.00           C
ATOM    956  HB1 PHE B  20      80.090  72.270  76.220  1.00  0.00           H
ATOM    957  HB2 PHE B  20      80.950  73.710  75.560  1.00  0.00           H
ATOM    958  CG  PHE B  20      79.790  74.070  77.330  1.00  0.00           C
ATOM    959  CD1 PHE B  20      79.790  75.460  77.150  1.00  0.00           C
ATOM    960  HD1 PHE B  20      80.430  75.900  76.390  1.00  0.00           H
ATOM    961  CE1 PHE B  20      78.970  76.280  77.930  1.00  0.00           C
ATOM    962  HE1 PHE B  20      78.960  77.350  77.780  1.00  0.00           H
ATOM    963  CZ  PHE B  20      78.140  75.710  78.910  1.00  0.00           C
ATOM    964  HZ  PHE B  20      77.510  76.350  79.510  1.00  0.00           H
ATOM    965  CD2 PHE B  20      78.940  73.510  78.300  1.00  0.00           C
ATOM    966  HD2 PHE B  20      78.930  72.440  78.440  1.00  0.00           H
ATOM    967  CE2 PHE B  20      78.130  74.330  79.090  1.00  0.00           C
ATOM    968  HE2 PHE B  20      77.480  73.890  79.850  1.00  0.00           H
ATOM    969  C   PHE B  20      82.810  71.840  76.550  1.00  0.00           C
ATOM    970  O   PHE B  20      83.810  72.230  75.940  1.00  0.00           O
ATOM    971  N   ALA B  21      82.500  70.540  76.610  1.00  0.00           N
ATOM    972  HN  ALA B  21      81.630  70.240  77.010  1.00  0.00           H
ATOM    973  CA  ALA B  21      83.330  69.500  76.060  1.00  0.00           C
ATOM    974  HA  ALA B  21      84.360  69.840  76.010  1.00  0.00           H
ATOM    975  CB  ALA B  21      83.240  68.280  76.990  1.00  0.00           C
ATOM    976  HB1 ALA B  21      83.670  68.540  77.980  1.00  0.00           H
ATOM    977  HB2 ALA B  21      82.190  67.960  77.160  1.00  0.00           H
ATOM    978  HB3 ALA B  21      83.820  67.420  76.600  1.00  0.00           H
ATOM    979  C   ALA B  21      82.900  69.170  74.630  1.00  0.00           C
ATOM    980  O   ALA B  21      83.180  69.910  73.680  1.00  0.00           O
ATOM    981  N   GLU B  22      82.190  68.050  74.470  1.00  0.00           N
ATOM    982  HN  GLU B  22      82.000  67.480  75.260  1.00  0.00           H
ATOM    983  CA  GLU B  22      81.680  67.560  73.210  1.00  0.00           C
ATOM    984  HA  GLU B  22      82.290  67.950  72.410  1.00  0.00           H
ATOM    985  CB  GLU B  22      81.730  66.010  73.200  1.00  0.00           C
ATOM    986  HB1 GLU B  22      81.280  65.600  72.270  1.00  0.00           H
ATOM    987  HB2 GLU B  22      81.140  65.610  74.050  1.00  0.00           H
ATOM    988  CG  GLU B  22      83.170  65.410  73.280  1.00  0.00           C
ATOM    989  HG1 GLU B  22      83.130  64.320  73.070  1.00  0.00           H
ATOM    990  HG2 GLU B  22      83.570  65.550  74.300  1.00  0.00           H
ATOM    991  CD  GLU B  22      84.150  66.040  72.290  1.00  0.00           C
ATOM    992  OE1 GLU B  22      83.730  66.350  71.150  1.00  0.00           O
ATOM    993  OE2 GLU B  22      85.340  66.230  72.650  1.00  0.00           O
ATOM    994  C   GLU B  22      80.270  68.090  72.960  1.00  0.00           C
ATOM    995  O   GLU B  22      79.870  69.130  73.490  1.00  0.00           O
ATOM    996  N   ASP B  23      79.480  67.420  72.100  1.00  0.00           N
ATOM    997  HN  ASP B  23      79.810  66.580  71.670  1.00  0.00           H
ATOM    998  CA  ASP B  23      78.120  67.770  71.760  1.00  0.00           C
ATOM    999  HA  ASP B  23      78.140  68.810  71.460  1.00  0.00           H
ATOM   1000  CB  ASP B  23      77.720  66.930  70.510  1.00  0.00           C
ATOM   1001  HB1 ASP B  23      77.500  65.890  70.820  1.00  0.00           H
ATOM   1002  HB2 ASP B  23      78.580  66.900  69.810  1.00  0.00           H
ATOM   1003  CG  ASP B  23      76.530  67.460  69.740  1.00  0.00           C
ATOM   1004  OD1 ASP B  23      75.540  67.910  70.360  1.00  0.00           O
ATOM   1005  OD2 ASP B  23      76.510  67.290  68.490  1.00  0.00           O
ATOM   1006  C   ASP B  23      77.150  67.700  72.960  1.00  0.00           C
ATOM   1007  O   ASP B  23      77.340  66.920  73.900  1.00  0.00           O
ATOM   1008  N   VAL B  24      76.110  68.550  72.980  1.00  0.00           N
ATOM   1009  HN  VAL B  24      75.890  69.010  72.120  1.00  0.00           H
ATOM   1010  CA  VAL B  24      75.150  68.680  74.060  1.00  0.00           C
ATOM   1011  HA  VAL B  24      75.430  68.040  74.890  1.00  0.00           H
ATOM   1012  CB  VAL B  24      75.050  70.120  74.590  1.00  0.00           C
ATOM   1013  HB  VAL B  24      74.930  70.820  73.740  1.00  0.00           H
ATOM   1014  CG1 VAL B  24      73.850  70.290  75.540  1.00  0.00           C
ATOM   1015 HG11 VAL B  24      73.900  71.270  76.050  1.00  0.00           H
ATOM   1016 HG12 VAL B  24      72.880  70.230  74.990  1.00  0.00           H
ATOM   1017 HG13 VAL B  24      73.860  69.490  76.310  1.00  0.00           H
ATOM   1018  CG2 VAL B  24      76.360  70.460  75.330  1.00  0.00           C
ATOM   1019 HG21 VAL B  24      76.330  71.490  75.730  1.00  0.00           H
ATOM   1020 HG22 VAL B  24      76.520  69.760  76.180  1.00  0.00           H
ATOM   1021 HG23 VAL B  24      77.230  70.370  74.650  1.00  0.00           H
ATOM   1022  C   VAL B  24      73.800  68.200  73.560  1.00  0.00           C
ATOM   1023  O   VAL B  24      73.190  68.800  72.670  1.00  0.00           O
ATOM   1024  N   GLY B  25      73.310  67.070  74.100  1.00  0.00           N
ATOM   1025  HN  GLY B  25      73.810  66.650  74.880  1.00  0.00           H
ATOM   1026  CA  GLY B  25      72.270  66.270  73.450  1.00  0.00           C
ATOM   1027  HA1 GLY B  25      72.610  66.060  72.450  1.00  0.00           H
ATOM   1028  HA2 GLY B  25      72.180  65.360  74.040  1.00  0.00           H
ATOM   1029  C   GLY B  25      70.880  66.840  73.330  1.00  0.00           C
ATOM   1030  O   GLY B  25      70.040  66.660  74.210  1.00  0.00           O
ATOM   1031  N   SER B  26      70.580  67.490  72.190  1.00  0.00           N
ATOM   1032  HN  SER B  26      71.310  67.650  71.520  1.00  0.00           H
ATOM   1033  CA  SER B  26      69.280  68.070  71.860  1.00  0.00           C
ATOM   1034  HA  SER B  26      69.400  68.550  70.900  1.00  0.00           H
ATOM   1035  CB  SER B  26      68.170  67.010  71.660  1.00  0.00           C
ATOM   1036  HB1 SER B  26      67.210  67.510  71.390  1.00  0.00           H
ATOM   1037  HB2 SER B  26      68.010  66.430  72.600  1.00  0.00           H
ATOM   1038  OG  SER B  26      68.510  66.130  70.590  1.00  0.00           O
ATOM   1039  HG1 SER B  26      69.380  65.750  70.820  1.00  0.00           H
ATOM   1040  C   SER B  26      68.830  69.170  72.800  1.00  0.00           C
ATOM   1041  O   SER B  26      67.820  69.060  73.500  1.00  0.00           O
ATOM   1042  N   ASN B  27      69.570  70.300  72.820  1.00  0.00           N
ATOM   1043  HN  ASN B  27      70.410  70.320  72.270  1.00  0.00           H
ATOM   1044  CA  ASN B  27      69.250  71.490  73.580  1.00  0.00           C
ATOM   1045  HA  ASN B  27      69.160  71.190  74.620  1.00  0.00           H
ATOM   1046  CB  ASN B  27      70.410  72.520  73.450  1.00  0.00           C
ATOM   1047  HB1 ASN B  27      70.570  72.740  72.370  1.00  0.00           H
ATOM   1048  HB2 ASN B  27      71.340  72.070  73.860  1.00  0.00           H
ATOM   1049  CG  ASN B  27      70.140  73.830  74.210  1.00  0.00           C
ATOM   1050  OD1 ASN B  27      69.810  73.800  75.400  1.00  0.00           O
ATOM   1051  ND2 ASN B  27      70.190  74.980  73.510  1.00  0.00           N
ATOM   1052 HD21 ASN B  27      70.310  74.950  72.510  1.00  0.00           H
ATOM   1053 HD22 ASN B  27      69.970  75.830  73.990  1.00  0.00           H
ATOM   1054  C   ASN B  27      67.930  72.160  73.190  1.00  0.00           C
ATOM   1055  O   ASN B  27      67.680  72.450  72.020  1.00  0.00           O
ATOM   1056  N   LYS B  28      67.070  72.470  74.170  1.00  0.00           N
ATOM   1057  HN  LYS B  28      67.210  72.160  75.120  1.00  0.00           H
ATOM   1058  CA  LYS B  28      65.880  73.270  73.950  1.00  0.00           C
ATOM   1059  HA  LYS B  28      65.840  73.620  72.930  1.00  0.00           H
ATOM   1060  CB  LYS B  28      64.610  72.420  74.200  1.00  0.00           C
ATOM   1061  HB1 LYS B  28      63.710  73.060  74.030  1.00  0.00           H
ATOM   1062  HB2 LYS B  28      64.580  72.080  75.260  1.00  0.00           H
ATOM   1063  CG  LYS B  28      64.500  71.210  73.260  1.00  0.00           C
ATOM   1064  HG1 LYS B  28      65.240  71.300  72.440  1.00  0.00           H
ATOM   1065  HG2 LYS B  28      63.500  71.220  72.790  1.00  0.00           H
ATOM   1066  CD  LYS B  28      64.680  69.850  73.960  1.00  0.00           C
ATOM   1067  HD1 LYS B  28      65.640  69.860  74.510  1.00  0.00           H
ATOM   1068  HD2 LYS B  28      63.860  69.740  74.700  1.00  0.00           H
ATOM   1069  CE  LYS B  28      64.660  68.670  72.960  1.00  0.00           C
ATOM   1070  HE1 LYS B  28      65.550  68.710  72.300  1.00  0.00           H
ATOM   1071  HE2 LYS B  28      63.750  68.720  72.330  1.00  0.00           H
ATOM   1072  NZ  LYS B  28      64.640  67.380  73.670  1.00  0.00           N
ATOM   1073  HZ1 LYS B  28      64.720  66.570  73.000  1.00  0.00           H
ATOM   1074  HZ2 LYS B  28      65.450  67.280  74.320  1.00  0.00           H
ATOM   1075  HZ3 LYS B  28      63.740  67.300  74.200  1.00  0.00           H
ATOM   1076  C   LYS B  28      65.870  74.530  74.820  1.00  0.00           C
ATOM   1077  O   LYS B  28      64.860  75.230  74.900  1.00  0.00           O
ATOM   1078  N   GLY B  29      67.010  74.840  75.470  1.00  0.00           N
ATOM   1079  HN  GLY B  29      67.810  74.250  75.360  1.00  0.00           H
ATOM   1080  CA  GLY B  29      67.180  75.960  76.390  1.00  0.00           C
ATOM   1081  HA1 GLY B  29      66.260  76.520  76.480  1.00  0.00           H
ATOM   1082  HA2 GLY B  29      67.500  75.540  77.320  1.00  0.00           H
ATOM   1083  C   GLY B  29      68.240  76.950  75.940  1.00  0.00           C
ATOM   1084  O   GLY B  29      68.330  77.330  74.770  1.00  0.00           O
ATOM   1085  N   ALA B  30      69.070  77.410  76.880  1.00  0.00           N
ATOM   1086  HN  ALA B  30      68.970  77.110  77.830  1.00  0.00           H
ATOM   1087  CA  ALA B  30      70.100  78.410  76.650  1.00  0.00           C
ATOM   1088  HA  ALA B  30      70.110  78.690  75.610  1.00  0.00           H
ATOM   1089  CB  ALA B  30      69.810  79.640  77.510  1.00  0.00           C
ATOM   1090  HB1 ALA B  30      68.790  80.030  77.300  1.00  0.00           H
ATOM   1091  HB2 ALA B  30      69.850  79.390  78.600  1.00  0.00           H
ATOM   1092  HB3 ALA B  30      70.540  80.460  77.320  1.00  0.00           H
ATOM   1093  C   ALA B  30      71.480  77.870  76.990  1.00  0.00           C
ATOM   1094  O   ALA B  30      71.660  77.190  78.000  1.00  0.00           O
ATOM   1095  N   ILE B  31      72.490  78.160  76.140  1.00  0.00           N
ATOM   1096  HN  ILE B  31      72.320  78.670  75.300  1.00  0.00           H
ATOM   1097  CA  ILE B  31      73.880  77.800  76.400  1.00  0.00           C
ATOM   1098  HA  ILE B  31      73.990  77.540  77.440  1.00  0.00           H
ATOM   1099  CB  ILE B  31      74.380  76.620  75.550  1.00  0.00           C
ATOM   1100  HB  ILE B  31      74.540  76.940  74.490  1.00  0.00           H
ATOM   1101  CG2 ILE B  31      75.750  76.160  76.110  1.00  0.00           C
ATOM   1102 HG21 ILE B  31      76.170  75.310  75.520  1.00  0.00           H
ATOM   1103 HG22 ILE B  31      76.510  76.970  76.070  1.00  0.00           H
ATOM   1104 HG23 ILE B  31      75.650  75.820  77.160  1.00  0.00           H
ATOM   1105  CG1 ILE B  31      73.330  75.480  75.510  1.00  0.00           C
ATOM   1106 HG11 ILE B  31      72.450  75.830  74.930  1.00  0.00           H
ATOM   1107 HG12 ILE B  31      72.980  75.260  76.540  1.00  0.00           H
ATOM   1108  CD  ILE B  31      73.830  74.180  74.870  1.00  0.00           C
ATOM   1109  HD1 ILE B  31      73.000  73.440  74.790  1.00  0.00           H
ATOM   1110  HD2 ILE B  31      74.220  74.380  73.850  1.00  0.00           H
ATOM   1111  HD3 ILE B  31      74.640  73.710  75.470  1.00  0.00           H
ATOM   1112  C   ILE B  31      74.790  78.990  76.140  1.00  0.00           C
ATOM   1113  O   ILE B  31      74.800  79.540  75.030  1.00  0.00           O
ATOM   1114  N   ILE B  32      75.580  79.430  77.140  1.00  0.00           N
ATOM   1115  HN  ILE B  32      75.510  79.010  78.050  1.00  0.00           H
ATOM   1116  CA  ILE B  32      76.530  80.530  76.980  1.00  0.00           C
ATOM   1117  HA  ILE B  32      76.600  80.790  75.940  1.00  0.00           H
ATOM   1118  CB  ILE B  32      76.130  81.800  77.750  1.00  0.00           C
ATOM   1119  HB  ILE B  32      76.190  81.600  78.840  1.00  0.00           H
ATOM   1120  CG2 ILE B  32      77.120  82.940  77.400  1.00  0.00           C
ATOM   1121 HG21 ILE B  32      76.820  83.890  77.900  1.00  0.00           H
ATOM   1122 HG22 ILE B  32      78.150  82.710  77.750  1.00  0.00           H
ATOM   1123 HG23 ILE B  32      77.150  83.120  76.310  1.00  0.00           H
ATOM   1124  CG1 ILE B  32      74.660  82.190  77.450  1.00  0.00           C
ATOM   1125 HG11 ILE B  32      73.990  81.370  77.770  1.00  0.00           H
ATOM   1126 HG12 ILE B  32      74.520  82.310  76.350  1.00  0.00           H
ATOM   1127  CD  ILE B  32      74.190  83.470  78.150  1.00  0.00           C
ATOM   1128  HD1 ILE B  32      73.100  83.630  77.950  1.00  0.00           H
ATOM   1129  HD2 ILE B  32      74.320  83.390  79.250  1.00  0.00           H
ATOM   1130  HD3 ILE B  32      74.730  84.370  77.790  1.00  0.00           H
ATOM   1131  C   ILE B  32      77.930  80.110  77.410  1.00  0.00           C
ATOM   1132  O   ILE B  32      78.160  79.680  78.540  1.00  0.00           O
ATOM   1133  N   GLY B  33      78.940  80.230  76.510  1.00  0.00           N
ATOM   1134  HN  GLY B  33      78.730  80.520  75.570  1.00  0.00           H
ATOM   1135  CA  GLY B  33      80.340  79.950  76.850  1.00  0.00           C
ATOM   1136  HA1 GLY B  33      80.410  78.940  77.230  1.00  0.00           H
ATOM   1137  HA2 GLY B  33      80.920  80.080  75.940  1.00  0.00           H
ATOM   1138  C   GLY B  33      80.940  80.860  77.890  1.00  0.00           C
ATOM   1139  O   GLY B  33      81.400  80.420  78.950  1.00  0.00           O
ATOM   1140  N   LEU B  34      80.920  82.180  77.640  1.00  0.00           N
ATOM   1141  HN  LEU B  34      80.570  82.510  76.760  1.00  0.00           H
ATOM   1142  CA  LEU B  34      81.380  83.180  78.580  1.00  0.00           C
ATOM   1143  HA  LEU B  34      81.290  82.790  79.590  1.00  0.00           H
ATOM   1144  CB  LEU B  34      82.870  83.540  78.320  1.00  0.00           C
ATOM   1145  HB1 LEU B  34      83.010  83.660  77.230  1.00  0.00           H
ATOM   1146  HB2 LEU B  34      83.480  82.660  78.630  1.00  0.00           H
ATOM   1147  CG  LEU B  34      83.450  84.790  79.020  1.00  0.00           C
ATOM   1148  HG  LEU B  34      82.880  85.690  78.700  1.00  0.00           H
ATOM   1149  CD1 LEU B  34      83.390  84.710  80.550  1.00  0.00           C
ATOM   1150 HD11 LEU B  34      83.850  85.610  81.000  1.00  0.00           H
ATOM   1151 HD12 LEU B  34      82.340  84.650  80.910  1.00  0.00           H
ATOM   1152 HD13 LEU B  34      83.940  83.820  80.890  1.00  0.00           H
ATOM   1153  CD2 LEU B  34      84.910  85.010  78.590  1.00  0.00           C
ATOM   1154 HD21 LEU B  34      85.310  85.940  79.050  1.00  0.00           H
ATOM   1155 HD22 LEU B  34      85.540  84.160  78.890  1.00  0.00           H
ATOM   1156 HD23 LEU B  34      84.970  85.130  77.480  1.00  0.00           H
ATOM   1157  C   LEU B  34      80.480  84.400  78.520  1.00  0.00           C
ATOM   1158  O   LEU B  34      80.250  84.980  77.450  1.00  0.00           O
ATOM   1159  N   MET B  35      79.940  84.820  79.670  1.00  0.00           N
ATOM   1160  HN  MET B  35      80.140  84.330  80.530  1.00  0.00           H
ATOM   1161  CA  MET B  35      79.090  85.980  79.810  1.00  0.00           C
ATOM   1162  HA  MET B  35      78.880  86.410  78.840  1.00  0.00           H
ATOM   1163  CB  MET B  35      77.740  85.610  80.470  1.00  0.00           C
ATOM   1164  HB1 MET B  35      77.940  84.940  81.330  1.00  0.00           H
ATOM   1165  HB2 MET B  35      77.150  85.020  79.730  1.00  0.00           H
ATOM   1166  CG  MET B  35      76.890  86.800  80.980  1.00  0.00           C
ATOM   1167  HG1 MET B  35      76.840  87.570  80.190  1.00  0.00           H
ATOM   1168  HG2 MET B  35      77.390  87.260  81.860  1.00  0.00           H
ATOM   1169  SD  MET B  35      75.210  86.310  81.460  1.00  0.00           S
ATOM   1170  CE  MET B  35      74.700  87.970  81.980  1.00  0.00           C
ATOM   1171  HE1 MET B  35      73.640  87.980  82.320  1.00  0.00           H
ATOM   1172  HE2 MET B  35      75.330  88.340  82.810  1.00  0.00           H
ATOM   1173  HE3 MET B  35      74.780  88.700  81.140  1.00  0.00           H
ATOM   1174  C   MET B  35      79.780  87.060  80.620  1.00  0.00           C
ATOM   1175  O   MET B  35      80.130  86.850  81.780  1.00  0.00           O
ATOM   1176  N   VAL B  36      79.980  88.250  80.030  1.00  0.00           N
ATOM   1177  HN  VAL B  36      79.710  88.400  79.070  1.00  0.00           H
ATOM   1178  CA  VAL B  36      80.490  89.410  80.730  1.00  0.00           C
ATOM   1179  HA  VAL B  36      80.560  89.210  81.790  1.00  0.00           H
ATOM   1180  CB  VAL B  36      81.850  89.860  80.220  1.00  0.00           C
ATOM   1181  HB  VAL B  36      81.790  90.080  79.120  1.00  0.00           H
ATOM   1182  CG1 VAL B  36      82.330  91.120  80.960  1.00  0.00           C
ATOM   1183 HG11 VAL B  36      83.360  91.380  80.640  1.00  0.00           H
ATOM   1184 HG12 VAL B  36      81.680  91.990  80.740  1.00  0.00           H
ATOM   1185 HG13 VAL B  36      82.350  90.940  82.060  1.00  0.00           H
ATOM   1186  CG2 VAL B  36      82.870  88.720  80.410  1.00  0.00           C
ATOM   1187 HG21 VAL B  36      83.870  89.030  80.050  1.00  0.00           H
ATOM   1188 HG22 VAL B  36      82.950  88.440  81.490  1.00  0.00           H
ATOM   1189 HG23 VAL B  36      82.580  87.810  79.840  1.00  0.00           H
ATOM   1190  C   VAL B  36      79.450  90.490  80.540  1.00  0.00           C
ATOM   1191  O   VAL B  36      79.350  91.120  79.490  1.00  0.00           O
ATOM   1192  N   GLY B  37      78.630  90.750  81.580  1.00  0.00           N
ATOM   1193  HN  GLY B  37      78.780  90.250  82.450  1.00  0.00           H
ATOM   1194  CA  GLY B  37      77.470  91.630  81.500  1.00  0.00           C
ATOM   1195  HA1 GLY B  37      77.010  91.640  82.480  1.00  0.00           H
ATOM   1196  HA2 GLY B  37      77.830  92.610  81.200  1.00  0.00           H
ATOM   1197  C   GLY B  37      76.390  91.240  80.510  1.00  0.00           C
ATOM   1198  O   GLY B  37      76.520  90.290  79.740  1.00  0.00           O
ATOM   1199  N   GLY B  38      75.270  91.990  80.510  1.00  0.00           N
ATOM   1200  HN  GLY B  38      75.180  92.730  81.180  1.00  0.00           H
ATOM   1201  CA  GLY B  38      74.140  91.760  79.610  1.00  0.00           C
ATOM   1202  HA1 GLY B  38      73.860  92.710  79.190  1.00  0.00           H
ATOM   1203  HA2 GLY B  38      74.410  91.030  78.850  1.00  0.00           H
ATOM   1204  C   GLY B  38      72.940  91.220  80.320  1.00  0.00           C
ATOM   1205  O   GLY B  38      72.930  91.050  81.540  1.00  0.00           O
ATOM   1206  N   VAL B  39      71.860  90.950  79.560  1.00  0.00           N
ATOM   1207  HN  VAL B  39      71.930  91.070  78.560  1.00  0.00           H
ATOM   1208  CA  VAL B  39      70.600  90.440  80.080  1.00  0.00           C
ATOM   1209  HA  VAL B  39      70.710  90.200  81.120  1.00  0.00           H
ATOM   1210  CB  VAL B  39      69.450  91.450  79.960  1.00  0.00           C
ATOM   1211  HB  VAL B  39      69.290  91.710  78.890  1.00  0.00           H
ATOM   1212  CG1 VAL B  39      68.140  90.860  80.530  1.00  0.00           C
ATOM   1213 HG11 VAL B  39      67.350  91.630  80.550  1.00  0.00           H
ATOM   1214 HG12 VAL B  39      67.770  90.010  79.910  1.00  0.00           H
ATOM   1215 HG13 VAL B  39      68.300  90.500  81.570  1.00  0.00           H
ATOM   1216  CG2 VAL B  39      69.820  92.730  80.730  1.00  0.00           C
ATOM   1217 HG21 VAL B  39      68.960  93.440  80.720  1.00  0.00           H
ATOM   1218 HG22 VAL B  39      70.050  92.490  81.790  1.00  0.00           H
ATOM   1219 HG23 VAL B  39      70.690  93.240  80.290  1.00  0.00           H
ATOM   1220  C   VAL B  39      70.250  89.150  79.350  1.00  0.00           C
ATOM   1221  O   VAL B  39      70.220  89.090  78.120  1.00  0.00           O
ATOM   1222  N   VAL B  40      70.010  88.060  80.100  1.00  0.00           N
ATOM   1223  HN  VAL B  40      70.080  88.120  81.100  1.00  0.00           H
ATOM   1224  CA  VAL B  40      69.760  86.750  79.550  1.00  0.00           C
ATOM   1225  HA  VAL B  40      69.700  86.790  78.470  1.00  0.00           H
ATOM   1226  CB  VAL B  40      70.870  85.780  79.930  1.00  0.00           C
ATOM   1227  HB  VAL B  40      70.890  85.650  81.040  1.00  0.00           H
ATOM   1228  CG1 VAL B  40      70.660  84.400  79.280  1.00  0.00           C
ATOM   1229 HG11 VAL B  40      71.480  83.710  79.560  1.00  0.00           H
ATOM   1230 HG12 VAL B  40      69.710  83.940  79.620  1.00  0.00           H
ATOM   1231 HG13 VAL B  40      70.630  84.490  78.170  1.00  0.00           H
ATOM   1232  CG2 VAL B  40      72.230  86.350  79.490  1.00  0.00           C
ATOM   1233 HG21 VAL B  40      73.030  85.600  79.680  1.00  0.00           H
ATOM   1234 HG22 VAL B  40      72.220  86.590  78.410  1.00  0.00           H
ATOM   1235 HG23 VAL B  40      72.490  87.260  80.060  1.00  0.00           H
ATOM   1236  C   VAL B  40      68.430  86.230  80.060  1.00  0.00           C
ATOM   1237  O   VAL B  40      68.180  86.220  81.260  1.00  0.00           O
ATOM   1238  N   ILE B  41      67.510  85.800  79.160  1.00  0.00           N
ATOM   1239  HN  ILE B  41      67.730  85.830  78.180  1.00  0.00           H
ATOM   1240  CA  ILE B  41      66.190  85.320  79.530  1.00  0.00           C
ATOM   1241  HA  ILE B  41      66.130  85.190  80.600  1.00  0.00           H
ATOM   1242  CB  ILE B  41      65.070  86.280  79.120  1.00  0.00           C
ATOM   1243  HB  ILE B  41      64.980  86.300  78.010  1.00  0.00           H
ATOM   1244  CG2 ILE B  41      63.720  85.780  79.710  1.00  0.00           C
ATOM   1245 HG21 ILE B  41      62.890  86.440  79.390  1.00  0.00           H
ATOM   1246 HG22 ILE B  41      63.470  84.760  79.360  1.00  0.00           H
ATOM   1247 HG23 ILE B  41      63.750  85.770  80.820  1.00  0.00           H
ATOM   1248  CG1 ILE B  41      65.390  87.730  79.580  1.00  0.00           C
ATOM   1249 HG11 ILE B  41      66.340  88.070  79.110  1.00  0.00           H
ATOM   1250 HG12 ILE B  41      65.540  87.730  80.680  1.00  0.00           H
ATOM   1251  CD  ILE B  41      64.320  88.760  79.210  1.00  0.00           C
ATOM   1252  HD1 ILE B  41      64.640  89.780  79.500  1.00  0.00           H
ATOM   1253  HD2 ILE B  41      64.120  88.750  78.120  1.00  0.00           H
ATOM   1254  HD3 ILE B  41      63.360  88.540  79.730  1.00  0.00           H
ATOM   1255  C   ILE B  41      65.950  83.950  78.910  1.00  0.00           C
ATOM   1256  O   ILE B  41      66.020  83.780  77.690  1.00  0.00           O
ATOM   1257  N   ALA B  42      65.690  82.920  79.740  1.00  0.00           N
ATOM   1258  HN  ALA B  42      65.720  83.060  80.730  1.00  0.00           H
ATOM   1259  CA  ALA B  42      65.380  81.580  79.290  1.00  0.00           C
ATOM   1260  HA  ALA B  42      65.390  81.530  78.210  1.00  0.00           H
ATOM   1261  CB  ALA B  42      66.390  80.550  79.830  1.00  0.00           C
ATOM   1262  HB1 ALA B  42      67.410  80.770  79.450  1.00  0.00           H
ATOM   1263  HB2 ALA B  42      66.440  80.580  80.940  1.00  0.00           H
ATOM   1264  HB3 ALA B  42      66.130  79.520  79.520  1.00  0.00           H
ATOM   1265  C   ALA B  42      63.980  81.190  79.750  1.00  0.00           C
ATOM   1266  O   ALA B  42      63.720  81.050  80.940  1.00  0.00           O
ATOM   1267  N   NME B  43      63.050  81.000  78.800  1.00  0.00           N
ATOM   1268  HN  NME B  43      63.300  81.160  77.840  1.00  0.00           H
ATOM   1269  CH3 NME B  43      61.690  80.630  79.100  1.00  0.00           C
ATOM   1270 HH31 NME B  43      61.620  79.990  80.010  1.00  0.00           H
ATOM   1271 HH32 NME B  43      61.070  81.540  79.270  1.00  0.00           H
ATOM   1272 HH33 NME B  43      61.240  80.070  78.250  1.00  0.00           H
ATOM   1273  CH3 ACE C   0      32.070  77.060  93.420  1.00  0.00           C
ATOM   1274 HH31 ACE C   0      31.300  77.430  94.130  1.00  0.00           H
ATOM   1275 HH32 ACE C   0      31.570  76.460  92.630  1.00  0.00           H
ATOM   1276 HH33 ACE C   0      32.780  76.400  93.970  1.00  0.00           H
ATOM   1277  C   ACE C   0      32.790  78.210  92.810  1.00  0.00           C
ATOM   1278  O   ACE C   0      32.210  78.960  92.040  1.00  0.00           O
ATOM   1279  N   ASP C   1      34.060  78.360  93.160  1.00  0.00           N
ATOM   1280  HN  ASP C   1      34.490  77.730  93.800  1.00  0.00           H
ATOM   1281  CA  ASP C   1      34.970  79.350  92.620  1.00  0.00           C
ATOM   1282  HA  ASP C   1      34.810  79.400  91.550  1.00  0.00           H
ATOM   1283  CB  ASP C   1      34.780  80.750  93.270  1.00  0.00           C
ATOM   1284  HB1 ASP C   1      35.220  80.800  94.290  1.00  0.00           H
ATOM   1285  HB2 ASP C   1      33.690  80.970  93.350  1.00  0.00           H
ATOM   1286  CG  ASP C   1      35.390  81.840  92.400  1.00  0.00           C
ATOM   1287  OD1 ASP C   1      36.640  81.900  92.290  1.00  0.00           O
ATOM   1288  OD2 ASP C   1      34.610  82.590  91.770  1.00  0.00           O
ATOM   1289  C   ASP C   1      36.350  78.740  92.850  1.00  0.00           C
ATOM   1290  O   ASP C   1      36.460  77.690  93.490  1.00  0.00           O
ATOM   1291  N   ALA C   2      37.410  79.340  92.300  1.00  0.00           N
ATOM   1292  HN  ALA C   2      37.280  80.290  91.970  1.00  0.00           H
ATOM   1293  CA  ALA C   2      38.700  78.710  92.150  1.00  0.00           C
ATOM   1294  HA  ALA C   2      39.040  78.400  93.120  1.00  0.00           H
ATOM   1295  CB  ALA C   2      38.580  77.480  91.200  1.00  0.00           C
ATOM   1296  HB1 ALA C   2      37.840  76.750  91.590  1.00  0.00           H
ATOM   1297  HB2 ALA C   2      38.250  77.800  90.190  1.00  0.00           H
ATOM   1298  HB3 ALA C   2      39.560  76.960  91.110  1.00  0.00           H
ATOM   1299  C   ALA C   2      39.740  79.670  91.590  1.00  0.00           C
ATOM   1300  O   ALA C   2      40.620  79.250  90.850  1.00  0.00           O
ATOM   1301  N   GLU C   3      39.670  80.980  91.930  1.00  0.00           N
ATOM   1302  HN  GLU C   3      38.910  81.320  92.480  1.00  0.00           H
ATOM   1303  CA  GLU C   3      40.610  82.000  91.480  1.00  0.00           C
ATOM   1304  HA  GLU C   3      40.540  82.060  90.410  1.00  0.00           H
ATOM   1305  CB  GLU C   3      40.230  83.390  92.080  1.00  0.00           C
ATOM   1306  HB1 GLU C   3      40.500  83.400  93.160  1.00  0.00           H
ATOM   1307  HB2 GLU C   3      39.120  83.500  92.030  1.00  0.00           H
ATOM   1308  CG  GLU C   3      40.870  84.600  91.350  1.00  0.00           C
ATOM   1309  HG1 GLU C   3      40.190  84.910  90.520  1.00  0.00           H
ATOM   1310  HG2 GLU C   3      41.830  84.340  90.880  1.00  0.00           H
ATOM   1311  CD  GLU C   3      41.130  85.820  92.230  1.00  0.00           C
ATOM   1312  OE1 GLU C   3      40.300  86.770  92.190  1.00  0.00           O
ATOM   1313  OE2 GLU C   3      42.190  85.870  92.890  1.00  0.00           O
ATOM   1314  C   GLU C   3      42.090  81.740  91.830  1.00  0.00           C
ATOM   1315  O   GLU C   3      42.440  81.340  92.940  1.00  0.00           O
ATOM   1316  N   PHE C   4      43.010  82.030  90.880  1.00  0.00           N
ATOM   1317  HN  PHE C   4      42.730  82.310  89.950  1.00  0.00           H
ATOM   1318  CA  PHE C   4      44.430  82.040  91.130  1.00  0.00           C
ATOM   1319  HA  PHE C   4      44.620  82.090  92.190  1.00  0.00           H
ATOM   1320  CB  PHE C   4      45.180  80.790  90.540  1.00  0.00           C
ATOM   1321  HB1 PHE C   4      46.270  80.990  90.450  1.00  0.00           H
ATOM   1322  HB2 PHE C   4      44.780  80.590  89.530  1.00  0.00           H
ATOM   1323  CG  PHE C   4      45.030  79.550  91.380  1.00  0.00           C
ATOM   1324  CD1 PHE C   4      43.880  78.760  91.290  1.00  0.00           C
ATOM   1325  HD1 PHE C   4      43.080  79.080  90.640  1.00  0.00           H
ATOM   1326  CE1 PHE C   4      43.760  77.590  92.030  1.00  0.00           C
ATOM   1327  HE1 PHE C   4      42.850  77.000  91.960  1.00  0.00           H
ATOM   1328  CZ  PHE C   4      44.800  77.170  92.860  1.00  0.00           C
ATOM   1329  HZ  PHE C   4      44.710  76.250  93.430  1.00  0.00           H
ATOM   1330  CD2 PHE C   4      46.090  79.110  92.200  1.00  0.00           C
ATOM   1331  HD2 PHE C   4      47.000  79.690  92.250  1.00  0.00           H
ATOM   1332  CE2 PHE C   4      45.980  77.930  92.940  1.00  0.00           C
ATOM   1333  HE2 PHE C   4      46.790  77.600  93.570  1.00  0.00           H
ATOM   1334  C   PHE C   4      45.040  83.300  90.540  1.00  0.00           C
ATOM   1335  O   PHE C   4      45.960  83.230  89.720  1.00  0.00           O
ATOM   1336  N   ARG C   5      44.610  84.510  90.970  1.00  0.00           N
ATOM   1337  HN  ARG C   5      43.820  84.600  91.580  1.00  0.00           H
ATOM   1338  CA  ARG C   5      45.280  85.750  90.590  1.00  0.00           C
ATOM   1339  HA  ARG C   5      45.290  85.790  89.500  1.00  0.00           H
ATOM   1340  CB  ARG C   5      44.510  87.000  91.120  1.00  0.00           C
ATOM   1341  HB1 ARG C   5      44.440  86.900  92.220  1.00  0.00           H
ATOM   1342  HB2 ARG C   5      43.470  86.960  90.740  1.00  0.00           H
ATOM   1343  CG  ARG C   5      45.130  88.380  90.790  1.00  0.00           C
ATOM   1344  HG1 ARG C   5      44.740  88.710  89.810  1.00  0.00           H
ATOM   1345  HG2 ARG C   5      46.240  88.270  90.710  1.00  0.00           H
ATOM   1346  CD  ARG C   5      44.800  89.480  91.820  1.00  0.00           C
ATOM   1347  HD1 ARG C   5      44.760  89.030  92.840  1.00  0.00           H
ATOM   1348  HD2 ARG C   5      43.830  89.960  91.610  1.00  0.00           H
ATOM   1349  NE  ARG C   5      45.910  90.500  91.740  1.00  0.00           N
ATOM   1350  HE  ARG C   5      46.420  90.550  90.870  1.00  0.00           H
ATOM   1351  CZ  ARG C   5      46.690  90.810  92.760  1.00  0.00           C
ATOM   1352  NH1 ARG C   5      46.340  90.740  94.020  1.00  0.00           N
ATOM   1353 HH11 ARG C   5      45.380  90.530  94.250  1.00  0.00           H
ATOM   1354 HH12 ARG C   5      47.080  90.710  94.720  1.00  0.00           H
ATOM   1355  NH2 ARG C   5      47.920  91.180  92.480  1.00  0.00           N
ATOM   1356 HH21 ARG C   5      48.220  90.860  91.570  1.00  0.00           H
ATOM   1357 HH22 ARG C   5      48.590  91.070  93.240  1.00  0.00           H
ATOM   1358  C   ARG C   5      46.740  85.780  91.070  1.00  0.00           C
ATOM   1359  O   ARG C   5      47.020  86.020  92.250  1.00  0.00           O
ATOM   1360  N   HIS C   6      47.710  85.510  90.180  1.00  0.00           N
ATOM   1361  HN  HIS C   6      47.450  85.260  89.250  1.00  0.00           H
ATOM   1362  CA  HIS C   6      49.100  85.320  90.550  1.00  0.00           C
ATOM   1363  HA  HIS C   6      49.260  85.600  91.580  1.00  0.00           H
ATOM   1364  CB  HIS C   6      49.570  83.840  90.410  1.00  0.00           C
ATOM   1365  HB1 HIS C   6      50.680  83.810  90.470  1.00  0.00           H
ATOM   1366  HB2 HIS C   6      49.270  83.440  89.420  1.00  0.00           H
ATOM   1367  ND1 HIS C   6      49.880  81.830  91.850  1.00  0.00           N
ATOM   1368  CG  HIS C   6      49.070  82.900  91.490  1.00  0.00           C
ATOM   1369  CE1 HIS C   6      49.250  81.240  92.850  1.00  0.00           C
ATOM   1370  HE1 HIS C   6      49.620  80.360  93.390  1.00  0.00           H
ATOM   1371  NE2 HIS C   6      48.100  81.870  93.160  1.00  0.00           N
ATOM   1372  HE2 HIS C   6      47.470  81.640  93.920  1.00  0.00           H
ATOM   1373  CD2 HIS C   6      47.970  82.920  92.290  1.00  0.00           C
ATOM   1374  HD2 HIS C   6      47.120  83.590  92.310  1.00  0.00           H
ATOM   1375  C   HIS C   6      50.010  86.250  89.750  1.00  0.00           C
ATOM   1376  O   HIS C   6      50.800  85.810  88.920  1.00  0.00           O
ATOM   1377  N   ASP C   7      49.920  87.570  90.020  1.00  0.00           N
ATOM   1378  HN  ASP C   7      49.250  87.890  90.690  1.00  0.00           H
ATOM   1379  CA  ASP C   7      50.800  88.590  89.500  1.00  0.00           C
ATOM   1380  HA  ASP C   7      50.860  88.490  88.420  1.00  0.00           H
ATOM   1381  CB  ASP C   7      50.250  90.000  89.890  1.00  0.00           C
ATOM   1382  HB1 ASP C   7      51.000  90.780  89.670  1.00  0.00           H
ATOM   1383  HB2 ASP C   7      50.030  90.020  90.980  1.00  0.00           H
ATOM   1384  CG  ASP C   7      49.010  90.370  89.110  1.00  0.00           C
ATOM   1385  OD1 ASP C   7      49.120  90.530  87.870  1.00  0.00           O
ATOM   1386  OD2 ASP C   7      47.920  90.590  89.700  1.00  0.00           O
ATOM   1387  C   ASP C   7      52.220  88.460  90.070  1.00  0.00           C
ATOM   1388  O   ASP C   7      52.470  88.760  91.240  1.00  0.00           O
ATOM   1389  N   SER C   8      53.210  88.050  89.240  1.00  0.00           N
ATOM   1390  HN  SER C   8      53.000  87.780  88.300  1.00  0.00           H
ATOM   1391  CA  SER C   8      54.610  88.060  89.670  1.00  0.00           C
ATOM   1392  HA  SER C   8      54.640  88.020  90.750  1.00  0.00           H
ATOM   1393  CB  SER C   8      55.440  86.810  89.220  1.00  0.00           C
ATOM   1394  HB1 SER C   8      54.990  85.910  89.690  1.00  0.00           H
ATOM   1395  HB2 SER C   8      56.480  86.910  89.610  1.00  0.00           H
ATOM   1396  OG  SER C   8      55.490  86.610  87.810  1.00  0.00           O
ATOM   1397  HG1 SER C   8      54.670  86.150  87.550  1.00  0.00           H
ATOM   1398  C   SER C   8      55.290  89.360  89.280  1.00  0.00           C
ATOM   1399  O   SER C   8      55.350  89.730  88.110  1.00  0.00           O
ATOM   1400  N   GLY C   9      55.790  90.120  90.280  1.00  0.00           N
ATOM   1401  HN  GLY C   9      55.740  89.820  91.240  1.00  0.00           H
ATOM   1402  CA  GLY C   9      56.360  91.450  90.100  1.00  0.00           C
ATOM   1403  HA1 GLY C   9      56.270  91.770  89.070  1.00  0.00           H
ATOM   1404  HA2 GLY C   9      55.860  92.110  90.780  1.00  0.00           H
ATOM   1405  C   GLY C   9      57.820  91.480  90.470  1.00  0.00           C
ATOM   1406  O   GLY C   9      58.190  91.270  91.630  1.00  0.00           O
ATOM   1407  N   TYR C  10      58.690  91.760  89.490  1.00  0.00           N
ATOM   1408  HN  TYR C  10      58.350  91.920  88.560  1.00  0.00           H
ATOM   1409  CA  TYR C  10      60.120  91.820  89.680  1.00  0.00           C
ATOM   1410  HA  TYR C  10      60.360  91.750  90.730  1.00  0.00           H
ATOM   1411  CB  TYR C  10      60.850  90.680  88.910  1.00  0.00           C
ATOM   1412  HB1 TYR C  10      61.880  90.960  88.620  1.00  0.00           H
ATOM   1413  HB2 TYR C  10      60.280  90.460  87.980  1.00  0.00           H
ATOM   1414  CG  TYR C  10      60.930  89.400  89.710  1.00  0.00           C
ATOM   1415  CD1 TYR C  10      62.180  88.960  90.180  1.00  0.00           C
ATOM   1416  HD1 TYR C  10      63.050  89.570  90.030  1.00  0.00           H
ATOM   1417  CE1 TYR C  10      62.310  87.720  90.820  1.00  0.00           C
ATOM   1418  HE1 TYR C  10      63.280  87.390  91.180  1.00  0.00           H
ATOM   1419  CZ  TYR C  10      61.190  86.910  91.010  1.00  0.00           C
ATOM   1420  OH  TYR C  10      61.350  85.650  91.610  1.00  0.00           O
ATOM   1421  HH  TYR C  10      60.490  85.370  91.960  1.00  0.00           H
ATOM   1422  CD2 TYR C  10      59.810  88.570  89.910  1.00  0.00           C
ATOM   1423  HD2 TYR C  10      58.850  88.880  89.530  1.00  0.00           H
ATOM   1424  CE2 TYR C  10      59.940  87.340  90.560  1.00  0.00           C
ATOM   1425  HE2 TYR C  10      59.070  86.710  90.690  1.00  0.00           H
ATOM   1426  C   TYR C  10      60.700  93.150  89.210  1.00  0.00           C
ATOM   1427  O   TYR C  10      60.470  93.590  88.080  1.00  0.00           O
ATOM   1428  N   GLU C  11      61.520  93.800  90.060  1.00  0.00           N
ATOM   1429  HN  GLU C  11      61.590  93.500  91.010  1.00  0.00           H
ATOM   1430  CA  GLU C  11      62.420  94.860  89.640  1.00  0.00           C
ATOM   1431  HA  GLU C  11      62.390  94.930  88.570  1.00  0.00           H
ATOM   1432  CB  GLU C  11      62.040  96.270  90.150  1.00  0.00           C
ATOM   1433  HB1 GLU C  11      62.910  96.950  90.030  1.00  0.00           H
ATOM   1434  HB2 GLU C  11      61.820  96.240  91.240  1.00  0.00           H
ATOM   1435  CG  GLU C  11      60.830  96.860  89.370  1.00  0.00           C
ATOM   1436  HG1 GLU C  11      59.900  96.720  89.970  1.00  0.00           H
ATOM   1437  HG2 GLU C  11      60.700  96.310  88.420  1.00  0.00           H
ATOM   1438  CD  GLU C  11      60.950  98.340  89.000  1.00  0.00           C
ATOM   1439  OE1 GLU C  11      61.920  98.720  88.300  1.00  0.00           O
ATOM   1440  OE2 GLU C  11      60.040  99.130  89.340  1.00  0.00           O
ATOM   1441  C   GLU C  11      63.870  94.480  89.940  1.00  0.00           C
ATOM   1442  O   GLU C  11      64.190  93.730  90.860  1.00  0.00           O
ATOM   1443  N   VAL C  12      64.770  94.950  89.050  1.00  0.00           N
ATOM   1444  HN  VAL C  12      64.440  95.620  88.370  1.00  0.00           H
ATOM   1445  CA  VAL C  12      66.180  94.630  88.950  1.00  0.00           C
ATOM   1446  HA  VAL C  12      66.560  94.470  89.940  1.00  0.00           H
ATOM   1447  CB  VAL C  12      66.490  93.430  88.030  1.00  0.00           C
ATOM   1448  HB  VAL C  12      66.180  93.670  86.990  1.00  0.00           H
ATOM   1449  CG1 VAL C  12      68.000  93.120  88.050  1.00  0.00           C
ATOM   1450 HG11 VAL C  12      68.210  92.210  87.440  1.00  0.00           H
ATOM   1451 HG12 VAL C  12      68.600  93.960  87.630  1.00  0.00           H
ATOM   1452 HG13 VAL C  12      68.350  92.920  89.090  1.00  0.00           H
ATOM   1453  CG2 VAL C  12      65.710  92.170  88.460  1.00  0.00           C
ATOM   1454 HG21 VAL C  12      66.000  91.310  87.820  1.00  0.00           H
ATOM   1455 HG22 VAL C  12      65.920  91.920  89.520  1.00  0.00           H
ATOM   1456 HG23 VAL C  12      64.610  92.330  88.340  1.00  0.00           H
ATOM   1457  C   VAL C  12      66.830  95.890  88.380  1.00  0.00           C
ATOM   1458  O   VAL C  12      67.100  96.000  87.180  1.00  0.00           O
ATOM   1459  N   HIS C  13      67.060  96.920  89.230  1.00  0.00           N
ATOM   1460  HN  HIS C  13      66.840  96.820  90.200  1.00  0.00           H
ATOM   1461  CA  HIS C  13      67.490  98.230  88.760  1.00  0.00           C
ATOM   1462  HA  HIS C  13      67.680  98.160  87.710  1.00  0.00           H
ATOM   1463  CB  HIS C  13      66.400  99.330  88.870  1.00  0.00           C
ATOM   1464  HB1 HIS C  13      65.580  99.040  88.180  1.00  0.00           H
ATOM   1465  HB2 HIS C  13      66.790 100.300  88.510  1.00  0.00           H
ATOM   1466  ND1 HIS C  13      65.560 100.770  90.760  1.00  0.00           N
ATOM   1467  CG  HIS C  13      65.730  99.510  90.210  1.00  0.00           C
ATOM   1468  CE1 HIS C  13      64.820 100.580  91.840  1.00  0.00           C
ATOM   1469  HE1 HIS C  13      64.470 101.350  92.530  1.00  0.00           H
ATOM   1470  NE2 HIS C  13      64.500  99.280  92.000  1.00  0.00           N
ATOM   1471  HE2 HIS C  13      63.940  98.840  92.730  1.00  0.00           H
ATOM   1472  CD2 HIS C  13      65.070  98.590  90.960  1.00  0.00           C
ATOM   1473  HD2 HIS C  13      64.950  97.520  90.820  1.00  0.00           H
ATOM   1474  C   HIS C  13      68.810  98.680  89.360  1.00  0.00           C
ATOM   1475  O   HIS C  13      69.090  98.520  90.540  1.00  0.00           O
ATOM   1476  N   HIS C  14      69.700  99.270  88.530  1.00  0.00           N
ATOM   1477  HN  HIS C  14      69.450  99.340  87.560  1.00  0.00           H
ATOM   1478  CA  HIS C  14      70.980  99.840  88.950  1.00  0.00           C
ATOM   1479  HA  HIS C  14      71.430 100.240  88.060  1.00  0.00           H
ATOM   1480  CB  HIS C  14      70.810 101.030  89.940  1.00  0.00           C
ATOM   1481  HB1 HIS C  14      71.790 101.400  90.300  1.00  0.00           H
ATOM   1482  HB2 HIS C  14      70.250 100.690  90.840  1.00  0.00           H
ATOM   1483  ND1 HIS C  14      70.710 103.190  88.660  1.00  0.00           N
ATOM   1484  CG  HIS C  14      70.050 102.170  89.350  1.00  0.00           C
ATOM   1485  CE1 HIS C  14      69.740 104.010  88.290  1.00  0.00           C
ATOM   1486  HE1 HIS C  14      69.850 104.900  87.670  1.00  0.00           H
ATOM   1487  NE2 HIS C  14      68.530 103.600  88.730  1.00  0.00           N
ATOM   1488  HE2 HIS C  14      67.630 104.040  88.520  1.00  0.00           H
ATOM   1489  CD2 HIS C  14      68.720 102.430  89.420  1.00  0.00           C
ATOM   1490  HD2 HIS C  14      67.930 101.860  89.890  1.00  0.00           H
ATOM   1491  C   HIS C  14      72.000  98.840  89.510  1.00  0.00           C
ATOM   1492  O   HIS C  14      72.370  98.870  90.690  1.00  0.00           O
ATOM   1493  N   GLN C  15      72.560  97.960  88.650  1.00  0.00           N
ATOM   1494  HN  GLN C  15      72.200  97.880  87.730  1.00  0.00           H
ATOM   1495  CA  GLN C  15      73.650  97.080  89.020  1.00  0.00           C
ATOM   1496  HA  GLN C  15      73.920  97.240  90.050  1.00  0.00           H
ATOM   1497  CB  GLN C  15      73.340  95.570  88.860  1.00  0.00           C
ATOM   1498  HB1 GLN C  15      74.280  95.000  89.050  1.00  0.00           H
ATOM   1499  HB2 GLN C  15      73.040  95.340  87.820  1.00  0.00           H
ATOM   1500  CG  GLN C  15      72.290  95.010  89.850  1.00  0.00           C
ATOM   1501  HG1 GLN C  15      72.530  95.370  90.870  1.00  0.00           H
ATOM   1502  HG2 GLN C  15      72.320  93.900  89.850  1.00  0.00           H
ATOM   1503  CD  GLN C  15      70.860  95.410  89.500  1.00  0.00           C
ATOM   1504  OE1 GLN C  15      70.540  95.670  88.340  1.00  0.00           O
ATOM   1505  NE2 GLN C  15      69.980  95.440  90.520  1.00  0.00           N
ATOM   1506 HE21 GLN C  15      70.290  95.250  91.460  1.00  0.00           H
ATOM   1507 HE22 GLN C  15      69.050  95.770  90.350  1.00  0.00           H
ATOM   1508  C   GLN C  15      74.890  97.420  88.200  1.00  0.00           C
ATOM   1509  O   GLN C  15      74.810  97.690  87.000  1.00  0.00           O
ATOM   1510  N   LYS C  16      76.080  97.440  88.830  1.00  0.00           N
ATOM   1511  HN  LYS C  16      76.180  97.210  89.790  1.00  0.00           H
ATOM   1512  CA  LYS C  16      77.250  97.960  88.140  1.00  0.00           C
ATOM   1513  HA  LYS C  16      77.140  97.770  87.090  1.00  0.00           H
ATOM   1514  CB  LYS C  16      77.320  99.490  88.330  1.00  0.00           C
ATOM   1515  HB1 LYS C  16      77.250  99.720  89.420  1.00  0.00           H
ATOM   1516  HB2 LYS C  16      76.410  99.930  87.860  1.00  0.00           H
ATOM   1517  CG  LYS C  16      78.560 100.210  87.760  1.00  0.00           C
ATOM   1518  HG1 LYS C  16      78.700  99.930  86.690  1.00  0.00           H
ATOM   1519  HG2 LYS C  16      79.470  99.900  88.320  1.00  0.00           H
ATOM   1520  CD  LYS C  16      78.350 101.720  87.890  1.00  0.00           C
ATOM   1521  HD1 LYS C  16      77.420 102.010  87.350  1.00  0.00           H
ATOM   1522  HD2 LYS C  16      78.170 101.910  88.970  1.00  0.00           H
ATOM   1523  CE  LYS C  16      79.510 102.600  87.420  1.00  0.00           C
ATOM   1524  HE1 LYS C  16      79.640 102.550  86.310  1.00  0.00           H
ATOM   1525  HE2 LYS C  16      80.450 102.280  87.920  1.00  0.00           H
ATOM   1526  NZ  LYS C  16      79.240 103.980  87.810  1.00  0.00           N
ATOM   1527  HZ1 LYS C  16      80.080 104.440  88.200  1.00  0.00           H
ATOM   1528  HZ2 LYS C  16      78.880 104.550  86.990  1.00  0.00           H
ATOM   1529  HZ3 LYS C  16      78.490 103.980  88.560  1.00  0.00           H
ATOM   1530  C   LYS C  16      78.550  97.300  88.540  1.00  0.00           C
ATOM   1531  O   LYS C  16      78.790  97.020  89.710  1.00  0.00           O
ATOM   1532  N   LEU C  17      79.430  97.050  87.550  1.00  0.00           N
ATOM   1533  HN  LEU C  17      79.190  97.260  86.600  1.00  0.00           H
ATOM   1534  CA  LEU C  17      80.770  96.510  87.770  1.00  0.00           C
ATOM   1535  HA  LEU C  17      80.950  96.370  88.820  1.00  0.00           H
ATOM   1536  CB  LEU C  17      80.960  95.170  87.000  1.00  0.00           C
ATOM   1537  HB1 LEU C  17      81.690  95.270  86.170  1.00  0.00           H
ATOM   1538  HB2 LEU C  17      79.990  94.900  86.530  1.00  0.00           H
ATOM   1539  CG  LEU C  17      81.440  94.000  87.870  1.00  0.00           C
ATOM   1540  HG  LEU C  17      80.750  93.890  88.740  1.00  0.00           H
ATOM   1541  CD1 LEU C  17      81.410  92.690  87.070  1.00  0.00           C
ATOM   1542 HD11 LEU C  17      81.720  91.830  87.720  1.00  0.00           H
ATOM   1543 HD12 LEU C  17      80.400  92.470  86.670  1.00  0.00           H
ATOM   1544 HD13 LEU C  17      82.120  92.750  86.220  1.00  0.00           H
ATOM   1545  CD2 LEU C  17      82.860  94.250  88.390  1.00  0.00           C
ATOM   1546 HD21 LEU C  17      83.210  93.390  88.990  1.00  0.00           H
ATOM   1547 HD22 LEU C  17      83.570  94.390  87.540  1.00  0.00           H
ATOM   1548 HD23 LEU C  17      82.910  95.160  89.030  1.00  0.00           H
ATOM   1549  C   LEU C  17      81.790  97.510  87.250  1.00  0.00           C
ATOM   1550  O   LEU C  17      81.680  97.990  86.120  1.00  0.00           O
ATOM   1551  N   VAL C  18      82.800  97.850  88.060  1.00  0.00           N
ATOM   1552  HN  VAL C  18      82.830  97.550  89.020  1.00  0.00           H
ATOM   1553  CA  VAL C  18      83.960  98.610  87.620  1.00  0.00           C
ATOM   1554  HA  VAL C  18      83.940  98.690  86.540  1.00  0.00           H
ATOM   1555  CB  VAL C  18      84.020 100.030  88.190  1.00  0.00           C
ATOM   1556  HB  VAL C  18      84.030  99.960  89.300  1.00  0.00           H
ATOM   1557  CG1 VAL C  18      85.280 100.770  87.700  1.00  0.00           C
ATOM   1558 HG11 VAL C  18      85.240 101.850  87.970  1.00  0.00           H
ATOM   1559 HG12 VAL C  18      86.200 100.350  88.150  1.00  0.00           H
ATOM   1560 HG13 VAL C  18      85.370 100.710  86.590  1.00  0.00           H
ATOM   1561  CG2 VAL C  18      82.760 100.790  87.730  1.00  0.00           C
ATOM   1562 HG21 VAL C  18      82.810 101.850  88.050  1.00  0.00           H
ATOM   1563 HG22 VAL C  18      82.680 100.770  86.620  1.00  0.00           H
ATOM   1564 HG23 VAL C  18      81.840 100.330  88.160  1.00  0.00           H
ATOM   1565  C   VAL C  18      85.220  97.850  87.980  1.00  0.00           C
ATOM   1566  O   VAL C  18      85.350  97.360  89.110  1.00  0.00           O
ATOM   1567  N   PHE C  19      86.180  97.710  87.050  1.00  0.00           N
ATOM   1568  HN  PHE C  19      86.050  98.080  86.130  1.00  0.00           H
ATOM   1569  CA  PHE C  19      87.430  97.020  87.340  1.00  0.00           C
ATOM   1570  HA  PHE C  19      87.270  96.330  88.150  1.00  0.00           H
ATOM   1571  CB  PHE C  19      87.970  96.180  86.150  1.00  0.00           C
ATOM   1572  HB1 PHE C  19      89.000  95.820  86.380  1.00  0.00           H
ATOM   1573  HB2 PHE C  19      88.030  96.790  85.220  1.00  0.00           H
ATOM   1574  CG  PHE C  19      87.100  94.980  85.870  1.00  0.00           C
ATOM   1575  CD1 PHE C  19      85.790  95.120  85.360  1.00  0.00           C
ATOM   1576  HD1 PHE C  19      85.380  96.100  85.150  1.00  0.00           H
ATOM   1577  CE1 PHE C  19      85.000  93.990  85.090  1.00  0.00           C
ATOM   1578  HE1 PHE C  19      84.000  94.120  84.710  1.00  0.00           H
ATOM   1579  CZ  PHE C  19      85.510  92.710  85.300  1.00  0.00           C
ATOM   1580  HZ  PHE C  19      84.910  91.840  85.080  1.00  0.00           H
ATOM   1581  CD2 PHE C  19      87.600  93.680  86.050  1.00  0.00           C
ATOM   1582  HD2 PHE C  19      88.610  93.550  86.420  1.00  0.00           H
ATOM   1583  CE2 PHE C  19      86.820  92.560  85.770  1.00  0.00           C
ATOM   1584  HE2 PHE C  19      87.230  91.570  85.920  1.00  0.00           H
ATOM   1585  C   PHE C  19      88.470  98.000  87.860  1.00  0.00           C
ATOM   1586  O   PHE C  19      88.950  97.830  88.980  1.00  0.00           O
ATOM   1587  N   PHE C  20      88.790  99.060  87.100  1.00  0.00           N
ATOM   1588  HN  PHE C  20      88.450  99.140  86.160  1.00  0.00           H
ATOM   1589  CA  PHE C  20      89.720 100.110  87.500  1.00  0.00           C
ATOM   1590  HA  PHE C  20      90.070  99.930  88.510  1.00  0.00           H
ATOM   1591  CB  PHE C  20      90.930 100.200  86.550  1.00  0.00           C
ATOM   1592  HB1 PHE C  20      91.580 101.070  86.800  1.00  0.00           H
ATOM   1593  HB2 PHE C  20      90.590 100.300  85.500  1.00  0.00           H
ATOM   1594  CG  PHE C  20      91.760  98.960  86.670  1.00  0.00           C
ATOM   1595  CD1 PHE C  20      91.570  97.870  85.790  1.00  0.00           C
ATOM   1596  HD1 PHE C  20      90.800  97.930  85.040  1.00  0.00           H
ATOM   1597  CE1 PHE C  20      92.390  96.740  85.880  1.00  0.00           C
ATOM   1598  HE1 PHE C  20      92.260  95.930  85.180  1.00  0.00           H
ATOM   1599  CZ  PHE C  20      93.400  96.680  86.840  1.00  0.00           C
ATOM   1600  HZ  PHE C  20      94.030  95.800  86.900  1.00  0.00           H
ATOM   1601  CD2 PHE C  20      92.780  98.890  87.630  1.00  0.00           C
ATOM   1602  HD2 PHE C  20      92.940  99.720  88.290  1.00  0.00           H
ATOM   1603  CE2 PHE C  20      93.600  97.750  87.720  1.00  0.00           C
ATOM   1604  HE2 PHE C  20      94.370  97.720  88.470  1.00  0.00           H
ATOM   1605  C   PHE C  20      89.030 101.460  87.520  1.00  0.00           C
ATOM   1606  O   PHE C  20      88.410 101.890  86.540  1.00  0.00           O
ATOM   1607  N   ALA C  21      89.120 102.190  88.650  1.00  0.00           N
ATOM   1608  HN  ALA C  21      89.600 101.810  89.440  1.00  0.00           H
ATOM   1609  CA  ALA C  21      88.440 103.460  88.830  1.00  0.00           C
ATOM   1610  HA  ALA C  21      87.810 103.660  87.980  1.00  0.00           H
ATOM   1611  CB  ALA C  21      87.550 103.370  90.080  1.00  0.00           C
ATOM   1612  HB1 ALA C  21      86.890 102.480  90.020  1.00  0.00           H
ATOM   1613  HB2 ALA C  21      88.180 103.280  90.990  1.00  0.00           H
ATOM   1614  HB3 ALA C  21      86.920 104.280  90.180  1.00  0.00           H
ATOM   1615  C   ALA C  21      89.390 104.650  88.950  1.00  0.00           C
ATOM   1616  O   ALA C  21      88.940 105.770  89.160  1.00  0.00           O
ATOM   1617  N   GLU C  22      90.710 104.460  88.790  1.00  0.00           N
ATOM   1618  HN  GLU C  22      91.090 103.540  88.670  1.00  0.00           H
ATOM   1619  CA  GLU C  22      91.660 105.550  88.830  1.00  0.00           C
ATOM   1620  HA  GLU C  22      91.190 106.440  88.440  1.00  0.00           H
ATOM   1621  CB  GLU C  22      92.190 105.830  90.270  1.00  0.00           C
ATOM   1622  HB1 GLU C  22      93.270 105.560  90.340  1.00  0.00           H
ATOM   1623  HB2 GLU C  22      91.650 105.180  90.980  1.00  0.00           H
ATOM   1624  CG  GLU C  22      92.010 107.310  90.720  1.00  0.00           C
ATOM   1625  HG1 GLU C  22      90.980 107.460  91.090  1.00  0.00           H
ATOM   1626  HG2 GLU C  22      92.170 107.980  89.860  1.00  0.00           H
ATOM   1627  CD  GLU C  22      92.990 107.700  91.810  1.00  0.00           C
ATOM   1628  OE1 GLU C  22      92.940 107.100  92.920  1.00  0.00           O
ATOM   1629  OE2 GLU C  22      93.820 108.620  91.590  1.00  0.00           O
ATOM   1630  C   GLU C  22      92.840 105.240  87.910  1.00  0.00           C
ATOM   1631  O   GLU C  22      93.030 104.100  87.490  1.00  0.00           O
ATOM   1632  N   ASP C  23      93.620 106.290  87.600  1.00  0.00           N
ATOM   1633  HN  ASP C  23      93.450 107.170  88.020  1.00  0.00           H
ATOM   1634  CA  ASP C  23      94.770 106.310  86.720  1.00  0.00           C
ATOM   1635  HA  ASP C  23      94.420 105.960  85.750  1.00  0.00           H
ATOM   1636  CB  ASP C  23      95.210 107.790  86.580  1.00  0.00           C
ATOM   1637  HB1 ASP C  23      95.700 108.120  87.520  1.00  0.00           H
ATOM   1638  HB2 ASP C  23      94.300 108.410  86.420  1.00  0.00           H
ATOM   1639  CG  ASP C  23      96.150 108.120  85.430  1.00  0.00           C
ATOM   1640  OD1 ASP C  23      96.540 109.310  85.350  1.00  0.00           O
ATOM   1641  OD2 ASP C  23      96.500 107.230  84.610  1.00  0.00           O
ATOM   1642  C   ASP C  23      95.920 105.360  87.110  1.00  0.00           C
ATOM   1643  O   ASP C  23      96.130 105.010  88.280  1.00  0.00           O
ATOM   1644  N   VAL C  24      96.690 104.920  86.100  1.00  0.00           N
ATOM   1645  HN  VAL C  24      96.510 105.320  85.200  1.00  0.00           H
ATOM   1646  CA  VAL C  24      97.860 104.070  86.240  1.00  0.00           C
ATOM   1647  HA  VAL C  24      97.990 103.780  87.270  1.00  0.00           H
ATOM   1648  CB  VAL C  24      97.750 102.820  85.360  1.00  0.00           C
ATOM   1649  HB  VAL C  24      97.940 103.090  84.290  1.00  0.00           H
ATOM   1650  CG1 VAL C  24      98.760 101.730  85.790  1.00  0.00           C
ATOM   1651 HG11 VAL C  24      98.920 101.030  84.950  1.00  0.00           H
ATOM   1652 HG12 VAL C  24      99.740 102.140  86.090  1.00  0.00           H
ATOM   1653 HG13 VAL C  24      98.360 101.150  86.640  1.00  0.00           H
ATOM   1654  CG2 VAL C  24      96.320 102.230  85.440  1.00  0.00           C
ATOM   1655 HG21 VAL C  24      96.260 101.300  84.850  1.00  0.00           H
ATOM   1656 HG22 VAL C  24      96.050 102.000  86.490  1.00  0.00           H
ATOM   1657 HG23 VAL C  24      95.580 102.950  85.040  1.00  0.00           H
ATOM   1658  C   VAL C  24      99.090 104.880  85.820  1.00  0.00           C
ATOM   1659  O   VAL C  24     100.210 104.380  85.730  1.00  0.00           O
ATOM   1660  N   GLY C  25      98.890 106.190  85.540  1.00  0.00           N
ATOM   1661  HN  GLY C  25      97.950 106.530  85.590  1.00  0.00           H
ATOM   1662  CA  GLY C  25      99.810 107.150  84.950  1.00  0.00           C
ATOM   1663  HA1 GLY C  25      99.630 107.100  83.890  1.00  0.00           H
ATOM   1664  HA2 GLY C  25      99.560 108.110  85.360  1.00  0.00           H
ATOM   1665  C   GLY C  25     101.290 106.950  85.180  1.00  0.00           C
ATOM   1666  O   GLY C  25     101.770 106.870  86.310  1.00  0.00           O
ATOM   1667  N   SER C  26     102.050 106.880  84.070  1.00  0.00           N
ATOM   1668  HN  SER C  26     101.630 107.090  83.190  1.00  0.00           H
ATOM   1669  CA  SER C  26     103.480 106.570  84.040  1.00  0.00           C
ATOM   1670  HA  SER C  26     103.790 106.800  83.040  1.00  0.00           H
ATOM   1671  CB  SER C  26     104.390 107.420  84.960  1.00  0.00           C
ATOM   1672  HB1 SER C  26     105.440 107.050  84.900  1.00  0.00           H
ATOM   1673  HB2 SER C  26     104.080 107.340  86.020  1.00  0.00           H
ATOM   1674  OG  SER C  26     104.380 108.790  84.550  1.00  0.00           O
ATOM   1675  HG1 SER C  26     104.810 109.310  85.270  1.00  0.00           H
ATOM   1676  C   SER C  26     103.750 105.080  84.180  1.00  0.00           C
ATOM   1677  O   SER C  26     104.840 104.670  84.580  1.00  0.00           O
ATOM   1678  N   ASN C  27     102.760 104.230  83.840  1.00  0.00           N
ATOM   1679  HN  ASN C  27     101.870 104.620  83.620  1.00  0.00           H
ATOM   1680  CA  ASN C  27     102.840 102.780  83.810  1.00  0.00           C
ATOM   1681  HA  ASN C  27     103.040 102.450  84.820  1.00  0.00           H
ATOM   1682  CB  ASN C  27     101.460 102.210  83.330  1.00  0.00           C
ATOM   1683  HB1 ASN C  27     101.230 102.610  82.330  1.00  0.00           H
ATOM   1684  HB2 ASN C  27     100.670 102.570  84.030  1.00  0.00           H
ATOM   1685  CG  ASN C  27     101.400 100.680  83.310  1.00  0.00           C
ATOM   1686  OD1 ASN C  27     101.920 100.010  84.210  1.00  0.00           O
ATOM   1687  ND2 ASN C  27     100.840 100.100  82.240  1.00  0.00           N
ATOM   1688 HD21 ASN C  27     100.530 100.660  81.460  1.00  0.00           H
ATOM   1689 HD22 ASN C  27     100.850  99.100  82.180  1.00  0.00           H
ATOM   1690  C   ASN C  27     103.940 102.240  82.900  1.00  0.00           C
ATOM   1691  O   ASN C  27     104.070 102.640  81.740  1.00  0.00           O
ATOM   1692  N   LYS C  28     104.740 101.280  83.400  1.00  0.00           N
ATOM   1693  HN  LYS C  28     104.660 100.990  84.360  1.00  0.00           H
ATOM   1694  CA  LYS C  28     105.720 100.570  82.600  1.00  0.00           C
ATOM   1695  HA  LYS C  28     105.710 100.920  81.580  1.00  0.00           H
ATOM   1696  CB  LYS C  28     107.160 100.740  83.180  1.00  0.00           C
ATOM   1697  HB1 LYS C  28     107.870 100.250  82.470  1.00  0.00           H
ATOM   1698  HB2 LYS C  28     107.240 100.210  84.150  1.00  0.00           H
ATOM   1699  CG  LYS C  28     107.620 102.190  83.380  1.00  0.00           C
ATOM   1700  HG1 LYS C  28     107.120 102.850  82.630  1.00  0.00           H
ATOM   1701  HG2 LYS C  28     108.720 102.240  83.170  1.00  0.00           H
ATOM   1702  CD  LYS C  28     107.390 102.730  84.800  1.00  0.00           C
ATOM   1703  HD1 LYS C  28     106.310 102.690  85.040  1.00  0.00           H
ATOM   1704  HD2 LYS C  28     107.910 102.040  85.510  1.00  0.00           H
ATOM   1705  CE  LYS C  28     107.920 104.160  85.020  1.00  0.00           C
ATOM   1706  HE1 LYS C  28     107.440 104.870  84.320  1.00  0.00           H
ATOM   1707  HE2 LYS C  28     109.020 104.180  84.880  1.00  0.00           H
ATOM   1708  NZ  LYS C  28     107.630 104.610  86.400  1.00  0.00           N
ATOM   1709  HZ1 LYS C  28     108.270 105.400  86.690  1.00  0.00           H
ATOM   1710  HZ2 LYS C  28     106.650 104.950  86.510  1.00  0.00           H
ATOM   1711  HZ3 LYS C  28     107.790 103.810  87.070  1.00  0.00           H
ATOM   1712  C   LYS C  28     105.400  99.080  82.560  1.00  0.00           C
ATOM   1713  O   LYS C  28     106.090  98.300  81.910  1.00  0.00           O
ATOM   1714  N   GLY C  29     104.330  98.630  83.250  1.00  0.00           N
ATOM   1715  HN  GLY C  29     103.720  99.280  83.710  1.00  0.00           H
ATOM   1716  CA  GLY C  29     104.020  97.220  83.460  1.00  0.00           C
ATOM   1717  HA1 GLY C  29     104.810  96.590  83.070  1.00  0.00           H
ATOM   1718  HA2 GLY C  29     103.900  97.100  84.530  1.00  0.00           H
ATOM   1719  C   GLY C  29     102.740  96.760  82.820  1.00  0.00           C
ATOM   1720  O   GLY C  29     102.230  97.340  81.860  1.00  0.00           O
ATOM   1721  N   ALA C  30     102.170  95.660  83.340  1.00  0.00           N
ATOM   1722  HN  ALA C  30     102.560  95.230  84.150  1.00  0.00           H
ATOM   1723  CA  ALA C  30     101.000  95.020  82.770  1.00  0.00           C
ATOM   1724  HA  ALA C  30     100.850  95.340  81.750  1.00  0.00           H
ATOM   1725  CB  ALA C  30     101.200  93.490  82.790  1.00  0.00           C
ATOM   1726  HB1 ALA C  30     102.090  93.220  82.180  1.00  0.00           H
ATOM   1727  HB2 ALA C  30     101.360  93.120  83.830  1.00  0.00           H
ATOM   1728  HB3 ALA C  30     100.320  92.970  82.370  1.00  0.00           H
ATOM   1729  C   ALA C  30      99.740  95.370  83.560  1.00  0.00           C
ATOM   1730  O   ALA C  30      99.680  95.160  84.770  1.00  0.00           O
ATOM   1731  N   ILE C  31      98.710  95.900  82.880  1.00  0.00           N
ATOM   1732  HN  ILE C  31      98.800  96.180  81.920  1.00  0.00           H
ATOM   1733  CA  ILE C  31      97.400  96.160  83.470  1.00  0.00           C
ATOM   1734  HA  ILE C  31      97.390  95.830  84.510  1.00  0.00           H
ATOM   1735  CB  ILE C  31      96.990  97.620  83.410  1.00  0.00           C
ATOM   1736  HB  ILE C  31      96.870  97.920  82.340  1.00  0.00           H
ATOM   1737  CG2 ILE C  31      95.630  97.830  84.120  1.00  0.00           C
ATOM   1738 HG21 ILE C  31      95.380  98.910  84.150  1.00  0.00           H
ATOM   1739 HG22 ILE C  31      94.810  97.300  83.600  1.00  0.00           H
ATOM   1740 HG23 ILE C  31      95.670  97.460  85.170  1.00  0.00           H
ATOM   1741  CG1 ILE C  31      98.070  98.560  84.010  1.00  0.00           C
ATOM   1742 HG11 ILE C  31      97.720  99.600  83.870  1.00  0.00           H
ATOM   1743 HG12 ILE C  31      99.010  98.450  83.420  1.00  0.00           H
ATOM   1744  CD  ILE C  31      98.370  98.310  85.490  1.00  0.00           C
ATOM   1745  HD1 ILE C  31      99.190  98.980  85.840  1.00  0.00           H
ATOM   1746  HD2 ILE C  31      97.480  98.520  86.120  1.00  0.00           H
ATOM   1747  HD3 ILE C  31      98.700  97.270  85.660  1.00  0.00           H
ATOM   1748  C   ILE C  31      96.390  95.320  82.720  1.00  0.00           C
ATOM   1749  O   ILE C  31      96.270  95.400  81.490  1.00  0.00           O
ATOM   1750  N   ILE C  32      95.650  94.450  83.430  1.00  0.00           N
ATOM   1751  HN  ILE C  32      95.810  94.350  84.420  1.00  0.00           H
ATOM   1752  CA  ILE C  32      94.720  93.510  82.840  1.00  0.00           C
ATOM   1753  HA  ILE C  32      94.510  93.790  81.820  1.00  0.00           H
ATOM   1754  CB  ILE C  32      95.300  92.090  82.860  1.00  0.00           C
ATOM   1755  HB  ILE C  32      95.490  91.790  83.910  1.00  0.00           H
ATOM   1756  CG2 ILE C  32      94.310  91.100  82.220  1.00  0.00           C
ATOM   1757 HG21 ILE C  32      94.720  90.070  82.250  1.00  0.00           H
ATOM   1758 HG22 ILE C  32      93.330  91.080  82.750  1.00  0.00           H
ATOM   1759 HG23 ILE C  32      94.150  91.360  81.160  1.00  0.00           H
ATOM   1760  CG1 ILE C  32      96.650  92.050  82.090  1.00  0.00           C
ATOM   1761 HG11 ILE C  32      97.380  92.750  82.550  1.00  0.00           H
ATOM   1762 HG12 ILE C  32      96.460  92.390  81.050  1.00  0.00           H
ATOM   1763  CD  ILE C  32      97.300  90.660  82.040  1.00  0.00           C
ATOM   1764  HD1 ILE C  32      98.330  90.730  81.620  1.00  0.00           H
ATOM   1765  HD2 ILE C  32      97.360  90.200  83.050  1.00  0.00           H
ATOM   1766  HD3 ILE C  32      96.720  89.980  81.380  1.00  0.00           H
ATOM   1767  C   ILE C  32      93.410  93.610  83.600  1.00  0.00           C
ATOM   1768  O   ILE C  32      93.370  93.580  84.830  1.00  0.00           O
ATOM   1769  N   GLY C  33      92.270  93.750  82.890  1.00  0.00           N
ATOM   1770  HN  GLY C  33      92.340  93.850  81.890  1.00  0.00           H
ATOM   1771  CA  GLY C  33      90.930  93.820  83.460  1.00  0.00           C
ATOM   1772  HA1 GLY C  33      90.950  94.430  84.350  1.00  0.00           H
ATOM   1773  HA2 GLY C  33      90.270  94.210  82.700  1.00  0.00           H
ATOM   1774  C   GLY C  33      90.420  92.460  83.870  1.00  0.00           C
ATOM   1775  O   GLY C  33      90.650  92.000  84.980  1.00  0.00           O
ATOM   1776  N   LEU C  34      89.690  91.790  82.970  1.00  0.00           N
ATOM   1777  HN  LEU C  34      89.480  92.210  82.080  1.00  0.00           H
ATOM   1778  CA  LEU C  34      89.310  90.400  83.150  1.00  0.00           C
ATOM   1779  HA  LEU C  34      89.410  90.120  84.190  1.00  0.00           H
ATOM   1780  CB  LEU C  34      87.820  90.190  82.750  1.00  0.00           C
ATOM   1781  HB1 LEU C  34      87.660  90.650  81.750  1.00  0.00           H
ATOM   1782  HB2 LEU C  34      87.200  90.750  83.480  1.00  0.00           H
ATOM   1783  CG  LEU C  34      87.310  88.730  82.700  1.00  0.00           C
ATOM   1784  HG  LEU C  34      87.770  88.220  81.820  1.00  0.00           H
ATOM   1785  CD1 LEU C  34      87.640  87.920  83.950  1.00  0.00           C
ATOM   1786 HD11 LEU C  34      87.110  86.940  83.930  1.00  0.00           H
ATOM   1787 HD12 LEU C  34      88.720  87.710  84.040  1.00  0.00           H
ATOM   1788 HD13 LEU C  34      87.320  88.470  84.850  1.00  0.00           H
ATOM   1789  CD2 LEU C  34      85.780  88.730  82.490  1.00  0.00           C
ATOM   1790 HD21 LEU C  34      85.410  87.690  82.350  1.00  0.00           H
ATOM   1791 HD22 LEU C  34      85.270  89.170  83.370  1.00  0.00           H
ATOM   1792 HD23 LEU C  34      85.510  89.330  81.600  1.00  0.00           H
ATOM   1793  C   LEU C  34      90.230  89.500  82.350  1.00  0.00           C
ATOM   1794  O   LEU C  34      90.320  89.600  81.130  1.00  0.00           O
ATOM   1795  N   MET C  35      90.950  88.600  83.040  1.00  0.00           N
ATOM   1796  HN  MET C  35      90.900  88.570  84.050  1.00  0.00           H
ATOM   1797  CA  MET C  35      91.770  87.570  82.440  1.00  0.00           C
ATOM   1798  HA  MET C  35      91.880  87.730  81.380  1.00  0.00           H
ATOM   1799  CB  MET C  35      93.170  87.500  83.100  1.00  0.00           C
ATOM   1800  HB1 MET C  35      93.050  87.310  84.190  1.00  0.00           H
ATOM   1801  HB2 MET C  35      93.640  88.500  83.010  1.00  0.00           H
ATOM   1802  CG  MET C  35      94.120  86.440  82.510  1.00  0.00           C
ATOM   1803  HG1 MET C  35      94.240  86.640  81.420  1.00  0.00           H
ATOM   1804  HG2 MET C  35      93.670  85.430  82.610  1.00  0.00           H
ATOM   1805  SD  MET C  35      95.760  86.420  83.300  1.00  0.00           S
ATOM   1806  CE  MET C  35      96.380  85.030  82.320  1.00  0.00           C
ATOM   1807  HE1 MET C  35      97.400  84.740  82.630  1.00  0.00           H
ATOM   1808  HE2 MET C  35      95.710  84.150  82.430  1.00  0.00           H
ATOM   1809  HE3 MET C  35      96.410  85.290  81.240  1.00  0.00           H
ATOM   1810  C   MET C  35      91.090  86.230  82.660  1.00  0.00           C
ATOM   1811  O   MET C  35      90.860  85.820  83.790  1.00  0.00           O
ATOM   1812  N   VAL C  36      90.770  85.510  81.580  1.00  0.00           N
ATOM   1813  HN  VAL C  36      90.880  85.890  80.660  1.00  0.00           H
ATOM   1814  CA  VAL C  36      90.310  84.130  81.690  1.00  0.00           C
ATOM   1815  HA  VAL C  36      90.310  83.810  82.710  1.00  0.00           H
ATOM   1816  CB  VAL C  36      88.900  83.930  81.130  1.00  0.00           C
ATOM   1817  HB  VAL C  36      88.900  84.050  80.020  1.00  0.00           H
ATOM   1818  CG1 VAL C  36      88.400  82.520  81.500  1.00  0.00           C
ATOM   1819 HG11 VAL C  36      87.360  82.380  81.140  1.00  0.00           H
ATOM   1820 HG12 VAL C  36      89.030  81.730  81.040  1.00  0.00           H
ATOM   1821 HG13 VAL C  36      88.410  82.380  82.600  1.00  0.00           H
ATOM   1822  CG2 VAL C  36      87.950  84.990  81.720  1.00  0.00           C
ATOM   1823 HG21 VAL C  36      86.910  84.810  81.380  1.00  0.00           H
ATOM   1824 HG22 VAL C  36      87.970  84.960  82.830  1.00  0.00           H
ATOM   1825 HG23 VAL C  36      88.230  86.010  81.380  1.00  0.00           H
ATOM   1826  C   VAL C  36      91.320  83.280  80.930  1.00  0.00           C
ATOM   1827  O   VAL C  36      91.300  83.180  79.710  1.00  0.00           O
ATOM   1828  N   GLY C  37      92.220  82.600  81.660  1.00  0.00           N
ATOM   1829  HN  GLY C  37      92.140  82.630  82.660  1.00  0.00           H
ATOM   1830  CA  GLY C  37      93.350  81.880  81.090  1.00  0.00           C
ATOM   1831  HA1 GLY C  37      93.890  81.440  81.920  1.00  0.00           H
ATOM   1832  HA2 GLY C  37      92.940  81.150  80.410  1.00  0.00           H
ATOM   1833  C   GLY C  37      94.350  82.680  80.290  1.00  0.00           C
ATOM   1834  O   GLY C  37      94.240  83.890  80.110  1.00  0.00           O
ATOM   1835  N   GLY C  38      95.390  81.990  79.790  1.00  0.00           N
ATOM   1836  HN  GLY C  38      95.460  81.010  79.950  1.00  0.00           H
ATOM   1837  CA  GLY C  38      96.490  82.590  79.040  1.00  0.00           C
ATOM   1838  HA1 GLY C  38      96.660  81.980  78.170  1.00  0.00           H
ATOM   1839  HA2 GLY C  38      96.250  83.620  78.780  1.00  0.00           H
ATOM   1840  C   GLY C  38      97.760  82.620  79.830  1.00  0.00           C
ATOM   1841  O   GLY C  38      97.840  82.110  80.950  1.00  0.00           O
ATOM   1842  N   VAL C  39      98.820  83.200  79.240  1.00  0.00           N
ATOM   1843  HN  VAL C  39      98.730  83.570  78.320  1.00  0.00           H
ATOM   1844  CA  VAL C  39     100.120  83.340  79.880  1.00  0.00           C
ATOM   1845  HA  VAL C  39     100.060  83.020  80.900  1.00  0.00           H
ATOM   1846  CB  VAL C  39     101.220  82.530  79.190  1.00  0.00           C
ATOM   1847  HB  VAL C  39     101.380  82.910  78.160  1.00  0.00           H
ATOM   1848  CG1 VAL C  39     102.540  82.660  79.980  1.00  0.00           C
ATOM   1849 HG11 VAL C  39     103.300  81.970  79.580  1.00  0.00           H
ATOM   1850 HG12 VAL C  39     102.950  83.690  79.920  1.00  0.00           H
ATOM   1851 HG13 VAL C  39     102.380  82.420  81.060  1.00  0.00           H
ATOM   1852  CG2 VAL C  39     100.810  81.050  79.110  1.00  0.00           C
ATOM   1853 HG21 VAL C  39     101.620  80.460  78.620  1.00  0.00           H
ATOM   1854 HG22 VAL C  39     100.650  80.630  80.120  1.00  0.00           H
ATOM   1855 HG23 VAL C  39      99.890  80.910  78.520  1.00  0.00           H
ATOM   1856  C   VAL C  39     100.480  84.820  79.890  1.00  0.00           C
ATOM   1857  O   VAL C  39     100.400  85.500  78.870  1.00  0.00           O
ATOM   1858  N   VAL C  40     100.850  85.360  81.060  1.00  0.00           N
ATOM   1859  HN  VAL C  40     100.890  84.780  81.890  1.00  0.00           H
ATOM   1860  CA  VAL C  40     101.220  86.760  81.230  1.00  0.00           C
ATOM   1861  HA  VAL C  40     101.230  87.260  80.280  1.00  0.00           H
ATOM   1862  CB  VAL C  40     100.250  87.510  82.150  1.00  0.00           C
ATOM   1863  HB  VAL C  40     100.150  86.950  83.110  1.00  0.00           H
ATOM   1864  CG1 VAL C  40     100.750  88.940  82.450  1.00  0.00           C
ATOM   1865 HG11 VAL C  40      99.980  89.490  83.040  1.00  0.00           H
ATOM   1866 HG12 VAL C  40     101.680  88.930  83.050  1.00  0.00           H
ATOM   1867 HG13 VAL C  40     100.930  89.490  81.510  1.00  0.00           H
ATOM   1868  CG2 VAL C  40      98.870  87.550  81.460  1.00  0.00           C
ATOM   1869 HG21 VAL C  40      98.130  88.030  82.140  1.00  0.00           H
ATOM   1870 HG22 VAL C  40      98.920  88.140  80.520  1.00  0.00           H
ATOM   1871 HG23 VAL C  40      98.510  86.540  81.220  1.00  0.00           H
ATOM   1872  C   VAL C  40     102.630  86.820  81.780  1.00  0.00           C
ATOM   1873  O   VAL C  40     102.910  86.350  82.880  1.00  0.00           O
ATOM   1874  N   ILE C  41     103.550  87.400  81.000  1.00  0.00           N
ATOM   1875  HN  ILE C  41     103.290  87.770  80.100  1.00  0.00           H
ATOM   1876  CA  ILE C  41     104.960  87.480  81.330  1.00  0.00           C
ATOM   1877  HA  ILE C  41     105.160  86.960  82.260  1.00  0.00           H
ATOM   1878  CB  ILE C  41     105.810  86.870  80.210  1.00  0.00           C
ATOM   1879  HB  ILE C  41     105.620  87.440  79.270  1.00  0.00           H
ATOM   1880  CG2 ILE C  41     107.310  87.000  80.540  1.00  0.00           C
ATOM   1881 HG21 ILE C  41     107.910  86.470  79.770  1.00  0.00           H
ATOM   1882 HG22 ILE C  41     107.620  88.060  80.550  1.00  0.00           H
ATOM   1883 HG23 ILE C  41     107.530  86.550  81.530  1.00  0.00           H
ATOM   1884  CG1 ILE C  41     105.430  85.400  79.900  1.00  0.00           C
ATOM   1885 HG11 ILE C  41     106.130  85.030  79.120  1.00  0.00           H
ATOM   1886 HG12 ILE C  41     104.410  85.370  79.460  1.00  0.00           H
ATOM   1887  CD  ILE C  41     105.490  84.450  81.110  1.00  0.00           C
ATOM   1888  HD1 ILE C  41     105.310  83.400  80.790  1.00  0.00           H
ATOM   1889  HD2 ILE C  41     106.490  84.480  81.590  1.00  0.00           H
ATOM   1890  HD3 ILE C  41     104.730  84.720  81.870  1.00  0.00           H
ATOM   1891  C   ILE C  41     105.320  88.940  81.530  1.00  0.00           C
ATOM   1892  O   ILE C  41     105.310  89.740  80.600  1.00  0.00           O
ATOM   1893  N   ALA C  42     105.630  89.350  82.780  1.00  0.00           N
ATOM   1894  HN  ALA C  42     105.600  88.720  83.560  1.00  0.00           H
ATOM   1895  CA  ALA C  42     105.950  90.730  83.090  1.00  0.00           C
ATOM   1896  HA  ALA C  42     105.950  91.340  82.190  1.00  0.00           H
ATOM   1897  CB  ALA C  42     104.910  91.310  84.070  1.00  0.00           C
ATOM   1898  HB1 ALA C  42     103.900  91.250  83.620  1.00  0.00           H
ATOM   1899  HB2 ALA C  42     104.900  90.730  85.020  1.00  0.00           H
ATOM   1900  HB3 ALA C  42     105.130  92.370  84.310  1.00  0.00           H
ATOM   1901  C   ALA C  42     107.340  90.830  83.690  1.00  0.00           C
ATOM   1902  O   ALA C  42     107.690  90.140  84.650  1.00  0.00           O
ATOM   1903  N   NME C  43     108.200  91.700  83.120  1.00  0.00           N
ATOM   1904  HN  NME C  43     107.940  92.220  82.310  1.00  0.00           H
ATOM   1905  CH3 NME C  43     109.550  91.860  83.610  1.00  0.00           C
ATOM   1906 HH31 NME C  43     110.080  90.880  83.670  1.00  0.00           H
ATOM   1907 HH32 NME C  43     110.130  92.520  82.930  1.00  0.00           H
ATOM   1908 HH33 NME C  43     109.550  92.330  84.620  1.00  0.00           H
ATOM   1909  CH3 ACE D   0     140.110  88.530  94.220  1.00  0.00           C
ATOM   1910 HH31 ACE D   0     140.670  87.990  95.010  1.00  0.00           H
ATOM   1911 HH32 ACE D   0     140.810  88.820  93.410  1.00  0.00           H
ATOM   1912 HH33 ACE D   0     139.660  89.450  94.660  1.00  0.00           H
ATOM   1913  C   ACE D   0     139.050  87.670  93.660  1.00  0.00           C
ATOM   1914  O   ACE D   0     138.830  87.650  92.450  1.00  0.00           O
ATOM   1915  N   ASP D   1     138.370  86.930  94.540  1.00  0.00           N
ATOM   1916  HN  ASP D   1     138.610  86.960  95.500  1.00  0.00           H
ATOM   1917  CA  ASP D   1     137.240  86.090  94.210  1.00  0.00           C
ATOM   1918  HA  ASP D   1     137.300  85.810  93.160  1.00  0.00           H
ATOM   1919  CB  ASP D   1     137.300  84.840  95.120  1.00  0.00           C
ATOM   1920  HB1 ASP D   1     136.940  85.070  96.140  1.00  0.00           H
ATOM   1921  HB2 ASP D   1     138.360  84.520  95.190  1.00  0.00           H
ATOM   1922  CG  ASP D   1     136.570  83.620  94.580  1.00  0.00           C
ATOM   1923  OD1 ASP D   1     136.100  82.780  95.390  1.00  0.00           O
ATOM   1924  OD2 ASP D   1     136.580  83.430  93.340  1.00  0.00           O
ATOM   1925  C   ASP D   1     135.960  86.920  94.420  1.00  0.00           C
ATOM   1926  O   ASP D   1     135.950  87.850  95.230  1.00  0.00           O
ATOM   1927  N   ALA D   2     134.880  86.600  93.690  1.00  0.00           N
ATOM   1928  HN  ALA D   2     134.940  85.850  93.020  1.00  0.00           H
ATOM   1929  CA  ALA D   2     133.580  87.240  93.810  1.00  0.00           C
ATOM   1930  HA  ALA D   2     133.210  87.050  94.810  1.00  0.00           H
ATOM   1931  CB  ALA D   2     133.610  88.760  93.530  1.00  0.00           C
ATOM   1932  HB1 ALA D   2     134.200  89.280  94.310  1.00  0.00           H
ATOM   1933  HB2 ALA D   2     134.040  88.980  92.540  1.00  0.00           H
ATOM   1934  HB3 ALA D   2     132.580  89.190  93.590  1.00  0.00           H
ATOM   1935  C   ALA D   2     132.600  86.590  92.840  1.00  0.00           C
ATOM   1936  O   ALA D   2     132.280  87.130  91.790  1.00  0.00           O
ATOM   1937  N   GLU D   3     132.120  85.390  93.200  1.00  0.00           N
ATOM   1938  HN  GLU D   3     132.340  84.990  94.100  1.00  0.00           H
ATOM   1939  CA  GLU D   3     131.190  84.610  92.410  1.00  0.00           C
ATOM   1940  HA  GLU D   3     131.340  84.820  91.360  1.00  0.00           H
ATOM   1941  CB  GLU D   3     131.410  83.090  92.680  1.00  0.00           C
ATOM   1942  HB1 GLU D   3     131.240  82.960  93.780  1.00  0.00           H
ATOM   1943  HB2 GLU D   3     132.480  82.840  92.500  1.00  0.00           H
ATOM   1944  CG  GLU D   3     130.520  82.100  91.890  1.00  0.00           C
ATOM   1945  HG1 GLU D   3     131.000  81.840  90.920  1.00  0.00           H
ATOM   1946  HG2 GLU D   3     129.520  82.540  91.670  1.00  0.00           H
ATOM   1947  CD  GLU D   3     130.250  80.820  92.680  1.00  0.00           C
ATOM   1948  OE1 GLU D   3     129.570  80.920  93.730  1.00  0.00           O
ATOM   1949  OE2 GLU D   3     130.710  79.720  92.260  1.00  0.00           O
ATOM   1950  C   GLU D   3     129.770  84.980  92.800  1.00  0.00           C
ATOM   1951  O   GLU D   3     129.420  84.930  93.970  1.00  0.00           O
ATOM   1952  N   PHE D   4     128.900  85.340  91.840  1.00  0.00           N
ATOM   1953  HN  PHE D   4     129.210  85.500  90.900  1.00  0.00           H
ATOM   1954  CA  PHE D   4     127.490  85.560  92.110  1.00  0.00           C
ATOM   1955  HA  PHE D   4     127.220  85.100  93.050  1.00  0.00           H
ATOM   1956  CB  PHE D   4     127.090  87.060  92.180  1.00  0.00           C
ATOM   1957  HB1 PHE D   4     125.990  87.200  92.200  1.00  0.00           H
ATOM   1958  HB2 PHE D   4     127.490  87.610  91.300  1.00  0.00           H
ATOM   1959  CG  PHE D   4     127.630  87.680  93.440  1.00  0.00           C
ATOM   1960  CD1 PHE D   4     128.800  88.450  93.410  1.00  0.00           C
ATOM   1961  HD1 PHE D   4     129.300  88.590  92.470  1.00  0.00           H
ATOM   1962  CE1 PHE D   4     129.320  89.020  94.580  1.00  0.00           C
ATOM   1963  HE1 PHE D   4     130.240  89.590  94.530  1.00  0.00           H
ATOM   1964  CZ  PHE D   4     128.670  88.810  95.800  1.00  0.00           C
ATOM   1965  HZ  PHE D   4     129.080  89.230  96.710  1.00  0.00           H
ATOM   1966  CD2 PHE D   4     126.970  87.510  94.670  1.00  0.00           C
ATOM   1967  HD2 PHE D   4     126.070  86.910  94.710  1.00  0.00           H
ATOM   1968  CE2 PHE D   4     127.480  88.060  95.840  1.00  0.00           C
ATOM   1969  HE2 PHE D   4     126.980  87.900  96.780  1.00  0.00           H
ATOM   1970  C   PHE D   4     126.650  84.830  91.080  1.00  0.00           C
ATOM   1971  O   PHE D   4     125.770  85.380  90.440  1.00  0.00           O
ATOM   1972  N   ARG D   5     126.920  83.520  90.940  1.00  0.00           N
ATOM   1973  HN  ARG D   5     127.640  83.110  91.480  1.00  0.00           H
ATOM   1974  CA  ARG D   5     126.160  82.610  90.110  1.00  0.00           C
ATOM   1975  HA  ARG D   5     126.070  83.040  89.120  1.00  0.00           H
ATOM   1976  CB  ARG D   5     126.930  81.270  89.970  1.00  0.00           C
ATOM   1977  HB1 ARG D   5     127.330  81.020  90.990  1.00  0.00           H
ATOM   1978  HB2 ARG D   5     127.810  81.440  89.310  1.00  0.00           H
ATOM   1979  CG  ARG D   5     126.150  80.030  89.480  1.00  0.00           C
ATOM   1980  HG1 ARG D   5     125.770  80.200  88.450  1.00  0.00           H
ATOM   1981  HG2 ARG D   5     125.270  79.850  90.140  1.00  0.00           H
ATOM   1982  CD  ARG D   5     127.020  78.770  89.530  1.00  0.00           C
ATOM   1983  HD1 ARG D   5     127.430  78.670  90.560  1.00  0.00           H
ATOM   1984  HD2 ARG D   5     127.860  78.840  88.800  1.00  0.00           H
ATOM   1985  NE  ARG D   5     126.170  77.590  89.220  1.00  0.00           N
ATOM   1986  HE  ARG D   5     125.230  77.700  88.850  1.00  0.00           H
ATOM   1987  CZ  ARG D   5     126.490  76.340  89.490  1.00  0.00           C
ATOM   1988  NH1 ARG D   5     127.670  75.980  89.950  1.00  0.00           N
ATOM   1989 HH11 ARG D   5     128.360  76.680  90.160  1.00  0.00           H
ATOM   1990 HH12 ARG D   5     127.820  75.010  90.170  1.00  0.00           H
ATOM   1991  NH2 ARG D   5     125.570  75.410  89.340  1.00  0.00           N
ATOM   1992 HH21 ARG D   5     124.640  75.770  89.240  1.00  0.00           H
ATOM   1993 HH22 ARG D   5     125.700  74.570  89.840  1.00  0.00           H
ATOM   1994  C   ARG D   5     124.730  82.370  90.590  1.00  0.00           C
ATOM   1995  O   ARG D   5     124.500  81.840  91.680  1.00  0.00           O
ATOM   1996  N   HIS D   6     123.720  82.750  89.790  1.00  0.00           N
ATOM   1997  HN  HIS D   6     123.910  83.280  88.950  1.00  0.00           H
ATOM   1998  CA  HIS D   6     122.330  82.500  90.110  1.00  0.00           C
ATOM   1999  HA  HIS D   6     122.240  81.900  91.000  1.00  0.00           H
ATOM   2000  CB  HIS D   6     121.570  83.830  90.310  1.00  0.00           C
ATOM   2001  HB1 HIS D   6     120.480  83.630  90.420  1.00  0.00           H
ATOM   2002  HB2 HIS D   6     121.710  84.460  89.410  1.00  0.00           H
ATOM   2003  ND1 HIS D   6     123.230  85.250  91.620  1.00  0.00           N
ATOM   2004  HD1 HIS D   6     124.000  85.170  90.980  1.00  0.00           H
ATOM   2005  CG  HIS D   6     122.000  84.650  91.500  1.00  0.00           C
ATOM   2006  CE1 HIS D   6     123.200  86.020  92.740  1.00  0.00           C
ATOM   2007  HE1 HIS D   6     124.060  86.600  93.060  1.00  0.00           H
ATOM   2008  NE2 HIS D   6     122.020  85.970  93.340  1.00  0.00           N
ATOM   2009  CD2 HIS D   6     121.270  85.100  92.560  1.00  0.00           C
ATOM   2010  HD2 HIS D   6     120.230  84.910  92.800  1.00  0.00           H
ATOM   2011  C   HIS D   6     121.680  81.740  88.970  1.00  0.00           C
ATOM   2012  O   HIS D   6     121.330  82.320  87.940  1.00  0.00           O
ATOM   2013  N   ASP D   7     121.450  80.430  89.160  1.00  0.00           N
ATOM   2014  HN  ASP D   7     121.720  79.980  90.010  1.00  0.00           H
ATOM   2015  CA  ASP D   7     120.860  79.580  88.140  1.00  0.00           C
ATOM   2016  HA  ASP D   7     120.940  80.040  87.170  1.00  0.00           H
ATOM   2017  CB  ASP D   7     121.570  78.200  88.120  1.00  0.00           C
ATOM   2018  HB1 ASP D   7     121.070  77.510  87.410  1.00  0.00           H
ATOM   2019  HB2 ASP D   7     121.550  77.740  89.130  1.00  0.00           H
ATOM   2020  CG  ASP D   7     123.030  78.270  87.690  1.00  0.00           C
ATOM   2021  OD1 ASP D   7     123.750  77.250  87.900  1.00  0.00           O
ATOM   2022  OD2 ASP D   7     123.470  79.260  87.070  1.00  0.00           O
ATOM   2023  C   ASP D   7     119.370  79.400  88.460  1.00  0.00           C
ATOM   2024  O   ASP D   7     119.000  78.620  89.350  1.00  0.00           O
ATOM   2025  N   SER D   8     118.480  80.100  87.730  1.00  0.00           N
ATOM   2026  HN  SER D   8     118.800  80.680  86.980  1.00  0.00           H
ATOM   2027  CA  SER D   8     117.040  80.080  88.030  1.00  0.00           C
ATOM   2028  HA  SER D   8     116.870  79.640  89.010  1.00  0.00           H
ATOM   2029  CB  SER D   8     116.360  81.490  88.040  1.00  0.00           C
ATOM   2030  HB1 SER D   8     115.260  81.380  88.120  1.00  0.00           H
ATOM   2031  HB2 SER D   8     116.590  82.010  87.080  1.00  0.00           H
ATOM   2032  OG  SER D   8     116.780  82.300  89.130  1.00  0.00           O
ATOM   2033  HG1 SER D   8     117.630  82.720  88.850  1.00  0.00           H
ATOM   2034  C   SER D   8     116.250  79.260  87.030  1.00  0.00           C
ATOM   2035  O   SER D   8     116.070  79.670  85.890  1.00  0.00           O
ATOM   2036  N   GLY D   9     115.720  78.090  87.450  1.00  0.00           N
ATOM   2037  HN  GLY D   9     115.910  77.750  88.380  1.00  0.00           H
ATOM   2038  CA  GLY D   9     114.820  77.270  86.640  1.00  0.00           C
ATOM   2039  HA1 GLY D   9     114.900  77.530  85.600  1.00  0.00           H
ATOM   2040  HA2 GLY D   9     115.100  76.240  86.820  1.00  0.00           H
ATOM   2041  C   GLY D   9     113.380  77.400  87.070  1.00  0.00           C
ATOM   2042  O   GLY D   9     113.060  77.410  88.260  1.00  0.00           O
ATOM   2043  N   TYR D  10     112.460  77.490  86.090  1.00  0.00           N
ATOM   2044  HN  TYR D  10     112.760  77.560  85.140  1.00  0.00           H
ATOM   2045  CA  TYR D  10     111.030  77.490  86.330  1.00  0.00           C
ATOM   2046  HA  TYR D  10     110.830  77.030  87.290  1.00  0.00           H
ATOM   2047  CB  TYR D  10     110.410  78.910  86.290  1.00  0.00           C
ATOM   2048  HB1 TYR D  10     109.300  78.870  86.250  1.00  0.00           H
ATOM   2049  HB2 TYR D  10     110.780  79.450  85.390  1.00  0.00           H
ATOM   2050  CG  TYR D  10     110.790  79.680  87.520  1.00  0.00           C
ATOM   2051  CD1 TYR D  10     109.980  79.630  88.660  1.00  0.00           C
ATOM   2052  HD1 TYR D  10     109.100  79.010  88.660  1.00  0.00           H
ATOM   2053  CE1 TYR D  10     110.310  80.380  89.800  1.00  0.00           C
ATOM   2054  HE1 TYR D  10     109.680  80.320  90.670  1.00  0.00           H
ATOM   2055  CZ  TYR D  10     111.450  81.190  89.800  1.00  0.00           C
ATOM   2056  OH  TYR D  10     111.830  81.920  90.940  1.00  0.00           O
ATOM   2057  HH  TYR D  10     112.690  82.320  90.720  1.00  0.00           H
ATOM   2058  CD2 TYR D  10     111.930  80.500  87.520  1.00  0.00           C
ATOM   2059  HD2 TYR D  10     112.550  80.560  86.640  1.00  0.00           H
ATOM   2060  CE2 TYR D  10     112.250  81.260  88.650  1.00  0.00           C
ATOM   2061  HE2 TYR D  10     113.120  81.900  88.640  1.00  0.00           H
ATOM   2062  C   TYR D  10     110.300  76.640  85.310  1.00  0.00           C
ATOM   2063  O   TYR D  10     110.380  76.880  84.100  1.00  0.00           O
ATOM   2064  N   GLU D  11     109.540  75.640  85.780  1.00  0.00           N
ATOM   2065  HN  GLU D  11     109.470  75.480  86.770  1.00  0.00           H
ATOM   2066  CA  GLU D  11     108.820  74.700  84.930  1.00  0.00           C
ATOM   2067  HA  GLU D  11     108.870  75.010  83.900  1.00  0.00           H
ATOM   2068  CB  GLU D  11     109.450  73.290  85.060  1.00  0.00           C
ATOM   2069  HB1 GLU D  11     108.730  72.510  85.390  1.00  0.00           H
ATOM   2070  HB2 GLU D  11     110.220  73.350  85.860  1.00  0.00           H
ATOM   2071  CG  GLU D  11     110.170  72.820  83.770  1.00  0.00           C
ATOM   2072  HG1 GLU D  11     110.960  72.080  84.030  1.00  0.00           H
ATOM   2073  HG2 GLU D  11     110.650  73.680  83.250  1.00  0.00           H
ATOM   2074  CD  GLU D  11     109.190  72.160  82.820  1.00  0.00           C
ATOM   2075  OE1 GLU D  11     108.230  72.840  82.390  1.00  0.00           O
ATOM   2076  OE2 GLU D  11     109.360  70.950  82.530  1.00  0.00           O
ATOM   2077  C   GLU D  11     107.350  74.680  85.310  1.00  0.00           C
ATOM   2078  O   GLU D  11     106.990  74.390  86.460  1.00  0.00           O
ATOM   2079  N   VAL D  12     106.450  75.010  84.370  1.00  0.00           N
ATOM   2080  HN  VAL D  12     106.760  75.250  83.450  1.00  0.00           H
ATOM   2081  CA  VAL D  12     105.010  74.940  84.590  1.00  0.00           C
ATOM   2082  HA  VAL D  12     104.830  74.340  85.460  1.00  0.00           H
ATOM   2083  CB  VAL D  12     104.330  76.300  84.840  1.00  0.00           C
ATOM   2084  HB  VAL D  12     103.240  76.240  84.600  1.00  0.00           H
ATOM   2085  CG1 VAL D  12     104.440  76.660  86.340  1.00  0.00           C
ATOM   2086 HG11 VAL D  12     104.000  77.650  86.530  1.00  0.00           H
ATOM   2087 HG12 VAL D  12     103.920  75.900  86.960  1.00  0.00           H
ATOM   2088 HG13 VAL D  12     105.510  76.690  86.640  1.00  0.00           H
ATOM   2089  CG2 VAL D  12     104.950  77.410  83.980  1.00  0.00           C
ATOM   2090 HG21 VAL D  12     104.410  78.360  84.140  1.00  0.00           H
ATOM   2091 HG22 VAL D  12     106.010  77.570  84.260  1.00  0.00           H
ATOM   2092 HG23 VAL D  12     104.900  77.140  82.910  1.00  0.00           H
ATOM   2093  C   VAL D  12     104.330  74.200  83.450  1.00  0.00           C
ATOM   2094  O   VAL D  12     104.220  74.690  82.330  1.00  0.00           O
ATOM   2095  N   HIS D  13     103.790  72.980  83.720  1.00  0.00           N
ATOM   2096  HN  HIS D  13     103.840  72.570  84.630  1.00  0.00           H
ATOM   2097  CA  HIS D  13     103.260  72.180  82.630  1.00  0.00           C
ATOM   2098  HA  HIS D  13     102.820  72.870  81.940  1.00  0.00           H
ATOM   2099  CB  HIS D  13     104.360  71.370  81.890  1.00  0.00           C
ATOM   2100  HB1 HIS D  13     105.190  72.080  81.680  1.00  0.00           H
ATOM   2101  HB2 HIS D  13     103.990  71.000  80.920  1.00  0.00           H
ATOM   2102  ND1 HIS D  13     104.310  68.980  82.610  1.00  0.00           N
ATOM   2103  CG  HIS D  13     104.950  70.210  82.640  1.00  0.00           C
ATOM   2104  CE1 HIS D  13     105.160  68.150  83.190  1.00  0.00           C
ATOM   2105  HE1 HIS D  13     104.990  67.080  83.330  1.00  0.00           H
ATOM   2106  NE2 HIS D  13     106.300  68.770  83.570  1.00  0.00           N
ATOM   2107  HE2 HIS D  13     107.110  68.350  83.970  1.00  0.00           H
ATOM   2108  CD2 HIS D  13     106.170  70.100  83.220  1.00  0.00           C
ATOM   2109  HD2 HIS D  13     106.930  70.850  83.370  1.00  0.00           H
ATOM   2110  C   HIS D  13     102.090  71.280  82.990  1.00  0.00           C
ATOM   2111  O   HIS D  13     101.830  70.990  84.160  1.00  0.00           O
ATOM   2112  N   HIS D  14     101.310  70.870  81.960  1.00  0.00           N
ATOM   2113  HN  HIS D  14     101.620  71.130  81.050  1.00  0.00           H
ATOM   2114  CA  HIS D  14     100.070  70.100  82.070  1.00  0.00           C
ATOM   2115  HA  HIS D  14      99.630  70.120  81.080  1.00  0.00           H
ATOM   2116  CB  HIS D  14     100.290  68.600  82.410  1.00  0.00           C
ATOM   2117  HB1 HIS D  14     100.660  68.510  83.450  1.00  0.00           H
ATOM   2118  HB2 HIS D  14     101.100  68.230  81.750  1.00  0.00           H
ATOM   2119  ND1 HIS D  14      98.150  67.550  83.200  1.00  0.00           N
ATOM   2120  CG  HIS D  14      99.110  67.680  82.210  1.00  0.00           C
ATOM   2121  CE1 HIS D  14      97.440  66.490  82.850  1.00  0.00           C
ATOM   2122  HE1 HIS D  14      96.650  66.040  83.450  1.00  0.00           H
ATOM   2123  NE2 HIS D  14      97.870  65.950  81.690  1.00  0.00           N
ATOM   2124  HE2 HIS D  14      97.540  65.120  81.250  1.00  0.00           H
ATOM   2125  CD2 HIS D  14      98.950  66.710  81.280  1.00  0.00           C
ATOM   2126  HD2 HIS D  14      99.540  66.480  80.410  1.00  0.00           H
ATOM   2127  C   HIS D  14      99.040  70.730  82.990  1.00  0.00           C
ATOM   2128  O   HIS D  14      98.840  70.360  84.140  1.00  0.00           O
ATOM   2129  N   GLN D  15      98.390  71.810  82.520  1.00  0.00           N
ATOM   2130  HN  GLN D  15      98.510  72.100  81.570  1.00  0.00           H
ATOM   2131  CA  GLN D  15      97.570  72.600  83.410  1.00  0.00           C
ATOM   2132  HA  GLN D  15      97.360  72.060  84.320  1.00  0.00           H
ATOM   2133  CB  GLN D  15      98.330  73.900  83.810  1.00  0.00           C
ATOM   2134  HB1 GLN D  15      97.660  74.610  84.330  1.00  0.00           H
ATOM   2135  HB2 GLN D  15      98.690  74.390  82.880  1.00  0.00           H
ATOM   2136  CG  GLN D  15      99.540  73.580  84.730  1.00  0.00           C
ATOM   2137  HG1 GLN D  15     100.210  72.850  84.240  1.00  0.00           H
ATOM   2138  HG2 GLN D  15      99.190  73.120  85.680  1.00  0.00           H
ATOM   2139  CD  GLN D  15     100.400  74.800  85.050  1.00  0.00           C
ATOM   2140  OE1 GLN D  15     100.110  75.910  84.600  1.00  0.00           O
ATOM   2141  NE2 GLN D  15     101.440  74.610  85.890  1.00  0.00           N
ATOM   2142 HE21 GLN D  15     101.600  73.700  86.290  1.00  0.00           H
ATOM   2143 HE22 GLN D  15     102.060  75.370  86.070  1.00  0.00           H
ATOM   2144  C   GLN D  15      96.220  72.890  82.800  1.00  0.00           C
ATOM   2145  O   GLN D  15      96.020  73.860  82.090  1.00  0.00           O
ATOM   2146  N   LYS D  16      95.220  72.040  83.130  1.00  0.00           N
ATOM   2147  HN  LYS D  16      95.430  71.190  83.640  1.00  0.00           H
ATOM   2148  CA  LYS D  16      93.880  72.170  82.600  1.00  0.00           C
ATOM   2149  HA  LYS D  16      93.940  72.730  81.680  1.00  0.00           H
ATOM   2150  CB  LYS D  16      93.280  70.810  82.200  1.00  0.00           C
ATOM   2151  HB1 LYS D  16      92.270  70.960  81.770  1.00  0.00           H
ATOM   2152  HB2 LYS D  16      93.170  70.150  83.090  1.00  0.00           H
ATOM   2153  CG  LYS D  16      94.140  70.080  81.150  1.00  0.00           C
ATOM   2154  HG1 LYS D  16      95.030  69.660  81.660  1.00  0.00           H
ATOM   2155  HG2 LYS D  16      94.500  70.820  80.390  1.00  0.00           H
ATOM   2156  CD  LYS D  16      93.350  68.980  80.430  1.00  0.00           C
ATOM   2157  HD1 LYS D  16      92.780  68.390  81.170  1.00  0.00           H
ATOM   2158  HD2 LYS D  16      92.600  69.460  79.760  1.00  0.00           H
ATOM   2159  CE  LYS D  16      94.220  68.040  79.580  1.00  0.00           C
ATOM   2160  HE1 LYS D  16      94.810  68.610  78.840  1.00  0.00           H
ATOM   2161  HE2 LYS D  16      93.570  67.310  79.040  1.00  0.00           H
ATOM   2162  NZ  LYS D  16      95.130  67.270  80.450  1.00  0.00           N
ATOM   2163  HZ1 LYS D  16      95.460  66.410  79.950  1.00  0.00           H
ATOM   2164  HZ2 LYS D  16      95.950  67.830  80.740  1.00  0.00           H
ATOM   2165  HZ3 LYS D  16      94.570  66.950  81.300  1.00  0.00           H
ATOM   2166  C   LYS D  16      92.910  72.910  83.510  1.00  0.00           C
ATOM   2167  O   LYS D  16      92.950  72.800  84.740  1.00  0.00           O
ATOM   2168  N   LEU D  17      92.010  73.700  82.920  1.00  0.00           N
ATOM   2169  HN  LEU D  17      92.080  73.890  81.940  1.00  0.00           H
ATOM   2170  CA  LEU D  17      90.820  74.210  83.580  1.00  0.00           C
ATOM   2171  HA  LEU D  17      90.750  73.820  84.590  1.00  0.00           H
ATOM   2172  CB  LEU D  17      90.760  75.760  83.580  1.00  0.00           C
ATOM   2173  HB1 LEU D  17      90.140  76.160  82.760  1.00  0.00           H
ATOM   2174  HB2 LEU D  17      91.780  76.140  83.400  1.00  0.00           H
ATOM   2175  CG  LEU D  17      90.290  76.360  84.920  1.00  0.00           C
ATOM   2176  HG  LEU D  17      90.890  75.910  85.740  1.00  0.00           H
ATOM   2177  CD1 LEU D  17      90.550  77.870  84.940  1.00  0.00           C
ATOM   2178 HD11 LEU D  17      90.350  78.290  85.950  1.00  0.00           H
ATOM   2179 HD12 LEU D  17      91.610  78.080  84.680  1.00  0.00           H
ATOM   2180 HD13 LEU D  17      89.900  78.390  84.210  1.00  0.00           H
ATOM   2181  CD2 LEU D  17      88.810  76.070  85.200  1.00  0.00           C
ATOM   2182 HD21 LEU D  17      88.520  76.520  86.170  1.00  0.00           H
ATOM   2183 HD22 LEU D  17      88.160  76.500  84.410  1.00  0.00           H
ATOM   2184 HD23 LEU D  17      88.610  74.980  85.260  1.00  0.00           H
ATOM   2185  C   LEU D  17      89.670  73.660  82.770  1.00  0.00           C
ATOM   2186  O   LEU D  17      89.610  73.870  81.570  1.00  0.00           O
ATOM   2187  N   VAL D  18      88.770  72.910  83.410  1.00  0.00           N
ATOM   2188  HN  VAL D  18      88.870  72.680  84.390  1.00  0.00           H
ATOM   2189  CA  VAL D  18      87.640  72.290  82.770  1.00  0.00           C
ATOM   2190  HA  VAL D  18      87.600  72.540  81.720  1.00  0.00           H
ATOM   2191  CB  VAL D  18      87.690  70.770  82.890  1.00  0.00           C
ATOM   2192  HB  VAL D  18      87.720  70.480  83.960  1.00  0.00           H
ATOM   2193  CG1 VAL D  18      86.460  70.130  82.230  1.00  0.00           C
ATOM   2194 HG11 VAL D  18      86.570  69.020  82.200  1.00  0.00           H
ATOM   2195 HG12 VAL D  18      85.520  70.370  82.770  1.00  0.00           H
ATOM   2196 HG13 VAL D  18      86.360  70.490  81.180  1.00  0.00           H
ATOM   2197  CG2 VAL D  18      88.970  70.240  82.210  1.00  0.00           C
ATOM   2198 HG21 VAL D  18      88.990  69.130  82.240  1.00  0.00           H
ATOM   2199 HG22 VAL D  18      89.000  70.560  81.140  1.00  0.00           H
ATOM   2200 HG23 VAL D  18      89.880  70.620  82.720  1.00  0.00           H
ATOM   2201  C   VAL D  18      86.390  72.830  83.440  1.00  0.00           C
ATOM   2202  O   VAL D  18      86.280  72.850  84.660  1.00  0.00           O
ATOM   2203  N   PHE D  19      85.410  73.310  82.660  1.00  0.00           N
ATOM   2204  HN  PHE D  19      85.540  73.370  81.660  1.00  0.00           H
ATOM   2205  CA  PHE D  19      84.150  73.760  83.220  1.00  0.00           C
ATOM   2206  HA  PHE D  19      84.290  74.010  84.270  1.00  0.00           H
ATOM   2207  CB  PHE D  19      83.590  75.040  82.550  1.00  0.00           C
ATOM   2208  HB1 PHE D  19      82.560  75.250  82.920  1.00  0.00           H
ATOM   2209  HB2 PHE D  19      83.540  74.920  81.450  1.00  0.00           H
ATOM   2210  CG  PHE D  19      84.450  76.240  82.870  1.00  0.00           C
ATOM   2211  CD1 PHE D  19      85.650  76.500  82.190  1.00  0.00           C
ATOM   2212  HD1 PHE D  19      86.000  75.810  81.430  1.00  0.00           H
ATOM   2213  CE1 PHE D  19      86.410  77.640  82.460  1.00  0.00           C
ATOM   2214  HE1 PHE D  19      87.320  77.830  81.910  1.00  0.00           H
ATOM   2215  CZ  PHE D  19      85.980  78.550  83.430  1.00  0.00           C
ATOM   2216  HZ  PHE D  19      86.560  79.440  83.640  1.00  0.00           H
ATOM   2217  CD2 PHE D  19      84.030  77.160  83.840  1.00  0.00           C
ATOM   2218  HD2 PHE D  19      83.110  76.990  84.380  1.00  0.00           H
ATOM   2219  CE2 PHE D  19      84.790  78.310  84.130  1.00  0.00           C
ATOM   2220  HE2 PHE D  19      84.440  79.010  84.880  1.00  0.00           H
ATOM   2221  C   PHE D  19      83.130  72.630  83.240  1.00  0.00           C
ATOM   2222  O   PHE D  19      82.710  72.210  84.310  1.00  0.00           O
ATOM   2223  N   PHE D  20      82.750  72.080  82.070  1.00  0.00           N
ATOM   2224  HN  PHE D  20      83.100  72.430  81.190  1.00  0.00           H
ATOM   2225  CA  PHE D  20      81.780  71.000  81.970  1.00  0.00           C
ATOM   2226  HA  PHE D  20      81.570  70.590  82.950  1.00  0.00           H
ATOM   2227  CB  PHE D  20      80.450  71.460  81.300  1.00  0.00           C
ATOM   2228  HB1 PHE D  20      79.780  70.600  81.090  1.00  0.00           H
ATOM   2229  HB2 PHE D  20      80.650  71.990  80.350  1.00  0.00           H
ATOM   2230  CG  PHE D  20      79.750  72.400  82.250  1.00  0.00           C
ATOM   2231  CD1 PHE D  20      80.120  73.750  82.330  1.00  0.00           C
ATOM   2232  HD1 PHE D  20      80.860  74.130  81.640  1.00  0.00           H
ATOM   2233  CE1 PHE D  20      79.610  74.570  83.340  1.00  0.00           C
ATOM   2234  HE1 PHE D  20      79.950  75.590  83.430  1.00  0.00           H
ATOM   2235  CZ  PHE D  20      78.650  74.060  84.230  1.00  0.00           C
ATOM   2236  HZ  PHE D  20      78.260  74.680  85.020  1.00  0.00           H
ATOM   2237  CD2 PHE D  20      78.750  71.910  83.110  1.00  0.00           C
ATOM   2238  HD2 PHE D  20      78.450  70.880  83.050  1.00  0.00           H
ATOM   2239  CE2 PHE D  20      78.200  72.740  84.090  1.00  0.00           C
ATOM   2240  HE2 PHE D  20      77.470  72.350  84.780  1.00  0.00           H
ATOM   2241  C   PHE D  20      82.380  69.860  81.160  1.00  0.00           C
ATOM   2242  O   PHE D  20      82.630  69.990  79.970  1.00  0.00           O
ATOM   2243  N   ALA D  21      82.640  68.700  81.800  1.00  0.00           N
ATOM   2244  HN  ALA D  21      82.440  68.600  82.780  1.00  0.00           H
ATOM   2245  CA  ALA D  21      83.420  67.640  81.200  1.00  0.00           C
ATOM   2246  HA  ALA D  21      84.070  68.040  80.440  1.00  0.00           H
ATOM   2247  CB  ALA D  21      84.280  67.000  82.310  1.00  0.00           C
ATOM   2248  HB1 ALA D  21      84.820  67.790  82.870  1.00  0.00           H
ATOM   2249  HB2 ALA D  21      83.650  66.440  83.030  1.00  0.00           H
ATOM   2250  HB3 ALA D  21      85.030  66.300  81.880  1.00  0.00           H
ATOM   2251  C   ALA D  21      82.570  66.540  80.550  1.00  0.00           C
ATOM   2252  O   ALA D  21      83.100  65.560  80.030  1.00  0.00           O
ATOM   2253  N   GLU D  22      81.240  66.710  80.570  1.00  0.00           N
ATOM   2254  HN  GLU D  22      80.850  67.560  80.900  1.00  0.00           H
ATOM   2255  CA  GLU D  22      80.260  65.700  80.220  1.00  0.00           C
ATOM   2256  HA  GLU D  22      80.700  64.960  79.560  1.00  0.00           H
ATOM   2257  CB  GLU D  22      79.700  65.000  81.490  1.00  0.00           C
ATOM   2258  HB1 GLU D  22      78.780  64.410  81.270  1.00  0.00           H
ATOM   2259  HB2 GLU D  22      79.410  65.810  82.180  1.00  0.00           H
ATOM   2260  CG  GLU D  22      80.700  64.070  82.240  1.00  0.00           C
ATOM   2261  HG1 GLU D  22      80.350  63.940  83.280  1.00  0.00           H
ATOM   2262  HG2 GLU D  22      81.720  64.510  82.280  1.00  0.00           H
ATOM   2263  CD  GLU D  22      80.790  62.680  81.630  1.00  0.00           C
ATOM   2264  OE1 GLU D  22      80.470  61.690  82.340  1.00  0.00           O
ATOM   2265  OE2 GLU D  22      81.190  62.570  80.450  1.00  0.00           O
ATOM   2266  C   GLU D  22      79.110  66.350  79.470  1.00  0.00           C
ATOM   2267  O   GLU D  22      79.030  67.570  79.350  1.00  0.00           O
ATOM   2268  N   ASP D  23      78.210  65.520  78.900  1.00  0.00           N
ATOM   2269  HN  ASP D  23      78.360  64.530  78.960  1.00  0.00           H
ATOM   2270  CA  ASP D  23      76.950  65.910  78.310  1.00  0.00           C
ATOM   2271  HA  ASP D  23      77.220  66.590  77.510  1.00  0.00           H
ATOM   2272  CB  ASP D  23      76.270  64.660  77.680  1.00  0.00           C
ATOM   2273  HB1 ASP D  23      75.610  64.160  78.420  1.00  0.00           H
ATOM   2274  HB2 ASP D  23      77.070  63.940  77.410  1.00  0.00           H
ATOM   2275  CG  ASP D  23      75.490  64.950  76.410  1.00  0.00           C
ATOM   2276  OD1 ASP D  23      75.370  63.990  75.600  1.00  0.00           O
ATOM   2277  OD2 ASP D  23      74.930  66.060  76.220  1.00  0.00           O
ATOM   2278  C   ASP D  23      75.990  66.700  79.220  1.00  0.00           C
ATOM   2279  O   ASP D  23      76.110  66.750  80.450  1.00  0.00           O
ATOM   2280  N   VAL D  24      75.020  67.390  78.590  1.00  0.00           N
ATOM   2281  HN  VAL D  24      74.950  67.240  77.590  1.00  0.00           H
ATOM   2282  CA  VAL D  24      74.000  68.170  79.260  1.00  0.00           C
ATOM   2283  HA  VAL D  24      73.860  67.770  80.250  1.00  0.00           H
ATOM   2284  CB  VAL D  24      74.350  69.670  79.360  1.00  0.00           C
ATOM   2285  HB  VAL D  24      74.210  70.180  78.390  1.00  0.00           H
ATOM   2286  CG1 VAL D  24      73.440  70.310  80.420  1.00  0.00           C
ATOM   2287 HG11 VAL D  24      73.830  71.310  80.700  1.00  0.00           H
ATOM   2288 HG12 VAL D  24      72.400  70.420  80.050  1.00  0.00           H
ATOM   2289 HG13 VAL D  24      73.410  69.690  81.340  1.00  0.00           H
ATOM   2290  CG2 VAL D  24      75.820  69.880  79.780  1.00  0.00           C
ATOM   2291 HG21 VAL D  24      76.030  70.960  79.940  1.00  0.00           H
ATOM   2292 HG22 VAL D  24      76.040  69.340  80.720  1.00  0.00           H
ATOM   2293 HG23 VAL D  24      76.520  69.520  79.000  1.00  0.00           H
ATOM   2294  C   VAL D  24      72.690  67.950  78.500  1.00  0.00           C
ATOM   2295  O   VAL D  24      71.810  68.810  78.390  1.00  0.00           O
ATOM   2296  N   GLY D  25      72.530  66.760  77.890  1.00  0.00           N
ATOM   2297  HN  GLY D  25      73.270  66.090  77.960  1.00  0.00           H
ATOM   2298  CA  GLY D  25      71.380  66.370  77.080  1.00  0.00           C
ATOM   2299  HA1 GLY D  25      71.420  66.980  76.200  1.00  0.00           H
ATOM   2300  HA2 GLY D  25      71.490  65.310  76.860  1.00  0.00           H
ATOM   2301  C   GLY D  25      70.010  66.550  77.690  1.00  0.00           C
ATOM   2302  O   GLY D  25      69.770  66.220  78.850  1.00  0.00           O
ATOM   2303  N   SER D  26      69.040  67.070  76.920  1.00  0.00           N
ATOM   2304  HN  SER D  26      69.200  67.210  75.940  1.00  0.00           H
ATOM   2305  CA  SER D  26      67.680  67.250  77.440  1.00  0.00           C
ATOM   2306  HA  SER D  26      67.420  66.400  78.060  1.00  0.00           H
ATOM   2307  CB  SER D  26      66.600  67.420  76.340  1.00  0.00           C
ATOM   2308  HB1 SER D  26      66.810  68.350  75.760  1.00  0.00           H
ATOM   2309  HB2 SER D  26      65.590  67.510  76.800  1.00  0.00           H
ATOM   2310  OG  SER D  26      66.570  66.330  75.410  1.00  0.00           O
ATOM   2311  HG1 SER D  26      66.690  65.510  75.920  1.00  0.00           H
ATOM   2312  C   SER D  26      67.540  68.500  78.270  1.00  0.00           C
ATOM   2313  O   SER D  26      66.610  68.620  79.070  1.00  0.00           O
ATOM   2314  N   ASN D  27      68.440  69.490  78.090  1.00  0.00           N
ATOM   2315  HN  ASN D  27      69.240  69.310  77.530  1.00  0.00           H
ATOM   2316  CA  ASN D  27      68.320  70.810  78.660  1.00  0.00           C
ATOM   2317  HA  ASN D  27      68.240  70.690  79.740  1.00  0.00           H
ATOM   2318  CB  ASN D  27      69.610  71.630  78.330  1.00  0.00           C
ATOM   2319  HB1 ASN D  27      69.720  71.730  77.230  1.00  0.00           H
ATOM   2320  HB2 ASN D  27      70.490  71.080  78.720  1.00  0.00           H
ATOM   2321  CG  ASN D  27      69.580  73.000  78.990  1.00  0.00           C
ATOM   2322  OD1 ASN D  27      69.050  73.140  80.090  1.00  0.00           O
ATOM   2323  ND2 ASN D  27      70.060  74.050  78.290  1.00  0.00           N
ATOM   2324 HD21 ASN D  27      70.300  73.940  77.320  1.00  0.00           H
ATOM   2325 HD22 ASN D  27      70.010  74.950  78.720  1.00  0.00           H
ATOM   2326  C   ASN D  27      67.070  71.580  78.200  1.00  0.00           C
ATOM   2327  O   ASN D  27      66.890  71.820  77.000  1.00  0.00           O
ATOM   2328  N   LYS D  28      66.220  72.010  79.150  1.00  0.00           N
ATOM   2329  HN  LYS D  28      66.320  71.720  80.110  1.00  0.00           H
ATOM   2330  CA  LYS D  28      65.130  72.940  78.890  1.00  0.00           C
ATOM   2331  HA  LYS D  28      65.090  73.210  77.840  1.00  0.00           H
ATOM   2332  CB  LYS D  28      63.780  72.320  79.350  1.00  0.00           C
ATOM   2333  HB1 LYS D  28      63.680  72.390  80.460  1.00  0.00           H
ATOM   2334  HB2 LYS D  28      63.790  71.240  79.100  1.00  0.00           H
ATOM   2335  CG  LYS D  28      62.560  72.940  78.660  1.00  0.00           C
ATOM   2336  HG1 LYS D  28      62.500  72.540  77.620  1.00  0.00           H
ATOM   2337  HG2 LYS D  28      62.690  74.050  78.580  1.00  0.00           H
ATOM   2338  CD  LYS D  28      61.240  72.680  79.400  1.00  0.00           C
ATOM   2339  HD1 LYS D  28      61.110  71.590  79.550  1.00  0.00           H
ATOM   2340  HD2 LYS D  28      61.310  73.160  80.400  1.00  0.00           H
ATOM   2341  CE  LYS D  28      60.020  73.220  78.640  1.00  0.00           C
ATOM   2342  HE1 LYS D  28      59.850  72.640  77.710  1.00  0.00           H
ATOM   2343  HE2 LYS D  28      60.190  74.290  78.370  1.00  0.00           H
ATOM   2344  NZ  LYS D  28      58.810  73.160  79.460  1.00  0.00           N
ATOM   2345  HZ1 LYS D  28      57.970  73.480  78.920  1.00  0.00           H
ATOM   2346  HZ2 LYS D  28      58.620  72.190  79.820  1.00  0.00           H
ATOM   2347  HZ3 LYS D  28      58.920  73.800  80.290  1.00  0.00           H
ATOM   2348  C   LYS D  28      65.380  74.220  79.700  1.00  0.00           C
ATOM   2349  O   LYS D  28      64.550  75.130  79.770  1.00  0.00           O
ATOM   2350  N   GLY D  29      66.560  74.330  80.340  1.00  0.00           N
ATOM   2351  HN  GLY D  29      67.260  73.620  80.230  1.00  0.00           H
ATOM   2352  CA  GLY D  29      66.950  75.430  81.210  1.00  0.00           C
ATOM   2353  HA1 GLY D  29      66.150  76.140  81.310  1.00  0.00           H
ATOM   2354  HA2 GLY D  29      67.240  74.980  82.140  1.00  0.00           H
ATOM   2355  C   GLY D  29      68.140  76.170  80.660  1.00  0.00           C
ATOM   2356  O   GLY D  29      68.290  76.380  79.460  1.00  0.00           O
ATOM   2357  N   ALA D  30      69.020  76.630  81.570  1.00  0.00           N
ATOM   2358  HN  ALA D  30      68.870  76.450  82.540  1.00  0.00           H
ATOM   2359  CA  ALA D  30      70.130  77.480  81.220  1.00  0.00           C
ATOM   2360  HA  ALA D  30      70.210  77.600  80.150  1.00  0.00           H
ATOM   2361  CB  ALA D  30      69.900  78.860  81.850  1.00  0.00           C
ATOM   2362  HB1 ALA D  30      68.960  79.300  81.470  1.00  0.00           H
ATOM   2363  HB2 ALA D  30      69.850  78.800  82.960  1.00  0.00           H
ATOM   2364  HB3 ALA D  30      70.730  79.540  81.580  1.00  0.00           H
ATOM   2365  C   ALA D  30      71.480  76.920  81.690  1.00  0.00           C
ATOM   2366  O   ALA D  30      71.610  76.450  82.820  1.00  0.00           O
ATOM   2367  N   ILE D  31      72.510  76.980  80.820  1.00  0.00           N
ATOM   2368  HN  ILE D  31      72.350  77.300  79.890  1.00  0.00           H
ATOM   2369  CA  ILE D  31      73.890  76.640  81.160  1.00  0.00           C
ATOM   2370  HA  ILE D  31      73.970  76.560  82.230  1.00  0.00           H
ATOM   2371  CB  ILE D  31      74.380  75.310  80.550  1.00  0.00           C
ATOM   2372  HB  ILE D  31      75.450  75.400  80.230  1.00  0.00           H
ATOM   2373  CG2 ILE D  31      74.350  74.230  81.650  1.00  0.00           C
ATOM   2374 HG21 ILE D  31      74.620  73.240  81.260  1.00  0.00           H
ATOM   2375 HG22 ILE D  31      75.080  74.470  82.440  1.00  0.00           H
ATOM   2376 HG23 ILE D  31      73.340  74.200  82.120  1.00  0.00           H
ATOM   2377  CG1 ILE D  31      73.580  74.880  79.310  1.00  0.00           C
ATOM   2378 HG11 ILE D  31      73.560  75.730  78.600  1.00  0.00           H
ATOM   2379 HG12 ILE D  31      72.530  74.650  79.590  1.00  0.00           H
ATOM   2380  CD  ILE D  31      74.170  73.670  78.570  1.00  0.00           C
ATOM   2381  HD1 ILE D  31      73.560  73.410  77.680  1.00  0.00           H
ATOM   2382  HD2 ILE D  31      75.210  73.890  78.230  1.00  0.00           H
ATOM   2383  HD3 ILE D  31      74.220  72.770  79.220  1.00  0.00           H
ATOM   2384  C   ILE D  31      74.820  77.800  80.790  1.00  0.00           C
ATOM   2385  O   ILE D  31      74.860  78.250  79.640  1.00  0.00           O
ATOM   2386  N   ILE D  32      75.590  78.330  81.750  1.00  0.00           N
ATOM   2387  HN  ILE D  32      75.480  78.030  82.700  1.00  0.00           H
ATOM   2388  CA  ILE D  32      76.660  79.300  81.490  1.00  0.00           C
ATOM   2389  HA  ILE D  32      76.740  79.460  80.430  1.00  0.00           H
ATOM   2390  CB  ILE D  32      76.450  80.670  82.150  1.00  0.00           C
ATOM   2391  HB  ILE D  32      76.470  80.550  83.260  1.00  0.00           H
ATOM   2392  CG2 ILE D  32      77.600  81.620  81.730  1.00  0.00           C
ATOM   2393 HG21 ILE D  32      77.450  82.640  82.140  1.00  0.00           H
ATOM   2394 HG22 ILE D  32      78.580  81.270  82.100  1.00  0.00           H
ATOM   2395 HG23 ILE D  32      77.650  81.700  80.620  1.00  0.00           H
ATOM   2396  CG1 ILE D  32      75.070  81.270  81.790  1.00  0.00           C
ATOM   2397 HG11 ILE D  32      74.270  80.550  82.070  1.00  0.00           H
ATOM   2398 HG12 ILE D  32      75.000  81.410  80.690  1.00  0.00           H
ATOM   2399  CD  ILE D  32      74.780  82.600  82.500  1.00  0.00           C
ATOM   2400  HD1 ILE D  32      73.760  82.950  82.250  1.00  0.00           H
ATOM   2401  HD2 ILE D  32      74.840  82.470  83.600  1.00  0.00           H
ATOM   2402  HD3 ILE D  32      75.490  83.390  82.190  1.00  0.00           H
ATOM   2403  C   ILE D  32      77.980  78.710  81.960  1.00  0.00           C
ATOM   2404  O   ILE D  32      78.090  78.170  83.060  1.00  0.00           O
ATOM   2405  N   GLY D  33      79.050  78.760  81.130  1.00  0.00           N
ATOM   2406  HN  GLY D  33      78.930  79.130  80.200  1.00  0.00           H
ATOM   2407  CA  GLY D  33      80.390  78.330  81.540  1.00  0.00           C
ATOM   2408  HA1 GLY D  33      80.320  77.320  81.940  1.00  0.00           H
ATOM   2409  HA2 GLY D  33      81.030  78.390  80.680  1.00  0.00           H
ATOM   2410  C   GLY D  33      81.000  79.200  82.620  1.00  0.00           C
ATOM   2411  O   GLY D  33      81.240  78.760  83.740  1.00  0.00           O
ATOM   2412  N   LEU D  34      81.220  80.480  82.300  1.00  0.00           N
ATOM   2413  HN  LEU D  34      81.050  80.800  81.370  1.00  0.00           H
ATOM   2414  CA  LEU D  34      81.690  81.480  83.250  1.00  0.00           C
ATOM   2415  HA  LEU D  34      81.580  81.120  84.260  1.00  0.00           H
ATOM   2416  CB  LEU D  34      83.190  81.810  83.010  1.00  0.00           C
ATOM   2417  HB1 LEU D  34      83.330  81.940  81.910  1.00  0.00           H
ATOM   2418  HB2 LEU D  34      83.780  80.920  83.300  1.00  0.00           H
ATOM   2419  CG  LEU D  34      83.790  83.050  83.710  1.00  0.00           C
ATOM   2420  HG  LEU D  34      83.280  83.970  83.330  1.00  0.00           H
ATOM   2421  CD1 LEU D  34      83.620  83.040  85.240  1.00  0.00           C
ATOM   2422 HD11 LEU D  34      84.150  83.900  85.700  1.00  0.00           H
ATOM   2423 HD12 LEU D  34      82.560  83.100  85.540  1.00  0.00           H
ATOM   2424 HD13 LEU D  34      84.050  82.100  85.650  1.00  0.00           H
ATOM   2425  CD2 LEU D  34      85.290  83.170  83.390  1.00  0.00           C
ATOM   2426 HD21 LEU D  34      85.710  84.090  83.840  1.00  0.00           H
ATOM   2427 HD22 LEU D  34      85.840  82.300  83.790  1.00  0.00           H
ATOM   2428 HD23 LEU D  34      85.450  83.210  82.290  1.00  0.00           H
ATOM   2429  C   LEU D  34      80.820  82.710  83.130  1.00  0.00           C
ATOM   2430  O   LEU D  34      80.580  83.220  82.030  1.00  0.00           O
ATOM   2431  N   MET D  35      80.280  83.210  84.260  1.00  0.00           N
ATOM   2432  HN  MET D  35      80.460  82.770  85.150  1.00  0.00           H
ATOM   2433  CA  MET D  35      79.430  84.370  84.280  1.00  0.00           C
ATOM   2434  HA  MET D  35      79.310  84.780  83.280  1.00  0.00           H
ATOM   2435  CB  MET D  35      78.030  84.030  84.850  1.00  0.00           C
ATOM   2436  HB1 MET D  35      78.120  83.760  85.930  1.00  0.00           H
ATOM   2437  HB2 MET D  35      77.660  83.120  84.330  1.00  0.00           H
ATOM   2438  CG  MET D  35      77.000  85.150  84.640  1.00  0.00           C
ATOM   2439  HG1 MET D  35      76.830  85.250  83.550  1.00  0.00           H
ATOM   2440  HG2 MET D  35      77.410  86.130  84.980  1.00  0.00           H
ATOM   2441  SD  MET D  35      75.420  84.860  85.470  1.00  0.00           S
ATOM   2442  CE  MET D  35      76.020  85.360  87.100  1.00  0.00           C
ATOM   2443  HE1 MET D  35      75.190  85.380  87.840  1.00  0.00           H
ATOM   2444  HE2 MET D  35      76.790  84.660  87.470  1.00  0.00           H
ATOM   2445  HE3 MET D  35      76.470  86.380  87.070  1.00  0.00           H
ATOM   2446  C   MET D  35      80.030  85.460  85.150  1.00  0.00           C
ATOM   2447  O   MET D  35      80.320  85.260  86.340  1.00  0.00           O
ATOM   2448  N   VAL D  36      80.230  86.660  84.580  1.00  0.00           N
ATOM   2449  HN  VAL D  36      80.080  86.780  83.590  1.00  0.00           H
ATOM   2450  CA  VAL D  36      80.680  87.830  85.290  1.00  0.00           C
ATOM   2451  HA  VAL D  36      80.750  87.620  86.350  1.00  0.00           H
ATOM   2452  CB  VAL D  36      82.060  88.300  84.800  1.00  0.00           C
ATOM   2453  HB  VAL D  36      81.990  88.590  83.730  1.00  0.00           H
ATOM   2454  CG1 VAL D  36      82.540  89.510  85.630  1.00  0.00           C
ATOM   2455 HG11 VAL D  36      83.580  89.780  85.340  1.00  0.00           H
ATOM   2456 HG12 VAL D  36      81.890  90.390  85.450  1.00  0.00           H
ATOM   2457 HG13 VAL D  36      82.530  89.260  86.710  1.00  0.00           H
ATOM   2458  CG2 VAL D  36      83.070  87.140  84.920  1.00  0.00           C
ATOM   2459 HG21 VAL D  36      84.090  87.490  84.670  1.00  0.00           H
ATOM   2460 HG22 VAL D  36      83.080  86.730  85.950  1.00  0.00           H
ATOM   2461 HG23 VAL D  36      82.810  86.310  84.220  1.00  0.00           H
ATOM   2462  C   VAL D  36      79.650  88.930  85.120  1.00  0.00           C
ATOM   2463  O   VAL D  36      79.490  89.520  84.050  1.00  0.00           O
ATOM   2464  N   GLY D  37      78.920  89.280  86.200  1.00  0.00           N
ATOM   2465  HN  GLY D  37      78.990  88.730  87.040  1.00  0.00           H
ATOM   2466  CA  GLY D  37      77.900  90.330  86.190  1.00  0.00           C
ATOM   2467  HA1 GLY D  37      77.570  90.450  87.210  1.00  0.00           H
ATOM   2468  HA2 GLY D  37      78.370  91.220  85.790  1.00  0.00           H
ATOM   2469  C   GLY D  37      76.660  90.080  85.370  1.00  0.00           C
ATOM   2470  O   GLY D  37      76.220  88.950  85.170  1.00  0.00           O
ATOM   2471  N   GLY D  38      76.020  91.180  84.900  1.00  0.00           N
ATOM   2472  HN  GLY D  38      76.390  92.080  85.070  1.00  0.00           H
ATOM   2473  CA  GLY D  38      74.730  91.150  84.190  1.00  0.00           C
ATOM   2474  HA1 GLY D  38      74.500  92.160  83.900  1.00  0.00           H
ATOM   2475  HA2 GLY D  38      74.840  90.500  83.340  1.00  0.00           H
ATOM   2476  C   GLY D  38      73.540  90.650  84.980  1.00  0.00           C
ATOM   2477  O   GLY D  38      73.540  90.670  86.220  1.00  0.00           O
ATOM   2478  N   VAL D  39      72.480  90.260  84.260  1.00  0.00           N
ATOM   2479  HN  VAL D  39      72.510  90.320  83.260  1.00  0.00           H
ATOM   2480  CA  VAL D  39      71.240  89.740  84.810  1.00  0.00           C
ATOM   2481  HA  VAL D  39      71.400  89.440  85.840  1.00  0.00           H
ATOM   2482  CB  VAL D  39      70.090  90.760  84.750  1.00  0.00           C
ATOM   2483  HB  VAL D  39      69.920  91.060  83.690  1.00  0.00           H
ATOM   2484  CG1 VAL D  39      68.780  90.170  85.310  1.00  0.00           C
ATOM   2485 HG11 VAL D  39      67.990  90.960  85.340  1.00  0.00           H
ATOM   2486 HG12 VAL D  39      68.400  89.340  84.680  1.00  0.00           H
ATOM   2487 HG13 VAL D  39      68.930  89.790  86.350  1.00  0.00           H
ATOM   2488  CG2 VAL D  39      70.490  92.020  85.550  1.00  0.00           C
ATOM   2489 HG21 VAL D  39      69.650  92.760  85.540  1.00  0.00           H
ATOM   2490 HG22 VAL D  39      70.720  91.760  86.600  1.00  0.00           H
ATOM   2491 HG23 VAL D  39      71.370  92.510  85.100  1.00  0.00           H
ATOM   2492  C   VAL D  39      70.830  88.480  84.050  1.00  0.00           C
ATOM   2493  O   VAL D  39      70.790  88.480  82.820  1.00  0.00           O
ATOM   2494  N   VAL D  40      70.540  87.380  84.760  1.00  0.00           N
ATOM   2495  HN  VAL D  40      70.630  87.390  85.760  1.00  0.00           H
ATOM   2496  CA  VAL D  40      70.120  86.110  84.190  1.00  0.00           C
ATOM   2497  HA  VAL D  40      70.000  86.200  83.120  1.00  0.00           H
ATOM   2498  CB  VAL D  40      71.130  85.010  84.490  1.00  0.00           C
ATOM   2499  HB  VAL D  40      71.360  85.010  85.580  1.00  0.00           H
ATOM   2500  CG1 VAL D  40      70.610  83.610  84.090  1.00  0.00           C
ATOM   2501 HG11 VAL D  40      71.420  82.860  84.220  1.00  0.00           H
ATOM   2502 HG12 VAL D  40      69.760  83.280  84.720  1.00  0.00           H
ATOM   2503 HG13 VAL D  40      70.300  83.610  83.030  1.00  0.00           H
ATOM   2504  CG2 VAL D  40      72.430  85.310  83.720  1.00  0.00           C
ATOM   2505 HG21 VAL D  40      73.160  84.500  83.890  1.00  0.00           H
ATOM   2506 HG22 VAL D  40      72.240  85.360  82.630  1.00  0.00           H
ATOM   2507 HG23 VAL D  40      72.870  86.270  84.040  1.00  0.00           H
ATOM   2508  C   VAL D  40      68.760  85.720  84.750  1.00  0.00           C
ATOM   2509  O   VAL D  40      68.560  85.650  85.960  1.00  0.00           O
ATOM   2510  N   ILE D  41      67.780  85.440  83.870  1.00  0.00           N
ATOM   2511  HN  ILE D  41      67.940  85.590  82.890  1.00  0.00           H
ATOM   2512  CA  ILE D  41      66.460  84.960  84.220  1.00  0.00           C
ATOM   2513  HA  ILE D  41      66.390  84.830  85.290  1.00  0.00           H
ATOM   2514  CB  ILE D  41      65.350  85.920  83.770  1.00  0.00           C
ATOM   2515  HB  ILE D  41      65.350  85.990  82.660  1.00  0.00           H
ATOM   2516  CG2 ILE D  41      63.970  85.380  84.240  1.00  0.00           C
ATOM   2517 HG21 ILE D  41      63.150  86.050  83.920  1.00  0.00           H
ATOM   2518 HG22 ILE D  41      63.750  84.380  83.800  1.00  0.00           H
ATOM   2519 HG23 ILE D  41      63.940  85.290  85.340  1.00  0.00           H
ATOM   2520  CG1 ILE D  41      65.600  87.360  84.310  1.00  0.00           C
ATOM   2521 HG11 ILE D  41      66.610  87.700  83.980  1.00  0.00           H
ATOM   2522 HG12 ILE D  41      65.600  87.320  85.420  1.00  0.00           H
ATOM   2523  CD  ILE D  41      64.580  88.400  83.820  1.00  0.00           C
ATOM   2524  HD1 ILE D  41      64.860  89.410  84.180  1.00  0.00           H
ATOM   2525  HD2 ILE D  41      64.560  88.420  82.710  1.00  0.00           H
ATOM   2526  HD3 ILE D  41      63.560  88.170  84.190  1.00  0.00           H
ATOM   2527  C   ILE D  41      66.270  83.600  83.580  1.00  0.00           C
ATOM   2528  O   ILE D  41      66.510  83.420  82.380  1.00  0.00           O
ATOM   2529  N   ALA D  42      65.850  82.590  84.350  1.00  0.00           N
ATOM   2530  HN  ALA D  42      65.760  82.720  85.350  1.00  0.00           H
ATOM   2531  CA  ALA D  42      65.440  81.310  83.820  1.00  0.00           C
ATOM   2532  HA  ALA D  42      65.280  81.390  82.760  1.00  0.00           H
ATOM   2533  CB  ALA D  42      66.530  80.250  84.080  1.00  0.00           C
ATOM   2534  HB1 ALA D  42      67.480  80.570  83.590  1.00  0.00           H
ATOM   2535  HB2 ALA D  42      66.720  80.140  85.170  1.00  0.00           H
ATOM   2536  HB3 ALA D  42      66.240  79.260  83.660  1.00  0.00           H
ATOM   2537  C   ALA D  42      64.120  80.880  84.440  1.00  0.00           C
ATOM   2538  O   ALA D  42      64.030  80.570  85.630  1.00  0.00           O
ATOM   2539  N   NME D  43      63.030  80.830  83.640  1.00  0.00           N
ATOM   2540  HN  NME D  43      63.120  81.090  82.670  1.00  0.00           H
ATOM   2541  CH3 NME D  43      61.720  80.480  84.120  1.00  0.00           C
ATOM   2542 HH31 NME D  43      61.340  81.270  84.810  1.00  0.00           H
ATOM   2543 HH32 NME D  43      61.000  80.410  83.270  1.00  0.00           H
ATOM   2544 HH33 NME D  43      61.720  79.520  84.670  1.00  0.00           H
ATOM   2545  CH3 ACE E   0      32.660  75.470  82.640  1.00  0.00           C
ATOM   2546 HH31 ACE E   0      33.260  75.340  83.570  1.00  0.00           H
ATOM   2547 HH32 ACE E   0      31.650  75.850  82.910  1.00  0.00           H
ATOM   2548 HH33 ACE E   0      32.570  74.490  82.140  1.00  0.00           H
ATOM   2549  C   ACE E   0      33.330  76.440  81.740  1.00  0.00           C
ATOM   2550  O   ACE E   0      32.940  76.580  80.580  1.00  0.00           O
ATOM   2551  N   ASP E   1      34.360  77.110  82.250  1.00  0.00           N
ATOM   2552  HN  ASP E   1      34.640  76.980  83.200  1.00  0.00           H
ATOM   2553  CA  ASP E   1      35.190  78.030  81.520  1.00  0.00           C
ATOM   2554  HA  ASP E   1      35.380  77.620  80.530  1.00  0.00           H
ATOM   2555  CB  ASP E   1      34.530  79.430  81.450  1.00  0.00           C
ATOM   2556  HB1 ASP E   1      34.520  79.880  82.460  1.00  0.00           H
ATOM   2557  HB2 ASP E   1      33.480  79.320  81.110  1.00  0.00           H
ATOM   2558  CG  ASP E   1      35.210  80.380  80.490  1.00  0.00           C
ATOM   2559  OD1 ASP E   1      35.950  79.930  79.570  1.00  0.00           O
ATOM   2560  OD2 ASP E   1      34.930  81.600  80.600  1.00  0.00           O
ATOM   2561  C   ASP E   1      36.510  78.040  82.280  1.00  0.00           C
ATOM   2562  O   ASP E   1      36.550  77.680  83.460  1.00  0.00           O
ATOM   2563  N   ALA E   2      37.630  78.400  81.630  1.00  0.00           N
ATOM   2564  HN  ALA E   2      37.580  78.740  80.690  1.00  0.00           H
ATOM   2565  CA  ALA E   2      38.920  78.410  82.290  1.00  0.00           C
ATOM   2566  HA  ALA E   2      38.780  78.640  83.340  1.00  0.00           H
ATOM   2567  CB  ALA E   2      39.620  77.030  82.160  1.00  0.00           C
ATOM   2568  HB1 ALA E   2      38.970  76.250  82.610  1.00  0.00           H
ATOM   2569  HB2 ALA E   2      39.790  76.780  81.090  1.00  0.00           H
ATOM   2570  HB3 ALA E   2      40.590  77.040  82.700  1.00  0.00           H
ATOM   2571  C   ALA E   2      39.820  79.480  81.720  1.00  0.00           C
ATOM   2572  O   ALA E   2      40.050  79.560  80.510  1.00  0.00           O
ATOM   2573  N   GLU E   3      40.400  80.340  82.600  1.00  0.00           N
ATOM   2574  HN  GLU E   3      40.220  80.250  83.570  1.00  0.00           H
ATOM   2575  CA  GLU E   3      41.330  81.370  82.190  1.00  0.00           C
ATOM   2576  HA  GLU E   3      41.050  81.710  81.200  1.00  0.00           H
ATOM   2577  CB  GLU E   3      41.320  82.610  83.130  1.00  0.00           C
ATOM   2578  HB1 GLU E   3      42.260  82.700  83.720  1.00  0.00           H
ATOM   2579  HB2 GLU E   3      40.490  82.460  83.860  1.00  0.00           H
ATOM   2580  CG  GLU E   3      41.040  83.960  82.430  1.00  0.00           C
ATOM   2581  HG1 GLU E   3      40.950  84.760  83.190  1.00  0.00           H
ATOM   2582  HG2 GLU E   3      40.070  83.890  81.890  1.00  0.00           H
ATOM   2583  CD  GLU E   3      42.100  84.390  81.420  1.00  0.00           C
ATOM   2584  OE1 GLU E   3      42.680  85.490  81.580  1.00  0.00           O
ATOM   2585  OE2 GLU E   3      42.290  83.660  80.410  1.00  0.00           O
ATOM   2586  C   GLU E   3      42.730  80.790  82.100  1.00  0.00           C
ATOM   2587  O   GLU E   3      43.200  80.120  83.020  1.00  0.00           O
ATOM   2588  N   PHE E   4      43.400  81.040  80.980  1.00  0.00           N
ATOM   2589  HN  PHE E   4      42.980  81.680  80.330  1.00  0.00           H
ATOM   2590  CA  PHE E   4      44.690  80.460  80.650  1.00  0.00           C
ATOM   2591  HA  PHE E   4      45.240  80.260  81.560  1.00  0.00           H
ATOM   2592  CB  PHE E   4      44.520  79.180  79.770  1.00  0.00           C
ATOM   2593  HB1 PHE E   4      45.440  78.940  79.210  1.00  0.00           H
ATOM   2594  HB2 PHE E   4      43.710  79.360  79.040  1.00  0.00           H
ATOM   2595  CG  PHE E   4      44.200  77.960  80.580  1.00  0.00           C
ATOM   2596  CD1 PHE E   4      43.110  77.130  80.230  1.00  0.00           C
ATOM   2597  HD1 PHE E   4      42.460  77.420  79.430  1.00  0.00           H
ATOM   2598  CE1 PHE E   4      42.880  75.930  80.920  1.00  0.00           C
ATOM   2599  HE1 PHE E   4      42.040  75.310  80.640  1.00  0.00           H
ATOM   2600  CZ  PHE E   4      43.720  75.540  81.970  1.00  0.00           C
ATOM   2601  HZ  PHE E   4      43.550  74.620  82.500  1.00  0.00           H
ATOM   2602  CD2 PHE E   4      45.040  77.550  81.630  1.00  0.00           C
ATOM   2603  HD2 PHE E   4      45.880  78.170  81.910  1.00  0.00           H
ATOM   2604  CE2 PHE E   4      44.800  76.360  82.330  1.00  0.00           C
ATOM   2605  HE2 PHE E   4      45.450  76.070  83.140  1.00  0.00           H
ATOM   2606  C   PHE E   4      45.550  81.460  79.890  1.00  0.00           C
ATOM   2607  O   PHE E   4      46.650  81.140  79.420  1.00  0.00           O
ATOM   2608  N   ARG E   5      45.080  82.700  79.760  1.00  0.00           N
ATOM   2609  HN  ARG E   5      44.180  82.960  80.140  1.00  0.00           H
ATOM   2610  CA  ARG E   5      45.790  83.800  79.170  1.00  0.00           C
ATOM   2611  HA  ARG E   5      46.240  83.470  78.240  1.00  0.00           H
ATOM   2612  CB  ARG E   5      44.720  84.880  78.880  1.00  0.00           C
ATOM   2613  HB1 ARG E   5      44.270  85.090  79.870  1.00  0.00           H
ATOM   2614  HB2 ARG E   5      43.910  84.420  78.280  1.00  0.00           H
ATOM   2615  CG  ARG E   5      45.130  86.210  78.250  1.00  0.00           C
ATOM   2616  HG1 ARG E   5      45.040  86.110  77.150  1.00  0.00           H
ATOM   2617  HG2 ARG E   5      46.190  86.450  78.450  1.00  0.00           H
ATOM   2618  CD  ARG E   5      44.190  87.350  78.720  1.00  0.00           C
ATOM   2619  HD1 ARG E   5      43.270  86.960  79.230  1.00  0.00           H
ATOM   2620  HD2 ARG E   5      43.870  87.960  77.850  1.00  0.00           H
ATOM   2621  NE  ARG E   5      44.940  88.250  79.650  1.00  0.00           N
ATOM   2622  HE  ARG E   5      45.430  88.990  79.180  1.00  0.00           H
ATOM   2623  CZ  ARG E   5      45.560  87.790  80.730  1.00  0.00           C
ATOM   2624  NH1 ARG E   5      45.080  86.880  81.540  1.00  0.00           N
ATOM   2625 HH11 ARG E   5      44.160  86.480  81.370  1.00  0.00           H
ATOM   2626 HH12 ARG E   5      45.760  86.240  81.890  1.00  0.00           H
ATOM   2627  NH2 ARG E   5      46.780  88.220  80.960  1.00  0.00           N
ATOM   2628 HH21 ARG E   5      47.170  88.950  80.390  1.00  0.00           H
ATOM   2629 HH22 ARG E   5      47.310  87.880  81.750  1.00  0.00           H
ATOM   2630  C   ARG E   5      46.910  84.300  80.080  1.00  0.00           C
ATOM   2631  O   ARG E   5      46.690  84.610  81.250  1.00  0.00           O
ATOM   2632  N   HIS E   6      48.150  84.360  79.570  1.00  0.00           N
ATOM   2633  HN  HIS E   6      48.310  84.150  78.600  1.00  0.00           H
ATOM   2634  CA  HIS E   6      49.310  84.750  80.350  1.00  0.00           C
ATOM   2635  HA  HIS E   6      49.010  85.100  81.330  1.00  0.00           H
ATOM   2636  CB  HIS E   6      50.330  83.590  80.520  1.00  0.00           C
ATOM   2637  HB1 HIS E   6      51.210  83.930  81.100  1.00  0.00           H
ATOM   2638  HB2 HIS E   6      50.680  83.260  79.520  1.00  0.00           H
ATOM   2639  ND1 HIS E   6      50.310  81.120  80.980  1.00  0.00           N
ATOM   2640  CG  HIS E   6      49.780  82.390  81.230  1.00  0.00           C
ATOM   2641  CE1 HIS E   6      49.640  80.320  81.780  1.00  0.00           C
ATOM   2642  HE1 HIS E   6      49.780  79.240  81.860  1.00  0.00           H
ATOM   2643  NE2 HIS E   6      48.730  80.990  82.520  1.00  0.00           N
ATOM   2644  HE2 HIS E   6      48.080  80.550  83.160  1.00  0.00           H
ATOM   2645  CD2 HIS E   6      48.810  82.310  82.180  1.00  0.00           C
ATOM   2646  HD2 HIS E   6      48.200  83.100  82.600  1.00  0.00           H
ATOM   2647  C   HIS E   6      50.040  85.890  79.670  1.00  0.00           C
ATOM   2648  O   HIS E   6      50.600  85.720  78.580  1.00  0.00           O
ATOM   2649  N   ASP E   7      50.100  87.060  80.310  1.00  0.00           N
ATOM   2650  HN  ASP E   7      49.630  87.190  81.200  1.00  0.00           H
ATOM   2651  CA  ASP E   7      50.890  88.170  79.810  1.00  0.00           C
ATOM   2652  HA  ASP E   7      51.030  88.080  78.740  1.00  0.00           H
ATOM   2653  CB  ASP E   7      50.210  89.530  80.100  1.00  0.00           C
ATOM   2654  HB1 ASP E   7      50.890  90.370  79.850  1.00  0.00           H
ATOM   2655  HB2 ASP E   7      49.930  89.600  81.170  1.00  0.00           H
ATOM   2656  CG  ASP E   7      48.970  89.680  79.240  1.00  0.00           C
ATOM   2657  OD1 ASP E   7      48.940  89.200  78.080  1.00  0.00           O
ATOM   2658  OD2 ASP E   7      48.030  90.400  79.680  1.00  0.00           O
ATOM   2659  C   ASP E   7      52.280  88.100  80.430  1.00  0.00           C
ATOM   2660  O   ASP E   7      52.480  88.300  81.630  1.00  0.00           O
ATOM   2661  N   SER E   8      53.280  87.770  79.590  1.00  0.00           N
ATOM   2662  HN  SER E   8      53.080  87.640  78.620  1.00  0.00           H
ATOM   2663  CA  SER E   8      54.660  87.610  80.010  1.00  0.00           C
ATOM   2664  HA  SER E   8      54.710  87.470  81.080  1.00  0.00           H
ATOM   2665  CB  SER E   8      55.340  86.380  79.340  1.00  0.00           C
ATOM   2666  HB1 SER E   8      56.450  86.450  79.370  1.00  0.00           H
ATOM   2667  HB2 SER E   8      55.040  86.340  78.280  1.00  0.00           H
ATOM   2668  OG  SER E   8      54.970  85.160  80.000  1.00  0.00           O
ATOM   2669  HG1 SER E   8      55.090  84.440  79.350  1.00  0.00           H
ATOM   2670  C   SER E   8      55.460  88.860  79.720  1.00  0.00           C
ATOM   2671  O   SER E   8      56.120  88.980  78.690  1.00  0.00           O
ATOM   2672  N   GLY E   9      55.420  89.850  80.640  1.00  0.00           N
ATOM   2673  HN  GLY E   9      54.920  89.710  81.510  1.00  0.00           H
ATOM   2674  CA  GLY E   9      56.140  91.120  80.530  1.00  0.00           C
ATOM   2675  HA1 GLY E   9      56.140  91.440  79.500  1.00  0.00           H
ATOM   2676  HA2 GLY E   9      55.650  91.820  81.190  1.00  0.00           H
ATOM   2677  C   GLY E   9      57.560  91.020  81.010  1.00  0.00           C
ATOM   2678  O   GLY E   9      57.820  90.910  82.200  1.00  0.00           O
ATOM   2679  N   TYR E  10      58.520  91.080  80.080  1.00  0.00           N
ATOM   2680  HN  TYR E  10      58.300  91.120  79.120  1.00  0.00           H
ATOM   2681  CA  TYR E  10      59.930  91.130  80.420  1.00  0.00           C
ATOM   2682  HA  TYR E  10      60.060  91.380  81.460  1.00  0.00           H
ATOM   2683  CB  TYR E  10      60.690  89.790  80.110  1.00  0.00           C
ATOM   2684  HB1 TYR E  10      61.770  89.920  80.310  1.00  0.00           H
ATOM   2685  HB2 TYR E  10      60.560  89.520  79.040  1.00  0.00           H
ATOM   2686  CG  TYR E  10      60.170  88.650  80.950  1.00  0.00           C
ATOM   2687  CD1 TYR E  10      60.890  88.160  82.060  1.00  0.00           C
ATOM   2688  HD1 TYR E  10      61.850  88.590  82.300  1.00  0.00           H
ATOM   2689  CE1 TYR E  10      60.340  87.170  82.890  1.00  0.00           C
ATOM   2690  HE1 TYR E  10      60.870  86.840  83.770  1.00  0.00           H
ATOM   2691  CZ  TYR E  10      59.050  86.680  82.640  1.00  0.00           C
ATOM   2692  OH  TYR E  10      58.400  85.800  83.530  1.00  0.00           O
ATOM   2693  HH  TYR E  10      57.450  85.910  83.360  1.00  0.00           H
ATOM   2694  CD2 TYR E  10      58.930  88.050  80.650  1.00  0.00           C
ATOM   2695  HD2 TYR E  10      58.380  88.390  79.780  1.00  0.00           H
ATOM   2696  CE2 TYR E  10      58.360  87.100  81.500  1.00  0.00           C
ATOM   2697  HE2 TYR E  10      57.370  86.720  81.310  1.00  0.00           H
ATOM   2698  C   TYR E  10      60.530  92.280  79.620  1.00  0.00           C
ATOM   2699  O   TYR E  10      60.510  92.240  78.390  1.00  0.00           O
ATOM   2700  N   GLU E  11      61.050  93.330  80.300  1.00  0.00           N
ATOM   2701  HN  GLU E  11      61.000  93.360  81.300  1.00  0.00           H
ATOM   2702  CA  GLU E  11      61.610  94.510  79.650  1.00  0.00           C
ATOM   2703  HA  GLU E  11      61.680  94.270  78.600  1.00  0.00           H
ATOM   2704  CB  GLU E  11      60.730  95.780  79.780  1.00  0.00           C
ATOM   2705  HB1 GLU E  11      61.330  96.710  79.710  1.00  0.00           H
ATOM   2706  HB2 GLU E  11      60.240  95.780  80.770  1.00  0.00           H
ATOM   2707  CG  GLU E  11      59.660  95.880  78.660  1.00  0.00           C
ATOM   2708  HG1 GLU E  11      59.060  96.800  78.790  1.00  0.00           H
ATOM   2709  HG2 GLU E  11      58.980  95.010  78.730  1.00  0.00           H
ATOM   2710  CD  GLU E  11      60.270  95.910  77.260  1.00  0.00           C
ATOM   2711  OE1 GLU E  11      61.500  96.090  77.100  1.00  0.00           O
ATOM   2712  OE2 GLU E  11      59.500  95.700  76.290  1.00  0.00           O
ATOM   2713  C   GLU E  11      63.040  94.830  80.010  1.00  0.00           C
ATOM   2714  O   GLU E  11      63.520  94.610  81.120  1.00  0.00           O
ATOM   2715  N   VAL E  12      63.760  95.350  78.990  1.00  0.00           N
ATOM   2716  HN  VAL E  12      63.270  95.590  78.150  1.00  0.00           H
ATOM   2717  CA  VAL E  12      65.200  95.510  79.000  1.00  0.00           C
ATOM   2718  HA  VAL E  12      65.580  95.400  80.000  1.00  0.00           H
ATOM   2719  CB  VAL E  12      65.830  94.430  78.090  1.00  0.00           C
ATOM   2720  HB  VAL E  12      65.420  94.540  77.050  1.00  0.00           H
ATOM   2721  CG1 VAL E  12      67.360  94.550  78.030  1.00  0.00           C
ATOM   2722 HG11 VAL E  12      67.770  93.700  77.440  1.00  0.00           H
ATOM   2723 HG12 VAL E  12      67.660  95.490  77.520  1.00  0.00           H
ATOM   2724 HG13 VAL E  12      67.790  94.520  79.050  1.00  0.00           H
ATOM   2725  CG2 VAL E  12      65.440  93.020  78.590  1.00  0.00           C
ATOM   2726 HG21 VAL E  12      65.990  92.240  78.020  1.00  0.00           H
ATOM   2727 HG22 VAL E  12      65.690  92.910  79.670  1.00  0.00           H
ATOM   2728 HG23 VAL E  12      64.360  92.830  78.460  1.00  0.00           H
ATOM   2729  C   VAL E  12      65.570  96.910  78.510  1.00  0.00           C
ATOM   2730  O   VAL E  12      65.480  97.210  77.320  1.00  0.00           O
ATOM   2731  N   HIS E  13      66.040  97.820  79.390  1.00  0.00           N
ATOM   2732  HN  HIS E  13      66.060  97.630  80.380  1.00  0.00           H
ATOM   2733  CA  HIS E  13      66.400  99.170  78.970  1.00  0.00           C
ATOM   2734  HA  HIS E  13      66.830  99.110  77.980  1.00  0.00           H
ATOM   2735  CB  HIS E  13      65.150 100.090  78.860  1.00  0.00           C
ATOM   2736  HB1 HIS E  13      64.480  99.670  78.090  1.00  0.00           H
ATOM   2737  HB2 HIS E  13      65.430 101.120  78.540  1.00  0.00           H
ATOM   2738  ND1 HIS E  13      64.470 101.250  80.970  1.00  0.00           N
ATOM   2739  CG  HIS E  13      64.340 100.160  80.120  1.00  0.00           C
ATOM   2740  CE1 HIS E  13      63.560 101.060  81.910  1.00  0.00           C
ATOM   2741  HE1 HIS E  13      63.380 101.710  82.770  1.00  0.00           H
ATOM   2742  NE2 HIS E  13      62.860  99.920  81.710  1.00  0.00           N
ATOM   2743  HE2 HIS E  13      62.130  99.550  82.310  1.00  0.00           H
ATOM   2744  CD2 HIS E  13      63.340  99.340  80.550  1.00  0.00           C
ATOM   2745  HD2 HIS E  13      62.950  98.440  80.120  1.00  0.00           H
ATOM   2746  C   HIS E  13      67.490  99.820  79.820  1.00  0.00           C
ATOM   2747  O   HIS E  13      67.710  99.490  80.980  1.00  0.00           O
ATOM   2748  N   HIS E  14      68.270 100.750  79.220  1.00  0.00           N
ATOM   2749  HN  HIS E  14      68.110 100.970  78.250  1.00  0.00           H
ATOM   2750  CA  HIS E  14      69.420 101.420  79.810  1.00  0.00           C
ATOM   2751  HA  HIS E  14      69.850 102.000  79.020  1.00  0.00           H
ATOM   2752  CB  HIS E  14      69.070 102.420  80.940  1.00  0.00           C
ATOM   2753  HB1 HIS E  14      69.980 102.870  81.380  1.00  0.00           H
ATOM   2754  HB2 HIS E  14      68.510 101.910  81.750  1.00  0.00           H
ATOM   2755  ND1 HIS E  14      68.770 104.580  79.700  1.00  0.00           N
ATOM   2756  CG  HIS E  14      68.220 103.540  80.440  1.00  0.00           C
ATOM   2757  CE1 HIS E  14      67.750 105.350  79.390  1.00  0.00           C
ATOM   2758  HE1 HIS E  14      67.790 106.250  78.770  1.00  0.00           H
ATOM   2759  NE2 HIS E  14      66.590 104.890  79.920  1.00  0.00           N
ATOM   2760  HE2 HIS E  14      65.660 105.210  79.710  1.00  0.00           H
ATOM   2761  CD2 HIS E  14      66.890 103.740  80.610  1.00  0.00           C
ATOM   2762  HD2 HIS E  14      66.170 103.140  81.130  1.00  0.00           H
ATOM   2763  C   HIS E  14      70.530 100.470  80.260  1.00  0.00           C
ATOM   2764  O   HIS E  14      70.900 100.410  81.430  1.00  0.00           O
ATOM   2765  N   GLN E  15      71.110  99.720  79.310  1.00  0.00           N
ATOM   2766  HN  GLN E  15      70.760  99.720  78.380  1.00  0.00           H
ATOM   2767  CA  GLN E  15      72.250  98.870  79.590  1.00  0.00           C
ATOM   2768  HA  GLN E  15      72.690  99.150  80.540  1.00  0.00           H
ATOM   2769  CB  GLN E  15      71.910  97.360  79.580  1.00  0.00           C
ATOM   2770  HB1 GLN E  15      72.840  96.770  79.730  1.00  0.00           H
ATOM   2771  HB2 GLN E  15      71.550  97.090  78.570  1.00  0.00           H
ATOM   2772  CG  GLN E  15      70.920  96.920  80.680  1.00  0.00           C
ATOM   2773  HG1 GLN E  15      70.930  97.650  81.510  1.00  0.00           H
ATOM   2774  HG2 GLN E  15      71.230  95.930  81.070  1.00  0.00           H
ATOM   2775  CD  GLN E  15      69.490  96.760  80.170  1.00  0.00           C
ATOM   2776  OE1 GLN E  15      69.190  96.880  78.980  1.00  0.00           O
ATOM   2777  NE2 GLN E  15      68.600  96.400  81.110  1.00  0.00           N
ATOM   2778 HE21 GLN E  15      68.900  96.360  82.070  1.00  0.00           H
ATOM   2779 HE22 GLN E  15      67.630  96.370  80.890  1.00  0.00           H
ATOM   2780  C   GLN E  15      73.300  99.050  78.530  1.00  0.00           C
ATOM   2781  O   GLN E  15      73.010  98.870  77.360  1.00  0.00           O
ATOM   2782  N   LYS E  16      74.560  99.340  78.910  1.00  0.00           N
ATOM   2783  HN  LYS E  16      74.780  99.530  79.860  1.00  0.00           H
ATOM   2784  CA  LYS E  16      75.680  99.270  77.990  1.00  0.00           C
ATOM   2785  HA  LYS E  16      75.530  98.400  77.380  1.00  0.00           H
ATOM   2786  CB  LYS E  16      75.870 100.500  77.060  1.00  0.00           C
ATOM   2787  HB1 LYS E  16      76.910 100.530  76.660  1.00  0.00           H
ATOM   2788  HB2 LYS E  16      75.750 101.420  77.680  1.00  0.00           H
ATOM   2789  CG  LYS E  16      74.950 100.630  75.820  1.00  0.00           C
ATOM   2790  HG1 LYS E  16      75.120 101.650  75.400  1.00  0.00           H
ATOM   2791  HG2 LYS E  16      73.880 100.640  76.100  1.00  0.00           H
ATOM   2792  CD  LYS E  16      75.230  99.660  74.640  1.00  0.00           C
ATOM   2793  HD1 LYS E  16      74.800 100.120  73.730  1.00  0.00           H
ATOM   2794  HD2 LYS E  16      76.330  99.620  74.480  1.00  0.00           H
ATOM   2795  CE  LYS E  16      74.690  98.220  74.720  1.00  0.00           C
ATOM   2796  HE1 LYS E  16      75.060  97.660  75.600  1.00  0.00           H
ATOM   2797  HE2 LYS E  16      75.000  97.650  73.820  1.00  0.00           H
ATOM   2798  NZ  LYS E  16      73.220  98.240  74.760  1.00  0.00           N
ATOM   2799  HZ1 LYS E  16      72.790  97.290  74.870  1.00  0.00           H
ATOM   2800  HZ2 LYS E  16      72.910  98.780  75.600  1.00  0.00           H
ATOM   2801  HZ3 LYS E  16      72.830  98.700  73.900  1.00  0.00           H
ATOM   2802  C   LYS E  16      76.950  98.960  78.750  1.00  0.00           C
ATOM   2803  O   LYS E  16      77.060  99.140  79.960  1.00  0.00           O
ATOM   2804  N   LEU E  17      77.950  98.430  78.020  1.00  0.00           N
ATOM   2805  HN  LEU E  17      77.800  98.250  77.040  1.00  0.00           H
ATOM   2806  CA  LEU E  17      79.240  98.040  78.520  1.00  0.00           C
ATOM   2807  HA  LEU E  17      79.280  98.160  79.590  1.00  0.00           H
ATOM   2808  CB  LEU E  17      79.510  96.560  78.150  1.00  0.00           C
ATOM   2809  HB1 LEU E  17      79.500  96.420  77.050  1.00  0.00           H
ATOM   2810  HB2 LEU E  17      78.650  95.990  78.550  1.00  0.00           H
ATOM   2811  CG  LEU E  17      80.790  95.940  78.740  1.00  0.00           C
ATOM   2812  HG  LEU E  17      81.060  96.470  79.680  1.00  0.00           H
ATOM   2813  CD1 LEU E  17      80.500  94.480  79.120  1.00  0.00           C
ATOM   2814 HD11 LEU E  17      81.430  93.950  79.430  1.00  0.00           H
ATOM   2815 HD12 LEU E  17      79.780  94.430  79.960  1.00  0.00           H
ATOM   2816 HD13 LEU E  17      80.040  93.940  78.270  1.00  0.00           H
ATOM   2817  CD2 LEU E  17      81.990  96.020  77.770  1.00  0.00           C
ATOM   2818 HD21 LEU E  17      82.860  95.440  78.160  1.00  0.00           H
ATOM   2819 HD22 LEU E  17      81.720  95.610  76.780  1.00  0.00           H
ATOM   2820 HD23 LEU E  17      82.310  97.070  77.610  1.00  0.00           H
ATOM   2821  C   LEU E  17      80.290  98.950  77.900  1.00  0.00           C
ATOM   2822  O   LEU E  17      80.270  99.220  76.700  1.00  0.00           O
ATOM   2823  N   VAL E  18      81.220  99.460  78.720  1.00  0.00           N
ATOM   2824  HN  VAL E  18      81.220  99.210  79.700  1.00  0.00           H
ATOM   2825  CA  VAL E  18      82.230 100.420  78.300  1.00  0.00           C
ATOM   2826  HA  VAL E  18      82.070 100.720  77.280  1.00  0.00           H
ATOM   2827  CB  VAL E  18      82.180 101.680  79.160  1.00  0.00           C
ATOM   2828  HB  VAL E  18      82.340 101.400  80.230  1.00  0.00           H
ATOM   2829  CG1 VAL E  18      83.270 102.690  78.750  1.00  0.00           C
ATOM   2830 HG11 VAL E  18      83.150 103.630  79.320  1.00  0.00           H
ATOM   2831 HG12 VAL E  18      84.290 102.290  78.960  1.00  0.00           H
ATOM   2832 HG13 VAL E  18      83.200 102.920  77.660  1.00  0.00           H
ATOM   2833  CG2 VAL E  18      80.790 102.330  79.030  1.00  0.00           C
ATOM   2834 HG21 VAL E  18      80.750 103.280  79.600  1.00  0.00           H
ATOM   2835 HG22 VAL E  18      80.570 102.540  77.960  1.00  0.00           H
ATOM   2836 HG23 VAL E  18      79.990 101.670  79.430  1.00  0.00           H
ATOM   2837  C   VAL E  18      83.600  99.770  78.400  1.00  0.00           C
ATOM   2838  O   VAL E  18      84.090  99.500  79.500  1.00  0.00           O
ATOM   2839  N   PHE E  19      84.250  99.440  77.260  1.00  0.00           N
ATOM   2840  HN  PHE E  19      83.810  99.570  76.370  1.00  0.00           H
ATOM   2841  CA  PHE E  19      85.600  98.880  77.270  1.00  0.00           C
ATOM   2842  HA  PHE E  19      85.580  98.010  77.910  1.00  0.00           H
ATOM   2843  CB  PHE E  19      86.060  98.430  75.850  1.00  0.00           C
ATOM   2844  HB1 PHE E  19      87.160  98.230  75.830  1.00  0.00           H
ATOM   2845  HB2 PHE E  19      85.840  99.210  75.100  1.00  0.00           H
ATOM   2846  CG  PHE E  19      85.390  97.140  75.450  1.00  0.00           C
ATOM   2847  CD1 PHE E  19      84.300  97.120  74.560  1.00  0.00           C
ATOM   2848  HD1 PHE E  19      83.910  98.060  74.190  1.00  0.00           H
ATOM   2849  CE1 PHE E  19      83.730  95.920  74.140  1.00  0.00           C
ATOM   2850  HE1 PHE E  19      82.890  95.930  73.460  1.00  0.00           H
ATOM   2851  CZ  PHE E  19      84.260  94.700  74.590  1.00  0.00           C
ATOM   2852  HZ  PHE E  19      83.830  93.770  74.250  1.00  0.00           H
ATOM   2853  CD2 PHE E  19      85.920  95.910  75.880  1.00  0.00           C
ATOM   2854  HD2 PHE E  19      86.780  95.890  76.540  1.00  0.00           H
ATOM   2855  CE2 PHE E  19      85.360  94.690  75.460  1.00  0.00           C
ATOM   2856  HE2 PHE E  19      85.780  93.760  75.790  1.00  0.00           H
ATOM   2857  C   PHE E  19      86.680  99.780  77.870  1.00  0.00           C
ATOM   2858  O   PHE E  19      87.470  99.340  78.700  1.00  0.00           O
ATOM   2859  N   PHE E  20      86.680 101.070  77.500  1.00  0.00           N
ATOM   2860  HN  PHE E  20      86.020 101.410  76.850  1.00  0.00           H
ATOM   2861  CA  PHE E  20      87.630 102.050  77.980  1.00  0.00           C
ATOM   2862  HA  PHE E  20      87.970 101.790  78.970  1.00  0.00           H
ATOM   2863  CB  PHE E  20      88.820 102.280  77.010  1.00  0.00           C
ATOM   2864  HB1 PHE E  20      89.490 103.090  77.380  1.00  0.00           H
ATOM   2865  HB2 PHE E  20      88.450 102.580  76.000  1.00  0.00           H
ATOM   2866  CG  PHE E  20      89.650 101.040  76.870  1.00  0.00           C
ATOM   2867  CD1 PHE E  20      89.460 100.160  75.790  1.00  0.00           C
ATOM   2868  HD1 PHE E  20      88.690 100.370  75.060  1.00  0.00           H
ATOM   2869  CE1 PHE E  20      90.270  99.020  75.640  1.00  0.00           C
ATOM   2870  HE1 PHE E  20      90.130  98.370  74.790  1.00  0.00           H
ATOM   2871  CZ  PHE E  20      91.270  98.750  76.570  1.00  0.00           C
ATOM   2872  HZ  PHE E  20      91.910  97.890  76.460  1.00  0.00           H
ATOM   2873  CD2 PHE E  20      90.680 100.770  77.780  1.00  0.00           C
ATOM   2874  HD2 PHE E  20      90.850 101.450  78.610  1.00  0.00           H
ATOM   2875  CE2 PHE E  20      91.480  99.630  77.640  1.00  0.00           C
ATOM   2876  HE2 PHE E  20      92.260  99.430  78.350  1.00  0.00           H
ATOM   2877  C   PHE E  20      86.860 103.350  78.070  1.00  0.00           C
ATOM   2878  O   PHE E  20      85.930 103.570  77.290  1.00  0.00           O
ATOM   2879  N   ALA E  21      87.180 104.220  79.040  1.00  0.00           N
ATOM   2880  HN  ALA E  21      87.940 104.060  79.670  1.00  0.00           H
ATOM   2881  CA  ALA E  21      86.500 105.490  79.170  1.00  0.00           C
ATOM   2882  HA  ALA E  21      85.440 105.300  79.230  1.00  0.00           H
ATOM   2883  CB  ALA E  21      86.940 106.210  80.460  1.00  0.00           C
ATOM   2884  HB1 ALA E  21      86.740 105.550  81.330  1.00  0.00           H
ATOM   2885  HB2 ALA E  21      88.030 106.420  80.440  1.00  0.00           H
ATOM   2886  HB3 ALA E  21      86.390 107.160  80.610  1.00  0.00           H
ATOM   2887  C   ALA E  21      86.710 106.400  77.970  1.00  0.00           C
ATOM   2888  O   ALA E  21      85.750 106.900  77.400  1.00  0.00           O
ATOM   2889  N   GLU E  22      87.980 106.530  77.520  1.00  0.00           N
ATOM   2890  HN  GLU E  22      88.710 106.020  77.970  1.00  0.00           H
ATOM   2891  CA  GLU E  22      88.380 107.390  76.430  1.00  0.00           C
ATOM   2892  HA  GLU E  22      87.660 107.290  75.640  1.00  0.00           H
ATOM   2893  CB  GLU E  22      88.470 108.890  76.840  1.00  0.00           C
ATOM   2894  HB1 GLU E  22      89.210 109.430  76.210  1.00  0.00           H
ATOM   2895  HB2 GLU E  22      88.860 108.930  77.880  1.00  0.00           H
ATOM   2896  CG  GLU E  22      87.140 109.670  76.750  1.00  0.00           C
ATOM   2897  HG1 GLU E  22      87.290 110.670  77.210  1.00  0.00           H
ATOM   2898  HG2 GLU E  22      86.330 109.180  77.310  1.00  0.00           H
ATOM   2899  CD  GLU E  22      86.690 109.880  75.310  1.00  0.00           C
ATOM   2900  OE1 GLU E  22      86.750 111.060  74.860  1.00  0.00           O
ATOM   2901  OE2 GLU E  22      86.280 108.910  74.610  1.00  0.00           O
ATOM   2902  C   GLU E  22      89.680 106.960  75.780  1.00  0.00           C
ATOM   2903  O   GLU E  22      90.480 106.220  76.360  1.00  0.00           O
ATOM   2904  N   ASP E  23      89.900 107.440  74.540  1.00  0.00           N
ATOM   2905  HN  ASP E  23      89.170 107.900  74.060  1.00  0.00           H
ATOM   2906  CA  ASP E  23      91.140 107.360  73.780  1.00  0.00           C
ATOM   2907  HA  ASP E  23      91.310 106.320  73.540  1.00  0.00           H
ATOM   2908  CB  ASP E  23      90.930 108.180  72.480  1.00  0.00           C
ATOM   2909  HB1 ASP E  23      90.620 109.220  72.740  1.00  0.00           H
ATOM   2910  HB2 ASP E  23      90.120 107.720  71.880  1.00  0.00           H
ATOM   2911  CG  ASP E  23      92.160 108.250  71.610  1.00  0.00           C
ATOM   2912  OD1 ASP E  23      92.540 109.380  71.200  1.00  0.00           O
ATOM   2913  OD2 ASP E  23      92.740 107.180  71.280  1.00  0.00           O
ATOM   2914  C   ASP E  23      92.360 107.830  74.590  1.00  0.00           C
ATOM   2915  O   ASP E  23      92.360 108.930  75.150  1.00  0.00           O
ATOM   2916  N   VAL E  24      93.390 106.980  74.710  1.00  0.00           N
ATOM   2917  HN  VAL E  24      93.420 106.150  74.140  1.00  0.00           H
ATOM   2918  CA  VAL E  24      94.420 107.070  75.730  1.00  0.00           C
ATOM   2919  HA  VAL E  24      93.900 107.040  76.680  1.00  0.00           H
ATOM   2920  CB  VAL E  24      95.330 105.830  75.690  1.00  0.00           C
ATOM   2921  HB  VAL E  24      95.780 105.750  74.670  1.00  0.00           H
ATOM   2922  CG1 VAL E  24      96.470 105.910  76.730  1.00  0.00           C
ATOM   2923 HG11 VAL E  24      97.000 104.940  76.800  1.00  0.00           H
ATOM   2924 HG12 VAL E  24      97.210 106.690  76.470  1.00  0.00           H
ATOM   2925 HG13 VAL E  24      96.040 106.150  77.730  1.00  0.00           H
ATOM   2926  CG2 VAL E  24      94.480 104.570  75.950  1.00  0.00           C
ATOM   2927 HG21 VAL E  24      95.120 103.670  75.970  1.00  0.00           H
ATOM   2928 HG22 VAL E  24      93.980 104.650  76.940  1.00  0.00           H
ATOM   2929 HG23 VAL E  24      93.700 104.420  75.180  1.00  0.00           H
ATOM   2930  C   VAL E  24      95.240 108.360  75.750  1.00  0.00           C
ATOM   2931  O   VAL E  24      95.750 108.810  74.730  1.00  0.00           O
ATOM   2932  N   GLY E  25      95.420 108.950  76.950  1.00  0.00           N
ATOM   2933  HN  GLY E  25      94.830 108.650  77.720  1.00  0.00           H
ATOM   2934  CA  GLY E  25      96.250 110.120  77.230  1.00  0.00           C
ATOM   2935  HA1 GLY E  25      95.980 110.900  76.530  1.00  0.00           H
ATOM   2936  HA2 GLY E  25      96.050 110.400  78.260  1.00  0.00           H
ATOM   2937  C   GLY E  25      97.750 109.900  77.120  1.00  0.00           C
ATOM   2938  O   GLY E  25      98.510 110.170  78.050  1.00  0.00           O
ATOM   2939  N   SER E  26      98.200 109.450  75.940  1.00  0.00           N
ATOM   2940  HN  SER E  26      97.480 109.250  75.270  1.00  0.00           H
ATOM   2941  CA  SER E  26      99.570 109.160  75.530  1.00  0.00           C
ATOM   2942  HA  SER E  26      99.600 109.360  74.480  1.00  0.00           H
ATOM   2943  CB  SER E  26     100.720 109.990  76.170  1.00  0.00           C
ATOM   2944  HB1 SER E  26     101.680 109.730  75.670  1.00  0.00           H
ATOM   2945  HB2 SER E  26     100.820 109.750  77.250  1.00  0.00           H
ATOM   2946  OG  SER E  26     100.510 111.400  76.060  1.00  0.00           O
ATOM   2947  HG1 SER E  26      99.750 111.560  76.640  1.00  0.00           H
ATOM   2948  C   SER E  26      99.890 107.690  75.710  1.00  0.00           C
ATOM   2949  O   SER E  26     100.160 107.210  76.810  1.00  0.00           O
ATOM   2950  N   ASN E  27      99.900 106.920  74.600  1.00  0.00           N
ATOM   2951  HN  ASN E  27      99.660 107.300  73.700  1.00  0.00           H
ATOM   2952  CA  ASN E  27     100.210 105.510  74.610  1.00  0.00           C
ATOM   2953  HA  ASN E  27     100.370 105.170  75.630  1.00  0.00           H
ATOM   2954  CB  ASN E  27      99.040 104.690  74.000  1.00  0.00           C
ATOM   2955  HB1 ASN E  27      98.830 105.040  72.970  1.00  0.00           H
ATOM   2956  HB2 ASN E  27      98.120 104.840  74.610  1.00  0.00           H
ATOM   2957  CG  ASN E  27      99.370 103.200  74.010  1.00  0.00           C
ATOM   2958  OD1 ASN E  27      99.900 102.690  75.000  1.00  0.00           O
ATOM   2959  ND2 ASN E  27      99.180 102.510  72.870  1.00  0.00           N
ATOM   2960 HD21 ASN E  27      98.790 102.960  72.070  1.00  0.00           H
ATOM   2961 HD22 ASN E  27      99.590 101.600  72.790  1.00  0.00           H
ATOM   2962  C   ASN E  27     101.500 105.250  73.850  1.00  0.00           C
ATOM   2963  O   ASN E  27     101.690 105.680  72.710  1.00  0.00           O
ATOM   2964  N   LYS E  28     102.440 104.520  74.490  1.00  0.00           N
ATOM   2965  HN  LYS E  28     102.320 104.300  75.460  1.00  0.00           H
ATOM   2966  CA  LYS E  28     103.660 104.050  73.880  1.00  0.00           C
ATOM   2967  HA  LYS E  28     103.610 104.210  72.810  1.00  0.00           H
ATOM   2968  CB  LYS E  28     104.870 104.800  74.490  1.00  0.00           C
ATOM   2969  HB1 LYS E  28     105.810 104.350  74.110  1.00  0.00           H
ATOM   2970  HB2 LYS E  28     104.850 104.660  75.590  1.00  0.00           H
ATOM   2971  CG  LYS E  28     104.880 106.320  74.180  1.00  0.00           C
ATOM   2972  HG1 LYS E  28     105.730 106.800  74.720  1.00  0.00           H
ATOM   2973  HG2 LYS E  28     103.940 106.760  74.600  1.00  0.00           H
ATOM   2974  CD  LYS E  28     104.950 106.650  72.680  1.00  0.00           C
ATOM   2975  HD1 LYS E  28     105.980 106.470  72.310  1.00  0.00           H
ATOM   2976  HD2 LYS E  28     104.280 105.950  72.130  1.00  0.00           H
ATOM   2977  CE  LYS E  28     104.510 108.070  72.300  1.00  0.00           C
ATOM   2978  HE1 LYS E  28     105.170 108.840  72.750  1.00  0.00           H
ATOM   2979  HE2 LYS E  28     103.460 108.240  72.610  1.00  0.00           H
ATOM   2980  NZ  LYS E  28     104.580 108.210  70.830  1.00  0.00           N
ATOM   2981  HZ1 LYS E  28     104.090 109.080  70.500  1.00  0.00           H
ATOM   2982  HZ2 LYS E  28     105.570 108.200  70.490  1.00  0.00           H
ATOM   2983  HZ3 LYS E  28     104.060 107.400  70.390  1.00  0.00           H
ATOM   2984  C   LYS E  28     103.780 102.530  74.000  1.00  0.00           C
ATOM   2985  O   LYS E  28     104.870 101.970  73.830  1.00  0.00           O
ATOM   2986  N   GLY E  29     102.670 101.840  74.290  1.00  0.00           N
ATOM   2987  HN  GLY E  29     101.800 102.320  74.440  1.00  0.00           H
ATOM   2988  CA  GLY E  29     102.590 100.380  74.380  1.00  0.00           C
ATOM   2989  HA1 GLY E  29     103.480  99.940  73.970  1.00  0.00           H
ATOM   2990  HA2 GLY E  29     102.430 100.140  75.420  1.00  0.00           H
ATOM   2991  C   GLY E  29     101.450  99.820  73.580  1.00  0.00           C
ATOM   2992  O   GLY E  29     101.070 100.320  72.530  1.00  0.00           O
ATOM   2993  N   ALA E  30     100.860  98.710  74.060  1.00  0.00           N
ATOM   2994  HN  ALA E  30     101.230  98.260  74.880  1.00  0.00           H
ATOM   2995  CA  ALA E  30      99.740  98.050  73.430  1.00  0.00           C
ATOM   2996  HA  ALA E  30      99.540  98.500  72.470  1.00  0.00           H
ATOM   2997  CB  ALA E  30     100.060  96.560  73.210  1.00  0.00           C
ATOM   2998  HB1 ALA E  30     100.970  96.460  72.570  1.00  0.00           H
ATOM   2999  HB2 ALA E  30     100.270  96.060  74.180  1.00  0.00           H
ATOM   3000  HB3 ALA E  30      99.220  96.030  72.710  1.00  0.00           H
ATOM   3001  C   ALA E  30      98.470  98.180  74.260  1.00  0.00           C
ATOM   3002  O   ALA E  30      98.460  98.020  75.480  1.00  0.00           O
ATOM   3003  N   ILE E  31      97.350  98.490  73.580  1.00  0.00           N
ATOM   3004  HN  ILE E  31      97.380  98.650  72.600  1.00  0.00           H
ATOM   3005  CA  ILE E  31      96.020  98.560  74.160  1.00  0.00           C
ATOM   3006  HA  ILE E  31      96.060  98.360  75.220  1.00  0.00           H
ATOM   3007  CB  ILE E  31      95.320  99.910  73.920  1.00  0.00           C
ATOM   3008  HB  ILE E  31      95.130 100.030  72.830  1.00  0.00           H
ATOM   3009  CG2 ILE E  31      93.960  99.930  74.650  1.00  0.00           C
ATOM   3010 HG21 ILE E  31      93.500 100.940  74.550  1.00  0.00           H
ATOM   3011 HG22 ILE E  31      93.250  99.200  74.210  1.00  0.00           H
ATOM   3012 HG23 ILE E  31      94.080  99.710  75.730  1.00  0.00           H
ATOM   3013  CG1 ILE E  31      96.200 101.110  74.340  1.00  0.00           C
ATOM   3014 HG11 ILE E  31      95.650 102.040  74.090  1.00  0.00           H
ATOM   3015 HG12 ILE E  31      97.120 101.110  73.720  1.00  0.00           H
ATOM   3016  CD  ILE E  31      96.600 101.150  75.820  1.00  0.00           C
ATOM   3017  HD1 ILE E  31      97.260 102.020  76.020  1.00  0.00           H
ATOM   3018  HD2 ILE E  31      95.690 101.260  76.460  1.00  0.00           H
ATOM   3019  HD3 ILE E  31      97.140 100.230  76.120  1.00  0.00           H
ATOM   3020  C   ILE E  31      95.220  97.450  73.500  1.00  0.00           C
ATOM   3021  O   ILE E  31      95.250  97.290  72.270  1.00  0.00           O
ATOM   3022  N   ILE E  32      94.520  96.600  74.280  1.00  0.00           N
ATOM   3023  HN  ILE E  32      94.540  96.710  75.280  1.00  0.00           H
ATOM   3024  CA  ILE E  32      93.770  95.480  73.730  1.00  0.00           C
ATOM   3025  HA  ILE E  32      93.610  95.640  72.670  1.00  0.00           H
ATOM   3026  CB  ILE E  32      94.470  94.130  73.900  1.00  0.00           C
ATOM   3027  HB  ILE E  32      94.380  93.790  74.950  1.00  0.00           H
ATOM   3028  CG2 ILE E  32      93.770  93.090  72.990  1.00  0.00           C
ATOM   3029 HG21 ILE E  32      94.220  92.090  73.120  1.00  0.00           H
ATOM   3030 HG22 ILE E  32      92.690  92.990  73.230  1.00  0.00           H
ATOM   3031 HG23 ILE E  32      93.870  93.370  71.920  1.00  0.00           H
ATOM   3032  CG1 ILE E  32      95.990  94.210  73.600  1.00  0.00           C
ATOM   3033 HG11 ILE E  32      96.460  94.940  74.300  1.00  0.00           H
ATOM   3034 HG12 ILE E  32      96.140  94.590  72.570  1.00  0.00           H
ATOM   3035  CD  ILE E  32      96.730  92.880  73.770  1.00  0.00           C
ATOM   3036  HD1 ILE E  32      97.830  93.040  73.710  1.00  0.00           H
ATOM   3037  HD2 ILE E  32      96.500  92.430  74.750  1.00  0.00           H
ATOM   3038  HD3 ILE E  32      96.440  92.160  72.970  1.00  0.00           H
ATOM   3039  C   ILE E  32      92.400  95.460  74.380  1.00  0.00           C
ATOM   3040  O   ILE E  32      92.260  95.490  75.600  1.00  0.00           O
ATOM   3041  N   GLY E  33      91.310  95.430  73.580  1.00  0.00           N
ATOM   3042  HN  GLY E  33      91.410  95.320  72.590  1.00  0.00           H
ATOM   3043  CA  GLY E  33      89.960  95.540  74.130  1.00  0.00           C
ATOM   3044  HA1 GLY E  33      89.960  96.120  75.040  1.00  0.00           H
ATOM   3045  HA2 GLY E  33      89.350  95.970  73.360  1.00  0.00           H
ATOM   3046  C   GLY E  33      89.340  94.210  74.440  1.00  0.00           C
ATOM   3047  O   GLY E  33      88.760  94.030  75.510  1.00  0.00           O
ATOM   3048  N   LEU E  34      89.460  93.260  73.510  1.00  0.00           N
ATOM   3049  HN  LEU E  34      89.980  93.410  72.670  1.00  0.00           H
ATOM   3050  CA  LEU E  34      88.880  91.950  73.650  1.00  0.00           C
ATOM   3051  HA  LEU E  34      88.850  91.660  74.690  1.00  0.00           H
ATOM   3052  CB  LEU E  34      87.460  91.940  73.040  1.00  0.00           C
ATOM   3053  HB1 LEU E  34      87.500  92.200  71.960  1.00  0.00           H
ATOM   3054  HB2 LEU E  34      86.900  92.750  73.560  1.00  0.00           H
ATOM   3055  CG  LEU E  34      86.640  90.640  73.190  1.00  0.00           C
ATOM   3056  HG  LEU E  34      86.940  90.140  74.140  1.00  0.00           H
ATOM   3057  CD1 LEU E  34      85.140  90.970  73.280  1.00  0.00           C
ATOM   3058 HD11 LEU E  34      84.550  90.040  73.420  1.00  0.00           H
ATOM   3059 HD12 LEU E  34      84.940  91.650  74.130  1.00  0.00           H
ATOM   3060 HD13 LEU E  34      84.790  91.450  72.340  1.00  0.00           H
ATOM   3061  CD2 LEU E  34      86.860  89.660  72.020  1.00  0.00           C
ATOM   3062 HD21 LEU E  34      86.280  88.730  72.200  1.00  0.00           H
ATOM   3063 HD22 LEU E  34      86.520  90.120  71.070  1.00  0.00           H
ATOM   3064 HD23 LEU E  34      87.920  89.380  71.920  1.00  0.00           H
ATOM   3065  C   LEU E  34      89.820  91.020  72.920  1.00  0.00           C
ATOM   3066  O   LEU E  34      90.280  91.330  71.820  1.00  0.00           O
ATOM   3067  N   MET E  35      90.180  89.870  73.520  1.00  0.00           N
ATOM   3068  HN  MET E  35      89.860  89.650  74.440  1.00  0.00           H
ATOM   3069  CA  MET E  35      91.190  89.010  72.940  1.00  0.00           C
ATOM   3070  HA  MET E  35      91.210  89.130  71.860  1.00  0.00           H
ATOM   3071  CB  MET E  35      92.570  89.360  73.540  1.00  0.00           C
ATOM   3072  HB1 MET E  35      92.570  89.110  74.630  1.00  0.00           H
ATOM   3073  HB2 MET E  35      92.690  90.460  73.460  1.00  0.00           H
ATOM   3074  CG  MET E  35      93.760  88.690  72.830  1.00  0.00           C
ATOM   3075  HG1 MET E  35      93.660  88.860  71.740  1.00  0.00           H
ATOM   3076  HG2 MET E  35      93.720  87.590  72.990  1.00  0.00           H
ATOM   3077  SD  MET E  35      95.380  89.330  73.370  1.00  0.00           S
ATOM   3078  CE  MET E  35      95.320  88.620  75.040  1.00  0.00           C
ATOM   3079  HE1 MET E  35      96.290  88.740  75.560  1.00  0.00           H
ATOM   3080  HE2 MET E  35      94.550  89.120  75.670  1.00  0.00           H
ATOM   3081  HE3 MET E  35      95.080  87.530  75.010  1.00  0.00           H
ATOM   3082  C   MET E  35      90.810  87.580  73.220  1.00  0.00           C
ATOM   3083  O   MET E  35      90.320  87.260  74.310  1.00  0.00           O
ATOM   3084  N   VAL E  36      90.970  86.700  72.220  1.00  0.00           N
ATOM   3085  HN  VAL E  36      91.300  87.010  71.320  1.00  0.00           H
ATOM   3086  CA  VAL E  36      90.530  85.320  72.270  1.00  0.00           C
ATOM   3087  HA  VAL E  36      90.350  85.020  73.290  1.00  0.00           H
ATOM   3088  CB  VAL E  36      89.250  85.100  71.450  1.00  0.00           C
ATOM   3089  HB  VAL E  36      89.470  85.210  70.370  1.00  0.00           H
ATOM   3090  CG1 VAL E  36      88.650  83.710  71.750  1.00  0.00           C
ATOM   3091 HG11 VAL E  36      87.700  83.580  71.190  1.00  0.00           H
ATOM   3092 HG12 VAL E  36      89.340  82.890  71.460  1.00  0.00           H
ATOM   3093 HG13 VAL E  36      88.420  83.620  72.830  1.00  0.00           H
ATOM   3094  CG2 VAL E  36      88.190  86.170  71.790  1.00  0.00           C
ATOM   3095 HG21 VAL E  36      87.240  85.940  71.280  1.00  0.00           H
ATOM   3096 HG22 VAL E  36      88.010  86.180  72.880  1.00  0.00           H
ATOM   3097 HG23 VAL E  36      88.520  87.180  71.460  1.00  0.00           H
ATOM   3098  C   VAL E  36      91.670  84.450  71.730  1.00  0.00           C
ATOM   3099  O   VAL E  36      91.550  83.740  70.730  1.00  0.00           O
ATOM   3100  N   GLY E  37      92.860  84.510  72.360  1.00  0.00           N
ATOM   3101  HN  GLY E  37      92.920  85.020  73.220  1.00  0.00           H
ATOM   3102  CA  GLY E  37      94.080  83.850  71.880  1.00  0.00           C
ATOM   3103  HA1 GLY E  37      94.480  83.300  72.720  1.00  0.00           H
ATOM   3104  HA2 GLY E  37      93.860  83.210  71.040  1.00  0.00           H
ATOM   3105  C   GLY E  37      95.150  84.830  71.460  1.00  0.00           C
ATOM   3106  O   GLY E  37      95.400  85.830  72.120  1.00  0.00           O
ATOM   3107  N   GLY E  38      95.840  84.540  70.340  1.00  0.00           N
ATOM   3108  HN  GLY E  38      95.610  83.720  69.810  1.00  0.00           H
ATOM   3109  CA  GLY E  38      96.980  85.310  69.840  1.00  0.00           C
ATOM   3110  HA1 GLY E  38      97.240  84.890  68.880  1.00  0.00           H
ATOM   3111  HA2 GLY E  38      96.660  86.340  69.760  1.00  0.00           H
ATOM   3112  C   GLY E  38      98.220  85.290  70.690  1.00  0.00           C
ATOM   3113  O   GLY E  38      98.330  84.530  71.660  1.00  0.00           O
ATOM   3114  N   VAL E  39      99.220  86.120  70.310  1.00  0.00           N
ATOM   3115  HN  VAL E  39      99.110  86.640  69.460  1.00  0.00           H
ATOM   3116  CA  VAL E  39     100.430  86.360  71.080  1.00  0.00           C
ATOM   3117  HA  VAL E  39     100.240  86.170  72.130  1.00  0.00           H
ATOM   3118  CB  VAL E  39     101.640  85.540  70.600  1.00  0.00           C
ATOM   3119  HB  VAL E  39     101.860  85.780  69.540  1.00  0.00           H
ATOM   3120  CG1 VAL E  39     102.890  85.850  71.450  1.00  0.00           C
ATOM   3121 HG11 VAL E  39     103.710  85.150  71.190  1.00  0.00           H
ATOM   3122 HG12 VAL E  39     103.260  86.880  71.280  1.00  0.00           H
ATOM   3123 HG13 VAL E  39     102.680  85.750  72.540  1.00  0.00           H
ATOM   3124  CG2 VAL E  39     101.330  84.030  70.670  1.00  0.00           C
ATOM   3125 HG21 VAL E  39     102.240  83.440  70.430  1.00  0.00           H
ATOM   3126 HG22 VAL E  39     100.980  83.750  71.690  1.00  0.00           H
ATOM   3127 HG23 VAL E  39     100.540  83.750  69.950  1.00  0.00           H
ATOM   3128  C   VAL E  39     100.780  87.840  70.930  1.00  0.00           C
ATOM   3129  O   VAL E  39     100.770  88.370  69.820  1.00  0.00           O
ATOM   3130  N   VAL E  40     101.120  88.560  72.020  1.00  0.00           N
ATOM   3131  HN  VAL E  40     101.080  88.130  72.930  1.00  0.00           H
ATOM   3132  CA  VAL E  40     101.510  89.970  71.960  1.00  0.00           C
ATOM   3133  HA  VAL E  40     101.700  90.250  70.940  1.00  0.00           H
ATOM   3134  CB  VAL E  40     100.430  90.910  72.510  1.00  0.00           C
ATOM   3135  HB  VAL E  40     100.170  90.610  73.550  1.00  0.00           H
ATOM   3136  CG1 VAL E  40     100.890  92.380  72.510  1.00  0.00           C
ATOM   3137 HG11 VAL E  40     100.060  93.040  72.830  1.00  0.00           H
ATOM   3138 HG12 VAL E  40     101.730  92.550  73.230  1.00  0.00           H
ATOM   3139 HG13 VAL E  40     101.220  92.690  71.500  1.00  0.00           H
ATOM   3140  CG2 VAL E  40      99.160  90.770  71.640  1.00  0.00           C
ATOM   3141 HG21 VAL E  40      98.370  91.460  72.000  1.00  0.00           H
ATOM   3142 HG22 VAL E  40      99.380  91.010  70.580  1.00  0.00           H
ATOM   3143 HG23 VAL E  40      98.740  89.740  71.690  1.00  0.00           H
ATOM   3144  C   VAL E  40     102.820  90.210  72.710  1.00  0.00           C
ATOM   3145  O   VAL E  40     102.950  89.880  73.890  1.00  0.00           O
ATOM   3146  N   ILE E  41     103.820  90.820  72.050  1.00  0.00           N
ATOM   3147  HN  ILE E  41     103.730  91.070  71.090  1.00  0.00           H
ATOM   3148  CA  ILE E  41     105.060  91.260  72.680  1.00  0.00           C
ATOM   3149  HA  ILE E  41     105.110  90.900  73.690  1.00  0.00           H
ATOM   3150  CB  ILE E  41     106.340  90.810  71.950  1.00  0.00           C
ATOM   3151  HB  ILE E  41     106.410  91.330  70.960  1.00  0.00           H
ATOM   3152  CG2 ILE E  41     107.580  91.200  72.800  1.00  0.00           C
ATOM   3153 HG21 ILE E  41     108.520  90.900  72.280  1.00  0.00           H
ATOM   3154 HG22 ILE E  41     107.650  92.290  72.970  1.00  0.00           H
ATOM   3155 HG23 ILE E  41     107.560  90.680  73.780  1.00  0.00           H
ATOM   3156  CG1 ILE E  41     106.310  89.290  71.650  1.00  0.00           C
ATOM   3157 HG11 ILE E  41     105.440  89.060  71.000  1.00  0.00           H
ATOM   3158 HG12 ILE E  41     106.180  88.740  72.610  1.00  0.00           H
ATOM   3159  CD  ILE E  41     107.580  88.790  70.940  1.00  0.00           C
ATOM   3160  HD1 ILE E  41     107.460  87.730  70.640  1.00  0.00           H
ATOM   3161  HD2 ILE E  41     107.790  89.390  70.040  1.00  0.00           H
ATOM   3162  HD3 ILE E  41     108.460  88.840  71.620  1.00  0.00           H
ATOM   3163  C   ILE E  41     105.040  92.780  72.730  1.00  0.00           C
ATOM   3164  O   ILE E  41     104.690  93.460  71.760  1.00  0.00           O
ATOM   3165  N   ALA E  42     105.400  93.370  73.880  1.00  0.00           N
ATOM   3166  HN  ALA E  42     105.600  92.820  74.700  1.00  0.00           H
ATOM   3167  CA  ALA E  42     105.420  94.800  74.050  1.00  0.00           C
ATOM   3168  HA  ALA E  42     105.750  95.250  73.130  1.00  0.00           H
ATOM   3169  CB  ALA E  42     104.010  95.310  74.400  1.00  0.00           C
ATOM   3170  HB1 ALA E  42     103.290  94.970  73.620  1.00  0.00           H
ATOM   3171  HB2 ALA E  42     103.680  94.910  75.380  1.00  0.00           H
ATOM   3172  HB3 ALA E  42     103.990  96.410  74.420  1.00  0.00           H
ATOM   3173  C   ALA E  42     106.440  95.200  75.110  1.00  0.00           C
ATOM   3174  O   ALA E  42     107.170  94.370  75.650  1.00  0.00           O
ATOM   3175  N   NME E  43     106.580  96.510  75.400  1.00  0.00           N
ATOM   3176  HN  NME E  43     105.980  97.190  74.990  1.00  0.00           H
ATOM   3177  CH3 NME E  43     107.560  96.990  76.350  1.00  0.00           C
ATOM   3178 HH31 NME E  43     108.570  96.570  76.130  1.00  0.00           H
ATOM   3179 HH32 NME E  43     107.630  98.100  76.300  1.00  0.00           H
ATOM   3180 HH33 NME E  43     107.270  96.710  77.380  1.00  0.00           H
ATOM   3181  CH3 ACE F   0     137.260  94.510  88.940  1.00  0.00           C
ATOM   3182 HH31 ACE F   0     138.210  94.170  88.500  1.00  0.00           H
ATOM   3183 HH32 ACE F   0     137.480  95.220  89.770  1.00  0.00           H
ATOM   3184 HH33 ACE F   0     136.720  93.630  89.360  1.00  0.00           H
ATOM   3185  C   ACE F   0     136.420  95.180  87.920  1.00  0.00           C
ATOM   3186  O   ACE F   0     136.040  96.330  88.090  1.00  0.00           O
ATOM   3187  N   ASP F   1     136.120  94.470  86.830  1.00  0.00           N
ATOM   3188  HN  ASP F   1     136.520  93.550  86.720  1.00  0.00           H
ATOM   3189  CA  ASP F   1     135.230  94.920  85.770  1.00  0.00           C
ATOM   3190  HA  ASP F   1     135.490  95.960  85.580  1.00  0.00           H
ATOM   3191  CB  ASP F   1     135.520  94.120  84.460  1.00  0.00           C
ATOM   3192  HB1 ASP F   1     135.150  93.080  84.580  1.00  0.00           H
ATOM   3193  HB2 ASP F   1     136.620  94.070  84.320  1.00  0.00           H
ATOM   3194  CG  ASP F   1     134.950  94.680  83.160  1.00  0.00           C
ATOM   3195  OD1 ASP F   1     134.330  95.770  83.150  1.00  0.00           O
ATOM   3196  OD2 ASP F   1     135.110  94.000  82.110  1.00  0.00           O
ATOM   3197  C   ASP F   1     133.750  94.910  86.200  1.00  0.00           C
ATOM   3198  O   ASP F   1     133.360  94.490  87.280  1.00  0.00           O
ATOM   3199  N   ALA F   2     132.880  95.440  85.330  1.00  0.00           N
ATOM   3200  HN  ALA F   2     133.280  95.730  84.450  1.00  0.00           H
ATOM   3201  CA  ALA F   2     131.460  95.550  85.480  1.00  0.00           C
ATOM   3202  HA  ALA F   2     131.180  95.350  86.500  1.00  0.00           H
ATOM   3203  CB  ALA F   2     131.040  96.980  85.070  1.00  0.00           C
ATOM   3204  HB1 ALA F   2     131.600  97.710  85.690  1.00  0.00           H
ATOM   3205  HB2 ALA F   2     131.290  97.180  84.010  1.00  0.00           H
ATOM   3206  HB3 ALA F   2     129.950  97.130  85.220  1.00  0.00           H
ATOM   3207  C   ALA F   2     130.770  94.520  84.590  1.00  0.00           C
ATOM   3208  O   ALA F   2     130.160  94.870  83.580  1.00  0.00           O
ATOM   3209  N   GLU F   3     130.900  93.220  84.930  1.00  0.00           N
ATOM   3210  HN  GLU F   3     131.470  92.960  85.700  1.00  0.00           H
ATOM   3211  CA  GLU F   3     130.200  92.130  84.260  1.00  0.00           C
ATOM   3212  HA  GLU F   3     130.340  92.270  83.200  1.00  0.00           H
ATOM   3213  CB  GLU F   3     130.800  90.760  84.660  1.00  0.00           C
ATOM   3214  HB1 GLU F   3     130.240  90.300  85.510  1.00  0.00           H
ATOM   3215  HB2 GLU F   3     131.840  90.930  85.030  1.00  0.00           H
ATOM   3216  CG  GLU F   3     130.920  89.750  83.490  1.00  0.00           C
ATOM   3217  HG1 GLU F   3     131.370  88.800  83.840  1.00  0.00           H
ATOM   3218  HG2 GLU F   3     131.570  90.170  82.700  1.00  0.00           H
ATOM   3219  CD  GLU F   3     129.560  89.440  82.890  1.00  0.00           C
ATOM   3220  OE1 GLU F   3     129.230  90.030  81.830  1.00  0.00           O
ATOM   3221  OE2 GLU F   3     128.780  88.700  83.540  1.00  0.00           O
ATOM   3222  C   GLU F   3     128.690  92.190  84.540  1.00  0.00           C
ATOM   3223  O   GLU F   3     128.260  92.630  85.620  1.00  0.00           O
ATOM   3224  N   PHE F   4     127.860  91.760  83.570  1.00  0.00           N
ATOM   3225  HN  PHE F   4     128.280  91.290  82.780  1.00  0.00           H
ATOM   3226  CA  PHE F   4     126.410  91.770  83.640  1.00  0.00           C
ATOM   3227  HA  PHE F   4     126.120  91.490  84.640  1.00  0.00           H
ATOM   3228  CB  PHE F   4     125.800  93.150  83.260  1.00  0.00           C
ATOM   3229  HB1 PHE F   4     124.700  93.090  83.170  1.00  0.00           H
ATOM   3230  HB2 PHE F   4     126.220  93.500  82.290  1.00  0.00           H
ATOM   3231  CG  PHE F   4     126.040  94.200  84.310  1.00  0.00           C
ATOM   3232  CD1 PHE F   4     126.910  95.280  84.070  1.00  0.00           C
ATOM   3233  HD1 PHE F   4     127.460  95.310  83.140  1.00  0.00           H
ATOM   3234  CE1 PHE F   4     127.070  96.280  85.030  1.00  0.00           C
ATOM   3235  HE1 PHE F   4     127.750  97.100  84.840  1.00  0.00           H
ATOM   3236  CZ  PHE F   4     126.360  96.220  86.230  1.00  0.00           C
ATOM   3237  HZ  PHE F   4     126.470  96.990  86.980  1.00  0.00           H
ATOM   3238  CD2 PHE F   4     125.340  94.140  85.520  1.00  0.00           C
ATOM   3239  HD2 PHE F   4     124.690  93.300  85.710  1.00  0.00           H
ATOM   3240  CE2 PHE F   4     125.500  95.140  86.480  1.00  0.00           C
ATOM   3241  HE2 PHE F   4     124.980  95.080  87.430  1.00  0.00           H
ATOM   3242  C   PHE F   4     125.790  90.710  82.720  1.00  0.00           C
ATOM   3243  O   PHE F   4     124.900  91.010  81.920  1.00  0.00           O
ATOM   3244  N   ARG F   5     126.180  89.430  82.830  1.00  0.00           N
ATOM   3245  HN  ARG F   5     127.060  89.190  83.280  1.00  0.00           H
ATOM   3246  CA  ARG F   5     125.440  88.320  82.250  1.00  0.00           C
ATOM   3247  HA  ARG F   5     125.170  88.600  81.240  1.00  0.00           H
ATOM   3248  CB  ARG F   5     126.280  87.030  82.140  1.00  0.00           C
ATOM   3249  HB1 ARG F   5     125.600  86.160  82.020  1.00  0.00           H
ATOM   3250  HB2 ARG F   5     126.830  86.860  83.090  1.00  0.00           H
ATOM   3251  CG  ARG F   5     127.260  87.010  80.950  1.00  0.00           C
ATOM   3252  HG1 ARG F   5     128.230  87.430  81.300  1.00  0.00           H
ATOM   3253  HG2 ARG F   5     126.890  87.690  80.150  1.00  0.00           H
ATOM   3254  CD  ARG F   5     127.490  85.620  80.350  1.00  0.00           C
ATOM   3255  HD1 ARG F   5     127.790  84.910  81.160  1.00  0.00           H
ATOM   3256  HD2 ARG F   5     128.310  85.650  79.590  1.00  0.00           H
ATOM   3257  NE  ARG F   5     126.220  85.210  79.670  1.00  0.00           N
ATOM   3258  HE  ARG F   5     125.830  85.840  79.000  1.00  0.00           H
ATOM   3259  CZ  ARG F   5     125.390  84.280  80.120  1.00  0.00           C
ATOM   3260  NH1 ARG F   5     125.750  83.330  80.960  1.00  0.00           N
ATOM   3261 HH11 ARG F   5     126.730  83.130  81.050  1.00  0.00           H
ATOM   3262 HH12 ARG F   5     125.030  82.700  81.300  1.00  0.00           H
ATOM   3263  NH2 ARG F   5     124.130  84.270  79.730  1.00  0.00           N
ATOM   3264 HH21 ARG F   5     123.730  85.090  79.290  1.00  0.00           H
ATOM   3265 HH22 ARG F   5     123.530  83.610  80.210  1.00  0.00           H
ATOM   3266  C   ARG F   5     124.100  88.020  82.930  1.00  0.00           C
ATOM   3267  O   ARG F   5     123.940  87.010  83.620  1.00  0.00           O
ATOM   3268  N   HIS F   6     123.090  88.880  82.740  1.00  0.00           N
ATOM   3269  HN  HIS F   6     123.260  89.710  82.220  1.00  0.00           H
ATOM   3270  CA  HIS F   6     121.730  88.600  83.180  1.00  0.00           C
ATOM   3271  HA  HIS F   6     121.690  87.720  83.800  1.00  0.00           H
ATOM   3272  CB  HIS F   6     121.110  89.800  83.960  1.00  0.00           C
ATOM   3273  HB1 HIS F   6     120.030  89.590  84.150  1.00  0.00           H
ATOM   3274  HB2 HIS F   6     121.170  90.720  83.350  1.00  0.00           H
ATOM   3275  ND1 HIS F   6     121.040  90.810  86.250  1.00  0.00           N
ATOM   3276  CG  HIS F   6     121.740  90.080  85.300  1.00  0.00           C
ATOM   3277  CE1 HIS F   6     121.790  90.770  87.340  1.00  0.00           C
ATOM   3278  HE1 HIS F   6     121.520  91.200  88.310  1.00  0.00           H
ATOM   3279  NE2 HIS F   6     122.930  90.070  87.130  1.00  0.00           N
ATOM   3280  HE2 HIS F   6     123.620  89.810  87.820  1.00  0.00           H
ATOM   3281  CD2 HIS F   6     122.910  89.630  85.830  1.00  0.00           C
ATOM   3282  HD2 HIS F   6     123.680  89.000  85.420  1.00  0.00           H
ATOM   3283  C   HIS F   6     120.900  88.320  81.940  1.00  0.00           C
ATOM   3284  O   HIS F   6     120.480  89.250  81.250  1.00  0.00           O
ATOM   3285  N   ASP F   7     120.610  87.040  81.660  1.00  0.00           N
ATOM   3286  HN  ASP F   7     120.870  86.300  82.280  1.00  0.00           H
ATOM   3287  CA  ASP F   7     119.910  86.620  80.450  1.00  0.00           C
ATOM   3288  HA  ASP F   7     119.560  87.490  79.920  1.00  0.00           H
ATOM   3289  CB  ASP F   7     120.810  85.810  79.490  1.00  0.00           C
ATOM   3290  HB1 ASP F   7     120.200  85.230  78.760  1.00  0.00           H
ATOM   3291  HB2 ASP F   7     121.440  85.090  80.070  1.00  0.00           H
ATOM   3292  CG  ASP F   7     121.690  86.720  78.660  1.00  0.00           C
ATOM   3293  OD1 ASP F   7     122.940  86.510  78.660  1.00  0.00           O
ATOM   3294  OD2 ASP F   7     121.160  87.610  77.940  1.00  0.00           O
ATOM   3295  C   ASP F   7     118.650  85.860  80.800  1.00  0.00           C
ATOM   3296  O   ASP F   7     118.570  85.060  81.740  1.00  0.00           O
ATOM   3297  N   SER F   8     117.580  86.140  80.030  1.00  0.00           N
ATOM   3298  HN  SER F   8     117.670  86.750  79.240  1.00  0.00           H
ATOM   3299  CA  SER F   8     116.240  85.680  80.330  1.00  0.00           C
ATOM   3300  HA  SER F   8     116.220  85.100  81.240  1.00  0.00           H
ATOM   3301  CB  SER F   8     115.280  86.890  80.490  1.00  0.00           C
ATOM   3302  HB1 SER F   8     114.250  86.550  80.690  1.00  0.00           H
ATOM   3303  HB2 SER F   8     115.260  87.490  79.550  1.00  0.00           H
ATOM   3304  OG  SER F   8     115.690  87.730  81.570  1.00  0.00           O
ATOM   3305  HG1 SER F   8     116.480  88.220  81.250  1.00  0.00           H
ATOM   3306  C   SER F   8     115.730  84.800  79.210  1.00  0.00           C
ATOM   3307  O   SER F   8     115.440  85.270  78.120  1.00  0.00           O
ATOM   3308  N   GLY F   9     115.610  83.480  79.470  1.00  0.00           N
ATOM   3309  HN  GLY F   9     115.890  83.100  80.370  1.00  0.00           H
ATOM   3310  CA  GLY F   9     114.980  82.520  78.580  1.00  0.00           C
ATOM   3311  HA1 GLY F   9     114.980  82.880  77.560  1.00  0.00           H
ATOM   3312  HA2 GLY F   9     115.490  81.580  78.700  1.00  0.00           H
ATOM   3313  C   GLY F   9     113.570  82.290  79.020  1.00  0.00           C
ATOM   3314  O   GLY F   9     113.330  81.690  80.070  1.00  0.00           O
ATOM   3315  N   TYR F  10     112.580  82.770  78.260  1.00  0.00           N
ATOM   3316  HN  TYR F  10     112.800  83.270  77.420  1.00  0.00           H
ATOM   3317  CA  TYR F  10     111.180  82.580  78.570  1.00  0.00           C
ATOM   3318  HA  TYR F  10     111.070  81.870  79.380  1.00  0.00           H
ATOM   3319  CB  TYR F  10     110.480  83.920  78.960  1.00  0.00           C
ATOM   3320  HB1 TYR F  10     109.370  83.810  78.840  1.00  0.00           H
ATOM   3321  HB2 TYR F  10     110.810  84.730  78.280  1.00  0.00           H
ATOM   3322  CG  TYR F  10     110.720  84.380  80.380  1.00  0.00           C
ATOM   3323  CD1 TYR F  10     109.630  84.490  81.250  1.00  0.00           C
ATOM   3324  HD1 TYR F  10     108.650  84.150  80.930  1.00  0.00           H
ATOM   3325  CE1 TYR F  10     109.760  85.090  82.510  1.00  0.00           C
ATOM   3326  HE1 TYR F  10     108.890  85.210  83.130  1.00  0.00           H
ATOM   3327  CZ  TYR F  10     111.000  85.570  82.930  1.00  0.00           C
ATOM   3328  OH  TYR F  10     111.070  86.260  84.170  1.00  0.00           O
ATOM   3329  HH  TYR F  10     111.960  86.130  84.550  1.00  0.00           H
ATOM   3330  CD2 TYR F  10     111.980  84.840  80.830  1.00  0.00           C
ATOM   3331  HD2 TYR F  10     112.830  84.780  80.180  1.00  0.00           H
ATOM   3332  CE2 TYR F  10     112.120  85.410  82.110  1.00  0.00           C
ATOM   3333  HE2 TYR F  10     113.090  85.760  82.440  1.00  0.00           H
ATOM   3334  C   TYR F  10     110.460  81.970  77.390  1.00  0.00           C
ATOM   3335  O   TYR F  10     110.330  82.600  76.330  1.00  0.00           O
ATOM   3336  N   GLU F  11     109.930  80.740  77.540  1.00  0.00           N
ATOM   3337  HN  GLU F  11     110.090  80.220  78.390  1.00  0.00           H
ATOM   3338  CA  GLU F  11     109.100  80.080  76.540  1.00  0.00           C
ATOM   3339  HA  GLU F  11     109.070  80.720  75.670  1.00  0.00           H
ATOM   3340  CB  GLU F  11     109.670  78.720  76.070  1.00  0.00           C
ATOM   3341  HB1 GLU F  11     108.870  77.980  75.840  1.00  0.00           H
ATOM   3342  HB2 GLU F  11     110.270  78.280  76.890  1.00  0.00           H
ATOM   3343  CG  GLU F  11     110.550  78.880  74.800  1.00  0.00           C
ATOM   3344  HG1 GLU F  11     110.970  77.900  74.500  1.00  0.00           H
ATOM   3345  HG2 GLU F  11     111.390  79.570  75.040  1.00  0.00           H
ATOM   3346  CD  GLU F  11     109.790  79.440  73.610  1.00  0.00           C
ATOM   3347  OE1 GLU F  11     108.540  79.340  73.540  1.00  0.00           O
ATOM   3348  OE2 GLU F  11     110.460  79.990  72.700  1.00  0.00           O
ATOM   3349  C   GLU F  11     107.650  79.980  76.930  1.00  0.00           C
ATOM   3350  O   GLU F  11     107.260  80.130  78.090  1.00  0.00           O
ATOM   3351  N   VAL F  12     106.790  79.810  75.900  1.00  0.00           N
ATOM   3352  HN  VAL F  12     107.200  79.620  75.000  1.00  0.00           H
ATOM   3353  CA  VAL F  12     105.370  80.130  75.960  1.00  0.00           C
ATOM   3354  HA  VAL F  12     104.980  79.770  76.900  1.00  0.00           H
ATOM   3355  CB  VAL F  12     105.080  81.640  75.830  1.00  0.00           C
ATOM   3356  HB  VAL F  12     104.000  81.790  75.590  1.00  0.00           H
ATOM   3357  CG1 VAL F  12     105.310  82.360  77.180  1.00  0.00           C
ATOM   3358 HG11 VAL F  12     104.990  83.420  77.120  1.00  0.00           H
ATOM   3359 HG12 VAL F  12     104.720  81.860  77.980  1.00  0.00           H
ATOM   3360 HG13 VAL F  12     106.370  82.340  77.480  1.00  0.00           H
ATOM   3361  CG2 VAL F  12     105.940  82.280  74.710  1.00  0.00           C
ATOM   3362 HG21 VAL F  12     105.690  83.360  74.600  1.00  0.00           H
ATOM   3363 HG22 VAL F  12     107.020  82.210  74.930  1.00  0.00           H
ATOM   3364 HG23 VAL F  12     105.750  81.790  73.730  1.00  0.00           H
ATOM   3365  C   VAL F  12     104.610  79.360  74.880  1.00  0.00           C
ATOM   3366  O   VAL F  12     104.020  79.930  73.960  1.00  0.00           O
ATOM   3367  N   HIS F  13     104.580  78.020  74.940  1.00  0.00           N
ATOM   3368  HN  HIS F  13     104.950  77.530  75.740  1.00  0.00           H
ATOM   3369  CA  HIS F  13     104.070  77.200  73.850  1.00  0.00           C
ATOM   3370  HA  HIS F  13     103.450  77.800  73.200  1.00  0.00           H
ATOM   3371  CB  HIS F  13     105.230  76.610  73.010  1.00  0.00           C
ATOM   3372  HB1 HIS F  13     105.910  77.440  72.730  1.00  0.00           H
ATOM   3373  HB2 HIS F  13     104.850  76.170  72.060  1.00  0.00           H
ATOM   3374  ND1 HIS F  13     105.930  74.250  73.440  1.00  0.00           N
ATOM   3375  CG  HIS F  13     106.030  75.600  73.750  1.00  0.00           C
ATOM   3376  CE1 HIS F  13     106.810  73.660  74.240  1.00  0.00           C
ATOM   3377  HE1 HIS F  13     107.010  72.590  74.300  1.00  0.00           H
ATOM   3378  NE2 HIS F  13     107.440  74.550  75.040  1.00  0.00           N
ATOM   3379  HE2 HIS F  13     108.070  74.360  75.810  1.00  0.00           H
ATOM   3380  CD2 HIS F  13     106.950  75.790  74.720  1.00  0.00           C
ATOM   3381  HD2 HIS F  13     107.250  76.700  75.220  1.00  0.00           H
ATOM   3382  C   HIS F  13     103.160  76.100  74.370  1.00  0.00           C
ATOM   3383  O   HIS F  13     102.980  75.920  75.570  1.00  0.00           O
ATOM   3384  N   HIS F  14     102.460  75.370  73.490  1.00  0.00           N
ATOM   3385  HN  HIS F  14     102.570  75.530  72.500  1.00  0.00           H
ATOM   3386  CA  HIS F  14     101.570  74.280  73.860  1.00  0.00           C
ATOM   3387  HA  HIS F  14     101.230  73.930  72.900  1.00  0.00           H
ATOM   3388  CB  HIS F  14     102.250  73.040  74.500  1.00  0.00           C
ATOM   3389  HB1 HIS F  14     101.550  72.450  75.120  1.00  0.00           H
ATOM   3390  HB2 HIS F  14     103.080  73.370  75.160  1.00  0.00           H
ATOM   3391  ND1 HIS F  14     101.950  71.300  72.700  1.00  0.00           N
ATOM   3392  CG  HIS F  14     102.800  72.010  73.550  1.00  0.00           C
ATOM   3393  CE1 HIS F  14     102.720  70.360  72.170  1.00  0.00           C
ATOM   3394  HE1 HIS F  14     102.400  69.590  71.460  1.00  0.00           H
ATOM   3395  NE2 HIS F  14     103.990  70.420  72.630  1.00  0.00           N
ATOM   3396  HE2 HIS F  14     104.730  69.790  72.390  1.00  0.00           H
ATOM   3397  CD2 HIS F  14     104.050  71.470  73.510  1.00  0.00           C
ATOM   3398  HD2 HIS F  14     104.930  71.740  74.080  1.00  0.00           H
ATOM   3399  C   HIS F  14     100.300  74.720  74.590  1.00  0.00           C
ATOM   3400  O   HIS F  14      99.650  73.930  75.280  1.00  0.00           O
ATOM   3401  N   GLN F  15      99.880  75.990  74.430  1.00  0.00           N
ATOM   3402  HN  GLN F  15     100.430  76.630  73.910  1.00  0.00           H
ATOM   3403  CA  GLN F  15      98.630  76.480  74.980  1.00  0.00           C
ATOM   3404  HA  GLN F  15      98.420  75.960  75.900  1.00  0.00           H
ATOM   3405  CB  GLN F  15      98.690  78.010  75.260  1.00  0.00           C
ATOM   3406  HB1 GLN F  15      98.790  78.550  74.290  1.00  0.00           H
ATOM   3407  HB2 GLN F  15      99.620  78.210  75.830  1.00  0.00           H
ATOM   3408  CG  GLN F  15      97.480  78.550  76.060  1.00  0.00           C
ATOM   3409  HG1 GLN F  15      97.520  78.180  77.110  1.00  0.00           H
ATOM   3410  HG2 GLN F  15      96.520  78.200  75.620  1.00  0.00           H
ATOM   3411  CD  GLN F  15      97.380  80.080  76.080  1.00  0.00           C
ATOM   3412  OE1 GLN F  15      96.290  80.640  75.920  1.00  0.00           O
ATOM   3413  NE2 GLN F  15      98.520  80.770  76.290  1.00  0.00           N
ATOM   3414 HE21 GLN F  15      99.380  80.280  76.390  1.00  0.00           H
ATOM   3415 HE22 GLN F  15      98.460  81.770  76.310  1.00  0.00           H
ATOM   3416  C   GLN F  15      97.490  76.240  73.990  1.00  0.00           C
ATOM   3417  O   GLN F  15      97.680  76.440  72.790  1.00  0.00           O
ATOM   3418  N   LYS F  16      96.290  75.840  74.470  1.00  0.00           N
ATOM   3419  HN  LYS F  16      96.190  75.620  75.440  1.00  0.00           H
ATOM   3420  CA  LYS F  16      95.070  75.920  73.660  1.00  0.00           C
ATOM   3421  HA  LYS F  16      95.220  76.740  72.970  1.00  0.00           H
ATOM   3422  CB  LYS F  16      94.740  74.620  72.840  1.00  0.00           C
ATOM   3423  HB1 LYS F  16      93.720  74.700  72.410  1.00  0.00           H
ATOM   3424  HB2 LYS F  16      94.720  73.780  73.570  1.00  0.00           H
ATOM   3425  CG  LYS F  16      95.700  74.250  71.690  1.00  0.00           C
ATOM   3426  HG1 LYS F  16      95.550  73.160  71.460  1.00  0.00           H
ATOM   3427  HG2 LYS F  16      96.750  74.330  72.040  1.00  0.00           H
ATOM   3428  CD  LYS F  16      95.530  75.010  70.340  1.00  0.00           C
ATOM   3429  HD1 LYS F  16      96.430  74.770  69.730  1.00  0.00           H
ATOM   3430  HD2 LYS F  16      94.650  74.580  69.810  1.00  0.00           H
ATOM   3431  CE  LYS F  16      95.360  76.530  70.430  1.00  0.00           C
ATOM   3432  HE1 LYS F  16      96.190  77.000  70.990  1.00  0.00           H
ATOM   3433  HE2 LYS F  16      94.400  76.760  70.940  1.00  0.00           H
ATOM   3434  NZ  LYS F  16      95.310  77.170  69.110  1.00  0.00           N
ATOM   3435  HZ1 LYS F  16      94.790  78.090  69.220  1.00  0.00           H
ATOM   3436  HZ2 LYS F  16      96.250  77.350  68.710  1.00  0.00           H
ATOM   3437  HZ3 LYS F  16      94.730  76.610  68.430  1.00  0.00           H
ATOM   3438  C   LYS F  16      93.840  76.340  74.460  1.00  0.00           C
ATOM   3439  O   LYS F  16      93.510  75.780  75.500  1.00  0.00           O
ATOM   3440  N   LEU F  17      93.120  77.360  73.970  1.00  0.00           N
ATOM   3441  HN  LEU F  17      93.480  77.900  73.200  1.00  0.00           H
ATOM   3442  CA  LEU F  17      91.840  77.830  74.480  1.00  0.00           C
ATOM   3443  HA  LEU F  17      91.780  77.630  75.540  1.00  0.00           H
ATOM   3444  CB  LEU F  17      91.750  79.350  74.210  1.00  0.00           C
ATOM   3445  HB1 LEU F  17      92.020  79.530  73.150  1.00  0.00           H
ATOM   3446  HB2 LEU F  17      92.510  79.860  74.840  1.00  0.00           H
ATOM   3447  CG  LEU F  17      90.380  80.030  74.450  1.00  0.00           C
ATOM   3448  HG  LEU F  17      89.610  79.560  73.800  1.00  0.00           H
ATOM   3449  CD1 LEU F  17      89.930  79.880  75.900  1.00  0.00           C
ATOM   3450 HD11 LEU F  17      88.960  80.400  76.060  1.00  0.00           H
ATOM   3451 HD12 LEU F  17      89.790  78.810  76.180  1.00  0.00           H
ATOM   3452 HD13 LEU F  17      90.700  80.320  76.570  1.00  0.00           H
ATOM   3453  CD2 LEU F  17      90.460  81.500  74.040  1.00  0.00           C
ATOM   3454 HD21 LEU F  17      89.480  82.000  74.180  1.00  0.00           H
ATOM   3455 HD22 LEU F  17      91.210  82.030  74.660  1.00  0.00           H
ATOM   3456 HD23 LEU F  17      90.750  81.600  72.970  1.00  0.00           H
ATOM   3457  C   LEU F  17      90.670  77.130  73.800  1.00  0.00           C
ATOM   3458  O   LEU F  17      90.460  77.280  72.600  1.00  0.00           O
ATOM   3459  N   VAL F  18      89.830  76.370  74.540  1.00  0.00           N
ATOM   3460  HN  VAL F  18      89.950  76.240  75.530  1.00  0.00           H
ATOM   3461  CA  VAL F  18      88.780  75.570  73.930  1.00  0.00           C
ATOM   3462  HA  VAL F  18      88.700  75.820  72.880  1.00  0.00           H
ATOM   3463  CB  VAL F  18      89.100  74.080  74.000  1.00  0.00           C
ATOM   3464  HB  VAL F  18      88.840  73.670  75.000  1.00  0.00           H
ATOM   3465  CG1 VAL F  18      88.290  73.340  72.920  1.00  0.00           C
ATOM   3466 HG11 VAL F  18      88.400  72.240  73.040  1.00  0.00           H
ATOM   3467 HG12 VAL F  18      87.210  73.580  72.980  1.00  0.00           H
ATOM   3468 HG13 VAL F  18      88.650  73.610  71.910  1.00  0.00           H
ATOM   3469  CG2 VAL F  18      90.600  73.800  73.780  1.00  0.00           C
ATOM   3470 HG21 VAL F  18      90.780  72.710  73.710  1.00  0.00           H
ATOM   3471 HG22 VAL F  18      90.950  74.280  72.840  1.00  0.00           H
ATOM   3472 HG23 VAL F  18      91.210  74.190  74.620  1.00  0.00           H
ATOM   3473  C   VAL F  18      87.400  75.840  74.550  1.00  0.00           C
ATOM   3474  O   VAL F  18      87.030  75.330  75.600  1.00  0.00           O
ATOM   3475  N   PHE F  19      86.540  76.650  73.890  1.00  0.00           N
ATOM   3476  HN  PHE F  19      86.920  77.300  73.230  1.00  0.00           H
ATOM   3477  CA  PHE F  19      85.170  76.880  74.340  1.00  0.00           C
ATOM   3478  HA  PHE F  19      85.210  77.010  75.410  1.00  0.00           H
ATOM   3479  CB  PHE F  19      84.610  78.180  73.700  1.00  0.00           C
ATOM   3480  HB1 PHE F  19      83.500  78.170  73.650  1.00  0.00           H
ATOM   3481  HB2 PHE F  19      84.980  78.320  72.670  1.00  0.00           H
ATOM   3482  CG  PHE F  19      84.970  79.370  74.540  1.00  0.00           C
ATOM   3483  CD1 PHE F  19      85.980  80.280  74.170  1.00  0.00           C
ATOM   3484  HD1 PHE F  19      86.530  80.120  73.260  1.00  0.00           H
ATOM   3485  CE1 PHE F  19      86.230  81.410  74.940  1.00  0.00           C
ATOM   3486  HE1 PHE F  19      86.990  82.120  74.630  1.00  0.00           H
ATOM   3487  CZ  PHE F  19      85.490  81.650  76.110  1.00  0.00           C
ATOM   3488  HZ  PHE F  19      85.680  82.520  76.710  1.00  0.00           H
ATOM   3489  CD2 PHE F  19      84.230  79.620  75.710  1.00  0.00           C
ATOM   3490  HD2 PHE F  19      83.450  78.930  76.000  1.00  0.00           H
ATOM   3491  CE2 PHE F  19      84.490  80.750  76.490  1.00  0.00           C
ATOM   3492  HE2 PHE F  19      83.920  80.910  77.390  1.00  0.00           H
ATOM   3493  C   PHE F  19      84.150  75.750  74.140  1.00  0.00           C
ATOM   3494  O   PHE F  19      83.120  75.720  74.810  1.00  0.00           O
ATOM   3495  N   PHE F  20      84.430  74.810  73.220  1.00  0.00           N
ATOM   3496  HN  PHE F  20      85.380  74.630  73.020  1.00  0.00           H
ATOM   3497  CA  PHE F  20      83.480  73.930  72.540  1.00  0.00           C
ATOM   3498  HA  PHE F  20      83.050  73.240  73.250  1.00  0.00           H
ATOM   3499  CB  PHE F  20      82.390  74.650  71.670  1.00  0.00           C
ATOM   3500  HB1 PHE F  20      81.860  73.900  71.040  1.00  0.00           H
ATOM   3501  HB2 PHE F  20      82.870  75.380  70.980  1.00  0.00           H
ATOM   3502  CG  PHE F  20      81.310  75.360  72.440  1.00  0.00           C
ATOM   3503  CD1 PHE F  20      81.250  76.770  72.480  1.00  0.00           C
ATOM   3504  HD1 PHE F  20      82.000  77.350  71.980  1.00  0.00           H
ATOM   3505  CE1 PHE F  20      80.210  77.410  73.160  1.00  0.00           C
ATOM   3506  HE1 PHE F  20      80.180  78.490  73.210  1.00  0.00           H
ATOM   3507  CZ  PHE F  20      79.210  76.660  73.790  1.00  0.00           C
ATOM   3508  HZ  PHE F  20      78.400  77.160  74.310  1.00  0.00           H
ATOM   3509  CD2 PHE F  20      80.290  74.620  73.060  1.00  0.00           C
ATOM   3510  HD2 PHE F  20      80.310  73.540  73.010  1.00  0.00           H
ATOM   3511  CE2 PHE F  20      79.240  75.270  73.720  1.00  0.00           C
ATOM   3512  HE2 PHE F  20      78.470  74.680  74.200  1.00  0.00           H
ATOM   3513  C   PHE F  20      84.310  73.150  71.530  1.00  0.00           C
ATOM   3514  O   PHE F  20      85.040  73.760  70.740  1.00  0.00           O
ATOM   3515  N   ALA F  21      84.250  71.800  71.540  1.00  0.00           N
ATOM   3516  HN  ALA F  21      83.760  71.300  72.260  1.00  0.00           H
ATOM   3517  CA  ALA F  21      85.010  70.980  70.610  1.00  0.00           C
ATOM   3518  HA  ALA F  21      85.780  71.560  70.130  1.00  0.00           H
ATOM   3519  CB  ALA F  21      85.680  69.830  71.380  1.00  0.00           C
ATOM   3520  HB1 ALA F  21      86.340  70.250  72.170  1.00  0.00           H
ATOM   3521  HB2 ALA F  21      84.930  69.180  71.870  1.00  0.00           H
ATOM   3522  HB3 ALA F  21      86.310  69.200  70.710  1.00  0.00           H
ATOM   3523  C   ALA F  21      84.150  70.390  69.500  1.00  0.00           C
ATOM   3524  O   ALA F  21      84.660  69.700  68.610  1.00  0.00           O
ATOM   3525  N   GLU F  22      82.830  70.660  69.500  1.00  0.00           N
ATOM   3526  HN  GLU F  22      82.400  71.160  70.250  1.00  0.00           H
ATOM   3527  CA  GLU F  22      81.940  70.170  68.460  1.00  0.00           C
ATOM   3528  HA  GLU F  22      82.500  70.030  67.550  1.00  0.00           H
ATOM   3529  CB  GLU F  22      81.290  68.830  68.910  1.00  0.00           C
ATOM   3530  HB1 GLU F  22      80.490  68.990  69.660  1.00  0.00           H
ATOM   3531  HB2 GLU F  22      82.070  68.240  69.450  1.00  0.00           H
ATOM   3532  CG  GLU F  22      80.770  67.970  67.720  1.00  0.00           C
ATOM   3533  HG1 GLU F  22      80.160  68.580  67.030  1.00  0.00           H
ATOM   3534  HG2 GLU F  22      80.140  67.140  68.100  1.00  0.00           H
ATOM   3535  CD  GLU F  22      81.930  67.360  66.960  1.00  0.00           C
ATOM   3536  OE1 GLU F  22      82.260  67.850  65.850  1.00  0.00           O
ATOM   3537  OE2 GLU F  22      82.540  66.380  67.470  1.00  0.00           O
ATOM   3538  C   GLU F  22      80.910  71.260  68.170  1.00  0.00           C
ATOM   3539  O   GLU F  22      81.250  72.390  67.800  1.00  0.00           O
ATOM   3540  N   ASP F  23      79.610  70.970  68.310  1.00  0.00           N
ATOM   3541  HN  ASP F  23      79.320  70.050  68.570  1.00  0.00           H
ATOM   3542  CA  ASP F  23      78.560  71.960  68.230  1.00  0.00           C
ATOM   3543  HA  ASP F  23      78.930  72.900  68.630  1.00  0.00           H
ATOM   3544  CB  ASP F  23      78.080  72.120  66.760  1.00  0.00           C
ATOM   3545  HB1 ASP F  23      77.260  71.410  66.510  1.00  0.00           H
ATOM   3546  HB2 ASP F  23      78.920  71.880  66.080  1.00  0.00           H
ATOM   3547  CG  ASP F  23      77.630  73.540  66.490  1.00  0.00           C
ATOM   3548  OD1 ASP F  23      78.170  74.150  65.530  1.00  0.00           O
ATOM   3549  OD2 ASP F  23      76.720  74.050  67.180  1.00  0.00           O
ATOM   3550  C   ASP F  23      77.460  71.490  69.180  1.00  0.00           C
ATOM   3551  O   ASP F  23      77.760  70.830  70.180  1.00  0.00           O
ATOM   3552  N   VAL F  24      76.190  71.850  68.920  1.00  0.00           N
ATOM   3553  HN  VAL F  24      76.030  72.500  68.180  1.00  0.00           H
ATOM   3554  CA  VAL F  24      75.050  71.360  69.670  1.00  0.00           C
ATOM   3555  HA  VAL F  24      75.360  70.600  70.370  1.00  0.00           H
ATOM   3556  CB  VAL F  24      74.390  72.510  70.440  1.00  0.00           C
ATOM   3557  HB  VAL F  24      74.050  73.290  69.730  1.00  0.00           H
ATOM   3558  CG1 VAL F  24      73.190  72.000  71.260  1.00  0.00           C
ATOM   3559 HG11 VAL F  24      72.770  72.830  71.870  1.00  0.00           H
ATOM   3560 HG12 VAL F  24      72.380  71.610  70.600  1.00  0.00           H
ATOM   3561 HG13 VAL F  24      73.500  71.190  71.950  1.00  0.00           H
ATOM   3562  CG2 VAL F  24      75.440  73.140  71.390  1.00  0.00           C
ATOM   3563 HG21 VAL F  24      74.970  73.950  71.990  1.00  0.00           H
ATOM   3564 HG22 VAL F  24      75.850  72.370  72.070  1.00  0.00           H
ATOM   3565 HG23 VAL F  24      76.270  73.590  70.820  1.00  0.00           H
ATOM   3566  C   VAL F  24      74.050  70.710  68.720  1.00  0.00           C
ATOM   3567  O   VAL F  24      73.310  71.380  68.000  1.00  0.00           O
ATOM   3568  N   GLY F  25      73.990  69.370  68.720  1.00  0.00           N
ATOM   3569  HN  GLY F  25      74.610  68.840  69.320  1.00  0.00           H
ATOM   3570  CA  GLY F  25      73.070  68.570  67.920  1.00  0.00           C
ATOM   3571  HA1 GLY F  25      73.180  68.870  66.880  1.00  0.00           H
ATOM   3572  HA2 GLY F  25      73.330  67.530  68.080  1.00  0.00           H
ATOM   3573  C   GLY F  25      71.640  68.730  68.320  1.00  0.00           C
ATOM   3574  O   GLY F  25      71.280  68.670  69.490  1.00  0.00           O
ATOM   3575  N   SER F  26      70.740  68.950  67.340  1.00  0.00           N
ATOM   3576  HN  SER F  26      71.010  68.980  66.380  1.00  0.00           H
ATOM   3577  CA  SER F  26      69.310  69.050  67.610  1.00  0.00           C
ATOM   3578  HA  SER F  26      69.040  68.250  68.290  1.00  0.00           H
ATOM   3579  CB  SER F  26      68.430  68.870  66.340  1.00  0.00           C
ATOM   3580  HB1 SER F  26      67.360  69.060  66.560  1.00  0.00           H
ATOM   3581  HB2 SER F  26      68.510  67.810  66.010  1.00  0.00           H
ATOM   3582  OG  SER F  26      68.860  69.710  65.260  1.00  0.00           O
ATOM   3583  HG1 SER F  26      69.400  69.120  64.690  1.00  0.00           H
ATOM   3584  C   SER F  26      68.910  70.330  68.300  1.00  0.00           C
ATOM   3585  O   SER F  26      67.960  70.350  69.090  1.00  0.00           O
ATOM   3586  N   ASN F  27      69.640  71.450  68.080  1.00  0.00           N
ATOM   3587  HN  ASN F  27      70.390  71.410  67.430  1.00  0.00           H
ATOM   3588  CA  ASN F  27      69.420  72.690  68.790  1.00  0.00           C
ATOM   3589  HA  ASN F  27      69.370  72.430  69.840  1.00  0.00           H
ATOM   3590  CB  ASN F  27      70.630  73.660  68.620  1.00  0.00           C
ATOM   3591  HB1 ASN F  27      70.740  73.920  67.550  1.00  0.00           H
ATOM   3592  HB2 ASN F  27      71.560  73.140  68.950  1.00  0.00           H
ATOM   3593  CG  ASN F  27      70.460  74.910  69.470  1.00  0.00           C
ATOM   3594  OD1 ASN F  27      70.030  74.840  70.630  1.00  0.00           O
ATOM   3595  ND2 ASN F  27      70.690  76.100  68.870  1.00  0.00           N
ATOM   3596 HD21 ASN F  27      71.020  76.130  67.930  1.00  0.00           H
ATOM   3597 HD22 ASN F  27      70.360  76.910  69.350  1.00  0.00           H
ATOM   3598  C   ASN F  27      68.100  73.380  68.450  1.00  0.00           C
ATOM   3599  O   ASN F  27      67.890  73.890  67.340  1.00  0.00           O
ATOM   3600  N   LYS F  28      67.190  73.460  69.440  1.00  0.00           N
ATOM   3601  HN  LYS F  28      67.360  72.980  70.300  1.00  0.00           H
ATOM   3602  CA  LYS F  28      65.920  74.160  69.330  1.00  0.00           C
ATOM   3603  HA  LYS F  28      65.810  74.600  68.350  1.00  0.00           H
ATOM   3604  CB  LYS F  28      64.760  73.180  69.620  1.00  0.00           C
ATOM   3605  HB1 LYS F  28      63.790  73.710  69.530  1.00  0.00           H
ATOM   3606  HB2 LYS F  28      64.850  72.810  70.670  1.00  0.00           H
ATOM   3607  CG  LYS F  28      64.750  71.960  68.680  1.00  0.00           C
ATOM   3608  HG1 LYS F  28      63.960  71.250  69.010  1.00  0.00           H
ATOM   3609  HG2 LYS F  28      65.710  71.420  68.780  1.00  0.00           H
ATOM   3610  CD  LYS F  28      64.510  72.330  67.210  1.00  0.00           C
ATOM   3611  HD1 LYS F  28      63.460  72.660  67.090  1.00  0.00           H
ATOM   3612  HD2 LYS F  28      65.170  73.190  66.930  1.00  0.00           H
ATOM   3613  CE  LYS F  28      64.830  71.180  66.250  1.00  0.00           C
ATOM   3614  HE1 LYS F  28      64.230  70.280  66.500  1.00  0.00           H
ATOM   3615  HE2 LYS F  28      65.910  70.930  66.290  1.00  0.00           H
ATOM   3616  NZ  LYS F  28      64.510  71.580  64.870  1.00  0.00           N
ATOM   3617  HZ1 LYS F  28      64.850  70.860  64.190  1.00  0.00           H
ATOM   3618  HZ2 LYS F  28      63.480  71.710  64.750  1.00  0.00           H
ATOM   3619  HZ3 LYS F  28      64.980  72.490  64.610  1.00  0.00           H
ATOM   3620  C   LYS F  28      65.890  75.320  70.310  1.00  0.00           C
ATOM   3621  O   LYS F  28      64.870  75.970  70.500  1.00  0.00           O
ATOM   3622  N   GLY F  29      67.050  75.620  70.930  1.00  0.00           N
ATOM   3623  HN  GLY F  29      67.860  75.070  70.720  1.00  0.00           H
ATOM   3624  CA  GLY F  29      67.270  76.760  71.790  1.00  0.00           C
ATOM   3625  HA1 GLY F  29      66.340  77.280  71.990  1.00  0.00           H
ATOM   3626  HA2 GLY F  29      67.730  76.380  72.680  1.00  0.00           H
ATOM   3627  C   GLY F  29      68.210  77.750  71.170  1.00  0.00           C
ATOM   3628  O   GLY F  29      68.420  77.780  69.960  1.00  0.00           O
ATOM   3629  N   ALA F  30      68.860  78.590  72.000  1.00  0.00           N
ATOM   3630  HN  ALA F  30      68.740  78.500  72.990  1.00  0.00           H
ATOM   3631  CA  ALA F  30      69.820  79.570  71.520  1.00  0.00           C
ATOM   3632  HA  ALA F  30      69.960  79.460  70.460  1.00  0.00           H
ATOM   3633  CB  ALA F  30      69.360  81.020  71.780  1.00  0.00           C
ATOM   3634  HB1 ALA F  30      68.390  81.200  71.260  1.00  0.00           H
ATOM   3635  HB2 ALA F  30      69.220  81.200  72.870  1.00  0.00           H
ATOM   3636  HB3 ALA F  30      70.100  81.740  71.390  1.00  0.00           H
ATOM   3637  C   ALA F  30      71.170  79.330  72.170  1.00  0.00           C
ATOM   3638  O   ALA F  30      71.290  79.100  73.370  1.00  0.00           O
ATOM   3639  N   ILE F  31      72.220  79.350  71.330  1.00  0.00           N
ATOM   3640  HN  ILE F  31      72.110  79.540  70.370  1.00  0.00           H
ATOM   3641  CA  ILE F  31      73.580  79.040  71.730  1.00  0.00           C
ATOM   3642  HA  ILE F  31      73.610  78.860  72.800  1.00  0.00           H
ATOM   3643  CB  ILE F  31      74.110  77.770  71.060  1.00  0.00           C
ATOM   3644  HB  ILE F  31      75.170  77.610  71.370  1.00  0.00           H
ATOM   3645  CG2 ILE F  31      73.280  76.580  71.590  1.00  0.00           C
ATOM   3646 HG21 ILE F  31      73.710  75.620  71.250  1.00  0.00           H
ATOM   3647 HG22 ILE F  31      73.270  76.570  72.700  1.00  0.00           H
ATOM   3648 HG23 ILE F  31      72.240  76.640  71.230  1.00  0.00           H
ATOM   3649  CG1 ILE F  31      74.080  77.850  69.510  1.00  0.00           C
ATOM   3650 HG11 ILE F  31      74.760  78.670  69.180  1.00  0.00           H
ATOM   3651 HG12 ILE F  31      73.060  78.100  69.150  1.00  0.00           H
ATOM   3652  CD  ILE F  31      74.530  76.550  68.820  1.00  0.00           C
ATOM   3653  HD1 ILE F  31      74.650  76.710  67.730  1.00  0.00           H
ATOM   3654  HD2 ILE F  31      75.510  76.210  69.230  1.00  0.00           H
ATOM   3655  HD3 ILE F  31      73.790  75.740  68.970  1.00  0.00           H
ATOM   3656  C   ILE F  31      74.460  80.260  71.490  1.00  0.00           C
ATOM   3657  O   ILE F  31      74.350  80.960  70.480  1.00  0.00           O
ATOM   3658  N   ILE F  32      75.290  80.590  72.480  1.00  0.00           N
ATOM   3659  HN  ILE F  32      75.290  80.060  73.340  1.00  0.00           H
ATOM   3660  CA  ILE F  32      76.090  81.800  72.520  1.00  0.00           C
ATOM   3661  HA  ILE F  32      76.040  82.310  71.570  1.00  0.00           H
ATOM   3662  CB  ILE F  32      75.610  82.730  73.630  1.00  0.00           C
ATOM   3663  HB  ILE F  32      75.790  82.220  74.610  1.00  0.00           H
ATOM   3664  CG2 ILE F  32      76.430  84.040  73.650  1.00  0.00           C
ATOM   3665 HG21 ILE F  32      76.010  84.710  74.440  1.00  0.00           H
ATOM   3666 HG22 ILE F  32      77.490  83.850  73.900  1.00  0.00           H
ATOM   3667 HG23 ILE F  32      76.370  84.570  72.680  1.00  0.00           H
ATOM   3668  CG1 ILE F  32      74.080  83.010  73.610  1.00  0.00           C
ATOM   3669 HG11 ILE F  32      73.860  83.630  74.510  1.00  0.00           H
ATOM   3670 HG12 ILE F  32      73.520  82.060  73.750  1.00  0.00           H
ATOM   3671  CD  ILE F  32      73.550  83.740  72.370  1.00  0.00           C
ATOM   3672  HD1 ILE F  32      72.460  83.930  72.490  1.00  0.00           H
ATOM   3673  HD2 ILE F  32      74.050  84.720  72.260  1.00  0.00           H
ATOM   3674  HD3 ILE F  32      73.700  83.130  71.470  1.00  0.00           H
ATOM   3675  C   ILE F  32      77.550  81.430  72.770  1.00  0.00           C
ATOM   3676  O   ILE F  32      77.910  80.940  73.840  1.00  0.00           O
ATOM   3677  N   GLY F  33      78.450  81.680  71.800  1.00  0.00           N
ATOM   3678  HN  GLY F  33      78.140  81.960  70.880  1.00  0.00           H
ATOM   3679  CA  GLY F  33      79.890  81.510  72.010  1.00  0.00           C
ATOM   3680  HA1 GLY F  33      80.060  80.520  72.410  1.00  0.00           H
ATOM   3681  HA2 GLY F  33      80.380  81.660  71.070  1.00  0.00           H
ATOM   3682  C   GLY F  33      80.480  82.490  72.990  1.00  0.00           C
ATOM   3683  O   GLY F  33      81.200  82.120  73.910  1.00  0.00           O
ATOM   3684  N   LEU F  34      80.160  83.780  72.820  1.00  0.00           N
ATOM   3685  HN  LEU F  34      79.560  84.070  72.080  1.00  0.00           H
ATOM   3686  CA  LEU F  34      80.630  84.850  73.660  1.00  0.00           C
ATOM   3687  HA  LEU F  34      80.770  84.480  74.670  1.00  0.00           H
ATOM   3688  CB  LEU F  34      81.950  85.440  73.080  1.00  0.00           C
ATOM   3689  HB1 LEU F  34      81.740  85.910  72.090  1.00  0.00           H
ATOM   3690  HB2 LEU F  34      82.650  84.590  72.900  1.00  0.00           H
ATOM   3691  CG  LEU F  34      82.680  86.460  73.970  1.00  0.00           C
ATOM   3692  HG  LEU F  34      81.990  87.280  74.250  1.00  0.00           H
ATOM   3693  CD1 LEU F  34      83.190  85.790  75.250  1.00  0.00           C
ATOM   3694 HD11 LEU F  34      83.780  86.520  75.850  1.00  0.00           H
ATOM   3695 HD12 LEU F  34      82.350  85.430  75.870  1.00  0.00           H
ATOM   3696 HD13 LEU F  34      83.830  84.920  75.010  1.00  0.00           H
ATOM   3697  CD2 LEU F  34      83.860  87.090  73.200  1.00  0.00           C
ATOM   3698 HD21 LEU F  34      84.420  87.780  73.860  1.00  0.00           H
ATOM   3699 HD22 LEU F  34      84.560  86.300  72.850  1.00  0.00           H
ATOM   3700 HD23 LEU F  34      83.490  87.650  72.320  1.00  0.00           H
ATOM   3701  C   LEU F  34      79.560  85.920  73.690  1.00  0.00           C
ATOM   3702  O   LEU F  34      78.960  86.220  72.660  1.00  0.00           O
ATOM   3703  N   MET F  35      79.280  86.530  74.860  1.00  0.00           N
ATOM   3704  HN  MET F  35      79.690  86.210  75.710  1.00  0.00           H
ATOM   3705  CA  MET F  35      78.450  87.720  74.910  1.00  0.00           C
ATOM   3706  HA  MET F  35      78.410  88.190  73.930  1.00  0.00           H
ATOM   3707  CB  MET F  35      77.000  87.420  75.380  1.00  0.00           C
ATOM   3708  HB1 MET F  35      77.060  86.830  76.320  1.00  0.00           H
ATOM   3709  HB2 MET F  35      76.520  86.780  74.610  1.00  0.00           H
ATOM   3710  CG  MET F  35      76.120  88.670  75.590  1.00  0.00           C
ATOM   3711  HG1 MET F  35      75.990  89.170  74.610  1.00  0.00           H
ATOM   3712  HG2 MET F  35      76.630  89.400  76.260  1.00  0.00           H
ATOM   3713  SD  MET F  35      74.490  88.340  76.320  1.00  0.00           S
ATOM   3714  CE  MET F  35      75.090  87.850  77.950  1.00  0.00           C
ATOM   3715  HE1 MET F  35      74.320  88.020  78.730  1.00  0.00           H
ATOM   3716  HE2 MET F  35      75.360  86.770  77.980  1.00  0.00           H
ATOM   3717  HE3 MET F  35      75.990  88.430  78.240  1.00  0.00           H
ATOM   3718  C   MET F  35      79.060  88.730  75.840  1.00  0.00           C
ATOM   3719  O   MET F  35      79.210  88.480  77.040  1.00  0.00           O
ATOM   3720  N   VAL F  36      79.410  89.930  75.340  1.00  0.00           N
ATOM   3721  HN  VAL F  36      79.410  90.110  74.350  1.00  0.00           H
ATOM   3722  CA  VAL F  36      79.880  91.010  76.180  1.00  0.00           C
ATOM   3723  HA  VAL F  36      79.970  90.690  77.210  1.00  0.00           H
ATOM   3724  CB  VAL F  36      81.260  91.490  75.730  1.00  0.00           C
ATOM   3725  HB  VAL F  36      81.200  91.920  74.700  1.00  0.00           H
ATOM   3726  CG1 VAL F  36      81.820  92.560  76.680  1.00  0.00           C
ATOM   3727 HG11 VAL F  36      82.860  92.810  76.410  1.00  0.00           H
ATOM   3728 HG12 VAL F  36      81.210  93.480  76.630  1.00  0.00           H
ATOM   3729 HG13 VAL F  36      81.810  92.180  77.730  1.00  0.00           H
ATOM   3730  CG2 VAL F  36      82.240  90.300  75.700  1.00  0.00           C
ATOM   3731 HG21 VAL F  36      83.260  90.650  75.440  1.00  0.00           H
ATOM   3732 HG22 VAL F  36      82.290  89.810  76.690  1.00  0.00           H
ATOM   3733 HG23 VAL F  36      81.940  89.550  74.940  1.00  0.00           H
ATOM   3734  C   VAL F  36      78.830  92.120  76.130  1.00  0.00           C
ATOM   3735  O   VAL F  36      78.760  92.910  75.190  1.00  0.00           O
ATOM   3736  N   GLY F  37      77.980  92.230  77.180  1.00  0.00           N
ATOM   3737  HN  GLY F  37      78.120  91.630  77.980  1.00  0.00           H
ATOM   3738  CA  GLY F  37      76.940  93.260  77.300  1.00  0.00           C
ATOM   3739  HA1 GLY F  37      76.540  93.190  78.300  1.00  0.00           H
ATOM   3740  HA2 GLY F  37      77.410  94.220  77.120  1.00  0.00           H
ATOM   3741  C   GLY F  37      75.750  93.200  76.360  1.00  0.00           C
ATOM   3742  O   GLY F  37      75.230  94.250  75.960  1.00  0.00           O
ATOM   3743  N   GLY F  38      75.270  91.990  75.980  1.00  0.00           N
ATOM   3744  HN  GLY F  38      75.690  91.170  76.350  1.00  0.00           H
ATOM   3745  CA  GLY F  38      74.160  91.800  75.030  1.00  0.00           C
ATOM   3746  HA1 GLY F  38      73.990  92.720  74.480  1.00  0.00           H
ATOM   3747  HA2 GLY F  38      74.450  90.990  74.370  1.00  0.00           H
ATOM   3748  C   GLY F  38      72.820  91.420  75.640  1.00  0.00           C
ATOM   3749  O   GLY F  38      72.650  91.420  76.850  1.00  0.00           O
ATOM   3750  N   VAL F  39      71.830  91.070  74.780  1.00  0.00           N
ATOM   3751  HN  VAL F  39      71.970  91.120  73.790  1.00  0.00           H
ATOM   3752  CA  VAL F  39      70.500  90.640  75.190  1.00  0.00           C
ATOM   3753  HA  VAL F  39      70.470  90.540  76.260  1.00  0.00           H
ATOM   3754  CB  VAL F  39      69.410  91.640  74.780  1.00  0.00           C
ATOM   3755  HB  VAL F  39      69.380  91.760  73.670  1.00  0.00           H
ATOM   3756  CG1 VAL F  39      68.020  91.180  75.280  1.00  0.00           C
ATOM   3757 HG11 VAL F  39      67.270  91.970  75.080  1.00  0.00           H
ATOM   3758 HG12 VAL F  39      67.680  90.260  74.760  1.00  0.00           H
ATOM   3759 HG13 VAL F  39      68.040  90.990  76.380  1.00  0.00           H
ATOM   3760  CG2 VAL F  39      69.730  93.020  75.390  1.00  0.00           C
ATOM   3761 HG21 VAL F  39      68.910  93.740  75.170  1.00  0.00           H
ATOM   3762 HG22 VAL F  39      69.830  92.920  76.490  1.00  0.00           H
ATOM   3763 HG23 VAL F  39      70.670  93.440  74.980  1.00  0.00           H
ATOM   3764  C   VAL F  39      70.160  89.280  74.580  1.00  0.00           C
ATOM   3765  O   VAL F  39      69.940  89.150  73.370  1.00  0.00           O
ATOM   3766  N   VAL F  40      70.090  88.210  75.390  1.00  0.00           N
ATOM   3767  HN  VAL F  40      70.200  88.340  76.380  1.00  0.00           H
ATOM   3768  CA  VAL F  40      69.940  86.850  74.890  1.00  0.00           C
ATOM   3769  HA  VAL F  40      69.900  86.850  73.810  1.00  0.00           H
ATOM   3770  CB  VAL F  40      71.130  85.970  75.290  1.00  0.00           C
ATOM   3771  HB  VAL F  40      71.360  86.160  76.360  1.00  0.00           H
ATOM   3772  CG1 VAL F  40      70.850  84.460  75.100  1.00  0.00           C
ATOM   3773 HG11 VAL F  40      71.770  83.880  75.320  1.00  0.00           H
ATOM   3774 HG12 VAL F  40      70.070  84.100  75.800  1.00  0.00           H
ATOM   3775 HG13 VAL F  40      70.540  84.240  74.060  1.00  0.00           H
ATOM   3776  CG2 VAL F  40      72.330  86.400  74.430  1.00  0.00           C
ATOM   3777 HG21 VAL F  40      73.250  85.870  74.760  1.00  0.00           H
ATOM   3778 HG22 VAL F  40      72.150  86.160  73.360  1.00  0.00           H
ATOM   3779 HG23 VAL F  40      72.510  87.490  74.500  1.00  0.00           H
ATOM   3780  C   VAL F  40      68.620  86.250  75.350  1.00  0.00           C
ATOM   3781  O   VAL F  40      68.390  86.040  76.530  1.00  0.00           O
ATOM   3782  N   ILE F  41      67.710  85.980  74.390  1.00  0.00           N
ATOM   3783  HN  ILE F  41      67.880  86.210  73.440  1.00  0.00           H
ATOM   3784  CA  ILE F  41      66.380  85.480  74.700  1.00  0.00           C
ATOM   3785  HA  ILE F  41      66.320  85.220  75.740  1.00  0.00           H
ATOM   3786  CB  ILE F  41      65.290  86.530  74.440  1.00  0.00           C
ATOM   3787  HB  ILE F  41      65.280  86.800  73.360  1.00  0.00           H
ATOM   3788  CG2 ILE F  41      63.900  85.970  74.830  1.00  0.00           C
ATOM   3789 HG21 ILE F  41      63.110  86.730  74.650  1.00  0.00           H
ATOM   3790 HG22 ILE F  41      63.630  85.080  74.210  1.00  0.00           H
ATOM   3791 HG23 ILE F  41      63.880  85.690  75.900  1.00  0.00           H
ATOM   3792  CG1 ILE F  41      65.620  87.830  75.230  1.00  0.00           C
ATOM   3793 HG11 ILE F  41      66.610  88.220  74.910  1.00  0.00           H
ATOM   3794 HG12 ILE F  41      65.700  87.590  76.310  1.00  0.00           H
ATOM   3795  CD  ILE F  41      64.610  88.960  75.050  1.00  0.00           C
ATOM   3796  HD1 ILE F  41      64.940  89.880  75.570  1.00  0.00           H
ATOM   3797  HD2 ILE F  41      64.480  89.200  73.970  1.00  0.00           H
ATOM   3798  HD3 ILE F  41      63.620  88.690  75.470  1.00  0.00           H
ATOM   3799  C   ILE F  41      66.100  84.200  73.910  1.00  0.00           C
ATOM   3800  O   ILE F  41      66.290  84.140  72.690  1.00  0.00           O
ATOM   3801  N   ALA F  42      65.660  83.130  74.620  1.00  0.00           N
ATOM   3802  HN  ALA F  42      65.570  83.220  75.620  1.00  0.00           H
ATOM   3803  CA  ALA F  42      65.090  81.930  74.040  1.00  0.00           C
ATOM   3804  HA  ALA F  42      64.270  82.230  73.400  1.00  0.00           H
ATOM   3805  CB  ALA F  42      66.100  81.070  73.230  1.00  0.00           C
ATOM   3806  HB1 ALA F  42      66.590  81.700  72.470  1.00  0.00           H
ATOM   3807  HB2 ALA F  42      66.870  80.620  73.880  1.00  0.00           H
ATOM   3808  HB3 ALA F  42      65.570  80.260  72.680  1.00  0.00           H
ATOM   3809  C   ALA F  42      64.480  81.110  75.170  1.00  0.00           C
ATOM   3810  O   ALA F  42      64.030  81.670  76.170  1.00  0.00           O
ATOM   3811  N   NME F  43      64.450  79.770  75.060  1.00  0.00           N
ATOM   3812  HN  NME F  43      64.740  79.340  74.210  1.00  0.00           H
ATOM   3813  CH3 NME F  43      63.920  78.900  76.090  1.00  0.00           C
ATOM   3814 HH31 NME F  43      62.840  79.130  76.280  1.00  0.00           H
ATOM   3815 HH32 NME F  43      63.990  77.840  75.780  1.00  0.00           H
ATOM   3816 HH33 NME F  43      64.480  79.020  77.040  1.00  0.00           H
ATOM   3817  CH3 ACE G   0      32.290  79.090  99.760  1.00  0.00           C
ATOM   3818 HH31 ACE G   0      32.860  78.170  99.980  1.00  0.00           H
ATOM   3819 HH32 ACE G   0      31.850  79.480 100.700  1.00  0.00           H
ATOM   3820 HH33 ACE G   0      31.470  78.840  99.050  1.00  0.00           H
ATOM   3821  C   ACE G   0      33.180  80.110  99.160  1.00  0.00           C
ATOM   3822  O   ACE G   0      32.850  80.690  98.130  1.00  0.00           O
ATOM   3823  N   ASP G   1      34.330  80.360  99.790  1.00  0.00           N
ATOM   3824  HN  ASP G   1      34.520  79.860 100.650  1.00  0.00           H
ATOM   3825  CA  ASP G   1      35.380  81.210  99.270  1.00  0.00           C
ATOM   3826  HA  ASP G   1      34.950  81.830  98.500  1.00  0.00           H
ATOM   3827  CB  ASP G   1      35.950  82.140 100.390  1.00  0.00           C
ATOM   3828  HB1 ASP G   1      36.770  81.650 100.940  1.00  0.00           H
ATOM   3829  HB2 ASP G   1      35.130  82.350 101.120  1.00  0.00           H
ATOM   3830  CG  ASP G   1      36.420  83.470  99.840  1.00  0.00           C
ATOM   3831  OD1 ASP G   1      37.300  83.490  98.940  1.00  0.00           O
ATOM   3832  OD2 ASP G   1      35.910  84.530 100.290  1.00  0.00           O
ATOM   3833  C   ASP G   1      36.440  80.340  98.570  1.00  0.00           C
ATOM   3834  O   ASP G   1      36.320  79.120  98.480  1.00  0.00           O
ATOM   3835  N   ALA G   2      37.480  80.980  98.020  1.00  0.00           N
ATOM   3836  HN  ALA G   2      37.550  81.970  98.170  1.00  0.00           H
ATOM   3837  CA  ALA G   2      38.450  80.340  97.150  1.00  0.00           C
ATOM   3838  HA  ALA G   2      38.840  79.460  97.640  1.00  0.00           H
ATOM   3839  CB  ALA G   2      37.800  79.970  95.790  1.00  0.00           C
ATOM   3840  HB1 ALA G   2      36.940  79.280  95.950  1.00  0.00           H
ATOM   3841  HB2 ALA G   2      37.430  80.870  95.270  1.00  0.00           H
ATOM   3842  HB3 ALA G   2      38.530  79.460  95.130  1.00  0.00           H
ATOM   3843  C   ALA G   2      39.620  81.270  96.890  1.00  0.00           C
ATOM   3844  O   ALA G   2      40.180  81.320  95.790  1.00  0.00           O
ATOM   3845  N   GLU G   3      40.050  82.050  97.900  1.00  0.00           N
ATOM   3846  HN  GLU G   3      39.600  82.010  98.790  1.00  0.00           H
ATOM   3847  CA  GLU G   3      41.140  83.000  97.750  1.00  0.00           C
ATOM   3848  HA  GLU G   3      41.120  83.400  96.750  1.00  0.00           H
ATOM   3849  CB  GLU G   3      40.970  84.180  98.750  1.00  0.00           C
ATOM   3850  HB1 GLU G   3      41.510  84.010  99.700  1.00  0.00           H
ATOM   3851  HB2 GLU G   3      39.880  84.200  98.990  1.00  0.00           H
ATOM   3852  CG  GLU G   3      41.280  85.580  98.160  1.00  0.00           C
ATOM   3853  HG1 GLU G   3      40.720  86.350  98.720  1.00  0.00           H
ATOM   3854  HG2 GLU G   3      40.940  85.630  97.100  1.00  0.00           H
ATOM   3855  CD  GLU G   3      42.750  85.960  98.200  1.00  0.00           C
ATOM   3856  OE1 GLU G   3      43.090  87.010  98.820  1.00  0.00           O
ATOM   3857  OE2 GLU G   3      43.560  85.220  97.600  1.00  0.00           O
ATOM   3858  C   GLU G   3      42.480  82.260  97.930  1.00  0.00           C
ATOM   3859  O   GLU G   3      42.960  82.030  99.040  1.00  0.00           O
ATOM   3860  N   PHE G   4      43.080  81.860  96.790  1.00  0.00           N
ATOM   3861  HN  PHE G   4      42.580  81.980  95.930  1.00  0.00           H
ATOM   3862  CA  PHE G   4      44.360  81.180  96.700  1.00  0.00           C
ATOM   3863  HA  PHE G   4      44.720  80.930  97.690  1.00  0.00           H
ATOM   3864  CB  PHE G   4      44.260  79.900  95.810  1.00  0.00           C
ATOM   3865  HB1 PHE G   4      45.260  79.460  95.610  1.00  0.00           H
ATOM   3866  HB2 PHE G   4      43.800  80.150  94.830  1.00  0.00           H
ATOM   3867  CG  PHE G   4      43.430  78.840  96.480  1.00  0.00           C
ATOM   3868  CD1 PHE G   4      42.080  78.650  96.140  1.00  0.00           C
ATOM   3869  HD1 PHE G   4      41.630  79.300  95.400  1.00  0.00           H
ATOM   3870  CE1 PHE G   4      41.320  77.660  96.770  1.00  0.00           C
ATOM   3871  HE1 PHE G   4      40.270  77.550  96.530  1.00  0.00           H
ATOM   3872  CZ  PHE G   4      41.920  76.820  97.730  1.00  0.00           C
ATOM   3873  HZ  PHE G   4      41.330  76.070  98.230  1.00  0.00           H
ATOM   3874  CD2 PHE G   4      44.030  77.970  97.410  1.00  0.00           C
ATOM   3875  HD2 PHE G   4      45.070  78.100  97.660  1.00  0.00           H
ATOM   3876  CE2 PHE G   4      43.280  76.970  98.040  1.00  0.00           C
ATOM   3877  HE2 PHE G   4      43.740  76.330  98.780  1.00  0.00           H
ATOM   3878  C   PHE G   4      45.410  82.090  96.070  1.00  0.00           C
ATOM   3879  O   PHE G   4      46.500  81.650  95.690  1.00  0.00           O
ATOM   3880  N   ARG G   5      45.110  83.400  95.920  1.00  0.00           N
ATOM   3881  HN  ARG G   5      44.310  83.810  96.380  1.00  0.00           H
ATOM   3882  CA  ARG G   5      45.930  84.340  95.190  1.00  0.00           C
ATOM   3883  HA  ARG G   5      46.130  83.840  94.250  1.00  0.00           H
ATOM   3884  CB  ARG G   5      45.120  85.600  94.780  1.00  0.00           C
ATOM   3885  HB1 ARG G   5      44.090  85.530  95.190  1.00  0.00           H
ATOM   3886  HB2 ARG G   5      44.980  85.530  93.680  1.00  0.00           H
ATOM   3887  CG  ARG G   5      45.700  86.990  95.100  1.00  0.00           C
ATOM   3888  HG1 ARG G   5      45.180  87.730  94.450  1.00  0.00           H
ATOM   3889  HG2 ARG G   5      46.780  87.050  94.870  1.00  0.00           H
ATOM   3890  CD  ARG G   5      45.390  87.400  96.540  1.00  0.00           C
ATOM   3891  HD1 ARG G   5      45.680  86.580  97.240  1.00  0.00           H
ATOM   3892  HD2 ARG G   5      44.300  87.600  96.640  1.00  0.00           H
ATOM   3893  NE  ARG G   5      46.160  88.640  96.870  1.00  0.00           N
ATOM   3894  HE  ARG G   5      46.930  88.930  96.290  1.00  0.00           H
ATOM   3895  CZ  ARG G   5      46.200  89.120  98.100  1.00  0.00           C
ATOM   3896  NH1 ARG G   5      45.320  88.820  99.020  1.00  0.00           N
ATOM   3897 HH11 ARG G   5      44.570  88.180  98.800  1.00  0.00           H
ATOM   3898 HH12 ARG G   5      45.430  89.230  99.910  1.00  0.00           H
ATOM   3899  NH2 ARG G   5      47.220  89.870  98.430  1.00  0.00           N
ATOM   3900 HH21 ARG G   5      47.840  90.050  97.660  1.00  0.00           H
ATOM   3901 HH22 ARG G   5      47.630  89.610  99.330  1.00  0.00           H
ATOM   3902  C   ARG G   5      47.320  84.580  95.770  1.00  0.00           C
ATOM   3903  O   ARG G   5      47.580  84.480  96.970  1.00  0.00           O
ATOM   3904  N   HIS G   6      48.300  84.860  94.880  1.00  0.00           N
ATOM   3905  HN  HIS G   6      48.080  84.980  93.920  1.00  0.00           H
ATOM   3906  CA  HIS G   6      49.680  85.010  95.280  1.00  0.00           C
ATOM   3907  HA  HIS G   6      49.780  85.020  96.360  1.00  0.00           H
ATOM   3908  CB  HIS G   6      50.560  83.870  94.700  1.00  0.00           C
ATOM   3909  HB1 HIS G   6      50.780  84.020  93.630  1.00  0.00           H
ATOM   3910  HB2 HIS G   6      49.980  82.930  94.800  1.00  0.00           H
ATOM   3911  ND1 HIS G   6      52.760  84.630  95.620  1.00  0.00           N
ATOM   3912  CG  HIS G   6      51.830  83.630  95.460  1.00  0.00           C
ATOM   3913  CE1 HIS G   6      53.730  84.090  96.330  1.00  0.00           C
ATOM   3914  HE1 HIS G   6      54.650  84.600  96.630  1.00  0.00           H
ATOM   3915  NE2 HIS G   6      53.470  82.790  96.610  1.00  0.00           N
ATOM   3916  HE2 HIS G   6      54.110  82.140  97.040  1.00  0.00           H
ATOM   3917  CD2 HIS G   6      52.250  82.490  96.060  1.00  0.00           C
ATOM   3918  HD2 HIS G   6      51.780  81.520  96.110  1.00  0.00           H
ATOM   3919  C   HIS G   6      50.180  86.350  94.770  1.00  0.00           C
ATOM   3920  O   HIS G   6      50.250  86.590  93.570  1.00  0.00           O
ATOM   3921  N   ASP G   7      50.530  87.260  95.680  1.00  0.00           N
ATOM   3922  HN  ASP G   7      50.490  87.040  96.660  1.00  0.00           H
ATOM   3923  CA  ASP G   7      51.200  88.500  95.340  1.00  0.00           C
ATOM   3924  HA  ASP G   7      51.080  88.720  94.280  1.00  0.00           H
ATOM   3925  CB  ASP G   7      50.650  89.670  96.200  1.00  0.00           C
ATOM   3926  HB1 ASP G   7      51.430  90.440  96.380  1.00  0.00           H
ATOM   3927  HB2 ASP G   7      50.320  89.280  97.190  1.00  0.00           H
ATOM   3928  CG  ASP G   7      49.500  90.340  95.490  1.00  0.00           C
ATOM   3929  OD1 ASP G   7      49.760  91.050  94.480  1.00  0.00           O
ATOM   3930  OD2 ASP G   7      48.330  90.170  95.900  1.00  0.00           O
ATOM   3931  C   ASP G   7      52.680  88.270  95.570  1.00  0.00           C
ATOM   3932  O   ASP G   7      53.140  88.220  96.710  1.00  0.00           O
ATOM   3933  N   SER G   8      53.460  88.100  94.490  1.00  0.00           N
ATOM   3934  HN  SER G   8      53.050  88.130  93.570  1.00  0.00           H
ATOM   3935  CA  SER G   8      54.890  87.870  94.580  1.00  0.00           C
ATOM   3936  HA  SER G   8      55.170  87.600  95.590  1.00  0.00           H
ATOM   3937  CB  SER G   8      55.360  86.740  93.620  1.00  0.00           C
ATOM   3938  HB1 SER G   8      56.440  86.830  93.370  1.00  0.00           H
ATOM   3939  HB2 SER G   8      54.780  86.790  92.670  1.00  0.00           H
ATOM   3940  OG  SER G   8      55.190  85.440  94.200  1.00  0.00           O
ATOM   3941  HG1 SER G   8      54.250  85.360  94.470  1.00  0.00           H
ATOM   3942  C   SER G   8      55.660  89.120  94.220  1.00  0.00           C
ATOM   3943  O   SER G   8      55.830  89.410  93.040  1.00  0.00           O
ATOM   3944  N   GLY G   9      56.170  89.850  95.230  1.00  0.00           N
ATOM   3945  HN  GLY G   9      55.960  89.590  96.180  1.00  0.00           H
ATOM   3946  CA  GLY G   9      56.970  91.060  95.030  1.00  0.00           C
ATOM   3947  HA1 GLY G   9      56.850  91.430  94.020  1.00  0.00           H
ATOM   3948  HA2 GLY G   9      56.640  91.770  95.770  1.00  0.00           H
ATOM   3949  C   GLY G   9      58.430  90.820  95.280  1.00  0.00           C
ATOM   3950  O   GLY G   9      58.840  90.430  96.380  1.00  0.00           O
ATOM   3951  N   TYR G  10      59.270  91.060  94.260  1.00  0.00           N
ATOM   3952  HN  TYR G  10      58.900  91.310  93.360  1.00  0.00           H
ATOM   3953  CA  TYR G  10      60.720  90.910  94.340  1.00  0.00           C
ATOM   3954  HA  TYR G  10      61.000  90.780  95.370  1.00  0.00           H
ATOM   3955  CB  TYR G  10      61.190  89.670  93.540  1.00  0.00           C
ATOM   3956  HB1 TYR G  10      62.290  89.660  93.400  1.00  0.00           H
ATOM   3957  HB2 TYR G  10      60.700  89.680  92.540  1.00  0.00           H
ATOM   3958  CG  TYR G  10      60.790  88.420  94.280  1.00  0.00           C
ATOM   3959  CD1 TYR G  10      61.640  87.900  95.270  1.00  0.00           C
ATOM   3960  HD1 TYR G  10      62.570  88.400  95.490  1.00  0.00           H
ATOM   3961  CE1 TYR G  10      61.260  86.770  96.000  1.00  0.00           C
ATOM   3962  HE1 TYR G  10      61.900  86.390  96.790  1.00  0.00           H
ATOM   3963  CZ  TYR G  10      60.050  86.130  95.730  1.00  0.00           C
ATOM   3964  OH  TYR G  10      59.640  85.050  96.530  1.00  0.00           O
ATOM   3965  HH  TYR G  10      58.820  84.700  96.170  1.00  0.00           H
ATOM   3966  CD2 TYR G  10      59.590  87.760  93.990  1.00  0.00           C
ATOM   3967  HD2 TYR G  10      58.930  88.150  93.220  1.00  0.00           H
ATOM   3968  CE2 TYR G  10      59.220  86.610  94.710  1.00  0.00           C
ATOM   3969  HE2 TYR G  10      58.280  86.120  94.500  1.00  0.00           H
ATOM   3970  C   TYR G  10      61.440  92.170  93.880  1.00  0.00           C
ATOM   3971  O   TYR G  10      61.110  92.790  92.870  1.00  0.00           O
ATOM   3972  N   GLU G  11      62.450  92.620  94.660  1.00  0.00           N
ATOM   3973  HN  GLU G  11      62.680  92.120  95.490  1.00  0.00           H
ATOM   3974  CA  GLU G  11      63.180  93.850  94.420  1.00  0.00           C
ATOM   3975  HA  GLU G  11      63.090  94.120  93.370  1.00  0.00           H
ATOM   3976  CB  GLU G  11      62.650  95.010  95.290  1.00  0.00           C
ATOM   3977  HB1 GLU G  11      63.420  95.470  95.950  1.00  0.00           H
ATOM   3978  HB2 GLU G  11      61.880  94.600  95.970  1.00  0.00           H
ATOM   3979  CG  GLU G  11      61.990  96.120  94.440  1.00  0.00           C
ATOM   3980  HG1 GLU G  11      61.320  96.730  95.080  1.00  0.00           H
ATOM   3981  HG2 GLU G  11      61.390  95.670  93.620  1.00  0.00           H
ATOM   3982  CD  GLU G  11      63.040  97.020  93.820  1.00  0.00           C
ATOM   3983  OE1 GLU G  11      63.940  96.510  93.120  1.00  0.00           O
ATOM   3984  OE2 GLU G  11      62.970  98.260  94.060  1.00  0.00           O
ATOM   3985  C   GLU G  11      64.670  93.680  94.680  1.00  0.00           C
ATOM   3986  O   GLU G  11      65.070  93.200  95.750  1.00  0.00           O
ATOM   3987  N   VAL G  12      65.510  94.090  93.710  1.00  0.00           N
ATOM   3988  HN  VAL G  12      65.120  94.550  92.910  1.00  0.00           H
ATOM   3989  CA  VAL G  12      66.960  94.140  93.850  1.00  0.00           C
ATOM   3990  HA  VAL G  12      67.170  94.230  94.900  1.00  0.00           H
ATOM   3991  CB  VAL G  12      67.730  92.910  93.330  1.00  0.00           C
ATOM   3992  HB  VAL G  12      68.820  93.050  93.500  1.00  0.00           H
ATOM   3993  CG1 VAL G  12      67.310  91.650  94.100  1.00  0.00           C
ATOM   3994 HG11 VAL G  12      67.850  90.760  93.710  1.00  0.00           H
ATOM   3995 HG12 VAL G  12      67.520  91.760  95.180  1.00  0.00           H
ATOM   3996 HG13 VAL G  12      66.220  91.460  93.960  1.00  0.00           H
ATOM   3997  CG2 VAL G  12      67.530  92.680  91.820  1.00  0.00           C
ATOM   3998 HG21 VAL G  12      67.990  91.710  91.510  1.00  0.00           H
ATOM   3999 HG22 VAL G  12      66.450  92.650  91.570  1.00  0.00           H
ATOM   4000 HG23 VAL G  12      68.010  93.480  91.230  1.00  0.00           H
ATOM   4001  C   VAL G  12      67.490  95.420  93.210  1.00  0.00           C
ATOM   4002  O   VAL G  12      67.260  95.710  92.030  1.00  0.00           O
ATOM   4003  N   HIS G  13      68.250  96.230  93.960  1.00  0.00           N
ATOM   4004  HN  HIS G  13      68.420  96.060  94.930  1.00  0.00           H
ATOM   4005  CA  HIS G  13      68.840  97.430  93.400  1.00  0.00           C
ATOM   4006  HA  HIS G  13      69.150  97.180  92.400  1.00  0.00           H
ATOM   4007  CB  HIS G  13      67.860  98.630  93.330  1.00  0.00           C
ATOM   4008  HB1 HIS G  13      67.030  98.330  92.650  1.00  0.00           H
ATOM   4009  HB2 HIS G  13      68.340  99.520  92.880  1.00  0.00           H
ATOM   4010  ND1 HIS G  13      67.690 100.050  95.390  1.00  0.00           N
ATOM   4011  CG  HIS G  13      67.210  99.000  94.620  1.00  0.00           C
ATOM   4012  CE1 HIS G  13      66.790 100.200  96.360  1.00  0.00           C
ATOM   4013  HE1 HIS G  13      66.840 100.940  97.160  1.00  0.00           H
ATOM   4014  NE2 HIS G  13      65.770  99.330  96.230  1.00  0.00           N
ATOM   4015  HE2 HIS G  13      64.900  99.300  96.750  1.00  0.00           H
ATOM   4016  CD2 HIS G  13      66.030  98.560  95.120  1.00  0.00           C
ATOM   4017  HD2 HIS G  13      65.380  97.780  94.740  1.00  0.00           H
ATOM   4018  C   HIS G  13      70.130  97.840  94.080  1.00  0.00           C
ATOM   4019  O   HIS G  13      70.410  97.450  95.220  1.00  0.00           O
ATOM   4020  N   HIS G  14      70.970  98.590  93.350  1.00  0.00           N
ATOM   4021  HN  HIS G  14      70.720  98.830  92.410  1.00  0.00           H
ATOM   4022  CA  HIS G  14      72.130  99.300  93.880  1.00  0.00           C
ATOM   4023  HA  HIS G  14      72.490  99.890  93.050  1.00  0.00           H
ATOM   4024  CB  HIS G  14      71.750 100.340  94.980  1.00  0.00           C
ATOM   4025  HB1 HIS G  14      72.590 100.560  95.660  1.00  0.00           H
ATOM   4026  HB2 HIS G  14      70.920  99.920  95.590  1.00  0.00           H
ATOM   4027  ND1 HIS G  14      70.840 101.860  93.190  1.00  0.00           N
ATOM   4028  CG  HIS G  14      71.280 101.680  94.490  1.00  0.00           C
ATOM   4029  CE1 HIS G  14      70.590 103.150  93.080  1.00  0.00           C
ATOM   4030  HE1 HIS G  14      70.210 103.640  92.190  1.00  0.00           H
ATOM   4031  NE2 HIS G  14      70.870 103.810  94.230  1.00  0.00           N
ATOM   4032  HE2 HIS G  14      70.800 104.800  94.370  1.00  0.00           H
ATOM   4033  CD2 HIS G  14      71.310 102.870  95.140  1.00  0.00           C
ATOM   4034  HD2 HIS G  14      71.620 103.100  96.150  1.00  0.00           H
ATOM   4035  C   HIS G  14      73.330  98.430  94.230  1.00  0.00           C
ATOM   4036  O   HIS G  14      74.190  98.790  95.030  1.00  0.00           O
ATOM   4037  N   GLN G  15      73.460  97.230  93.610  1.00  0.00           N
ATOM   4038  HN  GLN G  15      72.720  96.940  92.990  1.00  0.00           H
ATOM   4039  CA  GLN G  15      74.510  96.270  93.900  1.00  0.00           C
ATOM   4040  HA  GLN G  15      74.690  96.320  94.970  1.00  0.00           H
ATOM   4041  CB  GLN G  15      74.090  94.810  93.590  1.00  0.00           C
ATOM   4042  HB1 GLN G  15      74.970  94.130  93.710  1.00  0.00           H
ATOM   4043  HB2 GLN G  15      73.770  94.700  92.530  1.00  0.00           H
ATOM   4044  CG  GLN G  15      73.050  94.230  94.570  1.00  0.00           C
ATOM   4045  HG1 GLN G  15      73.240  94.630  95.590  1.00  0.00           H
ATOM   4046  HG2 GLN G  15      73.150  93.120  94.600  1.00  0.00           H
ATOM   4047  CD  GLN G  15      71.600  94.510  94.170  1.00  0.00           C
ATOM   4048  OE1 GLN G  15      71.300  94.980  93.070  1.00  0.00           O
ATOM   4049  NE2 GLN G  15      70.680  94.170  95.090  1.00  0.00           N
ATOM   4050 HE21 GLN G  15      70.990  93.880  96.000  1.00  0.00           H
ATOM   4051 HE22 GLN G  15      69.720  94.250  94.870  1.00  0.00           H
ATOM   4052  C   GLN G  15      75.880  96.530  93.260  1.00  0.00           C
ATOM   4053  O   GLN G  15      76.500  95.620  92.700  1.00  0.00           O
ATOM   4054  N   LYS G  16      76.450  97.730  93.390  1.00  0.00           N
ATOM   4055  HN  LYS G  16      75.930  98.450  93.870  1.00  0.00           H
ATOM   4056  CA  LYS G  16      77.750  98.100  92.850  1.00  0.00           C
ATOM   4057  HA  LYS G  16      77.670  98.070  91.780  1.00  0.00           H
ATOM   4058  CB  LYS G  16      78.000  99.570  93.260  1.00  0.00           C
ATOM   4059  HB1 LYS G  16      77.840  99.630  94.360  1.00  0.00           H
ATOM   4060  HB2 LYS G  16      77.210 100.200  92.800  1.00  0.00           H
ATOM   4061  CG  LYS G  16      79.370 100.200  92.950  1.00  0.00           C
ATOM   4062  HG1 LYS G  16      80.200  99.580  93.350  1.00  0.00           H
ATOM   4063  HG2 LYS G  16      79.390 101.160  93.500  1.00  0.00           H
ATOM   4064  CD  LYS G  16      79.580 100.490  91.460  1.00  0.00           C
ATOM   4065  HD1 LYS G  16      79.570  99.540  90.880  1.00  0.00           H
ATOM   4066  HD2 LYS G  16      78.730 101.110  91.090  1.00  0.00           H
ATOM   4067  CE  LYS G  16      80.900 101.230  91.170  1.00  0.00           C
ATOM   4068  HE1 LYS G  16      80.970 101.480  90.090  1.00  0.00           H
ATOM   4069  HE2 LYS G  16      81.750 100.590  91.440  1.00  0.00           H
ATOM   4070  NZ  LYS G  16      80.970 102.490  91.930  1.00  0.00           N
ATOM   4071  HZ1 LYS G  16      81.850 103.020  91.730  1.00  0.00           H
ATOM   4072  HZ2 LYS G  16      80.170 103.100  91.600  1.00  0.00           H
ATOM   4073  HZ3 LYS G  16      80.900 102.360  92.960  1.00  0.00           H
ATOM   4074  C   LYS G  16      78.950  97.210  93.230  1.00  0.00           C
ATOM   4075  O   LYS G  16      79.010  96.640  94.320  1.00  0.00           O
ATOM   4076  N   LEU G  17      79.910  97.010  92.300  1.00  0.00           N
ATOM   4077  HN  LEU G  17      79.780  97.360  91.370  1.00  0.00           H
ATOM   4078  CA  LEU G  17      81.120  96.220  92.500  1.00  0.00           C
ATOM   4079  HA  LEU G  17      81.270  96.030  93.550  1.00  0.00           H
ATOM   4080  CB  LEU G  17      80.970  94.880  91.730  1.00  0.00           C
ATOM   4081  HB1 LEU G  17      81.150  95.040  90.640  1.00  0.00           H
ATOM   4082  HB2 LEU G  17      79.910  94.590  91.830  1.00  0.00           H
ATOM   4083  CG  LEU G  17      81.810  93.680  92.230  1.00  0.00           C
ATOM   4084  HG  LEU G  17      81.560  93.520  93.300  1.00  0.00           H
ATOM   4085  CD1 LEU G  17      81.400  92.400  91.470  1.00  0.00           C
ATOM   4086 HD11 LEU G  17      81.880  91.510  91.930  1.00  0.00           H
ATOM   4087 HD12 LEU G  17      80.300  92.250  91.490  1.00  0.00           H
ATOM   4088 HD13 LEU G  17      81.720  92.460  90.410  1.00  0.00           H
ATOM   4089  CD2 LEU G  17      83.330  93.860  92.130  1.00  0.00           C
ATOM   4090 HD21 LEU G  17      83.850  92.890  92.290  1.00  0.00           H
ATOM   4091 HD22 LEU G  17      83.620  94.230  91.130  1.00  0.00           H
ATOM   4092 HD23 LEU G  17      83.700  94.560  92.900  1.00  0.00           H
ATOM   4093  C   LEU G  17      82.320  97.000  91.970  1.00  0.00           C
ATOM   4094  O   LEU G  17      82.300  97.480  90.830  1.00  0.00           O
ATOM   4095  N   VAL G  18      83.390  97.170  92.780  1.00  0.00           N
ATOM   4096  HN  VAL G  18      83.340  96.870  93.730  1.00  0.00           H
ATOM   4097  CA  VAL G  18      84.670  97.730  92.360  1.00  0.00           C
ATOM   4098  HA  VAL G  18      84.640  97.960  91.310  1.00  0.00           H
ATOM   4099  CB  VAL G  18      85.050  99.000  93.130  1.00  0.00           C
ATOM   4100  HB  VAL G  18      85.340  98.760  94.180  1.00  0.00           H
ATOM   4101  CG1 VAL G  18      86.230  99.700  92.420  1.00  0.00           C
ATOM   4102 HG11 VAL G  18      86.480 100.660  92.930  1.00  0.00           H
ATOM   4103 HG12 VAL G  18      87.140  99.070  92.440  1.00  0.00           H
ATOM   4104 HG13 VAL G  18      85.980  99.920  91.360  1.00  0.00           H
ATOM   4105  CG2 VAL G  18      83.870  99.980  93.190  1.00  0.00           C
ATOM   4106 HG21 VAL G  18      84.160 100.900  93.740  1.00  0.00           H
ATOM   4107 HG22 VAL G  18      83.600 100.260  92.150  1.00  0.00           H
ATOM   4108 HG23 VAL G  18      82.990  99.540  93.700  1.00  0.00           H
ATOM   4109  C   VAL G  18      85.770  96.710  92.610  1.00  0.00           C
ATOM   4110  O   VAL G  18      85.850  96.140  93.700  1.00  0.00           O
ATOM   4111  N   PHE G  19      86.670  96.440  91.630  1.00  0.00           N
ATOM   4112  HN  PHE G  19      86.540  96.820  90.710  1.00  0.00           H
ATOM   4113  CA  PHE G  19      87.880  95.660  91.890  1.00  0.00           C
ATOM   4114  HA  PHE G  19      87.650  94.960  92.680  1.00  0.00           H
ATOM   4115  CB  PHE G  19      88.360  94.830  90.670  1.00  0.00           C
ATOM   4116  HB1 PHE G  19      89.400  94.460  90.830  1.00  0.00           H
ATOM   4117  HB2 PHE G  19      88.340  95.430  89.750  1.00  0.00           H
ATOM   4118  CG  PHE G  19      87.490  93.600  90.510  1.00  0.00           C
ATOM   4119  CD1 PHE G  19      86.580  93.480  89.450  1.00  0.00           C
ATOM   4120  HD1 PHE G  19      86.450  94.300  88.750  1.00  0.00           H
ATOM   4121  CE1 PHE G  19      85.840  92.310  89.270  1.00  0.00           C
ATOM   4122  HE1 PHE G  19      85.160  92.220  88.440  1.00  0.00           H
ATOM   4123  CZ  PHE G  19      86.000  91.240  90.160  1.00  0.00           C
ATOM   4124  HZ  PHE G  19      85.440  90.320  90.020  1.00  0.00           H
ATOM   4125  CD2 PHE G  19      87.650  92.520  91.390  1.00  0.00           C
ATOM   4126  HD2 PHE G  19      88.370  92.580  92.190  1.00  0.00           H
ATOM   4127  CE2 PHE G  19      86.910  91.340  91.220  1.00  0.00           C
ATOM   4128  HE2 PHE G  19      87.060  90.520  91.900  1.00  0.00           H
ATOM   4129  C   PHE G  19      89.010  96.520  92.460  1.00  0.00           C
ATOM   4130  O   PHE G  19      89.420  96.320  93.600  1.00  0.00           O
ATOM   4131  N   PHE G  20      89.490  97.540  91.720  1.00  0.00           N
ATOM   4132  HN  PHE G  20      89.190  97.680  90.770  1.00  0.00           H
ATOM   4133  CA  PHE G  20      90.460  98.510  92.200  1.00  0.00           C
ATOM   4134  HA  PHE G  20      90.700  98.310  93.240  1.00  0.00           H
ATOM   4135  CB  PHE G  20      91.780  98.480  91.380  1.00  0.00           C
ATOM   4136  HB1 PHE G  20      92.460  99.310  91.660  1.00  0.00           H
ATOM   4137  HB2 PHE G  20      91.550  98.570  90.290  1.00  0.00           H
ATOM   4138  CG  PHE G  20      92.510  97.190  91.630  1.00  0.00           C
ATOM   4139  CD1 PHE G  20      92.590  96.190  90.650  1.00  0.00           C
ATOM   4140  HD1 PHE G  20      92.090  96.340  89.700  1.00  0.00           H
ATOM   4141  CE1 PHE G  20      93.330  95.030  90.870  1.00  0.00           C
ATOM   4142  HE1 PHE G  20      93.410  94.280  90.100  1.00  0.00           H
ATOM   4143  CZ  PHE G  20      93.990  94.840  92.090  1.00  0.00           C
ATOM   4144  HZ  PHE G  20      94.550  93.930  92.260  1.00  0.00           H
ATOM   4145  CD2 PHE G  20      93.190  97.000  92.850  1.00  0.00           C
ATOM   4146  HD2 PHE G  20      93.150  97.760  93.610  1.00  0.00           H
ATOM   4147  CE2 PHE G  20      93.920  95.820  93.080  1.00  0.00           C
ATOM   4148  HE2 PHE G  20      94.440  95.680  94.020  1.00  0.00           H
ATOM   4149  C   PHE G  20      89.890  99.920  92.160  1.00  0.00           C
ATOM   4150  O   PHE G  20      89.410 100.390  91.130  1.00  0.00           O
ATOM   4151  N   ALA G  21      89.910 100.620  93.310  1.00  0.00           N
ATOM   4152  HN  ALA G  21      90.280 100.230  94.150  1.00  0.00           H
ATOM   4153  CA  ALA G  21      89.260 101.910  93.420  1.00  0.00           C
ATOM   4154  HA  ALA G  21      88.530 102.040  92.640  1.00  0.00           H
ATOM   4155  CB  ALA G  21      88.540 101.980  94.790  1.00  0.00           C
ATOM   4156  HB1 ALA G  21      87.830 101.130  94.870  1.00  0.00           H
ATOM   4157  HB2 ALA G  21      89.270 101.910  95.620  1.00  0.00           H
ATOM   4158  HB3 ALA G  21      87.980 102.930  94.880  1.00  0.00           H
ATOM   4159  C   ALA G  21      90.220 103.100  93.340  1.00  0.00           C
ATOM   4160  O   ALA G  21      89.790 104.240  93.200  1.00  0.00           O
ATOM   4161  N   GLU G  22      91.540 102.840  93.390  1.00  0.00           N
ATOM   4162  HN  GLU G  22      91.890 101.910  93.360  1.00  0.00           H
ATOM   4163  CA  GLU G  22      92.540 103.860  93.630  1.00  0.00           C
ATOM   4164  HA  GLU G  22      92.090 104.850  93.550  1.00  0.00           H
ATOM   4165  CB  GLU G  22      93.220 103.700  95.020  1.00  0.00           C
ATOM   4166  HB1 GLU G  22      93.940 104.530  95.190  1.00  0.00           H
ATOM   4167  HB2 GLU G  22      93.810 102.750  95.010  1.00  0.00           H
ATOM   4168  CG  GLU G  22      92.280 103.610  96.250  1.00  0.00           C
ATOM   4169  HG1 GLU G  22      92.910 103.350  97.130  1.00  0.00           H
ATOM   4170  HG2 GLU G  22      91.550 102.790  96.120  1.00  0.00           H
ATOM   4171  CD  GLU G  22      91.540 104.880  96.600  1.00  0.00           C
ATOM   4172  OE1 GLU G  22      90.290 104.860  96.620  1.00  0.00           O
ATOM   4173  OE2 GLU G  22      92.200 105.900  96.960  1.00  0.00           O
ATOM   4174  C   GLU G  22      93.650 103.770  92.610  1.00  0.00           C
ATOM   4175  O   GLU G  22      93.790 102.770  91.890  1.00  0.00           O
ATOM   4176  N   ASP G  23      94.450 104.850  92.550  1.00  0.00           N
ATOM   4177  HN  ASP G  23      94.070 105.690  92.950  1.00  0.00           H
ATOM   4178  CA  ASP G  23      95.770 105.070  91.990  1.00  0.00           C
ATOM   4179  HA  ASP G  23      95.620 105.490  91.010  1.00  0.00           H
ATOM   4180  CB  ASP G  23      96.410 106.150  92.910  1.00  0.00           C
ATOM   4181  HB1 ASP G  23      96.590 105.720  93.920  1.00  0.00           H
ATOM   4182  HB2 ASP G  23      95.680 106.980  93.010  1.00  0.00           H
ATOM   4183  CG  ASP G  23      97.710 106.760  92.420  1.00  0.00           C
ATOM   4184  OD1 ASP G  23      98.330 106.270  91.460  1.00  0.00           O
ATOM   4185  OD2 ASP G  23      98.120 107.770  93.060  1.00  0.00           O
ATOM   4186  C   ASP G  23      96.650 103.830  91.820  1.00  0.00           C
ATOM   4187  O   ASP G  23      96.870 103.060  92.750  1.00  0.00           O
ATOM   4188  N   VAL G  24      97.160 103.630  90.590  1.00  0.00           N
ATOM   4189  HN  VAL G  24      96.900 104.260  89.850  1.00  0.00           H
ATOM   4190  CA  VAL G  24      98.050 102.540  90.240  1.00  0.00           C
ATOM   4191  HA  VAL G  24      98.350 102.020  91.130  1.00  0.00           H
ATOM   4192  CB  VAL G  24      97.330 101.550  89.310  1.00  0.00           C
ATOM   4193  HB  VAL G  24      97.290 101.970  88.280  1.00  0.00           H
ATOM   4194  CG1 VAL G  24      98.050 100.190  89.290  1.00  0.00           C
ATOM   4195 HG11 VAL G  24      97.480  99.480  88.650  1.00  0.00           H
ATOM   4196 HG12 VAL G  24      99.080 100.270  88.890  1.00  0.00           H
ATOM   4197 HG13 VAL G  24      98.110  99.760  90.310  1.00  0.00           H
ATOM   4198  CG2 VAL G  24      95.870 101.320  89.760  1.00  0.00           C
ATOM   4199 HG21 VAL G  24      95.420 100.500  89.180  1.00  0.00           H
ATOM   4200 HG22 VAL G  24      95.830 101.070  90.840  1.00  0.00           H
ATOM   4201 HG23 VAL G  24      95.260 102.230  89.590  1.00  0.00           H
ATOM   4202  C   VAL G  24      99.310 103.140  89.610  1.00  0.00           C
ATOM   4203  O   VAL G  24     100.100 102.470  88.940  1.00  0.00           O
ATOM   4204  N   GLY G  25      99.520 104.460  89.800  1.00  0.00           N
ATOM   4205  HN  GLY G  25      98.900 104.990  90.410  1.00  0.00           H
ATOM   4206  CA  GLY G  25     100.600 105.290  89.250  1.00  0.00           C
ATOM   4207  HA1 GLY G  25     100.350 105.490  88.220  1.00  0.00           H
ATOM   4208  HA2 GLY G  25     100.620 106.180  89.850  1.00  0.00           H
ATOM   4209  C   GLY G  25     102.000 104.720  89.280  1.00  0.00           C
ATOM   4210  O   GLY G  25     102.520 104.290  90.310  1.00  0.00           O
ATOM   4211  N   SER G  26     102.680 104.760  88.120  1.00  0.00           N
ATOM   4212  HN  SER G  26     102.250 105.190  87.330  1.00  0.00           H
ATOM   4213  CA  SER G  26     104.040 104.230  87.970  1.00  0.00           C
ATOM   4214  HA  SER G  26     104.210 104.300  86.910  1.00  0.00           H
ATOM   4215  CB  SER G  26     105.150 105.090  88.630  1.00  0.00           C
ATOM   4216  HB1 SER G  26     106.070 104.520  88.880  1.00  0.00           H
ATOM   4217  HB2 SER G  26     104.770 105.520  89.580  1.00  0.00           H
ATOM   4218  OG  SER G  26     105.540 106.160  87.760  1.00  0.00           O
ATOM   4219  HG1 SER G  26     105.160 106.970  88.170  1.00  0.00           H
ATOM   4220  C   SER G  26     104.230 102.750  88.220  1.00  0.00           C
ATOM   4221  O   SER G  26     105.310 102.310  88.610  1.00  0.00           O
ATOM   4222  N   ASN G  27     103.210 101.910  87.980  1.00  0.00           N
ATOM   4223  HN  ASN G  27     102.300 102.280  87.800  1.00  0.00           H
ATOM   4224  CA  ASN G  27     103.340 100.460  88.010  1.00  0.00           C
ATOM   4225  HA  ASN G  27     103.560 100.190  89.040  1.00  0.00           H
ATOM   4226  CB  ASN G  27     101.970  99.820  87.630  1.00  0.00           C
ATOM   4227  HB1 ASN G  27     101.590 100.310  86.710  1.00  0.00           H
ATOM   4228  HB2 ASN G  27     101.250 100.040  88.440  1.00  0.00           H
ATOM   4229  CG  ASN G  27     102.040  98.310  87.440  1.00  0.00           C
ATOM   4230  OD1 ASN G  27     102.440  97.590  88.360  1.00  0.00           O
ATOM   4231  ND2 ASN G  27     101.720  97.820  86.230  1.00  0.00           N
ATOM   4232 HD21 ASN G  27     101.520  98.450  85.480  1.00  0.00           H
ATOM   4233 HD22 ASN G  27     101.800  96.830  86.090  1.00  0.00           H
ATOM   4234  C   ASN G  27     104.510  99.900  87.170  1.00  0.00           C
ATOM   4235  O   ASN G  27     104.650 100.190  85.980  1.00  0.00           O
ATOM   4236  N   LYS G  28     105.380  99.080  87.800  1.00  0.00           N
ATOM   4237  HN  LYS G  28     105.290  98.930  88.790  1.00  0.00           H
ATOM   4238  CA  LYS G  28     106.500  98.410  87.150  1.00  0.00           C
ATOM   4239  HA  LYS G  28     106.510  98.640  86.090  1.00  0.00           H
ATOM   4240  CB  LYS G  28     107.830  98.840  87.820  1.00  0.00           C
ATOM   4241  HB1 LYS G  28     107.970  98.310  88.780  1.00  0.00           H
ATOM   4242  HB2 LYS G  28     107.750  99.920  88.070  1.00  0.00           H
ATOM   4243  CG  LYS G  28     109.070  98.660  86.920  1.00  0.00           C
ATOM   4244  HG1 LYS G  28     109.360  99.650  86.490  1.00  0.00           H
ATOM   4245  HG2 LYS G  28     108.820  97.990  86.070  1.00  0.00           H
ATOM   4246  CD  LYS G  28     110.270  98.040  87.670  1.00  0.00           C
ATOM   4247  HD1 LYS G  28     110.490  98.650  88.580  1.00  0.00           H
ATOM   4248  HD2 LYS G  28     109.940  97.030  88.010  1.00  0.00           H
ATOM   4249  CE  LYS G  28     111.540  97.900  86.810  1.00  0.00           C
ATOM   4250  HE1 LYS G  28     112.010  98.890  86.660  1.00  0.00           H
ATOM   4251  HE2 LYS G  28     111.290  97.460  85.820  1.00  0.00           H
ATOM   4252  NZ  LYS G  28     112.520  97.010  87.460  1.00  0.00           N
ATOM   4253  HZ1 LYS G  28     112.470  96.070  86.980  1.00  0.00           H
ATOM   4254  HZ2 LYS G  28     113.490  97.390  87.390  1.00  0.00           H
ATOM   4255  HZ3 LYS G  28     112.260  96.820  88.460  1.00  0.00           H
ATOM   4256  C   LYS G  28     106.320  96.900  87.300  1.00  0.00           C
ATOM   4257  O   LYS G  28     107.250  96.120  87.100  1.00  0.00           O
ATOM   4258  N   GLY G  29     105.110  96.450  87.680  1.00  0.00           N
ATOM   4259  HN  GLY G  29     104.370  97.100  87.840  1.00  0.00           H
ATOM   4260  CA  GLY G  29     104.770  95.050  87.860  1.00  0.00           C
ATOM   4261  HA1 GLY G  29     105.570  94.410  87.530  1.00  0.00           H
ATOM   4262  HA2 GLY G  29     104.540  94.920  88.910  1.00  0.00           H
ATOM   4263  C   GLY G  29     103.550  94.670  87.060  1.00  0.00           C
ATOM   4264  O   GLY G  29     103.310  95.180  85.970  1.00  0.00           O
ATOM   4265  N   ALA G  30     102.750  93.730  87.580  1.00  0.00           N
ATOM   4266  HN  ALA G  30     102.960  93.330  88.480  1.00  0.00           H
ATOM   4267  CA  ALA G  30     101.580  93.220  86.890  1.00  0.00           C
ATOM   4268  HA  ALA G  30     101.390  93.800  86.000  1.00  0.00           H
ATOM   4269  CB  ALA G  30     101.810  91.760  86.500  1.00  0.00           C
ATOM   4270  HB1 ALA G  30     102.690  91.680  85.840  1.00  0.00           H
ATOM   4271  HB2 ALA G  30     102.000  91.130  87.390  1.00  0.00           H
ATOM   4272  HB3 ALA G  30     100.940  91.340  85.940  1.00  0.00           H
ATOM   4273  C   ALA G  30     100.340  93.320  87.760  1.00  0.00           C
ATOM   4274  O   ALA G  30     100.300  92.840  88.890  1.00  0.00           O
ATOM   4275  N   ILE G  31      99.280  93.930  87.220  1.00  0.00           N
ATOM   4276  HN  ILE G  31      99.350  94.320  86.290  1.00  0.00           H
ATOM   4277  CA  ILE G  31      98.010  94.120  87.900  1.00  0.00           C
ATOM   4278  HA  ILE G  31      98.070  93.730  88.890  1.00  0.00           H
ATOM   4279  CB  ILE G  31      97.610  95.590  87.980  1.00  0.00           C
ATOM   4280  HB  ILE G  31      97.310  95.950  86.960  1.00  0.00           H
ATOM   4281  CG2 ILE G  31      96.400  95.720  88.920  1.00  0.00           C
ATOM   4282 HG21 ILE G  31      96.180  96.790  89.080  1.00  0.00           H
ATOM   4283 HG22 ILE G  31      95.490  95.230  88.510  1.00  0.00           H
ATOM   4284 HG23 ILE G  31      96.610  95.270  89.910  1.00  0.00           H
ATOM   4285  CG1 ILE G  31      98.770  96.520  88.420  1.00  0.00           C
ATOM   4286 HG11 ILE G  31      98.400  97.570  88.320  1.00  0.00           H
ATOM   4287 HG12 ILE G  31      99.630  96.430  87.720  1.00  0.00           H
ATOM   4288  CD  ILE G  31      99.250  96.330  89.860  1.00  0.00           C
ATOM   4289  HD1 ILE G  31     100.030  97.080  90.100  1.00  0.00           H
ATOM   4290  HD2 ILE G  31      98.410  96.460  90.580  1.00  0.00           H
ATOM   4291  HD3 ILE G  31      99.680  95.310  89.990  1.00  0.00           H
ATOM   4292  C   ILE G  31      96.930  93.370  87.130  1.00  0.00           C
ATOM   4293  O   ILE G  31      96.810  93.520  85.920  1.00  0.00           O
ATOM   4294  N   ILE G  32      96.120  92.540  87.810  1.00  0.00           N
ATOM   4295  HN  ILE G  32      96.270  92.390  88.800  1.00  0.00           H
ATOM   4296  CA  ILE G  32      94.980  91.880  87.190  1.00  0.00           C
ATOM   4297  HA  ILE G  32      94.810  92.310  86.210  1.00  0.00           H
ATOM   4298  CB  ILE G  32      95.140  90.370  86.990  1.00  0.00           C
ATOM   4299  HB  ILE G  32      95.080  89.850  87.980  1.00  0.00           H
ATOM   4300  CG2 ILE G  32      93.990  89.860  86.090  1.00  0.00           C
ATOM   4301 HG21 ILE G  32      94.070  88.770  85.910  1.00  0.00           H
ATOM   4302 HG22 ILE G  32      93.000  90.040  86.560  1.00  0.00           H
ATOM   4303 HG23 ILE G  32      94.010  90.370  85.110  1.00  0.00           H
ATOM   4304  CG1 ILE G  32      96.530  90.010  86.390  1.00  0.00           C
ATOM   4305 HG11 ILE G  32      97.340  90.440  87.020  1.00  0.00           H
ATOM   4306 HG12 ILE G  32      96.610  90.480  85.380  1.00  0.00           H
ATOM   4307  CD  ILE G  32      96.790  88.510  86.270  1.00  0.00           C
ATOM   4308  HD1 ILE G  32      97.800  88.320  85.840  1.00  0.00           H
ATOM   4309  HD2 ILE G  32      96.740  88.020  87.260  1.00  0.00           H
ATOM   4310  HD3 ILE G  32      96.050  88.020  85.610  1.00  0.00           H
ATOM   4311  C   ILE G  32      93.740  92.150  88.020  1.00  0.00           C
ATOM   4312  O   ILE G  32      93.710  91.870  89.210  1.00  0.00           O
ATOM   4313  N   GLY G  33      92.670  92.720  87.430  1.00  0.00           N
ATOM   4314  HN  GLY G  33      92.730  92.980  86.460  1.00  0.00           H
ATOM   4315  CA  GLY G  33      91.400  92.960  88.130  1.00  0.00           C
ATOM   4316  HA1 GLY G  33      91.600  93.530  89.020  1.00  0.00           H
ATOM   4317  HA2 GLY G  33      90.750  93.480  87.440  1.00  0.00           H
ATOM   4318  C   GLY G  33      90.690  91.700  88.560  1.00  0.00           C
ATOM   4319  O   GLY G  33      90.380  91.510  89.730  1.00  0.00           O
ATOM   4320  N   LEU G  34      90.440  90.800  87.600  1.00  0.00           N
ATOM   4321  HN  LEU G  34      90.660  91.010  86.650  1.00  0.00           H
ATOM   4322  CA  LEU G  34      89.870  89.490  87.870  1.00  0.00           C
ATOM   4323  HA  LEU G  34      90.000  89.240  88.920  1.00  0.00           H
ATOM   4324  CB  LEU G  34      88.350  89.480  87.520  1.00  0.00           C
ATOM   4325  HB1 LEU G  34      88.250  89.820  86.470  1.00  0.00           H
ATOM   4326  HB2 LEU G  34      87.850  90.230  88.170  1.00  0.00           H
ATOM   4327  CG  LEU G  34      87.610  88.130  87.650  1.00  0.00           C
ATOM   4328  HG  LEU G  34      88.020  87.420  86.900  1.00  0.00           H
ATOM   4329  CD1 LEU G  34      87.780  87.500  89.040  1.00  0.00           C
ATOM   4330 HD11 LEU G  34      87.190  86.560  89.110  1.00  0.00           H
ATOM   4331 HD12 LEU G  34      88.840  87.260  89.250  1.00  0.00           H
ATOM   4332 HD13 LEU G  34      87.410  88.210  89.820  1.00  0.00           H
ATOM   4333  CD2 LEU G  34      86.110  88.320  87.360  1.00  0.00           C
ATOM   4334 HD21 LEU G  34      85.580  87.340  87.380  1.00  0.00           H
ATOM   4335 HD22 LEU G  34      85.650  88.980  88.120  1.00  0.00           H
ATOM   4336 HD23 LEU G  34      85.940  88.780  86.360  1.00  0.00           H
ATOM   4337  C   LEU G  34      90.610  88.460  87.050  1.00  0.00           C
ATOM   4338  O   LEU G  34      90.730  88.590  85.840  1.00  0.00           O
ATOM   4339  N   MET G  35      91.150  87.420  87.710  1.00  0.00           N
ATOM   4340  HN  MET G  35      91.070  87.340  88.710  1.00  0.00           H
ATOM   4341  CA  MET G  35      91.860  86.350  87.050  1.00  0.00           C
ATOM   4342  HA  MET G  35      91.940  86.530  85.990  1.00  0.00           H
ATOM   4343  CB  MET G  35      93.290  86.210  87.640  1.00  0.00           C
ATOM   4344  HB1 MET G  35      93.200  86.090  88.750  1.00  0.00           H
ATOM   4345  HB2 MET G  35      93.830  87.170  87.470  1.00  0.00           H
ATOM   4346  CG  MET G  35      94.130  85.050  87.070  1.00  0.00           C
ATOM   4347  HG1 MET G  35      94.230  85.190  85.970  1.00  0.00           H
ATOM   4348  HG2 MET G  35      93.600  84.090  87.230  1.00  0.00           H
ATOM   4349  SD  MET G  35      95.770  84.940  87.830  1.00  0.00           S
ATOM   4350  CE  MET G  35      96.220  83.430  86.930  1.00  0.00           C
ATOM   4351  HE1 MET G  35      97.210  83.050  87.250  1.00  0.00           H
ATOM   4352  HE2 MET G  35      95.460  82.640  87.110  1.00  0.00           H
ATOM   4353  HE3 MET G  35      96.260  83.630  85.840  1.00  0.00           H
ATOM   4354  C   MET G  35      91.110  85.050  87.240  1.00  0.00           C
ATOM   4355  O   MET G  35      90.850  84.620  88.360  1.00  0.00           O
ATOM   4356  N   VAL G  36      90.740  84.370  86.140  1.00  0.00           N
ATOM   4357  HN  VAL G  36      90.860  84.790  85.230  1.00  0.00           H
ATOM   4358  CA  VAL G  36      90.210  83.030  86.190  1.00  0.00           C
ATOM   4359  HA  VAL G  36      90.190  82.670  87.210  1.00  0.00           H
ATOM   4360  CB  VAL G  36      88.790  82.940  85.630  1.00  0.00           C
ATOM   4361  HB  VAL G  36      88.780  83.300  84.570  1.00  0.00           H
ATOM   4362  CG1 VAL G  36      88.280  81.480  85.670  1.00  0.00           C
ATOM   4363 HG11 VAL G  36      87.230  81.440  85.320  1.00  0.00           H
ATOM   4364 HG12 VAL G  36      88.890  80.810  85.030  1.00  0.00           H
ATOM   4365 HG13 VAL G  36      88.310  81.110  86.720  1.00  0.00           H
ATOM   4366  CG2 VAL G  36      87.860  83.860  86.450  1.00  0.00           C
ATOM   4367 HG21 VAL G  36      86.810  83.750  86.100  1.00  0.00           H
ATOM   4368 HG22 VAL G  36      87.900  83.590  87.520  1.00  0.00           H
ATOM   4369 HG23 VAL G  36      88.150  84.920  86.340  1.00  0.00           H
ATOM   4370  C   VAL G  36      91.160  82.140  85.400  1.00  0.00           C
ATOM   4371  O   VAL G  36      91.140  82.110  84.180  1.00  0.00           O
ATOM   4372  N   GLY G  37      92.020  81.360  86.090  1.00  0.00           N
ATOM   4373  HN  GLY G  37      91.970  81.350  87.090  1.00  0.00           H
ATOM   4374  CA  GLY G  37      93.090  80.600  85.460  1.00  0.00           C
ATOM   4375  HA1 GLY G  37      93.580  80.030  86.240  1.00  0.00           H
ATOM   4376  HA2 GLY G  37      92.650  79.980  84.700  1.00  0.00           H
ATOM   4377  C   GLY G  37      94.170  81.410  84.770  1.00  0.00           C
ATOM   4378  O   GLY G  37      94.060  82.610  84.560  1.00  0.00           O
ATOM   4379  N   GLY G  38      95.270  80.740  84.370  1.00  0.00           N
ATOM   4380  HN  GLY G  38      95.350  79.760  84.530  1.00  0.00           H
ATOM   4381  CA  GLY G  38      96.390  81.370  83.690  1.00  0.00           C
ATOM   4382  HA1 GLY G  38      96.460  80.930  82.710  1.00  0.00           H
ATOM   4383  HA2 GLY G  38      96.270  82.440  83.660  1.00  0.00           H
ATOM   4384  C   GLY G  38      97.710  81.130  84.370  1.00  0.00           C
ATOM   4385  O   GLY G  38      97.780  80.670  85.510  1.00  0.00           O
ATOM   4386  N   VAL G  39      98.800  81.440  83.650  1.00  0.00           N
ATOM   4387  HN  VAL G  39      98.690  81.790  82.720  1.00  0.00           H
ATOM   4388  CA  VAL G  39     100.170  81.390  84.150  1.00  0.00           C
ATOM   4389  HA  VAL G  39     100.200  81.000  85.150  1.00  0.00           H
ATOM   4390  CB  VAL G  39     101.100  80.570  83.250  1.00  0.00           C
ATOM   4391  HB  VAL G  39     101.050  80.960  82.210  1.00  0.00           H
ATOM   4392  CG1 VAL G  39     102.570  80.640  83.720  1.00  0.00           C
ATOM   4393 HG11 VAL G  39     103.210  80.020  83.060  1.00  0.00           H
ATOM   4394 HG12 VAL G  39     102.970  81.670  83.690  1.00  0.00           H
ATOM   4395 HG13 VAL G  39     102.670  80.250  84.760  1.00  0.00           H
ATOM   4396  CG2 VAL G  39     100.630  79.100  83.240  1.00  0.00           C
ATOM   4397 HG21 VAL G  39     101.350  78.480  82.660  1.00  0.00           H
ATOM   4398 HG22 VAL G  39     100.590  78.700  84.280  1.00  0.00           H
ATOM   4399 HG23 VAL G  39      99.640  79.010  82.770  1.00  0.00           H
ATOM   4400  C   VAL G  39     100.650  82.820  84.170  1.00  0.00           C
ATOM   4401  O   VAL G  39     100.720  83.490  83.140  1.00  0.00           O
ATOM   4402  N   VAL G  40     100.950  83.360  85.370  1.00  0.00           N
ATOM   4403  HN  VAL G  40     100.850  82.830  86.200  1.00  0.00           H
ATOM   4404  CA  VAL G  40     101.320  84.760  85.510  1.00  0.00           C
ATOM   4405  HA  VAL G  40     101.410  85.230  84.550  1.00  0.00           H
ATOM   4406  CB  VAL G  40     100.260  85.520  86.310  1.00  0.00           C
ATOM   4407  HB  VAL G  40     100.190  85.090  87.330  1.00  0.00           H
ATOM   4408  CG1 VAL G  40     100.620  87.010  86.420  1.00  0.00           C
ATOM   4409 HG11 VAL G  40      99.800  87.560  86.930  1.00  0.00           H
ATOM   4410 HG12 VAL G  40     101.540  87.150  87.020  1.00  0.00           H
ATOM   4411 HG13 VAL G  40     100.770  87.460  85.420  1.00  0.00           H
ATOM   4412  CG2 VAL G  40      98.890  85.370  85.610  1.00  0.00           C
ATOM   4413 HG21 VAL G  40      98.120  85.950  86.160  1.00  0.00           H
ATOM   4414 HG22 VAL G  40      98.940  85.750  84.570  1.00  0.00           H
ATOM   4415 HG23 VAL G  40      98.560  84.310  85.590  1.00  0.00           H
ATOM   4416  C   VAL G  40     102.700  84.820  86.160  1.00  0.00           C
ATOM   4417  O   VAL G  40     102.930  84.260  87.230  1.00  0.00           O
ATOM   4418  N   ILE G  41     103.680  85.470  85.490  1.00  0.00           N
ATOM   4419  HN  ILE G  41     103.480  85.880  84.590  1.00  0.00           H
ATOM   4420  CA  ILE G  41     105.060  85.540  85.930  1.00  0.00           C
ATOM   4421  HA  ILE G  41     105.170  85.070  86.900  1.00  0.00           H
ATOM   4422  CB  ILE G  41     106.040  84.890  84.960  1.00  0.00           C
ATOM   4423  HB  ILE G  41     106.040  85.470  84.000  1.00  0.00           H
ATOM   4424  CG2 ILE G  41     107.470  84.940  85.550  1.00  0.00           C
ATOM   4425 HG21 ILE G  41     108.150  84.310  84.930  1.00  0.00           H
ATOM   4426 HG22 ILE G  41     107.890  85.970  85.560  1.00  0.00           H
ATOM   4427 HG23 ILE G  41     107.490  84.530  86.580  1.00  0.00           H
ATOM   4428  CG1 ILE G  41     105.650  83.440  84.580  1.00  0.00           C
ATOM   4429 HG11 ILE G  41     106.330  83.120  83.750  1.00  0.00           H
ATOM   4430 HG12 ILE G  41     104.620  83.420  84.160  1.00  0.00           H
ATOM   4431  CD  ILE G  41     105.770  82.420  85.710  1.00  0.00           C
ATOM   4432  HD1 ILE G  41     105.410  81.420  85.370  1.00  0.00           H
ATOM   4433  HD2 ILE G  41     106.830  82.300  86.030  1.00  0.00           H
ATOM   4434  HD3 ILE G  41     105.170  82.730  86.580  1.00  0.00           H
ATOM   4435  C   ILE G  41     105.460  87.000  86.090  1.00  0.00           C
ATOM   4436  O   ILE G  41     105.250  87.820  85.190  1.00  0.00           O
ATOM   4437  N   ALA G  42     106.030  87.380  87.250  1.00  0.00           N
ATOM   4438  HN  ALA G  42     106.130  86.730  88.000  1.00  0.00           H
ATOM   4439  CA  ALA G  42     106.610  88.700  87.460  1.00  0.00           C
ATOM   4440  HA  ALA G  42     106.540  89.290  86.570  1.00  0.00           H
ATOM   4441  CB  ALA G  42     105.910  89.460  88.610  1.00  0.00           C
ATOM   4442  HB1 ALA G  42     104.850  89.650  88.360  1.00  0.00           H
ATOM   4443  HB2 ALA G  42     105.940  88.870  89.550  1.00  0.00           H
ATOM   4444  HB3 ALA G  42     106.400  90.440  88.790  1.00  0.00           H
ATOM   4445  C   ALA G  42     108.080  88.510  87.780  1.00  0.00           C
ATOM   4446  O   ALA G  42     108.440  87.900  88.790  1.00  0.00           O
ATOM   4447  N   NME G  43     108.970  89.000  86.900  1.00  0.00           N
ATOM   4448  HN  NME G  43     108.640  89.500  86.100  1.00  0.00           H
ATOM   4449  CH3 NME G  43     110.390  88.820  87.060  1.00  0.00           C
ATOM   4450 HH31 NME G  43     110.650  87.740  87.060  1.00  0.00           H
ATOM   4451 HH32 NME G  43     110.940  89.300  86.220  1.00  0.00           H
ATOM   4452 HH33 NME G  43     110.750  89.280  88.010  1.00  0.00           H
ATOM   4453  CH3 ACE H   0     140.370  85.990  97.920  1.00  0.00           C
ATOM   4454 HH31 ACE H   0     139.740  86.860  98.210  1.00  0.00           H
ATOM   4455 HH32 ACE H   0     141.190  85.870  98.660  1.00  0.00           H
ATOM   4456 HH33 ACE H   0     140.820  86.180  96.920  1.00  0.00           H
ATOM   4457  C   ACE H   0     139.550  84.750  97.870  1.00  0.00           C
ATOM   4458  O   ACE H   0     139.900  83.820  97.160  1.00  0.00           O
ATOM   4459  N   ASP H   1     138.450  84.740  98.620  1.00  0.00           N
ATOM   4460  HN  ASP H   1     138.240  85.490  99.230  1.00  0.00           H
ATOM   4461  CA  ASP H   1     137.520  83.630  98.660  1.00  0.00           C
ATOM   4462  HA  ASP H   1     137.570  83.070  97.730  1.00  0.00           H
ATOM   4463  CB  ASP H   1     137.900  82.740  99.870  1.00  0.00           C
ATOM   4464  HB1 ASP H   1     137.840  83.370 100.780  1.00  0.00           H
ATOM   4465  HB2 ASP H   1     138.950  82.410  99.750  1.00  0.00           H
ATOM   4466  CG  ASP H   1     137.050  81.510 100.100  1.00  0.00           C
ATOM   4467  OD1 ASP H   1     137.280  80.880 101.170  1.00  0.00           O
ATOM   4468  OD2 ASP H   1     136.240  81.120  99.230  1.00  0.00           O
ATOM   4469  C   ASP H   1     136.110  84.220  98.770  1.00  0.00           C
ATOM   4470  O   ASP H   1     135.840  85.030  99.660  1.00  0.00           O
ATOM   4471  N   ALA H   2     135.190  83.860  97.840  1.00  0.00           N
ATOM   4472  HN  ALA H   2     135.460  83.280  97.060  1.00  0.00           H
ATOM   4473  CA  ALA H   2     133.840  84.390  97.830  1.00  0.00           C
ATOM   4474  HA  ALA H   2     133.400  84.230  98.810  1.00  0.00           H
ATOM   4475  CB  ALA H   2     133.820  85.910  97.520  1.00  0.00           C
ATOM   4476  HB1 ALA H   2     134.350  86.470  98.310  1.00  0.00           H
ATOM   4477  HB2 ALA H   2     134.320  86.100  96.550  1.00  0.00           H
ATOM   4478  HB3 ALA H   2     132.780  86.290  97.470  1.00  0.00           H
ATOM   4479  C   ALA H   2     132.940  83.670  96.830  1.00  0.00           C
ATOM   4480  O   ALA H   2     132.510  84.240  95.830  1.00  0.00           O
ATOM   4481  N   GLU H   3     132.630  82.390  97.110  1.00  0.00           N
ATOM   4482  HN  GLU H   3     133.100  81.920  97.850  1.00  0.00           H
ATOM   4483  CA  GLU H   3     131.480  81.690  96.540  1.00  0.00           C
ATOM   4484  HA  GLU H   3     131.550  81.740  95.460  1.00  0.00           H
ATOM   4485  CB  GLU H   3     131.500  80.200  96.980  1.00  0.00           C
ATOM   4486  HB1 GLU H   3     131.460  80.170  98.100  1.00  0.00           H
ATOM   4487  HB2 GLU H   3     132.470  79.750  96.670  1.00  0.00           H
ATOM   4488  CG  GLU H   3     130.340  79.350  96.410  1.00  0.00           C
ATOM   4489  HG1 GLU H   3     130.470  79.260  95.310  1.00  0.00           H
ATOM   4490  HG2 GLU H   3     129.350  79.820  96.590  1.00  0.00           H
ATOM   4491  CD  GLU H   3     130.260  77.970  97.020  1.00  0.00           C
ATOM   4492  OE1 GLU H   3     130.660  76.980  96.350  1.00  0.00           O
ATOM   4493  OE2 GLU H   3     129.750  77.870  98.160  1.00  0.00           O
ATOM   4494  C   GLU H   3     130.150  82.320  96.960  1.00  0.00           C
ATOM   4495  O   GLU H   3     130.000  82.680  98.130  1.00  0.00           O
ATOM   4496  N   PHE H   4     129.150  82.410  96.070  1.00  0.00           N
ATOM   4497  HN  PHE H   4     129.320  82.110  95.120  1.00  0.00           H
ATOM   4498  CA  PHE H   4     127.780  82.770  96.440  1.00  0.00           C
ATOM   4499  HA  PHE H   4     127.580  82.320  97.400  1.00  0.00           H
ATOM   4500  CB  PHE H   4     127.490  84.310  96.550  1.00  0.00           C
ATOM   4501  HB1 PHE H   4     126.410  84.500  96.710  1.00  0.00           H
ATOM   4502  HB2 PHE H   4     127.780  84.830  95.620  1.00  0.00           H
ATOM   4503  CG  PHE H   4     128.180  84.960  97.720  1.00  0.00           C
ATOM   4504  CD1 PHE H   4     129.300  85.780  97.530  1.00  0.00           C
ATOM   4505  HD1 PHE H   4     129.710  85.890  96.530  1.00  0.00           H
ATOM   4506  CE1 PHE H   4     129.910  86.420  98.620  1.00  0.00           C
ATOM   4507  HE1 PHE H   4     130.780  87.040  98.470  1.00  0.00           H
ATOM   4508  CZ  PHE H   4     129.380  86.250  99.910  1.00  0.00           C
ATOM   4509  HZ  PHE H   4     129.850  86.740 100.750  1.00  0.00           H
ATOM   4510  CD2 PHE H   4     127.660  84.800  99.020  1.00  0.00           C
ATOM   4511  HD2 PHE H   4     126.800  84.160  99.170  1.00  0.00           H
ATOM   4512  CE2 PHE H   4     128.260  85.440 100.110  1.00  0.00           C
ATOM   4513  HE2 PHE H   4     127.870  85.300 101.110  1.00  0.00           H
ATOM   4514  C   PHE H   4     126.750  82.160  95.500  1.00  0.00           C
ATOM   4515  O   PHE H   4     125.630  82.650  95.380  1.00  0.00           O
ATOM   4516  N   ARG H   5     127.090  81.060  94.790  1.00  0.00           N
ATOM   4517  HN  ARG H   5     128.060  80.810  94.690  1.00  0.00           H
ATOM   4518  CA  ARG H   5     126.170  80.180  94.070  1.00  0.00           C
ATOM   4519  HA  ARG H   5     126.010  80.660  93.120  1.00  0.00           H
ATOM   4520  CB  ARG H   5     126.860  78.820  93.750  1.00  0.00           C
ATOM   4521  HB1 ARG H   5     127.360  78.490  94.690  1.00  0.00           H
ATOM   4522  HB2 ARG H   5     127.680  79.010  93.020  1.00  0.00           H
ATOM   4523  CG  ARG H   5     125.940  77.680  93.240  1.00  0.00           C
ATOM   4524  HG1 ARG H   5     125.570  77.960  92.230  1.00  0.00           H
ATOM   4525  HG2 ARG H   5     125.060  77.570  93.910  1.00  0.00           H
ATOM   4526  CD  ARG H   5     126.600  76.290  93.200  1.00  0.00           C
ATOM   4527  HD1 ARG H   5     126.910  75.990  94.230  1.00  0.00           H
ATOM   4528  HD2 ARG H   5     127.490  76.280  92.540  1.00  0.00           H
ATOM   4529  NE  ARG H   5     125.550  75.370  92.660  1.00  0.00           N
ATOM   4530  HE  ARG H   5     124.810  75.820  92.120  1.00  0.00           H
ATOM   4531  CZ  ARG H   5     125.170  74.230  93.210  1.00  0.00           C
ATOM   4532  NH1 ARG H   5     125.840  73.570  94.120  1.00  0.00           N
ATOM   4533 HH11 ARG H   5     126.780  73.840  94.340  1.00  0.00           H
ATOM   4534 HH12 ARG H   5     125.300  72.900  94.650  1.00  0.00           H
ATOM   4535  NH2 ARG H   5     124.020  73.710  92.840  1.00  0.00           N
ATOM   4536 HH21 ARG H   5     123.550  74.110  92.050  1.00  0.00           H
ATOM   4537 HH22 ARG H   5     123.680  72.880  93.300  1.00  0.00           H
ATOM   4538  C   ARG H   5     124.770  79.960  94.650  1.00  0.00           C
ATOM   4539  O   ARG H   5     124.580  79.440  95.750  1.00  0.00           O
ATOM   4540  N   HIS H   6     123.710  80.310  93.890  1.00  0.00           N
ATOM   4541  HN  HIS H   6     123.860  80.800  93.020  1.00  0.00           H
ATOM   4542  CA  HIS H   6     122.350  79.950  94.250  1.00  0.00           C
ATOM   4543  HA  HIS H   6     122.340  79.260  95.080  1.00  0.00           H
ATOM   4544  CB  HIS H   6     121.470  81.190  94.600  1.00  0.00           C
ATOM   4545  HB1 HIS H   6     120.430  80.840  94.760  1.00  0.00           H
ATOM   4546  HB2 HIS H   6     121.480  81.890  93.740  1.00  0.00           H
ATOM   4547  ND1 HIS H   6     122.960  82.750  95.940  1.00  0.00           N
ATOM   4548  HD1 HIS H   6     123.810  82.670  95.390  1.00  0.00           H
ATOM   4549  CG  HIS H   6     121.830  81.980  95.830  1.00  0.00           C
ATOM   4550  CE1 HIS H   6     122.860  83.470  97.080  1.00  0.00           C
ATOM   4551  HE1 HIS H   6     123.650  84.140  97.420  1.00  0.00           H
ATOM   4552  NE2 HIS H   6     121.720  83.230  97.710  1.00  0.00           N
ATOM   4553  CD2 HIS H   6     121.080  82.280  96.930  1.00  0.00           C
ATOM   4554  HD2 HIS H   6     120.100  81.900  97.210  1.00  0.00           H
ATOM   4555  C   HIS H   6     121.700  79.260  93.070  1.00  0.00           C
ATOM   4556  O   HIS H   6     121.350  79.900  92.080  1.00  0.00           O
ATOM   4557  N   ASP H   7     121.440  77.950  93.170  1.00  0.00           N
ATOM   4558  HN  ASP H   7     121.720  77.420  93.980  1.00  0.00           H
ATOM   4559  CA  ASP H   7     120.680  77.230  92.170  1.00  0.00           C
ATOM   4560  HA  ASP H   7     120.620  77.800  91.250  1.00  0.00           H
ATOM   4561  CB  ASP H   7     121.230  75.810  91.850  1.00  0.00           C
ATOM   4562  HB1 ASP H   7     120.520  75.270  91.180  1.00  0.00           H
ATOM   4563  HB2 ASP H   7     121.340  75.230  92.780  1.00  0.00           H
ATOM   4564  CG  ASP H   7     122.580  75.810  91.150  1.00  0.00           C
ATOM   4565  OD1 ASP H   7     122.860  74.770  90.480  1.00  0.00           O
ATOM   4566  OD2 ASP H   7     123.450  76.670  91.400  1.00  0.00           O
ATOM   4567  C   ASP H   7     119.260  77.080  92.710  1.00  0.00           C
ATOM   4568  O   ASP H   7     119.050  76.650  93.840  1.00  0.00           O
ATOM   4569  N   SER H   8     118.240  77.450  91.920  1.00  0.00           N
ATOM   4570  HN  SER H   8     118.420  77.840  91.010  1.00  0.00           H
ATOM   4571  CA  SER H   8     116.860  77.290  92.330  1.00  0.00           C
ATOM   4572  HA  SER H   8     116.790  76.580  93.140  1.00  0.00           H
ATOM   4573  CB  SER H   8     116.170  78.610  92.760  1.00  0.00           C
ATOM   4574  HB1 SER H   8     115.110  78.420  93.010  1.00  0.00           H
ATOM   4575  HB2 SER H   8     116.220  79.360  91.940  1.00  0.00           H
ATOM   4576  OG  SER H   8     116.790  79.180  93.910  1.00  0.00           O
ATOM   4577  HG1 SER H   8     117.620  79.580  93.560  1.00  0.00           H
ATOM   4578  C   SER H   8     116.010  76.750  91.210  1.00  0.00           C
ATOM   4579  O   SER H   8     115.870  77.390  90.170  1.00  0.00           O
ATOM   4580  N   GLY H   9     115.370  75.590  91.430  1.00  0.00           N
ATOM   4581  HN  GLY H   9     115.580  75.050  92.250  1.00  0.00           H
ATOM   4582  CA  GLY H   9     114.330  75.050  90.560  1.00  0.00           C
ATOM   4583  HA1 GLY H   9     114.290  75.580  89.620  1.00  0.00           H
ATOM   4584  HA2 GLY H   9     114.550  74.000  90.440  1.00  0.00           H
ATOM   4585  C   GLY H   9     112.980  75.140  91.220  1.00  0.00           C
ATOM   4586  O   GLY H   9     112.840  74.820  92.400  1.00  0.00           O
ATOM   4587  N   TYR H  10     111.950  75.570  90.480  1.00  0.00           N
ATOM   4588  HN  TYR H  10     112.110  75.900  89.550  1.00  0.00           H
ATOM   4589  CA  TYR H  10     110.570  75.450  90.910  1.00  0.00           C
ATOM   4590  HA  TYR H  10     110.510  74.750  91.740  1.00  0.00           H
ATOM   4591  CB  TYR H  10     109.900  76.790  91.340  1.00  0.00           C
ATOM   4592  HB1 TYR H  10     108.790  76.670  91.420  1.00  0.00           H
ATOM   4593  HB2 TYR H  10     110.110  77.560  90.570  1.00  0.00           H
ATOM   4594  CG  TYR H  10     110.410  77.300  92.670  1.00  0.00           C
ATOM   4595  CD1 TYR H  10     109.590  77.320  93.810  1.00  0.00           C
ATOM   4596  HD1 TYR H  10     108.580  76.930  93.750  1.00  0.00           H
ATOM   4597  CE1 TYR H  10     110.070  77.820  95.030  1.00  0.00           C
ATOM   4598  HE1 TYR H  10     109.430  77.840  95.910  1.00  0.00           H
ATOM   4599  CZ  TYR H  10     111.380  78.300  95.120  1.00  0.00           C
ATOM   4600  OH  TYR H  10     111.880  78.860  96.310  1.00  0.00           O
ATOM   4601  HH  TYR H  10     112.820  79.060  96.160  1.00  0.00           H
ATOM   4602  CD2 TYR H  10     111.710  77.810  92.770  1.00  0.00           C
ATOM   4603  HD2 TYR H  10     112.350  77.820  91.900  1.00  0.00           H
ATOM   4604  CE2 TYR H  10     112.200  78.270  93.990  1.00  0.00           C
ATOM   4605  HE2 TYR H  10     113.220  78.620  94.050  1.00  0.00           H
ATOM   4606  C   TYR H  10     109.750  74.810  89.800  1.00  0.00           C
ATOM   4607  O   TYR H  10     109.480  75.430  88.760  1.00  0.00           O
ATOM   4608  N   GLU H  11     109.340  73.550  90.000  1.00  0.00           N
ATOM   4609  HN  GLU H  11     109.720  73.030  90.770  1.00  0.00           H
ATOM   4610  CA  GLU H  11     108.710  72.740  89.000  1.00  0.00           C
ATOM   4611  HA  GLU H  11     108.660  73.270  88.050  1.00  0.00           H
ATOM   4612  CB  GLU H  11     109.550  71.450  88.810  1.00  0.00           C
ATOM   4613  HB1 GLU H  11     109.080  70.830  88.010  1.00  0.00           H
ATOM   4614  HB2 GLU H  11     109.540  70.860  89.740  1.00  0.00           H
ATOM   4615  CG  GLU H  11     111.030  71.710  88.410  1.00  0.00           C
ATOM   4616  HG1 GLU H  11     111.080  72.550  87.690  1.00  0.00           H
ATOM   4617  HG2 GLU H  11     111.420  70.800  87.910  1.00  0.00           H
ATOM   4618  CD  GLU H  11     111.990  72.020  89.560  1.00  0.00           C
ATOM   4619  OE1 GLU H  11     111.620  71.910  90.760  1.00  0.00           O
ATOM   4620  OE2 GLU H  11     113.150  72.370  89.220  1.00  0.00           O
ATOM   4621  C   GLU H  11     107.290  72.390  89.420  1.00  0.00           C
ATOM   4622  O   GLU H  11     107.040  71.630  90.360  1.00  0.00           O
ATOM   4623  N   VAL H  12     106.280  72.960  88.740  1.00  0.00           N
ATOM   4624  HN  VAL H  12     106.480  73.550  87.950  1.00  0.00           H
ATOM   4625  CA  VAL H  12     104.900  72.830  89.150  1.00  0.00           C
ATOM   4626  HA  VAL H  12     104.800  72.140  89.980  1.00  0.00           H
ATOM   4627  CB  VAL H  12     104.340  74.190  89.580  1.00  0.00           C
ATOM   4628  HB  VAL H  12     104.480  74.920  88.750  1.00  0.00           H
ATOM   4629  CG1 VAL H  12     102.840  74.120  89.940  1.00  0.00           C
ATOM   4630 HG11 VAL H  12     102.500  75.100  90.330  1.00  0.00           H
ATOM   4631 HG12 VAL H  12     102.240  73.870  89.040  1.00  0.00           H
ATOM   4632 HG13 VAL H  12     102.670  73.350  90.720  1.00  0.00           H
ATOM   4633  CG2 VAL H  12     105.140  74.720  90.790  1.00  0.00           C
ATOM   4634 HG21 VAL H  12     104.720  75.680  91.150  1.00  0.00           H
ATOM   4635 HG22 VAL H  12     105.120  73.990  91.620  1.00  0.00           H
ATOM   4636 HG23 VAL H  12     106.200  74.900  90.510  1.00  0.00           H
ATOM   4637  C   VAL H  12     104.110  72.240  87.990  1.00  0.00           C
ATOM   4638  O   VAL H  12     103.830  72.910  87.000  1.00  0.00           O
ATOM   4639  N   HIS H  13     103.710  70.950  88.080  1.00  0.00           N
ATOM   4640  HN  HIS H  13     103.930  70.380  88.880  1.00  0.00           H
ATOM   4641  CA  HIS H  13     103.080  70.300  86.940  1.00  0.00           C
ATOM   4642  HA  HIS H  13     102.610  71.060  86.340  1.00  0.00           H
ATOM   4643  CB  HIS H  13     104.100  69.550  86.040  1.00  0.00           C
ATOM   4644  HB1 HIS H  13     104.650  70.330  85.480  1.00  0.00           H
ATOM   4645  HB2 HIS H  13     103.600  68.910  85.290  1.00  0.00           H
ATOM   4646  ND1 HIS H  13     104.940  67.430  87.080  1.00  0.00           N
ATOM   4647  CG  HIS H  13     105.150  68.760  86.770  1.00  0.00           C
ATOM   4648  CE1 HIS H  13     106.100  67.010  87.550  1.00  0.00           C
ATOM   4649  HE1 HIS H  13     106.320  66.000  87.920  1.00  0.00           H
ATOM   4650  NE2 HIS H  13     107.040  67.980  87.530  1.00  0.00           N
ATOM   4651  HE2 HIS H  13     108.000  67.860  87.800  1.00  0.00           H
ATOM   4652  CD2 HIS H  13     106.440  69.110  87.020  1.00  0.00           C
ATOM   4653  HD2 HIS H  13     106.940  70.050  86.850  1.00  0.00           H
ATOM   4654  C   HIS H  13     101.930  69.390  87.300  1.00  0.00           C
ATOM   4655  O   HIS H  13     101.800  68.900  88.420  1.00  0.00           O
ATOM   4656  N   HIS H  14     101.000  69.220  86.340  1.00  0.00           N
ATOM   4657  HN  HIS H  14     101.160  69.620  85.430  1.00  0.00           H
ATOM   4658  CA  HIS H  14      99.780  68.440  86.490  1.00  0.00           C
ATOM   4659  HA  HIS H  14      99.240  68.550  85.560  1.00  0.00           H
ATOM   4660  CB  HIS H  14     100.040  66.910  86.600  1.00  0.00           C
ATOM   4661  HB1 HIS H  14      99.100  66.380  86.840  1.00  0.00           H
ATOM   4662  HB2 HIS H  14     100.770  66.720  87.420  1.00  0.00           H
ATOM   4663  ND1 HIS H  14     101.810  66.650  84.850  1.00  0.00           N
ATOM   4664  CG  HIS H  14     100.570  66.290  85.330  1.00  0.00           C
ATOM   4665  CE1 HIS H  14     101.990  65.940  83.750  1.00  0.00           C
ATOM   4666  HE1 HIS H  14     102.850  66.020  83.080  1.00  0.00           H
ATOM   4667  NE2 HIS H  14     100.930  65.120  83.520  1.00  0.00           N
ATOM   4668  HE2 HIS H  14     100.830  64.510  82.730  1.00  0.00           H
ATOM   4669  CD2 HIS H  14     100.020  65.340  84.530  1.00  0.00           C
ATOM   4670  HD2 HIS H  14      99.080  64.830  84.620  1.00  0.00           H
ATOM   4671  C   HIS H  14      98.830  68.970  87.560  1.00  0.00           C
ATOM   4672  O   HIS H  14      98.610  68.360  88.610  1.00  0.00           O
ATOM   4673  N   GLN H  15      98.230  70.150  87.300  1.00  0.00           N
ATOM   4674  HN  GLN H  15      98.470  70.620  86.450  1.00  0.00           H
ATOM   4675  CA  GLN H  15      97.230  70.760  88.170  1.00  0.00           C
ATOM   4676  HA  GLN H  15      97.080  70.160  89.050  1.00  0.00           H
ATOM   4677  CB  GLN H  15      97.560  72.230  88.610  1.00  0.00           C
ATOM   4678  HB1 GLN H  15      96.660  72.660  89.120  1.00  0.00           H
ATOM   4679  HB2 GLN H  15      97.770  72.840  87.700  1.00  0.00           H
ATOM   4680  CG  GLN H  15      98.720  72.440  89.610  1.00  0.00           C
ATOM   4681  HG1 GLN H  15      98.530  71.880  90.540  1.00  0.00           H
ATOM   4682  HG2 GLN H  15      98.790  73.520  89.870  1.00  0.00           H
ATOM   4683  CD  GLN H  15     100.070  72.050  89.010  1.00  0.00           C
ATOM   4684  OE1 GLN H  15     100.400  72.430  87.890  1.00  0.00           O
ATOM   4685  NE2 GLN H  15     100.880  71.280  89.790  1.00  0.00           N
ATOM   4686 HE21 GLN H  15     100.600  71.010  90.700  1.00  0.00           H
ATOM   4687 HE22 GLN H  15     101.680  70.880  89.350  1.00  0.00           H
ATOM   4688  C   GLN H  15      95.890  70.830  87.450  1.00  0.00           C
ATOM   4689  O   GLN H  15      95.690  71.690  86.590  1.00  0.00           O
ATOM   4690  N   LYS H  16      94.900  70.000  87.830  1.00  0.00           N
ATOM   4691  HN  LYS H  16      95.040  69.400  88.620  1.00  0.00           H
ATOM   4692  CA  LYS H  16      93.630  69.880  87.120  1.00  0.00           C
ATOM   4693  HA  LYS H  16      93.700  70.350  86.150  1.00  0.00           H
ATOM   4694  CB  LYS H  16      93.270  68.380  86.940  1.00  0.00           C
ATOM   4695  HB1 LYS H  16      93.050  67.900  87.910  1.00  0.00           H
ATOM   4696  HB2 LYS H  16      94.170  67.880  86.540  1.00  0.00           H
ATOM   4697  CG  LYS H  16      92.090  68.120  85.970  1.00  0.00           C
ATOM   4698  HG1 LYS H  16      92.340  68.560  84.980  1.00  0.00           H
ATOM   4699  HG2 LYS H  16      91.170  68.600  86.350  1.00  0.00           H
ATOM   4700  CD  LYS H  16      91.820  66.610  85.770  1.00  0.00           C
ATOM   4701  HD1 LYS H  16      92.760  66.120  85.430  1.00  0.00           H
ATOM   4702  HD2 LYS H  16      91.540  66.160  86.750  1.00  0.00           H
ATOM   4703  CE  LYS H  16      90.720  66.320  84.730  1.00  0.00           C
ATOM   4704  HE1 LYS H  16      90.960  66.830  83.770  1.00  0.00           H
ATOM   4705  HE2 LYS H  16      89.740  66.680  85.090  1.00  0.00           H
ATOM   4706  NZ  LYS H  16      90.610  64.880  84.450  1.00  0.00           N
ATOM   4707  HZ1 LYS H  16      89.820  64.700  83.790  1.00  0.00           H
ATOM   4708  HZ2 LYS H  16      91.510  64.570  83.980  1.00  0.00           H
ATOM   4709  HZ3 LYS H  16      90.470  64.300  85.310  1.00  0.00           H
ATOM   4710  C   LYS H  16      92.530  70.550  87.920  1.00  0.00           C
ATOM   4711  O   LYS H  16      92.400  70.330  89.130  1.00  0.00           O
ATOM   4712  N   LEU H  17      91.690  71.380  87.280  1.00  0.00           N
ATOM   4713  HN  LEU H  17      91.800  71.570  86.310  1.00  0.00           H
ATOM   4714  CA  LEU H  17      90.530  71.980  87.920  1.00  0.00           C
ATOM   4715  HA  LEU H  17      90.390  71.590  88.920  1.00  0.00           H
ATOM   4716  CB  LEU H  17      90.670  73.530  87.970  1.00  0.00           C
ATOM   4717  HB1 LEU H  17      90.570  73.960  86.960  1.00  0.00           H
ATOM   4718  HB2 LEU H  17      91.710  73.730  88.310  1.00  0.00           H
ATOM   4719  CG  LEU H  17      89.740  74.290  88.950  1.00  0.00           C
ATOM   4720  HG  LEU H  17      89.840  73.810  89.960  1.00  0.00           H
ATOM   4721  CD1 LEU H  17      90.190  75.750  89.080  1.00  0.00           C
ATOM   4722 HD11 LEU H  17      89.540  76.290  89.800  1.00  0.00           H
ATOM   4723 HD12 LEU H  17      91.240  75.830  89.410  1.00  0.00           H
ATOM   4724 HD13 LEU H  17      90.090  76.270  88.100  1.00  0.00           H
ATOM   4725  CD2 LEU H  17      88.260  74.260  88.560  1.00  0.00           C
ATOM   4726 HD21 LEU H  17      87.680  75.000  89.160  1.00  0.00           H
ATOM   4727 HD22 LEU H  17      88.120  74.520  87.490  1.00  0.00           H
ATOM   4728 HD23 LEU H  17      87.800  73.270  88.750  1.00  0.00           H
ATOM   4729  C   LEU H  17      89.330  71.600  87.080  1.00  0.00           C
ATOM   4730  O   LEU H  17      89.310  71.880  85.890  1.00  0.00           O
ATOM   4731  N   VAL H  18      88.310  70.930  87.670  1.00  0.00           N
ATOM   4732  HN  VAL H  18      88.390  70.630  88.620  1.00  0.00           H
ATOM   4733  CA  VAL H  18      87.060  70.630  86.980  1.00  0.00           C
ATOM   4734  HA  VAL H  18      87.060  71.080  86.000  1.00  0.00           H
ATOM   4735  CB  VAL H  18      86.820  69.130  86.810  1.00  0.00           C
ATOM   4736  HB  VAL H  18      86.590  68.660  87.790  1.00  0.00           H
ATOM   4737  CG1 VAL H  18      85.620  68.900  85.870  1.00  0.00           C
ATOM   4738 HG11 VAL H  18      85.480  67.810  85.680  1.00  0.00           H
ATOM   4739 HG12 VAL H  18      84.680  69.280  86.310  1.00  0.00           H
ATOM   4740 HG13 VAL H  18      85.780  69.400  84.890  1.00  0.00           H
ATOM   4741  CG2 VAL H  18      88.070  68.440  86.250  1.00  0.00           C
ATOM   4742 HG21 VAL H  18      87.840  67.370  86.040  1.00  0.00           H
ATOM   4743 HG22 VAL H  18      88.400  68.920  85.300  1.00  0.00           H
ATOM   4744 HG23 VAL H  18      88.910  68.460  86.980  1.00  0.00           H
ATOM   4745  C   VAL H  18      85.900  71.210  87.770  1.00  0.00           C
ATOM   4746  O   VAL H  18      85.670  70.830  88.920  1.00  0.00           O
ATOM   4747  N   PHE H  19      85.120  72.160  87.210  1.00  0.00           N
ATOM   4748  HN  PHE H  19      85.340  72.530  86.300  1.00  0.00           H
ATOM   4749  CA  PHE H  19      83.890  72.590  87.860  1.00  0.00           C
ATOM   4750  HA  PHE H  19      84.140  72.760  88.890  1.00  0.00           H
ATOM   4751  CB  PHE H  19      83.340  73.930  87.310  1.00  0.00           C
ATOM   4752  HB1 PHE H  19      82.320  74.130  87.690  1.00  0.00           H
ATOM   4753  HB2 PHE H  19      83.300  73.920  86.200  1.00  0.00           H
ATOM   4754  CG  PHE H  19      84.210  75.060  87.780  1.00  0.00           C
ATOM   4755  CD1 PHE H  19      85.070  75.750  86.910  1.00  0.00           C
ATOM   4756  HD1 PHE H  19      85.140  75.450  85.870  1.00  0.00           H
ATOM   4757  CE1 PHE H  19      85.850  76.820  87.370  1.00  0.00           C
ATOM   4758  HE1 PHE H  19      86.500  77.350  86.690  1.00  0.00           H
ATOM   4759  CZ  PHE H  19      85.790  77.200  88.720  1.00  0.00           C
ATOM   4760  HZ  PHE H  19      86.410  78.010  89.080  1.00  0.00           H
ATOM   4761  CD2 PHE H  19      84.140  75.470  89.130  1.00  0.00           C
ATOM   4762  HD2 PHE H  19      83.470  74.970  89.810  1.00  0.00           H
ATOM   4763  CE2 PHE H  19      84.940  76.530  89.600  1.00  0.00           C
ATOM   4764  HE2 PHE H  19      84.880  76.820  90.640  1.00  0.00           H
ATOM   4765  C   PHE H  19      82.790  71.530  87.920  1.00  0.00           C
ATOM   4766  O   PHE H  19      82.290  71.230  89.000  1.00  0.00           O
ATOM   4767  N   PHE H  20      82.440  70.890  86.790  1.00  0.00           N
ATOM   4768  HN  PHE H  20      82.790  71.210  85.900  1.00  0.00           H
ATOM   4769  CA  PHE H  20      81.460  69.820  86.720  1.00  0.00           C
ATOM   4770  HA  PHE H  20      81.250  69.460  87.720  1.00  0.00           H
ATOM   4771  CB  PHE H  20      80.130  70.280  86.060  1.00  0.00           C
ATOM   4772  HB1 PHE H  20      79.480  69.410  85.810  1.00  0.00           H
ATOM   4773  HB2 PHE H  20      80.350  70.820  85.120  1.00  0.00           H
ATOM   4774  CG  PHE H  20      79.340  71.200  86.970  1.00  0.00           C
ATOM   4775  CD1 PHE H  20      79.660  72.570  87.070  1.00  0.00           C
ATOM   4776  HD1 PHE H  20      80.490  72.960  86.490  1.00  0.00           H
ATOM   4777  CE1 PHE H  20      78.910  73.420  87.880  1.00  0.00           C
ATOM   4778  HE1 PHE H  20      79.160  74.460  87.960  1.00  0.00           H
ATOM   4779  CZ  PHE H  20      77.820  72.920  88.600  1.00  0.00           C
ATOM   4780  HZ  PHE H  20      77.240  73.580  89.240  1.00  0.00           H
ATOM   4781  CD2 PHE H  20      78.230  70.710  87.680  1.00  0.00           C
ATOM   4782  HD2 PHE H  20      77.970  69.670  87.600  1.00  0.00           H
ATOM   4783  CE2 PHE H  20      77.480  71.570  88.500  1.00  0.00           C
ATOM   4784  HE2 PHE H  20      76.640  71.180  89.060  1.00  0.00           H
ATOM   4785  C   PHE H  20      82.030  68.640  85.950  1.00  0.00           C
ATOM   4786  O   PHE H  20      82.340  68.740  84.760  1.00  0.00           O
ATOM   4787  N   ALA H  21      82.170  67.480  86.620  1.00  0.00           N
ATOM   4788  HN  ALA H  21      81.930  67.420  87.590  1.00  0.00           H
ATOM   4789  CA  ALA H  21      82.760  66.280  86.050  1.00  0.00           C
ATOM   4790  HA  ALA H  21      83.330  66.520  85.170  1.00  0.00           H
ATOM   4791  CB  ALA H  21      83.690  65.660  87.110  1.00  0.00           C
ATOM   4792  HB1 ALA H  21      84.480  66.380  87.390  1.00  0.00           H
ATOM   4793  HB2 ALA H  21      83.120  65.380  88.020  1.00  0.00           H
ATOM   4794  HB3 ALA H  21      84.180  64.740  86.720  1.00  0.00           H
ATOM   4795  C   ALA H  21      81.700  65.260  85.640  1.00  0.00           C
ATOM   4796  O   ALA H  21      82.020  64.130  85.300  1.00  0.00           O
ATOM   4797  N   GLU H  22      80.420  65.670  85.680  1.00  0.00           N
ATOM   4798  HN  GLU H  22      80.210  66.630  85.800  1.00  0.00           H
ATOM   4799  CA  GLU H  22      79.260  64.800  85.700  1.00  0.00           C
ATOM   4800  HA  GLU H  22      79.550  63.770  85.500  1.00  0.00           H
ATOM   4801  CB  GLU H  22      78.540  64.940  87.060  1.00  0.00           C
ATOM   4802  HB1 GLU H  22      77.600  64.340  87.080  1.00  0.00           H
ATOM   4803  HB2 GLU H  22      78.250  66.000  87.200  1.00  0.00           H
ATOM   4804  CG  GLU H  22      79.400  64.540  88.270  1.00  0.00           C
ATOM   4805  HG1 GLU H  22      78.930  64.960  89.170  1.00  0.00           H
ATOM   4806  HG2 GLU H  22      80.430  64.970  88.200  1.00  0.00           H
ATOM   4807  CD  GLU H  22      79.500  63.040  88.430  1.00  0.00           C
ATOM   4808  OE1 GLU H  22      80.620  62.500  88.280  1.00  0.00           O
ATOM   4809  OE2 GLU H  22      78.450  62.370  88.620  1.00  0.00           O
ATOM   4810  C   GLU H  22      78.250  65.240  84.670  1.00  0.00           C
ATOM   4811  O   GLU H  22      78.260  66.400  84.260  1.00  0.00           O
ATOM   4812  N   ASP H  23      77.330  64.330  84.280  1.00  0.00           N
ATOM   4813  HN  ASP H  23      77.410  63.390  84.570  1.00  0.00           H
ATOM   4814  CA  ASP H  23      76.140  64.660  83.500  1.00  0.00           C
ATOM   4815  HA  ASP H  23      76.480  65.090  82.570  1.00  0.00           H
ATOM   4816  CB  ASP H  23      75.350  63.340  83.180  1.00  0.00           C
ATOM   4817  HB1 ASP H  23      74.980  62.900  84.130  1.00  0.00           H
ATOM   4818  HB2 ASP H  23      76.030  62.620  82.680  1.00  0.00           H
ATOM   4819  CG  ASP H  23      74.150  63.530  82.260  1.00  0.00           C
ATOM   4820  OD1 ASP H  23      74.040  64.580  81.590  1.00  0.00           O
ATOM   4821  OD2 ASP H  23      73.330  62.580  82.150  1.00  0.00           O
ATOM   4822  C   ASP H  23      75.270  65.720  84.200  1.00  0.00           C
ATOM   4823  O   ASP H  23      74.990  65.660  85.410  1.00  0.00           O
ATOM   4824  N   VAL H  24      74.850  66.740  83.440  1.00  0.00           N
ATOM   4825  HN  VAL H  24      75.120  66.730  82.470  1.00  0.00           H
ATOM   4826  CA  VAL H  24      74.020  67.830  83.930  1.00  0.00           C
ATOM   4827  HA  VAL H  24      73.750  67.650  84.960  1.00  0.00           H
ATOM   4828  CB  VAL H  24      74.760  69.170  83.850  1.00  0.00           C
ATOM   4829  HB  VAL H  24      74.970  69.430  82.790  1.00  0.00           H
ATOM   4830  CG1 VAL H  24      73.980  70.320  84.520  1.00  0.00           C
ATOM   4831 HG11 VAL H  24      74.610  71.230  84.570  1.00  0.00           H
ATOM   4832 HG12 VAL H  24      73.060  70.570  83.960  1.00  0.00           H
ATOM   4833 HG13 VAL H  24      73.690  70.030  85.560  1.00  0.00           H
ATOM   4834  CG2 VAL H  24      76.120  69.040  84.560  1.00  0.00           C
ATOM   4835 HG21 VAL H  24      76.620  70.030  84.640  1.00  0.00           H
ATOM   4836 HG22 VAL H  24      75.990  68.620  85.580  1.00  0.00           H
ATOM   4837 HG23 VAL H  24      76.800  68.370  84.000  1.00  0.00           H
ATOM   4838  C   VAL H  24      72.700  67.780  83.150  1.00  0.00           C
ATOM   4839  O   VAL H  24      71.870  68.690  83.150  1.00  0.00           O
ATOM   4840  N   GLY H  25      72.480  66.660  82.430  1.00  0.00           N
ATOM   4841  HN  GLY H  25      73.200  65.940  82.370  1.00  0.00           H
ATOM   4842  CA  GLY H  25      71.300  66.310  81.670  1.00  0.00           C
ATOM   4843  HA1 GLY H  25      71.310  66.920  80.780  1.00  0.00           H
ATOM   4844  HA2 GLY H  25      71.390  65.260  81.440  1.00  0.00           H
ATOM   4845  C   GLY H  25      69.950  66.490  82.310  1.00  0.00           C
ATOM   4846  O   GLY H  25      69.750  66.440  83.530  1.00  0.00           O
ATOM   4847  N   SER H  26      68.940  66.710  81.450  1.00  0.00           N
ATOM   4848  HN  SER H  26      69.160  66.670  80.470  1.00  0.00           H
ATOM   4849  CA  SER H  26      67.530  66.780  81.820  1.00  0.00           C
ATOM   4850  HA  SER H  26      66.990  66.920  80.900  1.00  0.00           H
ATOM   4851  CB  SER H  26      67.040  65.460  82.460  1.00  0.00           C
ATOM   4852  HB1 SER H  26      67.220  65.440  83.560  1.00  0.00           H
ATOM   4853  HB2 SER H  26      67.650  64.630  82.020  1.00  0.00           H
ATOM   4854  OG  SER H  26      65.670  65.180  82.160  1.00  0.00           O
ATOM   4855  HG1 SER H  26      65.630  64.200  82.100  1.00  0.00           H
ATOM   4856  C   SER H  26      67.240  68.000  82.700  1.00  0.00           C
ATOM   4857  O   SER H  26      66.310  68.010  83.500  1.00  0.00           O
ATOM   4858  N   ASN H  27      68.050  69.060  82.580  1.00  0.00           N
ATOM   4859  HN  ASN H  27      68.840  68.990  81.980  1.00  0.00           H
ATOM   4860  CA  ASN H  27      67.930  70.290  83.350  1.00  0.00           C
ATOM   4861  HA  ASN H  27      67.930  70.000  84.390  1.00  0.00           H
ATOM   4862  CB  ASN H  27      69.200  71.150  83.080  1.00  0.00           C
ATOM   4863  HB1 ASN H  27      69.270  71.360  81.990  1.00  0.00           H
ATOM   4864  HB2 ASN H  27      70.100  70.570  83.380  1.00  0.00           H
ATOM   4865  CG  ASN H  27      69.210  72.470  83.860  1.00  0.00           C
ATOM   4866  OD1 ASN H  27      68.770  72.530  85.010  1.00  0.00           O
ATOM   4867  ND2 ASN H  27      69.670  73.560  83.210  1.00  0.00           N
ATOM   4868 HD21 ASN H  27      70.140  73.430  82.340  1.00  0.00           H
ATOM   4869 HD22 ASN H  27      69.570  74.450  83.650  1.00  0.00           H
ATOM   4870  C   ASN H  27      66.640  71.090  83.110  1.00  0.00           C
ATOM   4871  O   ASN H  27      66.290  71.410  81.970  1.00  0.00           O
ATOM   4872  N   LYS H  28      65.930  71.460  84.200  1.00  0.00           N
ATOM   4873  HN  LYS H  28      66.180  71.140  85.110  1.00  0.00           H
ATOM   4874  CA  LYS H  28      64.790  72.380  84.170  1.00  0.00           C
ATOM   4875  HA  LYS H  28      64.700  72.800  83.180  1.00  0.00           H
ATOM   4876  CB  LYS H  28      63.450  71.690  84.530  1.00  0.00           C
ATOM   4877  HB1 LYS H  28      62.640  72.460  84.500  1.00  0.00           H
ATOM   4878  HB2 LYS H  28      63.500  71.270  85.560  1.00  0.00           H
ATOM   4879  CG  LYS H  28      63.030  70.570  83.560  1.00  0.00           C
ATOM   4880  HG1 LYS H  28      63.500  70.760  82.560  1.00  0.00           H
ATOM   4881  HG2 LYS H  28      61.920  70.600  83.400  1.00  0.00           H
ATOM   4882  CD  LYS H  28      63.410  69.160  84.050  1.00  0.00           C
ATOM   4883  HD1 LYS H  28      64.440  69.210  84.460  1.00  0.00           H
ATOM   4884  HD2 LYS H  28      62.730  68.880  84.890  1.00  0.00           H
ATOM   4885  CE  LYS H  28      63.350  68.100  82.940  1.00  0.00           C
ATOM   4886  HE1 LYS H  28      64.040  68.370  82.120  1.00  0.00           H
ATOM   4887  HE2 LYS H  28      62.320  68.030  82.540  1.00  0.00           H
ATOM   4888  NZ  LYS H  28      63.740  66.780  83.460  1.00  0.00           N
ATOM   4889  HZ1 LYS H  28      63.940  66.110  82.690  1.00  0.00           H
ATOM   4890  HZ2 LYS H  28      64.630  66.850  84.010  1.00  0.00           H
ATOM   4891  HZ3 LYS H  28      62.990  66.390  84.100  1.00  0.00           H
ATOM   4892  C   LYS H  28      65.040  73.560  85.100  1.00  0.00           C
ATOM   4893  O   LYS H  28      64.110  74.210  85.580  1.00  0.00           O
ATOM   4894  N   GLY H  29      66.320  73.860  85.400  1.00  0.00           N
ATOM   4895  HN  GLY H  29      67.060  73.290  85.040  1.00  0.00           H
ATOM   4896  CA  GLY H  29      66.760  74.990  86.210  1.00  0.00           C
ATOM   4897  HA1 GLY H  29      65.950  75.690  86.340  1.00  0.00           H
ATOM   4898  HA2 GLY H  29      67.130  74.600  87.140  1.00  0.00           H
ATOM   4899  C   GLY H  29      67.870  75.750  85.540  1.00  0.00           C
ATOM   4900  O   GLY H  29      67.970  75.820  84.310  1.00  0.00           O
ATOM   4901  N   ALA H  30      68.770  76.370  86.330  1.00  0.00           N
ATOM   4902  HN  ALA H  30      68.710  76.280  87.320  1.00  0.00           H
ATOM   4903  CA  ALA H  30      69.830  77.200  85.810  1.00  0.00           C
ATOM   4904  HA  ALA H  30      69.910  77.090  84.740  1.00  0.00           H
ATOM   4905  CB  ALA H  30      69.520  78.680  86.120  1.00  0.00           C
ATOM   4906  HB1 ALA H  30      68.500  78.920  85.760  1.00  0.00           H
ATOM   4907  HB2 ALA H  30      69.550  78.880  87.210  1.00  0.00           H
ATOM   4908  HB3 ALA H  30      70.230  79.350  85.600  1.00  0.00           H
ATOM   4909  C   ALA H  30      71.180  76.800  86.380  1.00  0.00           C
ATOM   4910  O   ALA H  30      71.360  76.650  87.590  1.00  0.00           O
ATOM   4911  N   ILE H  31      72.190  76.610  85.520  1.00  0.00           N
ATOM   4912  HN  ILE H  31      72.040  76.700  84.530  1.00  0.00           H
ATOM   4913  CA  ILE H  31      73.510  76.140  85.910  1.00  0.00           C
ATOM   4914  HA  ILE H  31      73.550  75.960  86.970  1.00  0.00           H
ATOM   4915  CB  ILE H  31      73.870  74.840  85.180  1.00  0.00           C
ATOM   4916  HB  ILE H  31      73.980  75.090  84.110  1.00  0.00           H
ATOM   4917  CG2 ILE H  31      75.220  74.280  85.700  1.00  0.00           C
ATOM   4918 HG21 ILE H  31      75.420  73.290  85.230  1.00  0.00           H
ATOM   4919 HG22 ILE H  31      76.060  74.950  85.440  1.00  0.00           H
ATOM   4920 HG23 ILE H  31      75.200  74.140  86.800  1.00  0.00           H
ATOM   4921  CG1 ILE H  31      72.760  73.760  85.230  1.00  0.00           C
ATOM   4922 HG11 ILE H  31      73.050  72.950  84.530  1.00  0.00           H
ATOM   4923 HG12 ILE H  31      71.800  74.170  84.840  1.00  0.00           H
ATOM   4924  CD  ILE H  31      72.520  73.150  86.610  1.00  0.00           C
ATOM   4925  HD1 ILE H  31      71.750  72.350  86.550  1.00  0.00           H
ATOM   4926  HD2 ILE H  31      73.440  72.690  87.020  1.00  0.00           H
ATOM   4927  HD3 ILE H  31      72.160  73.920  87.320  1.00  0.00           H
ATOM   4928  C   ILE H  31      74.550  77.190  85.540  1.00  0.00           C
ATOM   4929  O   ILE H  31      74.520  77.770  84.460  1.00  0.00           O
ATOM   4930  N   ILE H  32      75.520  77.460  86.450  1.00  0.00           N
ATOM   4931  HN  ILE H  32      75.490  77.040  87.350  1.00  0.00           H
ATOM   4932  CA  ILE H  32      76.690  78.260  86.130  1.00  0.00           C
ATOM   4933  HA  ILE H  32      76.770  78.370  85.060  1.00  0.00           H
ATOM   4934  CB  ILE H  32      76.670  79.670  86.730  1.00  0.00           C
ATOM   4935  HB  ILE H  32      76.690  79.590  87.840  1.00  0.00           H
ATOM   4936  CG2 ILE H  32      77.910  80.450  86.260  1.00  0.00           C
ATOM   4937 HG21 ILE H  32      77.910  81.490  86.650  1.00  0.00           H
ATOM   4938 HG22 ILE H  32      78.850  79.980  86.610  1.00  0.00           H
ATOM   4939 HG23 ILE H  32      77.950  80.500  85.150  1.00  0.00           H
ATOM   4940  CG1 ILE H  32      75.390  80.450  86.360  1.00  0.00           C
ATOM   4941 HG11 ILE H  32      74.500  79.810  86.510  1.00  0.00           H
ATOM   4942 HG12 ILE H  32      75.420  80.710  85.280  1.00  0.00           H
ATOM   4943  CD  ILE H  32      75.190  81.710  87.200  1.00  0.00           C
ATOM   4944  HD1 ILE H  32      74.290  82.260  86.860  1.00  0.00           H
ATOM   4945  HD2 ILE H  32      75.070  81.450  88.270  1.00  0.00           H
ATOM   4946  HD3 ILE H  32      76.050  82.410  87.100  1.00  0.00           H
ATOM   4947  C   ILE H  32      77.930  77.510  86.600  1.00  0.00           C
ATOM   4948  O   ILE H  32      77.980  77.010  87.720  1.00  0.00           O
ATOM   4949  N   GLY H  33      78.970  77.390  85.750  1.00  0.00           N
ATOM   4950  HN  GLY H  33      78.900  77.760  84.810  1.00  0.00           H
ATOM   4951  CA  GLY H  33      80.250  76.780  86.150  1.00  0.00           C
ATOM   4952  HA1 GLY H  33      80.060  75.800  86.550  1.00  0.00           H
ATOM   4953  HA2 GLY H  33      80.880  76.750  85.280  1.00  0.00           H
ATOM   4954  C   GLY H  33      80.980  77.570  87.210  1.00  0.00           C
ATOM   4955  O   GLY H  33      81.290  77.060  88.280  1.00  0.00           O
ATOM   4956  N   LEU H  34      81.230  78.860  86.930  1.00  0.00           N
ATOM   4957  HN  LEU H  34      81.000  79.220  86.030  1.00  0.00           H
ATOM   4958  CA  LEU H  34      81.800  79.780  87.890  1.00  0.00           C
ATOM   4959  HA  LEU H  34      81.660  79.410  88.890  1.00  0.00           H
ATOM   4960  CB  LEU H  34      83.310  79.970  87.620  1.00  0.00           C
ATOM   4961  HB1 LEU H  34      83.440  80.180  86.530  1.00  0.00           H
ATOM   4962  HB2 LEU H  34      83.810  78.990  87.820  1.00  0.00           H
ATOM   4963  CG  LEU H  34      84.040  81.070  88.410  1.00  0.00           C
ATOM   4964  HG  LEU H  34      83.570  82.060  88.180  1.00  0.00           H
ATOM   4965  CD1 LEU H  34      83.970  80.850  89.930  1.00  0.00           C
ATOM   4966 HD11 LEU H  34      84.520  81.650  90.470  1.00  0.00           H
ATOM   4967 HD12 LEU H  34      82.920  80.860  90.290  1.00  0.00           H
ATOM   4968 HD13 LEU H  34      84.420  79.870  90.190  1.00  0.00           H
ATOM   4969  CD2 LEU H  34      85.510  81.160  87.980  1.00  0.00           C
ATOM   4970 HD21 LEU H  34      86.020  81.990  88.500  1.00  0.00           H
ATOM   4971 HD22 LEU H  34      86.040  80.210  88.210  1.00  0.00           H
ATOM   4972 HD23 LEU H  34      85.590  81.340  86.880  1.00  0.00           H
ATOM   4973  C   LEU H  34      81.070  81.110  87.790  1.00  0.00           C
ATOM   4974  O   LEU H  34      80.880  81.660  86.710  1.00  0.00           O
ATOM   4975  N   MET H  35      80.610  81.650  88.940  1.00  0.00           N
ATOM   4976  HN  MET H  35      80.760  81.180  89.820  1.00  0.00           H
ATOM   4977  CA  MET H  35      79.880  82.900  89.010  1.00  0.00           C
ATOM   4978  HA  MET H  35      79.750  83.300  88.010  1.00  0.00           H
ATOM   4979  CB  MET H  35      78.480  82.670  89.620  1.00  0.00           C
ATOM   4980  HB1 MET H  35      78.600  82.020  90.510  1.00  0.00           H
ATOM   4981  HB2 MET H  35      77.870  82.110  88.880  1.00  0.00           H
ATOM   4982  CG  MET H  35      77.710  83.930  90.080  1.00  0.00           C
ATOM   4983  HG1 MET H  35      77.860  84.740  89.340  1.00  0.00           H
ATOM   4984  HG2 MET H  35      78.150  84.290  91.040  1.00  0.00           H
ATOM   4985  SD  MET H  35      75.930  83.620  90.300  1.00  0.00           S
ATOM   4986  CE  MET H  35      75.530  85.260  90.930  1.00  0.00           C
ATOM   4987  HE1 MET H  35      74.440  85.380  91.080  1.00  0.00           H
ATOM   4988  HE2 MET H  35      76.040  85.420  91.900  1.00  0.00           H
ATOM   4989  HE3 MET H  35      75.870  86.060  90.220  1.00  0.00           H
ATOM   4990  C   MET H  35      80.650  83.940  89.790  1.00  0.00           C
ATOM   4991  O   MET H  35      81.030  83.710  90.940  1.00  0.00           O
ATOM   4992  N   VAL H  36      80.920  85.110  89.180  1.00  0.00           N
ATOM   4993  HN  VAL H  36      80.650  85.260  88.220  1.00  0.00           H
ATOM   4994  CA  VAL H  36      81.640  86.190  89.830  1.00  0.00           C
ATOM   4995  HA  VAL H  36      81.790  85.950  90.880  1.00  0.00           H
ATOM   4996  CB  VAL H  36      83.030  86.440  89.230  1.00  0.00           C
ATOM   4997  HB  VAL H  36      82.930  86.830  88.190  1.00  0.00           H
ATOM   4998  CG1 VAL H  36      83.790  87.470  90.090  1.00  0.00           C
ATOM   4999 HG11 VAL H  36      84.840  87.550  89.750  1.00  0.00           H
ATOM   5000 HG12 VAL H  36      83.320  88.470  90.000  1.00  0.00           H
ATOM   5001 HG13 VAL H  36      83.790  87.150  91.160  1.00  0.00           H
ATOM   5002  CG2 VAL H  36      83.820  85.120  89.180  1.00  0.00           C
ATOM   5003 HG21 VAL H  36      84.860  85.310  88.840  1.00  0.00           H
ATOM   5004 HG22 VAL H  36      83.860  84.660  90.190  1.00  0.00           H
ATOM   5005 HG23 VAL H  36      83.350  84.400  88.480  1.00  0.00           H
ATOM   5006  C   VAL H  36      80.770  87.440  89.810  1.00  0.00           C
ATOM   5007  O   VAL H  36      80.950  88.360  89.010  1.00  0.00           O
ATOM   5008  N   GLY H  37      79.760  87.490  90.710  1.00  0.00           N
ATOM   5009  HN  GLY H  37      79.690  86.760  91.390  1.00  0.00           H
ATOM   5010  CA  GLY H  37      78.730  88.520  90.730  1.00  0.00           C
ATOM   5011  HA1 GLY H  37      78.170  88.370  91.640  1.00  0.00           H
ATOM   5012  HA2 GLY H  37      79.210  89.480  90.680  1.00  0.00           H
ATOM   5013  C   GLY H  37      77.740  88.450  89.580  1.00  0.00           C
ATOM   5014  O   GLY H  37      77.980  87.840  88.550  1.00  0.00           O
ATOM   5015  N   GLY H  38      76.580  89.110  89.750  1.00  0.00           N
ATOM   5016  HN  GLY H  38      76.370  89.600  90.590  1.00  0.00           H
ATOM   5017  CA  GLY H  38      75.460  89.010  88.800  1.00  0.00           C
ATOM   5018  HA1 GLY H  38      75.400  89.940  88.250  1.00  0.00           H
ATOM   5019  HA2 GLY H  38      75.580  88.150  88.170  1.00  0.00           H
ATOM   5020  C   GLY H  38      74.170  88.830  89.540  1.00  0.00           C
ATOM   5021  O   GLY H  38      74.150  88.770  90.770  1.00  0.00           O
ATOM   5022  N   VAL H  39      73.050  88.770  88.800  1.00  0.00           N
ATOM   5023  HN  VAL H  39      73.130  88.770  87.800  1.00  0.00           H
ATOM   5024  CA  VAL H  39      71.720  88.560  89.340  1.00  0.00           C
ATOM   5025  HA  VAL H  39      71.770  88.360  90.400  1.00  0.00           H
ATOM   5026  CB  VAL H  39      70.780  89.760  89.120  1.00  0.00           C
ATOM   5027  HB  VAL H  39      70.710  89.970  88.020  1.00  0.00           H
ATOM   5028  CG1 VAL H  39      69.370  89.460  89.670  1.00  0.00           C
ATOM   5029 HG11 VAL H  39      68.730  90.360  89.570  1.00  0.00           H
ATOM   5030 HG12 VAL H  39      68.880  88.640  89.100  1.00  0.00           H
ATOM   5031 HG13 VAL H  39      69.410  89.180  90.740  1.00  0.00           H
ATOM   5032  CG2 VAL H  39      71.360  91.010  89.800  1.00  0.00           C
ATOM   5033 HG21 VAL H  39      70.660  91.870  89.670  1.00  0.00           H
ATOM   5034 HG22 VAL H  39      71.500  90.830  90.890  1.00  0.00           H
ATOM   5035 HG23 VAL H  39      72.330  91.290  89.350  1.00  0.00           H
ATOM   5036  C   VAL H  39      71.140  87.340  88.660  1.00  0.00           C
ATOM   5037  O   VAL H  39      70.970  87.330  87.440  1.00  0.00           O
ATOM   5038  N   VAL H  40      70.840  86.270  89.410  1.00  0.00           N
ATOM   5039  HN  VAL H  40      71.010  86.290  90.400  1.00  0.00           H
ATOM   5040  CA  VAL H  40      70.310  85.040  88.860  1.00  0.00           C
ATOM   5041  HA  VAL H  40      70.220  85.100  87.780  1.00  0.00           H
ATOM   5042  CB  VAL H  40      71.180  83.830  89.200  1.00  0.00           C
ATOM   5043  HB  VAL H  40      71.330  83.790  90.300  1.00  0.00           H
ATOM   5044  CG1 VAL H  40      70.530  82.500  88.750  1.00  0.00           C
ATOM   5045 HG11 VAL H  40      71.220  81.660  88.950  1.00  0.00           H
ATOM   5046 HG12 VAL H  40      69.590  82.290  89.320  1.00  0.00           H
ATOM   5047 HG13 VAL H  40      70.280  82.530  87.670  1.00  0.00           H
ATOM   5048  CG2 VAL H  40      72.560  84.000  88.530  1.00  0.00           C
ATOM   5049 HG21 VAL H  40      73.210  83.140  88.780  1.00  0.00           H
ATOM   5050 HG22 VAL H  40      72.450  84.050  87.420  1.00  0.00           H
ATOM   5051 HG23 VAL H  40      73.060  84.930  88.870  1.00  0.00           H
ATOM   5052  C   VAL H  40      68.910  84.810  89.410  1.00  0.00           C
ATOM   5053  O   VAL H  40      68.710  84.620  90.610  1.00  0.00           O
ATOM   5054  N   ILE H  41      67.900  84.820  88.540  1.00  0.00           N
ATOM   5055  HN  ILE H  41      68.060  85.040  87.570  1.00  0.00           H
ATOM   5056  CA  ILE H  41      66.520  84.560  88.920  1.00  0.00           C
ATOM   5057  HA  ILE H  41      66.440  84.460  89.990  1.00  0.00           H
ATOM   5058  CB  ILE H  41      65.580  85.680  88.480  1.00  0.00           C
ATOM   5059  HB  ILE H  41      65.660  85.810  87.370  1.00  0.00           H
ATOM   5060  CG2 ILE H  41      64.120  85.310  88.830  1.00  0.00           C
ATOM   5061 HG21 ILE H  41      63.430  86.150  88.580  1.00  0.00           H
[truncated: 244,043 more chars]
