# Supplementary material for: Modulation of Aβ1–42 Aggregation by a SARS-CoV‑2 Protein Fragment
Source: J Chem Inf Model. 2025 Oct 1;65(20):11342–56. doi: 10.1021/acs.jcim.5c01811 (PMC12570137; doi:10.1021/acs.jcim.5c01811)
Supplement: Supplementary file 2 [file ci5c01811_si_002.zip › AB-coordinates/FIBRIL/7Q4B/FI10/PFF3_final.pdb]

REMARK    GENERATED BY TRJCONV
TITLE     Protein in water t= 100000.00000 step= 50000000
REMARK    THIS IS A SIMULATION BOX
CRYST1  169.475  169.475  169.475  90.00  90.00  90.00 P 1           1
MODEL        1
ATOM      1  CH3 ACE A   0      27.940  86.060  79.890  1.00  0.00           C
ATOM      2 HH31 ACE A   0      27.240  86.500  79.150  1.00  0.00           H
ATOM      3 HH32 ACE A   0      27.400  85.250  80.420  1.00  0.00           H
ATOM      4 HH33 ACE A   0      28.420  86.760  80.600  1.00  0.00           H
ATOM      5  C   ACE A   0      28.950  85.330  79.190  1.00  0.00           C
ATOM      6  O   ACE A   0      29.380  84.230  79.520  1.00  0.00           O
ATOM      7  N   ASP A   1      29.460  85.910  78.070  1.00  0.00           N
ATOM      8  HN  ASP A   1      29.130  86.790  77.730  1.00  0.00           H
ATOM      9  CA  ASP A   1      30.540  85.460  77.230  1.00  0.00           C
ATOM     10  HA  ASP A   1      30.670  84.390  77.300  1.00  0.00           H
ATOM     11  CB  ASP A   1      30.140  85.760  75.730  1.00  0.00           C
ATOM     12  HB1 ASP A   1      30.960  85.550  75.020  1.00  0.00           H
ATOM     13  HB2 ASP A   1      29.970  86.850  75.660  1.00  0.00           H
ATOM     14  CG  ASP A   1      28.900  84.970  75.210  1.00  0.00           C
ATOM     15  OD1 ASP A   1      28.530  83.940  75.780  1.00  0.00           O
ATOM     16  OD2 ASP A   1      28.220  85.390  74.230  1.00  0.00           O
ATOM     17  C   ASP A   1      31.780  86.250  77.610  1.00  0.00           C
ATOM     18  O   ASP A   1      31.610  87.440  77.740  1.00  0.00           O
ATOM     19  N   ALA A   2      32.950  85.640  77.860  1.00  0.00           N
ATOM     20  HN  ALA A   2      33.080  84.660  77.710  1.00  0.00           H
ATOM     21  CA  ALA A   2      34.000  86.390  78.470  1.00  0.00           C
ATOM     22  HA  ALA A   2      33.900  87.460  78.310  1.00  0.00           H
ATOM     23  CB  ALA A   2      33.830  86.290  80.030  1.00  0.00           C
ATOM     24  HB1 ALA A   2      33.720  85.220  80.320  1.00  0.00           H
ATOM     25  HB2 ALA A   2      34.630  86.740  80.660  1.00  0.00           H
ATOM     26  HB3 ALA A   2      32.910  86.830  80.350  1.00  0.00           H
ATOM     27  C   ALA A   2      35.330  85.980  77.960  1.00  0.00           C
ATOM     28  O   ALA A   2      35.440  84.830  77.450  1.00  0.00           O
ATOM     29  N   GLU A   3      36.370  86.860  78.100  1.00  0.00           N
ATOM     30  HN  GLU A   3      36.260  87.610  78.740  1.00  0.00           H
ATOM     31  CA  GLU A   3      37.690  86.690  77.560  1.00  0.00           C
ATOM     32  HA  GLU A   3      37.960  85.650  77.450  1.00  0.00           H
ATOM     33  CB  GLU A   3      37.920  87.380  76.200  1.00  0.00           C
ATOM     34  HB1 GLU A   3      37.770  88.480  76.260  1.00  0.00           H
ATOM     35  HB2 GLU A   3      37.050  86.990  75.630  1.00  0.00           H
ATOM     36  CG  GLU A   3      39.170  87.080  75.470  1.00  0.00           C
ATOM     37  HG1 GLU A   3      39.220  86.020  75.170  1.00  0.00           H
ATOM     38  HG2 GLU A   3      40.030  87.400  76.100  1.00  0.00           H
ATOM     39  CD  GLU A   3      39.300  87.840  74.200  1.00  0.00           C
ATOM     40  OE1 GLU A   3      38.770  87.410  73.140  1.00  0.00           O
ATOM     41  OE2 GLU A   3      39.940  88.890  74.210  1.00  0.00           O
ATOM     42  C   GLU A   3      38.810  87.160  78.590  1.00  0.00           C
ATOM     43  O   GLU A   3      38.750  88.250  79.070  1.00  0.00           O
ATOM     44  N   PHE A   4      39.810  86.250  78.870  1.00  0.00           N
ATOM     45  HN  PHE A   4      39.840  85.430  78.310  1.00  0.00           H
ATOM     46  CA  PHE A   4      40.950  86.670  79.610  1.00  0.00           C
ATOM     47  HA  PHE A   4      40.830  87.650  80.040  1.00  0.00           H
ATOM     48  CB  PHE A   4      41.240  85.630  80.720  1.00  0.00           C
ATOM     49  HB1 PHE A   4      41.470  84.610  80.350  1.00  0.00           H
ATOM     50  HB2 PHE A   4      40.390  85.630  81.440  1.00  0.00           H
ATOM     51  CG  PHE A   4      42.430  85.990  81.490  1.00  0.00           C
ATOM     52  CD1 PHE A   4      43.670  85.350  81.540  1.00  0.00           C
ATOM     53  HD1 PHE A   4      43.890  84.580  80.820  1.00  0.00           H
ATOM     54  CE1 PHE A   4      44.620  85.550  82.540  1.00  0.00           C
ATOM     55  HE1 PHE A   4      45.500  84.930  82.570  1.00  0.00           H
ATOM     56  CZ  PHE A   4      44.420  86.590  83.510  1.00  0.00           C
ATOM     57  HZ  PHE A   4      45.120  86.910  84.270  1.00  0.00           H
ATOM     58  CD2 PHE A   4      42.200  87.030  82.380  1.00  0.00           C
ATOM     59  HD2 PHE A   4      41.220  87.480  82.330  1.00  0.00           H
ATOM     60  CE2 PHE A   4      43.100  87.250  83.380  1.00  0.00           C
ATOM     61  HE2 PHE A   4      42.740  87.880  84.180  1.00  0.00           H
ATOM     62  C   PHE A   4      42.190  86.690  78.620  1.00  0.00           C
ATOM     63  O   PHE A   4      42.280  85.810  77.800  1.00  0.00           O
ATOM     64  N   ARG A   5      43.100  87.660  78.660  1.00  0.00           N
ATOM     65  HN  ARG A   5      43.050  88.400  79.330  1.00  0.00           H
ATOM     66  CA  ARG A   5      44.340  87.620  77.880  1.00  0.00           C
ATOM     67  HA  ARG A   5      44.370  86.690  77.340  1.00  0.00           H
ATOM     68  CB  ARG A   5      44.440  88.740  76.900  1.00  0.00           C
ATOM     69  HB1 ARG A   5      45.390  88.720  76.340  1.00  0.00           H
ATOM     70  HB2 ARG A   5      44.380  89.680  77.500  1.00  0.00           H
ATOM     71  CG  ARG A   5      43.260  88.960  75.860  1.00  0.00           C
ATOM     72  HG1 ARG A   5      42.480  89.580  76.360  1.00  0.00           H
ATOM     73  HG2 ARG A   5      42.850  87.950  75.670  1.00  0.00           H
ATOM     74  CD  ARG A   5      43.560  89.680  74.550  1.00  0.00           C
ATOM     75  HD1 ARG A   5      44.270  89.010  74.020  1.00  0.00           H
ATOM     76  HD2 ARG A   5      44.020  90.680  74.710  1.00  0.00           H
ATOM     77  NE  ARG A   5      42.360  89.750  73.700  1.00  0.00           N
ATOM     78  HE  ARG A   5      41.490  89.410  74.020  1.00  0.00           H
ATOM     79  CZ  ARG A   5      42.340  90.240  72.480  1.00  0.00           C
ATOM     80  NH1 ARG A   5      43.420  90.720  71.890  1.00  0.00           N
ATOM     81 HH11 ARG A   5      44.370  90.580  72.180  1.00  0.00           H
ATOM     82 HH12 ARG A   5      43.230  91.410  71.190  1.00  0.00           H
ATOM     83  NH2 ARG A   5      41.310  90.300  71.700  1.00  0.00           N
ATOM     84 HH21 ARG A   5      40.490  89.960  72.160  1.00  0.00           H
ATOM     85 HH22 ARG A   5      41.430  90.550  70.740  1.00  0.00           H
ATOM     86  C   ARG A   5      45.560  87.720  78.820  1.00  0.00           C
ATOM     87  O   ARG A   5      45.560  88.620  79.720  1.00  0.00           O
ATOM     88  N   HIS A   6      46.580  86.820  78.660  1.00  0.00           N
ATOM     89  HN  HIS A   6      46.510  86.060  78.020  1.00  0.00           H
ATOM     90  CA  HIS A   6      47.790  86.710  79.400  1.00  0.00           C
ATOM     91  HA  HIS A   6      47.900  87.510  80.120  1.00  0.00           H
ATOM     92  CB  HIS A   6      47.730  85.360  80.190  1.00  0.00           C
ATOM     93  HB1 HIS A   6      47.440  84.550  79.480  1.00  0.00           H
ATOM     94  HB2 HIS A   6      46.870  85.460  80.880  1.00  0.00           H
ATOM     95  ND1 HIS A   6      49.370  85.850  81.930  1.00  0.00           N
ATOM     96  CG  HIS A   6      49.000  85.100  80.850  1.00  0.00           C
ATOM     97  CE1 HIS A   6      50.600  85.400  82.240  1.00  0.00           C
ATOM     98  HE1 HIS A   6      51.130  85.610  83.170  1.00  0.00           H
ATOM     99  NE2 HIS A   6      50.870  84.410  81.380  1.00  0.00           N
ATOM    100  HE2 HIS A   6      51.630  83.780  81.540  1.00  0.00           H
ATOM    101  CD2 HIS A   6      49.930  84.200  80.510  1.00  0.00           C
ATOM    102  HD2 HIS A   6      49.920  83.360  79.830  1.00  0.00           H
ATOM    103  C   HIS A   6      48.890  86.830  78.340  1.00  0.00           C
ATOM    104  O   HIS A   6      48.830  86.250  77.250  1.00  0.00           O
ATOM    105  N   ASP A   7      49.900  87.640  78.740  1.00  0.00           N
ATOM    106  HN  ASP A   7      49.920  88.080  79.640  1.00  0.00           H
ATOM    107  CA  ASP A   7      51.050  87.970  77.900  1.00  0.00           C
ATOM    108  HA  ASP A   7      51.240  87.070  77.340  1.00  0.00           H
ATOM    109  CB  ASP A   7      50.690  89.030  76.810  1.00  0.00           C
ATOM    110  HB1 ASP A   7      50.350  90.010  77.200  1.00  0.00           H
ATOM    111  HB2 ASP A   7      49.850  88.680  76.180  1.00  0.00           H
ATOM    112  CG  ASP A   7      51.790  89.510  75.850  1.00  0.00           C
ATOM    113  OD1 ASP A   7      52.970  89.070  75.860  1.00  0.00           O
ATOM    114  OD2 ASP A   7      51.580  90.530  75.170  1.00  0.00           O
ATOM    115  C   ASP A   7      52.270  88.320  78.690  1.00  0.00           C
ATOM    116  O   ASP A   7      52.280  89.260  79.450  1.00  0.00           O
ATOM    117  N   SER A   8      53.320  87.450  78.710  1.00  0.00           N
ATOM    118  HN  SER A   8      53.230  86.610  78.180  1.00  0.00           H
ATOM    119  CA  SER A   8      54.500  87.680  79.590  1.00  0.00           C
ATOM    120  HA  SER A   8      54.420  88.580  80.190  1.00  0.00           H
ATOM    121  CB  SER A   8      54.780  86.570  80.560  1.00  0.00           C
ATOM    122  HB1 SER A   8      55.630  86.850  81.220  1.00  0.00           H
ATOM    123  HB2 SER A   8      55.040  85.700  79.930  1.00  0.00           H
ATOM    124  OG  SER A   8      53.650  86.120  81.320  1.00  0.00           O
ATOM    125  HG1 SER A   8      53.410  86.890  81.830  1.00  0.00           H
ATOM    126  C   SER A   8      55.730  88.030  78.720  1.00  0.00           C
ATOM    127  O   SER A   8      56.860  88.010  79.130  1.00  0.00           O
ATOM    128  N   GLY A   9      55.460  88.370  77.470  1.00  0.00           N
ATOM    129  HN  GLY A   9      54.510  88.400  77.170  1.00  0.00           H
ATOM    130  CA  GLY A   9      56.450  88.780  76.460  1.00  0.00           C
ATOM    131  HA1 GLY A   9      56.680  87.850  75.970  1.00  0.00           H
ATOM    132  HA2 GLY A   9      55.890  89.410  75.790  1.00  0.00           H
ATOM    133  C   GLY A   9      57.810  89.620  76.720  1.00  0.00           C
ATOM    134  O   GLY A   9      57.830  90.450  77.570  1.00  0.00           O
ATOM    135  N   TYR A  10      58.840  89.420  75.920  1.00  0.00           N
ATOM    136  HN  TYR A  10      59.040  88.560  75.450  1.00  0.00           H
ATOM    137  CA  TYR A  10      60.170  90.050  76.110  1.00  0.00           C
ATOM    138  HA  TYR A  10      60.160  90.700  76.980  1.00  0.00           H
ATOM    139  CB  TYR A  10      61.270  88.990  76.280  1.00  0.00           C
ATOM    140  HB1 TYR A  10      62.330  89.320  76.310  1.00  0.00           H
ATOM    141  HB2 TYR A  10      61.380  88.420  75.330  1.00  0.00           H
ATOM    142  CG  TYR A  10      60.930  88.030  77.390  1.00  0.00           C
ATOM    143  CD1 TYR A  10      61.370  88.200  78.710  1.00  0.00           C
ATOM    144  HD1 TYR A  10      61.970  89.070  78.960  1.00  0.00           H
ATOM    145  CE1 TYR A  10      61.080  87.190  79.670  1.00  0.00           C
ATOM    146  HE1 TYR A  10      61.530  87.270  80.650  1.00  0.00           H
ATOM    147  CZ  TYR A  10      60.420  85.990  79.320  1.00  0.00           C
ATOM    148  OH  TYR A  10      60.390  84.950  80.240  1.00  0.00           O
ATOM    149  HH  TYR A  10      59.970  84.220  79.770  1.00  0.00           H
ATOM    150  CD2 TYR A  10      60.360  86.740  77.020  1.00  0.00           C
ATOM    151  HD2 TYR A  10      60.060  86.500  76.010  1.00  0.00           H
ATOM    152  CE2 TYR A  10      60.120  85.750  77.970  1.00  0.00           C
ATOM    153  HE2 TYR A  10      59.630  84.830  77.690  1.00  0.00           H
ATOM    154  C   TYR A  10      60.600  90.930  74.840  1.00  0.00           C
ATOM    155  O   TYR A  10      60.700  90.390  73.780  1.00  0.00           O
ATOM    156  N   GLU A  11      60.730  92.290  75.040  1.00  0.00           N
ATOM    157  HN  GLU A  11      60.700  92.650  75.970  1.00  0.00           H
ATOM    158  CA  GLU A  11      61.300  93.030  73.910  1.00  0.00           C
ATOM    159  HA  GLU A  11      61.490  92.570  72.960  1.00  0.00           H
ATOM    160  CB  GLU A  11      60.470  94.200  73.550  1.00  0.00           C
ATOM    161  HB1 GLU A  11      61.020  94.650  72.690  1.00  0.00           H
ATOM    162  HB2 GLU A  11      60.410  94.920  74.390  1.00  0.00           H
ATOM    163  CG  GLU A  11      59.070  93.800  73.040  1.00  0.00           C
ATOM    164  HG1 GLU A  11      58.540  93.410  73.930  1.00  0.00           H
ATOM    165  HG2 GLU A  11      58.990  93.080  72.200  1.00  0.00           H
ATOM    166  CD  GLU A  11      58.440  95.090  72.500  1.00  0.00           C
ATOM    167  OE1 GLU A  11      59.140  96.110  72.250  1.00  0.00           O
ATOM    168  OE2 GLU A  11      57.260  95.080  72.200  1.00  0.00           O
ATOM    169  C   GLU A  11      62.690  93.450  74.440  1.00  0.00           C
ATOM    170  O   GLU A  11      62.750  93.990  75.550  1.00  0.00           O
ATOM    171  N   VAL A  12      63.800  93.180  73.670  1.00  0.00           N
ATOM    172  HN  VAL A  12      63.750  92.640  72.830  1.00  0.00           H
ATOM    173  CA  VAL A  12      65.120  93.640  74.040  1.00  0.00           C
ATOM    174  HA  VAL A  12      65.090  94.150  75.000  1.00  0.00           H
ATOM    175  CB  VAL A  12      66.090  92.470  74.410  1.00  0.00           C
ATOM    176  HB  VAL A  12      66.420  91.750  73.630  1.00  0.00           H
ATOM    177  CG1 VAL A  12      67.340  92.920  75.270  1.00  0.00           C
ATOM    178 HG11 VAL A  12      67.800  92.010  75.710  1.00  0.00           H
ATOM    179 HG12 VAL A  12      68.040  93.390  74.540  1.00  0.00           H
ATOM    180 HG13 VAL A  12      67.020  93.630  76.060  1.00  0.00           H
ATOM    181  CG2 VAL A  12      65.280  91.540  75.330  1.00  0.00           C
ATOM    182 HG21 VAL A  12      64.800  92.080  76.180  1.00  0.00           H
ATOM    183 HG22 VAL A  12      64.390  91.170  74.790  1.00  0.00           H
ATOM    184 HG23 VAL A  12      65.860  90.650  75.640  1.00  0.00           H
ATOM    185  C   VAL A  12      65.770  94.410  72.980  1.00  0.00           C
ATOM    186  O   VAL A  12      66.000  94.010  71.830  1.00  0.00           O
ATOM    187  N   HIS A  13      66.100  95.670  73.400  1.00  0.00           N
ATOM    188  HN  HIS A  13      65.930  95.940  74.350  1.00  0.00           H
ATOM    189  CA  HIS A  13      66.450  96.690  72.440  1.00  0.00           C
ATOM    190  HA  HIS A  13      66.680  96.180  71.520  1.00  0.00           H
ATOM    191  CB  HIS A  13      65.380  97.750  72.300  1.00  0.00           C
ATOM    192  HB1 HIS A  13      65.800  98.510  71.610  1.00  0.00           H
ATOM    193  HB2 HIS A  13      65.010  98.260  73.220  1.00  0.00           H
ATOM    194  ND1 HIS A  13      63.840  97.190  70.480  1.00  0.00           N
ATOM    195  CG  HIS A  13      64.060  97.240  71.810  1.00  0.00           C
ATOM    196  CE1 HIS A  13      62.570  96.890  70.330  1.00  0.00           C
ATOM    197  HE1 HIS A  13      61.900  97.070  69.480  1.00  0.00           H
ATOM    198  NE2 HIS A  13      61.980  96.750  71.510  1.00  0.00           N
ATOM    199  HE2 HIS A  13      61.000  96.570  71.600  1.00  0.00           H
ATOM    200  CD2 HIS A  13      62.910  97.000  72.480  1.00  0.00           C
ATOM    201  HD2 HIS A  13      62.740  97.070  73.550  1.00  0.00           H
ATOM    202  C   HIS A  13      67.660  97.430  72.850  1.00  0.00           C
ATOM    203  O   HIS A  13      67.820  97.960  73.940  1.00  0.00           O
ATOM    204  N   HIS A  14      68.600  97.490  71.930  1.00  0.00           N
ATOM    205  HN  HIS A  14      68.570  96.930  71.100  1.00  0.00           H
ATOM    206  CA  HIS A  14      69.640  98.580  71.910  1.00  0.00           C
ATOM    207  HA  HIS A  14      69.980  98.510  70.890  1.00  0.00           H
ATOM    208  CB  HIS A  14      69.220 100.110  72.040  1.00  0.00           C
ATOM    209  HB1 HIS A  14      69.920 100.940  71.780  1.00  0.00           H
ATOM    210  HB2 HIS A  14      68.900 100.320  73.080  1.00  0.00           H
ATOM    211  ND1 HIS A  14      68.110 100.500  69.880  1.00  0.00           N
ATOM    212  CG  HIS A  14      68.010 100.450  71.220  1.00  0.00           C
ATOM    213  CE1 HIS A  14      66.840 100.630  69.520  1.00  0.00           C
ATOM    214  HE1 HIS A  14      66.410 100.540  68.520  1.00  0.00           H
ATOM    215  NE2 HIS A  14      66.000 100.810  70.540  1.00  0.00           N
ATOM    216  HE2 HIS A  14      65.020 100.980  70.440  1.00  0.00           H
ATOM    217  CD2 HIS A  14      66.710 100.670  71.640  1.00  0.00           C
ATOM    218  HD2 HIS A  14      66.340 100.730  72.660  1.00  0.00           H
ATOM    219  C   HIS A  14      70.830  98.400  72.840  1.00  0.00           C
ATOM    220  O   HIS A  14      71.260  99.340  73.500  1.00  0.00           O
ATOM    221  N   GLN A  15      71.270  97.190  73.020  1.00  0.00           N
ATOM    222  HN  GLN A  15      70.660  96.460  72.710  1.00  0.00           H
ATOM    223  CA  GLN A  15      72.480  96.760  73.820  1.00  0.00           C
ATOM    224  HA  GLN A  15      72.450  97.260  74.780  1.00  0.00           H
ATOM    225  CB  GLN A  15      72.600  95.240  74.150  1.00  0.00           C
ATOM    226  HB1 GLN A  15      73.510  94.960  74.720  1.00  0.00           H
ATOM    227  HB2 GLN A  15      72.570  94.710  73.170  1.00  0.00           H
ATOM    228  CG  GLN A  15      71.580  94.790  75.220  1.00  0.00           C
ATOM    229  HG1 GLN A  15      71.740  95.360  76.160  1.00  0.00           H
ATOM    230  HG2 GLN A  15      71.810  93.730  75.450  1.00  0.00           H
ATOM    231  CD  GLN A  15      70.190  94.970  74.620  1.00  0.00           C
ATOM    232  OE1 GLN A  15      69.920  94.790  73.420  1.00  0.00           O
ATOM    233  NE2 GLN A  15      69.440  95.570  75.560  1.00  0.00           N
ATOM    234 HE21 GLN A  15      69.640  95.640  76.540  1.00  0.00           H
ATOM    235 HE22 GLN A  15      68.510  95.810  75.280  1.00  0.00           H
ATOM    236  C   GLN A  15      73.800  97.180  73.170  1.00  0.00           C
ATOM    237  O   GLN A  15      74.060  96.640  72.080  1.00  0.00           O
ATOM    238  N   LYS A  16      74.590  97.990  73.810  1.00  0.00           N
ATOM    239  HN  LYS A  16      74.300  98.350  74.690  1.00  0.00           H
ATOM    240  CA  LYS A  16      75.830  98.460  73.160  1.00  0.00           C
ATOM    241  HA  LYS A  16      75.830  98.070  72.150  1.00  0.00           H
ATOM    242  CB  LYS A  16      75.970 100.020  73.120  1.00  0.00           C
ATOM    243  HB1 LYS A  16      76.940 100.280  72.650  1.00  0.00           H
ATOM    244  HB2 LYS A  16      76.110 100.360  74.170  1.00  0.00           H
ATOM    245  CG  LYS A  16      74.830 100.720  72.370  1.00  0.00           C
ATOM    246  HG1 LYS A  16      73.820 100.670  72.840  1.00  0.00           H
ATOM    247  HG2 LYS A  16      74.730 100.110  71.450  1.00  0.00           H
ATOM    248  CD  LYS A  16      75.070 102.130  72.010  1.00  0.00           C
ATOM    249  HD1 LYS A  16      75.340 102.700  72.930  1.00  0.00           H
ATOM    250  HD2 LYS A  16      75.990 102.220  71.390  1.00  0.00           H
ATOM    251  CE  LYS A  16      74.020 102.790  71.180  1.00  0.00           C
ATOM    252  HE1 LYS A  16      73.060 102.820  71.730  1.00  0.00           H
ATOM    253  HE2 LYS A  16      73.990 102.270  70.190  1.00  0.00           H
ATOM    254  NZ  LYS A  16      74.340 104.230  70.860  1.00  0.00           N
ATOM    255  HZ1 LYS A  16      74.610 104.870  71.640  1.00  0.00           H
ATOM    256  HZ2 LYS A  16      75.080 104.300  70.130  1.00  0.00           H
ATOM    257  HZ3 LYS A  16      73.530 104.680  70.400  1.00  0.00           H
ATOM    258  C   LYS A  16      77.080  97.970  74.010  1.00  0.00           C
ATOM    259  O   LYS A  16      77.030  97.840  75.250  1.00  0.00           O
ATOM    260  N   LEU A  17      78.160  97.670  73.320  1.00  0.00           N
ATOM    261  HN  LEU A  17      78.260  97.770  72.340  1.00  0.00           H
ATOM    262  CA  LEU A  17      79.360  97.190  73.870  1.00  0.00           C
ATOM    263  HA  LEU A  17      79.420  97.350  74.930  1.00  0.00           H
ATOM    264  CB  LEU A  17      79.510  95.630  73.520  1.00  0.00           C
ATOM    265  HB1 LEU A  17      80.030  95.550  72.530  1.00  0.00           H
ATOM    266  HB2 LEU A  17      78.510  95.150  73.480  1.00  0.00           H
ATOM    267  CG  LEU A  17      80.280  95.000  74.650  1.00  0.00           C
ATOM    268  HG  LEU A  17      79.730  95.140  75.600  1.00  0.00           H
ATOM    269  CD1 LEU A  17      80.480  93.470  74.410  1.00  0.00           C
ATOM    270 HD11 LEU A  17      81.060  92.900  75.170  1.00  0.00           H
ATOM    271 HD12 LEU A  17      79.550  92.880  74.260  1.00  0.00           H
ATOM    272 HD13 LEU A  17      81.050  93.400  73.460  1.00  0.00           H
ATOM    273  CD2 LEU A  17      81.730  95.520  74.640  1.00  0.00           C
ATOM    274 HD21 LEU A  17      82.380  94.950  75.350  1.00  0.00           H
ATOM    275 HD22 LEU A  17      82.100  95.420  73.600  1.00  0.00           H
ATOM    276 HD23 LEU A  17      81.800  96.520  75.120  1.00  0.00           H
ATOM    277  C   LEU A  17      80.480  98.000  73.190  1.00  0.00           C
ATOM    278  O   LEU A  17      80.630  98.050  71.960  1.00  0.00           O
ATOM    279  N   VAL A  18      81.380  98.540  73.990  1.00  0.00           N
ATOM    280  HN  VAL A  18      81.390  98.580  74.980  1.00  0.00           H
ATOM    281  CA  VAL A  18      82.590  99.070  73.450  1.00  0.00           C
ATOM    282  HA  VAL A  18      82.810  98.840  72.420  1.00  0.00           H
ATOM    283  CB  VAL A  18      82.640 100.580  73.600  1.00  0.00           C
ATOM    284  HB  VAL A  18      82.710 100.860  74.680  1.00  0.00           H
ATOM    285  CG1 VAL A  18      83.970 101.210  73.080  1.00  0.00           C
ATOM    286 HG11 VAL A  18      84.830 100.970  73.740  1.00  0.00           H
ATOM    287 HG12 VAL A  18      84.100 100.840  72.040  1.00  0.00           H
ATOM    288 HG13 VAL A  18      83.810 102.300  73.020  1.00  0.00           H
ATOM    289  CG2 VAL A  18      81.460 101.370  72.890  1.00  0.00           C
ATOM    290 HG21 VAL A  18      81.650 101.680  71.840  1.00  0.00           H
ATOM    291 HG22 VAL A  18      80.480 100.870  73.010  1.00  0.00           H
ATOM    292 HG23 VAL A  18      81.380 102.400  73.280  1.00  0.00           H
ATOM    293  C   VAL A  18      83.760  98.520  74.210  1.00  0.00           C
ATOM    294  O   VAL A  18      83.730  98.370  75.450  1.00  0.00           O
ATOM    295  N   PHE A  19      84.900  98.180  73.480  1.00  0.00           N
ATOM    296  HN  PHE A  19      84.750  98.190  72.500  1.00  0.00           H
ATOM    297  CA  PHE A  19      86.110  97.750  74.250  1.00  0.00           C
ATOM    298  HA  PHE A  19      85.780  97.570  75.260  1.00  0.00           H
ATOM    299  CB  PHE A  19      86.790  96.560  73.660  1.00  0.00           C
ATOM    300  HB1 PHE A  19      87.830  96.290  73.970  1.00  0.00           H
ATOM    301  HB2 PHE A  19      87.010  96.630  72.570  1.00  0.00           H
ATOM    302  CG  PHE A  19      86.020  95.310  73.930  1.00  0.00           C
ATOM    303  CD1 PHE A  19      85.070  94.710  73.090  1.00  0.00           C
ATOM    304  HD1 PHE A  19      84.770  95.380  72.290  1.00  0.00           H
ATOM    305  CE1 PHE A  19      84.490  93.470  73.300  1.00  0.00           C
ATOM    306  HE1 PHE A  19      83.780  93.110  72.570  1.00  0.00           H
ATOM    307  CZ  PHE A  19      84.810  92.760  74.500  1.00  0.00           C
ATOM    308  HZ  PHE A  19      84.320  91.830  74.720  1.00  0.00           H
ATOM    309  CD2 PHE A  19      86.320  94.610  75.110  1.00  0.00           C
ATOM    310  HD2 PHE A  19      86.880  95.150  75.860  1.00  0.00           H
ATOM    311  CE2 PHE A  19      85.800  93.340  75.360  1.00  0.00           C
ATOM    312  HE2 PHE A  19      86.030  92.850  76.300  1.00  0.00           H
ATOM    313  C   PHE A  19      87.000  98.920  74.430  1.00  0.00           C
ATOM    314  O   PHE A  19      87.210  99.300  75.540  1.00  0.00           O
ATOM    315  N   PHE A  20      87.530  99.510  73.350  1.00  0.00           N
ATOM    316  HN  PHE A  20      87.480  99.120  72.430  1.00  0.00           H
ATOM    317  CA  PHE A  20      88.360 100.710  73.350  1.00  0.00           C
ATOM    318  HA  PHE A  20      88.670 100.920  74.370  1.00  0.00           H
ATOM    319  CB  PHE A  20      89.690 100.490  72.370  1.00  0.00           C
ATOM    320  HB1 PHE A  20      90.290 101.420  72.470  1.00  0.00           H
ATOM    321  HB2 PHE A  20      89.450 100.400  71.290  1.00  0.00           H
ATOM    322  CG  PHE A  20      90.500  99.430  73.030  1.00  0.00           C
ATOM    323  CD1 PHE A  20      90.320  98.090  72.620  1.00  0.00           C
ATOM    324  HD1 PHE A  20      89.570  97.720  71.940  1.00  0.00           H
ATOM    325  CE1 PHE A  20      91.110  97.060  73.150  1.00  0.00           C
ATOM    326  HE1 PHE A  20      90.810  96.080  72.810  1.00  0.00           H
ATOM    327  CZ  PHE A  20      92.150  97.330  73.920  1.00  0.00           C
ATOM    328  HZ  PHE A  20      92.780  96.530  74.290  1.00  0.00           H
ATOM    329  CD2 PHE A  20      91.640  99.700  73.830  1.00  0.00           C
ATOM    330  HD2 PHE A  20      91.880 100.720  74.100  1.00  0.00           H
ATOM    331  CE2 PHE A  20      92.440  98.680  74.280  1.00  0.00           C
ATOM    332  HE2 PHE A  20      93.350  98.920  74.820  1.00  0.00           H
ATOM    333  C   PHE A  20      87.660 101.970  72.760  1.00  0.00           C
ATOM    334  O   PHE A  20      87.280 101.930  71.540  1.00  0.00           O
ATOM    335  N   ALA A  21      87.410 102.990  73.560  1.00  0.00           N
ATOM    336  HN  ALA A  21      87.660 102.940  74.520  1.00  0.00           H
ATOM    337  CA  ALA A  21      86.750 104.230  73.020  1.00  0.00           C
ATOM    338  HA  ALA A  21      86.250 103.890  72.120  1.00  0.00           H
ATOM    339  CB  ALA A  21      85.600 104.590  74.020  1.00  0.00           C
ATOM    340  HB1 ALA A  21      85.260 105.640  73.910  1.00  0.00           H
ATOM    341  HB2 ALA A  21      84.720 103.950  73.810  1.00  0.00           H
ATOM    342  HB3 ALA A  21      85.930 104.530  75.080  1.00  0.00           H
ATOM    343  C   ALA A  21      87.720 105.410  72.760  1.00  0.00           C
ATOM    344  O   ALA A  21      87.330 106.540  72.460  1.00  0.00           O
ATOM    345  N   GLU A  22      89.030 105.160  72.760  1.00  0.00           N
ATOM    346  HN  GLU A  22      89.350 104.240  72.960  1.00  0.00           H
ATOM    347  CA  GLU A  22      90.050 106.100  72.560  1.00  0.00           C
ATOM    348  HA  GLU A  22      89.680 107.030  72.140  1.00  0.00           H
ATOM    349  CB  GLU A  22      90.870 106.500  73.780  1.00  0.00           C
ATOM    350  HB1 GLU A  22      91.660 105.760  74.040  1.00  0.00           H
ATOM    351  HB2 GLU A  22      90.040 106.480  74.530  1.00  0.00           H
ATOM    352  CG  GLU A  22      91.460 107.890  73.620  1.00  0.00           C
ATOM    353  HG1 GLU A  22      92.440 107.930  73.100  1.00  0.00           H
ATOM    354  HG2 GLU A  22      91.660 108.260  74.650  1.00  0.00           H
ATOM    355  CD  GLU A  22      90.620 109.010  72.980  1.00  0.00           C
ATOM    356  OE1 GLU A  22      89.680 109.550  73.580  1.00  0.00           O
ATOM    357  OE2 GLU A  22      90.790 109.120  71.720  1.00  0.00           O
ATOM    358  C   GLU A  22      91.050 105.630  71.540  1.00  0.00           C
ATOM    359  O   GLU A  22      91.200 104.430  71.320  1.00  0.00           O
ATOM    360  N   ASP A  23      91.800 106.540  70.830  1.00  0.00           N
ATOM    361  HN  ASP A  23      91.730 107.520  71.020  1.00  0.00           H
ATOM    362  CA  ASP A  23      92.830 106.110  69.910  1.00  0.00           C
ATOM    363  HA  ASP A  23      92.390 105.450  69.180  1.00  0.00           H
ATOM    364  CB  ASP A  23      93.130 107.370  69.010  1.00  0.00           C
ATOM    365  HB1 ASP A  23      93.700 108.130  69.590  1.00  0.00           H
ATOM    366  HB2 ASP A  23      92.210 107.760  68.540  1.00  0.00           H
ATOM    367  CG  ASP A  23      93.910 107.030  67.770  1.00  0.00           C
ATOM    368  OD1 ASP A  23      94.180 108.060  67.030  1.00  0.00           O
ATOM    369  OD2 ASP A  23      94.310 105.890  67.450  1.00  0.00           O
ATOM    370  C   ASP A  23      94.110 105.520  70.570  1.00  0.00           C
ATOM    371  O   ASP A  23      94.620 106.040  71.520  1.00  0.00           O
ATOM    372  N   VAL A  24      94.640 104.400  70.070  1.00  0.00           N
ATOM    373  HN  VAL A  24      94.250 103.970  69.260  1.00  0.00           H
ATOM    374  CA  VAL A  24      95.800 103.750  70.730  1.00  0.00           C
ATOM    375  HA  VAL A  24      95.620 103.710  71.790  1.00  0.00           H
ATOM    376  CB  VAL A  24      95.950 102.270  70.290  1.00  0.00           C
ATOM    377  HB  VAL A  24      96.100 102.300  69.190  1.00  0.00           H
ATOM    378  CG1 VAL A  24      97.060 101.540  71.090  1.00  0.00           C
ATOM    379 HG11 VAL A  24      97.050 100.480  70.750  1.00  0.00           H
ATOM    380 HG12 VAL A  24      98.050 102.030  70.990  1.00  0.00           H
ATOM    381 HG13 VAL A  24      96.750 101.590  72.160  1.00  0.00           H
ATOM    382  CG2 VAL A  24      94.620 101.530  70.510  1.00  0.00           C
ATOM    383 HG21 VAL A  24      94.830 100.470  70.230  1.00  0.00           H
ATOM    384 HG22 VAL A  24      94.300 101.610  71.570  1.00  0.00           H
ATOM    385 HG23 VAL A  24      93.780 101.680  69.810  1.00  0.00           H
ATOM    386  C   VAL A  24      97.170 104.560  70.620  1.00  0.00           C
ATOM    387  O   VAL A  24      97.750 104.690  69.520  1.00  0.00           O
ATOM    388  N   GLY A  25      97.660 105.130  71.790  1.00  0.00           N
ATOM    389  HN  GLY A  25      97.110 105.060  72.620  1.00  0.00           H
ATOM    390  CA  GLY A  25      98.990 105.690  72.030  1.00  0.00           C
ATOM    391  HA1 GLY A  25      99.200 106.570  71.440  1.00  0.00           H
ATOM    392  HA2 GLY A  25      99.010 106.010  73.060  1.00  0.00           H
ATOM    393  C   GLY A  25     100.220 104.880  71.810  1.00  0.00           C
ATOM    394  O   GLY A  25     100.180 103.820  71.190  1.00  0.00           O
ATOM    395  N   SER A  26     101.370 105.290  72.350  1.00  0.00           N
ATOM    396  HN  SER A  26     101.410 106.100  72.920  1.00  0.00           H
ATOM    397  CA  SER A  26     102.580 104.380  72.250  1.00  0.00           C
ATOM    398  HA  SER A  26     102.600 104.080  71.210  1.00  0.00           H
ATOM    399  CB  SER A  26     103.830 105.130  72.680  1.00  0.00           C
ATOM    400  HB1 SER A  26     103.690 105.600  73.680  1.00  0.00           H
ATOM    401  HB2 SER A  26     103.770 105.970  71.950  1.00  0.00           H
ATOM    402  OG  SER A  26     105.120 104.440  72.570  1.00  0.00           O
ATOM    403  HG1 SER A  26     105.190 104.160  71.660  1.00  0.00           H
ATOM    404  C   SER A  26     102.470 103.120  73.100  1.00  0.00           C
ATOM    405  O   SER A  26     101.910 103.050  74.190  1.00  0.00           O
ATOM    406  N   ASN A  27     102.900 101.990  72.530  1.00  0.00           N
ATOM    407  HN  ASN A  27     103.330 102.080  71.640  1.00  0.00           H
ATOM    408  CA  ASN A  27     102.870 100.710  73.230  1.00  0.00           C
ATOM    409  HA  ASN A  27     102.830 100.920  74.290  1.00  0.00           H
ATOM    410  CB  ASN A  27     101.610  99.940  72.800  1.00  0.00           C
ATOM    411  HB1 ASN A  27     101.500  99.800  71.700  1.00  0.00           H
ATOM    412  HB2 ASN A  27     100.670 100.460  73.100  1.00  0.00           H
ATOM    413  CG  ASN A  27     101.430  98.630  73.550  1.00  0.00           C
ATOM    414  OD1 ASN A  27     101.690  98.580  74.740  1.00  0.00           O
ATOM    415  ND2 ASN A  27     100.840  97.630  72.790  1.00  0.00           N
ATOM    416 HD21 ASN A  27     100.600  97.890  71.850  1.00  0.00           H
ATOM    417 HD22 ASN A  27     100.590  96.730  73.160  1.00  0.00           H
ATOM    418  C   ASN A  27     104.190  99.940  73.000  1.00  0.00           C
ATOM    419  O   ASN A  27     104.480  99.590  71.820  1.00  0.00           O
ATOM    420  N   LYS A  28     104.980  99.530  74.050  1.00  0.00           N
ATOM    421  HN  LYS A  28     104.840  99.940  74.950  1.00  0.00           H
ATOM    422  CA  LYS A  28     106.070  98.600  73.920  1.00  0.00           C
ATOM    423  HA  LYS A  28     106.300  98.300  72.910  1.00  0.00           H
ATOM    424  CB  LYS A  28     107.290  99.360  74.630  1.00  0.00           C
ATOM    425  HB1 LYS A  28     107.170  99.390  75.740  1.00  0.00           H
ATOM    426  HB2 LYS A  28     107.430 100.400  74.250  1.00  0.00           H
ATOM    427  CG  LYS A  28     108.670  98.710  74.460  1.00  0.00           C
ATOM    428  HG1 LYS A  28     108.540  97.620  74.660  1.00  0.00           H
ATOM    429  HG2 LYS A  28     109.410  98.970  75.240  1.00  0.00           H
ATOM    430  CD  LYS A  28     109.200  98.950  73.110  1.00  0.00           C
ATOM    431  HD1 LYS A  28     108.660  98.280  72.410  1.00  0.00           H
ATOM    432  HD2 LYS A  28     109.150  99.960  72.640  1.00  0.00           H
ATOM    433  CE  LYS A  28     110.690  98.570  72.990  1.00  0.00           C
ATOM    434  HE1 LYS A  28     110.990  97.540  73.300  1.00  0.00           H
ATOM    435  HE2 LYS A  28     111.310  99.340  73.490  1.00  0.00           H
ATOM    436  NZ  LYS A  28     111.090  98.700  71.550  1.00  0.00           N
ATOM    437  HZ1 LYS A  28     110.960  99.670  71.190  1.00  0.00           H
ATOM    438  HZ2 LYS A  28     112.090  98.480  71.380  1.00  0.00           H
ATOM    439  HZ3 LYS A  28     110.580  97.980  71.010  1.00  0.00           H
ATOM    440  C   LYS A  28     105.690  97.300  74.700  1.00  0.00           C
ATOM    441  O   LYS A  28     106.550  96.410  74.860  1.00  0.00           O
ATOM    442  N   GLY A  29     104.420  97.210  75.190  1.00  0.00           N
ATOM    443  HN  GLY A  29     103.770  97.920  74.920  1.00  0.00           H
ATOM    444  CA  GLY A  29     103.910  96.190  76.070  1.00  0.00           C
ATOM    445  HA1 GLY A  29     104.730  95.540  76.350  1.00  0.00           H
ATOM    446  HA2 GLY A  29     103.510  96.750  76.910  1.00  0.00           H
ATOM    447  C   GLY A  29     102.760  95.320  75.480  1.00  0.00           C
ATOM    448  O   GLY A  29     102.680  95.100  74.300  1.00  0.00           O
ATOM    449  N   ALA A  30     101.900  94.750  76.370  1.00  0.00           N
ATOM    450  HN  ALA A  30     102.060  94.820  77.360  1.00  0.00           H
ATOM    451  CA  ALA A  30     100.850  93.930  75.960  1.00  0.00           C
ATOM    452  HA  ALA A  30     100.790  93.780  74.890  1.00  0.00           H
ATOM    453  CB  ALA A  30     101.020  92.530  76.590  1.00  0.00           C
ATOM    454  HB1 ALA A  30     100.410  91.750  76.090  1.00  0.00           H
ATOM    455  HB2 ALA A  30     102.050  92.210  76.320  1.00  0.00           H
ATOM    456  HB3 ALA A  30     101.050  92.590  77.700  1.00  0.00           H
ATOM    457  C   ALA A  30      99.540  94.540  76.320  1.00  0.00           C
ATOM    458  O   ALA A  30      99.250  94.870  77.470  1.00  0.00           O
ATOM    459  N   ILE A  31      98.760  94.860  75.270  1.00  0.00           N
ATOM    460  HN  ILE A  31      99.090  94.580  74.370  1.00  0.00           H
ATOM    461  CA  ILE A  31      97.420  95.390  75.400  1.00  0.00           C
ATOM    462  HA  ILE A  31      97.150  95.480  76.440  1.00  0.00           H
ATOM    463  CB  ILE A  31      97.300  96.760  74.680  1.00  0.00           C
ATOM    464  HB  ILE A  31      97.610  96.700  73.610  1.00  0.00           H
ATOM    465  CG2 ILE A  31      95.730  97.230  74.720  1.00  0.00           C
ATOM    466 HG21 ILE A  31      95.730  98.120  74.070  1.00  0.00           H
ATOM    467 HG22 ILE A  31      95.150  96.360  74.330  1.00  0.00           H
ATOM    468 HG23 ILE A  31      95.470  97.510  75.770  1.00  0.00           H
ATOM    469  CG1 ILE A  31      98.200  97.840  75.290  1.00  0.00           C
ATOM    470 HG11 ILE A  31      99.280  97.620  75.380  1.00  0.00           H
ATOM    471 HG12 ILE A  31      97.890  98.210  76.290  1.00  0.00           H
ATOM    472  CD  ILE A  31      98.180  99.110  74.350  1.00  0.00           C
ATOM    473  HD1 ILE A  31      98.420  98.910  73.290  1.00  0.00           H
ATOM    474  HD2 ILE A  31      97.120  99.450  74.370  1.00  0.00           H
ATOM    475  HD3 ILE A  31      98.810  99.940  74.750  1.00  0.00           H
ATOM    476  C   ILE A  31      96.440  94.310  74.950  1.00  0.00           C
ATOM    477  O   ILE A  31      96.190  93.910  73.760  1.00  0.00           O
ATOM    478  N   ILE A  32      95.690  93.780  75.920  1.00  0.00           N
ATOM    479  HN  ILE A  32      95.570  94.140  76.840  1.00  0.00           H
ATOM    480  CA  ILE A  32      94.890  92.580  75.770  1.00  0.00           C
ATOM    481  HA  ILE A  32      94.910  92.240  74.750  1.00  0.00           H
ATOM    482  CB  ILE A  32      95.390  91.420  76.730  1.00  0.00           C
ATOM    483  HB  ILE A  32      95.150  91.800  77.750  1.00  0.00           H
ATOM    484  CG2 ILE A  32      94.840  90.070  76.310  1.00  0.00           C
ATOM    485 HG21 ILE A  32      95.400  89.310  76.900  1.00  0.00           H
ATOM    486 HG22 ILE A  32      93.750  89.980  76.500  1.00  0.00           H
ATOM    487 HG23 ILE A  32      94.920  89.900  75.210  1.00  0.00           H
ATOM    488  CG1 ILE A  32      96.940  91.330  76.710  1.00  0.00           C
ATOM    489 HG11 ILE A  32      97.150  90.530  77.450  1.00  0.00           H
ATOM    490 HG12 ILE A  32      97.470  92.280  76.890  1.00  0.00           H
ATOM    491  CD  ILE A  32      97.500  90.910  75.310  1.00  0.00           C
ATOM    492  HD1 ILE A  32      97.370  89.820  75.170  1.00  0.00           H
ATOM    493  HD2 ILE A  32      97.030  91.520  74.510  1.00  0.00           H
ATOM    494  HD3 ILE A  32      98.560  91.250  75.350  1.00  0.00           H
ATOM    495  C   ILE A  32      93.470  92.800  76.030  1.00  0.00           C
ATOM    496  O   ILE A  32      93.100  93.110  77.200  1.00  0.00           O
ATOM    497  N   GLY A  33      92.540  92.790  75.110  1.00  0.00           N
ATOM    498  HN  GLY A  33      92.830  92.810  74.160  1.00  0.00           H
ATOM    499  CA  GLY A  33      91.110  93.050  75.390  1.00  0.00           C
ATOM    500  HA1 GLY A  33      91.020  94.060  75.760  1.00  0.00           H
ATOM    501  HA2 GLY A  33      90.500  93.020  74.490  1.00  0.00           H
ATOM    502  C   GLY A  33      90.410  92.060  76.340  1.00  0.00           C
ATOM    503  O   GLY A  33      89.750  92.430  77.300  1.00  0.00           O
ATOM    504  N   LEU A  34      90.480  90.790  76.000  1.00  0.00           N
ATOM    505  HN  LEU A  34      90.880  90.500  75.130  1.00  0.00           H
ATOM    506  CA  LEU A  34      90.010  89.730  76.900  1.00  0.00           C
ATOM    507  HA  LEU A  34      90.390  90.090  77.850  1.00  0.00           H
ATOM    508  CB  LEU A  34      88.480  89.370  76.940  1.00  0.00           C
ATOM    509  HB1 LEU A  34      87.800  90.240  77.080  1.00  0.00           H
ATOM    510  HB2 LEU A  34      88.320  88.770  77.860  1.00  0.00           H
ATOM    511  CG  LEU A  34      87.810  88.660  75.710  1.00  0.00           C
ATOM    512  HG  LEU A  34      88.290  87.690  75.450  1.00  0.00           H
ATOM    513  CD1 LEU A  34      86.270  88.420  76.010  1.00  0.00           C
ATOM    514 HD11 LEU A  34      86.120  87.700  76.850  1.00  0.00           H
ATOM    515 HD12 LEU A  34      85.760  89.380  76.240  1.00  0.00           H
ATOM    516 HD13 LEU A  34      85.810  88.010  75.080  1.00  0.00           H
ATOM    517  CD2 LEU A  34      87.860  89.440  74.470  1.00  0.00           C
ATOM    518 HD21 LEU A  34      87.100  89.060  73.760  1.00  0.00           H
ATOM    519 HD22 LEU A  34      87.710  90.540  74.610  1.00  0.00           H
ATOM    520 HD23 LEU A  34      88.850  89.390  73.960  1.00  0.00           H
ATOM    521  C   LEU A  34      90.790  88.510  76.550  1.00  0.00           C
ATOM    522  O   LEU A  34      91.140  88.270  75.380  1.00  0.00           O
ATOM    523  N   MET A  35      91.250  87.740  77.580  1.00  0.00           N
ATOM    524  HN  MET A  35      91.090  87.910  78.550  1.00  0.00           H
ATOM    525  CA  MET A  35      91.890  86.500  77.460  1.00  0.00           C
ATOM    526  HA  MET A  35      91.770  86.090  76.470  1.00  0.00           H
ATOM    527  CB  MET A  35      93.420  86.570  77.740  1.00  0.00           C
ATOM    528  HB1 MET A  35      93.640  87.290  76.930  1.00  0.00           H
ATOM    529  HB2 MET A  35      93.960  85.600  77.640  1.00  0.00           H
ATOM    530  CG  MET A  35      93.790  87.230  79.130  1.00  0.00           C
ATOM    531  HG1 MET A  35      93.370  86.490  79.840  1.00  0.00           H
ATOM    532  HG2 MET A  35      93.250  88.210  79.150  1.00  0.00           H
ATOM    533  SD  MET A  35      95.510  87.360  79.490  1.00  0.00           S
ATOM    534  CE  MET A  35      96.050  85.590  79.540  1.00  0.00           C
ATOM    535  HE1 MET A  35      97.160  85.580  79.560  1.00  0.00           H
ATOM    536  HE2 MET A  35      95.610  85.090  80.430  1.00  0.00           H
ATOM    537  HE3 MET A  35      95.730  85.110  78.590  1.00  0.00           H
ATOM    538  C   MET A  35      91.290  85.410  78.350  1.00  0.00           C
ATOM    539  O   MET A  35      90.940  85.570  79.500  1.00  0.00           O
ATOM    540  N   VAL A  36      91.100  84.230  77.750  1.00  0.00           N
ATOM    541  HN  VAL A  36      91.220  84.230  76.760  1.00  0.00           H
ATOM    542  CA  VAL A  36      90.690  82.990  78.450  1.00  0.00           C
ATOM    543  HA  VAL A  36      90.450  83.190  79.490  1.00  0.00           H
ATOM    544  CB  VAL A  36      89.490  82.480  77.710  1.00  0.00           C
ATOM    545  HB  VAL A  36      89.660  82.490  76.610  1.00  0.00           H
ATOM    546  CG1 VAL A  36      89.020  81.050  78.210  1.00  0.00           C
ATOM    547 HG11 VAL A  36      89.050  81.050  79.320  1.00  0.00           H
ATOM    548 HG12 VAL A  36      87.950  80.950  77.910  1.00  0.00           H
ATOM    549 HG13 VAL A  36      89.660  80.260  77.770  1.00  0.00           H
ATOM    550  CG2 VAL A  36      88.290  83.460  77.940  1.00  0.00           C
ATOM    551 HG21 VAL A  36      88.660  84.430  77.550  1.00  0.00           H
ATOM    552 HG22 VAL A  36      87.390  83.150  77.370  1.00  0.00           H
ATOM    553 HG23 VAL A  36      88.090  83.470  79.030  1.00  0.00           H
ATOM    554  C   VAL A  36      91.780  81.890  78.320  1.00  0.00           C
ATOM    555  O   VAL A  36      91.940  81.210  77.250  1.00  0.00           O
ATOM    556  N   GLY A  37      92.450  81.550  79.450  1.00  0.00           N
ATOM    557  HN  GLY A  37      92.290  82.130  80.250  1.00  0.00           H
ATOM    558  CA  GLY A  37      93.690  80.840  79.440  1.00  0.00           C
ATOM    559  HA1 GLY A  37      94.100  80.740  80.440  1.00  0.00           H
ATOM    560  HA2 GLY A  37      93.440  79.900  78.990  1.00  0.00           H
ATOM    561  C   GLY A  37      94.750  81.480  78.660  1.00  0.00           C
ATOM    562  O   GLY A  37      94.780  82.680  78.370  1.00  0.00           O
ATOM    563  N   GLY A  38      95.800  80.670  78.370  1.00  0.00           N
ATOM    564  HN  GLY A  38      95.950  79.720  78.630  1.00  0.00           H
ATOM    565  CA  GLY A  38      96.940  81.230  77.570  1.00  0.00           C
ATOM    566  HA1 GLY A  38      97.430  80.400  77.090  1.00  0.00           H
ATOM    567  HA2 GLY A  38      96.570  81.960  76.870  1.00  0.00           H
ATOM    568  C   GLY A  38      98.010  81.910  78.280  1.00  0.00           C
ATOM    569  O   GLY A  38      97.920  82.100  79.510  1.00  0.00           O
ATOM    570  N   VAL A  39      99.060  82.470  77.600  1.00  0.00           N
ATOM    571  HN  VAL A  39      99.030  82.240  76.630  1.00  0.00           H
ATOM    572  CA  VAL A  39     100.100  83.120  78.240  1.00  0.00           C
ATOM    573  HA  VAL A  39      99.840  83.330  79.260  1.00  0.00           H
ATOM    574  CB  VAL A  39     101.410  82.260  78.490  1.00  0.00           C
ATOM    575  HB  VAL A  39     101.020  81.550  79.250  1.00  0.00           H
ATOM    576  CG1 VAL A  39     101.880  81.460  77.260  1.00  0.00           C
ATOM    577 HG11 VAL A  39     101.200  80.650  76.910  1.00  0.00           H
ATOM    578 HG12 VAL A  39     102.210  82.100  76.410  1.00  0.00           H
ATOM    579 HG13 VAL A  39     102.730  80.870  77.680  1.00  0.00           H
ATOM    580  CG2 VAL A  39     102.550  82.990  79.190  1.00  0.00           C
ATOM    581 HG21 VAL A  39     102.210  83.600  80.050  1.00  0.00           H
ATOM    582 HG22 VAL A  39     103.190  82.130  79.470  1.00  0.00           H
ATOM    583 HG23 VAL A  39     102.990  83.720  78.460  1.00  0.00           H
ATOM    584  C   VAL A  39     100.530  84.450  77.510  1.00  0.00           C
ATOM    585  O   VAL A  39     100.860  84.430  76.300  1.00  0.00           O
ATOM    586  N   VAL A  40     100.640  85.560  78.240  1.00  0.00           N
ATOM    587  HN  VAL A  40     100.500  85.570  79.230  1.00  0.00           H
ATOM    588  CA  VAL A  40     101.050  86.830  77.680  1.00  0.00           C
ATOM    589  HA  VAL A  40     101.220  86.800  76.620  1.00  0.00           H
ATOM    590  CB  VAL A  40      99.980  87.810  78.000  1.00  0.00           C
ATOM    591  HB  VAL A  40      99.790  87.780  79.090  1.00  0.00           H
ATOM    592  CG1 VAL A  40     100.480  89.250  77.670  1.00  0.00           C
ATOM    593 HG11 VAL A  40     100.530  89.350  76.560  1.00  0.00           H
ATOM    594 HG12 VAL A  40      99.730  89.980  78.050  1.00  0.00           H
ATOM    595 HG13 VAL A  40     101.510  89.470  78.020  1.00  0.00           H
ATOM    596  CG2 VAL A  40      98.690  87.500  77.190  1.00  0.00           C
ATOM    597 HG21 VAL A  40      98.840  87.640  76.090  1.00  0.00           H
ATOM    598 HG22 VAL A  40      98.290  86.480  77.390  1.00  0.00           H
ATOM    599 HG23 VAL A  40      97.830  88.120  77.490  1.00  0.00           H
ATOM    600  C   VAL A  40     102.320  87.130  78.410  1.00  0.00           C
ATOM    601  O   VAL A  40     102.440  87.120  79.680  1.00  0.00           O
ATOM    602  N   ILE A  41     103.390  87.380  77.680  1.00  0.00           N
ATOM    603  HN  ILE A  41     103.270  87.340  76.690  1.00  0.00           H
ATOM    604  CA  ILE A  41     104.730  87.790  78.090  1.00  0.00           C
ATOM    605  HA  ILE A  41     104.960  87.760  79.140  1.00  0.00           H
ATOM    606  CB  ILE A  41     105.800  86.990  77.380  1.00  0.00           C
ATOM    607  HB  ILE A  41     105.840  87.170  76.290  1.00  0.00           H
ATOM    608  CG2 ILE A  41     107.240  87.360  77.690  1.00  0.00           C
ATOM    609 HG21 ILE A  41     107.280  88.440  77.450  1.00  0.00           H
ATOM    610 HG22 ILE A  41     107.390  87.260  78.790  1.00  0.00           H
ATOM    611 HG23 ILE A  41     107.930  86.750  77.070  1.00  0.00           H
ATOM    612  CG1 ILE A  41     105.530  85.460  77.640  1.00  0.00           C
ATOM    613 HG11 ILE A  41     105.160  85.300  78.670  1.00  0.00           H
ATOM    614 HG12 ILE A  41     106.490  84.910  77.520  1.00  0.00           H
ATOM    615  CD  ILE A  41     104.760  84.660  76.550  1.00  0.00           C
ATOM    616  HD1 ILE A  41     105.310  84.760  75.590  1.00  0.00           H
ATOM    617  HD2 ILE A  41     104.700  83.550  76.680  1.00  0.00           H
ATOM    618  HD3 ILE A  41     103.750  85.090  76.410  1.00  0.00           H
ATOM    619  C   ILE A  41     104.840  89.210  77.630  1.00  0.00           C
ATOM    620  O   ILE A  41     104.820  89.510  76.440  1.00  0.00           O
ATOM    621  N   ALA A  42     104.960  90.160  78.540  1.00  0.00           N
ATOM    622  HN  ALA A  42     104.600  89.970  79.450  1.00  0.00           H
ATOM    623  CA  ALA A  42     105.460  91.500  78.340  1.00  0.00           C
ATOM    624  HA  ALA A  42     105.590  91.580  77.270  1.00  0.00           H
ATOM    625  CB  ALA A  42     104.330  92.510  78.810  1.00  0.00           C
ATOM    626  HB1 ALA A  42     103.910  92.070  79.730  1.00  0.00           H
ATOM    627  HB2 ALA A  42     104.880  93.390  79.190  1.00  0.00           H
ATOM    628  HB3 ALA A  42     103.480  92.580  78.090  1.00  0.00           H
ATOM    629  C   ALA A  42     106.780  91.520  78.970  1.00  0.00           C
ATOM    630  O   ALA A  42     107.180  90.480  79.630  1.00  0.00           O
ATOM    631  N   NME A  43     107.580  92.600  78.710  1.00  0.00           N
ATOM    632  HN  NME A  43     107.210  93.400  78.230  1.00  0.00           H
ATOM    633  CH3 NME A  43     108.900  92.620  79.220  1.00  0.00           C
ATOM    634 HH31 NME A  43     109.640  92.400  78.420  1.00  0.00           H
ATOM    635 HH32 NME A  43     109.120  93.680  79.480  1.00  0.00           H
ATOM    636 HH33 NME A  43     109.060  91.980  80.110  1.00  0.00           H
ATOM    637  CH3 ACE B   0     137.050  87.700 100.930  1.00  0.00           C
ATOM    638 HH31 ACE B   0     137.900  87.030 101.170  1.00  0.00           H
ATOM    639 HH32 ACE B   0     137.360  88.320 100.060  1.00  0.00           H
ATOM    640 HH33 ACE B   0     136.940  88.310 101.850  1.00  0.00           H
ATOM    641  C   ACE B   0     135.900  86.870 100.570  1.00  0.00           C
ATOM    642  O   ACE B   0     135.900  85.630 100.730  1.00  0.00           O
ATOM    643  N   ASP B   1     134.850  87.490 100.080  1.00  0.00           N
ATOM    644  HN  ASP B   1     134.900  88.480 100.070  1.00  0.00           H
ATOM    645  CA  ASP B   1     133.650  86.810  99.640  1.00  0.00           C
ATOM    646  HA  ASP B   1     133.490  85.930 100.260  1.00  0.00           H
ATOM    647  CB  ASP B   1     132.420  87.800  99.650  1.00  0.00           C
ATOM    648  HB1 ASP B   1     131.530  87.380  99.140  1.00  0.00           H
ATOM    649  HB2 ASP B   1     132.890  88.520  98.940  1.00  0.00           H
ATOM    650  CG  ASP B   1     132.160  88.310 101.060  1.00  0.00           C
ATOM    651  OD1 ASP B   1     131.690  89.490 101.210  1.00  0.00           O
ATOM    652  OD2 ASP B   1     132.330  87.480 101.990  1.00  0.00           O
ATOM    653  C   ASP B   1     133.710  86.140  98.240  1.00  0.00           C
ATOM    654  O   ASP B   1     134.460  86.490  97.380  1.00  0.00           O
ATOM    655  N   ALA B   2     132.820  85.150  98.020  1.00  0.00           N
ATOM    656  HN  ALA B   2     132.180  84.800  98.700  1.00  0.00           H
ATOM    657  CA  ALA B   2     132.590  84.520  96.820  1.00  0.00           C
ATOM    658  HA  ALA B   2     133.560  84.210  96.450  1.00  0.00           H
ATOM    659  CB  ALA B   2     131.550  83.310  97.080  1.00  0.00           C
ATOM    660  HB1 ALA B   2     130.670  83.620  97.680  1.00  0.00           H
ATOM    661  HB2 ALA B   2     131.320  82.700  96.180  1.00  0.00           H
ATOM    662  HB3 ALA B   2     132.110  82.590  97.700  1.00  0.00           H
ATOM    663  C   ALA B   2     131.840  85.410  95.800  1.00  0.00           C
ATOM    664  O   ALA B   2     131.130  86.300  96.180  1.00  0.00           O
ATOM    665  N   GLU B   3     132.010  85.180  94.470  1.00  0.00           N
ATOM    666  HN  GLU B   3     132.660  84.460  94.250  1.00  0.00           H
ATOM    667  CA  GLU B   3     131.180  85.750  93.420  1.00  0.00           C
ATOM    668  HA  GLU B   3     131.140  86.820  93.560  1.00  0.00           H
ATOM    669  CB  GLU B   3     131.710  85.350  92.050  1.00  0.00           C
ATOM    670  HB1 GLU B   3     131.000  85.810  91.330  1.00  0.00           H
ATOM    671  HB2 GLU B   3     131.780  84.270  91.800  1.00  0.00           H
ATOM    672  CG  GLU B   3     133.120  85.910  91.680  1.00  0.00           C
ATOM    673  HG1 GLU B   3     133.480  85.470  90.730  1.00  0.00           H
ATOM    674  HG2 GLU B   3     133.900  85.480  92.350  1.00  0.00           H
ATOM    675  CD  GLU B   3     133.410  87.420  91.730  1.00  0.00           C
ATOM    676  OE1 GLU B   3     134.600  87.820  91.500  1.00  0.00           O
ATOM    677  OE2 GLU B   3     132.510  88.250  92.030  1.00  0.00           O
ATOM    678  C   GLU B   3     129.720  85.240  93.410  1.00  0.00           C
ATOM    679  O   GLU B   3     129.460  84.000  93.290  1.00  0.00           O
ATOM    680  N   PHE B   4     128.770  86.160  93.590  1.00  0.00           N
ATOM    681  HN  PHE B   4     129.000  87.120  93.690  1.00  0.00           H
ATOM    682  CA  PHE B   4     127.380  85.780  93.780  1.00  0.00           C
ATOM    683  HA  PHE B   4     127.410  84.790  94.230  1.00  0.00           H
ATOM    684  CB  PHE B   4     126.610  86.560  94.890  1.00  0.00           C
ATOM    685  HB1 PHE B   4     126.430  87.600  94.520  1.00  0.00           H
ATOM    686  HB2 PHE B   4     127.200  86.660  95.830  1.00  0.00           H
ATOM    687  CG  PHE B   4     125.240  86.010  95.250  1.00  0.00           C
ATOM    688  CD1 PHE B   4     125.190  84.900  96.090  1.00  0.00           C
ATOM    689  HD1 PHE B   4     126.130  84.420  96.340  1.00  0.00           H
ATOM    690  CE1 PHE B   4     123.930  84.320  96.500  1.00  0.00           C
ATOM    691  HE1 PHE B   4     123.910  83.550  97.250  1.00  0.00           H
ATOM    692  CZ  PHE B   4     122.720  84.930  96.140  1.00  0.00           C
ATOM    693  HZ  PHE B   4     121.770  84.630  96.560  1.00  0.00           H
ATOM    694  CD2 PHE B   4     124.020  86.570  94.820  1.00  0.00           C
ATOM    695  HD2 PHE B   4     124.130  87.510  94.290  1.00  0.00           H
ATOM    696  CE2 PHE B   4     122.800  86.160  95.290  1.00  0.00           C
ATOM    697  HE2 PHE B   4     121.880  86.660  95.020  1.00  0.00           H
ATOM    698  C   PHE B   4     126.560  85.740  92.470  1.00  0.00           C
ATOM    699  O   PHE B   4     126.460  86.640  91.670  1.00  0.00           O
ATOM    700  N   ARG B   5     125.920  84.550  92.260  1.00  0.00           N
ATOM    701  HN  ARG B   5     125.950  83.860  92.980  1.00  0.00           H
ATOM    702  CA  ARG B   5     125.190  84.160  91.090  1.00  0.00           C
ATOM    703  HA  ARG B   5     125.170  85.020  90.430  1.00  0.00           H
ATOM    704  CB  ARG B   5     125.840  82.940  90.240  1.00  0.00           C
ATOM    705  HB1 ARG B   5     125.280  82.700  89.310  1.00  0.00           H
ATOM    706  HB2 ARG B   5     125.820  81.960  90.760  1.00  0.00           H
ATOM    707  CG  ARG B   5     127.290  83.140  89.770  1.00  0.00           C
ATOM    708  HG1 ARG B   5     127.640  82.330  89.100  1.00  0.00           H
ATOM    709  HG2 ARG B   5     127.900  83.050  90.700  1.00  0.00           H
ATOM    710  CD  ARG B   5     127.580  84.550  89.030  1.00  0.00           C
ATOM    711  HD1 ARG B   5     127.430  85.380  89.760  1.00  0.00           H
ATOM    712  HD2 ARG B   5     126.920  84.670  88.150  1.00  0.00           H
ATOM    713  NE  ARG B   5     129.020  84.590  88.710  1.00  0.00           N
ATOM    714  HE  ARG B   5     129.620  83.790  88.680  1.00  0.00           H
ATOM    715  CZ  ARG B   5     129.600  85.630  88.160  1.00  0.00           C
ATOM    716  NH1 ARG B   5     128.970  86.740  87.770  1.00  0.00           N
ATOM    717 HH11 ARG B   5     127.980  86.800  87.780  1.00  0.00           H
ATOM    718 HH12 ARG B   5     129.490  87.270  87.100  1.00  0.00           H
ATOM    719  NH2 ARG B   5     130.880  85.570  87.800  1.00  0.00           N
ATOM    720 HH21 ARG B   5     131.470  84.840  88.140  1.00  0.00           H
ATOM    721 HH22 ARG B   5     131.270  86.430  87.460  1.00  0.00           H
ATOM    722  C   ARG B   5     123.820  83.880  91.530  1.00  0.00           C
ATOM    723  O   ARG B   5     123.540  82.950  92.280  1.00  0.00           O
ATOM    724  N   HIS B   6     122.910  84.580  90.980  1.00  0.00           N
ATOM    725  HN  HIS B   6     123.250  85.280  90.350  1.00  0.00           H
ATOM    726  CA  HIS B   6     121.530  84.640  91.350  1.00  0.00           C
ATOM    727  HA  HIS B   6     121.310  84.000  92.200  1.00  0.00           H
ATOM    728  CB  HIS B   6     121.040  86.040  91.860  1.00  0.00           C
ATOM    729  HB1 HIS B   6     121.420  86.760  91.090  1.00  0.00           H
ATOM    730  HB2 HIS B   6     121.510  86.260  92.840  1.00  0.00           H
ATOM    731  ND1 HIS B   6     119.090  86.640  93.220  1.00  0.00           N
ATOM    732  CG  HIS B   6     119.560  86.200  92.010  1.00  0.00           C
ATOM    733  CE1 HIS B   6     117.850  87.120  92.900  1.00  0.00           C
ATOM    734  HE1 HIS B   6     117.290  87.830  93.510  1.00  0.00           H
ATOM    735  NE2 HIS B   6     117.540  87.040  91.610  1.00  0.00           N
ATOM    736  HE2 HIS B   6     116.900  87.580  91.060  1.00  0.00           H
ATOM    737  CD2 HIS B   6     118.670  86.460  91.050  1.00  0.00           C
ATOM    738  HD2 HIS B   6     118.730  86.370  89.970  1.00  0.00           H
ATOM    739  C   HIS B   6     120.510  84.140  90.320  1.00  0.00           C
ATOM    740  O   HIS B   6     120.310  84.830  89.300  1.00  0.00           O
ATOM    741  N   ASP B   7     119.810  82.990  90.530  1.00  0.00           N
ATOM    742  HN  ASP B   7     119.970  82.470  91.370  1.00  0.00           H
ATOM    743  CA  ASP B   7     118.810  82.480  89.610  1.00  0.00           C
ATOM    744  HA  ASP B   7     118.900  82.860  88.610  1.00  0.00           H
ATOM    745  CB  ASP B   7     118.800  80.960  89.490  1.00  0.00           C
ATOM    746  HB1 ASP B   7     117.970  80.530  88.890  1.00  0.00           H
ATOM    747  HB2 ASP B   7     118.530  80.540  90.490  1.00  0.00           H
ATOM    748  CG  ASP B   7     119.990  80.460  88.850  1.00  0.00           C
ATOM    749  OD1 ASP B   7     120.240  79.210  89.050  1.00  0.00           O
ATOM    750  OD2 ASP B   7     120.650  81.180  88.070  1.00  0.00           O
ATOM    751  C   ASP B   7     117.370  82.880  90.140  1.00  0.00           C
ATOM    752  O   ASP B   7     117.150  82.900  91.330  1.00  0.00           O
ATOM    753  N   SER B   8     116.440  83.140  89.270  1.00  0.00           N
ATOM    754  HN  SER B   8     116.720  83.150  88.310  1.00  0.00           H
ATOM    755  CA  SER B   8     115.110  83.390  89.670  1.00  0.00           C
ATOM    756  HA  SER B   8     114.870  82.670  90.440  1.00  0.00           H
ATOM    757  CB  SER B   8     114.890  84.810  90.250  1.00  0.00           C
ATOM    758  HB1 SER B   8     113.890  85.260  90.070  1.00  0.00           H
ATOM    759  HB2 SER B   8     115.470  85.580  89.720  1.00  0.00           H
ATOM    760  OG  SER B   8     115.040  84.690  91.650  1.00  0.00           O
ATOM    761  HG1 SER B   8     115.800  84.110  91.730  1.00  0.00           H
ATOM    762  C   SER B   8     114.170  83.250  88.530  1.00  0.00           C
ATOM    763  O   SER B   8     113.460  84.180  88.140  1.00  0.00           O
ATOM    764  N   GLY B   9     114.200  82.090  87.920  1.00  0.00           N
ATOM    765  HN  GLY B   9     114.870  81.420  88.230  1.00  0.00           H
ATOM    766  CA  GLY B   9     113.180  81.750  86.910  1.00  0.00           C
ATOM    767  HA1 GLY B   9     113.230  82.500  86.140  1.00  0.00           H
ATOM    768  HA2 GLY B   9     113.390  80.850  86.350  1.00  0.00           H
ATOM    769  C   GLY B   9     111.760  81.580  87.400  1.00  0.00           C
ATOM    770  O   GLY B   9     111.510  81.200  88.520  1.00  0.00           O
ATOM    771  N   TYR B  10     110.830  81.630  86.420  1.00  0.00           N
ATOM    772  HN  TYR B  10     111.130  81.760  85.480  1.00  0.00           H
ATOM    773  CA  TYR B  10     109.400  81.510  86.740  1.00  0.00           C
ATOM    774  HA  TYR B  10     109.370  81.200  87.770  1.00  0.00           H
ATOM    775  CB  TYR B  10     108.480  82.770  86.670  1.00  0.00           C
ATOM    776  HB1 TYR B  10     107.440  82.500  86.940  1.00  0.00           H
ATOM    777  HB2 TYR B  10     108.370  83.130  85.620  1.00  0.00           H
ATOM    778  CG  TYR B  10     108.990  83.890  87.560  1.00  0.00           C
ATOM    779  CD1 TYR B  10     108.220  84.440  88.560  1.00  0.00           C
ATOM    780  HD1 TYR B  10     107.260  83.990  88.740  1.00  0.00           H
ATOM    781  CE1 TYR B  10     108.720  85.590  89.250  1.00  0.00           C
ATOM    782  HE1 TYR B  10     108.120  86.120  89.990  1.00  0.00           H
ATOM    783  CZ  TYR B  10     109.950  86.180  88.920  1.00  0.00           C
ATOM    784  OH  TYR B  10     110.430  87.470  89.350  1.00  0.00           O
ATOM    785  HH  TYR B  10     109.720  87.850  89.870  1.00  0.00           H
ATOM    786  CD2 TYR B  10     110.230  84.470  87.260  1.00  0.00           C
ATOM    787  HD2 TYR B  10     110.810  84.200  86.390  1.00  0.00           H
ATOM    788  CE2 TYR B  10     110.630  85.650  87.900  1.00  0.00           C
ATOM    789  HE2 TYR B  10     111.560  86.090  87.600  1.00  0.00           H
ATOM    790  C   TYR B  10     108.690  80.420  85.980  1.00  0.00           C
ATOM    791  O   TYR B  10     108.820  80.320  84.770  1.00  0.00           O
ATOM    792  N   GLU B  11     108.110  79.480  86.710  1.00  0.00           N
ATOM    793  HN  GLU B  11     108.110  79.480  87.700  1.00  0.00           H
ATOM    794  CA  GLU B  11     107.700  78.250  86.080  1.00  0.00           C
ATOM    795  HA  GLU B  11     107.900  78.280  85.020  1.00  0.00           H
ATOM    796  CB  GLU B  11     108.500  77.070  86.720  1.00  0.00           C
ATOM    797  HB1 GLU B  11     108.360  76.090  86.210  1.00  0.00           H
ATOM    798  HB2 GLU B  11     108.490  77.040  87.830  1.00  0.00           H
ATOM    799  CG  GLU B  11     109.970  77.260  86.500  1.00  0.00           C
ATOM    800  HG1 GLU B  11     110.450  78.110  87.040  1.00  0.00           H
ATOM    801  HG2 GLU B  11     110.060  77.570  85.430  1.00  0.00           H
ATOM    802  CD  GLU B  11     110.850  76.010  86.640  1.00  0.00           C
ATOM    803  OE1 GLU B  11     112.030  76.170  87.100  1.00  0.00           O
ATOM    804  OE2 GLU B  11     110.480  75.050  86.000  1.00  0.00           O
ATOM    805  C   GLU B  11     106.230  78.050  86.320  1.00  0.00           C
ATOM    806  O   GLU B  11     105.800  78.070  87.420  1.00  0.00           O
ATOM    807  N   VAL B  12     105.380  77.850  85.270  1.00  0.00           N
ATOM    808  HN  VAL B  12     105.810  77.790  84.370  1.00  0.00           H
ATOM    809  CA  VAL B  12     104.020  77.540  85.460  1.00  0.00           C
ATOM    810  HA  VAL B  12     103.840  77.350  86.510  1.00  0.00           H
ATOM    811  CB  VAL B  12     102.980  78.590  85.040  1.00  0.00           C
ATOM    812  HB  VAL B  12     103.040  78.680  83.930  1.00  0.00           H
ATOM    813  CG1 VAL B  12     101.460  78.170  85.360  1.00  0.00           C
ATOM    814 HG11 VAL B  12     100.650  78.890  85.100  1.00  0.00           H
ATOM    815 HG12 VAL B  12     101.210  77.190  84.900  1.00  0.00           H
ATOM    816 HG13 VAL B  12     101.520  77.960  86.450  1.00  0.00           H
ATOM    817  CG2 VAL B  12     103.420  79.980  85.700  1.00  0.00           C
ATOM    818 HG21 VAL B  12     103.690  79.920  86.770  1.00  0.00           H
ATOM    819 HG22 VAL B  12     104.320  80.380  85.190  1.00  0.00           H
ATOM    820 HG23 VAL B  12     102.560  80.670  85.590  1.00  0.00           H
ATOM    821  C   VAL B  12     103.830  76.270  84.760  1.00  0.00           C
ATOM    822  O   VAL B  12     104.010  76.140  83.540  1.00  0.00           O
ATOM    823  N   HIS B  13     103.390  75.280  85.570  1.00  0.00           N
ATOM    824  HN  HIS B  13     103.390  75.450  86.550  1.00  0.00           H
ATOM    825  CA  HIS B  13     103.330  73.910  85.070  1.00  0.00           C
ATOM    826  HA  HIS B  13     103.540  73.870  84.010  1.00  0.00           H
ATOM    827  CB  HIS B  13     104.350  73.110  85.880  1.00  0.00           C
ATOM    828  HB1 HIS B  13     104.130  72.030  85.740  1.00  0.00           H
ATOM    829  HB2 HIS B  13     104.140  73.430  86.920  1.00  0.00           H
ATOM    830  ND1 HIS B  13     106.190  72.840  84.200  1.00  0.00           N
ATOM    831  CG  HIS B  13     105.700  73.490  85.330  1.00  0.00           C
ATOM    832  CE1 HIS B  13     107.470  73.120  84.320  1.00  0.00           C
ATOM    833  HE1 HIS B  13     108.280  72.830  83.650  1.00  0.00           H
ATOM    834  NE2 HIS B  13     107.810  73.820  85.400  1.00  0.00           N
ATOM    835  HE2 HIS B  13     108.720  74.190  85.580  1.00  0.00           H
ATOM    836  CD2 HIS B  13     106.640  74.010  86.080  1.00  0.00           C
ATOM    837  HD2 HIS B  13     106.630  74.500  87.050  1.00  0.00           H
ATOM    838  C   HIS B  13     101.920  73.370  85.240  1.00  0.00           C
ATOM    839  O   HIS B  13     101.450  73.320  86.360  1.00  0.00           O
ATOM    840  N   HIS B  14     101.260  72.990  84.120  1.00  0.00           N
ATOM    841  HN  HIS B  14     101.650  73.040  83.210  1.00  0.00           H
ATOM    842  CA  HIS B  14     100.050  72.130  84.150  1.00  0.00           C
ATOM    843  HA  HIS B  14     100.070  71.750  83.140  1.00  0.00           H
ATOM    844  CB  HIS B  14     100.210  70.730  84.820  1.00  0.00           C
ATOM    845  HB1 HIS B  14      99.240  70.200  84.700  1.00  0.00           H
ATOM    846  HB2 HIS B  14     100.250  70.820  85.920  1.00  0.00           H
ATOM    847  ND1 HIS B  14     100.990  69.340  82.990  1.00  0.00           N
ATOM    848  CG  HIS B  14     101.280  69.860  84.230  1.00  0.00           C
ATOM    849  CE1 HIS B  14     102.110  68.700  82.660  1.00  0.00           C
ATOM    850  HE1 HIS B  14     102.210  68.020  81.810  1.00  0.00           H
ATOM    851  NE2 HIS B  14     103.000  68.690  83.590  1.00  0.00           N
ATOM    852  HE2 HIS B  14     103.790  68.120  83.800  1.00  0.00           H
ATOM    853  CD2 HIS B  14     102.530  69.440  84.600  1.00  0.00           C
ATOM    854  HD2 HIS B  14     103.100  69.750  85.460  1.00  0.00           H
ATOM    855  C   HIS B  14      98.680  72.780  84.430  1.00  0.00           C
ATOM    856  O   HIS B  14      97.880  72.160  85.130  1.00  0.00           O
ATOM    857  N   GLN B  15      98.390  74.010  84.040  1.00  0.00           N
ATOM    858  HN  GLN B  15      99.110  74.570  83.630  1.00  0.00           H
ATOM    859  CA  GLN B  15      97.060  74.630  84.300  1.00  0.00           C
ATOM    860  HA  GLN B  15      96.930  74.690  85.370  1.00  0.00           H
ATOM    861  CB  GLN B  15      96.950  76.130  83.980  1.00  0.00           C
ATOM    862  HB1 GLN B  15      95.920  76.450  84.210  1.00  0.00           H
ATOM    863  HB2 GLN B  15      97.150  76.360  82.910  1.00  0.00           H
ATOM    864  CG  GLN B  15      97.720  77.150  84.810  1.00  0.00           C
ATOM    865  HG1 GLN B  15      98.800  77.000  85.000  1.00  0.00           H
ATOM    866  HG2 GLN B  15      97.150  77.210  85.770  1.00  0.00           H
ATOM    867  CD  GLN B  15      97.630  78.520  84.260  1.00  0.00           C
ATOM    868  OE1 GLN B  15      97.500  78.740  83.050  1.00  0.00           O
ATOM    869  NE2 GLN B  15      97.700  79.530  85.130  1.00  0.00           N
ATOM    870 HE21 GLN B  15      97.970  79.410  86.080  1.00  0.00           H
ATOM    871 HE22 GLN B  15      97.630  80.460  84.770  1.00  0.00           H
ATOM    872  C   GLN B  15      95.860  73.930  83.700  1.00  0.00           C
ATOM    873  O   GLN B  15      95.880  73.620  82.540  1.00  0.00           O
ATOM    874  N   LYS B  16      94.820  73.790  84.470  1.00  0.00           N
ATOM    875  HN  LYS B  16      94.820  74.140  85.400  1.00  0.00           H
ATOM    876  CA  LYS B  16      93.530  73.280  83.930  1.00  0.00           C
ATOM    877  HA  LYS B  16      93.470  73.030  82.880  1.00  0.00           H
ATOM    878  CB  LYS B  16      92.980  71.980  84.600  1.00  0.00           C
ATOM    879  HB1 LYS B  16      92.280  71.480  83.900  1.00  0.00           H
ATOM    880  HB2 LYS B  16      92.400  72.270  85.500  1.00  0.00           H
ATOM    881  CG  LYS B  16      94.020  70.890  85.030  1.00  0.00           C
ATOM    882  HG1 LYS B  16      93.430  70.070  85.500  1.00  0.00           H
ATOM    883  HG2 LYS B  16      94.610  71.410  85.810  1.00  0.00           H
ATOM    884  CD  LYS B  16      94.800  70.260  83.780  1.00  0.00           C
ATOM    885  HD1 LYS B  16      94.050  69.920  83.030  1.00  0.00           H
ATOM    886  HD2 LYS B  16      95.290  71.090  83.230  1.00  0.00           H
ATOM    887  CE  LYS B  16      95.810  69.140  84.060  1.00  0.00           C
ATOM    888  HE1 LYS B  16      96.720  69.650  84.450  1.00  0.00           H
ATOM    889  HE2 LYS B  16      96.030  68.580  83.120  1.00  0.00           H
ATOM    890  NZ  LYS B  16      95.240  68.160  84.960  1.00  0.00           N
ATOM    891  HZ1 LYS B  16      94.310  67.870  84.590  1.00  0.00           H
ATOM    892  HZ2 LYS B  16      95.920  67.380  84.960  1.00  0.00           H
ATOM    893  HZ3 LYS B  16      95.210  68.530  85.930  1.00  0.00           H
ATOM    894  C   LYS B  16      92.530  74.330  84.060  1.00  0.00           C
ATOM    895  O   LYS B  16      92.360  74.900  85.130  1.00  0.00           O
ATOM    896  N   LEU B  17      91.860  74.630  82.980  1.00  0.00           N
ATOM    897  HN  LEU B  17      92.220  74.390  82.080  1.00  0.00           H
ATOM    898  CA  LEU B  17      90.600  75.440  82.950  1.00  0.00           C
ATOM    899  HA  LEU B  17      90.320  75.760  83.950  1.00  0.00           H
ATOM    900  CB  LEU B  17      90.810  76.750  82.160  1.00  0.00           C
ATOM    901  HB1 LEU B  17      91.240  76.490  81.170  1.00  0.00           H
ATOM    902  HB2 LEU B  17      91.630  77.220  82.740  1.00  0.00           H
ATOM    903  CG  LEU B  17      89.560  77.660  81.920  1.00  0.00           C
ATOM    904  HG  LEU B  17      88.880  77.110  81.240  1.00  0.00           H
ATOM    905  CD1 LEU B  17      88.890  77.990  83.320  1.00  0.00           C
ATOM    906 HD11 LEU B  17      89.610  78.530  83.970  1.00  0.00           H
ATOM    907 HD12 LEU B  17      88.070  78.740  83.220  1.00  0.00           H
ATOM    908 HD13 LEU B  17      88.470  77.120  83.850  1.00  0.00           H
ATOM    909  CD2 LEU B  17      90.010  78.970  81.180  1.00  0.00           C
ATOM    910 HD21 LEU B  17      89.120  79.600  80.980  1.00  0.00           H
ATOM    911 HD22 LEU B  17      90.720  79.560  81.800  1.00  0.00           H
ATOM    912 HD23 LEU B  17      90.530  78.770  80.210  1.00  0.00           H
ATOM    913  C   LEU B  17      89.440  74.630  82.440  1.00  0.00           C
ATOM    914  O   LEU B  17      89.520  74.100  81.320  1.00  0.00           O
ATOM    915  N   VAL B  18      88.420  74.520  83.290  1.00  0.00           N
ATOM    916  HN  VAL B  18      88.350  75.000  84.160  1.00  0.00           H
ATOM    917  CA  VAL B  18      87.300  73.660  82.940  1.00  0.00           C
ATOM    918  HA  VAL B  18      87.270  73.330  81.910  1.00  0.00           H
ATOM    919  CB  VAL B  18      87.220  72.380  83.870  1.00  0.00           C
ATOM    920  HB  VAL B  18      87.190  72.600  84.960  1.00  0.00           H
ATOM    921  CG1 VAL B  18      86.050  71.500  83.560  1.00  0.00           C
ATOM    922 HG11 VAL B  18      86.130  71.100  82.530  1.00  0.00           H
ATOM    923 HG12 VAL B  18      86.030  70.590  84.190  1.00  0.00           H
ATOM    924 HG13 VAL B  18      85.040  71.940  83.710  1.00  0.00           H
ATOM    925  CG2 VAL B  18      88.470  71.480  83.570  1.00  0.00           C
ATOM    926 HG21 VAL B  18      88.720  71.310  82.510  1.00  0.00           H
ATOM    927 HG22 VAL B  18      89.360  72.010  83.980  1.00  0.00           H
ATOM    928 HG23 VAL B  18      88.420  70.450  83.970  1.00  0.00           H
ATOM    929  C   VAL B  18      86.070  74.520  83.170  1.00  0.00           C
ATOM    930  O   VAL B  18      85.800  74.780  84.310  1.00  0.00           O
ATOM    931  N   PHE B  19      85.290  74.930  82.190  1.00  0.00           N
ATOM    932  HN  PHE B  19      85.430  74.590  81.260  1.00  0.00           H
ATOM    933  CA  PHE B  19      84.000  75.580  82.420  1.00  0.00           C
ATOM    934  HA  PHE B  19      84.200  76.110  83.340  1.00  0.00           H
ATOM    935  CB  PHE B  19      83.540  76.410  81.260  1.00  0.00           C
ATOM    936  HB1 PHE B  19      82.490  76.750  81.400  1.00  0.00           H
ATOM    937  HB2 PHE B  19      83.710  75.870  80.310  1.00  0.00           H
ATOM    938  CG  PHE B  19      84.380  77.660  81.280  1.00  0.00           C
ATOM    939  CD1 PHE B  19      85.530  77.840  80.570  1.00  0.00           C
ATOM    940  HD1 PHE B  19      86.000  76.990  80.100  1.00  0.00           H
ATOM    941  CE1 PHE B  19      86.190  79.050  80.480  1.00  0.00           C
ATOM    942  HE1 PHE B  19      87.070  79.060  79.850  1.00  0.00           H
ATOM    943  CZ  PHE B  19      85.610  80.210  81.070  1.00  0.00           C
ATOM    944  HZ  PHE B  19      86.030  81.200  80.990  1.00  0.00           H
ATOM    945  CD2 PHE B  19      83.700  78.820  81.750  1.00  0.00           C
ATOM    946  HD2 PHE B  19      82.840  78.820  82.400  1.00  0.00           H
ATOM    947  CE2 PHE B  19      84.360  80.080  81.680  1.00  0.00           C
ATOM    948  HE2 PHE B  19      83.850  80.880  82.200  1.00  0.00           H
ATOM    949  C   PHE B  19      82.970  74.580  82.810  1.00  0.00           C
ATOM    950  O   PHE B  19      82.170  74.840  83.680  1.00  0.00           O
ATOM    951  N   PHE B  20      82.970  73.290  82.250  1.00  0.00           N
ATOM    952  HN  PHE B  20      83.650  73.080  81.550  1.00  0.00           H
ATOM    953  CA  PHE B  20      81.940  72.320  82.500  1.00  0.00           C
ATOM    954  HA  PHE B  20      81.450  72.540  83.440  1.00  0.00           H
ATOM    955  CB  PHE B  20      80.780  72.400  81.450  1.00  0.00           C
ATOM    956  HB1 PHE B  20      80.020  71.590  81.540  1.00  0.00           H
ATOM    957  HB2 PHE B  20      81.310  72.300  80.480  1.00  0.00           H
ATOM    958  CG  PHE B  20      80.090  73.710  81.560  1.00  0.00           C
ATOM    959  CD1 PHE B  20      80.350  74.770  80.650  1.00  0.00           C
ATOM    960  HD1 PHE B  20      81.110  74.480  79.940  1.00  0.00           H
ATOM    961  CE1 PHE B  20      79.570  75.980  80.730  1.00  0.00           C
ATOM    962  HE1 PHE B  20      79.840  76.690  79.960  1.00  0.00           H
ATOM    963  CZ  PHE B  20      78.670  76.090  81.770  1.00  0.00           C
ATOM    964  HZ  PHE B  20      78.140  77.000  82.010  1.00  0.00           H
ATOM    965  CD2 PHE B  20      79.090  73.850  82.530  1.00  0.00           C
ATOM    966  HD2 PHE B  20      78.910  73.060  83.240  1.00  0.00           H
ATOM    967  CE2 PHE B  20      78.310  75.030  82.610  1.00  0.00           C
ATOM    968  HE2 PHE B  20      77.660  75.240  83.440  1.00  0.00           H
ATOM    969  C   PHE B  20      82.600  70.950  82.630  1.00  0.00           C
ATOM    970  O   PHE B  20      83.290  70.530  81.700  1.00  0.00           O
ATOM    971  N   ALA B  21      82.490  70.230  83.840  1.00  0.00           N
ATOM    972  HN  ALA B  21      81.850  70.360  84.590  1.00  0.00           H
ATOM    973  CA  ALA B  21      83.190  68.990  83.980  1.00  0.00           C
ATOM    974  HA  ALA B  21      84.080  69.090  83.370  1.00  0.00           H
ATOM    975  CB  ALA B  21      83.580  68.730  85.510  1.00  0.00           C
ATOM    976  HB1 ALA B  21      83.700  69.700  86.040  1.00  0.00           H
ATOM    977  HB2 ALA B  21      82.680  68.260  85.980  1.00  0.00           H
ATOM    978  HB3 ALA B  21      84.440  68.050  85.630  1.00  0.00           H
ATOM    979  C   ALA B  21      82.510  67.770  83.330  1.00  0.00           C
ATOM    980  O   ALA B  21      81.300  67.600  83.260  1.00  0.00           O
ATOM    981  N   GLU B  22      83.350  66.760  82.890  1.00  0.00           N
ATOM    982  HN  GLU B  22      84.330  66.960  82.910  1.00  0.00           H
ATOM    983  CA  GLU B  22      83.010  65.430  82.360  1.00  0.00           C
ATOM    984  HA  GLU B  22      83.930  65.050  81.950  1.00  0.00           H
ATOM    985  CB  GLU B  22      82.580  64.400  83.480  1.00  0.00           C
ATOM    986  HB1 GLU B  22      82.150  63.420  83.200  1.00  0.00           H
ATOM    987  HB2 GLU B  22      81.710  64.860  83.990  1.00  0.00           H
ATOM    988  CG  GLU B  22      83.610  64.330  84.620  1.00  0.00           C
ATOM    989  HG1 GLU B  22      83.130  63.850  85.500  1.00  0.00           H
ATOM    990  HG2 GLU B  22      83.990  65.320  84.960  1.00  0.00           H
ATOM    991  CD  GLU B  22      84.790  63.390  84.380  1.00  0.00           C
ATOM    992  OE1 GLU B  22      84.750  62.680  83.380  1.00  0.00           O
ATOM    993  OE2 GLU B  22      85.730  63.500  85.210  1.00  0.00           O
ATOM    994  C   GLU B  22      81.990  65.620  81.170  1.00  0.00           C
ATOM    995  O   GLU B  22      81.900  66.610  80.460  1.00  0.00           O
ATOM    996  N   ASP B  23      81.230  64.570  80.980  1.00  0.00           N
ATOM    997  HN  ASP B  23      81.320  63.790  81.600  1.00  0.00           H
ATOM    998  CA  ASP B  23      80.150  64.520  79.970  1.00  0.00           C
ATOM    999  HA  ASP B  23      80.540  64.790  79.000  1.00  0.00           H
ATOM   1000  CB  ASP B  23      79.500  63.120  79.820  1.00  0.00           C
ATOM   1001  HB1 ASP B  23      80.360  62.610  79.330  1.00  0.00           H
ATOM   1002  HB2 ASP B  23      78.650  63.070  79.110  1.00  0.00           H
ATOM   1003  CG  ASP B  23      79.110  62.490  81.080  1.00  0.00           C
ATOM   1004  OD1 ASP B  23      79.770  62.590  82.130  1.00  0.00           O
ATOM   1005  OD2 ASP B  23      78.000  61.840  81.160  1.00  0.00           O
ATOM   1006  C   ASP B  23      79.030  65.560  80.330  1.00  0.00           C
ATOM   1007  O   ASP B  23      78.460  65.540  81.390  1.00  0.00           O
ATOM   1008  N   VAL B  24      78.740  66.390  79.300  1.00  0.00           N
ATOM   1009  HN  VAL B  24      79.230  66.430  78.430  1.00  0.00           H
ATOM   1010  CA  VAL B  24      77.670  67.370  79.350  1.00  0.00           C
ATOM   1011  HA  VAL B  24      77.670  67.830  80.320  1.00  0.00           H
ATOM   1012  CB  VAL B  24      77.710  68.460  78.240  1.00  0.00           C
ATOM   1013  HB  VAL B  24      77.820  67.920  77.280  1.00  0.00           H
ATOM   1014  CG1 VAL B  24      76.550  69.460  78.280  1.00  0.00           C
ATOM   1015 HG11 VAL B  24      76.320  69.920  79.270  1.00  0.00           H
ATOM   1016 HG12 VAL B  24      76.700  70.260  77.520  1.00  0.00           H
ATOM   1017 HG13 VAL B  24      75.640  68.900  77.970  1.00  0.00           H
ATOM   1018  CG2 VAL B  24      79.190  69.040  78.260  1.00  0.00           C
ATOM   1019 HG21 VAL B  24      79.970  68.260  78.160  1.00  0.00           H
ATOM   1020 HG22 VAL B  24      79.360  69.670  77.360  1.00  0.00           H
ATOM   1021 HG23 VAL B  24      79.470  69.580  79.190  1.00  0.00           H
ATOM   1022  C   VAL B  24      76.320  66.640  79.190  1.00  0.00           C
ATOM   1023  O   VAL B  24      75.960  66.110  78.140  1.00  0.00           O
ATOM   1024  N   GLY B  25      75.530  66.670  80.290  1.00  0.00           N
ATOM   1025  HN  GLY B  25      75.870  67.140  81.090  1.00  0.00           H
ATOM   1026  CA  GLY B  25      74.110  66.340  80.310  1.00  0.00           C
ATOM   1027  HA1 GLY B  25      73.990  65.270  80.260  1.00  0.00           H
ATOM   1028  HA2 GLY B  25      73.810  66.520  81.330  1.00  0.00           H
ATOM   1029  C   GLY B  25      73.170  66.970  79.320  1.00  0.00           C
ATOM   1030  O   GLY B  25      73.270  68.150  78.950  1.00  0.00           O
ATOM   1031  N   SER B  26      72.130  66.240  79.030  1.00  0.00           N
ATOM   1032  HN  SER B  26      71.970  65.340  79.420  1.00  0.00           H
ATOM   1033  CA  SER B  26      70.900  66.830  78.480  1.00  0.00           C
ATOM   1034  HA  SER B  26      71.130  66.800  77.420  1.00  0.00           H
ATOM   1035  CB  SER B  26      69.660  65.940  78.800  1.00  0.00           C
ATOM   1036  HB1 SER B  26      69.930  64.910  78.500  1.00  0.00           H
ATOM   1037  HB2 SER B  26      68.820  66.260  78.140  1.00  0.00           H
ATOM   1038  OG  SER B  26      69.300  65.890  80.190  1.00  0.00           O
ATOM   1039  HG1 SER B  26      69.850  65.260  80.650  1.00  0.00           H
ATOM   1040  C   SER B  26      70.420  68.260  78.790  1.00  0.00           C
ATOM   1041  O   SER B  26      70.340  68.770  79.910  1.00  0.00           O
ATOM   1042  N   ASN B  27      70.070  68.890  77.680  1.00  0.00           N
ATOM   1043  HN  ASN B  27      70.010  68.460  76.790  1.00  0.00           H
ATOM   1044  CA  ASN B  27      69.760  70.310  77.640  1.00  0.00           C
ATOM   1045  HA  ASN B  27      69.600  70.650  78.650  1.00  0.00           H
ATOM   1046  CB  ASN B  27      71.080  71.050  77.280  1.00  0.00           C
ATOM   1047  HB1 ASN B  27      71.400  70.720  76.260  1.00  0.00           H
ATOM   1048  HB2 ASN B  27      71.860  70.840  78.040  1.00  0.00           H
ATOM   1049  CG  ASN B  27      70.930  72.610  77.310  1.00  0.00           C
ATOM   1050  OD1 ASN B  27      70.160  73.140  78.080  1.00  0.00           O
ATOM   1051  ND2 ASN B  27      71.630  73.280  76.360  1.00  0.00           N
ATOM   1052 HD21 ASN B  27      72.160  72.870  75.620  1.00  0.00           H
ATOM   1053 HD22 ASN B  27      71.400  74.250  76.340  1.00  0.00           H
ATOM   1054  C   ASN B  27      68.610  70.700  76.760  1.00  0.00           C
ATOM   1055  O   ASN B  27      68.290  69.970  75.790  1.00  0.00           O
ATOM   1056  N   LYS B  28      67.880  71.840  77.040  1.00  0.00           N
ATOM   1057  HN  LYS B  28      68.010  72.210  77.960  1.00  0.00           H
ATOM   1058  CA  LYS B  28      66.880  72.360  76.080  1.00  0.00           C
ATOM   1059  HA  LYS B  28      67.350  72.210  75.120  1.00  0.00           H
ATOM   1060  CB  LYS B  28      65.510  71.740  76.270  1.00  0.00           C
ATOM   1061  HB1 LYS B  28      65.500  70.720  75.830  1.00  0.00           H
ATOM   1062  HB2 LYS B  28      64.820  72.350  75.650  1.00  0.00           H
ATOM   1063  CG  LYS B  28      64.940  71.670  77.710  1.00  0.00           C
ATOM   1064  HG1 LYS B  28      63.830  71.660  77.660  1.00  0.00           H
ATOM   1065  HG2 LYS B  28      65.440  72.560  78.150  1.00  0.00           H
ATOM   1066  CD  LYS B  28      65.450  70.410  78.540  1.00  0.00           C
ATOM   1067  HD1 LYS B  28      66.560  70.390  78.570  1.00  0.00           H
ATOM   1068  HD2 LYS B  28      65.190  70.620  79.600  1.00  0.00           H
ATOM   1069  CE  LYS B  28      64.950  69.060  78.090  1.00  0.00           C
ATOM   1070  HE1 LYS B  28      65.530  68.430  78.800  1.00  0.00           H
ATOM   1071  HE2 LYS B  28      65.270  68.750  77.070  1.00  0.00           H
ATOM   1072  NZ  LYS B  28      63.500  68.900  78.270  1.00  0.00           N
ATOM   1073  HZ1 LYS B  28      63.230  67.940  78.560  1.00  0.00           H
ATOM   1074  HZ2 LYS B  28      63.100  69.620  78.910  1.00  0.00           H
ATOM   1075  HZ3 LYS B  28      63.040  69.160  77.370  1.00  0.00           H
ATOM   1076  C   LYS B  28      66.830  73.870  76.380  1.00  0.00           C
ATOM   1077  O   LYS B  28      65.910  74.630  75.950  1.00  0.00           O
ATOM   1078  N   GLY B  29      67.940  74.370  77.060  1.00  0.00           N
ATOM   1079  HN  GLY B  29      68.640  73.750  77.420  1.00  0.00           H
ATOM   1080  CA  GLY B  29      68.170  75.780  77.410  1.00  0.00           C
ATOM   1081  HA1 GLY B  29      67.410  76.340  76.880  1.00  0.00           H
ATOM   1082  HA2 GLY B  29      68.110  75.860  78.480  1.00  0.00           H
ATOM   1083  C   GLY B  29      69.460  76.330  76.960  1.00  0.00           C
ATOM   1084  O   GLY B  29      69.960  75.950  75.880  1.00  0.00           O
ATOM   1085  N   ALA B  30      70.160  77.120  77.720  1.00  0.00           N
ATOM   1086  HN  ALA B  30      69.760  77.430  78.580  1.00  0.00           H
ATOM   1087  CA  ALA B  30      71.330  77.860  77.320  1.00  0.00           C
ATOM   1088  HA  ALA B  30      71.650  77.610  76.320  1.00  0.00           H
ATOM   1089  CB  ALA B  30      70.820  79.330  77.520  1.00  0.00           C
ATOM   1090  HB1 ALA B  30      69.970  79.480  76.810  1.00  0.00           H
ATOM   1091  HB2 ALA B  30      70.530  79.500  78.580  1.00  0.00           H
ATOM   1092  HB3 ALA B  30      71.650  80.040  77.310  1.00  0.00           H
ATOM   1093  C   ALA B  30      72.450  77.560  78.310  1.00  0.00           C
ATOM   1094  O   ALA B  30      72.410  77.980  79.420  1.00  0.00           O
ATOM   1095  N   ILE B  31      73.480  76.830  77.880  1.00  0.00           N
ATOM   1096  HN  ILE B  31      73.660  76.560  76.930  1.00  0.00           H
ATOM   1097  CA  ILE B  31      74.660  76.660  78.760  1.00  0.00           C
ATOM   1098  HA  ILE B  31      74.550  77.150  79.710  1.00  0.00           H
ATOM   1099  CB  ILE B  31      75.070  75.230  78.820  1.00  0.00           C
ATOM   1100  HB  ILE B  31      75.270  74.880  77.780  1.00  0.00           H
ATOM   1101  CG2 ILE B  31      76.350  75.090  79.690  1.00  0.00           C
ATOM   1102 HG21 ILE B  31      77.270  75.590  79.320  1.00  0.00           H
ATOM   1103 HG22 ILE B  31      76.130  75.460  80.720  1.00  0.00           H
ATOM   1104 HG23 ILE B  31      76.670  74.040  79.840  1.00  0.00           H
ATOM   1105  CG1 ILE B  31      73.870  74.320  79.300  1.00  0.00           C
ATOM   1106 HG11 ILE B  31      73.080  74.540  78.550  1.00  0.00           H
ATOM   1107 HG12 ILE B  31      73.530  74.630  80.310  1.00  0.00           H
ATOM   1108  CD  ILE B  31      74.070  72.840  79.250  1.00  0.00           C
ATOM   1109  HD1 ILE B  31      74.830  72.570  80.020  1.00  0.00           H
ATOM   1110  HD2 ILE B  31      73.170  72.280  79.590  1.00  0.00           H
ATOM   1111  HD3 ILE B  31      74.420  72.470  78.270  1.00  0.00           H
ATOM   1112  C   ILE B  31      75.790  77.450  78.180  1.00  0.00           C
ATOM   1113  O   ILE B  31      76.090  77.380  76.980  1.00  0.00           O
ATOM   1114  N   ILE B  32      76.320  78.320  78.980  1.00  0.00           N
ATOM   1115  HN  ILE B  32      75.740  78.430  79.780  1.00  0.00           H
ATOM   1116  CA  ILE B  32      77.220  79.370  78.500  1.00  0.00           C
ATOM   1117  HA  ILE B  32      77.520  79.220  77.470  1.00  0.00           H
ATOM   1118  CB  ILE B  32      76.480  80.750  78.560  1.00  0.00           C
ATOM   1119  HB  ILE B  32      76.120  80.750  79.620  1.00  0.00           H
ATOM   1120  CG2 ILE B  32      77.340  82.070  78.400  1.00  0.00           C
ATOM   1121 HG21 ILE B  32      78.110  82.000  79.200  1.00  0.00           H
ATOM   1122 HG22 ILE B  32      77.650  82.230  77.340  1.00  0.00           H
ATOM   1123 HG23 ILE B  32      76.710  82.890  78.800  1.00  0.00           H
ATOM   1124  CG1 ILE B  32      75.290  80.660  77.610  1.00  0.00           C
ATOM   1125 HG11 ILE B  32      74.510  79.940  77.930  1.00  0.00           H
ATOM   1126 HG12 ILE B  32      75.650  80.140  76.700  1.00  0.00           H
ATOM   1127  CD  ILE B  32      74.510  82.000  77.470  1.00  0.00           C
ATOM   1128  HD1 ILE B  32      75.010  82.750  76.810  1.00  0.00           H
ATOM   1129  HD2 ILE B  32      73.500  81.820  77.040  1.00  0.00           H
ATOM   1130  HD3 ILE B  32      74.420  82.530  78.440  1.00  0.00           H
ATOM   1131  C   ILE B  32      78.440  79.390  79.320  1.00  0.00           C
ATOM   1132  O   ILE B  32      78.350  79.400  80.540  1.00  0.00           O
ATOM   1133  N   GLY B  33      79.640  79.520  78.690  1.00  0.00           N
ATOM   1134  HN  GLY B  33      79.670  79.400  77.700  1.00  0.00           H
ATOM   1135  CA  GLY B  33      80.850  79.660  79.500  1.00  0.00           C
ATOM   1136  HA1 GLY B  33      80.700  79.190  80.460  1.00  0.00           H
ATOM   1137  HA2 GLY B  33      81.700  79.320  78.930  1.00  0.00           H
ATOM   1138  C   GLY B  33      81.060  81.140  79.790  1.00  0.00           C
ATOM   1139  O   GLY B  33      80.960  81.560  80.980  1.00  0.00           O
ATOM   1140  N   LEU B  34      81.480  81.960  78.720  1.00  0.00           N
ATOM   1141  HN  LEU B  34      81.710  81.610  77.810  1.00  0.00           H
ATOM   1142  CA  LEU B  34      81.780  83.380  78.900  1.00  0.00           C
ATOM   1143  HA  LEU B  34      81.630  83.740  79.910  1.00  0.00           H
ATOM   1144  CB  LEU B  34      83.210  83.640  78.500  1.00  0.00           C
ATOM   1145  HB1 LEU B  34      83.310  83.700  77.400  1.00  0.00           H
ATOM   1146  HB2 LEU B  34      83.780  82.710  78.720  1.00  0.00           H
ATOM   1147  CG  LEU B  34      83.890  84.810  79.380  1.00  0.00           C
ATOM   1148  HG  LEU B  34      83.330  84.790  80.340  1.00  0.00           H
ATOM   1149  CD1 LEU B  34      85.400  84.600  79.360  1.00  0.00           C
ATOM   1150 HD11 LEU B  34      85.620  84.880  78.300  1.00  0.00           H
ATOM   1151 HD12 LEU B  34      85.980  85.220  80.080  1.00  0.00           H
ATOM   1152 HD13 LEU B  34      85.710  83.530  79.430  1.00  0.00           H
ATOM   1153  CD2 LEU B  34      83.490  86.150  78.750  1.00  0.00           C
ATOM   1154 HD21 LEU B  34      83.710  86.390  77.690  1.00  0.00           H
ATOM   1155 HD22 LEU B  34      82.440  86.490  78.850  1.00  0.00           H
ATOM   1156 HD23 LEU B  34      84.160  86.950  79.120  1.00  0.00           H
ATOM   1157  C   LEU B  34      80.880  84.270  78.060  1.00  0.00           C
ATOM   1158  O   LEU B  34      80.880  84.160  76.830  1.00  0.00           O
ATOM   1159  N   MET B  35      80.020  85.050  78.620  1.00  0.00           N
ATOM   1160  HN  MET B  35      79.930  84.970  79.610  1.00  0.00           H
ATOM   1161  CA  MET B  35      79.140  86.010  77.930  1.00  0.00           C
ATOM   1162  HA  MET B  35      79.250  85.980  76.850  1.00  0.00           H
ATOM   1163  CB  MET B  35      77.600  85.700  78.240  1.00  0.00           C
ATOM   1164  HB1 MET B  35      77.410  85.710  79.340  1.00  0.00           H
ATOM   1165  HB2 MET B  35      77.510  84.610  78.040  1.00  0.00           H
ATOM   1166  CG  MET B  35      76.570  86.480  77.360  1.00  0.00           C
ATOM   1167  HG1 MET B  35      76.730  87.580  77.410  1.00  0.00           H
ATOM   1168  HG2 MET B  35      75.520  86.290  77.640  1.00  0.00           H
ATOM   1169  SD  MET B  35      76.640  86.020  75.560  1.00  0.00           S
ATOM   1170  CE  MET B  35      75.540  87.320  74.920  1.00  0.00           C
ATOM   1171  HE1 MET B  35      75.230  88.000  75.750  1.00  0.00           H
ATOM   1172  HE2 MET B  35      76.200  87.950  74.280  1.00  0.00           H
ATOM   1173  HE3 MET B  35      74.670  86.930  74.360  1.00  0.00           H
ATOM   1174  C   MET B  35      79.540  87.400  78.220  1.00  0.00           C
ATOM   1175  O   MET B  35      79.580  87.870  79.340  1.00  0.00           O
ATOM   1176  N   VAL B  36      79.940  88.130  77.150  1.00  0.00           N
ATOM   1177  HN  VAL B  36      79.980  87.600  76.300  1.00  0.00           H
ATOM   1178  CA  VAL B  36      80.290  89.540  77.240  1.00  0.00           C
ATOM   1179  HA  VAL B  36      80.340  89.850  78.270  1.00  0.00           H
ATOM   1180  CB  VAL B  36      81.720  89.870  76.730  1.00  0.00           C
ATOM   1181  HB  VAL B  36      81.680  89.990  75.630  1.00  0.00           H
ATOM   1182  CG1 VAL B  36      82.270  91.180  77.380  1.00  0.00           C
ATOM   1183 HG11 VAL B  36      82.630  90.890  78.390  1.00  0.00           H
ATOM   1184 HG12 VAL B  36      83.170  91.450  76.780  1.00  0.00           H
ATOM   1185 HG13 VAL B  36      81.560  92.030  77.440  1.00  0.00           H
ATOM   1186  CG2 VAL B  36      82.770  88.720  77.110  1.00  0.00           C
ATOM   1187 HG21 VAL B  36      82.910  88.730  78.210  1.00  0.00           H
ATOM   1188 HG22 VAL B  36      82.500  87.740  76.660  1.00  0.00           H
ATOM   1189 HG23 VAL B  36      83.790  89.010  76.770  1.00  0.00           H
ATOM   1190  C   VAL B  36      79.330  90.400  76.530  1.00  0.00           C
ATOM   1191  O   VAL B  36      79.160  90.130  75.330  1.00  0.00           O
ATOM   1192  N   GLY B  37      78.540  91.360  77.210  1.00  0.00           N
ATOM   1193  HN  GLY B  37      78.660  91.490  78.190  1.00  0.00           H
ATOM   1194  CA  GLY B  37      77.360  91.980  76.790  1.00  0.00           C
ATOM   1195  HA1 GLY B  37      76.960  92.430  77.690  1.00  0.00           H
ATOM   1196  HA2 GLY B  37      77.720  92.750  76.120  1.00  0.00           H
ATOM   1197  C   GLY B  37      76.340  91.110  76.180  1.00  0.00           C
ATOM   1198  O   GLY B  37      75.910  90.120  76.790  1.00  0.00           O
ATOM   1199  N   GLY B  38      75.740  91.570  75.050  1.00  0.00           N
ATOM   1200  HN  GLY B  38      76.050  92.470  74.760  1.00  0.00           H
ATOM   1201  CA  GLY B  38      74.690  90.910  74.270  1.00  0.00           C
ATOM   1202  HA1 GLY B  38      74.460  91.520  73.410  1.00  0.00           H
ATOM   1203  HA2 GLY B  38      75.130  89.940  74.080  1.00  0.00           H
ATOM   1204  C   GLY B  38      73.350  90.600  74.880  1.00  0.00           C
ATOM   1205  O   GLY B  38      72.950  91.260  75.830  1.00  0.00           O
ATOM   1206  N   VAL B  39      72.690  89.610  74.260  1.00  0.00           N
ATOM   1207  HN  VAL B  39      73.200  89.050  73.620  1.00  0.00           H
ATOM   1208  CA  VAL B  39      71.360  89.220  74.530  1.00  0.00           C
ATOM   1209  HA  VAL B  39      70.970  89.520  75.490  1.00  0.00           H
ATOM   1210  CB  VAL B  39      70.500  89.930  73.590  1.00  0.00           C
ATOM   1211  HB  VAL B  39      70.670  89.720  72.510  1.00  0.00           H
ATOM   1212  CG1 VAL B  39      69.130  89.410  73.870  1.00  0.00           C
ATOM   1213 HG11 VAL B  39      68.990  88.310  73.880  1.00  0.00           H
ATOM   1214 HG12 VAL B  39      68.890  89.740  74.910  1.00  0.00           H
ATOM   1215 HG13 VAL B  39      68.370  89.780  73.150  1.00  0.00           H
ATOM   1216  CG2 VAL B  39      70.530  91.430  73.830  1.00  0.00           C
ATOM   1217 HG21 VAL B  39      70.380  91.650  74.910  1.00  0.00           H
ATOM   1218 HG22 VAL B  39      71.540  91.810  73.540  1.00  0.00           H
ATOM   1219 HG23 VAL B  39      69.780  92.020  73.270  1.00  0.00           H
ATOM   1220  C   VAL B  39      71.330  87.710  74.520  1.00  0.00           C
ATOM   1221  O   VAL B  39      71.710  87.000  73.560  1.00  0.00           O
ATOM   1222  N   VAL B  40      70.940  87.130  75.640  1.00  0.00           N
ATOM   1223  HN  VAL B  40      70.830  87.660  76.480  1.00  0.00           H
ATOM   1224  CA  VAL B  40      70.630  85.720  75.670  1.00  0.00           C
ATOM   1225  HA  VAL B  40      70.990  85.190  74.790  1.00  0.00           H
ATOM   1226  CB  VAL B  40      71.240  84.900  76.830  1.00  0.00           C
ATOM   1227  HB  VAL B  40      70.860  85.300  77.790  1.00  0.00           H
ATOM   1228  CG1 VAL B  40      70.730  83.420  76.730  1.00  0.00           C
ATOM   1229 HG11 VAL B  40      69.700  83.250  77.120  1.00  0.00           H
ATOM   1230 HG12 VAL B  40      70.910  83.150  75.670  1.00  0.00           H
ATOM   1231 HG13 VAL B  40      71.350  82.690  77.280  1.00  0.00           H
ATOM   1232  CG2 VAL B  40      72.790  84.930  76.950  1.00  0.00           C
ATOM   1233 HG21 VAL B  40      73.160  85.970  77.090  1.00  0.00           H
ATOM   1234 HG22 VAL B  40      73.060  84.400  77.890  1.00  0.00           H
ATOM   1235 HG23 VAL B  40      73.290  84.420  76.110  1.00  0.00           H
ATOM   1236  C   VAL B  40      69.030  85.580  75.700  1.00  0.00           C
ATOM   1237  O   VAL B  40      68.290  86.230  76.430  1.00  0.00           O
ATOM   1238  N   ILE B  41      68.540  84.900  74.670  1.00  0.00           N
ATOM   1239  HN  ILE B  41      69.190  84.640  73.960  1.00  0.00           H
ATOM   1240  CA  ILE B  41      67.150  84.720  74.410  1.00  0.00           C
ATOM   1241  HA  ILE B  41      66.520  85.300  75.080  1.00  0.00           H
ATOM   1242  CB  ILE B  41      66.810  84.960  72.910  1.00  0.00           C
ATOM   1243  HB  ILE B  41      67.550  84.340  72.360  1.00  0.00           H
ATOM   1244  CG2 ILE B  41      65.390  84.420  72.580  1.00  0.00           C
ATOM   1245 HG21 ILE B  41      64.630  84.850  73.260  1.00  0.00           H
ATOM   1246 HG22 ILE B  41      65.040  84.740  71.570  1.00  0.00           H
ATOM   1247 HG23 ILE B  41      65.390  83.320  72.720  1.00  0.00           H
ATOM   1248  CG1 ILE B  41      67.130  86.470  72.580  1.00  0.00           C
ATOM   1249 HG11 ILE B  41      67.100  86.590  71.480  1.00  0.00           H
ATOM   1250 HG12 ILE B  41      68.160  86.720  72.910  1.00  0.00           H
ATOM   1251  CD  ILE B  41      66.140  87.440  73.250  1.00  0.00           C
ATOM   1252  HD1 ILE B  41      65.110  87.130  72.980  1.00  0.00           H
ATOM   1253  HD2 ILE B  41      66.260  87.380  74.360  1.00  0.00           H
ATOM   1254  HD3 ILE B  41      66.440  88.410  72.800  1.00  0.00           H
ATOM   1255  C   ILE B  41      66.800  83.260  74.750  1.00  0.00           C
ATOM   1256  O   ILE B  41      67.170  82.400  73.980  1.00  0.00           O
ATOM   1257  N   ALA B  42      66.170  82.940  75.890  1.00  0.00           N
ATOM   1258  HN  ALA B  42      65.810  83.600  76.550  1.00  0.00           H
ATOM   1259  CA  ALA B  42      66.170  81.560  76.320  1.00  0.00           C
ATOM   1260  HA  ALA B  42      66.180  80.830  75.520  1.00  0.00           H
ATOM   1261  CB  ALA B  42      67.430  81.150  77.090  1.00  0.00           C
ATOM   1262  HB1 ALA B  42      67.660  81.780  77.980  1.00  0.00           H
ATOM   1263  HB2 ALA B  42      67.470  80.120  77.520  1.00  0.00           H
ATOM   1264  HB3 ALA B  42      68.380  81.130  76.510  1.00  0.00           H
ATOM   1265  C   ALA B  42      64.920  81.410  77.190  1.00  0.00           C
ATOM   1266  O   ALA B  42      64.230  82.410  77.510  1.00  0.00           O
ATOM   1267  N   NME B  43      64.540  80.150  77.510  1.00  0.00           N
ATOM   1268  HN  NME B  43      65.040  79.360  77.160  1.00  0.00           H
ATOM   1269  CH3 NME B  43      63.330  79.820  78.340  1.00  0.00           C
ATOM   1270 HH31 NME B  43      62.410  79.980  77.730  1.00  0.00           H
ATOM   1271 HH32 NME B  43      63.190  78.750  78.630  1.00  0.00           H
ATOM   1272 HH33 NME B  43      63.200  80.510  79.200  1.00  0.00           H
ATOM   1273  CH3 ACE C   0      37.770  90.520  85.810  1.00  0.00           C
ATOM   1274 HH31 ACE C   0      37.650  90.220  86.870  1.00  0.00           H
ATOM   1275 HH32 ACE C   0      38.740  90.070  85.520  1.00  0.00           H
ATOM   1276 HH33 ACE C   0      37.840  91.590  85.500  1.00  0.00           H
ATOM   1277  C   ACE C   0      36.720  89.900  85.020  1.00  0.00           C
ATOM   1278  O   ACE C   0      37.080  89.040  84.220  1.00  0.00           O
ATOM   1279  N   ASP C   1      35.440  90.340  85.140  1.00  0.00           N
ATOM   1280  HN  ASP C   1      35.210  91.090  85.760  1.00  0.00           H
ATOM   1281  CA  ASP C   1      34.360  89.890  84.350  1.00  0.00           C
ATOM   1282  HA  ASP C   1      34.570  88.840  84.170  1.00  0.00           H
ATOM   1283  CB  ASP C   1      33.050  90.240  85.160  1.00  0.00           C
ATOM   1284  HB1 ASP C   1      32.200  90.050  84.460  1.00  0.00           H
ATOM   1285  HB2 ASP C   1      33.190  91.320  85.350  1.00  0.00           H
ATOM   1286  CG  ASP C   1      32.780  89.600  86.530  1.00  0.00           C
ATOM   1287  OD1 ASP C   1      33.420  88.630  86.880  1.00  0.00           O
ATOM   1288  OD2 ASP C   1      31.830  90.070  87.170  1.00  0.00           O
ATOM   1289  C   ASP C   1      34.290  90.520  82.980  1.00  0.00           C
ATOM   1290  O   ASP C   1      34.690  91.690  82.800  1.00  0.00           O
ATOM   1291  N   ALA C   2      33.820  89.750  81.960  1.00  0.00           N
ATOM   1292  HN  ALA C   2      33.460  88.840  82.180  1.00  0.00           H
ATOM   1293  CA  ALA C   2      33.860  90.160  80.620  1.00  0.00           C
ATOM   1294  HA  ALA C   2      33.280  89.370  80.170  1.00  0.00           H
ATOM   1295  CB  ALA C   2      33.030  91.460  80.330  1.00  0.00           C
ATOM   1296  HB1 ALA C   2      32.000  91.290  80.720  1.00  0.00           H
ATOM   1297  HB2 ALA C   2      33.560  92.290  80.850  1.00  0.00           H
ATOM   1298  HB3 ALA C   2      32.930  91.680  79.250  1.00  0.00           H
ATOM   1299  C   ALA C   2      35.210  90.140  79.980  1.00  0.00           C
ATOM   1300  O   ALA C   2      35.950  89.170  80.080  1.00  0.00           O
ATOM   1301  N   GLU C   3      35.680  91.240  79.330  1.00  0.00           N
ATOM   1302  HN  GLU C   3      35.050  91.960  79.040  1.00  0.00           H
ATOM   1303  CA  GLU C   3      36.940  91.240  78.760  1.00  0.00           C
ATOM   1304  HA  GLU C   3      37.210  90.220  78.520  1.00  0.00           H
ATOM   1305  CB  GLU C   3      36.780  91.860  77.380  1.00  0.00           C
ATOM   1306  HB1 GLU C   3      37.800  92.020  76.970  1.00  0.00           H
ATOM   1307  HB2 GLU C   3      36.250  92.840  77.500  1.00  0.00           H
ATOM   1308  CG  GLU C   3      35.950  90.980  76.420  1.00  0.00           C
ATOM   1309  HG1 GLU C   3      34.980  90.760  76.920  1.00  0.00           H
ATOM   1310  HG2 GLU C   3      36.530  90.040  76.330  1.00  0.00           H
ATOM   1311  CD  GLU C   3      35.740  91.580  75.020  1.00  0.00           C
ATOM   1312  OE1 GLU C   3      36.560  91.220  74.120  1.00  0.00           O
ATOM   1313  OE2 GLU C   3      34.720  92.310  74.760  1.00  0.00           O
ATOM   1314  C   GLU C   3      37.860  92.000  79.690  1.00  0.00           C
ATOM   1315  O   GLU C   3      37.820  93.190  79.990  1.00  0.00           O
ATOM   1316  N   PHE C   4      38.890  91.210  80.080  1.00  0.00           N
ATOM   1317  HN  PHE C   4      38.870  90.260  79.790  1.00  0.00           H
ATOM   1318  CA  PHE C   4      39.930  91.720  81.000  1.00  0.00           C
ATOM   1319  HA  PHE C   4      39.960  92.800  80.880  1.00  0.00           H
ATOM   1320  CB  PHE C   4      39.600  91.340  82.460  1.00  0.00           C
ATOM   1321  HB1 PHE C   4      39.360  90.250  82.480  1.00  0.00           H
ATOM   1322  HB2 PHE C   4      38.600  91.740  82.740  1.00  0.00           H
ATOM   1323  CG  PHE C   4      40.680  91.630  83.470  1.00  0.00           C
ATOM   1324  CD1 PHE C   4      40.820  93.040  83.620  1.00  0.00           C
ATOM   1325  HD1 PHE C   4      40.120  93.710  83.150  1.00  0.00           H
ATOM   1326  CE1 PHE C   4      41.730  93.540  84.560  1.00  0.00           C
ATOM   1327  HE1 PHE C   4      41.780  94.620  84.600  1.00  0.00           H
ATOM   1328  CZ  PHE C   4      42.560  92.730  85.330  1.00  0.00           C
ATOM   1329  HZ  PHE C   4      43.320  93.080  86.010  1.00  0.00           H
ATOM   1330  CD2 PHE C   4      41.410  90.810  84.340  1.00  0.00           C
ATOM   1331  HD2 PHE C   4      41.220  89.750  84.390  1.00  0.00           H
ATOM   1332  CE2 PHE C   4      42.260  91.330  85.310  1.00  0.00           C
ATOM   1333  HE2 PHE C   4      42.740  90.650  85.990  1.00  0.00           H
ATOM   1334  C   PHE C   4      41.340  91.320  80.540  1.00  0.00           C
ATOM   1335  O   PHE C   4      41.530  90.330  79.820  1.00  0.00           O
ATOM   1336  N   ARG C   5      42.400  92.180  80.680  1.00  0.00           N
ATOM   1337  HN  ARG C   5      42.330  93.040  81.180  1.00  0.00           H
ATOM   1338  CA  ARG C   5      43.690  91.980  80.130  1.00  0.00           C
ATOM   1339  HA  ARG C   5      43.670  90.990  79.700  1.00  0.00           H
ATOM   1340  CB  ARG C   5      44.060  92.950  78.960  1.00  0.00           C
ATOM   1341  HB1 ARG C   5      43.780  93.950  79.350  1.00  0.00           H
ATOM   1342  HB2 ARG C   5      43.410  92.670  78.100  1.00  0.00           H
ATOM   1343  CG  ARG C   5      45.480  92.830  78.410  1.00  0.00           C
ATOM   1344  HG1 ARG C   5      45.670  91.740  78.290  1.00  0.00           H
ATOM   1345  HG2 ARG C   5      46.220  93.290  79.100  1.00  0.00           H
ATOM   1346  CD  ARG C   5      45.580  93.460  77.060  1.00  0.00           C
ATOM   1347  HD1 ARG C   5      45.390  94.530  77.270  1.00  0.00           H
ATOM   1348  HD2 ARG C   5      44.930  92.940  76.320  1.00  0.00           H
ATOM   1349  NE  ARG C   5      47.000  93.480  76.650  1.00  0.00           N
ATOM   1350  HE  ARG C   5      47.760  93.270  77.270  1.00  0.00           H
ATOM   1351  CZ  ARG C   5      47.390  93.930  75.450  1.00  0.00           C
ATOM   1352  NH1 ARG C   5      46.620  94.190  74.410  1.00  0.00           N
ATOM   1353 HH11 ARG C   5      45.640  94.310  74.540  1.00  0.00           H
ATOM   1354 HH12 ARG C   5      47.040  94.290  73.510  1.00  0.00           H
ATOM   1355  NH2 ARG C   5      48.720  93.930  75.350  1.00  0.00           N
ATOM   1356 HH21 ARG C   5      49.260  93.670  76.150  1.00  0.00           H
ATOM   1357 HH22 ARG C   5      49.030  94.110  74.410  1.00  0.00           H
ATOM   1358  C   ARG C   5      44.690  91.980  81.210  1.00  0.00           C
ATOM   1359  O   ARG C   5      44.780  93.000  81.960  1.00  0.00           O
ATOM   1360  N   HIS C   6      45.400  90.920  81.350  1.00  0.00           N
ATOM   1361  HN  HIS C   6      45.190  90.100  80.820  1.00  0.00           H
ATOM   1362  CA  HIS C   6      46.520  90.920  82.250  1.00  0.00           C
ATOM   1363  HA  HIS C   6      46.410  91.780  82.890  1.00  0.00           H
ATOM   1364  CB  HIS C   6      46.540  89.620  83.120  1.00  0.00           C
ATOM   1365  HB1 HIS C   6      46.630  88.610  82.660  1.00  0.00           H
ATOM   1366  HB2 HIS C   6      45.540  89.610  83.610  1.00  0.00           H
ATOM   1367  ND1 HIS C   6      47.760  90.460  85.030  1.00  0.00           N
ATOM   1368  CG  HIS C   6      47.710  89.530  84.040  1.00  0.00           C
ATOM   1369  CE1 HIS C   6      48.710  90.020  85.860  1.00  0.00           C
ATOM   1370  HE1 HIS C   6      49.030  90.500  86.780  1.00  0.00           H
ATOM   1371  NE2 HIS C   6      49.130  88.810  85.500  1.00  0.00           N
ATOM   1372  HE2 HIS C   6      49.850  88.270  85.930  1.00  0.00           H
ATOM   1373  CD2 HIS C   6      48.540  88.480  84.360  1.00  0.00           C
ATOM   1374  HD2 HIS C   6      48.680  87.510  83.910  1.00  0.00           H
ATOM   1375  C   HIS C   6      47.850  90.850  81.480  1.00  0.00           C
ATOM   1376  O   HIS C   6      48.190  89.910  80.740  1.00  0.00           O
ATOM   1377  N   ASP C   7      48.610  91.870  81.710  1.00  0.00           N
ATOM   1378  HN  ASP C   7      48.310  92.630  82.270  1.00  0.00           H
ATOM   1379  CA  ASP C   7      49.910  91.960  81.110  1.00  0.00           C
ATOM   1380  HA  ASP C   7      50.090  91.170  80.400  1.00  0.00           H
ATOM   1381  CB  ASP C   7      50.120  93.350  80.360  1.00  0.00           C
ATOM   1382  HB1 ASP C   7      51.170  93.710  80.280  1.00  0.00           H
ATOM   1383  HB2 ASP C   7      49.580  94.070  81.010  1.00  0.00           H
ATOM   1384  CG  ASP C   7      49.330  93.510  79.130  1.00  0.00           C
ATOM   1385  OD1 ASP C   7      49.160  94.700  78.770  1.00  0.00           O
ATOM   1386  OD2 ASP C   7      49.050  92.570  78.390  1.00  0.00           O
ATOM   1387  C   ASP C   7      50.900  91.750  82.270  1.00  0.00           C
ATOM   1388  O   ASP C   7      50.660  92.040  83.420  1.00  0.00           O
ATOM   1389  N   SER C   8      52.050  91.210  81.860  1.00  0.00           N
ATOM   1390  HN  SER C   8      52.120  91.030  80.880  1.00  0.00           H
ATOM   1391  CA  SER C   8      53.050  90.730  82.840  1.00  0.00           C
ATOM   1392  HA  SER C   8      53.120  91.420  83.670  1.00  0.00           H
ATOM   1393  CB  SER C   8      52.670  89.330  83.380  1.00  0.00           C
ATOM   1394  HB1 SER C   8      51.660  89.340  83.840  1.00  0.00           H
ATOM   1395  HB2 SER C   8      53.320  88.870  84.160  1.00  0.00           H
ATOM   1396  OG  SER C   8      52.570  88.410  82.330  1.00  0.00           O
ATOM   1397  HG1 SER C   8      51.690  88.610  82.010  1.00  0.00           H
ATOM   1398  C   SER C   8      54.490  90.760  82.250  1.00  0.00           C
ATOM   1399  O   SER C   8      55.480  90.220  82.830  1.00  0.00           O
ATOM   1400  N   GLY C   9      54.700  91.340  81.040  1.00  0.00           N
ATOM   1401  HN  GLY C   9      53.900  91.750  80.620  1.00  0.00           H
ATOM   1402  CA  GLY C   9      56.000  91.170  80.270  1.00  0.00           C
ATOM   1403  HA1 GLY C   9      56.400  90.190  80.510  1.00  0.00           H
ATOM   1404  HA2 GLY C   9      55.850  91.310  79.210  1.00  0.00           H
ATOM   1405  C   GLY C   9      57.250  92.030  80.800  1.00  0.00           C
ATOM   1406  O   GLY C   9      57.190  92.760  81.760  1.00  0.00           O
ATOM   1407  N   TYR C  10      58.340  92.080  80.070  1.00  0.00           N
ATOM   1408  HN  TYR C  10      58.250  91.620  79.190  1.00  0.00           H
ATOM   1409  CA  TYR C  10      59.680  92.700  80.380  1.00  0.00           C
ATOM   1410  HA  TYR C  10      59.610  93.350  81.240  1.00  0.00           H
ATOM   1411  CB  TYR C  10      60.810  91.640  80.520  1.00  0.00           C
ATOM   1412  HB1 TYR C  10      61.700  92.140  80.960  1.00  0.00           H
ATOM   1413  HB2 TYR C  10      61.080  91.260  79.510  1.00  0.00           H
ATOM   1414  CG  TYR C  10      60.390  90.550  81.500  1.00  0.00           C
ATOM   1415  CD1 TYR C  10      59.560  89.620  80.950  1.00  0.00           C
ATOM   1416  HD1 TYR C  10      59.210  89.800  79.950  1.00  0.00           H
ATOM   1417  CE1 TYR C  10      59.170  88.450  81.630  1.00  0.00           C
ATOM   1418  HE1 TYR C  10      58.500  87.740  81.170  1.00  0.00           H
ATOM   1419  CZ  TYR C  10      59.570  88.300  82.950  1.00  0.00           C
ATOM   1420  OH  TYR C  10      59.050  87.180  83.590  1.00  0.00           O
ATOM   1421  HH  TYR C  10      58.490  86.630  83.040  1.00  0.00           H
ATOM   1422  CD2 TYR C  10      60.910  90.310  82.800  1.00  0.00           C
ATOM   1423  HD2 TYR C  10      61.640  90.960  83.270  1.00  0.00           H
ATOM   1424  CE2 TYR C  10      60.360  89.210  83.560  1.00  0.00           C
ATOM   1425  HE2 TYR C  10      60.620  89.090  84.610  1.00  0.00           H
ATOM   1426  C   TYR C  10      59.870  93.520  79.160  1.00  0.00           C
ATOM   1427  O   TYR C  10      59.760  92.970  78.090  1.00  0.00           O
ATOM   1428  N   GLU C  11      60.180  94.840  79.290  1.00  0.00           N
ATOM   1429  HN  GLU C  11      60.100  95.310  80.170  1.00  0.00           H
ATOM   1430  CA  GLU C  11      60.810  95.590  78.270  1.00  0.00           C
ATOM   1431  HA  GLU C  11      60.880  94.970  77.380  1.00  0.00           H
ATOM   1432  CB  GLU C  11      60.120  96.940  77.840  1.00  0.00           C
ATOM   1433  HB1 GLU C  11      60.880  97.550  77.310  1.00  0.00           H
ATOM   1434  HB2 GLU C  11      59.820  97.470  78.780  1.00  0.00           H
ATOM   1435  CG  GLU C  11      58.900  96.670  76.920  1.00  0.00           C
ATOM   1436  HG1 GLU C  11      58.110  96.160  77.510  1.00  0.00           H
ATOM   1437  HG2 GLU C  11      59.180  96.030  76.060  1.00  0.00           H
ATOM   1438  CD  GLU C  11      58.380  98.040  76.340  1.00  0.00           C
ATOM   1439  OE1 GLU C  11      57.240  98.410  76.590  1.00  0.00           O
ATOM   1440  OE2 GLU C  11      59.210  98.810  75.700  1.00  0.00           O
ATOM   1441  C   GLU C  11      62.220  95.900  78.740  1.00  0.00           C
ATOM   1442  O   GLU C  11      62.270  96.430  79.840  1.00  0.00           O
ATOM   1443  N   VAL C  12      63.290  95.530  78.000  1.00  0.00           N
ATOM   1444  HN  VAL C  12      63.090  95.000  77.170  1.00  0.00           H
ATOM   1445  CA  VAL C  12      64.690  95.770  78.430  1.00  0.00           C
ATOM   1446  HA  VAL C  12      64.550  96.270  79.380  1.00  0.00           H
ATOM   1447  CB  VAL C  12      65.400  94.460  78.830  1.00  0.00           C
ATOM   1448  HB  VAL C  12      65.390  93.850  77.890  1.00  0.00           H
ATOM   1449  CG1 VAL C  12      66.740  94.890  79.560  1.00  0.00           C
ATOM   1450 HG11 VAL C  12      66.480  95.670  80.310  1.00  0.00           H
ATOM   1451 HG12 VAL C  12      67.280  94.080  80.080  1.00  0.00           H
ATOM   1452 HG13 VAL C  12      67.450  95.340  78.830  1.00  0.00           H
ATOM   1453  CG2 VAL C  12      64.480  93.650  79.770  1.00  0.00           C
ATOM   1454 HG21 VAL C  12      65.090  93.040  80.470  1.00  0.00           H
ATOM   1455 HG22 VAL C  12      63.790  94.300  80.340  1.00  0.00           H
ATOM   1456 HG23 VAL C  12      63.740  93.030  79.220  1.00  0.00           H
ATOM   1457  C   VAL C  12      65.360  96.610  77.390  1.00  0.00           C
ATOM   1458  O   VAL C  12      65.400  96.190  76.230  1.00  0.00           O
ATOM   1459  N   HIS C  13      65.780  97.930  77.730  1.00  0.00           N
ATOM   1460  HN  HIS C  13      65.650  98.180  78.690  1.00  0.00           H
ATOM   1461  CA  HIS C  13      66.340  98.850  76.720  1.00  0.00           C
ATOM   1462  HA  HIS C  13      66.560  98.230  75.870  1.00  0.00           H
ATOM   1463  CB  HIS C  13      65.360  99.910  76.480  1.00  0.00           C
ATOM   1464  HB1 HIS C  13      65.840 100.710  75.870  1.00  0.00           H
ATOM   1465  HB2 HIS C  13      64.920 100.350  77.400  1.00  0.00           H
ATOM   1466  ND1 HIS C  13      63.720 100.030  74.600  1.00  0.00           N
ATOM   1467  CG  HIS C  13      64.030  99.440  75.770  1.00  0.00           C
ATOM   1468  CE1 HIS C  13      62.540  99.590  74.360  1.00  0.00           C
ATOM   1469  HE1 HIS C  13      61.920  99.800  73.490  1.00  0.00           H
ATOM   1470  NE2 HIS C  13      62.010  98.810  75.330  1.00  0.00           N
ATOM   1471  HE2 HIS C  13      61.050  98.610  75.550  1.00  0.00           H
ATOM   1472  CD2 HIS C  13      63.010  98.660  76.230  1.00  0.00           C
ATOM   1473  HD2 HIS C  13      62.940  98.160  77.180  1.00  0.00           H
ATOM   1474  C   HIS C  13      67.630  99.440  77.120  1.00  0.00           C
ATOM   1475  O   HIS C  13      67.830  99.920  78.200  1.00  0.00           O
ATOM   1476  N   HIS C  14      68.630  99.380  76.290  1.00  0.00           N
ATOM   1477  HN  HIS C  14      68.400  98.880  75.460  1.00  0.00           H
ATOM   1478  CA  HIS C  14      69.730 100.330  76.400  1.00  0.00           C
ATOM   1479  HA  HIS C  14      70.210 100.300  75.430  1.00  0.00           H
ATOM   1480  CB  HIS C  14      69.220 101.840  76.460  1.00  0.00           C
ATOM   1481  HB1 HIS C  14      70.050 102.570  76.540  1.00  0.00           H
ATOM   1482  HB2 HIS C  14      68.610 101.950  77.380  1.00  0.00           H
ATOM   1483  ND1 HIS C  14      68.980 102.700  74.110  1.00  0.00           N
ATOM   1484  CG  HIS C  14      68.420 102.420  75.330  1.00  0.00           C
ATOM   1485  CE1 HIS C  14      68.030 103.350  73.420  1.00  0.00           C
ATOM   1486  HE1 HIS C  14      68.180 103.700  72.400  1.00  0.00           H
ATOM   1487  NE2 HIS C  14      66.930 103.480  74.170  1.00  0.00           N
ATOM   1488  HE2 HIS C  14      66.070 103.700  73.710  1.00  0.00           H
ATOM   1489  CD2 HIS C  14      67.100 102.810  75.340  1.00  0.00           C
ATOM   1490  HD2 HIS C  14      66.460 102.650  76.200  1.00  0.00           H
ATOM   1491  C   HIS C  14      70.810 100.090  77.430  1.00  0.00           C
ATOM   1492  O   HIS C  14      71.170 100.960  78.210  1.00  0.00           O
ATOM   1493  N   GLN C  15      71.290  98.830  77.610  1.00  0.00           N
ATOM   1494  HN  GLN C  15      71.030  98.190  76.900  1.00  0.00           H
ATOM   1495  CA  GLN C  15      72.410  98.600  78.580  1.00  0.00           C
ATOM   1496  HA  GLN C  15      72.350  99.260  79.430  1.00  0.00           H
ATOM   1497  CB  GLN C  15      72.460  97.080  79.050  1.00  0.00           C
ATOM   1498  HB1 GLN C  15      73.360  96.840  79.650  1.00  0.00           H
ATOM   1499  HB2 GLN C  15      72.390  96.430  78.150  1.00  0.00           H
ATOM   1500  CG  GLN C  15      71.300  96.780  79.970  1.00  0.00           C
ATOM   1501  HG1 GLN C  15      71.350  97.510  80.810  1.00  0.00           H
ATOM   1502  HG2 GLN C  15      71.290  95.740  80.360  1.00  0.00           H
ATOM   1503  CD  GLN C  15      69.890  96.930  79.330  1.00  0.00           C
ATOM   1504  OE1 GLN C  15      69.550  96.280  78.330  1.00  0.00           O
ATOM   1505  NE2 GLN C  15      68.980  97.500  80.100  1.00  0.00           N
ATOM   1506 HE21 GLN C  15      69.260  97.920  80.970  1.00  0.00           H
ATOM   1507 HE22 GLN C  15      68.050  97.590  79.740  1.00  0.00           H
ATOM   1508  C   GLN C  15      73.660  98.950  77.830  1.00  0.00           C
ATOM   1509  O   GLN C  15      73.930  98.560  76.670  1.00  0.00           O
ATOM   1510  N   LYS C  16      74.480  99.830  78.490  1.00  0.00           N
ATOM   1511  HN  LYS C  16      74.260 100.200  79.390  1.00  0.00           H
ATOM   1512  CA  LYS C  16      75.770 100.330  77.920  1.00  0.00           C
ATOM   1513  HA  LYS C  16      75.840  99.990  76.890  1.00  0.00           H
ATOM   1514  CB  LYS C  16      75.900 101.920  77.850  1.00  0.00           C
ATOM   1515  HB1 LYS C  16      76.940 102.200  77.560  1.00  0.00           H
ATOM   1516  HB2 LYS C  16      75.700 102.340  78.860  1.00  0.00           H
ATOM   1517  CG  LYS C  16      74.810 102.540  76.970  1.00  0.00           C
ATOM   1518  HG1 LYS C  16      73.850 102.710  77.510  1.00  0.00           H
ATOM   1519  HG2 LYS C  16      74.610 101.840  76.130  1.00  0.00           H
ATOM   1520  CD  LYS C  16      75.140 103.830  76.200  1.00  0.00           C
ATOM   1521  HD1 LYS C  16      75.500 104.680  76.800  1.00  0.00           H
ATOM   1522  HD2 LYS C  16      75.960 103.530  75.520  1.00  0.00           H
ATOM   1523  CE  LYS C  16      73.860 104.270  75.510  1.00  0.00           C
ATOM   1524  HE1 LYS C  16      72.960 104.130  76.140  1.00  0.00           H
ATOM   1525  HE2 LYS C  16      73.690 103.700  74.570  1.00  0.00           H
ATOM   1526  NZ  LYS C  16      73.860 105.660  75.130  1.00  0.00           N
ATOM   1527  HZ1 LYS C  16      72.910 106.030  74.960  1.00  0.00           H
ATOM   1528  HZ2 LYS C  16      74.370 106.290  75.790  1.00  0.00           H
ATOM   1529  HZ3 LYS C  16      74.350 105.750  74.220  1.00  0.00           H
ATOM   1530  C   LYS C  16      76.900  99.800  78.600  1.00  0.00           C
ATOM   1531  O   LYS C  16      76.870  99.540  79.860  1.00  0.00           O
ATOM   1532  N   LEU C  17      77.990  99.410  77.870  1.00  0.00           N
ATOM   1533  HN  LEU C  17      77.960  99.440  76.870  1.00  0.00           H
ATOM   1534  CA  LEU C  17      79.170  98.690  78.410  1.00  0.00           C
ATOM   1535  HA  LEU C  17      79.220  98.880  79.470  1.00  0.00           H
ATOM   1536  CB  LEU C  17      79.250  97.190  77.930  1.00  0.00           C
ATOM   1537  HB1 LEU C  17      79.790  97.050  76.970  1.00  0.00           H
ATOM   1538  HB2 LEU C  17      78.200  96.840  77.840  1.00  0.00           H
ATOM   1539  CG  LEU C  17      79.800  96.310  78.920  1.00  0.00           C
ATOM   1540  HG  LEU C  17      79.180  96.470  79.830  1.00  0.00           H
ATOM   1541  CD1 LEU C  17      79.680  94.860  78.480  1.00  0.00           C
ATOM   1542 HD11 LEU C  17      79.780  94.190  79.360  1.00  0.00           H
ATOM   1543 HD12 LEU C  17      78.660  94.620  78.120  1.00  0.00           H
ATOM   1544 HD13 LEU C  17      80.420  94.620  77.690  1.00  0.00           H
ATOM   1545  CD2 LEU C  17      81.300  96.550  79.180  1.00  0.00           C
ATOM   1546 HD21 LEU C  17      81.590  97.540  79.590  1.00  0.00           H
ATOM   1547 HD22 LEU C  17      81.820  95.720  79.690  1.00  0.00           H
ATOM   1548 HD23 LEU C  17      81.780  96.570  78.170  1.00  0.00           H
ATOM   1549  C   LEU C  17      80.370  99.370  77.840  1.00  0.00           C
ATOM   1550  O   LEU C  17      80.560  99.390  76.610  1.00  0.00           O
ATOM   1551  N   VAL C  18      81.220 100.020  78.670  1.00  0.00           N
ATOM   1552  HN  VAL C  18      81.190 100.070  79.670  1.00  0.00           H
ATOM   1553  CA  VAL C  18      82.500 100.510  78.110  1.00  0.00           C
ATOM   1554  HA  VAL C  18      82.750 100.240  77.100  1.00  0.00           H
ATOM   1555  CB  VAL C  18      82.550 102.010  78.210  1.00  0.00           C
ATOM   1556  HB  VAL C  18      82.460 102.400  79.250  1.00  0.00           H
ATOM   1557  CG1 VAL C  18      83.780 102.550  77.420  1.00  0.00           C
ATOM   1558 HG11 VAL C  18      84.770 102.280  77.850  1.00  0.00           H
ATOM   1559 HG12 VAL C  18      83.860 102.310  76.340  1.00  0.00           H
ATOM   1560 HG13 VAL C  18      83.700 103.660  77.490  1.00  0.00           H
ATOM   1561  CG2 VAL C  18      81.220 102.610  77.550  1.00  0.00           C
ATOM   1562 HG21 VAL C  18      80.280 102.320  78.070  1.00  0.00           H
ATOM   1563 HG22 VAL C  18      81.240 103.720  77.440  1.00  0.00           H
ATOM   1564 HG23 VAL C  18      81.170 102.240  76.500  1.00  0.00           H
ATOM   1565  C   VAL C  18      83.680  99.970  78.930  1.00  0.00           C
ATOM   1566  O   VAL C  18      83.510  99.910  80.170  1.00  0.00           O
ATOM   1567  N   PHE C  19      84.740  99.440  78.240  1.00  0.00           N
ATOM   1568  HN  PHE C  19      84.690  99.310  77.250  1.00  0.00           H
ATOM   1569  CA  PHE C  19      85.850  98.920  79.000  1.00  0.00           C
ATOM   1570  HA  PHE C  19      85.480  98.620  79.970  1.00  0.00           H
ATOM   1571  CB  PHE C  19      86.580  97.660  78.460  1.00  0.00           C
ATOM   1572  HB1 PHE C  19      87.660  97.660  78.740  1.00  0.00           H
ATOM   1573  HB2 PHE C  19      86.570  97.750  77.350  1.00  0.00           H
ATOM   1574  CG  PHE C  19      85.920  96.310  78.890  1.00  0.00           C
ATOM   1575  CD1 PHE C  19      86.430  95.560  80.020  1.00  0.00           C
ATOM   1576  HD1 PHE C  19      87.210  96.070  80.570  1.00  0.00           H
ATOM   1577  CE1 PHE C  19      85.910  94.290  80.280  1.00  0.00           C
ATOM   1578  HE1 PHE C  19      86.270  93.850  81.190  1.00  0.00           H
ATOM   1579  CZ  PHE C  19      84.930  93.680  79.510  1.00  0.00           C
ATOM   1580  HZ  PHE C  19      84.600  92.680  79.720  1.00  0.00           H
ATOM   1581  CD2 PHE C  19      84.860  95.700  78.130  1.00  0.00           C
ATOM   1582  HD2 PHE C  19      84.490  96.340  77.350  1.00  0.00           H
ATOM   1583  CE2 PHE C  19      84.460  94.400  78.420  1.00  0.00           C
ATOM   1584  HE2 PHE C  19      83.720  93.830  77.870  1.00  0.00           H
ATOM   1585  C   PHE C  19      86.850  99.970  79.350  1.00  0.00           C
ATOM   1586  O   PHE C  19      87.070 100.360  80.490  1.00  0.00           O
ATOM   1587  N   PHE C  20      87.690 100.370  78.410  1.00  0.00           N
ATOM   1588  HN  PHE C  20      87.570  99.940  77.520  1.00  0.00           H
ATOM   1589  CA  PHE C  20      88.670 101.420  78.600  1.00  0.00           C
ATOM   1590  HA  PHE C  20      88.830 101.620  79.650  1.00  0.00           H
ATOM   1591  CB  PHE C  20      90.010 101.010  77.990  1.00  0.00           C
ATOM   1592  HB1 PHE C  20      90.840 101.710  78.230  1.00  0.00           H
ATOM   1593  HB2 PHE C  20      89.970 101.100  76.880  1.00  0.00           H
ATOM   1594  CG  PHE C  20      90.530  99.650  78.340  1.00  0.00           C
ATOM   1595  CD1 PHE C  20      90.610  98.690  77.290  1.00  0.00           C
ATOM   1596  HD1 PHE C  20      90.260  98.960  76.310  1.00  0.00           H
ATOM   1597  CE1 PHE C  20      91.210  97.410  77.440  1.00  0.00           C
ATOM   1598  HE1 PHE C  20      91.240  96.700  76.640  1.00  0.00           H
ATOM   1599  CZ  PHE C  20      91.680  97.040  78.730  1.00  0.00           C
ATOM   1600  HZ  PHE C  20      92.130  96.080  78.860  1.00  0.00           H
ATOM   1601  CD2 PHE C  20      91.170  99.260  79.550  1.00  0.00           C
ATOM   1602  HD2 PHE C  20      91.130 100.020  80.320  1.00  0.00           H
ATOM   1603  CE2 PHE C  20      91.720  98.050  79.720  1.00  0.00           C
ATOM   1604  HE2 PHE C  20      92.170  97.880  80.680  1.00  0.00           H
ATOM   1605  C   PHE C  20      88.260 102.670  77.830  1.00  0.00           C
ATOM   1606  O   PHE C  20      88.510 102.740  76.620  1.00  0.00           O
ATOM   1607  N   ALA C  21      87.590 103.660  78.530  1.00  0.00           N
ATOM   1608  HN  ALA C  21      87.480 103.520  79.510  1.00  0.00           H
ATOM   1609  CA  ALA C  21      87.150 104.890  77.900  1.00  0.00           C
ATOM   1610  HA  ALA C  21      86.370 104.640  77.200  1.00  0.00           H
ATOM   1611  CB  ALA C  21      86.440 105.820  78.930  1.00  0.00           C
ATOM   1612  HB1 ALA C  21      85.600 105.210  79.320  1.00  0.00           H
ATOM   1613  HB2 ALA C  21      87.240 106.100  79.650  1.00  0.00           H
ATOM   1614  HB3 ALA C  21      86.110 106.780  78.470  1.00  0.00           H
ATOM   1615  C   ALA C  21      88.270 105.650  77.230  1.00  0.00           C
ATOM   1616  O   ALA C  21      88.150 106.080  76.060  1.00  0.00           O
ATOM   1617  N   GLU C  22      89.420 105.830  77.930  1.00  0.00           N
ATOM   1618  HN  GLU C  22      89.530 105.390  78.820  1.00  0.00           H
ATOM   1619  CA  GLU C  22      90.440 106.780  77.560  1.00  0.00           C
ATOM   1620  HA  GLU C  22      90.130 107.240  76.640  1.00  0.00           H
ATOM   1621  CB  GLU C  22      90.640 107.800  78.710  1.00  0.00           C
ATOM   1622  HB1 GLU C  22      91.470 108.510  78.500  1.00  0.00           H
ATOM   1623  HB2 GLU C  22      90.870 107.260  79.650  1.00  0.00           H
ATOM   1624  CG  GLU C  22      89.340 108.580  78.990  1.00  0.00           C
ATOM   1625  HG1 GLU C  22      89.450 109.310  79.820  1.00  0.00           H
ATOM   1626  HG2 GLU C  22      88.630 107.820  79.390  1.00  0.00           H
ATOM   1627  CD  GLU C  22      88.860 109.390  77.820  1.00  0.00           C
ATOM   1628  OE1 GLU C  22      87.630 109.680  77.750  1.00  0.00           O
ATOM   1629  OE2 GLU C  22      89.740 109.960  77.090  1.00  0.00           O
ATOM   1630  C   GLU C  22      91.720 106.060  77.280  1.00  0.00           C
ATOM   1631  O   GLU C  22      91.810 104.860  77.180  1.00  0.00           O
ATOM   1632  N   ASP C  23      92.790 106.900  76.990  1.00  0.00           N
ATOM   1633  HN  ASP C  23      92.660 107.880  77.120  1.00  0.00           H
ATOM   1634  CA  ASP C  23      94.130 106.540  76.710  1.00  0.00           C
ATOM   1635  HA  ASP C  23      94.000 106.300  75.670  1.00  0.00           H
ATOM   1636  CB  ASP C  23      95.090 107.680  77.060  1.00  0.00           C
ATOM   1637  HB1 ASP C  23      96.170 107.460  76.910  1.00  0.00           H
ATOM   1638  HB2 ASP C  23      94.960 107.790  78.160  1.00  0.00           H
ATOM   1639  CG  ASP C  23      94.690 108.940  76.280  1.00  0.00           C
ATOM   1640  OD1 ASP C  23      94.940 110.080  76.810  1.00  0.00           O
ATOM   1641  OD2 ASP C  23      94.390 108.850  75.040  1.00  0.00           O
ATOM   1642  C   ASP C  23      94.700 105.290  77.410  1.00  0.00           C
ATOM   1643  O   ASP C  23      94.860 105.270  78.580  1.00  0.00           O
ATOM   1644  N   VAL C  24      95.190 104.330  76.610  1.00  0.00           N
ATOM   1645  HN  VAL C  24      95.030 104.400  75.630  1.00  0.00           H
ATOM   1646  CA  VAL C  24      96.070 103.260  77.180  1.00  0.00           C
ATOM   1647  HA  VAL C  24      95.980 103.090  78.250  1.00  0.00           H
ATOM   1648  CB  VAL C  24      95.610 101.950  76.480  1.00  0.00           C
ATOM   1649  HB  VAL C  24      96.280 101.150  76.870  1.00  0.00           H
ATOM   1650  CG1 VAL C  24      94.160 101.580  76.810  1.00  0.00           C
ATOM   1651 HG11 VAL C  24      94.110 100.500  76.540  1.00  0.00           H
ATOM   1652 HG12 VAL C  24      93.920 101.760  77.880  1.00  0.00           H
ATOM   1653 HG13 VAL C  24      93.550 102.260  76.180  1.00  0.00           H
ATOM   1654  CG2 VAL C  24      95.820 102.000  74.980  1.00  0.00           C
ATOM   1655 HG21 VAL C  24      95.470 100.990  74.670  1.00  0.00           H
ATOM   1656 HG22 VAL C  24      95.060 102.600  74.440  1.00  0.00           H
ATOM   1657 HG23 VAL C  24      96.890 102.130  74.710  1.00  0.00           H
ATOM   1658  C   VAL C  24      97.540 103.520  76.910  1.00  0.00           C
ATOM   1659  O   VAL C  24      98.430 103.110  77.630  1.00  0.00           O
ATOM   1660  N   GLY C  25      97.850 104.290  75.920  1.00  0.00           N
ATOM   1661  HN  GLY C  25      97.110 104.510  75.270  1.00  0.00           H
ATOM   1662  CA  GLY C  25      99.200 104.810  75.600  1.00  0.00           C
ATOM   1663  HA1 GLY C  25      99.680 104.120  74.910  1.00  0.00           H
ATOM   1664  HA2 GLY C  25      98.870 105.720  75.120  1.00  0.00           H
ATOM   1665  C   GLY C  25     100.200 105.220  76.640  1.00  0.00           C
ATOM   1666  O   GLY C  25      99.890 105.660  77.730  1.00  0.00           O
ATOM   1667  N   SER C  26     101.500 105.030  76.290  1.00  0.00           N
ATOM   1668  HN  SER C  26     101.800 104.650  75.420  1.00  0.00           H
ATOM   1669  CA  SER C  26     102.640 105.250  77.230  1.00  0.00           C
ATOM   1670  HA  SER C  26     103.420 105.210  76.490  1.00  0.00           H
ATOM   1671  CB  SER C  26     102.600 106.500  78.170  1.00  0.00           C
ATOM   1672  HB1 SER C  26     101.740 106.720  78.840  1.00  0.00           H
ATOM   1673  HB2 SER C  26     102.480 107.370  77.480  1.00  0.00           H
ATOM   1674  OG  SER C  26     103.750 106.750  78.980  1.00  0.00           O
ATOM   1675  HG1 SER C  26     104.010 105.890  79.320  1.00  0.00           H
ATOM   1676  C   SER C  26     102.770 103.940  77.950  1.00  0.00           C
ATOM   1677  O   SER C  26     102.850 103.910  79.190  1.00  0.00           O
ATOM   1678  N   ASN C  27     102.770 102.800  77.260  1.00  0.00           N
ATOM   1679  HN  ASN C  27     102.660 102.900  76.280  1.00  0.00           H
ATOM   1680  CA  ASN C  27     102.750 101.470  77.990  1.00  0.00           C
ATOM   1681  HA  ASN C  27     102.760 101.710  79.040  1.00  0.00           H
ATOM   1682  CB  ASN C  27     101.350 100.760  77.660  1.00  0.00           C
ATOM   1683  HB1 ASN C  27     101.190 100.750  76.560  1.00  0.00           H
ATOM   1684  HB2 ASN C  27     100.510 101.330  78.100  1.00  0.00           H
ATOM   1685  CG  ASN C  27     101.170  99.420  78.290  1.00  0.00           C
ATOM   1686  OD1 ASN C  27     100.610  99.280  79.390  1.00  0.00           O
ATOM   1687  ND2 ASN C  27     101.450  98.350  77.550  1.00  0.00           N
ATOM   1688 HD21 ASN C  27     101.750  98.570  76.620  1.00  0.00           H
ATOM   1689 HD22 ASN C  27     101.230  97.480  77.980  1.00  0.00           H
ATOM   1690  C   ASN C  27     104.010 100.630  77.740  1.00  0.00           C
ATOM   1691  O   ASN C  27     104.520 100.310  76.640  1.00  0.00           O
ATOM   1692  N   LYS C  28     104.500 100.090  78.850  1.00  0.00           N
ATOM   1693  HN  LYS C  28     104.070 100.240  79.740  1.00  0.00           H
ATOM   1694  CA  LYS C  28     105.660  99.230  78.980  1.00  0.00           C
ATOM   1695  HA  LYS C  28     106.140  99.080  78.030  1.00  0.00           H
ATOM   1696  CB  LYS C  28     106.790  99.800  79.870  1.00  0.00           C
ATOM   1697  HB1 LYS C  28     107.640  99.080  79.840  1.00  0.00           H
ATOM   1698  HB2 LYS C  28     106.360  99.950  80.880  1.00  0.00           H
ATOM   1699  CG  LYS C  28     107.370 101.160  79.370  1.00  0.00           C
ATOM   1700  HG1 LYS C  28     108.130 101.500  80.110  1.00  0.00           H
ATOM   1701  HG2 LYS C  28     106.650 102.000  79.380  1.00  0.00           H
ATOM   1702  CD  LYS C  28     107.950 101.190  77.960  1.00  0.00           C
ATOM   1703  HD1 LYS C  28     108.490 100.250  77.710  1.00  0.00           H
ATOM   1704  HD2 LYS C  28     107.080 101.200  77.270  1.00  0.00           H
ATOM   1705  CE  LYS C  28     108.920 102.380  77.530  1.00  0.00           C
ATOM   1706  HE1 LYS C  28     109.830 102.200  78.140  1.00  0.00           H
ATOM   1707  HE2 LYS C  28     108.440 103.370  77.710  1.00  0.00           H
ATOM   1708  NZ  LYS C  28     109.370 102.320  76.080  1.00  0.00           N
ATOM   1709  HZ1 LYS C  28     108.590 102.470  75.420  1.00  0.00           H
ATOM   1710  HZ2 LYS C  28     110.170 102.950  75.830  1.00  0.00           H
ATOM   1711  HZ3 LYS C  28     109.850 101.410  75.940  1.00  0.00           H
ATOM   1712  C   LYS C  28     105.250  97.870  79.630  1.00  0.00           C
ATOM   1713  O   LYS C  28     105.800  96.820  79.350  1.00  0.00           O
ATOM   1714  N   GLY C  29     104.240  97.880  80.600  1.00  0.00           N
ATOM   1715  HN  GLY C  29     103.970  98.790  80.890  1.00  0.00           H
ATOM   1716  CA  GLY C  29     103.770  96.620  81.230  1.00  0.00           C
ATOM   1717  HA1 GLY C  29     104.550  95.880  81.230  1.00  0.00           H
ATOM   1718  HA2 GLY C  29     103.600  96.970  82.240  1.00  0.00           H
ATOM   1719  C   GLY C  29     102.600  96.020  80.430  1.00  0.00           C
ATOM   1720  O   GLY C  29     102.600  96.030  79.200  1.00  0.00           O
ATOM   1721  N   ALA C  30     101.600  95.450  81.160  1.00  0.00           N
ATOM   1722  HN  ALA C  30     101.640  95.620  82.140  1.00  0.00           H
ATOM   1723  CA  ALA C  30     100.470  94.750  80.670  1.00  0.00           C
ATOM   1724  HA  ALA C  30     100.530  94.640  79.590  1.00  0.00           H
ATOM   1725  CB  ALA C  30     100.450  93.360  81.250  1.00  0.00           C
ATOM   1726  HB1 ALA C  30     100.160  93.240  82.310  1.00  0.00           H
ATOM   1727  HB2 ALA C  30      99.840  92.640  80.670  1.00  0.00           H
ATOM   1728  HB3 ALA C  30     101.470  92.950  81.140  1.00  0.00           H
ATOM   1729  C   ALA C  30      99.080  95.370  81.030  1.00  0.00           C
ATOM   1730  O   ALA C  30      98.760  95.600  82.160  1.00  0.00           O
ATOM   1731  N   ILE C  31      98.180  95.540  80.000  1.00  0.00           N
ATOM   1732  HN  ILE C  31      98.420  95.310  79.050  1.00  0.00           H
ATOM   1733  CA  ILE C  31      96.870  96.130  80.190  1.00  0.00           C
ATOM   1734  HA  ILE C  31      96.700  96.340  81.240  1.00  0.00           H
ATOM   1735  CB  ILE C  31      96.540  97.420  79.420  1.00  0.00           C
ATOM   1736  HB  ILE C  31      96.550  97.390  78.310  1.00  0.00           H
ATOM   1737  CG2 ILE C  31      95.070  97.760  79.710  1.00  0.00           C
ATOM   1738 HG21 ILE C  31      94.390  96.990  79.290  1.00  0.00           H
ATOM   1739 HG22 ILE C  31      94.990  97.860  80.820  1.00  0.00           H
ATOM   1740 HG23 ILE C  31      94.710  98.730  79.300  1.00  0.00           H
ATOM   1741  CG1 ILE C  31      97.520  98.510  79.900  1.00  0.00           C
ATOM   1742 HG11 ILE C  31      98.550  98.100  79.800  1.00  0.00           H
ATOM   1743 HG12 ILE C  31      97.300  98.810  80.950  1.00  0.00           H
ATOM   1744  CD  ILE C  31      97.580  99.850  79.120  1.00  0.00           C
ATOM   1745  HD1 ILE C  31      96.620 100.410  79.170  1.00  0.00           H
ATOM   1746  HD2 ILE C  31      98.410 100.480  79.500  1.00  0.00           H
ATOM   1747  HD3 ILE C  31      97.820  99.770  78.040  1.00  0.00           H
ATOM   1748  C   ILE C  31      96.000  95.050  79.680  1.00  0.00           C
ATOM   1749  O   ILE C  31      96.030  94.790  78.500  1.00  0.00           O
ATOM   1750  N   ILE C  32      95.190  94.380  80.600  1.00  0.00           N
ATOM   1751  HN  ILE C  32      95.150  94.510  81.590  1.00  0.00           H
ATOM   1752  CA  ILE C  32      94.330  93.340  80.130  1.00  0.00           C
ATOM   1753  HA  ILE C  32      94.380  93.200  79.070  1.00  0.00           H
ATOM   1754  CB  ILE C  32      94.700  92.020  80.730  1.00  0.00           C
ATOM   1755  HB  ILE C  32      94.560  92.080  81.830  1.00  0.00           H
ATOM   1756  CG2 ILE C  32      93.800  90.950  80.250  1.00  0.00           C
ATOM   1757 HG21 ILE C  32      92.940  90.800  80.940  1.00  0.00           H
ATOM   1758 HG22 ILE C  32      93.600  90.910  79.160  1.00  0.00           H
ATOM   1759 HG23 ILE C  32      94.250  89.950  80.420  1.00  0.00           H
ATOM   1760  CG1 ILE C  32      96.220  91.690  80.560  1.00  0.00           C
ATOM   1761 HG11 ILE C  32      96.850  92.580  80.790  1.00  0.00           H
ATOM   1762 HG12 ILE C  32      96.400  91.320  79.530  1.00  0.00           H
ATOM   1763  CD  ILE C  32      96.640  90.610  81.510  1.00  0.00           C
ATOM   1764  HD1 ILE C  32      96.460  90.860  82.570  1.00  0.00           H
ATOM   1765  HD2 ILE C  32      96.120  89.660  81.250  1.00  0.00           H
ATOM   1766  HD3 ILE C  32      97.730  90.410  81.360  1.00  0.00           H
ATOM   1767  C   ILE C  32      92.940  93.780  80.600  1.00  0.00           C
ATOM   1768  O   ILE C  32      92.810  94.140  81.780  1.00  0.00           O
ATOM   1769  N   GLY C  33      91.930  93.630  79.790  1.00  0.00           N
ATOM   1770  HN  GLY C  33      92.120  93.280  78.880  1.00  0.00           H
ATOM   1771  CA  GLY C  33      90.520  93.970  80.100  1.00  0.00           C
ATOM   1772  HA1 GLY C  33      90.560  94.880  80.680  1.00  0.00           H
ATOM   1773  HA2 GLY C  33      90.030  94.160  79.160  1.00  0.00           H
ATOM   1774  C   GLY C  33      89.810  92.880  80.910  1.00  0.00           C
ATOM   1775  O   GLY C  33      89.480  93.140  82.050  1.00  0.00           O
ATOM   1776  N   LEU C  34      89.770  91.620  80.480  1.00  0.00           N
ATOM   1777  HN  LEU C  34      89.990  91.520  79.510  1.00  0.00           H
ATOM   1778  CA  LEU C  34      89.240  90.570  81.290  1.00  0.00           C
ATOM   1779  HA  LEU C  34      89.460  90.780  82.320  1.00  0.00           H
ATOM   1780  CB  LEU C  34      87.790  90.540  80.930  1.00  0.00           C
ATOM   1781  HB1 LEU C  34      87.640  90.760  79.850  1.00  0.00           H
ATOM   1782  HB2 LEU C  34      87.250  91.300  81.520  1.00  0.00           H
ATOM   1783  CG  LEU C  34      87.230  89.120  81.090  1.00  0.00           C
ATOM   1784  HG  LEU C  34      87.700  88.320  80.480  1.00  0.00           H
ATOM   1785  CD1 LEU C  34      87.140  88.790  82.570  1.00  0.00           C
ATOM   1786 HD11 LEU C  34      86.550  89.560  83.110  1.00  0.00           H
ATOM   1787 HD12 LEU C  34      86.680  87.780  82.630  1.00  0.00           H
ATOM   1788 HD13 LEU C  34      88.130  88.920  83.070  1.00  0.00           H
ATOM   1789  CD2 LEU C  34      85.810  89.160  80.510  1.00  0.00           C
ATOM   1790 HD21 LEU C  34      85.950  89.140  79.410  1.00  0.00           H
ATOM   1791 HD22 LEU C  34      85.320  88.170  80.700  1.00  0.00           H
ATOM   1792 HD23 LEU C  34      85.210  89.990  80.940  1.00  0.00           H
ATOM   1793  C   LEU C  34      90.080  89.360  81.050  1.00  0.00           C
ATOM   1794  O   LEU C  34      90.360  89.030  79.890  1.00  0.00           O
ATOM   1795  N   MET C  35      90.490  88.690  82.200  1.00  0.00           N
ATOM   1796  HN  MET C  35      90.290  89.130  83.070  1.00  0.00           H
ATOM   1797  CA  MET C  35      91.340  87.490  82.140  1.00  0.00           C
ATOM   1798  HA  MET C  35      91.530  87.120  81.140  1.00  0.00           H
ATOM   1799  CB  MET C  35      92.690  87.880  82.770  1.00  0.00           C
ATOM   1800  HB1 MET C  35      92.420  88.370  83.720  1.00  0.00           H
ATOM   1801  HB2 MET C  35      93.160  88.660  82.130  1.00  0.00           H
ATOM   1802  CG  MET C  35      93.690  86.730  83.040  1.00  0.00           C
ATOM   1803  HG1 MET C  35      94.080  86.280  82.100  1.00  0.00           H
ATOM   1804  HG2 MET C  35      93.150  86.000  83.680  1.00  0.00           H
ATOM   1805  SD  MET C  35      95.080  87.460  83.890  1.00  0.00           S
ATOM   1806  CE  MET C  35      95.750  85.850  84.330  1.00  0.00           C
ATOM   1807  HE1 MET C  35      96.520  85.980  85.110  1.00  0.00           H
ATOM   1808  HE2 MET C  35      94.970  85.270  84.860  1.00  0.00           H
ATOM   1809  HE3 MET C  35      96.230  85.400  83.440  1.00  0.00           H
ATOM   1810  C   MET C  35      90.610  86.390  82.950  1.00  0.00           C
ATOM   1811  O   MET C  35      90.090  86.590  84.090  1.00  0.00           O
ATOM   1812  N   VAL C  36      90.440  85.210  82.280  1.00  0.00           N
ATOM   1813  HN  VAL C  36      90.770  85.070  81.350  1.00  0.00           H
ATOM   1814  CA  VAL C  36      90.020  84.010  82.990  1.00  0.00           C
ATOM   1815  HA  VAL C  36      89.990  84.270  84.040  1.00  0.00           H
ATOM   1816  CB  VAL C  36      88.650  83.570  82.380  1.00  0.00           C
ATOM   1817  HB  VAL C  36      88.720  83.320  81.300  1.00  0.00           H
ATOM   1818  CG1 VAL C  36      88.100  82.340  83.080  1.00  0.00           C
ATOM   1819 HG11 VAL C  36      88.140  82.380  84.190  1.00  0.00           H
ATOM   1820 HG12 VAL C  36      87.060  82.230  82.710  1.00  0.00           H
ATOM   1821 HG13 VAL C  36      88.640  81.410  82.780  1.00  0.00           H
ATOM   1822  CG2 VAL C  36      87.770  84.800  82.450  1.00  0.00           C
ATOM   1823 HG21 VAL C  36      87.940  85.440  81.560  1.00  0.00           H
ATOM   1824 HG22 VAL C  36      86.700  84.500  82.450  1.00  0.00           H
ATOM   1825 HG23 VAL C  36      87.920  85.400  83.370  1.00  0.00           H
ATOM   1826  C   VAL C  36      91.080  82.940  82.830  1.00  0.00           C
ATOM   1827  O   VAL C  36      91.470  82.680  81.700  1.00  0.00           O
ATOM   1828  N   GLY C  37      91.600  82.300  83.930  1.00  0.00           N
ATOM   1829  HN  GLY C  37      91.310  82.660  84.810  1.00  0.00           H
ATOM   1830  CA  GLY C  37      92.700  81.430  83.840  1.00  0.00           C
ATOM   1831  HA1 GLY C  37      93.040  81.050  84.790  1.00  0.00           H
ATOM   1832  HA2 GLY C  37      92.510  80.700  83.060  1.00  0.00           H
ATOM   1833  C   GLY C  37      93.980  82.070  83.330  1.00  0.00           C
ATOM   1834  O   GLY C  37      94.240  83.220  83.590  1.00  0.00           O
ATOM   1835  N   GLY C  38      94.890  81.270  82.730  1.00  0.00           N
ATOM   1836  HN  GLY C  38      95.020  80.300  82.950  1.00  0.00           H
ATOM   1837  CA  GLY C  38      96.120  81.780  82.110  1.00  0.00           C
ATOM   1838  HA1 GLY C  38      96.670  80.890  81.820  1.00  0.00           H
ATOM   1839  HA2 GLY C  38      95.890  82.510  81.360  1.00  0.00           H
ATOM   1840  C   GLY C  38      97.230  82.330  83.020  1.00  0.00           C
ATOM   1841  O   GLY C  38      97.270  82.070  84.210  1.00  0.00           O
ATOM   1842  N   VAL C  39      98.290  82.830  82.370  1.00  0.00           N
ATOM   1843  HN  VAL C  39      98.370  82.900  81.380  1.00  0.00           H
ATOM   1844  CA  VAL C  39      99.530  83.270  83.010  1.00  0.00           C
ATOM   1845  HA  VAL C  39      99.390  83.430  84.070  1.00  0.00           H
ATOM   1846  CB  VAL C  39     100.700  82.310  82.800  1.00  0.00           C
ATOM   1847  HB  VAL C  39     100.780  82.060  81.720  1.00  0.00           H
ATOM   1848  CG1 VAL C  39     102.050  82.850  83.340  1.00  0.00           C
ATOM   1849 HG11 VAL C  39     102.850  82.120  83.110  1.00  0.00           H
ATOM   1850 HG12 VAL C  39     102.350  83.810  82.860  1.00  0.00           H
ATOM   1851 HG13 VAL C  39     102.000  83.090  84.430  1.00  0.00           H
ATOM   1852  CG2 VAL C  39     100.390  80.950  83.470  1.00  0.00           C
ATOM   1853 HG21 VAL C  39     101.330  80.350  83.530  1.00  0.00           H
ATOM   1854 HG22 VAL C  39      99.970  81.100  84.480  1.00  0.00           H
ATOM   1855 HG23 VAL C  39      99.750  80.280  82.850  1.00  0.00           H
ATOM   1856  C   VAL C  39     100.030  84.560  82.350  1.00  0.00           C
ATOM   1857  O   VAL C  39     100.140  84.680  81.150  1.00  0.00           O
ATOM   1858  N   VAL C  40     100.330  85.550  83.180  1.00  0.00           N
ATOM   1859  HN  VAL C  40     100.340  85.430  84.170  1.00  0.00           H
ATOM   1860  CA  VAL C  40     100.720  86.900  82.750  1.00  0.00           C
ATOM   1861  HA  VAL C  40     100.730  86.950  81.670  1.00  0.00           H
ATOM   1862  CB  VAL C  40      99.650  87.970  83.110  1.00  0.00           C
ATOM   1863  HB  VAL C  40      99.650  88.020  84.220  1.00  0.00           H
ATOM   1864  CG1 VAL C  40     100.070  89.320  82.590  1.00  0.00           C
ATOM   1865 HG11 VAL C  40      99.420  90.150  82.940  1.00  0.00           H
ATOM   1866 HG12 VAL C  40     101.110  89.640  82.850  1.00  0.00           H
ATOM   1867 HG13 VAL C  40     100.160  89.250  81.480  1.00  0.00           H
ATOM   1868  CG2 VAL C  40      98.280  87.610  82.550  1.00  0.00           C
ATOM   1869 HG21 VAL C  40      97.900  86.810  83.230  1.00  0.00           H
ATOM   1870 HG22 VAL C  40      97.540  88.430  82.660  1.00  0.00           H
ATOM   1871 HG23 VAL C  40      98.260  87.410  81.450  1.00  0.00           H
ATOM   1872  C   VAL C  40     102.090  87.290  83.270  1.00  0.00           C
ATOM   1873  O   VAL C  40     102.340  87.230  84.480  1.00  0.00           O
ATOM   1874  N   ILE C  41     103.050  87.670  82.370  1.00  0.00           N
ATOM   1875  HN  ILE C  41     102.750  87.580  81.430  1.00  0.00           H
ATOM   1876  CA  ILE C  41     104.310  88.240  82.820  1.00  0.00           C
ATOM   1877  HA  ILE C  41     104.320  88.360  83.890  1.00  0.00           H
ATOM   1878  CB  ILE C  41     105.690  87.550  82.370  1.00  0.00           C
ATOM   1879  HB  ILE C  41     105.770  87.370  81.270  1.00  0.00           H
ATOM   1880  CG2 ILE C  41     106.810  88.470  82.860  1.00  0.00           C
ATOM   1881 HG21 ILE C  41     106.530  88.820  83.870  1.00  0.00           H
ATOM   1882 HG22 ILE C  41     107.780  87.960  83.030  1.00  0.00           H
ATOM   1883 HG23 ILE C  41     106.840  89.300  82.120  1.00  0.00           H
ATOM   1884  CG1 ILE C  41     106.030  86.220  83.020  1.00  0.00           C
ATOM   1885 HG11 ILE C  41     106.090  86.350  84.120  1.00  0.00           H
ATOM   1886 HG12 ILE C  41     106.940  86.000  82.430  1.00  0.00           H
ATOM   1887  CD  ILE C  41     105.090  85.060  82.810  1.00  0.00           C
ATOM   1888  HD1 ILE C  41     104.770  85.150  81.750  1.00  0.00           H
ATOM   1889  HD2 ILE C  41     105.490  84.030  82.990  1.00  0.00           H
ATOM   1890  HD3 ILE C  41     104.120  85.190  83.340  1.00  0.00           H
ATOM   1891  C   ILE C  41     104.250  89.690  82.300  1.00  0.00           C
ATOM   1892  O   ILE C  41     104.060  89.960  81.110  1.00  0.00           O
ATOM   1893  N   ALA C  42     104.220  90.680  83.260  1.00  0.00           N
ATOM   1894  HN  ALA C  42     104.180  90.500  84.250  1.00  0.00           H
ATOM   1895  CA  ALA C  42     103.780  92.060  82.910  1.00  0.00           C
ATOM   1896  HA  ALA C  42     103.290  91.950  81.960  1.00  0.00           H
ATOM   1897  CB  ALA C  42     102.900  92.670  83.950  1.00  0.00           C
ATOM   1898  HB1 ALA C  42     103.340  92.980  84.920  1.00  0.00           H
ATOM   1899  HB2 ALA C  42     102.510  93.660  83.640  1.00  0.00           H
ATOM   1900  HB3 ALA C  42     102.050  91.980  84.120  1.00  0.00           H
ATOM   1901  C   ALA C  42     105.100  92.870  82.890  1.00  0.00           C
ATOM   1902  O   ALA C  42     105.010  94.100  82.950  1.00  0.00           O
ATOM   1903  N   NME C  43     106.340  92.300  82.790  1.00  0.00           N
ATOM   1904  HN  NME C  43     106.340  91.300  82.720  1.00  0.00           H
ATOM   1905  CH3 NME C  43     107.650  92.850  82.620  1.00  0.00           C
ATOM   1906 HH31 NME C  43     107.880  93.490  83.500  1.00  0.00           H
ATOM   1907 HH32 NME C  43     108.430  92.090  82.420  1.00  0.00           H
ATOM   1908 HH33 NME C  43     107.590  93.490  81.710  1.00  0.00           H
ATOM   1909  CH3 ACE D   0     141.350  79.780  94.950  1.00  0.00           C
ATOM   1910 HH31 ACE D   0     141.480  79.240  95.910  1.00  0.00           H
ATOM   1911 HH32 ACE D   0     141.600  79.090  94.120  1.00  0.00           H
ATOM   1912 HH33 ACE D   0     142.110  80.600  94.950  1.00  0.00           H
ATOM   1913  C   ACE D   0     140.070  80.500  94.850  1.00  0.00           C
ATOM   1914  O   ACE D   0     139.530  80.900  95.880  1.00  0.00           O
ATOM   1915  N   ASP D   1     139.540  80.780  93.650  1.00  0.00           N
ATOM   1916  HN  ASP D   1     139.930  80.300  92.870  1.00  0.00           H
ATOM   1917  CA  ASP D   1     138.340  81.550  93.430  1.00  0.00           C
ATOM   1918  HA  ASP D   1     138.460  82.490  93.950  1.00  0.00           H
ATOM   1919  CB  ASP D   1     138.140  81.700  91.860  1.00  0.00           C
ATOM   1920  HB1 ASP D   1     137.350  82.460  91.690  1.00  0.00           H
ATOM   1921  HB2 ASP D   1     137.860  80.700  91.500  1.00  0.00           H
ATOM   1922  CG  ASP D   1     139.400  82.170  91.210  1.00  0.00           C
ATOM   1923  OD1 ASP D   1     140.040  83.100  91.680  1.00  0.00           O
ATOM   1924  OD2 ASP D   1     139.680  81.610  90.130  1.00  0.00           O
ATOM   1925  C   ASP D   1     137.080  80.840  94.040  1.00  0.00           C
ATOM   1926  O   ASP D   1     136.950  79.560  94.080  1.00  0.00           O
ATOM   1927  N   ALA D   2     136.170  81.720  94.470  1.00  0.00           N
ATOM   1928  HN  ALA D   2     136.340  82.700  94.400  1.00  0.00           H
ATOM   1929  CA  ALA D   2     134.990  81.280  95.200  1.00  0.00           C
ATOM   1930  HA  ALA D   2     134.890  80.210  95.190  1.00  0.00           H
ATOM   1931  CB  ALA D   2     135.080  81.790  96.680  1.00  0.00           C
ATOM   1932  HB1 ALA D   2     135.860  81.260  97.270  1.00  0.00           H
ATOM   1933  HB2 ALA D   2     135.400  82.850  96.760  1.00  0.00           H
ATOM   1934  HB3 ALA D   2     134.160  81.580  97.260  1.00  0.00           H
ATOM   1935  C   ALA D   2     133.820  81.800  94.390  1.00  0.00           C
ATOM   1936  O   ALA D   2     133.890  82.880  93.880  1.00  0.00           O
ATOM   1937  N   GLU D   3     132.700  81.120  94.220  1.00  0.00           N
ATOM   1938  HN  GLU D   3     132.670  80.170  94.520  1.00  0.00           H
ATOM   1939  CA  GLU D   3     131.500  81.490  93.570  1.00  0.00           C
ATOM   1940  HA  GLU D   3     131.250  82.530  93.520  1.00  0.00           H
ATOM   1941  CB  GLU D   3     131.600  81.100  92.130  1.00  0.00           C
ATOM   1942  HB1 GLU D   3     131.980  80.070  91.950  1.00  0.00           H
ATOM   1943  HB2 GLU D   3     132.310  81.820  91.670  1.00  0.00           H
ATOM   1944  CG  GLU D   3     130.160  81.110  91.360  1.00  0.00           C
ATOM   1945  HG1 GLU D   3     129.470  81.910  91.710  1.00  0.00           H
ATOM   1946  HG2 GLU D   3     129.630  80.180  91.670  1.00  0.00           H
ATOM   1947  CD  GLU D   3     130.310  81.030  89.850  1.00  0.00           C
ATOM   1948  OE1 GLU D   3     130.440  79.810  89.420  1.00  0.00           O
ATOM   1949  OE2 GLU D   3     130.400  82.090  89.120  1.00  0.00           O
ATOM   1950  C   GLU D   3     130.400  80.760  94.230  1.00  0.00           C
ATOM   1951  O   GLU D   3     130.550  79.640  94.720  1.00  0.00           O
ATOM   1952  N   PHE D   4     129.220  81.490  94.430  1.00  0.00           N
ATOM   1953  HN  PHE D   4     129.070  82.400  94.050  1.00  0.00           H
ATOM   1954  CA  PHE D   4     128.040  81.050  95.140  1.00  0.00           C
ATOM   1955  HA  PHE D   4     128.190  80.020  95.440  1.00  0.00           H
ATOM   1956  CB  PHE D   4     127.850  81.940  96.370  1.00  0.00           C
ATOM   1957  HB1 PHE D   4     127.280  82.850  96.060  1.00  0.00           H
ATOM   1958  HB2 PHE D   4     128.820  82.260  96.810  1.00  0.00           H
ATOM   1959  CG  PHE D   4     127.040  81.350  97.470  1.00  0.00           C
ATOM   1960  CD1 PHE D   4     127.690  81.010  98.660  1.00  0.00           C
ATOM   1961  HD1 PHE D   4     128.760  81.090  98.820  1.00  0.00           H
ATOM   1962  CE1 PHE D   4     126.860  80.600  99.740  1.00  0.00           C
ATOM   1963  HE1 PHE D   4     127.420  80.400 100.650  1.00  0.00           H
ATOM   1964  CZ  PHE D   4     125.470  80.460  99.690  1.00  0.00           C
ATOM   1965  HZ  PHE D   4     124.880  80.240 100.570  1.00  0.00           H
ATOM   1966  CD2 PHE D   4     125.640  81.270  97.400  1.00  0.00           C
ATOM   1967  HD2 PHE D   4     125.140  81.590  96.500  1.00  0.00           H
ATOM   1968  CE2 PHE D   4     124.890  80.800  98.470  1.00  0.00           C
ATOM   1969  HE2 PHE D   4     123.820  80.910  98.470  1.00  0.00           H
ATOM   1970  C   PHE D   4     126.820  81.090  94.170  1.00  0.00           C
ATOM   1971  O   PHE D   4     126.640  82.080  93.460  1.00  0.00           O
ATOM   1972  N   ARG D   5     126.090  80.010  94.040  1.00  0.00           N
ATOM   1973  HN  ARG D   5     126.300  79.190  94.570  1.00  0.00           H
ATOM   1974  CA  ARG D   5     125.040  79.820  93.070  1.00  0.00           C
ATOM   1975  HA  ARG D   5     124.990  80.640  92.370  1.00  0.00           H
ATOM   1976  CB  ARG D   5     125.110  78.480  92.260  1.00  0.00           C
ATOM   1977  HB1 ARG D   5     124.340  78.360  91.470  1.00  0.00           H
ATOM   1978  HB2 ARG D   5     125.010  77.620  92.970  1.00  0.00           H
ATOM   1979  CG  ARG D   5     126.500  78.150  91.620  1.00  0.00           C
ATOM   1980  HG1 ARG D   5     126.510  77.200  91.030  1.00  0.00           H
ATOM   1981  HG2 ARG D   5     127.270  78.090  92.420  1.00  0.00           H
ATOM   1982  CD  ARG D   5     127.140  79.210  90.690  1.00  0.00           C
ATOM   1983  HD1 ARG D   5     128.180  78.920  90.440  1.00  0.00           H
ATOM   1984  HD2 ARG D   5     127.260  80.140  91.300  1.00  0.00           H
ATOM   1985  NE  ARG D   5     126.240  79.450  89.470  1.00  0.00           N
ATOM   1986  HE  ARG D   5     125.390  79.960  89.580  1.00  0.00           H
ATOM   1987  CZ  ARG D   5     126.360  78.650  88.410  1.00  0.00           C
ATOM   1988  NH1 ARG D   5     127.170  77.640  88.380  1.00  0.00           N
ATOM   1989 HH11 ARG D   5     127.740  77.470  89.180  1.00  0.00           H
ATOM   1990 HH12 ARG D   5     127.310  77.220  87.480  1.00  0.00           H
ATOM   1991  NH2 ARG D   5     125.380  78.710  87.480  1.00  0.00           N
ATOM   1992 HH21 ARG D   5     124.550  79.240  87.660  1.00  0.00           H
ATOM   1993 HH22 ARG D   5     125.320  78.010  86.770  1.00  0.00           H
ATOM   1994  C   ARG D   5     123.770  79.660  93.860  1.00  0.00           C
ATOM   1995  O   ARG D   5     123.600  78.710  94.590  1.00  0.00           O
ATOM   1996  N   HIS D   6     122.830  80.630  93.740  1.00  0.00           N
ATOM   1997  HN  HIS D   6     122.980  81.370  93.100  1.00  0.00           H
ATOM   1998  CA  HIS D   6     121.680  80.560  94.600  1.00  0.00           C
ATOM   1999  HA  HIS D   6     121.510  79.610  95.080  1.00  0.00           H
ATOM   2000  CB  HIS D   6     121.810  81.680  95.710  1.00  0.00           C
ATOM   2001  HB1 HIS D   6     121.890  82.640  95.160  1.00  0.00           H
ATOM   2002  HB2 HIS D   6     122.690  81.430  96.340  1.00  0.00           H
ATOM   2003  ND1 HIS D   6     119.490  82.460  96.610  1.00  0.00           N
ATOM   2004  HD1 HIS D   6     119.250  82.920  95.760  1.00  0.00           H
ATOM   2005  CG  HIS D   6     120.650  81.760  96.710  1.00  0.00           C
ATOM   2006  CE1 HIS D   6     118.820  82.400  97.780  1.00  0.00           C
ATOM   2007  HE1 HIS D   6     117.900  82.900  98.100  1.00  0.00           H
ATOM   2008  NE2 HIS D   6     119.500  81.670  98.660  1.00  0.00           N
ATOM   2009  CD2 HIS D   6     120.710  81.290  98.030  1.00  0.00           C
ATOM   2010  HD2 HIS D   6     121.410  80.610  98.500  1.00  0.00           H
ATOM   2011  C   HIS D   6     120.440  80.840  93.850  1.00  0.00           C
ATOM   2012  O   HIS D   6     120.390  81.880  93.110  1.00  0.00           O
ATOM   2013  N   ASP D   7     119.430  79.950  94.040  1.00  0.00           N
ATOM   2014  HN  ASP D   7     119.500  79.150  94.630  1.00  0.00           H
ATOM   2015  CA  ASP D   7     118.230  80.020  93.320  1.00  0.00           C
ATOM   2016  HA  ASP D   7     118.390  80.740  92.520  1.00  0.00           H
ATOM   2017  CB  ASP D   7     117.770  78.600  92.740  1.00  0.00           C
ATOM   2018  HB1 ASP D   7     117.480  77.990  93.620  1.00  0.00           H
ATOM   2019  HB2 ASP D   7     118.680  78.120  92.330  1.00  0.00           H
ATOM   2020  CG  ASP D   7     116.740  78.600  91.670  1.00  0.00           C
ATOM   2021  OD1 ASP D   7     116.550  77.480  91.130  1.00  0.00           O
ATOM   2022  OD2 ASP D   7     116.010  79.580  91.380  1.00  0.00           O
ATOM   2023  C   ASP D   7     117.000  80.550  94.180  1.00  0.00           C
ATOM   2024  O   ASP D   7     116.520  79.870  95.130  1.00  0.00           O
ATOM   2025  N   SER D   8     116.400  81.710  93.890  1.00  0.00           N
ATOM   2026  HN  SER D   8     116.850  82.300  93.220  1.00  0.00           H
ATOM   2027  CA  SER D   8     115.210  82.170  94.590  1.00  0.00           C
ATOM   2028  HA  SER D   8     114.980  81.530  95.430  1.00  0.00           H
ATOM   2029  CB  SER D   8     115.320  83.580  95.130  1.00  0.00           C
ATOM   2030  HB1 SER D   8     114.420  83.950  95.650  1.00  0.00           H
ATOM   2031  HB2 SER D   8     115.330  84.260  94.250  1.00  0.00           H
ATOM   2032  OG  SER D   8     116.450  83.760  96.000  1.00  0.00           O
ATOM   2033  HG1 SER D   8     117.170  84.020  95.420  1.00  0.00           H
ATOM   2034  C   SER D   8     113.950  82.110  93.780  1.00  0.00           C
ATOM   2035  O   SER D   8     112.970  82.750  94.120  1.00  0.00           O
ATOM   2036  N   GLY D   9     114.060  81.350  92.720  1.00  0.00           N
ATOM   2037  HN  GLY D   9     114.860  80.760  92.820  1.00  0.00           H
ATOM   2038  CA  GLY D   9     112.990  81.270  91.750  1.00  0.00           C
ATOM   2039  HA1 GLY D   9     112.820  82.240  91.310  1.00  0.00           H
ATOM   2040  HA2 GLY D   9     113.350  80.460  91.130  1.00  0.00           H
ATOM   2041  C   GLY D   9     111.610  80.750  92.210  1.00  0.00           C
ATOM   2042  O   GLY D   9     111.420  80.320  93.370  1.00  0.00           O
ATOM   2043  N   TYR D  10     110.590  80.780  91.300  1.00  0.00           N
ATOM   2044  HN  TYR D  10     110.760  80.970  90.330  1.00  0.00           H
ATOM   2045  CA  TYR D  10     109.170  80.670  91.560  1.00  0.00           C
ATOM   2046  HA  TYR D  10     109.080  80.400  92.600  1.00  0.00           H
ATOM   2047  CB  TYR D  10     108.450  82.000  91.230  1.00  0.00           C
ATOM   2048  HB1 TYR D  10     107.380  81.850  91.500  1.00  0.00           H
ATOM   2049  HB2 TYR D  10     108.530  82.270  90.150  1.00  0.00           H
ATOM   2050  CG  TYR D  10     109.000  83.180  92.040  1.00  0.00           C
ATOM   2051  CD1 TYR D  10     108.130  83.730  93.020  1.00  0.00           C
ATOM   2052  HD1 TYR D  10     107.240  83.160  93.250  1.00  0.00           H
ATOM   2053  CE1 TYR D  10     108.520  84.880  93.730  1.00  0.00           C
ATOM   2054  HE1 TYR D  10     107.900  85.240  94.540  1.00  0.00           H
ATOM   2055  CZ  TYR D  10     109.580  85.680  93.260  1.00  0.00           C
ATOM   2056  OH  TYR D  10     109.720  86.940  93.750  1.00  0.00           O
ATOM   2057  HH  TYR D  10     109.880  87.600  93.060  1.00  0.00           H
ATOM   2058  CD2 TYR D  10     110.110  83.890  91.610  1.00  0.00           C
ATOM   2059  HD2 TYR D  10     110.770  83.590  90.810  1.00  0.00           H
ATOM   2060  CE2 TYR D  10     110.370  85.190  92.200  1.00  0.00           C
ATOM   2061  HE2 TYR D  10     111.230  85.710  91.810  1.00  0.00           H
ATOM   2062  C   TYR D  10     108.540  79.500  90.770  1.00  0.00           C
ATOM   2063  O   TYR D  10     108.370  79.490  89.540  1.00  0.00           O
ATOM   2064  N   GLU D  11     108.020  78.460  91.470  1.00  0.00           N
ATOM   2065  HN  GLU D  11     108.010  78.370  92.460  1.00  0.00           H
ATOM   2066  CA  GLU D  11     107.310  77.470  90.690  1.00  0.00           C
ATOM   2067  HA  GLU D  11     107.350  77.580  89.620  1.00  0.00           H
ATOM   2068  CB  GLU D  11     108.030  76.170  91.010  1.00  0.00           C
ATOM   2069  HB1 GLU D  11     107.650  75.190  90.650  1.00  0.00           H
ATOM   2070  HB2 GLU D  11     107.920  76.130  92.120  1.00  0.00           H
ATOM   2071  CG  GLU D  11     109.510  76.330  90.670  1.00  0.00           C
ATOM   2072  HG1 GLU D  11     110.050  77.240  91.010  1.00  0.00           H
ATOM   2073  HG2 GLU D  11     109.700  76.380  89.570  1.00  0.00           H
ATOM   2074  CD  GLU D  11     110.300  75.130  91.160  1.00  0.00           C
ATOM   2075  OE1 GLU D  11     111.540  75.290  91.290  1.00  0.00           O
ATOM   2076  OE2 GLU D  11     109.820  74.010  91.280  1.00  0.00           O
ATOM   2077  C   GLU D  11     105.830  77.250  91.040  1.00  0.00           C
ATOM   2078  O   GLU D  11     105.430  77.100  92.200  1.00  0.00           O
ATOM   2079  N   VAL D  12     104.880  77.200  90.050  1.00  0.00           N
ATOM   2080  HN  VAL D  12     105.120  77.350  89.090  1.00  0.00           H
ATOM   2081  CA  VAL D  12     103.450  77.010  90.300  1.00  0.00           C
ATOM   2082  HA  VAL D  12     103.160  76.810  91.320  1.00  0.00           H
ATOM   2083  CB  VAL D  12     102.610  78.260  89.790  1.00  0.00           C
ATOM   2084  HB  VAL D  12     102.830  78.450  88.710  1.00  0.00           H
ATOM   2085  CG1 VAL D  12     101.110  78.020  89.950  1.00  0.00           C
ATOM   2086 HG11 VAL D  12     100.750  77.100  89.440  1.00  0.00           H
ATOM   2087 HG12 VAL D  12     100.750  78.010  91.000  1.00  0.00           H
ATOM   2088 HG13 VAL D  12     100.620  78.870  89.430  1.00  0.00           H
ATOM   2089  CG2 VAL D  12     102.950  79.580  90.660  1.00  0.00           C
ATOM   2090 HG21 VAL D  12     102.680  79.330  91.710  1.00  0.00           H
ATOM   2091 HG22 VAL D  12     104.010  79.900  90.600  1.00  0.00           H
ATOM   2092 HG23 VAL D  12     102.300  80.390  90.250  1.00  0.00           H
ATOM   2093  C   VAL D  12     103.090  75.770  89.490  1.00  0.00           C
ATOM   2094  O   VAL D  12     103.120  75.760  88.260  1.00  0.00           O
ATOM   2095  N   HIS D  13     102.620  74.760  90.180  1.00  0.00           N
ATOM   2096  HN  HIS D  13     102.420  74.700  91.160  1.00  0.00           H
ATOM   2097  CA  HIS D  13     102.340  73.420  89.710  1.00  0.00           C
ATOM   2098  HA  HIS D  13     102.340  73.380  88.640  1.00  0.00           H
ATOM   2099  CB  HIS D  13     103.290  72.410  90.420  1.00  0.00           C
ATOM   2100  HB1 HIS D  13     102.940  71.360  90.360  1.00  0.00           H
ATOM   2101  HB2 HIS D  13     103.500  72.760  91.450  1.00  0.00           H
ATOM   2102  ND1 HIS D  13     104.940  71.670  88.770  1.00  0.00           N
ATOM   2103  CG  HIS D  13     104.660  72.500  89.820  1.00  0.00           C
ATOM   2104  CE1 HIS D  13     106.200  71.860  88.570  1.00  0.00           C
ATOM   2105  HE1 HIS D  13     106.750  71.300  87.810  1.00  0.00           H
ATOM   2106  NE2 HIS D  13     106.780  72.780  89.450  1.00  0.00           N
ATOM   2107  HE2 HIS D  13     107.760  72.920  89.620  1.00  0.00           H
ATOM   2108  CD2 HIS D  13     105.760  73.140  90.300  1.00  0.00           C
ATOM   2109  HD2 HIS D  13     105.860  73.870  91.100  1.00  0.00           H
ATOM   2110  C   HIS D  13     100.890  73.110  89.970  1.00  0.00           C
ATOM   2111  O   HIS D  13     100.340  73.150  91.050  1.00  0.00           O
ATOM   2112  N   HIS D  14     100.230  72.760  88.860  1.00  0.00           N
ATOM   2113  HN  HIS D  14     100.590  72.720  87.930  1.00  0.00           H
ATOM   2114  CA  HIS D  14      98.920  72.110  88.920  1.00  0.00           C
ATOM   2115  HA  HIS D  14      98.730  71.980  87.870  1.00  0.00           H
ATOM   2116  CB  HIS D  14      98.860  70.770  89.640  1.00  0.00           C
ATOM   2117  HB1 HIS D  14      97.830  70.350  89.580  1.00  0.00           H
ATOM   2118  HB2 HIS D  14      99.160  70.950  90.690  1.00  0.00           H
ATOM   2119  ND1 HIS D  14      99.540  69.200  87.890  1.00  0.00           N
ATOM   2120  CG  HIS D  14      99.840  69.810  89.060  1.00  0.00           C
ATOM   2121  CE1 HIS D  14     100.530  68.370  87.660  1.00  0.00           C
ATOM   2122  HE1 HIS D  14     100.730  67.740  86.800  1.00  0.00           H
ATOM   2123  NE2 HIS D  14     101.440  68.390  88.680  1.00  0.00           N
ATOM   2124  HE2 HIS D  14     102.150  67.700  88.750  1.00  0.00           H
ATOM   2125  CD2 HIS D  14     101.000  69.340  89.590  1.00  0.00           C
ATOM   2126  HD2 HIS D  14     101.600  69.470  90.490  1.00  0.00           H
ATOM   2127  C   HIS D  14      97.830  72.970  89.530  1.00  0.00           C
ATOM   2128  O   HIS D  14      96.970  72.570  90.250  1.00  0.00           O
ATOM   2129  N   GLN D  15      97.890  74.280  89.230  1.00  0.00           N
ATOM   2130  HN  GLN D  15      98.690  74.700  88.810  1.00  0.00           H
ATOM   2131  CA  GLN D  15      96.750  75.140  89.410  1.00  0.00           C
ATOM   2132  HA  GLN D  15      96.470  75.180  90.450  1.00  0.00           H
ATOM   2133  CB  GLN D  15      97.350  76.560  89.240  1.00  0.00           C
ATOM   2134  HB1 GLN D  15      98.070  76.470  88.400  1.00  0.00           H
ATOM   2135  HB2 GLN D  15      97.960  76.880  90.110  1.00  0.00           H
ATOM   2136  CG  GLN D  15      96.370  77.680  88.950  1.00  0.00           C
ATOM   2137  HG1 GLN D  15      95.730  77.710  89.850  1.00  0.00           H
ATOM   2138  HG2 GLN D  15      95.750  77.540  88.040  1.00  0.00           H
ATOM   2139  CD  GLN D  15      96.940  79.080  88.770  1.00  0.00           C
ATOM   2140  OE1 GLN D  15      97.830  79.360  87.970  1.00  0.00           O
ATOM   2141  NE2 GLN D  15      96.380  79.960  89.560  1.00  0.00           N
ATOM   2142 HE21 GLN D  15      95.620  79.660  90.140  1.00  0.00           H
ATOM   2143 HE22 GLN D  15      96.640  80.930  89.530  1.00  0.00           H
ATOM   2144  C   GLN D  15      95.470  74.960  88.560  1.00  0.00           C
ATOM   2145  O   GLN D  15      95.600  74.820  87.330  1.00  0.00           O
ATOM   2146  N   LYS D  16      94.250  74.970  89.140  1.00  0.00           N
ATOM   2147  HN  LYS D  16      94.110  75.070  90.120  1.00  0.00           H
ATOM   2148  CA  LYS D  16      93.060  74.570  88.430  1.00  0.00           C
ATOM   2149  HA  LYS D  16      93.190  74.820  87.390  1.00  0.00           H
ATOM   2150  CB  LYS D  16      92.780  73.030  88.610  1.00  0.00           C
ATOM   2151  HB1 LYS D  16      93.010  72.780  89.670  1.00  0.00           H
ATOM   2152  HB2 LYS D  16      93.560  72.510  88.000  1.00  0.00           H
ATOM   2153  CG  LYS D  16      91.370  72.470  88.240  1.00  0.00           C
ATOM   2154  HG1 LYS D  16      90.960  72.960  87.330  1.00  0.00           H
ATOM   2155  HG2 LYS D  16      90.620  72.630  89.040  1.00  0.00           H
ATOM   2156  CD  LYS D  16      91.280  70.930  87.940  1.00  0.00           C
ATOM   2157  HD1 LYS D  16      90.310  70.590  87.510  1.00  0.00           H
ATOM   2158  HD2 LYS D  16      92.040  70.790  87.140  1.00  0.00           H
ATOM   2159  CE  LYS D  16      91.600  69.960  89.120  1.00  0.00           C
ATOM   2160  HE1 LYS D  16      90.610  69.820  89.610  1.00  0.00           H
ATOM   2161  HE2 LYS D  16      92.370  70.330  89.820  1.00  0.00           H
ATOM   2162  NZ  LYS D  16      92.090  68.660  88.580  1.00  0.00           N
ATOM   2163  HZ1 LYS D  16      92.150  68.050  89.420  1.00  0.00           H
ATOM   2164  HZ2 LYS D  16      91.580  68.270  87.760  1.00  0.00           H
ATOM   2165  HZ3 LYS D  16      93.100  68.690  88.330  1.00  0.00           H
ATOM   2166  C   LYS D  16      91.740  75.430  88.770  1.00  0.00           C
ATOM   2167  O   LYS D  16      91.440  75.680  89.910  1.00  0.00           O
ATOM   2168  N   LEU D  17      91.000  75.750  87.720  1.00  0.00           N
ATOM   2169  HN  LEU D  17      91.330  75.600  86.790  1.00  0.00           H
ATOM   2170  CA  LEU D  17      89.770  76.490  87.840  1.00  0.00           C
ATOM   2171  HA  LEU D  17      89.440  76.730  88.840  1.00  0.00           H
ATOM   2172  CB  LEU D  17      89.960  77.820  87.230  1.00  0.00           C
ATOM   2173  HB1 LEU D  17      90.570  77.640  86.320  1.00  0.00           H
ATOM   2174  HB2 LEU D  17      90.550  78.470  87.900  1.00  0.00           H
ATOM   2175  CG  LEU D  17      88.690  78.640  86.900  1.00  0.00           C
ATOM   2176  HG  LEU D  17      88.150  77.990  86.180  1.00  0.00           H
ATOM   2177  CD1 LEU D  17      87.740  78.830  88.120  1.00  0.00           C
ATOM   2178 HD11 LEU D  17      86.710  79.040  87.760  1.00  0.00           H
ATOM   2179 HD12 LEU D  17      87.670  77.950  88.790  1.00  0.00           H
ATOM   2180 HD13 LEU D  17      88.000  79.710  88.740  1.00  0.00           H
ATOM   2181  CD2 LEU D  17      89.080  80.030  86.300  1.00  0.00           C
ATOM   2182 HD21 LEU D  17      89.900  79.930  85.560  1.00  0.00           H
ATOM   2183 HD22 LEU D  17      88.210  80.560  85.860  1.00  0.00           H
ATOM   2184 HD23 LEU D  17      89.530  80.670  87.100  1.00  0.00           H
ATOM   2185  C   LEU D  17      88.650  75.670  87.150  1.00  0.00           C
ATOM   2186  O   LEU D  17      88.650  75.450  85.940  1.00  0.00           O
ATOM   2187  N   VAL D  18      87.680  75.270  87.920  1.00  0.00           N
ATOM   2188  HN  VAL D  18      87.580  75.590  88.860  1.00  0.00           H
ATOM   2189  CA  VAL D  18      86.480  74.630  87.450  1.00  0.00           C
ATOM   2190  HA  VAL D  18      86.470  74.410  86.390  1.00  0.00           H
ATOM   2191  CB  VAL D  18      86.390  73.320  88.250  1.00  0.00           C
ATOM   2192  HB  VAL D  18      86.360  73.600  89.320  1.00  0.00           H
ATOM   2193  CG1 VAL D  18      85.100  72.490  87.950  1.00  0.00           C
ATOM   2194 HG11 VAL D  18      85.060  72.430  86.840  1.00  0.00           H
ATOM   2195 HG12 VAL D  18      85.030  71.510  88.480  1.00  0.00           H
ATOM   2196 HG13 VAL D  18      84.160  73.050  88.170  1.00  0.00           H
ATOM   2197  CG2 VAL D  18      87.570  72.410  88.130  1.00  0.00           C
ATOM   2198 HG21 VAL D  18      87.360  71.410  88.550  1.00  0.00           H
ATOM   2199 HG22 VAL D  18      87.910  72.280  87.070  1.00  0.00           H
ATOM   2200 HG23 VAL D  18      88.450  72.880  88.620  1.00  0.00           H
ATOM   2201  C   VAL D  18      85.230  75.470  87.740  1.00  0.00           C
ATOM   2202  O   VAL D  18      85.040  75.850  88.890  1.00  0.00           O
ATOM   2203  N   PHE D  19      84.440  75.890  86.710  1.00  0.00           N
ATOM   2204  HN  PHE D  19      84.710  75.600  85.790  1.00  0.00           H
ATOM   2205  CA  PHE D  19      83.190  76.550  87.050  1.00  0.00           C
ATOM   2206  HA  PHE D  19      83.320  77.260  87.850  1.00  0.00           H
ATOM   2207  CB  PHE D  19      82.590  77.380  85.920  1.00  0.00           C
ATOM   2208  HB1 PHE D  19      81.580  77.750  86.180  1.00  0.00           H
ATOM   2209  HB2 PHE D  19      82.480  76.870  84.940  1.00  0.00           H
ATOM   2210  CG  PHE D  19      83.390  78.680  85.660  1.00  0.00           C
ATOM   2211  CD1 PHE D  19      84.550  78.660  84.970  1.00  0.00           C
ATOM   2212  HD1 PHE D  19      84.870  77.760  84.460  1.00  0.00           H
ATOM   2213  CE1 PHE D  19      85.300  79.810  84.830  1.00  0.00           C
ATOM   2214  HE1 PHE D  19      86.190  79.880  84.220  1.00  0.00           H
ATOM   2215  CZ  PHE D  19      84.840  81.040  85.320  1.00  0.00           C
ATOM   2216  HZ  PHE D  19      85.430  81.930  85.140  1.00  0.00           H
ATOM   2217  CD2 PHE D  19      82.930  79.880  86.120  1.00  0.00           C
ATOM   2218  HD2 PHE D  19      81.930  79.850  86.530  1.00  0.00           H
ATOM   2219  CE2 PHE D  19      83.560  81.070  85.980  1.00  0.00           C
ATOM   2220  HE2 PHE D  19      83.280  82.030  86.390  1.00  0.00           H
ATOM   2221  C   PHE D  19      82.110  75.590  87.640  1.00  0.00           C
ATOM   2222  O   PHE D  19      81.870  75.530  88.840  1.00  0.00           O
ATOM   2223  N   PHE D  20      81.450  74.810  86.750  1.00  0.00           N
ATOM   2224  HN  PHE D  20      81.680  74.760  85.780  1.00  0.00           H
ATOM   2225  CA  PHE D  20      80.550  73.720  87.240  1.00  0.00           C
ATOM   2226  HA  PHE D  20      80.120  73.990  88.190  1.00  0.00           H
ATOM   2227  CB  PHE D  20      79.360  73.650  86.260  1.00  0.00           C
ATOM   2228  HB1 PHE D  20      78.730  72.780  86.550  1.00  0.00           H
ATOM   2229  HB2 PHE D  20      79.730  73.380  85.250  1.00  0.00           H
ATOM   2230  CG  PHE D  20      78.520  74.930  86.220  1.00  0.00           C
ATOM   2231  CD1 PHE D  20      79.050  75.940  85.400  1.00  0.00           C
ATOM   2232  HD1 PHE D  20      79.880  75.700  84.750  1.00  0.00           H
ATOM   2233  CE1 PHE D  20      78.560  77.230  85.520  1.00  0.00           C
ATOM   2234  HE1 PHE D  20      78.900  78.050  84.910  1.00  0.00           H
ATOM   2235  CZ  PHE D  20      77.460  77.580  86.360  1.00  0.00           C
ATOM   2236  HZ  PHE D  20      77.030  78.560  86.220  1.00  0.00           H
ATOM   2237  CD2 PHE D  20      77.550  75.260  87.100  1.00  0.00           C
ATOM   2238  HD2 PHE D  20      77.250  74.510  87.820  1.00  0.00           H
ATOM   2239  CE2 PHE D  20      76.950  76.520  87.190  1.00  0.00           C
ATOM   2240  HE2 PHE D  20      76.130  76.590  87.890  1.00  0.00           H
ATOM   2241  C   PHE D  20      81.260  72.390  87.340  1.00  0.00           C
ATOM   2242  O   PHE D  20      81.640  71.820  86.340  1.00  0.00           O
ATOM   2243  N   ALA D  21      81.500  71.870  88.540  1.00  0.00           N
ATOM   2244  HN  ALA D  21      81.260  72.380  89.360  1.00  0.00           H
ATOM   2245  CA  ALA D  21      82.180  70.570  88.630  1.00  0.00           C
ATOM   2246  HA  ALA D  21      82.820  70.420  87.770  1.00  0.00           H
ATOM   2247  CB  ALA D  21      82.830  70.430  89.990  1.00  0.00           C
ATOM   2248  HB1 ALA D  21      82.140  70.620  90.840  1.00  0.00           H
ATOM   2249  HB2 ALA D  21      83.360  69.500  90.300  1.00  0.00           H
ATOM   2250  HB3 ALA D  21      83.550  71.260  90.190  1.00  0.00           H
ATOM   2251  C   ALA D  21      81.230  69.410  88.610  1.00  0.00           C
ATOM   2252  O   ALA D  21      81.660  68.260  88.550  1.00  0.00           O
ATOM   2253  N   GLU D  22      79.910  69.650  88.620  1.00  0.00           N
ATOM   2254  HN  GLU D  22      79.580  70.590  88.640  1.00  0.00           H
ATOM   2255  CA  GLU D  22      78.920  68.640  88.860  1.00  0.00           C
ATOM   2256  HA  GLU D  22      79.320  67.680  88.560  1.00  0.00           H
ATOM   2257  CB  GLU D  22      78.560  68.510  90.390  1.00  0.00           C
ATOM   2258  HB1 GLU D  22      77.680  67.830  90.490  1.00  0.00           H
ATOM   2259  HB2 GLU D  22      78.320  69.560  90.640  1.00  0.00           H
ATOM   2260  CG  GLU D  22      79.610  68.000  91.390  1.00  0.00           C
ATOM   2261  HG1 GLU D  22      79.110  67.980  92.380  1.00  0.00           H
ATOM   2262  HG2 GLU D  22      80.490  68.670  91.500  1.00  0.00           H
ATOM   2263  CD  GLU D  22      80.170  66.580  91.160  1.00  0.00           C
ATOM   2264  OE1 GLU D  22      79.330  65.660  90.900  1.00  0.00           O
ATOM   2265  OE2 GLU D  22      81.350  66.310  91.230  1.00  0.00           O
ATOM   2266  C   GLU D  22      77.660  68.920  87.990  1.00  0.00           C
ATOM   2267  O   GLU D  22      77.260  70.050  87.770  1.00  0.00           O
ATOM   2268  N   ASP D  23      77.130  67.880  87.410  1.00  0.00           N
ATOM   2269  HN  ASP D  23      77.530  67.030  87.750  1.00  0.00           H
ATOM   2270  CA  ASP D  23      76.100  67.630  86.430  1.00  0.00           C
ATOM   2271  HA  ASP D  23      76.640  67.450  85.510  1.00  0.00           H
ATOM   2272  CB  ASP D  23      75.330  66.430  86.980  1.00  0.00           C
ATOM   2273  HB1 ASP D  23      74.950  66.590  88.010  1.00  0.00           H
ATOM   2274  HB2 ASP D  23      76.040  65.570  87.030  1.00  0.00           H
ATOM   2275  CG  ASP D  23      74.250  65.870  86.050  1.00  0.00           C
ATOM   2276  OD1 ASP D  23      73.490  65.030  86.550  1.00  0.00           O
ATOM   2277  OD2 ASP D  23      74.180  66.100  84.840  1.00  0.00           O
ATOM   2278  C   ASP D  23      75.130  68.820  86.100  1.00  0.00           C
ATOM   2279  O   ASP D  23      74.390  69.360  86.990  1.00  0.00           O
ATOM   2280  N   VAL D  24      74.990  69.160  84.770  1.00  0.00           N
ATOM   2281  HN  VAL D  24      75.590  68.760  84.080  1.00  0.00           H
ATOM   2282  CA  VAL D  24      74.050  70.170  84.280  1.00  0.00           C
ATOM   2283  HA  VAL D  24      73.770  70.790  85.120  1.00  0.00           H
ATOM   2284  CB  VAL D  24      74.740  71.020  83.310  1.00  0.00           C
ATOM   2285  HB  VAL D  24      74.150  71.870  82.910  1.00  0.00           H
ATOM   2286  CG1 VAL D  24      76.010  71.620  83.860  1.00  0.00           C
ATOM   2287 HG11 VAL D  24      76.510  72.390  83.230  1.00  0.00           H
ATOM   2288 HG12 VAL D  24      75.860  71.920  84.920  1.00  0.00           H
ATOM   2289 HG13 VAL D  24      76.720  70.770  83.870  1.00  0.00           H
ATOM   2290  CG2 VAL D  24      75.090  70.220  81.990  1.00  0.00           C
ATOM   2291 HG21 VAL D  24      74.200  69.790  81.490  1.00  0.00           H
ATOM   2292 HG22 VAL D  24      75.540  70.910  81.250  1.00  0.00           H
ATOM   2293 HG23 VAL D  24      75.730  69.340  82.210  1.00  0.00           H
ATOM   2294  C   VAL D  24      72.830  69.490  83.700  1.00  0.00           C
ATOM   2295  O   VAL D  24      71.990  70.230  83.140  1.00  0.00           O
ATOM   2296  N   GLY D  25      72.660  68.120  83.760  1.00  0.00           N
ATOM   2297  HN  GLY D  25      73.450  67.640  84.160  1.00  0.00           H
ATOM   2298  CA  GLY D  25      71.560  67.420  83.090  1.00  0.00           C
ATOM   2299  HA1 GLY D  25      71.650  67.400  82.020  1.00  0.00           H
ATOM   2300  HA2 GLY D  25      71.710  66.420  83.470  1.00  0.00           H
ATOM   2301  C   GLY D  25      70.110  67.790  83.580  1.00  0.00           C
ATOM   2302  O   GLY D  25      69.690  67.570  84.700  1.00  0.00           O
ATOM   2303  N   SER D  26      69.270  68.320  82.640  1.00  0.00           N
ATOM   2304  HN  SER D  26      69.570  68.480  81.700  1.00  0.00           H
ATOM   2305  CA  SER D  26      67.920  68.590  82.910  1.00  0.00           C
ATOM   2306  HA  SER D  26      67.610  68.350  83.910  1.00  0.00           H
ATOM   2307  CB  SER D  26      67.030  67.750  81.970  1.00  0.00           C
ATOM   2308  HB1 SER D  26      65.970  68.000  82.220  1.00  0.00           H
ATOM   2309  HB2 SER D  26      67.210  66.680  82.240  1.00  0.00           H
ATOM   2310  OG  SER D  26      67.080  67.970  80.590  1.00  0.00           O
ATOM   2311  HG1 SER D  26      67.870  67.500  80.300  1.00  0.00           H
ATOM   2312  C   SER D  26      67.680  70.050  82.750  1.00  0.00           C
ATOM   2313  O   SER D  26      66.750  70.630  83.240  1.00  0.00           O
ATOM   2314  N   ASN D  27      68.550  70.750  82.050  1.00  0.00           N
ATOM   2315  HN  ASN D  27      69.230  70.280  81.510  1.00  0.00           H
ATOM   2316  CA  ASN D  27      68.500  72.240  82.030  1.00  0.00           C
ATOM   2317  HA  ASN D  27      68.150  72.600  82.990  1.00  0.00           H
ATOM   2318  CB  ASN D  27      69.940  72.880  81.660  1.00  0.00           C
ATOM   2319  HB1 ASN D  27      70.320  72.490  80.690  1.00  0.00           H
ATOM   2320  HB2 ASN D  27      70.700  72.590  82.420  1.00  0.00           H
ATOM   2321  CG  ASN D  27      69.930  74.330  81.590  1.00  0.00           C
ATOM   2322  OD1 ASN D  27      69.410  74.980  82.510  1.00  0.00           O
ATOM   2323  ND2 ASN D  27      70.510  74.950  80.520  1.00  0.00           N
ATOM   2324 HD21 ASN D  27      70.660  74.390  79.700  1.00  0.00           H
ATOM   2325 HD22 ASN D  27      70.490  75.950  80.480  1.00  0.00           H
ATOM   2326  C   ASN D  27      67.450  72.750  80.980  1.00  0.00           C
ATOM   2327  O   ASN D  27      67.490  72.360  79.790  1.00  0.00           O
ATOM   2328  N   LYS D  28      66.580  73.640  81.440  1.00  0.00           N
ATOM   2329  HN  LYS D  28      66.620  73.850  82.410  1.00  0.00           H
ATOM   2330  CA  LYS D  28      65.610  74.330  80.660  1.00  0.00           C
ATOM   2331  HA  LYS D  28      65.620  73.850  79.690  1.00  0.00           H
ATOM   2332  CB  LYS D  28      64.180  74.050  81.320  1.00  0.00           C
ATOM   2333  HB1 LYS D  28      64.240  74.370  82.380  1.00  0.00           H
ATOM   2334  HB2 LYS D  28      64.030  72.970  81.130  1.00  0.00           H
ATOM   2335  CG  LYS D  28      63.030  74.850  80.760  1.00  0.00           C
ATOM   2336  HG1 LYS D  28      63.170  75.940  80.910  1.00  0.00           H
ATOM   2337  HG2 LYS D  28      62.090  74.570  81.270  1.00  0.00           H
ATOM   2338  CD  LYS D  28      62.820  74.640  79.200  1.00  0.00           C
ATOM   2339  HD1 LYS D  28      63.740  74.470  78.610  1.00  0.00           H
ATOM   2340  HD2 LYS D  28      62.120  73.780  79.090  1.00  0.00           H
ATOM   2341  CE  LYS D  28      62.150  75.850  78.500  1.00  0.00           C
ATOM   2342  HE1 LYS D  28      62.050  75.700  77.400  1.00  0.00           H
ATOM   2343  HE2 LYS D  28      62.810  76.730  78.640  1.00  0.00           H
ATOM   2344  NZ  LYS D  28      60.810  76.140  79.020  1.00  0.00           N
ATOM   2345  HZ1 LYS D  28      60.790  76.530  79.980  1.00  0.00           H
ATOM   2346  HZ2 LYS D  28      60.440  76.980  78.530  1.00  0.00           H
ATOM   2347  HZ3 LYS D  28      60.130  75.360  78.890  1.00  0.00           H
ATOM   2348  C   LYS D  28      65.860  75.860  80.620  1.00  0.00           C
ATOM   2349  O   LYS D  28      65.530  76.630  79.770  1.00  0.00           O
ATOM   2350  N   GLY D  29      66.700  76.370  81.600  1.00  0.00           N
ATOM   2351  HN  GLY D  29      67.110  75.730  82.240  1.00  0.00           H
ATOM   2352  CA  GLY D  29      66.950  77.830  81.790  1.00  0.00           C
ATOM   2353  HA1 GLY D  29      66.220  78.500  81.340  1.00  0.00           H
ATOM   2354  HA2 GLY D  29      66.920  78.070  82.840  1.00  0.00           H
ATOM   2355  C   GLY D  29      68.250  78.310  81.270  1.00  0.00           C
ATOM   2356  O   GLY D  29      68.670  78.030  80.150  1.00  0.00           O
ATOM   2357  N   ALA D  30      69.050  78.980  82.070  1.00  0.00           N
ATOM   2358  HN  ALA D  30      68.790  79.260  82.990  1.00  0.00           H
ATOM   2359  CA  ALA D  30      70.370  79.460  81.670  1.00  0.00           C
ATOM   2360  HA  ALA D  30      70.600  78.990  80.720  1.00  0.00           H
ATOM   2361  CB  ALA D  30      70.370  80.970  81.370  1.00  0.00           C
ATOM   2362  HB1 ALA D  30      71.370  81.340  81.060  1.00  0.00           H
ATOM   2363  HB2 ALA D  30      69.610  81.300  80.630  1.00  0.00           H
ATOM   2364  HB3 ALA D  30      70.330  81.650  82.250  1.00  0.00           H
ATOM   2365  C   ALA D  30      71.320  79.010  82.700  1.00  0.00           C
ATOM   2366  O   ALA D  30      71.180  79.150  83.930  1.00  0.00           O
ATOM   2367  N   ILE D  31      72.440  78.320  82.310  1.00  0.00           N
ATOM   2368  HN  ILE D  31      72.640  78.260  81.330  1.00  0.00           H
ATOM   2369  CA  ILE D  31      73.570  77.950  83.220  1.00  0.00           C
ATOM   2370  HA  ILE D  31      73.390  78.150  84.270  1.00  0.00           H
ATOM   2371  CB  ILE D  31      73.880  76.430  83.290  1.00  0.00           C
ATOM   2372  HB  ILE D  31      74.230  76.200  82.260  1.00  0.00           H
ATOM   2373  CG2 ILE D  31      75.090  76.280  84.170  1.00  0.00           C
ATOM   2374 HG21 ILE D  31      74.920  76.710  85.180  1.00  0.00           H
ATOM   2375 HG22 ILE D  31      75.340  75.210  84.320  1.00  0.00           H
ATOM   2376 HG23 ILE D  31      75.990  76.830  83.830  1.00  0.00           H
ATOM   2377  CG1 ILE D  31      72.540  75.790  83.690  1.00  0.00           C
ATOM   2378 HG11 ILE D  31      71.860  75.870  82.810  1.00  0.00           H
ATOM   2379 HG12 ILE D  31      72.070  76.410  84.490  1.00  0.00           H
ATOM   2380  CD  ILE D  31      72.650  74.310  83.950  1.00  0.00           C
ATOM   2381  HD1 ILE D  31      71.720  73.720  84.040  1.00  0.00           H
ATOM   2382  HD2 ILE D  31      73.250  73.850  83.140  1.00  0.00           H
ATOM   2383  HD3 ILE D  31      73.110  74.260  84.960  1.00  0.00           H
ATOM   2384  C   ILE D  31      74.660  78.810  82.760  1.00  0.00           C
ATOM   2385  O   ILE D  31      74.940  78.760  81.590  1.00  0.00           O
ATOM   2386  N   ILE D  32      75.280  79.660  83.580  1.00  0.00           N
ATOM   2387  HN  ILE D  32      75.000  79.790  84.530  1.00  0.00           H
ATOM   2388  CA  ILE D  32      76.200  80.670  83.030  1.00  0.00           C
ATOM   2389  HA  ILE D  32      76.630  80.420  82.080  1.00  0.00           H
ATOM   2390  CB  ILE D  32      75.570  82.070  82.690  1.00  0.00           C
ATOM   2391  HB  ILE D  32      75.130  82.470  83.630  1.00  0.00           H
ATOM   2392  CG2 ILE D  32      76.650  83.000  82.120  1.00  0.00           C
ATOM   2393 HG21 ILE D  32      77.440  83.210  82.880  1.00  0.00           H
ATOM   2394 HG22 ILE D  32      77.010  82.620  81.140  1.00  0.00           H
ATOM   2395 HG23 ILE D  32      76.210  83.980  81.870  1.00  0.00           H
ATOM   2396  CG1 ILE D  32      74.350  81.870  81.760  1.00  0.00           C
ATOM   2397 HG11 ILE D  32      73.560  81.270  82.280  1.00  0.00           H
ATOM   2398 HG12 ILE D  32      74.670  81.430  80.790  1.00  0.00           H
ATOM   2399  CD  ILE D  32      73.720  83.180  81.380  1.00  0.00           C
ATOM   2400  HD1 ILE D  32      73.560  83.820  82.280  1.00  0.00           H
ATOM   2401  HD2 ILE D  32      74.370  83.670  80.610  1.00  0.00           H
ATOM   2402  HD3 ILE D  32      72.780  82.940  80.840  1.00  0.00           H
ATOM   2403  C   ILE D  32      77.430  80.630  83.910  1.00  0.00           C
ATOM   2404  O   ILE D  32      77.500  80.920  85.140  1.00  0.00           O
ATOM   2405  N   GLY D  33      78.630  80.480  83.330  1.00  0.00           N
ATOM   2406  HN  GLY D  33      78.710  80.280  82.350  1.00  0.00           H
ATOM   2407  CA  GLY D  33      79.890  80.590  84.010  1.00  0.00           C
ATOM   2408  HA1 GLY D  33      79.760  80.080  84.950  1.00  0.00           H
ATOM   2409  HA2 GLY D  33      80.680  80.280  83.340  1.00  0.00           H
ATOM   2410  C   GLY D  33      80.270  82.010  84.450  1.00  0.00           C
ATOM   2411  O   GLY D  33      80.580  82.340  85.610  1.00  0.00           O
ATOM   2412  N   LEU D  34      80.340  82.910  83.490  1.00  0.00           N
ATOM   2413  HN  LEU D  34      80.210  82.670  82.530  1.00  0.00           H
ATOM   2414  CA  LEU D  34      80.780  84.310  83.590  1.00  0.00           C
ATOM   2415  HA  LEU D  34      80.610  84.590  84.620  1.00  0.00           H
ATOM   2416  CB  LEU D  34      82.310  84.580  83.460  1.00  0.00           C
ATOM   2417  HB1 LEU D  34      82.700  83.940  82.640  1.00  0.00           H
ATOM   2418  HB2 LEU D  34      82.640  84.060  84.390  1.00  0.00           H
ATOM   2419  CG  LEU D  34      82.790  85.990  83.580  1.00  0.00           C
ATOM   2420  HG  LEU D  34      82.050  86.470  84.260  1.00  0.00           H
ATOM   2421  CD1 LEU D  34      84.170  86.190  84.170  1.00  0.00           C
ATOM   2422 HD11 LEU D  34      85.030  85.970  83.490  1.00  0.00           H
ATOM   2423 HD12 LEU D  34      84.280  87.260  84.440  1.00  0.00           H
ATOM   2424 HD13 LEU D  34      84.200  85.540  85.070  1.00  0.00           H
ATOM   2425  CD2 LEU D  34      82.930  86.790  82.240  1.00  0.00           C
ATOM   2426 HD21 LEU D  34      83.180  87.860  82.400  1.00  0.00           H
ATOM   2427 HD22 LEU D  34      83.770  86.290  81.710  1.00  0.00           H
ATOM   2428 HD23 LEU D  34      81.970  86.730  81.690  1.00  0.00           H
ATOM   2429  C   LEU D  34      79.950  85.220  82.740  1.00  0.00           C
ATOM   2430  O   LEU D  34      79.770  84.970  81.530  1.00  0.00           O
ATOM   2431  N   MET D  35      79.350  86.290  83.270  1.00  0.00           N
ATOM   2432  HN  MET D  35      79.430  86.420  84.250  1.00  0.00           H
ATOM   2433  CA  MET D  35      78.550  87.280  82.590  1.00  0.00           C
ATOM   2434  HA  MET D  35      78.650  87.100  81.530  1.00  0.00           H
ATOM   2435  CB  MET D  35      77.090  87.060  83.000  1.00  0.00           C
ATOM   2436  HB1 MET D  35      76.960  86.320  83.820  1.00  0.00           H
ATOM   2437  HB2 MET D  35      76.710  86.500  82.120  1.00  0.00           H
ATOM   2438  CG  MET D  35      76.110  88.260  83.130  1.00  0.00           C
ATOM   2439  HG1 MET D  35      76.310  88.910  82.250  1.00  0.00           H
ATOM   2440  HG2 MET D  35      76.390  88.820  84.040  1.00  0.00           H
ATOM   2441  SD  MET D  35      74.400  87.710  83.080  1.00  0.00           S
ATOM   2442  CE  MET D  35      73.770  89.420  82.990  1.00  0.00           C
ATOM   2443  HE1 MET D  35      74.090  89.920  83.930  1.00  0.00           H
ATOM   2444  HE2 MET D  35      74.180  89.970  82.110  1.00  0.00           H
ATOM   2445  HE3 MET D  35      72.670  89.470  82.920  1.00  0.00           H
ATOM   2446  C   MET D  35      79.080  88.660  82.800  1.00  0.00           C
ATOM   2447  O   MET D  35      79.280  89.050  83.990  1.00  0.00           O
ATOM   2448  N   VAL D  36      79.320  89.460  81.730  1.00  0.00           N
ATOM   2449  HN  VAL D  36      79.020  89.020  80.890  1.00  0.00           H
ATOM   2450  CA  VAL D  36      79.660  90.910  81.860  1.00  0.00           C
ATOM   2451  HA  VAL D  36      79.540  91.110  82.920  1.00  0.00           H
ATOM   2452  CB  VAL D  36      81.050  91.340  81.300  1.00  0.00           C
ATOM   2453  HB  VAL D  36      80.910  91.240  80.200  1.00  0.00           H
ATOM   2454  CG1 VAL D  36      81.480  92.750  81.650  1.00  0.00           C
ATOM   2455 HG11 VAL D  36      81.280  92.910  82.730  1.00  0.00           H
ATOM   2456 HG12 VAL D  36      82.520  93.020  81.390  1.00  0.00           H
ATOM   2457 HG13 VAL D  36      80.870  93.500  81.100  1.00  0.00           H
ATOM   2458  CG2 VAL D  36      82.070  90.250  81.720  1.00  0.00           C
ATOM   2459 HG21 VAL D  36      81.660  89.230  81.570  1.00  0.00           H
ATOM   2460 HG22 VAL D  36      83.040  90.330  81.190  1.00  0.00           H
ATOM   2461 HG23 VAL D  36      82.340  90.240  82.800  1.00  0.00           H
ATOM   2462  C   VAL D  36      78.620  91.710  81.090  1.00  0.00           C
ATOM   2463  O   VAL D  36      78.600  91.860  79.870  1.00  0.00           O
ATOM   2464  N   GLY D  37      77.760  92.400  81.830  1.00  0.00           N
ATOM   2465  HN  GLY D  37      77.800  92.280  82.820  1.00  0.00           H
ATOM   2466  CA  GLY D  37      76.670  93.280  81.330  1.00  0.00           C
ATOM   2467  HA1 GLY D  37      76.220  93.740  82.190  1.00  0.00           H
ATOM   2468  HA2 GLY D  37      77.250  93.930  80.680  1.00  0.00           H
ATOM   2469  C   GLY D  37      75.700  92.520  80.550  1.00  0.00           C
ATOM   2470  O   GLY D  37      75.610  91.300  80.670  1.00  0.00           O
ATOM   2471  N   GLY D  38      74.950  93.130  79.540  1.00  0.00           N
ATOM   2472  HN  GLY D  38      75.110  94.080  79.290  1.00  0.00           H
ATOM   2473  CA  GLY D  38      73.950  92.500  78.650  1.00  0.00           C
ATOM   2474  HA1 GLY D  38      73.660  93.110  77.810  1.00  0.00           H
ATOM   2475  HA2 GLY D  38      74.410  91.630  78.200  1.00  0.00           H
ATOM   2476  C   GLY D  38      72.710  92.040  79.420  1.00  0.00           C
ATOM   2477  O   GLY D  38      72.480  92.370  80.570  1.00  0.00           O
ATOM   2478  N   VAL D  39      71.870  91.270  78.680  1.00  0.00           N
ATOM   2479  HN  VAL D  39      72.080  91.180  77.710  1.00  0.00           H
ATOM   2480  CA  VAL D  39      70.500  90.870  79.130  1.00  0.00           C
ATOM   2481  HA  VAL D  39      70.420  90.970  80.200  1.00  0.00           H
ATOM   2482  CB  VAL D  39      69.420  91.600  78.370  1.00  0.00           C
ATOM   2483  HB  VAL D  39      69.380  91.270  77.310  1.00  0.00           H
ATOM   2484  CG1 VAL D  39      67.940  91.280  78.850  1.00  0.00           C
ATOM   2485 HG11 VAL D  39      67.590  90.230  78.710  1.00  0.00           H
ATOM   2486 HG12 VAL D  39      67.860  91.320  79.960  1.00  0.00           H
ATOM   2487 HG13 VAL D  39      67.160  91.950  78.410  1.00  0.00           H
ATOM   2488  CG2 VAL D  39      69.780  93.090  78.450  1.00  0.00           C
ATOM   2489 HG21 VAL D  39      69.060  93.610  77.780  1.00  0.00           H
ATOM   2490 HG22 VAL D  39      69.740  93.340  79.540  1.00  0.00           H
ATOM   2491 HG23 VAL D  39      70.800  93.260  78.060  1.00  0.00           H
ATOM   2492  C   VAL D  39      70.420  89.440  78.860  1.00  0.00           C
ATOM   2493  O   VAL D  39      70.540  88.940  77.740  1.00  0.00           O
ATOM   2494  N   VAL D  40      70.160  88.670  79.980  1.00  0.00           N
ATOM   2495  HN  VAL D  40      70.030  89.060  80.880  1.00  0.00           H
ATOM   2496  CA  VAL D  40      69.920  87.230  79.840  1.00  0.00           C
ATOM   2497  HA  VAL D  40      70.140  86.930  78.830  1.00  0.00           H
ATOM   2498  CB  VAL D  40      70.740  86.380  80.700  1.00  0.00           C
ATOM   2499  HB  VAL D  40      70.880  86.860  81.690  1.00  0.00           H
ATOM   2500  CG1 VAL D  40      70.220  84.890  80.850  1.00  0.00           C
ATOM   2501 HG11 VAL D  40      70.940  84.250  81.400  1.00  0.00           H
ATOM   2502 HG12 VAL D  40      69.240  84.810  81.350  1.00  0.00           H
ATOM   2503 HG13 VAL D  40      70.080  84.480  79.820  1.00  0.00           H
ATOM   2504  CG2 VAL D  40      72.220  86.380  80.190  1.00  0.00           C
ATOM   2505 HG21 VAL D  40      72.330  85.990  79.160  1.00  0.00           H
ATOM   2506 HG22 VAL D  40      72.510  87.460  80.230  1.00  0.00           H
ATOM   2507 HG23 VAL D  40      72.830  85.890  80.980  1.00  0.00           H
ATOM   2508  C   VAL D  40      68.470  86.980  80.240  1.00  0.00           C
ATOM   2509  O   VAL D  40      68.140  87.400  81.370  1.00  0.00           O
ATOM   2510  N   ILE D  41      67.640  86.380  79.340  1.00  0.00           N
ATOM   2511  HN  ILE D  41      67.980  86.210  78.420  1.00  0.00           H
ATOM   2512  CA  ILE D  41      66.350  85.840  79.550  1.00  0.00           C
ATOM   2513  HA  ILE D  41      65.890  86.380  80.360  1.00  0.00           H
ATOM   2514  CB  ILE D  41      65.510  86.060  78.360  1.00  0.00           C
ATOM   2515  HB  ILE D  41      65.870  85.500  77.470  1.00  0.00           H
ATOM   2516  CG2 ILE D  41      64.060  85.650  78.640  1.00  0.00           C
ATOM   2517 HG21 ILE D  41      63.920  84.580  78.400  1.00  0.00           H
ATOM   2518 HG22 ILE D  41      63.680  85.760  79.680  1.00  0.00           H
ATOM   2519 HG23 ILE D  41      63.350  86.290  78.070  1.00  0.00           H
ATOM   2520  CG1 ILE D  41      65.550  87.550  77.900  1.00  0.00           C
ATOM   2521 HG11 ILE D  41      64.920  87.640  76.990  1.00  0.00           H
ATOM   2522 HG12 ILE D  41      66.560  87.780  77.500  1.00  0.00           H
ATOM   2523  CD  ILE D  41      65.170  88.600  78.920  1.00  0.00           C
ATOM   2524  HD1 ILE D  41      65.790  88.420  79.820  1.00  0.00           H
ATOM   2525  HD2 ILE D  41      65.170  89.630  78.490  1.00  0.00           H
ATOM   2526  HD3 ILE D  41      64.100  88.560  79.240  1.00  0.00           H
ATOM   2527  C   ILE D  41      66.540  84.340  79.760  1.00  0.00           C
ATOM   2528  O   ILE D  41      67.100  83.670  79.000  1.00  0.00           O
ATOM   2529  N   ALA D  42      66.070  83.830  80.970  1.00  0.00           N
ATOM   2530  HN  ALA D  42      65.820  84.510  81.650  1.00  0.00           H
ATOM   2531  CA  ALA D  42      66.080  82.360  81.240  1.00  0.00           C
ATOM   2532  HA  ALA D  42      66.270  81.720  80.400  1.00  0.00           H
ATOM   2533  CB  ALA D  42      67.100  82.060  82.450  1.00  0.00           C
ATOM   2534  HB1 ALA D  42      67.180  80.960  82.510  1.00  0.00           H
ATOM   2535  HB2 ALA D  42      68.100  82.490  82.220  1.00  0.00           H
ATOM   2536  HB3 ALA D  42      66.720  82.280  83.470  1.00  0.00           H
ATOM   2537  C   ALA D  42      64.670  82.010  81.660  1.00  0.00           C
ATOM   2538  O   ALA D  42      64.490  81.010  82.340  1.00  0.00           O
ATOM   2539  N   NME D  43      63.640  82.810  81.360  1.00  0.00           N
ATOM   2540  HN  NME D  43      63.790  83.600  80.770  1.00  0.00           H
ATOM   2541  CH3 NME D  43      62.230  82.450  81.840  1.00  0.00           C
ATOM   2542 HH31 NME D  43      61.660  83.390  81.980  1.00  0.00           H
ATOM   2543 HH32 NME D  43      61.740  81.920  81.000  1.00  0.00           H
ATOM   2544 HH33 NME D  43      62.120  81.930  82.820  1.00  0.00           H
ATOM   2545  CH3 ACE E   0      37.310  80.100  83.990  1.00  0.00           C
ATOM   2546 HH31 ACE E   0      37.710  79.230  84.570  1.00  0.00           H
ATOM   2547 HH32 ACE E   0      38.040  80.640  83.350  1.00  0.00           H
ATOM   2548 HH33 ACE E   0      36.770  80.750  84.710  1.00  0.00           H
ATOM   2549  C   ACE E   0      36.380  79.450  83.040  1.00  0.00           C
ATOM   2550  O   ACE E   0      36.630  78.360  82.530  1.00  0.00           O
ATOM   2551  N   ASP E   1      35.240  80.070  82.960  1.00  0.00           N
ATOM   2552  HN  ASP E   1      35.010  80.770  83.630  1.00  0.00           H
ATOM   2553  CA  ASP E   1      34.390  79.930  81.780  1.00  0.00           C
ATOM   2554  HA  ASP E   1      34.360  78.930  81.380  1.00  0.00           H
ATOM   2555  CB  ASP E   1      32.890  80.310  82.220  1.00  0.00           C
ATOM   2556  HB1 ASP E   1      32.170  80.130  81.400  1.00  0.00           H
ATOM   2557  HB2 ASP E   1      32.900  81.360  82.580  1.00  0.00           H
ATOM   2558  CG  ASP E   1      32.390  79.380  83.330  1.00  0.00           C
ATOM   2559  OD1 ASP E   1      31.360  79.680  83.990  1.00  0.00           O
ATOM   2560  OD2 ASP E   1      32.870  78.220  83.370  1.00  0.00           O
ATOM   2561  C   ASP E   1      34.810  80.830  80.620  1.00  0.00           C
ATOM   2562  O   ASP E   1      34.540  80.480  79.500  1.00  0.00           O
ATOM   2563  N   ALA E   2      35.540  81.880  80.900  1.00  0.00           N
ATOM   2564  HN  ALA E   2      35.760  82.270  81.790  1.00  0.00           H
ATOM   2565  CA  ALA E   2      36.280  82.620  79.850  1.00  0.00           C
ATOM   2566  HA  ALA E   2      35.530  83.090  79.230  1.00  0.00           H
ATOM   2567  CB  ALA E   2      37.100  83.720  80.630  1.00  0.00           C
ATOM   2568  HB1 ALA E   2      36.490  84.440  81.210  1.00  0.00           H
ATOM   2569  HB2 ALA E   2      37.720  83.180  81.380  1.00  0.00           H
ATOM   2570  HB3 ALA E   2      37.800  84.330  80.020  1.00  0.00           H
ATOM   2571  C   ALA E   2      37.130  81.850  78.840  1.00  0.00           C
ATOM   2572  O   ALA E   2      37.670  80.740  79.040  1.00  0.00           O
ATOM   2573  N   GLU E   3      37.250  82.470  77.670  1.00  0.00           N
ATOM   2574  HN  GLU E   3      36.770  83.310  77.460  1.00  0.00           H
ATOM   2575  CA  GLU E   3      38.360  82.190  76.690  1.00  0.00           C
ATOM   2576  HA  GLU E   3      38.500  81.120  76.640  1.00  0.00           H
ATOM   2577  CB  GLU E   3      38.080  82.650  75.220  1.00  0.00           C
ATOM   2578  HB1 GLU E   3      38.930  82.200  74.660  1.00  0.00           H
ATOM   2579  HB2 GLU E   3      38.280  83.740  75.130  1.00  0.00           H
ATOM   2580  CG  GLU E   3      36.680  82.260  74.640  1.00  0.00           C
ATOM   2581  HG1 GLU E   3      35.890  82.990  74.900  1.00  0.00           H
ATOM   2582  HG2 GLU E   3      36.450  81.280  75.120  1.00  0.00           H
ATOM   2583  CD  GLU E   3      36.710  82.050  73.100  1.00  0.00           C
ATOM   2584  OE1 GLU E   3      36.440  80.930  72.710  1.00  0.00           O
ATOM   2585  OE2 GLU E   3      36.950  83.010  72.310  1.00  0.00           O
ATOM   2586  C   GLU E   3      39.730  82.820  77.120  1.00  0.00           C
ATOM   2587  O   GLU E   3      39.780  83.840  77.750  1.00  0.00           O
ATOM   2588  N   PHE E   4      40.730  82.070  76.730  1.00  0.00           N
ATOM   2589  HN  PHE E   4      40.520  81.230  76.240  1.00  0.00           H
ATOM   2590  CA  PHE E   4      42.130  82.240  77.280  1.00  0.00           C
ATOM   2591  HA  PHE E   4      42.170  83.070  77.970  1.00  0.00           H
ATOM   2592  CB  PHE E   4      42.460  81.040  78.200  1.00  0.00           C
ATOM   2593  HB1 PHE E   4      43.560  81.050  78.380  1.00  0.00           H
ATOM   2594  HB2 PHE E   4      42.160  80.110  77.680  1.00  0.00           H
ATOM   2595  CG  PHE E   4      41.830  81.200  79.560  1.00  0.00           C
ATOM   2596  CD1 PHE E   4      40.960  80.150  79.930  1.00  0.00           C
ATOM   2597  HD1 PHE E   4      40.760  79.430  79.150  1.00  0.00           H
ATOM   2598  CE1 PHE E   4      40.430  80.170  81.220  1.00  0.00           C
ATOM   2599  HE1 PHE E   4      39.660  79.470  81.510  1.00  0.00           H
ATOM   2600  CZ  PHE E   4      40.780  81.200  82.110  1.00  0.00           C
ATOM   2601  HZ  PHE E   4      40.350  81.260  83.090  1.00  0.00           H
ATOM   2602  CD2 PHE E   4      42.250  82.190  80.460  1.00  0.00           C
ATOM   2603  HD2 PHE E   4      43.020  82.850  80.100  1.00  0.00           H
ATOM   2604  CE2 PHE E   4      41.830  82.130  81.770  1.00  0.00           C
ATOM   2605  HE2 PHE E   4      42.180  82.800  82.540  1.00  0.00           H
ATOM   2606  C   PHE E   4      43.110  82.480  76.230  1.00  0.00           C
ATOM   2607  O   PHE E   4      43.310  81.660  75.350  1.00  0.00           O
ATOM   2608  N   ARG E   5      43.550  83.710  76.200  1.00  0.00           N
ATOM   2609  HN  ARG E   5      43.410  84.260  77.020  1.00  0.00           H
ATOM   2610  CA  ARG E   5      44.640  84.140  75.340  1.00  0.00           C
ATOM   2611  HA  ARG E   5      44.730  83.420  74.550  1.00  0.00           H
ATOM   2612  CB  ARG E   5      44.410  85.570  74.740  1.00  0.00           C
ATOM   2613  HB1 ARG E   5      45.000  85.670  73.810  1.00  0.00           H
ATOM   2614  HB2 ARG E   5      44.760  86.340  75.460  1.00  0.00           H
ATOM   2615  CG  ARG E   5      43.000  85.900  74.140  1.00  0.00           C
ATOM   2616  HG1 ARG E   5      43.010  86.850  73.570  1.00  0.00           H
ATOM   2617  HG2 ARG E   5      42.330  86.050  75.020  1.00  0.00           H
ATOM   2618  CD  ARG E   5      42.480  84.750  73.240  1.00  0.00           C
ATOM   2619  HD1 ARG E   5      42.460  83.800  73.810  1.00  0.00           H
ATOM   2620  HD2 ARG E   5      43.070  84.740  72.300  1.00  0.00           H
ATOM   2621  NE  ARG E   5      41.090  85.140  73.000  1.00  0.00           N
ATOM   2622  HE  ARG E   5      40.770  86.070  73.170  1.00  0.00           H
ATOM   2623  CZ  ARG E   5      40.140  84.340  72.580  1.00  0.00           C
ATOM   2624  NH1 ARG E   5      40.360  83.080  72.240  1.00  0.00           N
ATOM   2625 HH11 ARG E   5      41.280  82.680  72.280  1.00  0.00           H
ATOM   2626 HH12 ARG E   5      39.700  82.440  71.860  1.00  0.00           H
ATOM   2627  NH2 ARG E   5      38.900  84.790  72.390  1.00  0.00           N
ATOM   2628 HH21 ARG E   5      38.600  85.670  72.750  1.00  0.00           H
ATOM   2629 HH22 ARG E   5      38.210  84.070  72.250  1.00  0.00           H
ATOM   2630  C   ARG E   5      45.920  84.060  76.140  1.00  0.00           C
ATOM   2631  O   ARG E   5      46.100  84.570  77.220  1.00  0.00           O
ATOM   2632  N   HIS E   6      46.970  83.500  75.500  1.00  0.00           N
ATOM   2633  HN  HIS E   6      46.850  83.270  74.540  1.00  0.00           H
ATOM   2634  CA  HIS E   6      48.300  83.270  76.120  1.00  0.00           C
ATOM   2635  HA  HIS E   6      48.310  83.930  76.970  1.00  0.00           H
ATOM   2636  CB  HIS E   6      48.420  81.800  76.620  1.00  0.00           C
ATOM   2637  HB1 HIS E   6      49.450  81.540  76.920  1.00  0.00           H
ATOM   2638  HB2 HIS E   6      48.230  81.010  75.870  1.00  0.00           H
ATOM   2639  ND1 HIS E   6      48.050  81.910  79.050  1.00  0.00           N
ATOM   2640  CG  HIS E   6      47.590  81.570  77.780  1.00  0.00           C
ATOM   2641  CE1 HIS E   6      47.060  81.540  79.810  1.00  0.00           C
ATOM   2642  HE1 HIS E   6      47.080  81.380  80.890  1.00  0.00           H
ATOM   2643  NE2 HIS E   6      46.030  81.050  79.110  1.00  0.00           N
ATOM   2644  HE2 HIS E   6      45.200  80.650  79.510  1.00  0.00           H
ATOM   2645  CD2 HIS E   6      46.310  81.160  77.780  1.00  0.00           C
ATOM   2646  HD2 HIS E   6      45.640  80.940  76.960  1.00  0.00           H
ATOM   2647  C   HIS E   6      49.410  83.520  75.130  1.00  0.00           C
ATOM   2648  O   HIS E   6      49.340  83.270  73.920  1.00  0.00           O
ATOM   2649  N   ASP E   7      50.470  84.190  75.660  1.00  0.00           N
ATOM   2650  HN  ASP E   7      50.490  84.480  76.610  1.00  0.00           H
ATOM   2651  CA  ASP E   7      51.650  84.590  74.850  1.00  0.00           C
ATOM   2652  HA  ASP E   7      51.820  83.800  74.140  1.00  0.00           H
ATOM   2653  CB  ASP E   7      51.200  85.790  73.910  1.00  0.00           C
ATOM   2654  HB1 ASP E   7      50.840  86.670  74.490  1.00  0.00           H
ATOM   2655  HB2 ASP E   7      50.360  85.520  73.240  1.00  0.00           H
ATOM   2656  CG  ASP E   7      52.210  86.260  72.900  1.00  0.00           C
ATOM   2657  OD1 ASP E   7      52.980  85.400  72.510  1.00  0.00           O
ATOM   2658  OD2 ASP E   7      52.270  87.420  72.530  1.00  0.00           O
ATOM   2659  C   ASP E   7      52.860  84.970  75.690  1.00  0.00           C
ATOM   2660  O   ASP E   7      52.840  85.070  76.900  1.00  0.00           O
ATOM   2661  N   SER E   8      54.030  85.030  75.050  1.00  0.00           N
ATOM   2662  HN  SER E   8      53.960  85.110  74.060  1.00  0.00           H
ATOM   2663  CA  SER E   8      55.250  84.920  75.840  1.00  0.00           C
ATOM   2664  HA  SER E   8      55.320  85.860  76.350  1.00  0.00           H
ATOM   2665  CB  SER E   8      55.410  83.700  76.890  1.00  0.00           C
ATOM   2666  HB1 SER E   8      55.510  82.820  76.220  1.00  0.00           H
ATOM   2667  HB2 SER E   8      54.460  83.540  77.460  1.00  0.00           H
ATOM   2668  OG  SER E   8      56.580  83.890  77.680  1.00  0.00           O
ATOM   2669  HG1 SER E   8      57.340  83.720  77.120  1.00  0.00           H
ATOM   2670  C   SER E   8      56.480  84.990  74.920  1.00  0.00           C
ATOM   2671  O   SER E   8      57.510  84.370  75.220  1.00  0.00           O
ATOM   2672  N   GLY E   9      56.380  85.600  73.750  1.00  0.00           N
ATOM   2673  HN  GLY E   9      55.460  85.930  73.580  1.00  0.00           H
ATOM   2674  CA  GLY E   9      57.320  85.670  72.690  1.00  0.00           C
ATOM   2675  HA1 GLY E   9      57.760  84.690  72.660  1.00  0.00           H
ATOM   2676  HA2 GLY E   9      56.690  85.850  71.830  1.00  0.00           H
ATOM   2677  C   GLY E   9      58.470  86.640  72.930  1.00  0.00           C
ATOM   2678  O   GLY E   9      58.610  87.330  73.920  1.00  0.00           O
ATOM   2679  N   TYR E  10      59.410  86.670  71.980  1.00  0.00           N
ATOM   2680  HN  TYR E  10      59.410  86.150  71.120  1.00  0.00           H
ATOM   2681  CA  TYR E  10      60.700  87.370  72.090  1.00  0.00           C
ATOM   2682  HA  TYR E  10      60.600  88.030  72.940  1.00  0.00           H
ATOM   2683  CB  TYR E  10      61.900  86.430  72.260  1.00  0.00           C
ATOM   2684  HB1 TYR E  10      62.880  86.940  72.420  1.00  0.00           H
ATOM   2685  HB2 TYR E  10      61.950  85.800  71.340  1.00  0.00           H
ATOM   2686  CG  TYR E  10      61.710  85.290  73.350  1.00  0.00           C
ATOM   2687  CD1 TYR E  10      61.230  83.980  73.000  1.00  0.00           C
ATOM   2688  HD1 TYR E  10      60.810  83.690  72.050  1.00  0.00           H
ATOM   2689  CE1 TYR E  10      61.220  82.950  73.900  1.00  0.00           C
ATOM   2690  HE1 TYR E  10      60.890  82.000  73.490  1.00  0.00           H
ATOM   2691  CZ  TYR E  10      61.800  83.150  75.120  1.00  0.00           C
ATOM   2692  OH  TYR E  10      61.980  82.090  75.960  1.00  0.00           O
ATOM   2693  HH  TYR E  10      62.640  82.360  76.600  1.00  0.00           H
ATOM   2694  CD2 TYR E  10      62.260  85.410  74.600  1.00  0.00           C
ATOM   2695  HD2 TYR E  10      62.710  86.320  74.940  1.00  0.00           H
ATOM   2696  CE2 TYR E  10      62.300  84.360  75.480  1.00  0.00           C
ATOM   2697  HE2 TYR E  10      62.790  84.470  76.430  1.00  0.00           H
ATOM   2698  C   TYR E  10      60.940  88.210  70.830  1.00  0.00           C
ATOM   2699  O   TYR E  10      60.910  87.770  69.680  1.00  0.00           O
ATOM   2700  N   GLU E  11      61.110  89.520  71.050  1.00  0.00           N
ATOM   2701  HN  GLU E  11      60.990  89.930  71.950  1.00  0.00           H
ATOM   2702  CA  GLU E  11      61.550  90.370  69.980  1.00  0.00           C
ATOM   2703  HA  GLU E  11      61.830  89.760  69.130  1.00  0.00           H
ATOM   2704  CB  GLU E  11      60.560  91.500  69.680  1.00  0.00           C
ATOM   2705  HB1 GLU E  11      60.980  92.210  68.930  1.00  0.00           H
ATOM   2706  HB2 GLU E  11      60.440  92.180  70.560  1.00  0.00           H
ATOM   2707  CG  GLU E  11      59.130  90.930  69.230  1.00  0.00           C
ATOM   2708  HG1 GLU E  11      58.540  90.410  70.020  1.00  0.00           H
ATOM   2709  HG2 GLU E  11      59.340  90.160  68.460  1.00  0.00           H
ATOM   2710  CD  GLU E  11      58.260  91.850  68.390  1.00  0.00           C
ATOM   2711  OE1 GLU E  11      58.810  92.680  67.590  1.00  0.00           O
ATOM   2712  OE2 GLU E  11      56.970  91.810  68.570  1.00  0.00           O
ATOM   2713  C   GLU E  11      62.860  90.900  70.470  1.00  0.00           C
ATOM   2714  O   GLU E  11      63.070  91.240  71.650  1.00  0.00           O
ATOM   2715  N   VAL E  12      63.780  91.030  69.560  1.00  0.00           N
ATOM   2716  HN  VAL E  12      63.560  90.680  68.650  1.00  0.00           H
ATOM   2717  CA  VAL E  12      65.160  91.370  69.850  1.00  0.00           C
ATOM   2718  HA  VAL E  12      65.080  92.150  70.590  1.00  0.00           H
ATOM   2719  CB  VAL E  12      65.960  90.140  70.260  1.00  0.00           C
ATOM   2720  HB  VAL E  12      65.550  89.790  71.240  1.00  0.00           H
ATOM   2721  CG1 VAL E  12      65.870  88.890  69.390  1.00  0.00           C
ATOM   2722 HG11 VAL E  12      64.810  88.580  69.330  1.00  0.00           H
ATOM   2723 HG12 VAL E  12      66.400  88.890  68.410  1.00  0.00           H
ATOM   2724 HG13 VAL E  12      66.330  88.110  70.040  1.00  0.00           H
ATOM   2725  CG2 VAL E  12      67.480  90.440  70.500  1.00  0.00           C
ATOM   2726 HG21 VAL E  12      67.700  91.410  71.010  1.00  0.00           H
ATOM   2727 HG22 VAL E  12      67.830  89.600  71.130  1.00  0.00           H
ATOM   2728 HG23 VAL E  12      67.980  90.530  69.510  1.00  0.00           H
ATOM   2729  C   VAL E  12      65.650  92.100  68.690  1.00  0.00           C
ATOM   2730  O   VAL E  12      65.670  91.570  67.550  1.00  0.00           O
ATOM   2731  N   HIS E  13      66.060  93.320  68.900  1.00  0.00           N
ATOM   2732  HN  HIS E  13      65.950  93.710  69.810  1.00  0.00           H
ATOM   2733  CA  HIS E  13      66.440  94.150  67.770  1.00  0.00           C
ATOM   2734  HA  HIS E  13      66.900  93.600  66.960  1.00  0.00           H
ATOM   2735  CB  HIS E  13      65.310  95.020  67.210  1.00  0.00           C
ATOM   2736  HB1 HIS E  13      65.580  95.620  66.320  1.00  0.00           H
ATOM   2737  HB2 HIS E  13      64.920  95.680  68.010  1.00  0.00           H
ATOM   2738  ND1 HIS E  13      63.990  93.420  65.750  1.00  0.00           N
ATOM   2739  CG  HIS E  13      64.060  94.310  66.820  1.00  0.00           C
ATOM   2740  CE1 HIS E  13      62.750  93.010  65.790  1.00  0.00           C
ATOM   2741  HE1 HIS E  13      62.310  92.280  65.100  1.00  0.00           H
ATOM   2742  NE2 HIS E  13      61.960  93.520  66.690  1.00  0.00           N
ATOM   2743  HE2 HIS E  13      61.060  93.260  67.030  1.00  0.00           H
ATOM   2744  CD2 HIS E  13      62.830  94.400  67.430  1.00  0.00           C
ATOM   2745  HD2 HIS E  13      62.630  94.980  68.320  1.00  0.00           H
ATOM   2746  C   HIS E  13      67.580  95.110  68.170  1.00  0.00           C
ATOM   2747  O   HIS E  13      67.650  95.540  69.300  1.00  0.00           O
ATOM   2748  N   HIS E  14      68.480  95.460  67.270  1.00  0.00           N
ATOM   2749  HN  HIS E  14      68.380  94.970  66.410  1.00  0.00           H
ATOM   2750  CA  HIS E  14      69.440  96.540  67.280  1.00  0.00           C
ATOM   2751  HA  HIS E  14      69.890  96.450  66.300  1.00  0.00           H
ATOM   2752  CB  HIS E  14      68.600  97.870  67.450  1.00  0.00           C
ATOM   2753  HB1 HIS E  14      69.230  98.790  67.440  1.00  0.00           H
ATOM   2754  HB2 HIS E  14      68.250  97.930  68.500  1.00  0.00           H
ATOM   2755  ND1 HIS E  14      67.660  97.990  65.150  1.00  0.00           N
ATOM   2756  CG  HIS E  14      67.430  98.090  66.500  1.00  0.00           C
ATOM   2757  CE1 HIS E  14      66.510  98.260  64.560  1.00  0.00           C
ATOM   2758  HE1 HIS E  14      66.330  98.420  63.500  1.00  0.00           H
ATOM   2759  NE2 HIS E  14      65.520  98.460  65.450  1.00  0.00           N
ATOM   2760  HE2 HIS E  14      64.580  98.700  65.170  1.00  0.00           H
ATOM   2761  CD2 HIS E  14      66.120  98.390  66.700  1.00  0.00           C
ATOM   2762  HD2 HIS E  14      65.540  98.580  67.590  1.00  0.00           H
ATOM   2763  C   HIS E  14      70.610  96.470  68.270  1.00  0.00           C
ATOM   2764  O   HIS E  14      70.880  97.510  68.900  1.00  0.00           O
ATOM   2765  N   GLN E  15      71.300  95.330  68.360  1.00  0.00           N
ATOM   2766  HN  GLN E  15      70.940  94.540  67.880  1.00  0.00           H
ATOM   2767  CA  GLN E  15      72.510  95.250  69.270  1.00  0.00           C
ATOM   2768  HA  GLN E  15      72.400  95.840  70.170  1.00  0.00           H
ATOM   2769  CB  GLN E  15      72.830  93.810  69.750  1.00  0.00           C
ATOM   2770  HB1 GLN E  15      73.810  93.880  70.270  1.00  0.00           H
ATOM   2771  HB2 GLN E  15      73.080  93.160  68.870  1.00  0.00           H
ATOM   2772  CG  GLN E  15      71.720  92.970  70.490  1.00  0.00           C
ATOM   2773  HG1 GLN E  15      71.590  93.230  71.560  1.00  0.00           H
ATOM   2774  HG2 GLN E  15      72.080  91.920  70.450  1.00  0.00           H
ATOM   2775  CD  GLN E  15      70.360  92.960  69.880  1.00  0.00           C
ATOM   2776  OE1 GLN E  15      70.120  92.410  68.780  1.00  0.00           O
ATOM   2777  NE2 GLN E  15      69.360  93.530  70.540  1.00  0.00           N
ATOM   2778 HE21 GLN E  15      69.510  94.020  71.400  1.00  0.00           H
ATOM   2779 HE22 GLN E  15      68.560  93.800  70.010  1.00  0.00           H
ATOM   2780  C   GLN E  15      73.740  95.860  68.560  1.00  0.00           C
ATOM   2781  O   GLN E  15      73.820  95.880  67.330  1.00  0.00           O
ATOM   2782  N   LYS E  16      74.700  96.390  69.360  1.00  0.00           N
ATOM   2783  HN  LYS E  16      74.610  96.370  70.350  1.00  0.00           H
ATOM   2784  CA  LYS E  16      75.870  97.080  68.930  1.00  0.00           C
ATOM   2785  HA  LYS E  16      75.910  97.000  67.850  1.00  0.00           H
ATOM   2786  CB  LYS E  16      75.730  98.590  69.210  1.00  0.00           C
ATOM   2787  HB1 LYS E  16      76.640  99.140  68.880  1.00  0.00           H
ATOM   2788  HB2 LYS E  16      75.620  98.670  70.320  1.00  0.00           H
ATOM   2789  CG  LYS E  16      74.610  99.350  68.510  1.00  0.00           C
ATOM   2790  HG1 LYS E  16      74.500 100.380  68.920  1.00  0.00           H
ATOM   2791  HG2 LYS E  16      73.710  98.740  68.760  1.00  0.00           H
ATOM   2792  CD  LYS E  16      74.750  99.550  66.970  1.00  0.00           C
ATOM   2793  HD1 LYS E  16      75.800  99.800  66.730  1.00  0.00           H
ATOM   2794  HD2 LYS E  16      74.400  98.580  66.560  1.00  0.00           H
ATOM   2795  CE  LYS E  16      73.870 100.590  66.410  1.00  0.00           C
ATOM   2796  HE1 LYS E  16      74.150 100.920  65.380  1.00  0.00           H
ATOM   2797  HE2 LYS E  16      73.950 101.480  67.070  1.00  0.00           H
ATOM   2798  NZ  LYS E  16      72.410 100.260  66.360  1.00  0.00           N
ATOM   2799  HZ1 LYS E  16      72.190  99.570  65.610  1.00  0.00           H
ATOM   2800  HZ2 LYS E  16      72.140  99.970  67.320  1.00  0.00           H
ATOM   2801  HZ3 LYS E  16      71.790 101.080  66.200  1.00  0.00           H
ATOM   2802  C   LYS E  16      77.160  96.570  69.600  1.00  0.00           C
ATOM   2803  O   LYS E  16      77.270  96.070  70.700  1.00  0.00           O
ATOM   2804  N   LEU E  17      78.320  96.730  68.850  1.00  0.00           N
ATOM   2805  HN  LEU E  17      78.320  97.090  67.920  1.00  0.00           H
ATOM   2806  CA  LEU E  17      79.580  96.100  69.190  1.00  0.00           C
ATOM   2807  HA  LEU E  17      79.790  96.170  70.250  1.00  0.00           H
ATOM   2808  CB  LEU E  17      79.670  94.650  68.870  1.00  0.00           C
ATOM   2809  HB1 LEU E  17      79.180  94.480  67.880  1.00  0.00           H
ATOM   2810  HB2 LEU E  17      78.890  94.110  69.450  1.00  0.00           H
ATOM   2811  CG  LEU E  17      81.000  93.960  68.910  1.00  0.00           C
ATOM   2812  HG  LEU E  17      81.820  94.470  68.360  1.00  0.00           H
ATOM   2813  CD1 LEU E  17      81.510  94.070  70.390  1.00  0.00           C
ATOM   2814 HD11 LEU E  17      80.770  93.610  71.090  1.00  0.00           H
ATOM   2815 HD12 LEU E  17      82.470  93.520  70.360  1.00  0.00           H
ATOM   2816 HD13 LEU E  17      81.790  95.110  70.680  1.00  0.00           H
ATOM   2817  CD2 LEU E  17      80.850  92.470  68.450  1.00  0.00           C
ATOM   2818 HD21 LEU E  17      80.050  91.970  69.050  1.00  0.00           H
ATOM   2819 HD22 LEU E  17      80.670  92.380  67.360  1.00  0.00           H
ATOM   2820 HD23 LEU E  17      81.760  91.890  68.720  1.00  0.00           H
ATOM   2821  C   LEU E  17      80.710  96.960  68.590  1.00  0.00           C
ATOM   2822  O   LEU E  17      80.720  97.270  67.410  1.00  0.00           O
ATOM   2823  N   VAL E  18      81.670  97.600  69.380  1.00  0.00           N
ATOM   2824  HN  VAL E  18      81.440  97.570  70.350  1.00  0.00           H
ATOM   2825  CA  VAL E  18      82.810  98.370  68.970  1.00  0.00           C
ATOM   2826  HA  VAL E  18      82.990  98.100  67.940  1.00  0.00           H
ATOM   2827  CB  VAL E  18      82.660  99.910  69.200  1.00  0.00           C
ATOM   2828  HB  VAL E  18      82.450 100.120  70.270  1.00  0.00           H
ATOM   2829  CG1 VAL E  18      83.880 100.620  68.650  1.00  0.00           C
ATOM   2830 HG11 VAL E  18      84.340 100.340  67.670  1.00  0.00           H
ATOM   2831 HG12 VAL E  18      83.670 101.710  68.650  1.00  0.00           H
ATOM   2832 HG13 VAL E  18      84.700 100.590  69.400  1.00  0.00           H
ATOM   2833  CG2 VAL E  18      81.460 100.400  68.290  1.00  0.00           C
ATOM   2834 HG21 VAL E  18      80.550  99.790  68.470  1.00  0.00           H
ATOM   2835 HG22 VAL E  18      81.250 101.450  68.570  1.00  0.00           H
ATOM   2836 HG23 VAL E  18      81.800 100.180  67.250  1.00  0.00           H
ATOM   2837  C   VAL E  18      84.000  97.770  69.670  1.00  0.00           C
ATOM   2838  O   VAL E  18      83.860  97.590  70.890  1.00  0.00           O
ATOM   2839  N   PHE E  19      85.120  97.400  68.990  1.00  0.00           N
ATOM   2840  HN  PHE E  19      85.290  97.460  68.000  1.00  0.00           H
ATOM   2841  CA  PHE E  19      86.320  96.860  69.540  1.00  0.00           C
ATOM   2842  HA  PHE E  19      86.280  96.410  70.520  1.00  0.00           H
ATOM   2843  CB  PHE E  19      87.000  95.840  68.670  1.00  0.00           C
ATOM   2844  HB1 PHE E  19      88.050  95.620  68.950  1.00  0.00           H
ATOM   2845  HB2 PHE E  19      87.040  96.150  67.600  1.00  0.00           H
ATOM   2846  CG  PHE E  19      86.320  94.520  68.780  1.00  0.00           C
ATOM   2847  CD1 PHE E  19      85.140  94.270  68.070  1.00  0.00           C
ATOM   2848  HD1 PHE E  19      84.700  94.980  67.390  1.00  0.00           H
ATOM   2849  CE1 PHE E  19      84.430  93.040  68.230  1.00  0.00           C
ATOM   2850  HE1 PHE E  19      83.480  92.870  67.740  1.00  0.00           H
ATOM   2851  CZ  PHE E  19      84.930  92.110  69.190  1.00  0.00           C
ATOM   2852  HZ  PHE E  19      84.220  91.330  69.420  1.00  0.00           H
ATOM   2853  CD2 PHE E  19      86.830  93.520  69.590  1.00  0.00           C
ATOM   2854  HD2 PHE E  19      87.760  93.660  70.120  1.00  0.00           H
ATOM   2855  CE2 PHE E  19      86.110  92.340  69.850  1.00  0.00           C
ATOM   2856  HE2 PHE E  19      86.590  91.530  70.380  1.00  0.00           H
ATOM   2857  C   PHE E  19      87.290  98.130  69.630  1.00  0.00           C
ATOM   2858  O   PHE E  19      87.570  98.650  70.690  1.00  0.00           O
ATOM   2859  N   PHE E  20      87.680  98.710  68.440  1.00  0.00           N
ATOM   2860  HN  PHE E  20      87.230  98.460  67.580  1.00  0.00           H
ATOM   2861  CA  PHE E  20      88.530  99.920  68.330  1.00  0.00           C
ATOM   2862  HA  PHE E  20      88.800 100.180  69.350  1.00  0.00           H
ATOM   2863  CB  PHE E  20      89.750  99.770  67.380  1.00  0.00           C
ATOM   2864  HB1 PHE E  20      90.340 100.680  67.170  1.00  0.00           H
ATOM   2865  HB2 PHE E  20      89.310  99.360  66.450  1.00  0.00           H
ATOM   2866  CG  PHE E  20      90.570  98.730  68.060  1.00  0.00           C
ATOM   2867  CD1 PHE E  20      90.410  97.320  67.850  1.00  0.00           C
ATOM   2868  HD1 PHE E  20      89.680  97.030  67.100  1.00  0.00           H
ATOM   2869  CE1 PHE E  20      91.170  96.400  68.520  1.00  0.00           C
ATOM   2870  HE1 PHE E  20      90.970  95.350  68.390  1.00  0.00           H
ATOM   2871  CZ  PHE E  20      92.020  96.820  69.540  1.00  0.00           C
ATOM   2872  HZ  PHE E  20      92.410  96.050  70.190  1.00  0.00           H
ATOM   2873  CD2 PHE E  20      91.670  99.100  68.860  1.00  0.00           C
ATOM   2874  HD2 PHE E  20      91.850 100.130  69.130  1.00  0.00           H
ATOM   2875  CE2 PHE E  20      92.290  98.140  69.690  1.00  0.00           C
ATOM   2876  HE2 PHE E  20      93.060  98.490  70.360  1.00  0.00           H
ATOM   2877  C   PHE E  20      87.740 101.040  67.770  1.00  0.00           C
ATOM   2878  O   PHE E  20      87.090 100.960  66.710  1.00  0.00           O
ATOM   2879  N   ALA E  21      87.720 102.170  68.510  1.00  0.00           N
ATOM   2880  HN  ALA E  21      88.270 102.310  69.330  1.00  0.00           H
ATOM   2881  CA  ALA E  21      87.150 103.420  68.020  1.00  0.00           C
ATOM   2882  HA  ALA E  21      86.130 103.270  67.710  1.00  0.00           H
ATOM   2883  CB  ALA E  21      87.300 104.520  69.140  1.00  0.00           C
ATOM   2884  HB1 ALA E  21      86.520 104.380  69.920  1.00  0.00           H
ATOM   2885  HB2 ALA E  21      88.300 104.470  69.620  1.00  0.00           H
ATOM   2886  HB3 ALA E  21      87.160 105.540  68.730  1.00  0.00           H
ATOM   2887  C   ALA E  21      87.780 104.020  66.770  1.00  0.00           C
ATOM   2888  O   ALA E  21      87.010 104.420  65.840  1.00  0.00           O
ATOM   2889  N   GLU E  22      89.110 104.020  66.660  1.00  0.00           N
ATOM   2890  HN  GLU E  22      89.640 103.590  67.390  1.00  0.00           H
ATOM   2891  CA  GLU E  22      89.900 104.470  65.540  1.00  0.00           C
ATOM   2892  HA  GLU E  22      89.320 104.630  64.650  1.00  0.00           H
ATOM   2893  CB  GLU E  22      90.740 105.770  65.850  1.00  0.00           C
ATOM   2894  HB1 GLU E  22      91.540 106.050  65.120  1.00  0.00           H
ATOM   2895  HB2 GLU E  22      91.150 105.650  66.880  1.00  0.00           H
ATOM   2896  CG  GLU E  22      89.830 106.990  65.910  1.00  0.00           C
ATOM   2897  HG1 GLU E  22      90.380 107.730  66.540  1.00  0.00           H
ATOM   2898  HG2 GLU E  22      88.850 106.880  66.410  1.00  0.00           H
ATOM   2899  CD  GLU E  22      89.430 107.730  64.620  1.00  0.00           C
ATOM   2900  OE1 GLU E  22      89.610 107.270  63.460  1.00  0.00           O
ATOM   2901  OE2 GLU E  22      88.890 108.870  64.790  1.00  0.00           O
ATOM   2902  C   GLU E  22      91.010 103.500  65.010  1.00  0.00           C
ATOM   2903  O   GLU E  22      91.370 102.460  65.620  1.00  0.00           O
ATOM   2904  N   ASP E  23      91.550 103.820  63.820  1.00  0.00           N
ATOM   2905  HN  ASP E  23      91.290 104.560  63.210  1.00  0.00           H
ATOM   2906  CA  ASP E  23      92.620 102.950  63.240  1.00  0.00           C
ATOM   2907  HA  ASP E  23      92.420 101.920  63.490  1.00  0.00           H
ATOM   2908  CB  ASP E  23      92.800 103.190  61.710  1.00  0.00           C
ATOM   2909  HB1 ASP E  23      93.760 102.900  61.240  1.00  0.00           H
ATOM   2910  HB2 ASP E  23      92.880 104.290  61.620  1.00  0.00           H
ATOM   2911  CG  ASP E  23      91.690 102.590  60.860  1.00  0.00           C
ATOM   2912  OD1 ASP E  23      91.680 102.930  59.660  1.00  0.00           O
ATOM   2913  OD2 ASP E  23      90.900 101.650  61.310  1.00  0.00           O
ATOM   2914  C   ASP E  23      93.990 103.170  63.990  1.00  0.00           C
ATOM   2915  O   ASP E  23      94.360 104.310  64.230  1.00  0.00           O
ATOM   2916  N   VAL E  24      94.660 102.020  64.370  1.00  0.00           N
ATOM   2917  HN  VAL E  24      94.270 101.160  64.040  1.00  0.00           H
ATOM   2918  CA  VAL E  24      95.880 101.920  65.140  1.00  0.00           C
ATOM   2919  HA  VAL E  24      95.830 102.710  65.870  1.00  0.00           H
ATOM   2920  CB  VAL E  24      96.010 100.620  65.930  1.00  0.00           C
ATOM   2921  HB  VAL E  24      96.190  99.690  65.340  1.00  0.00           H
ATOM   2922  CG1 VAL E  24      97.210 100.740  66.930  1.00  0.00           C
ATOM   2923 HG11 VAL E  24      97.440  99.770  67.420  1.00  0.00           H
ATOM   2924 HG12 VAL E  24      98.180 101.040  66.480  1.00  0.00           H
ATOM   2925 HG13 VAL E  24      96.960 101.400  67.790  1.00  0.00           H
ATOM   2926  CG2 VAL E  24      94.720 100.560  66.690  1.00  0.00           C
ATOM   2927 HG21 VAL E  24      94.640  99.870  67.550  1.00  0.00           H
ATOM   2928 HG22 VAL E  24      94.560 101.530  67.200  1.00  0.00           H
ATOM   2929 HG23 VAL E  24      93.840 100.330  66.040  1.00  0.00           H
ATOM   2930  C   VAL E  24      97.130 102.350  64.390  1.00  0.00           C
ATOM   2931  O   VAL E  24      97.470 101.790  63.340  1.00  0.00           O
ATOM   2932  N   GLY E  25      97.820 103.370  64.960  1.00  0.00           N
ATOM   2933  HN  GLY E  25      97.350 103.930  65.640  1.00  0.00           H
ATOM   2934  CA  GLY E  25      99.210 103.780  64.730  1.00  0.00           C
ATOM   2935  HA1 GLY E  25      99.290 104.000  63.670  1.00  0.00           H
ATOM   2936  HA2 GLY E  25      99.240 104.640  65.380  1.00  0.00           H
ATOM   2937  C   GLY E  25     100.320 102.780  65.090  1.00  0.00           C
ATOM   2938  O   GLY E  25     100.140 101.560  65.240  1.00  0.00           O
ATOM   2939  N   SER E  26     101.550 103.240  65.330  1.00  0.00           N
ATOM   2940  HN  SER E  26     101.730 104.200  65.160  1.00  0.00           H
ATOM   2941  CA  SER E  26     102.730 102.520  65.640  1.00  0.00           C
ATOM   2942  HA  SER E  26     102.840 101.720  64.930  1.00  0.00           H
ATOM   2943  CB  SER E  26     103.990 103.460  65.530  1.00  0.00           C
ATOM   2944  HB1 SER E  26     103.850 104.360  66.170  1.00  0.00           H
ATOM   2945  HB2 SER E  26     104.100 103.780  64.480  1.00  0.00           H
ATOM   2946  OG  SER E  26     105.200 102.730  65.910  1.00  0.00           O
ATOM   2947  HG1 SER E  26     105.890 103.380  66.060  1.00  0.00           H
ATOM   2948  C   SER E  26     102.670 101.870  66.970  1.00  0.00           C
ATOM   2949  O   SER E  26     102.310 102.360  68.020  1.00  0.00           O
ATOM   2950  N   ASN E  27     103.080 100.570  67.000  1.00  0.00           N
ATOM   2951  HN  ASN E  27     103.440 100.230  66.130  1.00  0.00           H
ATOM   2952  CA  ASN E  27     103.020  99.650  68.030  1.00  0.00           C
ATOM   2953  HA  ASN E  27     103.190 100.200  68.940  1.00  0.00           H
ATOM   2954  CB  ASN E  27     101.630  98.800  67.940  1.00  0.00           C
ATOM   2955  HB1 ASN E  27     101.580  98.430  66.890  1.00  0.00           H
ATOM   2956  HB2 ASN E  27     100.760  99.440  68.210  1.00  0.00           H
ATOM   2957  CG  ASN E  27     101.490  97.650  68.860  1.00  0.00           C
ATOM   2958  OD1 ASN E  27     101.780  97.520  70.050  1.00  0.00           O
ATOM   2959  ND2 ASN E  27     101.060  96.530  68.240  1.00  0.00           N
ATOM   2960 HD21 ASN E  27     101.050  96.670  67.250  1.00  0.00           H
ATOM   2961 HD22 ASN E  27     101.160  95.610  68.590  1.00  0.00           H
ATOM   2962  C   ASN E  27     104.270  98.770  68.010  1.00  0.00           C
ATOM   2963  O   ASN E  27     104.490  98.110  67.030  1.00  0.00           O
ATOM   2964  N   LYS E  28     105.090  98.810  69.120  1.00  0.00           N
ATOM   2965  HN  LYS E  28     104.820  99.330  69.920  1.00  0.00           H
ATOM   2966  CA  LYS E  28     106.250  97.990  69.440  1.00  0.00           C
ATOM   2967  HA  LYS E  28     106.550  97.470  68.540  1.00  0.00           H
ATOM   2968  CB  LYS E  28     107.420  98.840  70.000  1.00  0.00           C
ATOM   2969  HB1 LYS E  28     108.380  98.270  70.030  1.00  0.00           H
ATOM   2970  HB2 LYS E  28     107.180  99.280  70.990  1.00  0.00           H
ATOM   2971  CG  LYS E  28     107.750 100.020  69.050  1.00  0.00           C
ATOM   2972  HG1 LYS E  28     108.530 100.670  69.520  1.00  0.00           H
ATOM   2973  HG2 LYS E  28     106.870 100.710  69.070  1.00  0.00           H
ATOM   2974  CD  LYS E  28     108.230  99.760  67.580  1.00  0.00           C
ATOM   2975  HD1 LYS E  28     107.460  99.180  67.030  1.00  0.00           H
ATOM   2976  HD2 LYS E  28     108.420 100.670  66.980  1.00  0.00           H
ATOM   2977  CE  LYS E  28     109.580  98.980  67.510  1.00  0.00           C
ATOM   2978  HE1 LYS E  28     109.530  97.920  67.850  1.00  0.00           H
ATOM   2979  HE2 LYS E  28     110.360  99.460  68.130  1.00  0.00           H
ATOM   2980  NZ  LYS E  28     109.980  99.040  66.090  1.00  0.00           N
ATOM   2981  HZ1 LYS E  28     110.940  98.690  65.910  1.00  0.00           H
ATOM   2982  HZ2 LYS E  28     109.300  98.580  65.450  1.00  0.00           H
ATOM   2983  HZ3 LYS E  28     109.950 100.040  65.780  1.00  0.00           H
ATOM   2984  C   LYS E  28     105.910  96.880  70.440  1.00  0.00           C
ATOM   2985  O   LYS E  28     106.740  96.050  70.820  1.00  0.00           O
ATOM   2986  N   GLY E  29     104.620  96.940  70.930  1.00  0.00           N
ATOM   2987  HN  GLY E  29     104.060  97.700  70.620  1.00  0.00           H
ATOM   2988  CA  GLY E  29     103.870  95.970  71.660  1.00  0.00           C
ATOM   2989  HA1 GLY E  29     104.480  95.490  72.410  1.00  0.00           H
ATOM   2990  HA2 GLY E  29     103.080  96.480  72.180  1.00  0.00           H
ATOM   2991  C   GLY E  29     103.120  94.870  70.910  1.00  0.00           C
ATOM   2992  O   GLY E  29     103.530  94.510  69.830  1.00  0.00           O
ATOM   2993  N   ALA E  30     102.070  94.310  71.530  1.00  0.00           N
ATOM   2994  HN  ALA E  30     101.960  94.550  72.490  1.00  0.00           H
ATOM   2995  CA  ALA E  30     101.150  93.340  71.010  1.00  0.00           C
ATOM   2996  HA  ALA E  30     101.330  93.270  69.950  1.00  0.00           H
ATOM   2997  CB  ALA E  30     101.230  91.970  71.720  1.00  0.00           C
ATOM   2998  HB1 ALA E  30     100.850  91.970  72.760  1.00  0.00           H
ATOM   2999  HB2 ALA E  30     100.660  91.150  71.230  1.00  0.00           H
ATOM   3000  HB3 ALA E  30     102.270  91.600  71.810  1.00  0.00           H
ATOM   3001  C   ALA E  30      99.730  93.810  71.300  1.00  0.00           C
ATOM   3002  O   ALA E  30      99.390  94.090  72.470  1.00  0.00           O
ATOM   3003  N   ILE E  31      98.840  93.820  70.330  1.00  0.00           N
ATOM   3004  HN  ILE E  31      99.020  93.550  69.390  1.00  0.00           H
ATOM   3005  CA  ILE E  31      97.450  94.250  70.640  1.00  0.00           C
ATOM   3006  HA  ILE E  31      97.320  94.400  71.700  1.00  0.00           H
ATOM   3007  CB  ILE E  31      96.980  95.610  69.960  1.00  0.00           C
ATOM   3008  HB  ILE E  31      96.930  95.600  68.850  1.00  0.00           H
ATOM   3009  CG2 ILE E  31      95.610  96.030  70.510  1.00  0.00           C
ATOM   3010 HG21 ILE E  31      94.870  95.200  70.500  1.00  0.00           H
ATOM   3011 HG22 ILE E  31      95.700  96.410  71.550  1.00  0.00           H
ATOM   3012 HG23 ILE E  31      95.030  96.810  69.980  1.00  0.00           H
ATOM   3013  CG1 ILE E  31      98.070  96.730  70.240  1.00  0.00           C
ATOM   3014 HG11 ILE E  31      99.100  96.340  70.080  1.00  0.00           H
ATOM   3015 HG12 ILE E  31      98.050  96.890  71.340  1.00  0.00           H
ATOM   3016  CD  ILE E  31      97.910  97.990  69.460  1.00  0.00           C
ATOM   3017  HD1 ILE E  31      96.840  98.300  69.540  1.00  0.00           H
ATOM   3018  HD2 ILE E  31      98.520  98.830  69.840  1.00  0.00           H
ATOM   3019  HD3 ILE E  31      98.260  97.900  68.410  1.00  0.00           H
ATOM   3020  C   ILE E  31      96.520  93.220  70.290  1.00  0.00           C
ATOM   3021  O   ILE E  31      96.440  92.910  69.090  1.00  0.00           O
ATOM   3022  N   ILE E  32      95.760  92.590  71.260  1.00  0.00           N
ATOM   3023  HN  ILE E  32      95.720  93.040  72.150  1.00  0.00           H
ATOM   3024  CA  ILE E  32      94.990  91.390  71.130  1.00  0.00           C
ATOM   3025  HA  ILE E  32      95.150  90.900  70.180  1.00  0.00           H
ATOM   3026  CB  ILE E  32      95.400  90.300  72.080  1.00  0.00           C
ATOM   3027  HB  ILE E  32      95.300  90.640  73.130  1.00  0.00           H
ATOM   3028  CG2 ILE E  32      94.620  89.040  71.810  1.00  0.00           C
ATOM   3029 HG21 ILE E  32      95.050  88.280  72.500  1.00  0.00           H
ATOM   3030 HG22 ILE E  32      93.530  89.200  71.950  1.00  0.00           H
ATOM   3031 HG23 ILE E  32      94.870  88.520  70.860  1.00  0.00           H
ATOM   3032  CG1 ILE E  32      96.950  89.980  71.960  1.00  0.00           C
ATOM   3033 HG11 ILE E  32      97.140  89.150  72.680  1.00  0.00           H
ATOM   3034 HG12 ILE E  32      97.560  90.790  72.410  1.00  0.00           H
ATOM   3035  CD  ILE E  32      97.570  89.710  70.610  1.00  0.00           C
ATOM   3036  HD1 ILE E  32      97.610  90.650  70.020  1.00  0.00           H
ATOM   3037  HD2 ILE E  32      98.590  89.330  70.790  1.00  0.00           H
ATOM   3038  HD3 ILE E  32      97.110  88.930  69.960  1.00  0.00           H
ATOM   3039  C   ILE E  32      93.500  91.790  71.340  1.00  0.00           C
ATOM   3040  O   ILE E  32      93.120  92.130  72.490  1.00  0.00           O
ATOM   3041  N   GLY E  33      92.610  91.720  70.360  1.00  0.00           N
ATOM   3042  HN  GLY E  33      92.950  91.280  69.530  1.00  0.00           H
ATOM   3043  CA  GLY E  33      91.170  91.960  70.410  1.00  0.00           C
ATOM   3044  HA1 GLY E  33      90.980  92.840  71.010  1.00  0.00           H
ATOM   3045  HA2 GLY E  33      90.910  91.960  69.370  1.00  0.00           H
ATOM   3046  C   GLY E  33      90.290  90.910  71.020  1.00  0.00           C
ATOM   3047  O   GLY E  33      89.210  91.110  71.610  1.00  0.00           O
ATOM   3048  N   LEU E  34      90.830  89.690  70.900  1.00  0.00           N
ATOM   3049  HN  LEU E  34      91.630  89.610  70.310  1.00  0.00           H
ATOM   3050  CA  LEU E  34      90.290  88.470  71.520  1.00  0.00           C
ATOM   3051  HA  LEU E  34      90.010  88.650  72.550  1.00  0.00           H
ATOM   3052  CB  LEU E  34      89.080  87.820  70.700  1.00  0.00           C
ATOM   3053  HB1 LEU E  34      89.440  87.630  69.660  1.00  0.00           H
ATOM   3054  HB2 LEU E  34      88.320  88.620  70.680  1.00  0.00           H
ATOM   3055  CG  LEU E  34      88.430  86.500  71.210  1.00  0.00           C
ATOM   3056  HG  LEU E  34      89.110  85.630  71.100  1.00  0.00           H
ATOM   3057  CD1 LEU E  34      87.950  86.640  72.690  1.00  0.00           C
ATOM   3058 HD11 LEU E  34      88.700  86.970  73.440  1.00  0.00           H
ATOM   3059 HD12 LEU E  34      86.970  87.170  72.690  1.00  0.00           H
ATOM   3060 HD13 LEU E  34      87.580  85.650  73.010  1.00  0.00           H
ATOM   3061  CD2 LEU E  34      87.110  86.300  70.320  1.00  0.00           C
ATOM   3062 HD21 LEU E  34      87.470  86.100  69.290  1.00  0.00           H
ATOM   3063 HD22 LEU E  34      86.640  85.380  70.730  1.00  0.00           H
ATOM   3064 HD23 LEU E  34      86.410  87.160  70.410  1.00  0.00           H
ATOM   3065  C   LEU E  34      91.340  87.430  71.680  1.00  0.00           C
ATOM   3066  O   LEU E  34      92.160  87.120  70.770  1.00  0.00           O
ATOM   3067  N   MET E  35      91.470  86.790  72.900  1.00  0.00           N
ATOM   3068  HN  MET E  35      90.990  87.120  73.710  1.00  0.00           H
ATOM   3069  CA  MET E  35      92.350  85.680  73.200  1.00  0.00           C
ATOM   3070  HA  MET E  35      92.710  85.230  72.290  1.00  0.00           H
ATOM   3071  CB  MET E  35      93.650  86.220  73.960  1.00  0.00           C
ATOM   3072  HB1 MET E  35      93.290  87.030  74.630  1.00  0.00           H
ATOM   3073  HB2 MET E  35      94.400  86.600  73.240  1.00  0.00           H
ATOM   3074  CG  MET E  35      94.410  85.220  74.770  1.00  0.00           C
ATOM   3075  HG1 MET E  35      94.730  84.460  74.020  1.00  0.00           H
ATOM   3076  HG2 MET E  35      93.820  84.810  75.620  1.00  0.00           H
ATOM   3077  SD  MET E  35      95.940  86.030  75.370  1.00  0.00           S
ATOM   3078  CE  MET E  35      96.930  84.520  75.570  1.00  0.00           C
ATOM   3079  HE1 MET E  35      97.960  84.800  75.870  1.00  0.00           H
ATOM   3080  HE2 MET E  35      96.500  83.870  76.360  1.00  0.00           H
ATOM   3081  HE3 MET E  35      96.930  83.890  74.650  1.00  0.00           H
ATOM   3082  C   MET E  35      91.760  84.430  73.860  1.00  0.00           C
ATOM   3083  O   MET E  35      91.180  84.490  74.920  1.00  0.00           O
ATOM   3084  N   VAL E  36      91.950  83.250  73.230  1.00  0.00           N
ATOM   3085  HN  VAL E  36      92.290  83.190  72.290  1.00  0.00           H
ATOM   3086  CA  VAL E  36      91.550  82.030  73.870  1.00  0.00           C
ATOM   3087  HA  VAL E  36      91.410  82.170  74.930  1.00  0.00           H
ATOM   3088  CB  VAL E  36      90.300  81.400  73.360  1.00  0.00           C
ATOM   3089  HB  VAL E  36      90.510  80.970  72.350  1.00  0.00           H
ATOM   3090  CG1 VAL E  36      89.620  80.330  74.300  1.00  0.00           C
ATOM   3091 HG11 VAL E  36      88.680  79.980  73.800  1.00  0.00           H
ATOM   3092 HG12 VAL E  36      90.350  79.580  74.660  1.00  0.00           H
ATOM   3093 HG13 VAL E  36      89.280  80.870  75.210  1.00  0.00           H
ATOM   3094  CG2 VAL E  36      89.250  82.540  72.930  1.00  0.00           C
ATOM   3095 HG21 VAL E  36      89.590  83.150  72.060  1.00  0.00           H
ATOM   3096 HG22 VAL E  36      88.380  82.010  72.490  1.00  0.00           H
ATOM   3097 HG23 VAL E  36      88.910  83.160  73.790  1.00  0.00           H
ATOM   3098  C   VAL E  36      92.730  81.110  73.800  1.00  0.00           C
ATOM   3099  O   VAL E  36      93.110  80.740  72.700  1.00  0.00           O
ATOM   3100  N   GLY E  37      93.360  80.670  74.920  1.00  0.00           N
ATOM   3101  HN  GLY E  37      92.940  80.930  75.790  1.00  0.00           H
ATOM   3102  CA  GLY E  37      94.690  80.060  75.020  1.00  0.00           C
ATOM   3103  HA1 GLY E  37      95.030  80.060  76.050  1.00  0.00           H
ATOM   3104  HA2 GLY E  37      94.810  79.090  74.550  1.00  0.00           H
ATOM   3105  C   GLY E  37      95.760  80.770  74.250  1.00  0.00           C
ATOM   3106  O   GLY E  37      95.600  81.890  73.770  1.00  0.00           O
ATOM   3107  N   GLY E  38      96.870  80.050  74.020  1.00  0.00           N
ATOM   3108  HN  GLY E  38      96.860  79.150  74.440  1.00  0.00           H
ATOM   3109  CA  GLY E  38      97.960  80.420  73.170  1.00  0.00           C
ATOM   3110  HA1 GLY E  38      98.390  79.540  72.710  1.00  0.00           H
ATOM   3111  HA2 GLY E  38      97.500  81.110  72.480  1.00  0.00           H
ATOM   3112  C   GLY E  38      99.060  81.200  73.820  1.00  0.00           C
ATOM   3113  O   GLY E  38      99.020  81.470  75.030  1.00  0.00           O
ATOM   3114  N   VAL E  39     100.110  81.550  72.990  1.00  0.00           N
ATOM   3115  HN  VAL E  39     100.220  80.960  72.200  1.00  0.00           H
ATOM   3116  CA  VAL E  39     101.330  82.210  73.450  1.00  0.00           C
ATOM   3117  HA  VAL E  39     101.340  82.220  74.530  1.00  0.00           H
ATOM   3118  CB  VAL E  39     102.630  81.540  73.060  1.00  0.00           C
ATOM   3119  HB  VAL E  39     102.510  81.380  71.960  1.00  0.00           H
ATOM   3120  CG1 VAL E  39     104.000  82.220  73.470  1.00  0.00           C
ATOM   3121 HG11 VAL E  39     104.860  81.520  73.330  1.00  0.00           H
ATOM   3122 HG12 VAL E  39     104.050  83.120  72.820  1.00  0.00           H
ATOM   3123 HG13 VAL E  39     104.010  82.460  74.550  1.00  0.00           H
ATOM   3124  CG2 VAL E  39     102.630  80.000  73.710  1.00  0.00           C
ATOM   3125 HG21 VAL E  39     102.760  80.130  74.800  1.00  0.00           H
ATOM   3126 HG22 VAL E  39     101.720  79.420  73.430  1.00  0.00           H
ATOM   3127 HG23 VAL E  39     103.540  79.520  73.290  1.00  0.00           H
ATOM   3128  C   VAL E  39     101.230  83.630  72.880  1.00  0.00           C
ATOM   3129  O   VAL E  39     101.070  83.790  71.640  1.00  0.00           O
ATOM   3130  N   VAL E  40     101.300  84.750  73.590  1.00  0.00           N
ATOM   3131  HN  VAL E  40     101.230  84.700  74.580  1.00  0.00           H
ATOM   3132  CA  VAL E  40     101.420  86.110  73.090  1.00  0.00           C
ATOM   3133  HA  VAL E  40     101.640  86.130  72.030  1.00  0.00           H
ATOM   3134  CB  VAL E  40     100.140  86.890  73.470  1.00  0.00           C
ATOM   3135  HB  VAL E  40     100.020  86.770  74.570  1.00  0.00           H
ATOM   3136  CG1 VAL E  40     100.420  88.400  73.180  1.00  0.00           C
ATOM   3137 HG11 VAL E  40     101.280  88.840  73.730  1.00  0.00           H
ATOM   3138 HG12 VAL E  40     100.620  88.520  72.090  1.00  0.00           H
ATOM   3139 HG13 VAL E  40      99.510  89.030  73.320  1.00  0.00           H
ATOM   3140  CG2 VAL E  40      98.930  86.310  72.760  1.00  0.00           C
ATOM   3141 HG21 VAL E  40      98.850  86.380  71.650  1.00  0.00           H
ATOM   3142 HG22 VAL E  40      98.830  85.270  73.120  1.00  0.00           H
ATOM   3143 HG23 VAL E  40      98.080  86.830  73.250  1.00  0.00           H
ATOM   3144  C   VAL E  40     102.710  86.730  73.720  1.00  0.00           C
ATOM   3145  O   VAL E  40     102.840  86.960  74.930  1.00  0.00           O
ATOM   3146  N   ILE E  41     103.660  87.150  72.880  1.00  0.00           N
ATOM   3147  HN  ILE E  41     103.560  87.150  71.880  1.00  0.00           H
ATOM   3148  CA  ILE E  41     104.820  87.910  73.320  1.00  0.00           C
ATOM   3149  HA  ILE E  41     104.740  88.150  74.370  1.00  0.00           H
ATOM   3150  CB  ILE E  41     106.110  87.200  73.090  1.00  0.00           C
ATOM   3151  HB  ILE E  41     106.000  86.250  73.660  1.00  0.00           H
ATOM   3152  CG2 ILE E  41     106.290  86.870  71.630  1.00  0.00           C
ATOM   3153 HG21 ILE E  41     106.340  87.830  71.080  1.00  0.00           H
ATOM   3154 HG22 ILE E  41     107.240  86.320  71.450  1.00  0.00           H
ATOM   3155 HG23 ILE E  41     105.440  86.360  71.120  1.00  0.00           H
ATOM   3156  CG1 ILE E  41     107.320  87.910  73.590  1.00  0.00           C
ATOM   3157 HG11 ILE E  41     106.980  88.460  74.490  1.00  0.00           H
ATOM   3158 HG12 ILE E  41     107.820  88.590  72.870  1.00  0.00           H
ATOM   3159  CD  ILE E  41     108.490  87.050  74.150  1.00  0.00           C
ATOM   3160  HD1 ILE E  41     109.240  87.690  74.660  1.00  0.00           H
ATOM   3161  HD2 ILE E  41     108.090  86.370  74.940  1.00  0.00           H
ATOM   3162  HD3 ILE E  41     109.010  86.480  73.350  1.00  0.00           H
ATOM   3163  C   ILE E  41     104.790  89.320  72.840  1.00  0.00           C
ATOM   3164  O   ILE E  41     104.590  89.550  71.630  1.00  0.00           O
ATOM   3165  N   ALA E  42     105.000  90.370  73.610  1.00  0.00           N
ATOM   3166  HN  ALA E  42     105.100  90.270  74.600  1.00  0.00           H
ATOM   3167  CA  ALA E  42     104.970  91.750  73.130  1.00  0.00           C
ATOM   3168  HA  ALA E  42     104.050  91.870  72.570  1.00  0.00           H
ATOM   3169  CB  ALA E  42     104.850  92.700  74.290  1.00  0.00           C
ATOM   3170  HB1 ALA E  42     105.720  92.620  74.980  1.00  0.00           H
ATOM   3171  HB2 ALA E  42     104.930  93.780  74.020  1.00  0.00           H
ATOM   3172  HB3 ALA E  42     103.900  92.450  74.800  1.00  0.00           H
ATOM   3173  C   ALA E  42     106.080  92.000  72.080  1.00  0.00           C
ATOM   3174  O   ALA E  42     107.130  91.450  72.200  1.00  0.00           O
ATOM   3175  N   NME E  43     105.850  92.890  71.010  1.00  0.00           N
ATOM   3176  HN  NME E  43     105.040  93.450  70.870  1.00  0.00           H
ATOM   3177  CH3 NME E  43     106.920  93.100  70.030  1.00  0.00           C
ATOM   3178 HH31 NME E  43     107.850  93.570  70.420  1.00  0.00           H
ATOM   3179 HH32 NME E  43     107.170  92.190  69.440  1.00  0.00           H
ATOM   3180 HH33 NME E  43     106.470  93.840  69.330  1.00  0.00           H
ATOM   3181  CH3 ACE F   0     131.820  81.180  84.250  1.00  0.00           C
ATOM   3182 HH31 ACE F   0     132.260  80.830  85.210  1.00  0.00           H
ATOM   3183 HH32 ACE F   0     132.480  81.920  83.750  1.00  0.00           H
ATOM   3184 HH33 ACE F   0     130.910  81.750  84.530  1.00  0.00           H
ATOM   3185  C   ACE F   0     131.460  79.990  83.370  1.00  0.00           C
ATOM   3186  O   ACE F   0     130.660  80.150  82.460  1.00  0.00           O
ATOM   3187  N   ASP F   1     131.970  78.830  83.740  1.00  0.00           N
ATOM   3188  HN  ASP F   1     132.530  78.770  84.560  1.00  0.00           H
ATOM   3189  CA  ASP F   1     131.860  77.610  83.000  1.00  0.00           C
ATOM   3190  HA  ASP F   1     132.320  76.830  83.580  1.00  0.00           H
ATOM   3191  CB  ASP F   1     130.360  77.170  83.020  1.00  0.00           C
ATOM   3192  HB1 ASP F   1     130.360  76.170  82.540  1.00  0.00           H
ATOM   3193  HB2 ASP F   1     129.650  77.840  82.490  1.00  0.00           H
ATOM   3194  CG  ASP F   1     129.770  77.010  84.410  1.00  0.00           C
ATOM   3195  OD1 ASP F   1     128.640  77.440  84.620  1.00  0.00           O
ATOM   3196  OD2 ASP F   1     130.430  76.380  85.240  1.00  0.00           O
ATOM   3197  C   ASP F   1     132.520  77.580  81.610  1.00  0.00           C
ATOM   3198  O   ASP F   1     132.740  78.570  81.010  1.00  0.00           O
ATOM   3199  N   ALA F   2     132.820  76.400  81.080  1.00  0.00           N
ATOM   3200  HN  ALA F   2     132.830  75.730  81.820  1.00  0.00           H
ATOM   3201  CA  ALA F   2     133.390  76.070  79.830  1.00  0.00           C
ATOM   3202  HA  ALA F   2     133.920  76.980  79.600  1.00  0.00           H
ATOM   3203  CB  ALA F   2     134.400  74.960  80.040  1.00  0.00           C
ATOM   3204  HB1 ALA F   2     133.870  73.990  80.150  1.00  0.00           H
ATOM   3205  HB2 ALA F   2     135.130  74.750  79.220  1.00  0.00           H
ATOM   3206  HB3 ALA F   2     134.890  75.180  81.010  1.00  0.00           H
ATOM   3207  C   ALA F   2     132.330  75.890  78.650  1.00  0.00           C
ATOM   3208  O   ALA F   2     132.780  75.790  77.480  1.00  0.00           O
ATOM   3209  N   GLU F   3     131.040  75.990  78.970  1.00  0.00           N
ATOM   3210  HN  GLU F   3     130.670  75.830  79.890  1.00  0.00           H
ATOM   3211  CA  GLU F   3     129.960  76.240  78.050  1.00  0.00           C
ATOM   3212  HA  GLU F   3     130.360  76.590  77.110  1.00  0.00           H
ATOM   3213  CB  GLU F   3     129.180  74.870  77.900  1.00  0.00           C
ATOM   3214  HB1 GLU F   3     128.310  75.170  77.280  1.00  0.00           H
ATOM   3215  HB2 GLU F   3     128.860  74.370  78.840  1.00  0.00           H
ATOM   3216  CG  GLU F   3     129.920  73.810  77.060  1.00  0.00           C
ATOM   3217  HG1 GLU F   3     130.870  73.530  77.550  1.00  0.00           H
ATOM   3218  HG2 GLU F   3     130.250  74.300  76.110  1.00  0.00           H
ATOM   3219  CD  GLU F   3     129.100  72.680  76.630  1.00  0.00           C
ATOM   3220  OE1 GLU F   3     127.860  72.670  76.590  1.00  0.00           O
ATOM   3221  OE2 GLU F   3     129.740  71.630  76.270  1.00  0.00           O
ATOM   3222  C   GLU F   3     128.970  77.320  78.520  1.00  0.00           C
ATOM   3223  O   GLU F   3     128.580  77.230  79.650  1.00  0.00           O
ATOM   3224  N   PHE F   4     128.640  78.330  77.660  1.00  0.00           N
ATOM   3225  HN  PHE F   4     129.020  78.330  76.740  1.00  0.00           H
ATOM   3226  CA  PHE F   4     128.070  79.620  77.990  1.00  0.00           C
ATOM   3227  HA  PHE F   4     128.880  80.120  78.500  1.00  0.00           H
ATOM   3228  CB  PHE F   4     128.050  80.470  76.730  1.00  0.00           C
ATOM   3229  HB1 PHE F   4     127.770  79.670  76.010  1.00  0.00           H
ATOM   3230  HB2 PHE F   4     129.040  80.830  76.370  1.00  0.00           H
ATOM   3231  CG  PHE F   4     127.090  81.630  76.650  1.00  0.00           C
ATOM   3232  CD1 PHE F   4     127.370  82.720  77.480  1.00  0.00           C
ATOM   3233  HD1 PHE F   4     128.040  82.720  78.330  1.00  0.00           H
ATOM   3234  CE1 PHE F   4     126.740  83.920  77.210  1.00  0.00           C
ATOM   3235  HE1 PHE F   4     126.880  84.760  77.860  1.00  0.00           H
ATOM   3236  CZ  PHE F   4     125.780  83.940  76.170  1.00  0.00           C
ATOM   3237  HZ  PHE F   4     125.290  84.870  75.920  1.00  0.00           H
ATOM   3238  CD2 PHE F   4     126.170  81.750  75.600  1.00  0.00           C
ATOM   3239  HD2 PHE F   4     125.990  80.980  74.870  1.00  0.00           H
ATOM   3240  CE2 PHE F   4     125.520  82.930  75.260  1.00  0.00           C
ATOM   3241  HE2 PHE F   4     124.800  82.940  74.450  1.00  0.00           H
ATOM   3242  C   PHE F   4     126.850  79.650  78.850  1.00  0.00           C
ATOM   3243  O   PHE F   4     125.890  78.900  78.710  1.00  0.00           O
ATOM   3244  N   ARG F   5     126.710  80.550  79.870  1.00  0.00           N
ATOM   3245  HN  ARG F   5     127.410  81.240  80.040  1.00  0.00           H
ATOM   3246  CA  ARG F   5     125.610  80.410  80.880  1.00  0.00           C
ATOM   3247  HA  ARG F   5     125.270  79.390  80.950  1.00  0.00           H
ATOM   3248  CB  ARG F   5     125.950  80.940  82.310  1.00  0.00           C
ATOM   3249  HB1 ARG F   5     125.010  81.080  82.880  1.00  0.00           H
ATOM   3250  HB2 ARG F   5     126.340  81.940  82.050  1.00  0.00           H
ATOM   3251  CG  ARG F   5     126.960  80.200  83.120  1.00  0.00           C
ATOM   3252  HG1 ARG F   5     127.830  79.930  82.490  1.00  0.00           H
ATOM   3253  HG2 ARG F   5     126.370  79.370  83.580  1.00  0.00           H
ATOM   3254  CD  ARG F   5     127.580  80.980  84.320  1.00  0.00           C
ATOM   3255  HD1 ARG F   5     126.720  81.240  84.970  1.00  0.00           H
ATOM   3256  HD2 ARG F   5     128.210  81.830  83.970  1.00  0.00           H
ATOM   3257  NE  ARG F   5     128.470  80.070  85.060  1.00  0.00           N
ATOM   3258  HE  ARG F   5     128.510  79.100  84.820  1.00  0.00           H
ATOM   3259  CZ  ARG F   5     128.950  80.320  86.270  1.00  0.00           C
ATOM   3260  NH1 ARG F   5     128.880  81.480  86.850  1.00  0.00           N
ATOM   3261 HH11 ARG F   5     128.380  82.190  86.360  1.00  0.00           H
ATOM   3262 HH12 ARG F   5     129.530  81.600  87.600  1.00  0.00           H
ATOM   3263  NH2 ARG F   5     129.770  79.430  86.770  1.00  0.00           N
ATOM   3264 HH21 ARG F   5     129.940  78.610  86.220  1.00  0.00           H
ATOM   3265 HH22 ARG F   5     130.110  79.570  87.700  1.00  0.00           H
ATOM   3266  C   ARG F   5     124.270  81.030  80.420  1.00  0.00           C
ATOM   3267  O   ARG F   5     124.130  82.180  80.180  1.00  0.00           O
ATOM   3268  N   HIS F   6     123.190  80.210  80.240  1.00  0.00           N
ATOM   3269  HN  HIS F   6     123.360  79.240  80.400  1.00  0.00           H
ATOM   3270  CA  HIS F   6     121.870  80.690  80.000  1.00  0.00           C
ATOM   3271  HA  HIS F   6     121.930  81.640  79.500  1.00  0.00           H
ATOM   3272  CB  HIS F   6     121.170  79.580  79.080  1.00  0.00           C
ATOM   3273  HB1 HIS F   6     120.070  79.700  79.080  1.00  0.00           H
ATOM   3274  HB2 HIS F   6     121.380  78.570  79.490  1.00  0.00           H
ATOM   3275  ND1 HIS F   6     121.040  80.110  76.610  1.00  0.00           N
ATOM   3276  CG  HIS F   6     121.730  79.540  77.670  1.00  0.00           C
ATOM   3277  CE1 HIS F   6     121.780  79.850  75.530  1.00  0.00           C
ATOM   3278  HE1 HIS F   6     121.570  80.220  74.530  1.00  0.00           H
ATOM   3279  NE2 HIS F   6     122.850  79.090  75.850  1.00  0.00           N
ATOM   3280  HE2 HIS F   6     123.560  78.820  75.200  1.00  0.00           H
ATOM   3281  CD2 HIS F   6     122.840  78.920  77.180  1.00  0.00           C
ATOM   3282  HD2 HIS F   6     123.640  78.400  77.680  1.00  0.00           H
ATOM   3283  C   HIS F   6     120.960  80.850  81.240  1.00  0.00           C
ATOM   3284  O   HIS F   6     120.760  79.890  81.970  1.00  0.00           O
ATOM   3285  N   ASP F   7     120.450  82.100  81.430  1.00  0.00           N
ATOM   3286  HN  ASP F   7     120.540  82.800  80.720  1.00  0.00           H
ATOM   3287  CA  ASP F   7     119.750  82.460  82.630  1.00  0.00           C
ATOM   3288  HA  ASP F   7     120.220  81.860  83.390  1.00  0.00           H
ATOM   3289  CB  ASP F   7     120.150  83.930  82.860  1.00  0.00           C
ATOM   3290  HB1 ASP F   7     119.850  84.510  81.960  1.00  0.00           H
ATOM   3291  HB2 ASP F   7     121.260  83.910  82.880  1.00  0.00           H
ATOM   3292  CG  ASP F   7     119.650  84.480  84.160  1.00  0.00           C
ATOM   3293  OD1 ASP F   7     119.180  83.710  85.020  1.00  0.00           O
ATOM   3294  OD2 ASP F   7     119.860  85.690  84.440  1.00  0.00           O
ATOM   3295  C   ASP F   7     118.200  82.200  82.640  1.00  0.00           C
ATOM   3296  O   ASP F   7     117.520  82.780  81.810  1.00  0.00           O
ATOM   3297  N   SER F   8     117.750  81.400  83.660  1.00  0.00           N
ATOM   3298  HN  SER F   8     118.440  81.050  84.290  1.00  0.00           H
ATOM   3299  CA  SER F   8     116.380  80.900  83.760  1.00  0.00           C
ATOM   3300  HA  SER F   8     116.380  80.100  83.040  1.00  0.00           H
ATOM   3301  CB  SER F   8     116.030  80.230  85.130  1.00  0.00           C
ATOM   3302  HB1 SER F   8     114.990  79.850  85.120  1.00  0.00           H
ATOM   3303  HB2 SER F   8     115.980  81.070  85.840  1.00  0.00           H
ATOM   3304  OG  SER F   8     116.970  79.200  85.540  1.00  0.00           O
ATOM   3305  HG1 SER F   8     117.800  79.650  85.710  1.00  0.00           H
ATOM   3306  C   SER F   8     115.260  81.760  83.340  1.00  0.00           C
ATOM   3307  O   SER F   8     115.190  82.900  83.890  1.00  0.00           O
ATOM   3308  N   GLY F   9     114.390  81.390  82.410  1.00  0.00           N
ATOM   3309  HN  GLY F   9     114.640  80.610  81.840  1.00  0.00           H
ATOM   3310  CA  GLY F   9     113.440  82.240  81.860  1.00  0.00           C
ATOM   3311  HA1 GLY F   9     113.820  83.250  81.960  1.00  0.00           H
ATOM   3312  HA2 GLY F   9     113.350  81.760  80.890  1.00  0.00           H
ATOM   3313  C   GLY F   9     112.090  82.250  82.420  1.00  0.00           C
ATOM   3314  O   GLY F   9     111.880  81.930  83.590  1.00  0.00           O
ATOM   3315  N   TYR F  10     111.090  82.720  81.610  1.00  0.00           N
ATOM   3316  HN  TYR F  10     111.280  83.230  80.770  1.00  0.00           H
ATOM   3317  CA  TYR F  10     109.690  82.560  81.890  1.00  0.00           C
ATOM   3318  HA  TYR F  10     109.540  82.350  82.940  1.00  0.00           H
ATOM   3319  CB  TYR F  10     108.770  83.750  81.410  1.00  0.00           C
ATOM   3320  HB1 TYR F  10     107.860  83.750  82.050  1.00  0.00           H
ATOM   3321  HB2 TYR F  10     108.450  83.730  80.340  1.00  0.00           H
ATOM   3322  CG  TYR F  10     109.430  85.100  81.620  1.00  0.00           C
ATOM   3323  CD1 TYR F  10     110.020  85.500  82.840  1.00  0.00           C
ATOM   3324  HD1 TYR F  10     110.070  84.810  83.670  1.00  0.00           H
ATOM   3325  CE1 TYR F  10     110.560  86.850  82.980  1.00  0.00           C
ATOM   3326  HE1 TYR F  10     111.070  87.160  83.890  1.00  0.00           H
ATOM   3327  CZ  TYR F  10     110.520  87.670  81.910  1.00  0.00           C
ATOM   3328  OH  TYR F  10     111.080  88.960  82.040  1.00  0.00           O
ATOM   3329  HH  TYR F  10     111.310  89.140  82.960  1.00  0.00           H
ATOM   3330  CD2 TYR F  10     109.360  86.060  80.610  1.00  0.00           C
ATOM   3331  HD2 TYR F  10     108.820  85.800  79.710  1.00  0.00           H
ATOM   3332  CE2 TYR F  10     109.900  87.290  80.660  1.00  0.00           C
ATOM   3333  HE2 TYR F  10     109.880  88.060  79.910  1.00  0.00           H
ATOM   3334  C   TYR F  10     109.100  81.410  81.070  1.00  0.00           C
ATOM   3335  O   TYR F  10     108.940  81.450  79.850  1.00  0.00           O
ATOM   3336  N   GLU F  11     108.840  80.250  81.760  1.00  0.00           N
ATOM   3337  HN  GLU F  11     108.910  80.170  82.750  1.00  0.00           H
ATOM   3338  CA  GLU F  11     108.700  79.040  81.110  1.00  0.00           C
ATOM   3339  HA  GLU F  11     108.740  79.100  80.030  1.00  0.00           H
ATOM   3340  CB  GLU F  11     109.830  78.050  81.600  1.00  0.00           C
ATOM   3341  HB1 GLU F  11     109.560  77.080  81.140  1.00  0.00           H
ATOM   3342  HB2 GLU F  11     109.880  78.020  82.710  1.00  0.00           H
ATOM   3343  CG  GLU F  11     111.190  78.510  81.070  1.00  0.00           C
ATOM   3344  HG1 GLU F  11     111.510  79.490  81.500  1.00  0.00           H
ATOM   3345  HG2 GLU F  11     111.180  78.720  79.980  1.00  0.00           H
ATOM   3346  CD  GLU F  11     112.270  77.590  81.510  1.00  0.00           C
ATOM   3347  OE1 GLU F  11     113.130  77.210  80.710  1.00  0.00           O
ATOM   3348  OE2 GLU F  11     112.200  77.270  82.730  1.00  0.00           O
ATOM   3349  C   GLU F  11     107.340  78.350  81.560  1.00  0.00           C
ATOM   3350  O   GLU F  11     107.240  77.800  82.670  1.00  0.00           O
ATOM   3351  N   VAL F  12     106.340  78.400  80.700  1.00  0.00           N
ATOM   3352  HN  VAL F  12     106.570  78.870  79.850  1.00  0.00           H
ATOM   3353  CA  VAL F  12     104.980  77.980  80.960  1.00  0.00           C
ATOM   3354  HA  VAL F  12     104.850  77.680  81.990  1.00  0.00           H
ATOM   3355  CB  VAL F  12     104.070  79.180  80.690  1.00  0.00           C
ATOM   3356  HB  VAL F  12     104.280  79.570  79.680  1.00  0.00           H
ATOM   3357  CG1 VAL F  12     102.590  78.660  80.670  1.00  0.00           C
ATOM   3358 HG11 VAL F  12     101.960  79.560  80.540  1.00  0.00           H
ATOM   3359 HG12 VAL F  12     102.400  77.990  79.810  1.00  0.00           H
ATOM   3360 HG13 VAL F  12     102.440  78.130  81.640  1.00  0.00           H
ATOM   3361  CG2 VAL F  12     104.370  80.340  81.680  1.00  0.00           C
ATOM   3362 HG21 VAL F  12     104.790  81.200  81.110  1.00  0.00           H
ATOM   3363 HG22 VAL F  12     103.470  80.710  82.220  1.00  0.00           H
ATOM   3364 HG23 VAL F  12     105.140  80.140  82.450  1.00  0.00           H
ATOM   3365  C   VAL F  12     104.760  76.780  80.130  1.00  0.00           C
ATOM   3366  O   VAL F  12     105.110  76.810  78.910  1.00  0.00           O
ATOM   3367  N   HIS F  13     104.230  75.710  80.650  1.00  0.00           N
ATOM   3368  HN  HIS F  13     104.030  75.740  81.630  1.00  0.00           H
ATOM   3369  CA  HIS F  13     104.130  74.340  80.110  1.00  0.00           C
ATOM   3370  HA  HIS F  13     104.290  74.410  79.040  1.00  0.00           H
ATOM   3371  CB  HIS F  13     105.070  73.410  80.890  1.00  0.00           C
ATOM   3372  HB1 HIS F  13     104.850  72.340  80.660  1.00  0.00           H
ATOM   3373  HB2 HIS F  13     104.880  73.620  81.960  1.00  0.00           H
ATOM   3374  ND1 HIS F  13     107.220  73.130  79.770  1.00  0.00           N
ATOM   3375  CG  HIS F  13     106.430  73.810  80.710  1.00  0.00           C
ATOM   3376  CE1 HIS F  13     108.480  73.440  80.110  1.00  0.00           C
ATOM   3377  HE1 HIS F  13     109.360  73.200  79.510  1.00  0.00           H
ATOM   3378  NE2 HIS F  13     108.540  74.180  81.260  1.00  0.00           N
ATOM   3379  HE2 HIS F  13     109.300  74.580  81.760  1.00  0.00           H
ATOM   3380  CD2 HIS F  13     107.250  74.410  81.630  1.00  0.00           C
ATOM   3381  HD2 HIS F  13     107.030  74.900  82.570  1.00  0.00           H
ATOM   3382  C   HIS F  13     102.700  73.900  80.290  1.00  0.00           C
ATOM   3383  O   HIS F  13     102.170  74.250  81.350  1.00  0.00           O
ATOM   3384  N   HIS F  14     102.130  73.150  79.380  1.00  0.00           N
ATOM   3385  HN  HIS F  14     102.550  72.970  78.490  1.00  0.00           H
ATOM   3386  CA  HIS F  14     100.880  72.460  79.580  1.00  0.00           C
ATOM   3387  HA  HIS F  14     100.560  72.340  78.560  1.00  0.00           H
ATOM   3388  CB  HIS F  14     101.070  71.110  80.280  1.00  0.00           C
ATOM   3389  HB1 HIS F  14     100.080  70.640  80.450  1.00  0.00           H
ATOM   3390  HB2 HIS F  14     101.490  71.250  81.300  1.00  0.00           H
ATOM   3391  ND1 HIS F  14     101.300  69.260  78.700  1.00  0.00           N
ATOM   3392  CG  HIS F  14     101.910  70.130  79.570  1.00  0.00           C
ATOM   3393  CE1 HIS F  14     102.260  68.430  78.330  1.00  0.00           C
ATOM   3394  HE1 HIS F  14     102.020  67.510  77.810  1.00  0.00           H
ATOM   3395  NE2 HIS F  14     103.410  68.670  78.950  1.00  0.00           N
ATOM   3396  HE2 HIS F  14     104.300  68.240  78.820  1.00  0.00           H
ATOM   3397  CD2 HIS F  14     103.230  69.780  79.780  1.00  0.00           C
ATOM   3398  HD2 HIS F  14     103.850  70.050  80.630  1.00  0.00           H
ATOM   3399  C   HIS F  14      99.660  73.220  80.150  1.00  0.00           C
ATOM   3400  O   HIS F  14      99.130  72.910  81.200  1.00  0.00           O
ATOM   3401  N   GLN F  15      99.120  74.220  79.390  1.00  0.00           N
ATOM   3402  HN  GLN F  15      99.590  74.510  78.560  1.00  0.00           H
ATOM   3403  CA  GLN F  15      97.910  74.880  79.700  1.00  0.00           C
ATOM   3404  HA  GLN F  15      97.780  74.800  80.770  1.00  0.00           H
ATOM   3405  CB  GLN F  15      97.940  76.350  79.390  1.00  0.00           C
ATOM   3406  HB1 GLN F  15      97.090  76.870  79.870  1.00  0.00           H
ATOM   3407  HB2 GLN F  15      97.850  76.350  78.280  1.00  0.00           H
ATOM   3408  CG  GLN F  15      99.310  77.080  79.630  1.00  0.00           C
ATOM   3409  HG1 GLN F  15     100.080  76.670  78.950  1.00  0.00           H
ATOM   3410  HG2 GLN F  15      99.580  76.990  80.700  1.00  0.00           H
ATOM   3411  CD  GLN F  15      99.170  78.630  79.410  1.00  0.00           C
ATOM   3412  OE1 GLN F  15      99.360  79.060  78.300  1.00  0.00           O
ATOM   3413  NE2 GLN F  15      98.740  79.330  80.450  1.00  0.00           N
ATOM   3414 HE21 GLN F  15      98.520  78.850  81.300  1.00  0.00           H
ATOM   3415 HE22 GLN F  15      98.490  80.280  80.270  1.00  0.00           H
ATOM   3416  C   GLN F  15      96.630  74.200  79.030  1.00  0.00           C
ATOM   3417  O   GLN F  15      96.320  74.380  77.840  1.00  0.00           O
ATOM   3418  N   LYS F  16      95.870  73.410  79.800  1.00  0.00           N
ATOM   3419  HN  LYS F  16      96.150  73.270  80.740  1.00  0.00           H
ATOM   3420  CA  LYS F  16      94.720  72.700  79.360  1.00  0.00           C
ATOM   3421  HA  LYS F  16      94.820  72.540  78.290  1.00  0.00           H
ATOM   3422  CB  LYS F  16      94.550  71.340  80.190  1.00  0.00           C
ATOM   3423  HB1 LYS F  16      93.540  71.020  79.870  1.00  0.00           H
ATOM   3424  HB2 LYS F  16      94.460  71.620  81.260  1.00  0.00           H
ATOM   3425  CG  LYS F  16      95.630  70.330  79.980  1.00  0.00           C
ATOM   3426  HG1 LYS F  16      95.370  69.500  80.670  1.00  0.00           H
ATOM   3427  HG2 LYS F  16      96.610  70.820  80.180  1.00  0.00           H
ATOM   3428  CD  LYS F  16      95.830  69.860  78.560  1.00  0.00           C
ATOM   3429  HD1 LYS F  16      94.850  69.530  78.140  1.00  0.00           H
ATOM   3430  HD2 LYS F  16      96.030  70.770  77.960  1.00  0.00           H
ATOM   3431  CE  LYS F  16      96.750  68.700  78.370  1.00  0.00           C
ATOM   3432  HE1 LYS F  16      96.750  68.340  77.320  1.00  0.00           H
ATOM   3433  HE2 LYS F  16      96.480  67.910  79.100  1.00  0.00           H
ATOM   3434  NZ  LYS F  16      98.170  69.080  78.610  1.00  0.00           N
ATOM   3435  HZ1 LYS F  16      98.840  68.310  78.390  1.00  0.00           H
ATOM   3436  HZ2 LYS F  16      98.410  69.830  77.930  1.00  0.00           H
ATOM   3437  HZ3 LYS F  16      98.400  69.460  79.550  1.00  0.00           H
ATOM   3438  C   LYS F  16      93.490  73.550  79.500  1.00  0.00           C
ATOM   3439  O   LYS F  16      93.230  74.280  80.510  1.00  0.00           O
ATOM   3440  N   LEU F  17      92.610  73.480  78.470  1.00  0.00           N
ATOM   3441  HN  LEU F  17      92.720  72.950  77.630  1.00  0.00           H
ATOM   3442  CA  LEU F  17      91.370  74.230  78.410  1.00  0.00           C
ATOM   3443  HA  LEU F  17      91.090  74.610  79.380  1.00  0.00           H
ATOM   3444  CB  LEU F  17      91.500  75.470  77.500  1.00  0.00           C
ATOM   3445  HB1 LEU F  17      91.850  75.030  76.540  1.00  0.00           H
ATOM   3446  HB2 LEU F  17      92.290  76.120  77.920  1.00  0.00           H
ATOM   3447  CG  LEU F  17      90.220  76.190  77.090  1.00  0.00           C
ATOM   3448  HG  LEU F  17      89.380  75.510  76.860  1.00  0.00           H
ATOM   3449  CD1 LEU F  17      89.630  77.100  78.210  1.00  0.00           C
ATOM   3450 HD11 LEU F  17      89.580  76.480  79.130  1.00  0.00           H
ATOM   3451 HD12 LEU F  17      90.320  77.930  78.490  1.00  0.00           H
ATOM   3452 HD13 LEU F  17      88.670  77.580  77.900  1.00  0.00           H
ATOM   3453  CD2 LEU F  17      90.450  76.930  75.830  1.00  0.00           C
ATOM   3454 HD21 LEU F  17      89.470  77.260  75.420  1.00  0.00           H
ATOM   3455 HD22 LEU F  17      91.160  77.740  76.110  1.00  0.00           H
ATOM   3456 HD23 LEU F  17      91.000  76.310  75.090  1.00  0.00           H
ATOM   3457  C   LEU F  17      90.150  73.400  77.950  1.00  0.00           C
ATOM   3458  O   LEU F  17      90.260  72.720  76.930  1.00  0.00           O
ATOM   3459  N   VAL F  18      88.970  73.440  78.640  1.00  0.00           N
ATOM   3460  HN  VAL F  18      88.980  74.060  79.430  1.00  0.00           H
ATOM   3461  CA  VAL F  18      87.770  72.850  78.110  1.00  0.00           C
ATOM   3462  HA  VAL F  18      87.880  73.040  77.050  1.00  0.00           H
ATOM   3463  CB  VAL F  18      87.580  71.330  78.350  1.00  0.00           C
ATOM   3464  HB  VAL F  18      88.460  70.830  77.890  1.00  0.00           H
ATOM   3465  CG1 VAL F  18      87.590  70.980  79.890  1.00  0.00           C
ATOM   3466 HG11 VAL F  18      87.920  69.920  79.960  1.00  0.00           H
ATOM   3467 HG12 VAL F  18      88.200  71.600  80.570  1.00  0.00           H
ATOM   3468 HG13 VAL F  18      86.540  70.970  80.260  1.00  0.00           H
ATOM   3469  CG2 VAL F  18      86.310  70.800  77.640  1.00  0.00           C
ATOM   3470 HG21 VAL F  18      86.400  69.690  77.630  1.00  0.00           H
ATOM   3471 HG22 VAL F  18      85.360  71.080  78.140  1.00  0.00           H
ATOM   3472 HG23 VAL F  18      86.220  71.210  76.610  1.00  0.00           H
ATOM   3473  C   VAL F  18      86.540  73.620  78.540  1.00  0.00           C
ATOM   3474  O   VAL F  18      86.240  74.020  79.650  1.00  0.00           O
ATOM   3475  N   PHE F  19      85.640  73.840  77.520  1.00  0.00           N
ATOM   3476  HN  PHE F  19      85.930  73.520  76.630  1.00  0.00           H
ATOM   3477  CA  PHE F  19      84.270  74.380  77.610  1.00  0.00           C
ATOM   3478  HA  PHE F  19      84.230  74.910  78.550  1.00  0.00           H
ATOM   3479  CB  PHE F  19      83.900  75.390  76.530  1.00  0.00           C
ATOM   3480  HB1 PHE F  19      82.890  75.790  76.770  1.00  0.00           H
ATOM   3481  HB2 PHE F  19      83.840  74.860  75.560  1.00  0.00           H
ATOM   3482  CG  PHE F  19      84.890  76.500  76.450  1.00  0.00           C
ATOM   3483  CD1 PHE F  19      85.700  76.480  75.330  1.00  0.00           C
ATOM   3484  HD1 PHE F  19      85.610  75.570  74.750  1.00  0.00           H
ATOM   3485  CE1 PHE F  19      86.530  77.580  75.090  1.00  0.00           C
ATOM   3486  HE1 PHE F  19      87.140  77.690  74.210  1.00  0.00           H
ATOM   3487  CZ  PHE F  19      86.470  78.700  75.960  1.00  0.00           C
ATOM   3488  HZ  PHE F  19      87.190  79.490  75.850  1.00  0.00           H
ATOM   3489  CD2 PHE F  19      84.720  77.640  77.270  1.00  0.00           C
ATOM   3490  HD2 PHE F  19      84.020  77.580  78.080  1.00  0.00           H
ATOM   3491  CE2 PHE F  19      85.600  78.750  77.030  1.00  0.00           C
ATOM   3492  HE2 PHE F  19      85.540  79.550  77.750  1.00  0.00           H
ATOM   3493  C   PHE F  19      83.370  73.210  77.800  1.00  0.00           C
ATOM   3494  O   PHE F  19      82.670  73.020  78.730  1.00  0.00           O
ATOM   3495  N   PHE F  20      83.370  72.220  76.840  1.00  0.00           N
ATOM   3496  HN  PHE F  20      84.060  72.240  76.120  1.00  0.00           H
ATOM   3497  CA  PHE F  20      82.450  71.070  76.760  1.00  0.00           C
ATOM   3498  HA  PHE F  20      82.110  70.780  77.740  1.00  0.00           H
ATOM   3499  CB  PHE F  20      81.240  71.350  75.760  1.00  0.00           C
ATOM   3500  HB1 PHE F  20      80.490  70.540  75.830  1.00  0.00           H
ATOM   3501  HB2 PHE F  20      81.560  71.460  74.700  1.00  0.00           H
ATOM   3502  CG  PHE F  20      80.620  72.650  76.170  1.00  0.00           C
ATOM   3503  CD1 PHE F  20      80.450  73.680  75.240  1.00  0.00           C
ATOM   3504  HD1 PHE F  20      80.890  73.650  74.250  1.00  0.00           H
ATOM   3505  CE1 PHE F  20      79.880  74.880  75.570  1.00  0.00           C
ATOM   3506  HE1 PHE F  20      79.870  75.680  74.840  1.00  0.00           H
ATOM   3507  CZ  PHE F  20      79.280  75.040  76.850  1.00  0.00           C
ATOM   3508  HZ  PHE F  20      78.760  75.900  77.260  1.00  0.00           H
ATOM   3509  CD2 PHE F  20      80.020  72.760  77.380  1.00  0.00           C
ATOM   3510  HD2 PHE F  20      80.070  71.850  77.960  1.00  0.00           H
ATOM   3511  CE2 PHE F  20      79.320  73.880  77.760  1.00  0.00           C
ATOM   3512  HE2 PHE F  20      78.780  74.010  78.690  1.00  0.00           H
ATOM   3513  C   PHE F  20      83.270  69.830  76.290  1.00  0.00           C
ATOM   3514  O   PHE F  20      84.030  69.900  75.340  1.00  0.00           O
ATOM   3515  N   ALA F  21      83.030  68.730  76.920  1.00  0.00           N
ATOM   3516  HN  ALA F  21      82.670  68.750  77.840  1.00  0.00           H
ATOM   3517  CA  ALA F  21      83.510  67.410  76.490  1.00  0.00           C
ATOM   3518  HA  ALA F  21      84.580  67.510  76.480  1.00  0.00           H
ATOM   3519  CB  ALA F  21      83.220  66.470  77.620  1.00  0.00           C
ATOM   3520  HB1 ALA F  21      83.450  65.430  77.310  1.00  0.00           H
ATOM   3521  HB2 ALA F  21      84.050  66.680  78.330  1.00  0.00           H
ATOM   3522  HB3 ALA F  21      82.210  66.480  78.070  1.00  0.00           H
ATOM   3523  C   ALA F  21      82.960  66.940  75.120  1.00  0.00           C
ATOM   3524  O   ALA F  21      81.880  67.240  74.670  1.00  0.00           O
ATOM   3525  N   GLU F  22      83.630  66.070  74.360  1.00  0.00           N
ATOM   3526  HN  GLU F  22      84.350  65.520  74.770  1.00  0.00           H
ATOM   3527  CA  GLU F  22      83.260  65.540  73.070  1.00  0.00           C
ATOM   3528  HA  GLU F  22      83.100  66.390  72.430  1.00  0.00           H
ATOM   3529  CB  GLU F  22      84.460  64.800  72.450  1.00  0.00           C
ATOM   3530  HB1 GLU F  22      84.060  64.100  71.680  1.00  0.00           H
ATOM   3531  HB2 GLU F  22      84.960  64.140  73.190  1.00  0.00           H
ATOM   3532  CG  GLU F  22      85.620  65.640  71.880  1.00  0.00           C
ATOM   3533  HG1 GLU F  22      86.600  65.120  71.860  1.00  0.00           H
ATOM   3534  HG2 GLU F  22      85.750  66.510  72.550  1.00  0.00           H
ATOM   3535  CD  GLU F  22      85.530  66.190  70.450  1.00  0.00           C
ATOM   3536  OE1 GLU F  22      85.940  67.400  70.330  1.00  0.00           O
ATOM   3537  OE2 GLU F  22      85.130  65.500  69.500  1.00  0.00           O
ATOM   3538  C   GLU F  22      81.980  64.730  72.980  1.00  0.00           C
ATOM   3539  O   GLU F  22      81.690  63.910  73.850  1.00  0.00           O
ATOM   3540  N   ASP F  23      81.210  64.870  71.950  1.00  0.00           N
ATOM   3541  HN  ASP F  23      81.540  65.450  71.220  1.00  0.00           H
ATOM   3542  CA  ASP F  23      79.890  64.420  71.710  1.00  0.00           C
ATOM   3543  HA  ASP F  23      79.640  64.950  70.800  1.00  0.00           H
ATOM   3544  CB  ASP F  23      79.790  62.870  71.430  1.00  0.00           C
ATOM   3545  HB1 ASP F  23      78.720  62.580  71.280  1.00  0.00           H
ATOM   3546  HB2 ASP F  23      80.230  62.270  72.250  1.00  0.00           H
ATOM   3547  CG  ASP F  23      80.640  62.520  70.220  1.00  0.00           C
ATOM   3548  OD1 ASP F  23      81.100  61.400  70.200  1.00  0.00           O
ATOM   3549  OD2 ASP F  23      80.830  63.390  69.350  1.00  0.00           O
ATOM   3550  C   ASP F  23      78.870  64.880  72.750  1.00  0.00           C
ATOM   3551  O   ASP F  23      78.510  64.130  73.660  1.00  0.00           O
ATOM   3552  N   VAL F  24      78.370  66.120  72.590  1.00  0.00           N
ATOM   3553  HN  VAL F  24      78.780  66.780  71.970  1.00  0.00           H
ATOM   3554  CA  VAL F  24      77.370  66.740  73.460  1.00  0.00           C
ATOM   3555  HA  VAL F  24      77.540  66.530  74.500  1.00  0.00           H
ATOM   3556  CB  VAL F  24      77.310  68.320  73.340  1.00  0.00           C
ATOM   3557  HB  VAL F  24      77.040  68.460  72.280  1.00  0.00           H
ATOM   3558  CG1 VAL F  24      76.390  68.930  74.390  1.00  0.00           C
ATOM   3559 HG11 VAL F  24      77.000  69.170  75.280  1.00  0.00           H
ATOM   3560 HG12 VAL F  24      75.920  69.870  74.030  1.00  0.00           H
ATOM   3561 HG13 VAL F  24      75.560  68.250  74.680  1.00  0.00           H
ATOM   3562  CG2 VAL F  24      78.790  68.810  73.460  1.00  0.00           C
ATOM   3563 HG21 VAL F  24      78.760  69.930  73.450  1.00  0.00           H
ATOM   3564 HG22 VAL F  24      79.250  68.530  74.430  1.00  0.00           H
ATOM   3565 HG23 VAL F  24      79.430  68.430  72.630  1.00  0.00           H
ATOM   3566  C   VAL F  24      76.010  66.190  73.200  1.00  0.00           C
ATOM   3567  O   VAL F  24      75.230  66.710  72.440  1.00  0.00           O
ATOM   3568  N   GLY F  25      75.760  65.000  73.820  1.00  0.00           N
ATOM   3569  HN  GLY F  25      76.450  64.580  74.410  1.00  0.00           H
ATOM   3570  CA  GLY F  25      74.510  64.400  73.680  1.00  0.00           C
ATOM   3571  HA1 GLY F  25      74.220  64.330  72.650  1.00  0.00           H
ATOM   3572  HA2 GLY F  25      74.590  63.450  74.190  1.00  0.00           H
ATOM   3573  C   GLY F  25      73.370  65.090  74.370  1.00  0.00           C
ATOM   3574  O   GLY F  25      73.450  65.760  75.470  1.00  0.00           O
ATOM   3575  N   SER F  26      72.120  65.040  73.890  1.00  0.00           N
ATOM   3576  HN  SER F  26      71.990  64.600  73.000  1.00  0.00           H
ATOM   3577  CA  SER F  26      70.900  65.520  74.540  1.00  0.00           C
ATOM   3578  HA  SER F  26      70.880  65.230  75.580  1.00  0.00           H
ATOM   3579  CB  SER F  26      69.630  64.880  73.920  1.00  0.00           C
ATOM   3580  HB1 SER F  26      70.020  63.850  73.750  1.00  0.00           H
ATOM   3581  HB2 SER F  26      69.430  65.210  72.880  1.00  0.00           H
ATOM   3582  OG  SER F  26      68.520  64.980  74.840  1.00  0.00           O
ATOM   3583  HG1 SER F  26      68.820  64.480  75.610  1.00  0.00           H
ATOM   3584  C   SER F  26      70.680  66.950  74.410  1.00  0.00           C
ATOM   3585  O   SER F  26      70.050  67.480  75.290  1.00  0.00           O
ATOM   3586  N   ASN F  27      71.290  67.680  73.380  1.00  0.00           N
ATOM   3587  HN  ASN F  27      71.810  67.190  72.690  1.00  0.00           H
ATOM   3588  CA  ASN F  27      71.130  69.080  73.280  1.00  0.00           C
ATOM   3589  HA  ASN F  27      70.830  69.400  74.270  1.00  0.00           H
ATOM   3590  CB  ASN F  27      72.480  69.810  72.970  1.00  0.00           C
ATOM   3591  HB1 ASN F  27      72.850  69.780  71.920  1.00  0.00           H
ATOM   3592  HB2 ASN F  27      73.250  69.310  73.600  1.00  0.00           H
ATOM   3593  CG  ASN F  27      72.330  71.250  73.200  1.00  0.00           C
ATOM   3594  OD1 ASN F  27      71.350  71.720  73.830  1.00  0.00           O
ATOM   3595  ND2 ASN F  27      73.340  72.040  72.730  1.00  0.00           N
ATOM   3596 HD21 ASN F  27      73.970  71.560  72.120  1.00  0.00           H
ATOM   3597 HD22 ASN F  27      73.450  72.960  73.090  1.00  0.00           H
ATOM   3598  C   ASN F  27      69.920  69.480  72.420  1.00  0.00           C
ATOM   3599  O   ASN F  27      69.900  69.450  71.150  1.00  0.00           O
ATOM   3600  N   LYS F  28      68.870  70.030  73.020  1.00  0.00           N
ATOM   3601  HN  LYS F  28      68.810  69.980  74.020  1.00  0.00           H
ATOM   3602  CA  LYS F  28      67.810  70.740  72.340  1.00  0.00           C
ATOM   3603  HA  LYS F  28      67.760  70.500  71.290  1.00  0.00           H
ATOM   3604  CB  LYS F  28      66.430  70.190  72.770  1.00  0.00           C
ATOM   3605  HB1 LYS F  28      65.630  70.600  72.120  1.00  0.00           H
ATOM   3606  HB2 LYS F  28      66.130  70.460  73.810  1.00  0.00           H
ATOM   3607  CG  LYS F  28      66.260  68.620  72.610  1.00  0.00           C
ATOM   3608  HG1 LYS F  28      67.100  68.070  73.080  1.00  0.00           H
ATOM   3609  HG2 LYS F  28      66.340  68.530  71.500  1.00  0.00           H
ATOM   3610  CD  LYS F  28      64.950  68.210  73.290  1.00  0.00           C
ATOM   3611  HD1 LYS F  28      65.200  68.470  74.340  1.00  0.00           H
ATOM   3612  HD2 LYS F  28      64.160  68.950  73.070  1.00  0.00           H
ATOM   3613  CE  LYS F  28      64.520  66.740  73.100  1.00  0.00           C
ATOM   3614  HE1 LYS F  28      63.740  66.440  73.830  1.00  0.00           H
ATOM   3615  HE2 LYS F  28      65.440  66.190  73.390  1.00  0.00           H
ATOM   3616  NZ  LYS F  28      64.160  66.500  71.740  1.00  0.00           N
ATOM   3617  HZ1 LYS F  28      63.430  65.750  71.680  1.00  0.00           H
ATOM   3618  HZ2 LYS F  28      63.660  67.280  71.270  1.00  0.00           H
ATOM   3619  HZ3 LYS F  28      64.990  66.250  71.180  1.00  0.00           H
ATOM   3620  C   LYS F  28      67.870  72.220  72.500  1.00  0.00           C
ATOM   3621  O   LYS F  28      66.950  72.970  72.130  1.00  0.00           O
ATOM   3622  N   GLY F  29      68.960  72.670  73.160  1.00  0.00           N
ATOM   3623  HN  GLY F  29      69.630  72.020  73.510  1.00  0.00           H
ATOM   3624  CA  GLY F  29      69.260  74.090  73.500  1.00  0.00           C
ATOM   3625  HA1 GLY F  29      68.470  74.720  73.130  1.00  0.00           H
ATOM   3626  HA2 GLY F  29      69.630  74.160  74.520  1.00  0.00           H
ATOM   3627  C   GLY F  29      70.380  74.640  72.700  1.00  0.00           C
ATOM   3628  O   GLY F  29      70.660  74.150  71.620  1.00  0.00           O
ATOM   3629  N   ALA F  30      71.140  75.610  73.300  1.00  0.00           N
ATOM   3630  HN  ALA F  30      70.960  76.010  74.190  1.00  0.00           H
ATOM   3631  CA  ALA F  30      72.400  76.040  72.720  1.00  0.00           C
ATOM   3632  HA  ALA F  30      72.700  75.430  71.880  1.00  0.00           H
ATOM   3633  CB  ALA F  30      72.470  77.520  72.370  1.00  0.00           C
ATOM   3634  HB1 ALA F  30      73.460  77.810  71.940  1.00  0.00           H
ATOM   3635  HB2 ALA F  30      71.740  77.750  71.570  1.00  0.00           H
ATOM   3636  HB3 ALA F  30      72.230  78.060  73.310  1.00  0.00           H
ATOM   3637  C   ALA F  30      73.480  75.830  73.710  1.00  0.00           C
ATOM   3638  O   ALA F  30      73.320  75.920  74.930  1.00  0.00           O
ATOM   3639  N   ILE F  31      74.730  75.720  73.190  1.00  0.00           N
ATOM   3640  HN  ILE F  31      74.980  75.720  72.230  1.00  0.00           H
ATOM   3641  CA  ILE F  31      75.940  75.680  74.060  1.00  0.00           C
ATOM   3642  HA  ILE F  31      75.720  75.950  75.090  1.00  0.00           H
ATOM   3643  CB  ILE F  31      76.580  74.290  74.210  1.00  0.00           C
ATOM   3644  HB  ILE F  31      77.560  74.450  74.710  1.00  0.00           H
ATOM   3645  CG2 ILE F  31      75.670  73.480  75.220  1.00  0.00           C
ATOM   3646 HG21 ILE F  31      76.120  72.500  75.490  1.00  0.00           H
ATOM   3647 HG22 ILE F  31      75.270  74.000  76.110  1.00  0.00           H
ATOM   3648 HG23 ILE F  31      74.780  73.210  74.610  1.00  0.00           H
ATOM   3649  CG1 ILE F  31      76.670  73.590  72.890  1.00  0.00           C
ATOM   3650 HG11 ILE F  31      77.270  74.040  72.070  1.00  0.00           H
ATOM   3651 HG12 ILE F  31      75.680  73.270  72.520  1.00  0.00           H
ATOM   3652  CD  ILE F  31      77.450  72.230  73.030  1.00  0.00           C
ATOM   3653  HD1 ILE F  31      78.460  72.390  73.450  1.00  0.00           H
ATOM   3654  HD2 ILE F  31      76.930  71.490  73.670  1.00  0.00           H
ATOM   3655  HD3 ILE F  31      77.500  71.700  72.050  1.00  0.00           H
ATOM   3656  C   ILE F  31      76.910  76.730  73.540  1.00  0.00           C
ATOM   3657  O   ILE F  31      77.350  76.650  72.410  1.00  0.00           O
ATOM   3658  N   ILE F  32      77.380  77.680  74.430  1.00  0.00           N
ATOM   3659  HN  ILE F  32      77.040  77.620  75.370  1.00  0.00           H
ATOM   3660  CA  ILE F  32      78.270  78.780  74.170  1.00  0.00           C
ATOM   3661  HA  ILE F  32      78.510  78.840  73.120  1.00  0.00           H
ATOM   3662  CB  ILE F  32      77.500  80.050  74.470  1.00  0.00           C
ATOM   3663  HB  ILE F  32      77.160  80.030  75.530  1.00  0.00           H
ATOM   3664  CG2 ILE F  32      78.300  81.300  74.320  1.00  0.00           C
ATOM   3665 HG21 ILE F  32      79.110  81.460  75.060  1.00  0.00           H
ATOM   3666 HG22 ILE F  32      78.660  81.310  73.270  1.00  0.00           H
ATOM   3667 HG23 ILE F  32      77.590  82.130  74.530  1.00  0.00           H
ATOM   3668  CG1 ILE F  32      76.170  80.240  73.580  1.00  0.00           C
ATOM   3669 HG11 ILE F  32      75.670  81.190  73.860  1.00  0.00           H
ATOM   3670 HG12 ILE F  32      75.480  79.410  73.880  1.00  0.00           H
ATOM   3671  CD  ILE F  32      76.230  80.240  72.030  1.00  0.00           C
ATOM   3672  HD1 ILE F  32      77.020  80.940  71.690  1.00  0.00           H
ATOM   3673  HD2 ILE F  32      76.430  79.190  71.730  1.00  0.00           H
ATOM   3674  HD3 ILE F  32      75.250  80.540  71.600  1.00  0.00           H
ATOM   3675  C   ILE F  32      79.450  78.580  75.050  1.00  0.00           C
ATOM   3676  O   ILE F  32      79.370  78.520  76.280  1.00  0.00           O
ATOM   3677  N   GLY F  33      80.660  78.660  74.510  1.00  0.00           N
ATOM   3678  HN  GLY F  33      80.680  78.670  73.510  1.00  0.00           H
ATOM   3679  CA  GLY F  33      81.970  78.720  75.190  1.00  0.00           C
ATOM   3680  HA1 GLY F  33      81.820  78.310  76.180  1.00  0.00           H
ATOM   3681  HA2 GLY F  33      82.790  78.250  74.660  1.00  0.00           H
ATOM   3682  C   GLY F  33      82.340  80.120  75.400  1.00  0.00           C
ATOM   3683  O   GLY F  33      82.800  80.520  76.500  1.00  0.00           O
ATOM   3684  N   LEU F  34      82.110  80.930  74.400  1.00  0.00           N
ATOM   3685  HN  LEU F  34      81.700  80.710  73.520  1.00  0.00           H
ATOM   3686  CA  LEU F  34      82.290  82.390  74.480  1.00  0.00           C
ATOM   3687  HA  LEU F  34      82.040  82.770  75.460  1.00  0.00           H
ATOM   3688  CB  LEU F  34      83.840  82.700  74.430  1.00  0.00           C
ATOM   3689  HB1 LEU F  34      84.410  82.110  73.690  1.00  0.00           H
ATOM   3690  HB2 LEU F  34      84.070  82.510  75.500  1.00  0.00           H
ATOM   3691  CG  LEU F  34      84.090  84.210  74.220  1.00  0.00           C
ATOM   3692  HG  LEU F  34      83.190  84.770  74.560  1.00  0.00           H
ATOM   3693  CD1 LEU F  34      85.280  84.700  75.050  1.00  0.00           C
ATOM   3694 HD11 LEU F  34      86.100  83.990  74.780  1.00  0.00           H
ATOM   3695 HD12 LEU F  34      85.580  85.740  74.820  1.00  0.00           H
ATOM   3696 HD13 LEU F  34      85.140  84.640  76.150  1.00  0.00           H
ATOM   3697  CD2 LEU F  34      84.200  84.660  72.740  1.00  0.00           C
ATOM   3698 HD21 LEU F  34      83.240  84.520  72.200  1.00  0.00           H
ATOM   3699 HD22 LEU F  34      84.400  85.750  72.740  1.00  0.00           H
ATOM   3700 HD23 LEU F  34      85.010  84.240  72.100  1.00  0.00           H
ATOM   3701  C   LEU F  34      81.490  83.030  73.370  1.00  0.00           C
ATOM   3702  O   LEU F  34      81.510  82.590  72.230  1.00  0.00           O
ATOM   3703  N   MET F  35      80.770  84.080  73.750  1.00  0.00           N
ATOM   3704  HN  MET F  35      80.660  84.390  74.690  1.00  0.00           H
ATOM   3705  CA  MET F  35      80.180  84.970  72.820  1.00  0.00           C
ATOM   3706  HA  MET F  35      80.780  84.930  71.920  1.00  0.00           H
ATOM   3707  CB  MET F  35      78.620  84.730  72.580  1.00  0.00           C
ATOM   3708  HB1 MET F  35      78.060  84.800  73.540  1.00  0.00           H
ATOM   3709  HB2 MET F  35      78.530  83.750  72.070  1.00  0.00           H
ATOM   3710  CG  MET F  35      77.930  85.700  71.620  1.00  0.00           C
ATOM   3711  HG1 MET F  35      77.590  86.570  72.220  1.00  0.00           H
ATOM   3712  HG2 MET F  35      77.010  85.120  71.410  1.00  0.00           H
ATOM   3713  SD  MET F  35      78.740  86.290  70.120  1.00  0.00           S
ATOM   3714  CE  MET F  35      79.290  84.760  69.290  1.00  0.00           C
ATOM   3715  HE1 MET F  35      79.870  84.150  70.020  1.00  0.00           H
ATOM   3716  HE2 MET F  35      78.430  84.090  69.070  1.00  0.00           H
ATOM   3717  HE3 MET F  35      79.840  84.920  68.340  1.00  0.00           H
ATOM   3718  C   MET F  35      80.370  86.330  73.470  1.00  0.00           C
ATOM   3719  O   MET F  35      80.330  86.570  74.660  1.00  0.00           O
ATOM   3720  N   VAL F  36      80.700  87.270  72.560  1.00  0.00           N
ATOM   3721  HN  VAL F  36      80.970  86.910  71.680  1.00  0.00           H
ATOM   3722  CA  VAL F  36      80.850  88.740  72.820  1.00  0.00           C
ATOM   3723  HA  VAL F  36      80.750  88.970  73.870  1.00  0.00           H
ATOM   3724  CB  VAL F  36      82.170  89.310  72.370  1.00  0.00           C
ATOM   3725  HB  VAL F  36      82.410  89.010  71.320  1.00  0.00           H
ATOM   3726  CG1 VAL F  36      82.310  90.860  72.580  1.00  0.00           C
ATOM   3727 HG11 VAL F  36      81.700  91.030  73.490  1.00  0.00           H
ATOM   3728 HG12 VAL F  36      83.360  91.220  72.570  1.00  0.00           H
ATOM   3729 HG13 VAL F  36      81.820  91.350  71.700  1.00  0.00           H
ATOM   3730  CG2 VAL F  36      83.180  88.630  73.360  1.00  0.00           C
ATOM   3731 HG21 VAL F  36      83.220  87.530  73.190  1.00  0.00           H
ATOM   3732 HG22 VAL F  36      84.170  89.110  73.270  1.00  0.00           H
ATOM   3733 HG23 VAL F  36      82.910  88.850  74.420  1.00  0.00           H
ATOM   3734  C   VAL F  36      79.780  89.500  72.030  1.00  0.00           C
ATOM   3735  O   VAL F  36      79.840  89.660  70.790  1.00  0.00           O
ATOM   3736  N   GLY F  37      78.770  90.030  72.670  1.00  0.00           N
ATOM   3737  HN  GLY F  37      78.660  89.780  73.630  1.00  0.00           H
ATOM   3738  CA  GLY F  37      77.960  91.140  72.120  1.00  0.00           C
ATOM   3739  HA1 GLY F  37      77.470  91.630  72.940  1.00  0.00           H
ATOM   3740  HA2 GLY F  37      78.560  91.800  71.500  1.00  0.00           H
ATOM   3741  C   GLY F  37      76.830  90.740  71.340  1.00  0.00           C
ATOM   3742  O   GLY F  37      75.940  91.530  71.120  1.00  0.00           O
ATOM   3743  N   GLY F  38      76.880  89.490  70.780  1.00  0.00           N
ATOM   3744  HN  GLY F  38      77.780  89.070  70.820  1.00  0.00           H
ATOM   3745  CA  GLY F  38      75.870  88.990  69.920  1.00  0.00           C
ATOM   3746  HA1 GLY F  38      75.620  89.740  69.180  1.00  0.00           H
ATOM   3747  HA2 GLY F  38      76.350  88.080  69.590  1.00  0.00           H
ATOM   3748  C   GLY F  38      74.520  88.640  70.600  1.00  0.00           C
ATOM   3749  O   GLY F  38      74.210  89.230  71.620  1.00  0.00           O
ATOM   3750  N   VAL F  39      73.750  87.780  69.890  1.00  0.00           N
ATOM   3751  HN  VAL F  39      74.020  87.510  68.970  1.00  0.00           H
ATOM   3752  CA  VAL F  39      72.420  87.310  70.370  1.00  0.00           C
ATOM   3753  HA  VAL F  39      72.280  87.710  71.370  1.00  0.00           H
ATOM   3754  CB  VAL F  39      71.230  87.670  69.430  1.00  0.00           C
ATOM   3755  HB  VAL F  39      71.130  87.150  68.460  1.00  0.00           H
ATOM   3756  CG1 VAL F  39      69.960  87.500  70.270  1.00  0.00           C
ATOM   3757 HG11 VAL F  39      69.010  87.620  69.710  1.00  0.00           H
ATOM   3758 HG12 VAL F  39      69.920  86.510  70.770  1.00  0.00           H
ATOM   3759 HG13 VAL F  39      70.020  88.310  71.020  1.00  0.00           H
ATOM   3760  CG2 VAL F  39      71.300  89.160  69.040  1.00  0.00           C
ATOM   3761 HG21 VAL F  39      70.350  89.530  68.600  1.00  0.00           H
ATOM   3762 HG22 VAL F  39      71.710  89.790  69.860  1.00  0.00           H
ATOM   3763 HG23 VAL F  39      72.110  89.350  68.300  1.00  0.00           H
ATOM   3764  C   VAL F  39      72.560  85.750  70.420  1.00  0.00           C
ATOM   3765  O   VAL F  39      73.000  85.060  69.440  1.00  0.00           O
ATOM   3766  N   VAL F  40      72.270  85.150  71.600  1.00  0.00           N
ATOM   3767  HN  VAL F  40      72.000  85.760  72.340  1.00  0.00           H
ATOM   3768  CA  VAL F  40      72.330  83.720  71.880  1.00  0.00           C
ATOM   3769  HA  VAL F  40      72.580  83.320  70.910  1.00  0.00           H
ATOM   3770  CB  VAL F  40      73.270  83.460  73.130  1.00  0.00           C
ATOM   3771  HB  VAL F  40      73.020  84.090  74.010  1.00  0.00           H
ATOM   3772  CG1 VAL F  40      73.030  82.020  73.500  1.00  0.00           C
ATOM   3773 HG11 VAL F  40      73.760  81.690  74.270  1.00  0.00           H
ATOM   3774 HG12 VAL F  40      72.040  81.850  73.970  1.00  0.00           H
ATOM   3775 HG13 VAL F  40      73.230  81.420  72.590  1.00  0.00           H
ATOM   3776  CG2 VAL F  40      74.670  83.740  72.680  1.00  0.00           C
ATOM   3777 HG21 VAL F  40      74.730  84.850  72.640  1.00  0.00           H
ATOM   3778 HG22 VAL F  40      75.450  83.420  73.410  1.00  0.00           H
ATOM   3779 HG23 VAL F  40      74.910  83.210  71.730  1.00  0.00           H
ATOM   3780  C   VAL F  40      70.900  83.190  72.000  1.00  0.00           C
ATOM   3781  O   VAL F  40      70.190  83.650  72.880  1.00  0.00           O
ATOM   3782  N   ILE F  41      70.570  82.170  71.210  1.00  0.00           N
ATOM   3783  HN  ILE F  41      71.180  81.850  70.490  1.00  0.00           H
ATOM   3784  CA  ILE F  41      69.230  81.590  71.240  1.00  0.00           C
ATOM   3785  HA  ILE F  41      68.560  82.250  71.770  1.00  0.00           H
ATOM   3786  CB  ILE F  41      68.680  81.430  69.780  1.00  0.00           C
ATOM   3787  HB  ILE F  41      69.330  80.760  69.190  1.00  0.00           H
ATOM   3788  CG2 ILE F  41      67.240  80.940  69.840  1.00  0.00           C
ATOM   3789 HG21 ILE F  41      66.950  80.970  68.760  1.00  0.00           H
ATOM   3790 HG22 ILE F  41      67.130  79.930  70.290  1.00  0.00           H
ATOM   3791 HG23 ILE F  41      66.630  81.710  70.360  1.00  0.00           H
ATOM   3792  CG1 ILE F  41      68.670  82.800  68.910  1.00  0.00           C
ATOM   3793 HG11 ILE F  41      68.220  82.580  67.920  1.00  0.00           H
ATOM   3794 HG12 ILE F  41      69.740  82.960  68.660  1.00  0.00           H
ATOM   3795  CD  ILE F  41      68.100  84.040  69.620  1.00  0.00           C
ATOM   3796  HD1 ILE F  41      67.160  83.900  70.190  1.00  0.00           H
ATOM   3797  HD2 ILE F  41      68.940  84.450  70.230  1.00  0.00           H
ATOM   3798  HD3 ILE F  41      67.950  84.800  68.820  1.00  0.00           H
ATOM   3799  C   ILE F  41      69.190  80.170  71.920  1.00  0.00           C
ATOM   3800  O   ILE F  41      69.650  79.210  71.380  1.00  0.00           O
ATOM   3801  N   ALA F  42      68.440  80.020  73.020  1.00  0.00           N
ATOM   3802  HN  ALA F  42      68.120  80.870  73.430  1.00  0.00           H
ATOM   3803  CA  ALA F  42      67.780  78.710  73.300  1.00  0.00           C
ATOM   3804  HA  ALA F  42      68.110  77.890  72.680  1.00  0.00           H
ATOM   3805  CB  ALA F  42      68.060  78.230  74.680  1.00  0.00           C
ATOM   3806  HB1 ALA F  42      67.760  77.170  74.780  1.00  0.00           H
ATOM   3807  HB2 ALA F  42      69.130  78.460  74.880  1.00  0.00           H
ATOM   3808  HB3 ALA F  42      67.470  78.960  75.290  1.00  0.00           H
ATOM   3809  C   ALA F  42      66.270  78.900  73.090  1.00  0.00           C
ATOM   3810  O   ALA F  42      65.510  78.010  73.440  1.00  0.00           O
ATOM   3811  N   NME F  43      65.820  80.000  72.400  1.00  0.00           N
ATOM   3812  HN  NME F  43      66.440  80.680  72.040  1.00  0.00           H
ATOM   3813  CH3 NME F  43      64.430  80.230  72.110  1.00  0.00           C
ATOM   3814 HH31 NME F  43      63.880  80.340  73.070  1.00  0.00           H
ATOM   3815 HH32 NME F  43      64.120  81.160  71.590  1.00  0.00           H
ATOM   3816 HH33 NME F  43      63.940  79.390  71.570  1.00  0.00           H
ATOM   3817  CH3 ACE G   0      33.600 105.330  81.620  1.00  0.00           C
ATOM   3818 HH31 ACE G   0      34.430 105.430  82.350  1.00  0.00           H
ATOM   3819 HH32 ACE G   0      33.660 106.130  80.860  1.00  0.00           H
ATOM   3820 HH33 ACE G   0      32.590 105.400  82.090  1.00  0.00           H
ATOM   3821  C   ACE G   0      33.770 104.140  80.730  1.00  0.00           C
ATOM   3822  O   ACE G   0      34.020 103.020  81.150  1.00  0.00           O
ATOM   3823  N   ASP G   1      33.630 104.440  79.460  1.00  0.00           N
ATOM   3824  HN  ASP G   1      33.440 105.410  79.320  1.00  0.00           H
ATOM   3825  CA  ASP G   1      33.610 103.600  78.310  1.00  0.00           C
ATOM   3826  HA  ASP G   1      32.770 102.940  78.460  1.00  0.00           H
ATOM   3827  CB  ASP G   1      33.450 104.510  76.990  1.00  0.00           C
ATOM   3828  HB1 ASP G   1      33.590 103.960  76.040  1.00  0.00           H
ATOM   3829  HB2 ASP G   1      34.170 105.340  77.080  1.00  0.00           H
ATOM   3830  CG  ASP G   1      32.070 105.000  76.690  1.00  0.00           C
ATOM   3831  OD1 ASP G   1      31.910 105.840  75.780  1.00  0.00           O
ATOM   3832  OD2 ASP G   1      31.110 104.450  77.260  1.00  0.00           O
ATOM   3833  C   ASP G   1      34.870 102.750  78.130  1.00  0.00           C
ATOM   3834  O   ASP G   1      34.840 101.580  77.660  1.00  0.00           O
ATOM   3835  N   ALA G   2      36.070 103.330  78.410  1.00  0.00           N
ATOM   3836  HN  ALA G   2      36.020 104.270  78.730  1.00  0.00           H
ATOM   3837  CA  ALA G   2      37.430 102.860  78.170  1.00  0.00           C
ATOM   3838  HA  ALA G   2      37.470 102.800  77.100  1.00  0.00           H
ATOM   3839  CB  ALA G   2      38.370 103.890  78.810  1.00  0.00           C
ATOM   3840  HB1 ALA G   2      38.280 104.840  78.230  1.00  0.00           H
ATOM   3841  HB2 ALA G   2      37.990 104.250  79.790  1.00  0.00           H
ATOM   3842  HB3 ALA G   2      39.410 103.500  78.840  1.00  0.00           H
ATOM   3843  C   ALA G   2      37.730 101.480  78.730  1.00  0.00           C
ATOM   3844  O   ALA G   2      37.280 101.080  79.830  1.00  0.00           O
ATOM   3845  N   GLU G   3      38.640 100.710  78.080  1.00  0.00           N
ATOM   3846  HN  GLU G   3      39.160 101.070  77.310  1.00  0.00           H
ATOM   3847  CA  GLU G   3      38.830  99.260  78.400  1.00  0.00           C
ATOM   3848  HA  GLU G   3      37.840  98.840  78.490  1.00  0.00           H
ATOM   3849  CB  GLU G   3      39.680  98.570  77.400  1.00  0.00           C
ATOM   3850  HB1 GLU G   3      39.850  97.520  77.700  1.00  0.00           H
ATOM   3851  HB2 GLU G   3      40.690  99.030  77.360  1.00  0.00           H
ATOM   3852  CG  GLU G   3      39.070  98.430  75.990  1.00  0.00           C
ATOM   3853  HG1 GLU G   3      39.020  99.450  75.570  1.00  0.00           H
ATOM   3854  HG2 GLU G   3      38.040  98.020  75.910  1.00  0.00           H
ATOM   3855  CD  GLU G   3      39.910  97.590  75.090  1.00  0.00           C
ATOM   3856  OE1 GLU G   3      41.050  98.060  74.850  1.00  0.00           O
ATOM   3857  OE2 GLU G   3      39.520  96.460  74.750  1.00  0.00           O
ATOM   3858  C   GLU G   3      39.450  99.080  79.770  1.00  0.00           C
ATOM   3859  O   GLU G   3      40.310  99.830  80.210  1.00  0.00           O
ATOM   3860  N   PHE G   4      39.060  97.990  80.440  1.00  0.00           N
ATOM   3861  HN  PHE G   4      38.400  97.350  80.040  1.00  0.00           H
ATOM   3862  CA  PHE G   4      39.480  97.630  81.790  1.00  0.00           C
ATOM   3863  HA  PHE G   4      39.700  98.570  82.280  1.00  0.00           H
ATOM   3864  CB  PHE G   4      38.240  96.910  82.500  1.00  0.00           C
ATOM   3865  HB1 PHE G   4      37.850  96.040  81.940  1.00  0.00           H
ATOM   3866  HB2 PHE G   4      37.380  97.620  82.460  1.00  0.00           H
ATOM   3867  CG  PHE G   4      38.560  96.580  83.970  1.00  0.00           C
ATOM   3868  CD1 PHE G   4      38.750  97.630  84.920  1.00  0.00           C
ATOM   3869  HD1 PHE G   4      38.770  98.630  84.510  1.00  0.00           H
ATOM   3870  CE1 PHE G   4      38.870  97.390  86.290  1.00  0.00           C
ATOM   3871  HE1 PHE G   4      39.000  98.200  86.990  1.00  0.00           H
ATOM   3872  CZ  PHE G   4      38.680  96.100  86.790  1.00  0.00           C
ATOM   3873  HZ  PHE G   4      38.930  95.840  87.800  1.00  0.00           H
ATOM   3874  CD2 PHE G   4      38.380  95.330  84.430  1.00  0.00           C
ATOM   3875  HD2 PHE G   4      38.160  94.490  83.790  1.00  0.00           H
ATOM   3876  CE2 PHE G   4      38.500  95.040  85.850  1.00  0.00           C
ATOM   3877  HE2 PHE G   4      38.240  94.090  86.290  1.00  0.00           H
ATOM   3878  C   PHE G   4      40.760  96.710  81.680  1.00  0.00           C
ATOM   3879  O   PHE G   4      40.640  95.510  81.250  1.00  0.00           O
ATOM   3880  N   ARG G   5      41.940  97.060  82.160  1.00  0.00           N
ATOM   3881  HN  ARG G   5      42.200  97.950  82.520  1.00  0.00           H
ATOM   3882  CA  ARG G   5      43.090  96.270  81.990  1.00  0.00           C
ATOM   3883  HA  ARG G   5      42.760  95.250  82.120  1.00  0.00           H
ATOM   3884  CB  ARG G   5      43.670  96.370  80.570  1.00  0.00           C
ATOM   3885  HB1 ARG G   5      42.860  96.220  79.820  1.00  0.00           H
ATOM   3886  HB2 ARG G   5      44.460  95.620  80.410  1.00  0.00           H
ATOM   3887  CG  ARG G   5      44.300  97.750  80.210  1.00  0.00           C
ATOM   3888  HG1 ARG G   5      45.200  97.960  80.830  1.00  0.00           H
ATOM   3889  HG2 ARG G   5      43.590  98.560  80.490  1.00  0.00           H
ATOM   3890  CD  ARG G   5      44.610  97.860  78.660  1.00  0.00           C
ATOM   3891  HD1 ARG G   5      44.660  98.930  78.370  1.00  0.00           H
ATOM   3892  HD2 ARG G   5      43.830  97.360  78.050  1.00  0.00           H
ATOM   3893  NE  ARG G   5      45.930  97.190  78.390  1.00  0.00           N
ATOM   3894  HE  ARG G   5      46.440  96.680  79.080  1.00  0.00           H
ATOM   3895  CZ  ARG G   5      46.490  97.320  77.170  1.00  0.00           C
ATOM   3896  NH1 ARG G   5      46.080  98.100  76.250  1.00  0.00           N
ATOM   3897 HH11 ARG G   5      45.210  98.570  76.380  1.00  0.00           H
ATOM   3898 HH12 ARG G   5      46.520  98.190  75.350  1.00  0.00           H
ATOM   3899  NH2 ARG G   5      47.680  96.720  76.930  1.00  0.00           N
ATOM   3900 HH21 ARG G   5      48.250  96.330  77.660  1.00  0.00           H
ATOM   3901 HH22 ARG G   5      48.100  96.830  76.030  1.00  0.00           H
ATOM   3902  C   ARG G   5      44.080  96.450  83.090  1.00  0.00           C
ATOM   3903  O   ARG G   5      43.990  97.460  83.750  1.00  0.00           O
ATOM   3904  N   HIS G   6      45.010  95.490  83.270  1.00  0.00           N
ATOM   3905  HN  HIS G   6      45.030  94.660  82.720  1.00  0.00           H
ATOM   3906  CA  HIS G   6      45.970  95.550  84.340  1.00  0.00           C
ATOM   3907  HA  HIS G   6      46.050  96.540  84.770  1.00  0.00           H
ATOM   3908  CB  HIS G   6      45.690  94.670  85.580  1.00  0.00           C
ATOM   3909  HB1 HIS G   6      45.590  93.630  85.220  1.00  0.00           H
ATOM   3910  HB2 HIS G   6      44.690  94.980  85.940  1.00  0.00           H
ATOM   3911  ND1 HIS G   6      46.140  95.580  87.890  1.00  0.00           N
ATOM   3912  CG  HIS G   6      46.550  94.760  86.820  1.00  0.00           C
ATOM   3913  CE1 HIS G   6      47.000  95.310  88.880  1.00  0.00           C
ATOM   3914  HE1 HIS G   6      47.200  95.820  89.830  1.00  0.00           H
ATOM   3915  NE2 HIS G   6      47.910  94.370  88.500  1.00  0.00           N
ATOM   3916  HE2 HIS G   6      48.650  94.070  89.110  1.00  0.00           H
ATOM   3917  CD2 HIS G   6      47.600  93.990  87.210  1.00  0.00           C
ATOM   3918  HD2 HIS G   6      48.200  93.240  86.710  1.00  0.00           H
ATOM   3919  C   HIS G   6      47.360  95.040  83.880  1.00  0.00           C
ATOM   3920  O   HIS G   6      47.540  94.340  82.880  1.00  0.00           O
ATOM   3921  N   ASP G   7      48.410  95.520  84.550  1.00  0.00           N
ATOM   3922  HN  ASP G   7      48.200  96.180  85.270  1.00  0.00           H
ATOM   3923  CA  ASP G   7      49.760  95.370  84.110  1.00  0.00           C
ATOM   3924  HA  ASP G   7      49.850  94.510  83.460  1.00  0.00           H
ATOM   3925  CB  ASP G   7      50.090  96.620  83.270  1.00  0.00           C
ATOM   3926  HB1 ASP G   7      50.180  97.610  83.780  1.00  0.00           H
ATOM   3927  HB2 ASP G   7      49.170  96.710  82.660  1.00  0.00           H
ATOM   3928  CG  ASP G   7      51.300  96.550  82.410  1.00  0.00           C
ATOM   3929  OD1 ASP G   7      51.620  97.560  81.700  1.00  0.00           O
ATOM   3930  OD2 ASP G   7      51.950  95.480  82.290  1.00  0.00           O
ATOM   3931  C   ASP G   7      50.730  95.230  85.240  1.00  0.00           C
ATOM   3932  O   ASP G   7      50.860  96.070  86.150  1.00  0.00           O
ATOM   3933  N   SER G   8      51.430  94.090  85.310  1.00  0.00           N
ATOM   3934  HN  SER G   8      51.270  93.350  84.660  1.00  0.00           H
ATOM   3935  CA  SER G   8      52.300  93.630  86.350  1.00  0.00           C
ATOM   3936  HA  SER G   8      52.290  94.350  87.160  1.00  0.00           H
ATOM   3937  CB  SER G   8      51.800  92.270  86.830  1.00  0.00           C
ATOM   3938  HB1 SER G   8      50.710  92.370  87.030  1.00  0.00           H
ATOM   3939  HB2 SER G   8      52.350  92.050  87.780  1.00  0.00           H
ATOM   3940  OG  SER G   8      51.900  91.210  85.910  1.00  0.00           O
ATOM   3941  HG1 SER G   8      51.300  91.340  85.170  1.00  0.00           H
ATOM   3942  C   SER G   8      53.720  93.510  85.720  1.00  0.00           C
ATOM   3943  O   SER G   8      54.690  92.960  86.240  1.00  0.00           O
ATOM   3944  N   GLY G   9      53.790  94.080  84.540  1.00  0.00           N
ATOM   3945  HN  GLY G   9      53.060  94.640  84.170  1.00  0.00           H
ATOM   3946  CA  GLY G   9      55.070  94.060  83.790  1.00  0.00           C
ATOM   3947  HA1 GLY G   9      55.260  93.030  83.550  1.00  0.00           H
ATOM   3948  HA2 GLY G   9      54.930  94.670  82.910  1.00  0.00           H
ATOM   3949  C   GLY G   9      56.280  94.630  84.430  1.00  0.00           C
ATOM   3950  O   GLY G   9      56.310  95.250  85.470  1.00  0.00           O
ATOM   3951  N   TYR G  10      57.390  94.490  83.770  1.00  0.00           N
ATOM   3952  HN  TYR G  10      57.360  94.010  82.900  1.00  0.00           H
ATOM   3953  CA  TYR G  10      58.680  95.010  84.110  1.00  0.00           C
ATOM   3954  HA  TYR G  10      58.550  95.640  84.970  1.00  0.00           H
ATOM   3955  CB  TYR G  10      59.700  93.900  84.440  1.00  0.00           C
ATOM   3956  HB1 TYR G  10      60.740  94.250  84.290  1.00  0.00           H
ATOM   3957  HB2 TYR G  10      59.700  93.070  83.700  1.00  0.00           H
ATOM   3958  CG  TYR G  10      59.540  93.330  85.920  1.00  0.00           C
ATOM   3959  CD1 TYR G  10      60.460  93.660  86.940  1.00  0.00           C
ATOM   3960  HD1 TYR G  10      61.290  94.310  86.680  1.00  0.00           H
ATOM   3961  CE1 TYR G  10      60.430  93.010  88.170  1.00  0.00           C
ATOM   3962  HE1 TYR G  10      61.160  93.290  88.920  1.00  0.00           H
ATOM   3963  CZ  TYR G  10      59.490  91.990  88.360  1.00  0.00           C
ATOM   3964  OH  TYR G  10      59.400  91.090  89.500  1.00  0.00           O
ATOM   3965  HH  TYR G  10      58.520  90.720  89.500  1.00  0.00           H
ATOM   3966  CD2 TYR G  10      58.540  92.470  86.180  1.00  0.00           C
ATOM   3967  HD2 TYR G  10      57.860  92.160  85.400  1.00  0.00           H
ATOM   3968  CE2 TYR G  10      58.550  91.650  87.340  1.00  0.00           C
ATOM   3969  HE2 TYR G  10      57.870  90.830  87.500  1.00  0.00           H
ATOM   3970  C   TYR G  10      59.180  95.900  83.020  1.00  0.00           C
ATOM   3971  O   TYR G  10      59.000  95.640  81.830  1.00  0.00           O
ATOM   3972  N   GLU G  11      59.740  97.050  83.400  1.00  0.00           N
ATOM   3973  HN  GLU G  11      59.800  97.250  84.380  1.00  0.00           H
ATOM   3974  CA  GLU G  11      60.500  97.790  82.340  1.00  0.00           C
ATOM   3975  HA  GLU G  11      60.640  97.300  81.390  1.00  0.00           H
ATOM   3976  CB  GLU G  11      59.780  99.210  82.050  1.00  0.00           C
ATOM   3977  HB1 GLU G  11      60.440  99.800  81.380  1.00  0.00           H
ATOM   3978  HB2 GLU G  11      59.690  99.740  83.020  1.00  0.00           H
ATOM   3979  CG  GLU G  11      58.520  99.160  81.280  1.00  0.00           C
ATOM   3980  HG1 GLU G  11      57.620  98.950  81.890  1.00  0.00           H
ATOM   3981  HG2 GLU G  11      58.750  98.330  80.580  1.00  0.00           H
ATOM   3982  CD  GLU G  11      58.180 100.320  80.400  1.00  0.00           C
ATOM   3983  OE1 GLU G  11      59.080 100.980  79.850  1.00  0.00           O
ATOM   3984  OE2 GLU G  11      56.970 100.610  80.220  1.00  0.00           O
ATOM   3985  C   GLU G  11      61.850  98.110  82.850  1.00  0.00           C
ATOM   3986  O   GLU G  11      61.930  98.870  83.790  1.00  0.00           O
ATOM   3987  N   VAL G  12      62.930  97.710  82.170  1.00  0.00           N
ATOM   3988  HN  VAL G  12      62.790  97.190  81.330  1.00  0.00           H
ATOM   3989  CA  VAL G  12      64.340  97.960  82.690  1.00  0.00           C
ATOM   3990  HA  VAL G  12      64.240  98.560  83.580  1.00  0.00           H
ATOM   3991  CB  VAL G  12      64.980  96.610  82.950  1.00  0.00           C
ATOM   3992  HB  VAL G  12      64.920  96.000  82.020  1.00  0.00           H
ATOM   3993  CG1 VAL G  12      66.490  96.760  83.360  1.00  0.00           C
ATOM   3994 HG11 VAL G  12      67.010  95.810  83.600  1.00  0.00           H
ATOM   3995 HG12 VAL G  12      67.110  97.220  82.560  1.00  0.00           H
ATOM   3996 HG13 VAL G  12      66.730  97.340  84.280  1.00  0.00           H
ATOM   3997  CG2 VAL G  12      64.100  95.810  83.890  1.00  0.00           C
ATOM   3998 HG21 VAL G  12      64.690  94.930  84.220  1.00  0.00           H
ATOM   3999 HG22 VAL G  12      63.810  96.330  84.820  1.00  0.00           H
ATOM   4000 HG23 VAL G  12      63.110  95.460  83.520  1.00  0.00           H
ATOM   4001  C   VAL G  12      65.170  98.780  81.760  1.00  0.00           C
ATOM   4002  O   VAL G  12      65.470  98.400  80.600  1.00  0.00           O
ATOM   4003  N   HIS G  13      65.500 100.000  82.230  1.00  0.00           N
ATOM   4004  HN  HIS G  13      65.510 100.270  83.190  1.00  0.00           H
ATOM   4005  CA  HIS G  13      65.920 101.090  81.340  1.00  0.00           C
ATOM   4006  HA  HIS G  13      65.930 100.740  80.310  1.00  0.00           H
ATOM   4007  CB  HIS G  13      64.960 102.290  81.360  1.00  0.00           C
ATOM   4008  HB1 HIS G  13      65.430 103.200  80.940  1.00  0.00           H
ATOM   4009  HB2 HIS G  13      64.680 102.510  82.420  1.00  0.00           H
ATOM   4010  ND1 HIS G  13      63.630 102.150  79.250  1.00  0.00           N
ATOM   4011  CG  HIS G  13      63.750 101.890  80.580  1.00  0.00           C
ATOM   4012  CE1 HIS G  13      62.370 101.910  78.980  1.00  0.00           C
ATOM   4013  HE1 HIS G  13      61.920 101.980  77.990  1.00  0.00           H
ATOM   4014  NE2 HIS G  13      61.680 101.540  80.090  1.00  0.00           N
ATOM   4015  HE2 HIS G  13      60.700 101.640  80.250  1.00  0.00           H
ATOM   4016  CD2 HIS G  13      62.610 101.510  81.140  1.00  0.00           C
ATOM   4017  HD2 HIS G  13      62.290 101.480  82.180  1.00  0.00           H
ATOM   4018  C   HIS G  13      67.330 101.580  81.690  1.00  0.00           C
ATOM   4019  O   HIS G  13      67.550 102.110  82.800  1.00  0.00           O
ATOM   4020  N   HIS G  14      68.240 101.610  80.710  1.00  0.00           N
ATOM   4021  HN  HIS G  14      68.100 101.170  79.830  1.00  0.00           H
ATOM   4022  CA  HIS G  14      69.430 102.480  80.740  1.00  0.00           C
ATOM   4023  HA  HIS G  14      69.870 102.190  79.790  1.00  0.00           H
ATOM   4024  CB  HIS G  14      68.940 104.000  80.580  1.00  0.00           C
ATOM   4025  HB1 HIS G  14      69.830 104.650  80.700  1.00  0.00           H
ATOM   4026  HB2 HIS G  14      68.230 104.300  81.370  1.00  0.00           H
ATOM   4027  ND1 HIS G  14      69.290 104.730  78.200  1.00  0.00           N
ATOM   4028  CG  HIS G  14      68.370 104.330  79.200  1.00  0.00           C
ATOM   4029  CE1 HIS G  14      68.540 105.000  77.170  1.00  0.00           C
ATOM   4030  HE1 HIS G  14      68.900 105.220  76.160  1.00  0.00           H
ATOM   4031  NE2 HIS G  14      67.200 104.860  77.420  1.00  0.00           N
ATOM   4032  HE2 HIS G  14      66.520 105.350  76.880  1.00  0.00           H
ATOM   4033  CD2 HIS G  14      67.080 104.420  78.750  1.00  0.00           C
ATOM   4034  HD2 HIS G  14      66.130 104.330  79.260  1.00  0.00           H
ATOM   4035  C   HIS G  14      70.530 102.400  81.900  1.00  0.00           C
ATOM   4036  O   HIS G  14      70.720 103.330  82.630  1.00  0.00           O
ATOM   4037  N   GLN G  15      71.140 101.220  82.020  1.00  0.00           N
ATOM   4038  HN  GLN G  15      70.900 100.470  81.410  1.00  0.00           H
ATOM   4039  CA  GLN G  15      72.220 100.950  82.970  1.00  0.00           C
ATOM   4040  HA  GLN G  15      72.190 101.720  83.730  1.00  0.00           H
ATOM   4041  CB  GLN G  15      72.200  99.540  83.540  1.00  0.00           C
ATOM   4042  HB1 GLN G  15      73.120  99.210  84.080  1.00  0.00           H
ATOM   4043  HB2 GLN G  15      72.240  98.810  82.710  1.00  0.00           H
ATOM   4044  CG  GLN G  15      71.000  99.170  84.550  1.00  0.00           C
ATOM   4045  HG1 GLN G  15      70.890  99.990  85.290  1.00  0.00           H
ATOM   4046  HG2 GLN G  15      71.290  98.270  85.130  1.00  0.00           H
ATOM   4047  CD  GLN G  15      69.640  98.970  83.840  1.00  0.00           C
ATOM   4048  OE1 GLN G  15      69.580  98.500  82.700  1.00  0.00           O
ATOM   4049  NE2 GLN G  15      68.600  99.360  84.580  1.00  0.00           N
ATOM   4050 HE21 GLN G  15      68.870  99.900  85.370  1.00  0.00           H
ATOM   4051 HE22 GLN G  15      67.690  99.420  84.180  1.00  0.00           H
ATOM   4052  C   GLN G  15      73.550 101.180  82.320  1.00  0.00           C
ATOM   4053  O   GLN G  15      73.820 100.920  81.130  1.00  0.00           O
ATOM   4054  N   LYS G  16      74.510 101.740  83.050  1.00  0.00           N
ATOM   4055  HN  LYS G  16      74.480 102.020  84.000  1.00  0.00           H
ATOM   4056  CA  LYS G  16      75.840 101.950  82.530  1.00  0.00           C
ATOM   4057  HA  LYS G  16      76.030 101.840  81.470  1.00  0.00           H
ATOM   4058  CB  LYS G  16      76.070 103.450  82.750  1.00  0.00           C
ATOM   4059  HB1 LYS G  16      77.140 103.770  82.720  1.00  0.00           H
ATOM   4060  HB2 LYS G  16      75.790 103.600  83.820  1.00  0.00           H
ATOM   4061  CG  LYS G  16      75.320 104.520  81.940  1.00  0.00           C
ATOM   4062  HG1 LYS G  16      75.930 105.440  82.090  1.00  0.00           H
ATOM   4063  HG2 LYS G  16      74.330 104.530  82.440  1.00  0.00           H
ATOM   4064  CD  LYS G  16      75.110 104.270  80.450  1.00  0.00           C
ATOM   4065  HD1 LYS G  16      76.070 104.120  79.920  1.00  0.00           H
ATOM   4066  HD2 LYS G  16      74.530 103.330  80.490  1.00  0.00           H
ATOM   4067  CE  LYS G  16      74.220 105.340  79.820  1.00  0.00           C
ATOM   4068  HE1 LYS G  16      74.230 105.230  78.710  1.00  0.00           H
ATOM   4069  HE2 LYS G  16      74.640 106.350  79.980  1.00  0.00           H
ATOM   4070  NZ  LYS G  16      72.890 105.380  80.450  1.00  0.00           N
ATOM   4071  HZ1 LYS G  16      72.860 105.640  81.460  1.00  0.00           H
ATOM   4072  HZ2 LYS G  16      72.330 106.090  79.940  1.00  0.00           H
ATOM   4073  HZ3 LYS G  16      72.400 104.480  80.330  1.00  0.00           H
ATOM   4074  C   LYS G  16      76.940 101.170  83.230  1.00  0.00           C
ATOM   4075  O   LYS G  16      76.830 101.020  84.430  1.00  0.00           O
ATOM   4076  N   LEU G  17      77.940 100.640  82.520  1.00  0.00           N
ATOM   4077  HN  LEU G  17      77.980 100.630  81.530  1.00  0.00           H
ATOM   4078  CA  LEU G  17      78.940  99.840  83.110  1.00  0.00           C
ATOM   4079  HA  LEU G  17      78.940  99.920  84.190  1.00  0.00           H
ATOM   4080  CB  LEU G  17      78.820  98.350  82.740  1.00  0.00           C
ATOM   4081  HB1 LEU G  17      78.790  98.170  81.650  1.00  0.00           H
ATOM   4082  HB2 LEU G  17      77.820  98.030  83.110  1.00  0.00           H
ATOM   4083  CG  LEU G  17      79.810  97.240  83.250  1.00  0.00           C
ATOM   4084  HG  LEU G  17      80.760  97.400  82.710  1.00  0.00           H
ATOM   4085  CD1 LEU G  17      80.180  97.560  84.700  1.00  0.00           C
ATOM   4086 HD11 LEU G  17      80.620  98.560  84.900  1.00  0.00           H
ATOM   4087 HD12 LEU G  17      79.310  97.510  85.390  1.00  0.00           H
ATOM   4088 HD13 LEU G  17      80.940  96.850  85.070  1.00  0.00           H
ATOM   4089  CD2 LEU G  17      79.170  95.860  82.920  1.00  0.00           C
ATOM   4090 HD21 LEU G  17      78.670  95.880  81.930  1.00  0.00           H
ATOM   4091 HD22 LEU G  17      79.930  95.050  82.890  1.00  0.00           H
ATOM   4092 HD23 LEU G  17      78.420  95.670  83.720  1.00  0.00           H
ATOM   4093  C   LEU G  17      80.300 100.530  82.630  1.00  0.00           C
ATOM   4094  O   LEU G  17      80.560 100.620  81.450  1.00  0.00           O
ATOM   4095  N   VAL G  18      81.250 101.010  83.450  1.00  0.00           N
ATOM   4096  HN  VAL G  18      81.130 101.120  84.440  1.00  0.00           H
ATOM   4097  CA  VAL G  18      82.570 101.480  83.040  1.00  0.00           C
ATOM   4098  HA  VAL G  18      82.620 101.260  81.980  1.00  0.00           H
ATOM   4099  CB  VAL G  18      82.700 103.020  83.140  1.00  0.00           C
ATOM   4100  HB  VAL G  18      82.740 103.200  84.240  1.00  0.00           H
ATOM   4101  CG1 VAL G  18      83.990 103.450  82.510  1.00  0.00           C
ATOM   4102 HG11 VAL G  18      84.110 104.510  82.200  1.00  0.00           H
ATOM   4103 HG12 VAL G  18      84.860 103.080  83.100  1.00  0.00           H
ATOM   4104 HG13 VAL G  18      84.220 103.000  81.520  1.00  0.00           H
ATOM   4105  CG2 VAL G  18      81.540 103.700  82.410  1.00  0.00           C
ATOM   4106 HG21 VAL G  18      81.640 103.420  81.340  1.00  0.00           H
ATOM   4107 HG22 VAL G  18      80.540 103.360  82.750  1.00  0.00           H
ATOM   4108 HG23 VAL G  18      81.670 104.800  82.540  1.00  0.00           H
ATOM   4109  C   VAL G  18      83.550 100.740  83.920  1.00  0.00           C
ATOM   4110  O   VAL G  18      83.420 100.880  85.180  1.00  0.00           O
ATOM   4111  N   PHE G  19      84.580 100.130  83.310  1.00  0.00           N
ATOM   4112  HN  PHE G  19      84.520 100.150  82.320  1.00  0.00           H
ATOM   4113  CA  PHE G  19      85.690  99.660  83.990  1.00  0.00           C
ATOM   4114  HA  PHE G  19      85.420  99.280  84.960  1.00  0.00           H
ATOM   4115  CB  PHE G  19      86.410  98.430  83.280  1.00  0.00           C
ATOM   4116  HB1 PHE G  19      87.410  98.230  83.740  1.00  0.00           H
ATOM   4117  HB2 PHE G  19      86.560  98.630  82.200  1.00  0.00           H
ATOM   4118  CG  PHE G  19      85.500  97.260  83.430  1.00  0.00           C
ATOM   4119  CD1 PHE G  19      86.050  96.140  84.160  1.00  0.00           C
ATOM   4120  HD1 PHE G  19      87.020  96.200  84.620  1.00  0.00           H
ATOM   4121  CE1 PHE G  19      85.330  94.930  84.280  1.00  0.00           C
ATOM   4122  HE1 PHE G  19      85.700  94.070  84.830  1.00  0.00           H
ATOM   4123  CZ  PHE G  19      84.160  94.780  83.570  1.00  0.00           C
ATOM   4124  HZ  PHE G  19      83.720  93.800  83.610  1.00  0.00           H
ATOM   4125  CD2 PHE G  19      84.330  97.110  82.690  1.00  0.00           C
ATOM   4126  HD2 PHE G  19      83.980  97.870  82.000  1.00  0.00           H
ATOM   4127  CE2 PHE G  19      83.630  95.830  82.790  1.00  0.00           C
ATOM   4128  HE2 PHE G  19      82.730  95.720  82.220  1.00  0.00           H
ATOM   4129  C   PHE G  19      86.610 100.840  84.270  1.00  0.00           C
ATOM   4130  O   PHE G  19      86.820 101.270  85.400  1.00  0.00           O
ATOM   4131  N   PHE G  20      87.230 101.420  83.170  1.00  0.00           N
ATOM   4132  HN  PHE G  20      87.220 101.000  82.270  1.00  0.00           H
ATOM   4133  CA  PHE G  20      88.040 102.570  83.390  1.00  0.00           C
ATOM   4134  HA  PHE G  20      88.110 102.860  84.430  1.00  0.00           H
ATOM   4135  CB  PHE G  20      89.540 102.300  83.030  1.00  0.00           C
ATOM   4136  HB1 PHE G  20      90.110 103.140  83.480  1.00  0.00           H
ATOM   4137  HB2 PHE G  20      89.690 102.340  81.930  1.00  0.00           H
ATOM   4138  CG  PHE G  20      89.950 100.910  83.630  1.00  0.00           C
ATOM   4139  CD1 PHE G  20      90.030  99.780  82.900  1.00  0.00           C
ATOM   4140  HD1 PHE G  20      89.500  99.820  81.950  1.00  0.00           H
ATOM   4141  CE1 PHE G  20      90.650  98.610  83.350  1.00  0.00           C
ATOM   4142  HE1 PHE G  20      90.680  97.730  82.730  1.00  0.00           H
ATOM   4143  CZ  PHE G  20      91.090  98.620  84.640  1.00  0.00           C
ATOM   4144  HZ  PHE G  20      91.420  97.720  85.140  1.00  0.00           H
ATOM   4145  CD2 PHE G  20      90.560 100.880  84.910  1.00  0.00           C
ATOM   4146  HD2 PHE G  20      90.610 101.830  85.420  1.00  0.00           H
ATOM   4147  CE2 PHE G  20      91.090  99.690  85.430  1.00  0.00           C
ATOM   4148  HE2 PHE G  20      91.430  99.570  86.440  1.00  0.00           H
ATOM   4149  C   PHE G  20      87.480 103.730  82.650  1.00  0.00           C
ATOM   4150  O   PHE G  20      87.390 103.870  81.450  1.00  0.00           O
ATOM   4151  N   ALA G  21      87.030 104.730  83.430  1.00  0.00           N
ATOM   4152  HN  ALA G  21      87.040 104.630  84.420  1.00  0.00           H
ATOM   4153  CA  ALA G  21      86.500 105.940  82.980  1.00  0.00           C
ATOM   4154  HA  ALA G  21      85.970 105.830  82.040  1.00  0.00           H
ATOM   4155  CB  ALA G  21      85.550 106.520  83.980  1.00  0.00           C
ATOM   4156  HB1 ALA G  21      84.960 107.290  83.450  1.00  0.00           H
ATOM   4157  HB2 ALA G  21      84.780 105.860  84.440  1.00  0.00           H
ATOM   4158  HB3 ALA G  21      86.100 107.130  84.730  1.00  0.00           H
ATOM   4159  C   ALA G  21      87.530 107.020  82.590  1.00  0.00           C
ATOM   4160  O   ALA G  21      87.250 107.870  81.790  1.00  0.00           O
ATOM   4161  N   GLU G  22      88.730 106.940  83.100  1.00  0.00           N
ATOM   4162  HN  GLU G  22      88.920 106.240  83.780  1.00  0.00           H
ATOM   4163  CA  GLU G  22      89.780 107.900  82.760  1.00  0.00           C
ATOM   4164  HA  GLU G  22      89.600 108.390  81.820  1.00  0.00           H
ATOM   4165  CB  GLU G  22      89.960 108.950  83.870  1.00  0.00           C
ATOM   4166  HB1 GLU G  22      90.780 109.660  83.610  1.00  0.00           H
ATOM   4167  HB2 GLU G  22      90.180 108.470  84.850  1.00  0.00           H
ATOM   4168  CG  GLU G  22      88.660 109.890  84.030  1.00  0.00           C
ATOM   4169  HG1 GLU G  22      88.680 110.320  85.050  1.00  0.00           H
ATOM   4170  HG2 GLU G  22      87.760 109.240  83.940  1.00  0.00           H
ATOM   4171  CD  GLU G  22      88.630 110.990  82.980  1.00  0.00           C
ATOM   4172  OE1 GLU G  22      89.080 110.820  81.810  1.00  0.00           O
ATOM   4173  OE2 GLU G  22      88.060 112.050  83.330  1.00  0.00           O
ATOM   4174  C   GLU G  22      91.100 107.080  82.580  1.00  0.00           C
ATOM   4175  O   GLU G  22      91.130 105.890  82.890  1.00  0.00           O
ATOM   4176  N   ASP G  23      92.170 107.640  82.040  1.00  0.00           N
ATOM   4177  HN  ASP G  23      92.160 108.600  81.780  1.00  0.00           H
ATOM   4178  CA  ASP G  23      93.450 107.130  81.620  1.00  0.00           C
ATOM   4179  HA  ASP G  23      93.290 106.840  80.590  1.00  0.00           H
ATOM   4180  CB  ASP G  23      94.530 108.290  81.620  1.00  0.00           C
ATOM   4181  HB1 ASP G  23      95.480 107.980  81.130  1.00  0.00           H
ATOM   4182  HB2 ASP G  23      94.810 108.580  82.660  1.00  0.00           H
ATOM   4183  CG  ASP G  23      93.990 109.610  81.030  1.00  0.00           C
ATOM   4184  OD1 ASP G  23      92.790 109.790  80.590  1.00  0.00           O
ATOM   4185  OD2 ASP G  23      94.860 110.570  81.170  1.00  0.00           O
ATOM   4186  C   ASP G  23      94.090 105.890  82.320  1.00  0.00           C
ATOM   4187  O   ASP G  23      94.320 105.810  83.530  1.00  0.00           O
ATOM   4188  N   VAL G  24      94.390 104.950  81.410  1.00  0.00           N
ATOM   4189  HN  VAL G  24      94.160 105.080  80.450  1.00  0.00           H
ATOM   4190  CA  VAL G  24      95.220 103.820  81.750  1.00  0.00           C
ATOM   4191  HA  VAL G  24      95.100 103.670  82.820  1.00  0.00           H
ATOM   4192  CB  VAL G  24      94.580 102.610  81.010  1.00  0.00           C
ATOM   4193  HB  VAL G  24      94.770 102.780  79.930  1.00  0.00           H
ATOM   4194  CG1 VAL G  24      95.340 101.330  81.380  1.00  0.00           C
ATOM   4195 HG11 VAL G  24      95.220 101.160  82.470  1.00  0.00           H
ATOM   4196 HG12 VAL G  24      94.850 100.470  80.870  1.00  0.00           H
ATOM   4197 HG13 VAL G  24      96.390 101.480  81.040  1.00  0.00           H
ATOM   4198  CG2 VAL G  24      93.110 102.360  81.460  1.00  0.00           C
ATOM   4199 HG21 VAL G  24      92.740 101.470  80.910  1.00  0.00           H
ATOM   4200 HG22 VAL G  24      93.060 102.220  82.570  1.00  0.00           H
ATOM   4201 HG23 VAL G  24      92.580 103.240  81.050  1.00  0.00           H
ATOM   4202  C   VAL G  24      96.660 103.950  81.400  1.00  0.00           C
ATOM   4203  O   VAL G  24      97.520 103.300  81.950  1.00  0.00           O
ATOM   4204  N   GLY G  25      96.960 104.920  80.560  1.00  0.00           N
ATOM   4205  HN  GLY G  25      96.270 105.460  80.090  1.00  0.00           H
ATOM   4206  CA  GLY G  25      98.310 105.320  80.110  1.00  0.00           C
ATOM   4207  HA1 GLY G  25      98.610 104.470  79.520  1.00  0.00           H
ATOM   4208  HA2 GLY G  25      98.320 106.300  79.650  1.00  0.00           H
ATOM   4209  C   GLY G  25      99.370 105.620  81.170  1.00  0.00           C
ATOM   4210  O   GLY G  25      99.050 106.080  82.250  1.00  0.00           O
ATOM   4211  N   SER G  26     100.670 105.400  80.840  1.00  0.00           N
ATOM   4212  HN  SER G  26     100.880 104.880  80.020  1.00  0.00           H
ATOM   4213  CA  SER G  26     101.890 105.470  81.730  1.00  0.00           C
ATOM   4214  HA  SER G  26     102.860 105.440  81.270  1.00  0.00           H
ATOM   4215  CB  SER G  26     102.100 106.840  82.530  1.00  0.00           C
ATOM   4216  HB1 SER G  26     102.930 106.590  83.220  1.00  0.00           H
ATOM   4217  HB2 SER G  26     101.260 107.100  83.200  1.00  0.00           H
ATOM   4218  OG  SER G  26     102.440 107.910  81.780  1.00  0.00           O
ATOM   4219  HG1 SER G  26     101.680 108.170  81.260  1.00  0.00           H
ATOM   4220  C   SER G  26     101.790 104.280  82.650  1.00  0.00           C
ATOM   4221  O   SER G  26     101.440 104.310  83.860  1.00  0.00           O
ATOM   4222  N   ASN G  27     102.110 103.060  82.080  1.00  0.00           N
ATOM   4223  HN  ASN G  27     102.330 103.040  81.110  1.00  0.00           H
ATOM   4224  CA  ASN G  27     102.060 101.870  82.790  1.00  0.00           C
ATOM   4225  HA  ASN G  27     101.950 102.080  83.850  1.00  0.00           H
ATOM   4226  CB  ASN G  27     100.750 101.200  82.330  1.00  0.00           C
ATOM   4227  HB1 ASN G  27     100.690 101.190  81.230  1.00  0.00           H
ATOM   4228  HB2 ASN G  27      99.910 101.850  82.650  1.00  0.00           H
ATOM   4229  CG  ASN G  27     100.650  99.870  82.950  1.00  0.00           C
ATOM   4230  OD1 ASN G  27     100.870  99.540  84.100  1.00  0.00           O
ATOM   4231  ND2 ASN G  27     100.080  98.920  82.110  1.00  0.00           N
ATOM   4232 HD21 ASN G  27     100.230  99.070  81.130  1.00  0.00           H
ATOM   4233 HD22 ASN G  27      99.850  98.090  82.610  1.00  0.00           H
ATOM   4234  C   ASN G  27     103.330 101.040  82.540  1.00  0.00           C
ATOM   4235  O   ASN G  27     103.710 100.660  81.450  1.00  0.00           O
ATOM   4236  N   LYS G  28     104.020 100.680  83.610  1.00  0.00           N
ATOM   4237  HN  LYS G  28     103.870 101.120  84.490  1.00  0.00           H
ATOM   4238  CA  LYS G  28     105.140  99.770  83.530  1.00  0.00           C
ATOM   4239  HA  LYS G  28     105.270  99.480  82.500  1.00  0.00           H
ATOM   4240  CB  LYS G  28     106.430 100.390  84.210  1.00  0.00           C
ATOM   4241  HB1 LYS G  28     107.250  99.640  84.160  1.00  0.00           H
ATOM   4242  HB2 LYS G  28     106.390 100.690  85.270  1.00  0.00           H
ATOM   4243  CG  LYS G  28     106.940 101.690  83.520  1.00  0.00           C
ATOM   4244  HG1 LYS G  28     106.420 102.550  84.000  1.00  0.00           H
ATOM   4245  HG2 LYS G  28     106.580 101.460  82.490  1.00  0.00           H
ATOM   4246  CD  LYS G  28     108.410 101.690  83.630  1.00  0.00           C
ATOM   4247  HD1 LYS G  28     108.820 100.750  83.190  1.00  0.00           H
ATOM   4248  HD2 LYS G  28     108.840 102.570  83.100  1.00  0.00           H
ATOM   4249  CE  LYS G  28     108.970 101.790  85.080  1.00  0.00           C
ATOM   4250  HE1 LYS G  28     108.790 100.870  85.670  1.00  0.00           H
ATOM   4251  HE2 LYS G  28     108.560 102.670  85.610  1.00  0.00           H
ATOM   4252  NZ  LYS G  28     110.470 101.940  85.070  1.00  0.00           N
ATOM   4253  HZ1 LYS G  28     110.990 101.090  84.800  1.00  0.00           H
ATOM   4254  HZ2 LYS G  28     110.720 102.690  84.390  1.00  0.00           H
ATOM   4255  HZ3 LYS G  28     110.710 102.190  86.060  1.00  0.00           H
ATOM   4256  C   LYS G  28     104.840  98.520  84.300  1.00  0.00           C
ATOM   4257  O   LYS G  28     105.690  97.710  84.620  1.00  0.00           O
ATOM   4258  N   GLY G  29     103.570  98.210  84.590  1.00  0.00           N
ATOM   4259  HN  GLY G  29     102.920  98.930  84.330  1.00  0.00           H
ATOM   4260  CA  GLY G  29     103.040  97.010  85.260  1.00  0.00           C
ATOM   4261  HA1 GLY G  29     103.750  96.190  85.250  1.00  0.00           H
ATOM   4262  HA2 GLY G  29     102.880  97.390  86.260  1.00  0.00           H
ATOM   4263  C   GLY G  29     101.780  96.450  84.760  1.00  0.00           C
ATOM   4264  O   GLY G  29     101.490  96.560  83.570  1.00  0.00           O
ATOM   4265  N   ALA G  30     100.970  95.770  85.650  1.00  0.00           N
ATOM   4266  HN  ALA G  30     101.140  95.890  86.620  1.00  0.00           H
ATOM   4267  CA  ALA G  30      99.850  94.950  85.300  1.00  0.00           C
ATOM   4268  HA  ALA G  30      99.860  94.680  84.250  1.00  0.00           H
ATOM   4269  CB  ALA G  30     100.080  93.590  85.970  1.00  0.00           C
ATOM   4270  HB1 ALA G  30      99.210  92.920  85.810  1.00  0.00           H
ATOM   4271  HB2 ALA G  30     100.990  93.120  85.540  1.00  0.00           H
ATOM   4272  HB3 ALA G  30     100.230  93.690  87.070  1.00  0.00           H
ATOM   4273  C   ALA G  30      98.590  95.710  85.710  1.00  0.00           C
ATOM   4274  O   ALA G  30      98.410  96.060  86.870  1.00  0.00           O
ATOM   4275  N   ILE G  31      97.640  95.960  84.790  1.00  0.00           N
ATOM   4276  HN  ILE G  31      97.750  95.760  83.820  1.00  0.00           H
ATOM   4277  CA  ILE G  31      96.330  96.590  84.990  1.00  0.00           C
ATOM   4278  HA  ILE G  31      96.150  96.710  86.050  1.00  0.00           H
ATOM   4279  CB  ILE G  31      96.180  97.920  84.280  1.00  0.00           C
ATOM   4280  HB  ILE G  31      96.510  97.920  83.220  1.00  0.00           H
ATOM   4281  CG2 ILE G  31      94.730  98.460  84.310  1.00  0.00           C
ATOM   4282 HG21 ILE G  31      94.050  97.780  83.750  1.00  0.00           H
ATOM   4283 HG22 ILE G  31      94.420  98.420  85.370  1.00  0.00           H
ATOM   4284 HG23 ILE G  31      94.590  99.530  84.030  1.00  0.00           H
ATOM   4285  CG1 ILE G  31      97.200  98.930  84.950  1.00  0.00           C
ATOM   4286 HG11 ILE G  31      98.200  98.450  84.930  1.00  0.00           H
ATOM   4287 HG12 ILE G  31      96.870  99.010  86.010  1.00  0.00           H
ATOM   4288  CD  ILE G  31      97.220 100.290  84.230  1.00  0.00           C
ATOM   4289  HD1 ILE G  31      98.190 100.780  84.480  1.00  0.00           H
ATOM   4290  HD2 ILE G  31      97.210 100.110  83.130  1.00  0.00           H
ATOM   4291  HD3 ILE G  31      96.390 100.990  84.460  1.00  0.00           H
ATOM   4292  C   ILE G  31      95.330  95.600  84.460  1.00  0.00           C
ATOM   4293  O   ILE G  31      95.340  95.170  83.280  1.00  0.00           O
ATOM   4294  N   ILE G  32      94.410  95.210  85.340  1.00  0.00           N
ATOM   4295  HN  ILE G  32      94.450  95.550  86.280  1.00  0.00           H
ATOM   4296  CA  ILE G  32      93.480  94.200  84.950  1.00  0.00           C
ATOM   4297  HA  ILE G  32      93.480  94.160  83.870  1.00  0.00           H
ATOM   4298  CB  ILE G  32      93.780  92.780  85.480  1.00  0.00           C
ATOM   4299  HB  ILE G  32      93.580  92.800  86.570  1.00  0.00           H
ATOM   4300  CG2 ILE G  32      92.780  91.750  84.840  1.00  0.00           C
ATOM   4301 HG21 ILE G  32      91.790  91.920  85.320  1.00  0.00           H
ATOM   4302 HG22 ILE G  32      92.620  91.910  83.750  1.00  0.00           H
ATOM   4303 HG23 ILE G  32      92.990  90.660  84.970  1.00  0.00           H
ATOM   4304  CG1 ILE G  32      95.240  92.380  85.280  1.00  0.00           C
ATOM   4305 HG11 ILE G  32      95.950  93.210  85.510  1.00  0.00           H
ATOM   4306 HG12 ILE G  32      95.310  92.070  84.220  1.00  0.00           H
ATOM   4307  CD  ILE G  32      95.710  91.140  86.110  1.00  0.00           C
ATOM   4308  HD1 ILE G  32      95.710  91.520  87.160  1.00  0.00           H
ATOM   4309  HD2 ILE G  32      94.940  90.370  85.920  1.00  0.00           H
ATOM   4310  HD3 ILE G  32      96.740  90.820  85.880  1.00  0.00           H
ATOM   4311  C   ILE G  32      92.120  94.600  85.330  1.00  0.00           C
ATOM   4312  O   ILE G  32      91.820  94.780  86.510  1.00  0.00           O
ATOM   4313  N   GLY G  33      91.060  94.670  84.380  1.00  0.00           N
ATOM   4314  HN  GLY G  33      91.220  94.290  83.470  1.00  0.00           H
ATOM   4315  CA  GLY G  33      89.680  95.020  84.730  1.00  0.00           C
ATOM   4316  HA1 GLY G  33      89.650  96.000  85.180  1.00  0.00           H
ATOM   4317  HA2 GLY G  33      89.190  95.040  83.760  1.00  0.00           H
ATOM   4318  C   GLY G  33      89.010  93.980  85.660  1.00  0.00           C
ATOM   4319  O   GLY G  33      88.350  94.340  86.600  1.00  0.00           O
ATOM   4320  N   LEU G  34      89.130  92.710  85.240  1.00  0.00           N
ATOM   4321  HN  LEU G  34      89.550  92.460  84.370  1.00  0.00           H
ATOM   4322  CA  LEU G  34      88.550  91.590  85.930  1.00  0.00           C
ATOM   4323  HA  LEU G  34      88.350  91.770  86.980  1.00  0.00           H
ATOM   4324  CB  LEU G  34      87.140  91.290  85.470  1.00  0.00           C
ATOM   4325  HB1 LEU G  34      87.150  91.280  84.360  1.00  0.00           H
ATOM   4326  HB2 LEU G  34      86.450  92.090  85.830  1.00  0.00           H
ATOM   4327  CG  LEU G  34      86.410  89.940  85.930  1.00  0.00           C
ATOM   4328  HG  LEU G  34      86.960  89.160  85.370  1.00  0.00           H
ATOM   4329  CD1 LEU G  34      86.330  89.830  87.420  1.00  0.00           C
ATOM   4330 HD11 LEU G  34      87.240  89.800  88.060  1.00  0.00           H
ATOM   4331 HD12 LEU G  34      85.620  90.570  87.830  1.00  0.00           H
ATOM   4332 HD13 LEU G  34      85.890  88.830  87.630  1.00  0.00           H
ATOM   4333  CD2 LEU G  34      85.030  89.860  85.330  1.00  0.00           C
ATOM   4334 HD21 LEU G  34      84.440  90.790  85.520  1.00  0.00           H
ATOM   4335 HD22 LEU G  34      85.140  89.670  84.240  1.00  0.00           H
ATOM   4336 HD23 LEU G  34      84.440  88.970  85.600  1.00  0.00           H
ATOM   4337  C   LEU G  34      89.370  90.350  85.820  1.00  0.00           C
ATOM   4338  O   LEU G  34      89.760  89.920  84.730  1.00  0.00           O
ATOM   4339  N   MET G  35      89.630  89.690  86.970  1.00  0.00           N
ATOM   4340  HN  MET G  35      89.150  89.790  87.840  1.00  0.00           H
ATOM   4341  CA  MET G  35      90.600  88.550  87.010  1.00  0.00           C
ATOM   4342  HA  MET G  35      90.820  88.170  86.020  1.00  0.00           H
ATOM   4343  CB  MET G  35      92.030  89.000  87.600  1.00  0.00           C
ATOM   4344  HB1 MET G  35      92.080  89.390  88.640  1.00  0.00           H
ATOM   4345  HB2 MET G  35      92.400  89.810  86.930  1.00  0.00           H
ATOM   4346  CG  MET G  35      93.030  87.820  87.510  1.00  0.00           C
ATOM   4347  HG1 MET G  35      93.140  87.660  86.420  1.00  0.00           H
ATOM   4348  HG2 MET G  35      92.600  86.920  88.010  1.00  0.00           H
ATOM   4349  SD  MET G  35      94.630  88.250  88.130  1.00  0.00           S
ATOM   4350  CE  MET G  35      95.480  86.630  87.980  1.00  0.00           C
ATOM   4351  HE1 MET G  35      96.540  86.780  87.680  1.00  0.00           H
ATOM   4352  HE2 MET G  35      95.510  85.880  88.790  1.00  0.00           H
ATOM   4353  HE3 MET G  35      94.940  86.070  87.180  1.00  0.00           H
ATOM   4354  C   MET G  35      89.980  87.400  87.750  1.00  0.00           C
ATOM   4355  O   MET G  35      89.570  87.580  88.890  1.00  0.00           O
ATOM   4356  N   VAL G  36      89.950  86.230  87.100  1.00  0.00           N
ATOM   4357  HN  VAL G  36      90.160  86.170  86.120  1.00  0.00           H
ATOM   4358  CA  VAL G  36      89.270  85.040  87.700  1.00  0.00           C
ATOM   4359  HA  VAL G  36      89.290  85.120  88.770  1.00  0.00           H
ATOM   4360  CB  VAL G  36      87.850  84.770  87.180  1.00  0.00           C
ATOM   4361  HB  VAL G  36      87.740  84.620  86.080  1.00  0.00           H
ATOM   4362  CG1 VAL G  36      87.350  83.480  87.980  1.00  0.00           C
ATOM   4363 HG11 VAL G  36      86.310  83.360  87.610  1.00  0.00           H
ATOM   4364 HG12 VAL G  36      87.900  82.570  87.670  1.00  0.00           H
ATOM   4365 HG13 VAL G  36      87.180  83.630  89.070  1.00  0.00           H
ATOM   4366  CG2 VAL G  36      86.950  86.000  87.320  1.00  0.00           C
ATOM   4367 HG21 VAL G  36      87.100  86.340  88.370  1.00  0.00           H
ATOM   4368 HG22 VAL G  36      87.310  86.750  86.590  1.00  0.00           H
ATOM   4369 HG23 VAL G  36      85.890  85.680  87.260  1.00  0.00           H
ATOM   4370  C   VAL G  36      90.170  83.860  87.410  1.00  0.00           C
ATOM   4371  O   VAL G  36      90.180  83.300  86.270  1.00  0.00           O
ATOM   4372  N   GLY G  37      90.950  83.380  88.390  1.00  0.00           N
ATOM   4373  HN  GLY G  37      90.910  83.780  89.300  1.00  0.00           H
ATOM   4374  CA  GLY G  37      92.020  82.390  88.350  1.00  0.00           C
ATOM   4375  HA1 GLY G  37      92.200  82.000  89.340  1.00  0.00           H
ATOM   4376  HA2 GLY G  37      91.730  81.590  87.690  1.00  0.00           H
ATOM   4377  C   GLY G  37      93.430  82.900  87.970  1.00  0.00           C
ATOM   4378  O   GLY G  37      93.710  84.100  88.020  1.00  0.00           O
ATOM   4379  N   GLY G  38      94.400  82.010  87.540  1.00  0.00           N
ATOM   4380  HN  GLY G  38      94.110  81.050  87.510  1.00  0.00           H
ATOM   4381  CA  GLY G  38      95.700  82.380  87.110  1.00  0.00           C
ATOM   4382  HA1 GLY G  38      96.080  81.480  86.650  1.00  0.00           H
ATOM   4383  HA2 GLY G  38      95.610  83.240  86.450  1.00  0.00           H
ATOM   4384  C   GLY G  38      96.700  82.950  88.060  1.00  0.00           C
ATOM   4385  O   GLY G  38      96.530  82.900  89.260  1.00  0.00           O
ATOM   4386  N   VAL G  39      97.800  83.360  87.450  1.00  0.00           N
ATOM   4387  HN  VAL G  39      97.810  83.260  86.460  1.00  0.00           H
ATOM   4388  CA  VAL G  39      98.990  83.920  88.080  1.00  0.00           C
ATOM   4389  HA  VAL G  39      98.750  84.140  89.100  1.00  0.00           H
ATOM   4390  CB  VAL G  39     100.190  83.000  88.100  1.00  0.00           C
ATOM   4391  HB  VAL G  39     100.430  82.710  87.060  1.00  0.00           H
ATOM   4392  CG1 VAL G  39     101.450  83.580  88.700  1.00  0.00           C
ATOM   4393 HG11 VAL G  39     102.330  82.910  88.610  1.00  0.00           H
ATOM   4394 HG12 VAL G  39     101.830  84.530  88.280  1.00  0.00           H
ATOM   4395 HG13 VAL G  39     101.200  83.740  89.770  1.00  0.00           H
ATOM   4396  CG2 VAL G  39      99.820  81.740  88.850  1.00  0.00           C
ATOM   4397 HG21 VAL G  39      99.260  81.930  89.800  1.00  0.00           H
ATOM   4398 HG22 VAL G  39      99.240  81.100  88.160  1.00  0.00           H
ATOM   4399 HG23 VAL G  39     100.740  81.180  89.110  1.00  0.00           H
ATOM   4400  C   VAL G  39      99.330  85.280  87.320  1.00  0.00           C
ATOM   4401  O   VAL G  39      99.290  85.370  86.080  1.00  0.00           O
ATOM   4402  N   VAL G  40      99.680  86.450  87.990  1.00  0.00           N
ATOM   4403  HN  VAL G  40      99.600  86.490  88.980  1.00  0.00           H
ATOM   4404  CA  VAL G  40     100.010  87.690  87.280  1.00  0.00           C
ATOM   4405  HA  VAL G  40     100.270  87.480  86.250  1.00  0.00           H
ATOM   4406  CB  VAL G  40      98.980  88.840  87.400  1.00  0.00           C
ATOM   4407  HB  VAL G  40      98.110  88.600  86.750  1.00  0.00           H
ATOM   4408  CG1 VAL G  40      98.340  88.990  88.850  1.00  0.00           C
ATOM   4409 HG11 VAL G  40      99.110  89.240  89.600  1.00  0.00           H
ATOM   4410 HG12 VAL G  40      97.590  89.810  88.830  1.00  0.00           H
ATOM   4411 HG13 VAL G  40      98.040  87.970  89.160  1.00  0.00           H
ATOM   4412  CG2 VAL G  40      99.560  90.170  86.740  1.00  0.00           C
ATOM   4413 HG21 VAL G  40      98.950  91.070  86.950  1.00  0.00           H
ATOM   4414 HG22 VAL G  40     100.600  90.480  86.970  1.00  0.00           H
ATOM   4415 HG23 VAL G  40      99.540  90.080  85.630  1.00  0.00           H
ATOM   4416  C   VAL G  40     101.340  88.090  87.880  1.00  0.00           C
ATOM   4417  O   VAL G  40     101.440  88.300  89.090  1.00  0.00           O
ATOM   4418  N   ILE G  41     102.410  88.180  87.100  1.00  0.00           N
ATOM   4419  HN  ILE G  41     102.380  88.040  86.120  1.00  0.00           H
ATOM   4420  CA  ILE G  41     103.760  88.510  87.630  1.00  0.00           C
ATOM   4421  HA  ILE G  41     103.830  88.410  88.710  1.00  0.00           H
ATOM   4422  CB  ILE G  41     104.730  87.520  87.070  1.00  0.00           C
ATOM   4423  HB  ILE G  41     104.480  87.490  85.980  1.00  0.00           H
ATOM   4424  CG2 ILE G  41     106.180  87.930  87.250  1.00  0.00           C
ATOM   4425 HG21 ILE G  41     106.890  87.160  86.880  1.00  0.00           H
ATOM   4426 HG22 ILE G  41     106.270  88.860  86.640  1.00  0.00           H
ATOM   4427 HG23 ILE G  41     106.500  88.040  88.310  1.00  0.00           H
ATOM   4428  CG1 ILE G  41     104.470  86.030  87.580  1.00  0.00           C
ATOM   4429 HG11 ILE G  41     103.400  85.820  87.780  1.00  0.00           H
ATOM   4430 HG12 ILE G  41     104.930  85.970  88.590  1.00  0.00           H
ATOM   4431  CD  ILE G  41     105.120  84.960  86.640  1.00  0.00           C
ATOM   4432  HD1 ILE G  41     106.180  84.820  86.960  1.00  0.00           H
ATOM   4433  HD2 ILE G  41     104.640  83.960  86.720  1.00  0.00           H
ATOM   4434  HD3 ILE G  41     104.990  85.270  85.590  1.00  0.00           H
ATOM   4435  C   ILE G  41     104.000  89.950  87.120  1.00  0.00           C
ATOM   4436  O   ILE G  41     104.100  90.230  85.930  1.00  0.00           O
ATOM   4437  N   ALA G  42     104.050  90.930  88.030  1.00  0.00           N
ATOM   4438  HN  ALA G  42     104.050  90.780  89.010  1.00  0.00           H
ATOM   4439  CA  ALA G  42     104.220  92.310  87.730  1.00  0.00           C
ATOM   4440  HA  ALA G  42     104.700  92.350  86.770  1.00  0.00           H
ATOM   4441  CB  ALA G  42     102.870  93.100  87.730  1.00  0.00           C
ATOM   4442  HB1 ALA G  42     102.990  94.000  87.090  1.00  0.00           H
ATOM   4443  HB2 ALA G  42     102.060  92.450  87.320  1.00  0.00           H
ATOM   4444  HB3 ALA G  42     102.600  93.380  88.770  1.00  0.00           H
ATOM   4445  C   ALA G  42     105.240  92.930  88.630  1.00  0.00           C
ATOM   4446  O   ALA G  42     105.210  92.690  89.840  1.00  0.00           O
ATOM   4447  N   NME G  43     106.180  93.750  88.130  1.00  0.00           N
ATOM   4448  HN  NME G  43     106.150  93.980  87.160  1.00  0.00           H
ATOM   4449  CH3 NME G  43     107.240  94.450  88.930  1.00  0.00           C
ATOM   4450 HH31 NME G  43     108.110  93.790  89.100  1.00  0.00           H
ATOM   4451 HH32 NME G  43     107.630  95.300  88.330  1.00  0.00           H
ATOM   4452 HH33 NME G  43     106.650  94.980  89.710  1.00  0.00           H
ATOM   4453  CH3 ACE H   0     141.630  75.080  94.470  1.00  0.00           C
ATOM   4454 HH31 ACE H   0     142.240  75.460  93.620  1.00  0.00           H
ATOM   4455 HH32 ACE H   0     142.100  75.180  95.470  1.00  0.00           H
ATOM   4456 HH33 ACE H   0     141.300  74.040  94.240  1.00  0.00           H
ATOM   4457  C   ACE H   0     140.380  75.970  94.450  1.00  0.00           C
ATOM   4458  O   ACE H   0     140.060  76.510  95.500  1.00  0.00           O
ATOM   4459  N   ASP H   1     139.760  76.120  93.220  1.00  0.00           N
ATOM   4460  HN  ASP H   1     140.090  75.820  92.330  1.00  0.00           H
ATOM   4461  CA  ASP H   1     138.430  76.760  93.190  1.00  0.00           C
ATOM   4462  HA  ASP H   1     138.530  77.790  93.480  1.00  0.00           H
ATOM   4463  CB  ASP H   1     137.730  76.660  91.780  1.00  0.00           C
ATOM   4464  HB1 ASP H   1     136.750  77.180  91.780  1.00  0.00           H
ATOM   4465  HB2 ASP H   1     137.600  75.650  91.340  1.00  0.00           H
ATOM   4466  CG  ASP H   1     138.560  77.370  90.730  1.00  0.00           C
ATOM   4467  OD1 ASP H   1     139.670  77.950  90.980  1.00  0.00           O
ATOM   4468  OD2 ASP H   1     138.200  77.240  89.500  1.00  0.00           O
ATOM   4469  C   ASP H   1     137.380  76.020  94.120  1.00  0.00           C
ATOM   4470  O   ASP H   1     137.540  74.880  94.560  1.00  0.00           O
ATOM   4471  N   ALA H   2     136.250  76.730  94.350  1.00  0.00           N
ATOM   4472  HN  ALA H   2     136.290  77.680  94.040  1.00  0.00           H
ATOM   4473  CA  ALA H   2     135.160  76.140  95.050  1.00  0.00           C
ATOM   4474  HA  ALA H   2     135.100  75.060  94.970  1.00  0.00           H
ATOM   4475  CB  ALA H   2     135.150  76.510  96.590  1.00  0.00           C
ATOM   4476  HB1 ALA H   2     135.230  77.620  96.640  1.00  0.00           H
ATOM   4477  HB2 ALA H   2     134.240  76.190  97.130  1.00  0.00           H
ATOM   4478  HB3 ALA H   2     135.970  75.920  97.060  1.00  0.00           H
ATOM   4479  C   ALA H   2     133.750  76.640  94.480  1.00  0.00           C
ATOM   4480  O   ALA H   2     133.630  77.790  94.000  1.00  0.00           O
ATOM   4481  N   GLU H   3     132.740  75.790  94.470  1.00  0.00           N
ATOM   4482  HN  GLU H   3     132.940  74.860  94.750  1.00  0.00           H
ATOM   4483  CA  GLU H   3     131.420  76.110  94.140  1.00  0.00           C
ATOM   4484  HA  GLU H   3     131.400  77.140  93.810  1.00  0.00           H
ATOM   4485  CB  GLU H   3     130.810  75.260  92.920  1.00  0.00           C
ATOM   4486  HB1 GLU H   3     131.060  74.170  92.870  1.00  0.00           H
ATOM   4487  HB2 GLU H   3     131.430  75.810  92.180  1.00  0.00           H
ATOM   4488  CG  GLU H   3     129.350  75.470  92.620  1.00  0.00           C
ATOM   4489  HG1 GLU H   3     129.040  76.520  92.810  1.00  0.00           H
ATOM   4490  HG2 GLU H   3     128.660  74.810  93.180  1.00  0.00           H
ATOM   4491  CD  GLU H   3     129.030  75.310  91.090  1.00  0.00           C
ATOM   4492  OE1 GLU H   3     128.820  74.180  90.660  1.00  0.00           O
ATOM   4493  OE2 GLU H   3     128.870  76.290  90.380  1.00  0.00           O
ATOM   4494  C   GLU H   3     130.520  76.010  95.390  1.00  0.00           C
ATOM   4495  O   GLU H   3     130.570  75.030  96.180  1.00  0.00           O
ATOM   4496  N   PHE H   4     129.790  77.090  95.610  1.00  0.00           N
ATOM   4497  HN  PHE H   4     129.820  77.970  95.150  1.00  0.00           H
ATOM   4498  CA  PHE H   4     128.740  76.960  96.640  1.00  0.00           C
ATOM   4499  HA  PHE H   4     128.730  75.960  97.020  1.00  0.00           H
ATOM   4500  CB  PHE H   4     128.830  78.000  97.790  1.00  0.00           C
ATOM   4501  HB1 PHE H   4     128.110  77.800  98.610  1.00  0.00           H
ATOM   4502  HB2 PHE H   4     128.660  78.990  97.320  1.00  0.00           H
ATOM   4503  CG  PHE H   4     130.260  77.980  98.320  1.00  0.00           C
ATOM   4504  CD1 PHE H   4     130.660  76.960  99.150  1.00  0.00           C
ATOM   4505  HD1 PHE H   4     130.020  76.190  99.560  1.00  0.00           H
ATOM   4506  CE1 PHE H   4     132.030  76.860  99.510  1.00  0.00           C
ATOM   4507  HE1 PHE H   4     132.380  76.110 100.210  1.00  0.00           H
ATOM   4508  CZ  PHE H   4     132.960  77.770  99.080  1.00  0.00           C
ATOM   4509  HZ  PHE H   4     134.010  77.700  99.340  1.00  0.00           H
ATOM   4510  CD2 PHE H   4     131.170  79.020  98.020  1.00  0.00           C
ATOM   4511  HD2 PHE H   4     130.800  79.790  97.360  1.00  0.00           H
ATOM   4512  CE2 PHE H   4     132.540  78.900  98.400  1.00  0.00           C
ATOM   4513  HE2 PHE H   4     133.220  79.650  98.030  1.00  0.00           H
ATOM   4514  C   PHE H   4     127.340  77.040  96.070  1.00  0.00           C
ATOM   4515  O   PHE H   4     127.070  77.820  95.200  1.00  0.00           O
ATOM   4516  N   ARG H   5     126.410  76.120  96.470  1.00  0.00           N
ATOM   4517  HN  ARG H   5     126.640  75.330  97.040  1.00  0.00           H
ATOM   4518  CA  ARG H   5     125.080  76.030  96.050  1.00  0.00           C
ATOM   4519  HA  ARG H   5     124.880  76.970  95.560  1.00  0.00           H
ATOM   4520  CB  ARG H   5     124.900  74.830  95.090  1.00  0.00           C
ATOM   4521  HB1 ARG H   5     123.850  74.910  94.720  1.00  0.00           H
ATOM   4522  HB2 ARG H   5     124.880  73.930  95.740  1.00  0.00           H
ATOM   4523  CG  ARG H   5     125.750  74.690  93.780  1.00  0.00           C
ATOM   4524  HG1 ARG H   5     126.740  74.320  94.130  1.00  0.00           H
ATOM   4525  HG2 ARG H   5     125.650  75.640  93.230  1.00  0.00           H
ATOM   4526  CD  ARG H   5     125.110  73.730  92.730  1.00  0.00           C
ATOM   4527  HD1 ARG H   5     124.030  73.910  92.530  1.00  0.00           H
ATOM   4528  HD2 ARG H   5     125.140  72.640  92.920  1.00  0.00           H
ATOM   4529  NE  ARG H   5     125.930  73.940  91.510  1.00  0.00           N
ATOM   4530  HE  ARG H   5     126.920  73.820  91.470  1.00  0.00           H
ATOM   4531  CZ  ARG H   5     125.440  74.410  90.350  1.00  0.00           C
ATOM   4532  NH1 ARG H   5     124.160  74.740  90.180  1.00  0.00           N
ATOM   4533 HH11 ARG H   5     123.550  74.230  90.780  1.00  0.00           H
ATOM   4534 HH12 ARG H   5     123.900  74.840  89.220  1.00  0.00           H
ATOM   4535  NH2 ARG H   5     126.170  74.660  89.250  1.00  0.00           N
ATOM   4536 HH21 ARG H   5     127.160  74.600  89.260  1.00  0.00           H
ATOM   4537 HH22 ARG H   5     125.760  75.190  88.500  1.00  0.00           H
ATOM   4538  C   ARG H   5     124.130  76.030  97.240  1.00  0.00           C
ATOM   4539  O   ARG H   5     124.300  75.120  98.050  1.00  0.00           O
ATOM   4540  N   HIS H   6     123.170  77.000  97.380  1.00  0.00           N
ATOM   4541  HN  HIS H   6     122.960  77.670  96.680  1.00  0.00           H
ATOM   4542  CA  HIS H   6     122.170  77.000  98.350  1.00  0.00           C
ATOM   4543  HA  HIS H   6     121.840  76.000  98.590  1.00  0.00           H
ATOM   4544  CB  HIS H   6     122.660  77.840  99.510  1.00  0.00           C
ATOM   4545  HB1 HIS H   6     121.880  78.350 100.120  1.00  0.00           H
ATOM   4546  HB2 HIS H   6     123.510  78.470  99.170  1.00  0.00           H
ATOM   4547  ND1 HIS H   6     122.630  76.350 101.460  1.00  0.00           N
ATOM   4548  HD1 HIS H   6     121.640  76.180 101.460  1.00  0.00           H
ATOM   4549  CG  HIS H   6     123.310  77.100 100.610  1.00  0.00           C
ATOM   4550  CE1 HIS H   6     123.510  75.710 102.290  1.00  0.00           C
ATOM   4551  HE1 HIS H   6     123.250  74.980 103.060  1.00  0.00           H
ATOM   4552  NE2 HIS H   6     124.700  76.160 102.100  1.00  0.00           N
ATOM   4553  CD2 HIS H   6     124.620  76.970 101.000  1.00  0.00           C
ATOM   4554  HD2 HIS H   6     125.530  77.430 100.630  1.00  0.00           H
ATOM   4555  C   HIS H   6     121.020  77.740  97.720  1.00  0.00           C
ATOM   4556  O   HIS H   6     121.230  78.520  96.740  1.00  0.00           O
ATOM   4557  N   ASP H   7     119.760  77.570  98.200  1.00  0.00           N
ATOM   4558  HN  ASP H   7     119.700  77.030  99.030  1.00  0.00           H
ATOM   4559  CA  ASP H   7     118.630  78.110  97.510  1.00  0.00           C
ATOM   4560  HA  ASP H   7     118.940  79.070  97.110  1.00  0.00           H
ATOM   4561  CB  ASP H   7     118.260  77.150  96.330  1.00  0.00           C
ATOM   4562  HB1 ASP H   7     119.050  77.200  95.550  1.00  0.00           H
ATOM   4563  HB2 ASP H   7     117.370  77.620  95.850  1.00  0.00           H
ATOM   4564  CG  ASP H   7     117.790  75.790  96.580  1.00  0.00           C
ATOM   4565  OD1 ASP H   7     118.300  74.900  95.850  1.00  0.00           O
ATOM   4566  OD2 ASP H   7     116.950  75.500  97.500  1.00  0.00           O
ATOM   4567  C   ASP H   7     117.460  78.480  98.500  1.00  0.00           C
ATOM   4568  O   ASP H   7     117.250  77.990  99.630  1.00  0.00           O
ATOM   4569  N   SER H   8     116.500  79.310  98.040  1.00  0.00           N
ATOM   4570  HN  SER H   8     116.430  79.760  97.150  1.00  0.00           H
ATOM   4571  CA  SER H   8     115.380  79.720  98.850  1.00  0.00           C
ATOM   4572  HA  SER H   8     114.920  78.850  99.290  1.00  0.00           H
ATOM   4573  CB  SER H   8     115.790  80.650 100.000  1.00  0.00           C
ATOM   4574  HB1 SER H   8     116.460  81.370  99.480  1.00  0.00           H
ATOM   4575  HB2 SER H   8     116.510  80.120 100.670  1.00  0.00           H
ATOM   4576  OG  SER H   8     114.700  81.110 100.840  1.00  0.00           O
ATOM   4577  HG1 SER H   8     114.410  80.370 101.390  1.00  0.00           H
ATOM   4578  C   SER H   8     114.430  80.390  97.900  1.00  0.00           C
ATOM   4579  O   SER H   8     114.500  81.590  97.670  1.00  0.00           O
ATOM   4580  N   GLY H   9     113.590  79.620  97.230  1.00  0.00           N
ATOM   4581  HN  GLY H   9     113.600  78.640  97.400  1.00  0.00           H
ATOM   4582  CA  GLY H   9     112.580  80.060  96.300  1.00  0.00           C
ATOM   4583  HA1 GLY H   9     112.610  81.140  96.270  1.00  0.00           H
ATOM   4584  HA2 GLY H   9     112.840  79.680  95.320  1.00  0.00           H
ATOM   4585  C   GLY H   9     111.250  79.540  96.760  1.00  0.00           C
ATOM   4586  O   GLY H   9     111.040  79.230  97.960  1.00  0.00           O
ATOM   4587  N   TYR H  10     110.210  79.580  95.950  1.00  0.00           N
ATOM   4588  HN  TYR H  10     110.400  79.840  95.010  1.00  0.00           H
ATOM   4589  CA  TYR H  10     108.780  79.380  96.310  1.00  0.00           C
ATOM   4590  HA  TYR H  10     108.760  79.070  97.340  1.00  0.00           H
ATOM   4591  CB  TYR H  10     108.020  80.670  96.110  1.00  0.00           C
ATOM   4592  HB1 TYR H  10     108.130  80.900  95.030  1.00  0.00           H
ATOM   4593  HB2 TYR H  10     108.580  81.460  96.660  1.00  0.00           H
ATOM   4594  CG  TYR H  10     106.640  80.850  96.600  1.00  0.00           C
ATOM   4595  CD1 TYR H  10     106.160  80.060  97.730  1.00  0.00           C
ATOM   4596  HD1 TYR H  10     106.890  79.490  98.300  1.00  0.00           H
ATOM   4597  CE1 TYR H  10     104.850  80.190  98.140  1.00  0.00           C
ATOM   4598  HE1 TYR H  10     104.370  79.620  98.930  1.00  0.00           H
ATOM   4599  CZ  TYR H  10     103.980  81.040  97.390  1.00  0.00           C
ATOM   4600  OH  TYR H  10     102.680  81.110  97.790  1.00  0.00           O
ATOM   4601  HH  TYR H  10     102.330  81.700  97.120  1.00  0.00           H
ATOM   4602  CD2 TYR H  10     105.780  81.610  95.950  1.00  0.00           C
ATOM   4603  HD2 TYR H  10     106.140  82.250  95.160  1.00  0.00           H
ATOM   4604  CE2 TYR H  10     104.440  81.810  96.350  1.00  0.00           C
ATOM   4605  HE2 TYR H  10     103.870  82.540  95.800  1.00  0.00           H
ATOM   4606  C   TYR H  10     108.290  78.150  95.570  1.00  0.00           C
ATOM   4607  O   TYR H  10     108.350  78.090  94.350  1.00  0.00           O
ATOM   4608  N   GLU H  11     107.770  77.140  96.160  1.00  0.00           N
ATOM   4609  HN  GLU H  11     107.750  77.060  97.150  1.00  0.00           H
ATOM   4610  CA  GLU H  11     107.080  76.130  95.510  1.00  0.00           C
ATOM   4611  HA  GLU H  11     107.070  76.230  94.430  1.00  0.00           H
ATOM   4612  CB  GLU H  11     107.650  74.750  95.700  1.00  0.00           C
ATOM   4613  HB1 GLU H  11     107.340  74.110  94.840  1.00  0.00           H
ATOM   4614  HB2 GLU H  11     107.110  74.370  96.590  1.00  0.00           H
ATOM   4615  CG  GLU H  11     109.190  74.720  95.720  1.00  0.00           C
ATOM   4616  HG1 GLU H  11     109.480  75.040  96.740  1.00  0.00           H
ATOM   4617  HG2 GLU H  11     109.590  75.510  95.040  1.00  0.00           H
ATOM   4618  CD  GLU H  11     109.860  73.390  95.640  1.00  0.00           C
ATOM   4619  OE1 GLU H  11     109.190  72.340  95.540  1.00  0.00           O
ATOM   4620  OE2 GLU H  11     111.120  73.380  95.680  1.00  0.00           O
ATOM   4621  C   GLU H  11     105.540  76.210  95.830  1.00  0.00           C
ATOM   4622  O   GLU H  11     105.130  75.970  96.960  1.00  0.00           O
ATOM   4623  N   VAL H  12     104.660  76.480  94.860  1.00  0.00           N
ATOM   4624  HN  VAL H  12     104.950  76.770  93.950  1.00  0.00           H
ATOM   4625  CA  VAL H  12     103.160  76.310  94.960  1.00  0.00           C
ATOM   4626  HA  VAL H  12     102.880  76.220  96.000  1.00  0.00           H
ATOM   4627  CB  VAL H  12     102.430  77.480  94.310  1.00  0.00           C
ATOM   4628  HB  VAL H  12     103.050  77.740  93.420  1.00  0.00           H
ATOM   4629  CG1 VAL H  12     100.940  77.280  93.910  1.00  0.00           C
ATOM   4630 HG11 VAL H  12     100.780  76.460  93.180  1.00  0.00           H
ATOM   4631 HG12 VAL H  12     100.250  77.190  94.780  1.00  0.00           H
ATOM   4632 HG13 VAL H  12     100.640  78.240  93.430  1.00  0.00           H
ATOM   4633  CG2 VAL H  12     102.650  78.510  95.370  1.00  0.00           C
ATOM   4634 HG21 VAL H  12     102.030  78.180  96.230  1.00  0.00           H
ATOM   4635 HG22 VAL H  12     103.690  78.570  95.740  1.00  0.00           H
ATOM   4636 HG23 VAL H  12     102.280  79.530  95.120  1.00  0.00           H
ATOM   4637  C   VAL H  12     102.710  75.030  94.170  1.00  0.00           C
ATOM   4638  O   VAL H  12     102.890  74.860  92.990  1.00  0.00           O
ATOM   4639  N   HIS H  13     102.130  74.080  94.900  1.00  0.00           N
ATOM   4640  HN  HIS H  13     102.060  74.230  95.880  1.00  0.00           H
ATOM   4641  CA  HIS H  13     101.750  72.830  94.410  1.00  0.00           C
ATOM   4642  HA  HIS H  13     101.970  72.780  93.350  1.00  0.00           H
ATOM   4643  CB  HIS H  13     102.590  71.740  95.120  1.00  0.00           C
ATOM   4644  HB1 HIS H  13     102.120  70.750  94.960  1.00  0.00           H
ATOM   4645  HB2 HIS H  13     102.670  71.930  96.220  1.00  0.00           H
ATOM   4646  ND1 HIS H  13     104.270  71.090  93.330  1.00  0.00           N
ATOM   4647  CG  HIS H  13     103.940  71.580  94.570  1.00  0.00           C
ATOM   4648  CE1 HIS H  13     105.610  71.040  93.290  1.00  0.00           C
ATOM   4649  HE1 HIS H  13     106.270  70.870  92.440  1.00  0.00           H
ATOM   4650  NE2 HIS H  13     106.150  71.530  94.440  1.00  0.00           N
ATOM   4651  HE2 HIS H  13     107.110  71.740  94.620  1.00  0.00           H
ATOM   4652  CD2 HIS H  13     105.060  71.850  95.280  1.00  0.00           C
ATOM   4653  HD2 HIS H  13     105.250  72.370  96.210  1.00  0.00           H
ATOM   4654  C   HIS H  13     100.280  72.550  94.660  1.00  0.00           C
ATOM   4655  O   HIS H  13      99.800  72.340  95.810  1.00  0.00           O
ATOM   4656  N   HIS H  14      99.530  72.440  93.620  1.00  0.00           N
ATOM   4657  HN  HIS H  14      99.780  72.600  92.670  1.00  0.00           H
ATOM   4658  CA  HIS H  14      98.080  72.080  93.560  1.00  0.00           C
ATOM   4659  HA  HIS H  14      97.820  72.030  92.510  1.00  0.00           H
ATOM   4660  CB  HIS H  14      97.820  70.710  94.140  1.00  0.00           C
ATOM   4661  HB1 HIS H  14      96.750  70.430  94.060  1.00  0.00           H
ATOM   4662  HB2 HIS H  14      98.050  70.710  95.230  1.00  0.00           H
ATOM   4663  ND1 HIS H  14      98.450  69.220  92.400  1.00  0.00           N
ATOM   4664  CG  HIS H  14      98.680  69.720  93.690  1.00  0.00           C
ATOM   4665  CE1 HIS H  14      99.160  68.170  92.330  1.00  0.00           C
ATOM   4666  HE1 HIS H  14      99.230  67.500  91.480  1.00  0.00           H
ATOM   4667  NE2 HIS H  14      99.880  67.960  93.430  1.00  0.00           N
ATOM   4668  HE2 HIS H  14     100.450  67.150  93.540  1.00  0.00           H
ATOM   4669  CD2 HIS H  14      99.670  69.000  94.320  1.00  0.00           C
ATOM   4670  HD2 HIS H  14     100.180  69.060  95.270  1.00  0.00           H
ATOM   4671  C   HIS H  14      97.130  73.050  94.230  1.00  0.00           C
ATOM   4672  O   HIS H  14      97.020  73.100  95.450  1.00  0.00           O
ATOM   4673  N   GLN H  15      96.370  73.820  93.500  1.00  0.00           N
ATOM   4674  HN  GLN H  15      96.480  73.850  92.510  1.00  0.00           H
ATOM   4675  CA  GLN H  15      95.320  74.610  94.050  1.00  0.00           C
ATOM   4676  HA  GLN H  15      94.980  73.990  94.860  1.00  0.00           H
ATOM   4677  CB  GLN H  15      95.770  76.090  94.380  1.00  0.00           C
ATOM   4678  HB1 GLN H  15      96.410  75.980  95.290  1.00  0.00           H
ATOM   4679  HB2 GLN H  15      94.910  76.680  94.760  1.00  0.00           H
ATOM   4680  CG  GLN H  15      96.560  77.090  93.380  1.00  0.00           C
ATOM   4681  HG1 GLN H  15      95.950  77.220  92.460  1.00  0.00           H
ATOM   4682  HG2 GLN H  15      97.540  76.660  93.090  1.00  0.00           H
ATOM   4683  CD  GLN H  15      96.880  78.430  94.070  1.00  0.00           C
ATOM   4684  OE1 GLN H  15      96.320  79.490  93.700  1.00  0.00           O
ATOM   4685  NE2 GLN H  15      97.920  78.450  94.940  1.00  0.00           N
ATOM   4686 HE21 GLN H  15      98.500  77.660  95.100  1.00  0.00           H
ATOM   4687 HE22 GLN H  15      98.290  79.350  95.170  1.00  0.00           H
ATOM   4688  C   GLN H  15      94.130  74.600  93.090  1.00  0.00           C
ATOM   4689  O   GLN H  15      94.290  75.000  91.940  1.00  0.00           O
ATOM   4690  N   LYS H  16      92.890  74.250  93.530  1.00  0.00           N
ATOM   4691  HN  LYS H  16      92.810  73.960  94.490  1.00  0.00           H
ATOM   4692  CA  LYS H  16      91.650  74.230  92.770  1.00  0.00           C
ATOM   4693  HA  LYS H  16      91.880  74.570  91.770  1.00  0.00           H
ATOM   4694  CB  LYS H  16      91.030  72.780  92.800  1.00  0.00           C
ATOM   4695  HB1 LYS H  16      90.980  72.560  93.890  1.00  0.00           H
ATOM   4696  HB2 LYS H  16      91.800  72.200  92.260  1.00  0.00           H
ATOM   4697  CG  LYS H  16      89.660  72.570  92.140  1.00  0.00           C
ATOM   4698  HG1 LYS H  16      89.750  72.630  91.040  1.00  0.00           H
ATOM   4699  HG2 LYS H  16      88.900  73.300  92.500  1.00  0.00           H
ATOM   4700  CD  LYS H  16      89.070  71.130  92.370  1.00  0.00           C
ATOM   4701  HD1 LYS H  16      88.050  71.270  91.950  1.00  0.00           H
ATOM   4702  HD2 LYS H  16      89.550  70.420  91.660  1.00  0.00           H
ATOM   4703  CE  LYS H  16      89.060  70.600  93.780  1.00  0.00           C
ATOM   4704  HE1 LYS H  16      88.120  71.010  94.210  1.00  0.00           H
ATOM   4705  HE2 LYS H  16      90.000  70.800  94.340  1.00  0.00           H
ATOM   4706  NZ  LYS H  16      89.010  69.120  93.710  1.00  0.00           N
ATOM   4707  HZ1 LYS H  16      89.840  68.780  93.200  1.00  0.00           H
ATOM   4708  HZ2 LYS H  16      89.030  68.660  94.650  1.00  0.00           H
ATOM   4709  HZ3 LYS H  16      88.190  68.750  93.180  1.00  0.00           H
ATOM   4710  C   LYS H  16      90.600  75.240  93.150  1.00  0.00           C
ATOM   4711  O   LYS H  16      90.250  75.390  94.330  1.00  0.00           O
ATOM   4712  N   LEU H  17      90.150  76.150  92.270  1.00  0.00           N
ATOM   4713  HN  LEU H  17      90.430  76.030  91.320  1.00  0.00           H
ATOM   4714  CA  LEU H  17      89.050  77.100  92.570  1.00  0.00           C
ATOM   4715  HA  LEU H  17      88.970  77.300  93.620  1.00  0.00           H
ATOM   4716  CB  LEU H  17      89.230  78.460  91.770  1.00  0.00           C
ATOM   4717  HB1 LEU H  17      88.540  79.220  92.190  1.00  0.00           H
ATOM   4718  HB2 LEU H  17      89.050  78.210  90.700  1.00  0.00           H
ATOM   4719  CG  LEU H  17      90.660  79.020  91.950  1.00  0.00           C
ATOM   4720  HG  LEU H  17      91.360  78.230  91.610  1.00  0.00           H
ATOM   4721  CD1 LEU H  17      90.850  80.240  91.070  1.00  0.00           C
ATOM   4722 HD11 LEU H  17      90.210  81.080  91.410  1.00  0.00           H
ATOM   4723 HD12 LEU H  17      91.930  80.490  91.050  1.00  0.00           H
ATOM   4724 HD13 LEU H  17      90.600  80.070  90.000  1.00  0.00           H
ATOM   4725  CD2 LEU H  17      91.030  79.360  93.420  1.00  0.00           C
ATOM   4726 HD21 LEU H  17      91.910  80.030  93.400  1.00  0.00           H
ATOM   4727 HD22 LEU H  17      90.100  79.710  93.930  1.00  0.00           H
ATOM   4728 HD23 LEU H  17      91.460  78.510  93.990  1.00  0.00           H
ATOM   4729  C   LEU H  17      87.790  76.600  91.900  1.00  0.00           C
ATOM   4730  O   LEU H  17      87.780  76.270  90.750  1.00  0.00           O
ATOM   4731  N   VAL H  18      86.650  76.570  92.680  1.00  0.00           N
ATOM   4732  HN  VAL H  18      86.740  76.890  93.620  1.00  0.00           H
ATOM   4733  CA  VAL H  18      85.340  76.020  92.380  1.00  0.00           C
ATOM   4734  HA  VAL H  18      85.370  75.660  91.360  1.00  0.00           H
ATOM   4735  CB  VAL H  18      85.000  74.850  93.260  1.00  0.00           C
ATOM   4736  HB  VAL H  18      84.650  75.100  94.280  1.00  0.00           H
ATOM   4737  CG1 VAL H  18      83.880  74.070  92.580  1.00  0.00           C
ATOM   4738 HG11 VAL H  18      83.690  73.190  93.230  1.00  0.00           H
ATOM   4739 HG12 VAL H  18      82.960  74.670  92.420  1.00  0.00           H
ATOM   4740 HG13 VAL H  18      84.180  73.710  91.570  1.00  0.00           H
ATOM   4741  CG2 VAL H  18      86.170  73.900  93.380  1.00  0.00           C
ATOM   4742 HG21 VAL H  18      86.690  73.730  92.410  1.00  0.00           H
ATOM   4743 HG22 VAL H  18      86.830  74.280  94.190  1.00  0.00           H
ATOM   4744 HG23 VAL H  18      85.840  72.930  93.810  1.00  0.00           H
ATOM   4745  C   VAL H  18      84.340  77.140  92.440  1.00  0.00           C
ATOM   4746  O   VAL H  18      84.220  77.740  93.490  1.00  0.00           O
ATOM   4747  N   PHE H  19      83.500  77.290  91.370  1.00  0.00           N
ATOM   4748  HN  PHE H  19      83.720  76.770  90.540  1.00  0.00           H
ATOM   4749  CA  PHE H  19      82.360  78.190  91.450  1.00  0.00           C
ATOM   4750  HA  PHE H  19      82.600  79.010  92.100  1.00  0.00           H
ATOM   4751  CB  PHE H  19      81.790  78.680  90.080  1.00  0.00           C
ATOM   4752  HB1 PHE H  19      80.690  78.880  90.090  1.00  0.00           H
ATOM   4753  HB2 PHE H  19      81.960  77.890  89.310  1.00  0.00           H
ATOM   4754  CG  PHE H  19      82.510  80.000  89.840  1.00  0.00           C
ATOM   4755  CD1 PHE H  19      83.860  79.950  89.470  1.00  0.00           C
ATOM   4756  HD1 PHE H  19      84.300  79.000  89.200  1.00  0.00           H
ATOM   4757  CE1 PHE H  19      84.670  81.070  89.260  1.00  0.00           C
ATOM   4758  HE1 PHE H  19      85.670  80.990  88.850  1.00  0.00           H
ATOM   4759  CZ  PHE H  19      84.120  82.340  89.590  1.00  0.00           C
ATOM   4760  HZ  PHE H  19      84.700  83.240  89.480  1.00  0.00           H
ATOM   4761  CD2 PHE H  19      82.040  81.300  90.340  1.00  0.00           C
ATOM   4762  HD2 PHE H  19      81.020  81.350  90.700  1.00  0.00           H
ATOM   4763  CE2 PHE H  19      82.850  82.440  90.120  1.00  0.00           C
ATOM   4764  HE2 PHE H  19      82.520  83.360  90.590  1.00  0.00           H
ATOM   4765  C   PHE H  19      81.200  77.380  92.130  1.00  0.00           C
ATOM   4766  O   PHE H  19      80.640  77.760  93.110  1.00  0.00           O
ATOM   4767  N   PHE H  20      80.860  76.210  91.600  1.00  0.00           N
ATOM   4768  HN  PHE H  20      81.300  76.060  90.710  1.00  0.00           H
ATOM   4769  CA  PHE H  20      79.900  75.340  92.160  1.00  0.00           C
ATOM   4770  HA  PHE H  20      79.590  75.680  93.140  1.00  0.00           H
ATOM   4771  CB  PHE H  20      78.600  75.290  91.290  1.00  0.00           C
ATOM   4772  HB1 PHE H  20      77.920  74.530  91.720  1.00  0.00           H
ATOM   4773  HB2 PHE H  20      78.840  75.140  90.220  1.00  0.00           H
ATOM   4774  CG  PHE H  20      77.850  76.610  91.360  1.00  0.00           C
ATOM   4775  CD1 PHE H  20      77.820  77.390  90.160  1.00  0.00           C
ATOM   4776  HD1 PHE H  20      78.440  76.990  89.370  1.00  0.00           H
ATOM   4777  CE1 PHE H  20      76.970  78.540  90.030  1.00  0.00           C
ATOM   4778  HE1 PHE H  20      76.920  79.140  89.140  1.00  0.00           H
ATOM   4779  CZ  PHE H  20      76.220  78.970  91.120  1.00  0.00           C
ATOM   4780  HZ  PHE H  20      75.540  79.800  91.000  1.00  0.00           H
ATOM   4781  CD2 PHE H  20      77.080  77.130  92.420  1.00  0.00           C
ATOM   4782  HD2 PHE H  20      76.950  76.600  93.350  1.00  0.00           H
ATOM   4783  CE2 PHE H  20      76.280  78.250  92.320  1.00  0.00           C
ATOM   4784  HE2 PHE H  20      75.620  78.620  93.100  1.00  0.00           H
ATOM   4785  C   PHE H  20      80.410  73.940  92.290  1.00  0.00           C
ATOM   4786  O   PHE H  20      80.930  73.370  91.280  1.00  0.00           O
ATOM   4787  N   ALA H  21      80.230  73.350  93.460  1.00  0.00           N
ATOM   4788  HN  ALA H  21      79.670  73.870  94.100  1.00  0.00           H
ATOM   4789  CA  ALA H  21      80.830  72.130  93.840  1.00  0.00           C
ATOM   4790  HA  ALA H  21      81.550  71.740  93.140  1.00  0.00           H
ATOM   4791  CB  ALA H  21      81.570  72.220  95.100  1.00  0.00           C
ATOM   4792  HB1 ALA H  21      80.860  72.630  95.850  1.00  0.00           H
ATOM   4793  HB2 ALA H  21      81.930  71.190  95.320  1.00  0.00           H
ATOM   4794  HB3 ALA H  21      82.480  72.840  95.040  1.00  0.00           H
ATOM   4795  C   ALA H  21      79.730  71.100  94.000  1.00  0.00           C
ATOM   4796  O   ALA H  21      79.960  69.910  94.210  1.00  0.00           O
ATOM   4797  N   GLU H  22      78.430  71.440  93.840  1.00  0.00           N
ATOM   4798  HN  GLU H  22      78.160  72.350  93.550  1.00  0.00           H
ATOM   4799  CA  GLU H  22      77.320  70.580  93.850  1.00  0.00           C
ATOM   4800  HA  GLU H  22      77.630  69.580  94.110  1.00  0.00           H
ATOM   4801  CB  GLU H  22      76.250  71.040  94.920  1.00  0.00           C
ATOM   4802  HB1 GLU H  22      75.280  70.510  94.770  1.00  0.00           H
ATOM   4803  HB2 GLU H  22      75.960  72.100  94.740  1.00  0.00           H
ATOM   4804  CG  GLU H  22      76.630  70.800  96.450  1.00  0.00           C
ATOM   4805  HG1 GLU H  22      77.420  71.490  96.810  1.00  0.00           H
ATOM   4806  HG2 GLU H  22      77.180  69.840  96.310  1.00  0.00           H
ATOM   4807  CD  GLU H  22      75.480  70.840  97.460  1.00  0.00           C
ATOM   4808  OE1 GLU H  22      75.410  70.000  98.340  1.00  0.00           O
ATOM   4809  OE2 GLU H  22      74.660  71.770  97.310  1.00  0.00           O
ATOM   4810  C   GLU H  22      76.690  70.660  92.430  1.00  0.00           C
ATOM   4811  O   GLU H  22      77.030  71.470  91.590  1.00  0.00           O
ATOM   4812  N   ASP H  23      75.830  69.670  92.120  1.00  0.00           N
ATOM   4813  HN  ASP H  23      75.640  68.890  92.720  1.00  0.00           H
ATOM   4814  CA  ASP H  23      75.120  69.650  90.850  1.00  0.00           C
ATOM   4815  HA  ASP H  23      75.850  69.770  90.060  1.00  0.00           H
ATOM   4816  CB  ASP H  23      74.410  68.280  90.550  1.00  0.00           C
ATOM   4817  HB1 ASP H  23      75.220  67.510  90.610  1.00  0.00           H
ATOM   4818  HB2 ASP H  23      73.960  68.470  89.560  1.00  0.00           H
ATOM   4819  CG  ASP H  23      73.330  67.870  91.540  1.00  0.00           C
ATOM   4820  OD1 ASP H  23      72.270  67.390  91.060  1.00  0.00           O
ATOM   4821  OD2 ASP H  23      73.540  68.020  92.750  1.00  0.00           O
ATOM   4822  C   ASP H  23      74.050  70.800  90.710  1.00  0.00           C
ATOM   4823  O   ASP H  23      73.430  71.320  91.660  1.00  0.00           O
ATOM   4824  N   VAL H  24      73.930  71.190  89.460  1.00  0.00           N
ATOM   4825  HN  VAL H  24      74.470  70.650  88.810  1.00  0.00           H
ATOM   4826  CA  VAL H  24      73.040  72.280  89.090  1.00  0.00           C
ATOM   4827  HA  VAL H  24      72.510  72.620  89.960  1.00  0.00           H
ATOM   4828  CB  VAL H  24      73.790  73.520  88.600  1.00  0.00           C
ATOM   4829  HB  VAL H  24      73.090  74.270  88.180  1.00  0.00           H
ATOM   4830  CG1 VAL H  24      74.720  74.090  89.740  1.00  0.00           C
ATOM   4831 HG11 VAL H  24      74.100  74.420  90.600  1.00  0.00           H
ATOM   4832 HG12 VAL H  24      75.470  73.360  90.120  1.00  0.00           H
ATOM   4833 HG13 VAL H  24      75.290  74.960  89.330  1.00  0.00           H
ATOM   4834  CG2 VAL H  24      74.730  73.020  87.480  1.00  0.00           C
ATOM   4835 HG21 VAL H  24      74.300  72.300  86.750  1.00  0.00           H
ATOM   4836 HG22 VAL H  24      74.960  73.950  86.910  1.00  0.00           H
ATOM   4837 HG23 VAL H  24      75.670  72.610  87.900  1.00  0.00           H
ATOM   4838  C   VAL H  24      71.880  71.740  88.180  1.00  0.00           C
ATOM   4839  O   VAL H  24      71.110  72.490  87.450  1.00  0.00           O
ATOM   4840  N   GLY H  25      71.660  70.420  88.130  1.00  0.00           N
ATOM   4841  HN  GLY H  25      72.290  69.900  88.690  1.00  0.00           H
ATOM   4842  CA  GLY H  25      70.580  69.610  87.540  1.00  0.00           C
ATOM   4843  HA1 GLY H  25      70.840  69.530  86.490  1.00  0.00           H
ATOM   4844  HA2 GLY H  25      70.520  68.640  88.010  1.00  0.00           H
ATOM   4845  C   GLY H  25      69.210  70.150  87.700  1.00  0.00           C
ATOM   4846  O   GLY H  25      68.770  70.670  88.760  1.00  0.00           O
ATOM   4847  N   SER H  26      68.420  69.900  86.620  1.00  0.00           N
ATOM   4848  HN  SER H  26      68.780  69.690  85.720  1.00  0.00           H
ATOM   4849  CA  SER H  26      66.930  70.170  86.570  1.00  0.00           C
ATOM   4850  HA  SER H  26      66.640  70.070  85.540  1.00  0.00           H
ATOM   4851  CB  SER H  26      66.080  69.310  87.500  1.00  0.00           C
ATOM   4852  HB1 SER H  26      65.170  69.830  87.850  1.00  0.00           H
ATOM   4853  HB2 SER H  26      66.710  69.170  88.410  1.00  0.00           H
ATOM   4854  OG  SER H  26      65.760  68.120  86.920  1.00  0.00           O
ATOM   4855  HG1 SER H  26      66.540  67.570  86.850  1.00  0.00           H
ATOM   4856  C   SER H  26      66.630  71.700  86.690  1.00  0.00           C
ATOM   4857  O   SER H  26      65.500  72.130  87.040  1.00  0.00           O
ATOM   4858  N   ASN H  27      67.560  72.520  86.230  1.00  0.00           N
ATOM   4859  HN  ASN H  27      68.350  72.000  85.940  1.00  0.00           H
ATOM   4860  CA  ASN H  27      67.480  73.970  86.290  1.00  0.00           C
ATOM   4861  HA  ASN H  27      67.220  74.340  87.270  1.00  0.00           H
ATOM   4862  CB  ASN H  27      68.840  74.600  85.840  1.00  0.00           C
ATOM   4863  HB1 ASN H  27      68.950  74.200  84.810  1.00  0.00           H
ATOM   4864  HB2 ASN H  27      69.660  74.290  86.540  1.00  0.00           H
ATOM   4865  CG  ASN H  27      68.830  76.100  85.810  1.00  0.00           C
ATOM   4866  OD1 ASN H  27      68.200  76.700  86.660  1.00  0.00           O
ATOM   4867  ND2 ASN H  27      69.430  76.680  84.720  1.00  0.00           N
ATOM   4868 HD21 ASN H  27      69.980  76.110  84.120  1.00  0.00           H
ATOM   4869 HD22 ASN H  27      69.400  77.680  84.670  1.00  0.00           H
ATOM   4870  C   ASN H  27      66.350  74.420  85.330  1.00  0.00           C
ATOM   4871  O   ASN H  27      66.340  74.120  84.160  1.00  0.00           O
ATOM   4872  N   LYS H  28      65.390  75.290  85.810  1.00  0.00           N
ATOM   4873  HN  LYS H  28      65.350  75.420  86.800  1.00  0.00           H
ATOM   4874  CA  LYS H  28      64.410  75.980  84.970  1.00  0.00           C
ATOM   4875  HA  LYS H  28      64.560  75.740  83.920  1.00  0.00           H
ATOM   4876  CB  LYS H  28      62.970  75.530  85.330  1.00  0.00           C
ATOM   4877  HB1 LYS H  28      62.310  76.060  84.600  1.00  0.00           H
ATOM   4878  HB2 LYS H  28      62.690  75.680  86.400  1.00  0.00           H
ATOM   4879  CG  LYS H  28      62.870  74.070  85.110  1.00  0.00           C
ATOM   4880  HG1 LYS H  28      63.540  73.510  85.800  1.00  0.00           H
ATOM   4881  HG2 LYS H  28      63.080  73.750  84.070  1.00  0.00           H
ATOM   4882  CD  LYS H  28      61.360  73.520  85.520  1.00  0.00           C
ATOM   4883  HD1 LYS H  28      61.140  73.840  86.560  1.00  0.00           H
ATOM   4884  HD2 LYS H  28      60.560  73.940  84.870  1.00  0.00           H
ATOM   4885  CE  LYS H  28      61.180  71.990  85.460  1.00  0.00           C
ATOM   4886  HE1 LYS H  28      60.340  71.520  86.010  1.00  0.00           H
ATOM   4887  HE2 LYS H  28      62.110  71.610  85.940  1.00  0.00           H
ATOM   4888  NZ  LYS H  28      61.060  71.460  84.070  1.00  0.00           N
ATOM   4889  HZ1 LYS H  28      60.530  72.040  83.390  1.00  0.00           H
ATOM   4890  HZ2 LYS H  28      62.050  71.350  83.790  1.00  0.00           H
ATOM   4891  HZ3 LYS H  28      60.740  70.470  84.100  1.00  0.00           H
ATOM   4892  C   LYS H  28      64.530  77.510  85.030  1.00  0.00           C
ATOM   4893  O   LYS H  28      63.550  78.240  84.760  1.00  0.00           O
ATOM   4894  N   GLY H  29      65.700  77.950  85.600  1.00  0.00           N
ATOM   4895  HN  GLY H  29      66.440  77.300  85.810  1.00  0.00           H
ATOM   4896  CA  GLY H  29      65.900  79.340  85.940  1.00  0.00           C
ATOM   4897  HA1 GLY H  29      65.250  80.080  85.510  1.00  0.00           H
ATOM   4898  HA2 GLY H  29      65.870  79.380  87.020  1.00  0.00           H
ATOM   4899  C   GLY H  29      67.240  79.820  85.490  1.00  0.00           C
ATOM   4900  O   GLY H  29      67.850  79.350  84.550  1.00  0.00           O
ATOM   4901  N   ALA H  30      67.830  80.910  86.050  1.00  0.00           N
ATOM   4902  HN  ALA H  30      67.320  81.270  86.830  1.00  0.00           H
ATOM   4903  CA  ALA H  30      69.200  81.330  85.800  1.00  0.00           C
ATOM   4904  HA  ALA H  30      69.640  80.880  84.920  1.00  0.00           H
ATOM   4905  CB  ALA H  30      69.210  82.900  85.640  1.00  0.00           C
ATOM   4906  HB1 ALA H  30      70.190  83.260  85.260  1.00  0.00           H
ATOM   4907  HB2 ALA H  30      68.440  83.290  84.950  1.00  0.00           H
ATOM   4908  HB3 ALA H  30      69.020  83.310  86.650  1.00  0.00           H
ATOM   4909  C   ALA H  30      70.150  80.750  86.880  1.00  0.00           C
ATOM   4910  O   ALA H  30      70.010  81.010  88.060  1.00  0.00           O
ATOM   4911  N   ILE H  31      71.200  80.010  86.560  1.00  0.00           N
ATOM   4912  HN  ILE H  31      71.290  79.650  85.630  1.00  0.00           H
ATOM   4913  CA  ILE H  31      72.320  79.700  87.580  1.00  0.00           C
ATOM   4914  HA  ILE H  31      72.120  80.180  88.530  1.00  0.00           H
ATOM   4915  CB  ILE H  31      72.360  78.160  87.860  1.00  0.00           C
ATOM   4916  HB  ILE H  31      72.440  77.660  86.870  1.00  0.00           H
ATOM   4917  CG2 ILE H  31      73.630  77.760  88.670  1.00  0.00           C
ATOM   4918 HG21 ILE H  31      74.530  78.360  88.420  1.00  0.00           H
ATOM   4919 HG22 ILE H  31      73.450  77.860  89.770  1.00  0.00           H
ATOM   4920 HG23 ILE H  31      73.800  76.690  88.440  1.00  0.00           H
ATOM   4921  CG1 ILE H  31      71.090  77.650  88.560  1.00  0.00           C
ATOM   4922 HG11 ILE H  31      70.250  78.000  87.920  1.00  0.00           H
ATOM   4923 HG12 ILE H  31      70.870  78.040  89.580  1.00  0.00           H
ATOM   4924  CD  ILE H  31      71.000  76.140  88.590  1.00  0.00           C
ATOM   4925  HD1 ILE H  31      71.120  75.730  87.560  1.00  0.00           H
ATOM   4926  HD2 ILE H  31      71.780  75.680  89.230  1.00  0.00           H
ATOM   4927  HD3 ILE H  31      70.030  75.780  88.980  1.00  0.00           H
ATOM   4928  C   ILE H  31      73.530  80.300  87.110  1.00  0.00           C
ATOM   4929  O   ILE H  31      74.100  80.010  86.070  1.00  0.00           O
ATOM   4930  N   ILE H  32      74.090  81.380  87.780  1.00  0.00           N
ATOM   4931  HN  ILE H  32      73.760  81.640  88.680  1.00  0.00           H
ATOM   4932  CA  ILE H  32      75.200  82.150  87.310  1.00  0.00           C
ATOM   4933  HA  ILE H  32      75.510  81.760  86.350  1.00  0.00           H
ATOM   4934  CB  ILE H  32      74.810  83.600  87.040  1.00  0.00           C
ATOM   4935  HB  ILE H  32      74.500  84.100  87.990  1.00  0.00           H
ATOM   4936  CG2 ILE H  32      76.070  84.270  86.420  1.00  0.00           C
ATOM   4937 HG21 ILE H  32      76.840  84.200  87.220  1.00  0.00           H
ATOM   4938 HG22 ILE H  32      76.370  83.780  85.470  1.00  0.00           H
ATOM   4939 HG23 ILE H  32      75.880  85.310  86.060  1.00  0.00           H
ATOM   4940  CG1 ILE H  32      73.570  83.690  86.130  1.00  0.00           C
ATOM   4941 HG11 ILE H  32      72.650  83.490  86.710  1.00  0.00           H
ATOM   4942 HG12 ILE H  32      73.580  82.880  85.380  1.00  0.00           H
ATOM   4943  CD  ILE H  32      73.340  85.040  85.480  1.00  0.00           C
ATOM   4944  HD1 ILE H  32      73.150  85.780  86.280  1.00  0.00           H
ATOM   4945  HD2 ILE H  32      74.210  85.310  84.840  1.00  0.00           H
ATOM   4946  HD3 ILE H  32      72.400  85.080  84.880  1.00  0.00           H
ATOM   4947  C   ILE H  32      76.420  81.960  88.280  1.00  0.00           C
ATOM   4948  O   ILE H  32      76.190  82.000  89.480  1.00  0.00           O
ATOM   4949  N   GLY H  33      77.690  81.720  87.850  1.00  0.00           N
ATOM   4950  HN  GLY H  33      77.900  81.670  86.870  1.00  0.00           H
ATOM   4951  CA  GLY H  33      78.890  81.700  88.800  1.00  0.00           C
ATOM   4952  HA1 GLY H  33      78.690  81.230  89.740  1.00  0.00           H
ATOM   4953  HA2 GLY H  33      79.740  81.250  88.300  1.00  0.00           H
ATOM   4954  C   GLY H  33      79.210  83.150  89.110  1.00  0.00           C
ATOM   4955  O   GLY H  33      78.880  83.590  90.200  1.00  0.00           O
ATOM   4956  N   LEU H  34      79.820  83.920  88.130  1.00  0.00           N
ATOM   4957  HN  LEU H  34      80.070  83.630  87.210  1.00  0.00           H
ATOM   4958  CA  LEU H  34      80.170  85.350  88.360  1.00  0.00           C
ATOM   4959  HA  LEU H  34      79.910  85.560  89.390  1.00  0.00           H
ATOM   4960  CB  LEU H  34      81.610  85.610  88.180  1.00  0.00           C
ATOM   4961  HB1 LEU H  34      81.860  85.210  87.170  1.00  0.00           H
ATOM   4962  HB2 LEU H  34      82.190  85.020  88.920  1.00  0.00           H
ATOM   4963  CG  LEU H  34      82.020  87.080  88.370  1.00  0.00           C
ATOM   4964  HG  LEU H  34      81.400  87.650  87.650  1.00  0.00           H
ATOM   4965  CD1 LEU H  34      81.760  87.680  89.780  1.00  0.00           C
ATOM   4966 HD11 LEU H  34      82.310  88.630  89.910  1.00  0.00           H
ATOM   4967 HD12 LEU H  34      80.720  87.870  90.140  1.00  0.00           H
ATOM   4968 HD13 LEU H  34      82.210  86.930  90.460  1.00  0.00           H
ATOM   4969  CD2 LEU H  34      83.540  87.260  87.970  1.00  0.00           C
ATOM   4970 HD21 LEU H  34      83.850  86.730  87.040  1.00  0.00           H
ATOM   4971 HD22 LEU H  34      83.660  88.360  87.850  1.00  0.00           H
ATOM   4972 HD23 LEU H  34      84.100  86.980  88.880  1.00  0.00           H
ATOM   4973  C   LEU H  34      79.240  86.130  87.400  1.00  0.00           C
ATOM   4974  O   LEU H  34      79.000  85.840  86.250  1.00  0.00           O
ATOM   4975  N   MET H  35      78.840  87.260  87.940  1.00  0.00           N
ATOM   4976  HN  MET H  35      79.120  87.400  88.890  1.00  0.00           H
ATOM   4977  CA  MET H  35      78.110  88.340  87.230  1.00  0.00           C
ATOM   4978  HA  MET H  35      78.300  88.200  86.180  1.00  0.00           H
ATOM   4979  CB  MET H  35      76.540  88.230  87.400  1.00  0.00           C
ATOM   4980  HB1 MET H  35      76.270  87.830  88.400  1.00  0.00           H
ATOM   4981  HB2 MET H  35      76.220  87.390  86.760  1.00  0.00           H
ATOM   4982  CG  MET H  35      75.720  89.580  87.370  1.00  0.00           C
ATOM   4983  HG1 MET H  35      75.800  89.980  86.330  1.00  0.00           H
ATOM   4984  HG2 MET H  35      76.140  90.330  88.070  1.00  0.00           H
ATOM   4985  SD  MET H  35      74.080  89.350  88.020  1.00  0.00           S
ATOM   4986  CE  MET H  35      73.580  91.040  87.540  1.00  0.00           C
ATOM   4987  HE1 MET H  35      74.270  91.880  87.740  1.00  0.00           H
ATOM   4988  HE2 MET H  35      73.320  91.260  86.480  1.00  0.00           H
ATOM   4989  HE3 MET H  35      72.680  91.270  88.160  1.00  0.00           H
ATOM   4990  C   MET H  35      78.650  89.710  87.430  1.00  0.00           C
ATOM   4991  O   MET H  35      78.840  90.190  88.530  1.00  0.00           O
ATOM   4992  N   VAL H  36      78.940  90.500  86.360  1.00  0.00           N
ATOM   4993  HN  VAL H  36      78.920  90.150  85.430  1.00  0.00           H
ATOM   4994  CA  VAL H  36      79.360  91.920  86.510  1.00  0.00           C
ATOM   4995  HA  VAL H  36      79.200  92.300  87.510  1.00  0.00           H
ATOM   4996  CB  VAL H  36      80.770  92.200  86.140  1.00  0.00           C
ATOM   4997  HB  VAL H  36      80.970  92.030  85.060  1.00  0.00           H
ATOM   4998  CG1 VAL H  36      81.060  93.730  86.330  1.00  0.00           C
ATOM   4999 HG11 VAL H  36      80.330  94.370  85.790  1.00  0.00           H
ATOM   5000 HG12 VAL H  36      80.930  93.950  87.410  1.00  0.00           H
ATOM   5001 HG13 VAL H  36      82.050  94.040  85.920  1.00  0.00           H
ATOM   5002  CG2 VAL H  36      81.580  91.290  87.000  1.00  0.00           C
ATOM   5003 HG21 VAL H  36      81.300  91.270  88.080  1.00  0.00           H
ATOM   5004 HG22 VAL H  36      81.380  90.220  86.770  1.00  0.00           H
ATOM   5005 HG23 VAL H  36      82.660  91.480  86.880  1.00  0.00           H
ATOM   5006  C   VAL H  36      78.320  92.660  85.690  1.00  0.00           C
ATOM   5007  O   VAL H  36      78.190  92.390  84.460  1.00  0.00           O
ATOM   5008  N   GLY H  37      77.500  93.510  86.340  1.00  0.00           N
ATOM   5009  HN  GLY H  37      77.520  93.430  87.330  1.00  0.00           H
ATOM   5010  CA  GLY H  37      76.340  94.290  85.910  1.00  0.00           C
ATOM   5011  HA1 GLY H  37      75.870  94.420  86.880  1.00  0.00           H
ATOM   5012  HA2 GLY H  37      76.650  95.180  85.380  1.00  0.00           H
ATOM   5013  C   GLY H  37      75.360  93.580  85.030  1.00  0.00           C
ATOM   5014  O   GLY H  37      75.110  92.370  85.130  1.00  0.00           O
ATOM   5015  N   GLY H  38      74.650  94.320  84.210  1.00  0.00           N
ATOM   5016  HN  GLY H  38      74.890  95.280  84.140  1.00  0.00           H
ATOM   5017  CA  GLY H  38      73.640  93.810  83.340  1.00  0.00           C
ATOM   5018  HA1 GLY H  38      73.390  94.640  82.690  1.00  0.00           H
ATOM   5019  HA2 GLY H  38      74.010  92.950  82.810  1.00  0.00           H
ATOM   5020  C   GLY H  38      72.370  93.370  83.980  1.00  0.00           C
ATOM   5021  O   GLY H  38      72.030  93.480  85.160  1.00  0.00           O
ATOM   5022  N   VAL H  39      71.510  92.740  83.140  1.00  0.00           N
ATOM   5023  HN  VAL H  39      71.780  92.590  82.190  1.00  0.00           H
ATOM   5024  CA  VAL H  39      70.210  92.290  83.540  1.00  0.00           C
ATOM   5025  HA  VAL H  39      70.040  92.650  84.550  1.00  0.00           H
ATOM   5026  CB  VAL H  39      69.170  92.930  82.570  1.00  0.00           C
ATOM   5027  HB  VAL H  39      69.390  92.580  81.530  1.00  0.00           H
ATOM   5028  CG1 VAL H  39      67.690  92.630  82.860  1.00  0.00           C
ATOM   5029 HG11 VAL H  39      67.630  92.930  83.930  1.00  0.00           H
ATOM   5030 HG12 VAL H  39      66.970  93.210  82.250  1.00  0.00           H
ATOM   5031 HG13 VAL H  39      67.580  91.530  82.980  1.00  0.00           H
ATOM   5032  CG2 VAL H  39      69.200  94.410  82.600  1.00  0.00           C
ATOM   5033 HG21 VAL H  39      68.500  94.670  81.780  1.00  0.00           H
ATOM   5034 HG22 VAL H  39      68.850  94.890  83.540  1.00  0.00           H
ATOM   5035 HG23 VAL H  39      70.130  94.840  82.150  1.00  0.00           H
ATOM   5036  C   VAL H  39      70.080  90.810  83.430  1.00  0.00           C
ATOM   5037  O   VAL H  39      70.260  90.220  82.360  1.00  0.00           O
ATOM   5038  N   VAL H  40      69.640  90.160  84.470  1.00  0.00           N
ATOM   5039  HN  VAL H  40      69.510  90.700  85.300  1.00  0.00           H
ATOM   5040  CA  VAL H  40      69.330  88.740  84.600  1.00  0.00           C
ATOM   5041  HA  VAL H  40      69.710  88.190  83.760  1.00  0.00           H
ATOM   5042  CB  VAL H  40      69.900  88.120  85.870  1.00  0.00           C
ATOM   5043  HB  VAL H  40      69.370  88.590  86.740  1.00  0.00           H
ATOM   5044  CG1 VAL H  40      69.590  86.620  86.000  1.00  0.00           C
ATOM   5045 HG11 VAL H  40      69.970  86.090  85.100  1.00  0.00           H
ATOM   5046 HG12 VAL H  40      70.120  86.250  86.900  1.00  0.00           H
ATOM   5047 HG13 VAL H  40      68.510  86.400  86.100  1.00  0.00           H
ATOM   5048  CG2 VAL H  40      71.460  88.330  86.090  1.00  0.00           C
ATOM   5049 HG21 VAL H  40      71.660  89.410  85.900  1.00  0.00           H
ATOM   5050 HG22 VAL H  40      71.610  88.050  87.150  1.00  0.00           H
ATOM   5051 HG23 VAL H  40      72.270  87.790  85.550  1.00  0.00           H
ATOM   5052  C   VAL H  40      67.750  88.680  84.740  1.00  0.00           C
ATOM   5053  O   VAL H  40      67.190  89.300  85.580  1.00  0.00           O
ATOM   5054  N   ILE H  41      67.060  87.880  83.880  1.00  0.00           N
ATOM   5055  HN  ILE H  41      67.580  87.520  83.110  1.00  0.00           H
ATOM   5056  CA  ILE H  41      65.610  87.670  83.880  1.00  0.00           C
ATOM   5057  HA  ILE H  41      65.180  88.030  84.810  1.00  0.00           H
ATOM   5058  CB  ILE H  41      64.860  88.360  82.730  1.00  0.00           C
ATOM   5059  HB  ILE H  41      65.430  88.240  81.790  1.00  0.00           H
ATOM   5060  CG2 ILE H  41      63.480  87.660  82.580  1.00  0.00           C
[truncated: 244,122 more chars]
