# Supplementary material for: Modulation of Aβ1–42 Aggregation by a SARS-CoV‑2 Protein Fragment
Source: J Chem Inf Model. 2025 Oct 1;65(20):11342–56. doi: 10.1021/acs.jcim.5c01811 (PMC12570137; doi:10.1021/acs.jcim.5c01811)
Supplement: Supplementary file 2 [file ci5c01811_si_002.zip › AB-coordinates/FIBRIL/7Q4B/FI10/PFF2_final.pdb]

REMARK    GENERATED BY TRJCONV
TITLE     Protein in water t= 100000.00000 step= 50000000
REMARK    THIS IS A SIMULATION BOX
CRYST1  169.506  169.506  169.506  90.00  90.00  90.00 P 1           1
MODEL        1
ATOM      1  CH3 ACE A   0     117.180 119.460  58.340  1.00  0.00           C
ATOM      2 HH31 ACE A   0     117.890 119.580  57.500  1.00  0.00           H
ATOM      3 HH32 ACE A   0     116.170 119.890  58.150  1.00  0.00           H
ATOM      4 HH33 ACE A   0     117.640 120.080  59.130  1.00  0.00           H
ATOM      5  C   ACE A   0     117.170 118.110  58.820  1.00  0.00           C
ATOM      6  O   ACE A   0     116.360 117.410  58.320  1.00  0.00           O
ATOM      7  N   ASP A   1     118.010 117.710  59.740  1.00  0.00           N
ATOM      8  HN  ASP A   1     118.610 118.410  60.110  1.00  0.00           H
ATOM      9  CA  ASP A   1     118.190 116.510  60.490  1.00  0.00           C
ATOM     10  HA  ASP A   1     118.750 115.770  59.940  1.00  0.00           H
ATOM     11  CB  ASP A   1     119.050 116.650  61.790  1.00  0.00           C
ATOM     12  HB1 ASP A   1     118.940 115.680  62.320  1.00  0.00           H
ATOM     13  HB2 ASP A   1     118.720 117.400  62.540  1.00  0.00           H
ATOM     14  CG  ASP A   1     120.540 116.790  61.570  1.00  0.00           C
ATOM     15  OD1 ASP A   1     120.950 116.780  60.400  1.00  0.00           O
ATOM     16  OD2 ASP A   1     121.350 116.980  62.560  1.00  0.00           O
ATOM     17  C   ASP A   1     116.990 115.700  60.810  1.00  0.00           C
ATOM     18  O   ASP A   1     115.830 116.170  60.890  1.00  0.00           O
ATOM     19  N   ALA A   2     117.220 114.380  60.820  1.00  0.00           N
ATOM     20  HN  ALA A   2     118.150 114.010  60.740  1.00  0.00           H
ATOM     21  CA  ALA A   2     116.190 113.360  60.950  1.00  0.00           C
ATOM     22  HA  ALA A   2     115.250 113.860  61.130  1.00  0.00           H
ATOM     23  CB  ALA A   2     116.170 112.420  59.780  1.00  0.00           C
ATOM     24  HB1 ALA A   2     117.130 111.870  59.650  1.00  0.00           H
ATOM     25  HB2 ALA A   2     115.280 111.760  59.860  1.00  0.00           H
ATOM     26  HB3 ALA A   2     116.040 113.030  58.860  1.00  0.00           H
ATOM     27  C   ALA A   2     116.430 112.460  62.240  1.00  0.00           C
ATOM     28  O   ALA A   2     117.450 111.800  62.410  1.00  0.00           O
ATOM     29  N   GLU A   3     115.490 112.430  63.230  1.00  0.00           N
ATOM     30  HN  GLU A   3     114.660 112.980  63.150  1.00  0.00           H
ATOM     31  CA  GLU A   3     115.640 111.640  64.490  1.00  0.00           C
ATOM     32  HA  GLU A   3     116.650 111.640  64.850  1.00  0.00           H
ATOM     33  CB  GLU A   3     114.840 112.360  65.600  1.00  0.00           C
ATOM     34  HB1 GLU A   3     114.890 111.630  66.440  1.00  0.00           H
ATOM     35  HB2 GLU A   3     113.800 112.690  65.390  1.00  0.00           H
ATOM     36  CG  GLU A   3     115.540 113.710  65.980  1.00  0.00           C
ATOM     37  HG1 GLU A   3     115.490 114.320  65.050  1.00  0.00           H
ATOM     38  HG2 GLU A   3     116.540 113.550  66.430  1.00  0.00           H
ATOM     39  CD  GLU A   3     114.870 114.560  67.080  1.00  0.00           C
ATOM     40  OE1 GLU A   3     114.460 113.860  68.060  1.00  0.00           O
ATOM     41  OE2 GLU A   3     114.730 115.800  66.920  1.00  0.00           O
ATOM     42  C   GLU A   3     115.070 110.240  64.280  1.00  0.00           C
ATOM     43  O   GLU A   3     113.930 110.070  63.830  1.00  0.00           O
ATOM     44  N   PHE A   4     115.830 109.140  64.610  1.00  0.00           N
ATOM     45  HN  PHE A   4     116.780 109.380  64.820  1.00  0.00           H
ATOM     46  CA  PHE A   4     115.390 107.810  64.700  1.00  0.00           C
ATOM     47  HA  PHE A   4     114.900 107.660  63.740  1.00  0.00           H
ATOM     48  CB  PHE A   4     116.720 107.000  64.900  1.00  0.00           C
ATOM     49  HB1 PHE A   4     117.160 107.200  65.900  1.00  0.00           H
ATOM     50  HB2 PHE A   4     117.520 107.380  64.240  1.00  0.00           H
ATOM     51  CG  PHE A   4     116.570 105.500  64.820  1.00  0.00           C
ATOM     52  CD1 PHE A   4     116.100 104.770  65.900  1.00  0.00           C
ATOM     53  HD1 PHE A   4     115.740 105.320  66.760  1.00  0.00           H
ATOM     54  CE1 PHE A   4     116.140 103.410  65.920  1.00  0.00           C
ATOM     55  HE1 PHE A   4     115.710 102.830  66.720  1.00  0.00           H
ATOM     56  CZ  PHE A   4     116.680 102.700  64.790  1.00  0.00           C
ATOM     57  HZ  PHE A   4     116.780 101.630  64.700  1.00  0.00           H
ATOM     58  CD2 PHE A   4     117.150 104.790  63.730  1.00  0.00           C
ATOM     59  HD2 PHE A   4     117.450 105.370  62.860  1.00  0.00           H
ATOM     60  CE2 PHE A   4     117.180 103.400  63.700  1.00  0.00           C
ATOM     61  HE2 PHE A   4     117.540 102.900  62.810  1.00  0.00           H
ATOM     62  C   PHE A   4     114.360 107.480  65.820  1.00  0.00           C
ATOM     63  O   PHE A   4     114.330 108.110  66.820  1.00  0.00           O
ATOM     64  N   ARG A   5     113.410 106.630  65.420  1.00  0.00           N
ATOM     65  HN  ARG A   5     113.300 106.320  64.480  1.00  0.00           H
ATOM     66  CA  ARG A   5     112.330 106.240  66.350  1.00  0.00           C
ATOM     67  HA  ARG A   5     112.340 106.870  67.220  1.00  0.00           H
ATOM     68  CB  ARG A   5     110.880 106.320  65.690  1.00  0.00           C
ATOM     69  HB1 ARG A   5     110.180 105.630  66.220  1.00  0.00           H
ATOM     70  HB2 ARG A   5     110.950 106.070  64.610  1.00  0.00           H
ATOM     71  CG  ARG A   5     110.260 107.680  65.740  1.00  0.00           C
ATOM     72  HG1 ARG A   5     110.020 107.840  66.820  1.00  0.00           H
ATOM     73  HG2 ARG A   5     109.280 107.590  65.230  1.00  0.00           H
ATOM     74  CD  ARG A   5     110.970 108.900  65.090  1.00  0.00           C
ATOM     75  HD1 ARG A   5     111.000 108.910  63.980  1.00  0.00           H
ATOM     76  HD2 ARG A   5     111.990 109.110  65.460  1.00  0.00           H
ATOM     77  NE  ARG A   5     110.220 110.110  65.590  1.00  0.00           N
ATOM     78  HE  ARG A   5     109.330 109.910  66.020  1.00  0.00           H
ATOM     79  CZ  ARG A   5     110.460 111.370  65.190  1.00  0.00           C
ATOM     80  NH1 ARG A   5     111.530 111.700  64.570  1.00  0.00           N
ATOM     81 HH11 ARG A   5     112.170 110.990  64.270  1.00  0.00           H
ATOM     82 HH12 ARG A   5     111.660 112.660  64.360  1.00  0.00           H
ATOM     83  NH2 ARG A   5     109.540 112.330  65.340  1.00  0.00           N
ATOM     84 HH21 ARG A   5     108.700 112.280  65.890  1.00  0.00           H
ATOM     85 HH22 ARG A   5     109.920 113.160  64.940  1.00  0.00           H
ATOM     86  C   ARG A   5     112.600 104.800  66.820  1.00  0.00           C
ATOM     87  O   ARG A   5     112.640 103.880  66.040  1.00  0.00           O
ATOM     88  N   HIS A   6     112.830 104.600  68.160  1.00  0.00           N
ATOM     89  HN  HIS A   6     112.650 105.360  68.790  1.00  0.00           H
ATOM     90  CA  HIS A   6     113.030 103.340  68.800  1.00  0.00           C
ATOM     91  HA  HIS A   6     113.860 102.820  68.340  1.00  0.00           H
ATOM     92  CB  HIS A   6     113.510 103.320  70.240  1.00  0.00           C
ATOM     93  HB1 HIS A   6     113.760 102.250  70.440  1.00  0.00           H
ATOM     94  HB2 HIS A   6     112.850 103.750  71.020  1.00  0.00           H
ATOM     95  ND1 HIS A   6     115.970 103.620  70.060  1.00  0.00           N
ATOM     96  CG  HIS A   6     114.730 104.180  70.300  1.00  0.00           C
ATOM     97  CE1 HIS A   6     116.810 104.670  70.300  1.00  0.00           C
ATOM     98  HE1 HIS A   6     117.890 104.710  70.190  1.00  0.00           H
ATOM     99  NE2 HIS A   6     116.140 105.770  70.690  1.00  0.00           N
ATOM    100  HE2 HIS A   6     116.580 106.530  71.170  1.00  0.00           H
ATOM    101  CD2 HIS A   6     114.840 105.510  70.720  1.00  0.00           C
ATOM    102  HD2 HIS A   6     114.130 106.220  71.140  1.00  0.00           H
ATOM    103  C   HIS A   6     111.840 102.450  68.740  1.00  0.00           C
ATOM    104  O   HIS A   6     110.710 102.910  68.720  1.00  0.00           O
ATOM    105  N   ASP A   7     112.110 101.140  68.710  1.00  0.00           N
ATOM    106  HN  ASP A   7     113.030 100.760  68.590  1.00  0.00           H
ATOM    107  CA  ASP A   7     110.980 100.230  68.460  1.00  0.00           C
ATOM    108  HA  ASP A   7     110.210 100.650  67.830  1.00  0.00           H
ATOM    109  CB  ASP A   7     111.520  98.960  67.710  1.00  0.00           C
ATOM    110  HB1 ASP A   7     110.790  98.140  67.510  1.00  0.00           H
ATOM    111  HB2 ASP A   7     112.390  98.420  68.140  1.00  0.00           H
ATOM    112  CG  ASP A   7     112.000  99.290  66.340  1.00  0.00           C
ATOM    113  OD1 ASP A   7     111.230  99.880  65.580  1.00  0.00           O
ATOM    114  OD2 ASP A   7     113.150  98.970  65.970  1.00  0.00           O
ATOM    115  C   ASP A   7     110.250  99.990  69.790  1.00  0.00           C
ATOM    116  O   ASP A   7     110.880 100.070  70.820  1.00  0.00           O
ATOM    117  N   SER A   8     108.920  99.790  69.750  1.00  0.00           N
ATOM    118  HN  SER A   8     108.560  99.610  68.840  1.00  0.00           H
ATOM    119  CA  SER A   8     108.020  99.690  70.880  1.00  0.00           C
ATOM    120  HA  SER A   8     108.330  98.860  71.500  1.00  0.00           H
ATOM    121  CB  SER A   8     108.070 100.930  71.910  1.00  0.00           C
ATOM    122  HB1 SER A   8     107.710 101.860  71.430  1.00  0.00           H
ATOM    123  HB2 SER A   8     109.120 101.030  72.270  1.00  0.00           H
ATOM    124  OG  SER A   8     107.340 100.720  73.070  1.00  0.00           O
ATOM    125  HG1 SER A   8     106.530 100.420  72.660  1.00  0.00           H
ATOM    126  C   SER A   8     106.540  99.550  70.450  1.00  0.00           C
ATOM    127  O   SER A   8     105.640  99.820  71.290  1.00  0.00           O
ATOM    128  N   GLY A   9     106.240  99.130  69.250  1.00  0.00           N
ATOM    129  HN  GLY A   9     107.030  99.030  68.640  1.00  0.00           H
ATOM    130  CA  GLY A   9     105.020  98.750  68.740  1.00  0.00           C
ATOM    131  HA1 GLY A   9     104.170  99.310  69.090  1.00  0.00           H
ATOM    132  HA2 GLY A   9     105.260  98.820  67.680  1.00  0.00           H
ATOM    133  C   GLY A   9     104.680  97.320  68.980  1.00  0.00           C
ATOM    134  O   GLY A   9     105.390  96.490  69.540  1.00  0.00           O
ATOM    135  N   TYR A  10     103.460  96.930  68.400  1.00  0.00           N
ATOM    136  HN  TYR A  10     102.860  97.520  67.860  1.00  0.00           H
ATOM    137  CA  TYR A  10     102.840  95.640  68.680  1.00  0.00           C
ATOM    138  HA  TYR A  10     103.380  95.200  69.510  1.00  0.00           H
ATOM    139  CB  TYR A  10     101.400  95.830  69.320  1.00  0.00           C
ATOM    140  HB1 TYR A  10     101.240  94.870  69.860  1.00  0.00           H
ATOM    141  HB2 TYR A  10     100.600  95.910  68.560  1.00  0.00           H
ATOM    142  CG  TYR A  10     101.330  96.970  70.390  1.00  0.00           C
ATOM    143  CD1 TYR A  10     101.470  96.710  71.760  1.00  0.00           C
ATOM    144  HD1 TYR A  10     101.570  95.720  72.180  1.00  0.00           H
ATOM    145  CE1 TYR A  10     101.320  97.810  72.710  1.00  0.00           C
ATOM    146  HE1 TYR A  10     101.280  97.630  73.780  1.00  0.00           H
ATOM    147  CZ  TYR A  10     101.080  99.070  72.250  1.00  0.00           C
ATOM    148  OH  TYR A  10     100.770 100.170  73.080  1.00  0.00           O
ATOM    149  HH  TYR A  10     100.940  99.830  73.960  1.00  0.00           H
ATOM    150  CD2 TYR A  10     101.080  98.280  69.970  1.00  0.00           C
ATOM    151  HD2 TYR A  10     100.860  98.510  68.940  1.00  0.00           H
ATOM    152  CE2 TYR A  10     100.990  99.340  70.870  1.00  0.00           C
ATOM    153  HE2 TYR A  10     100.820 100.350  70.560  1.00  0.00           H
ATOM    154  C   TYR A  10     102.690  94.690  67.470  1.00  0.00           C
ATOM    155  O   TYR A  10     102.250  95.100  66.390  1.00  0.00           O
ATOM    156  N   GLU A  11     102.980  93.390  67.760  1.00  0.00           N
ATOM    157  HN  GLU A  11     103.410  93.290  68.650  1.00  0.00           H
ATOM    158  CA  GLU A  11     102.980  92.310  66.760  1.00  0.00           C
ATOM    159  HA  GLU A  11     102.490  92.730  65.890  1.00  0.00           H
ATOM    160  CB  GLU A  11     104.470  91.890  66.470  1.00  0.00           C
ATOM    161  HB1 GLU A  11     104.600  90.790  66.480  1.00  0.00           H
ATOM    162  HB2 GLU A  11     105.060  92.210  67.360  1.00  0.00           H
ATOM    163  CG  GLU A  11     104.960  92.440  65.140  1.00  0.00           C
ATOM    164  HG1 GLU A  11     104.970  93.550  65.080  1.00  0.00           H
ATOM    165  HG2 GLU A  11     104.240  92.050  64.390  1.00  0.00           H
ATOM    166  CD  GLU A  11     106.310  91.980  64.790  1.00  0.00           C
ATOM    167  OE1 GLU A  11     107.300  92.790  64.720  1.00  0.00           O
ATOM    168  OE2 GLU A  11     106.570  90.760  64.700  1.00  0.00           O
ATOM    169  C   GLU A  11     102.210  91.080  67.260  1.00  0.00           C
ATOM    170  O   GLU A  11     102.610  90.220  68.050  1.00  0.00           O
ATOM    171  N   VAL A  12     101.000  90.880  66.630  1.00  0.00           N
ATOM    172  HN  VAL A  12     100.780  91.470  65.860  1.00  0.00           H
ATOM    173  CA  VAL A  12     100.040  89.860  67.030  1.00  0.00           C
ATOM    174  HA  VAL A  12     100.420  89.430  67.940  1.00  0.00           H
ATOM    175  CB  VAL A  12      98.600  90.430  67.270  1.00  0.00           C
ATOM    176  HB  VAL A  12      98.030  90.720  66.360  1.00  0.00           H
ATOM    177  CG1 VAL A  12      97.740  89.470  68.060  1.00  0.00           C
ATOM    178 HG11 VAL A  12      96.760  89.990  68.080  1.00  0.00           H
ATOM    179 HG12 VAL A  12      97.760  88.460  67.600  1.00  0.00           H
ATOM    180 HG13 VAL A  12      98.340  89.430  68.990  1.00  0.00           H
ATOM    181  CG2 VAL A  12      98.770  91.790  68.010  1.00  0.00           C
ATOM    182 HG21 VAL A  12      99.210  92.540  67.320  1.00  0.00           H
ATOM    183 HG22 VAL A  12      97.800  92.170  68.390  1.00  0.00           H
ATOM    184 HG23 VAL A  12      99.500  91.690  68.850  1.00  0.00           H
ATOM    185  C   VAL A  12     100.030  88.710  66.020  1.00  0.00           C
ATOM    186  O   VAL A  12      99.780  88.870  64.820  1.00  0.00           O
ATOM    187  N   HIS A  13     100.310  87.480  66.440  1.00  0.00           N
ATOM    188  HN  HIS A  13     100.660  87.330  67.360  1.00  0.00           H
ATOM    189  CA  HIS A  13     100.540  86.350  65.470  1.00  0.00           C
ATOM    190  HA  HIS A  13     100.200  86.640  64.490  1.00  0.00           H
ATOM    191  CB  HIS A  13     102.080  86.110  65.150  1.00  0.00           C
ATOM    192  HB1 HIS A  13     102.160  85.290  64.410  1.00  0.00           H
ATOM    193  HB2 HIS A  13     102.510  85.600  66.040  1.00  0.00           H
ATOM    194  ND1 HIS A  13     103.240  87.520  63.400  1.00  0.00           N
ATOM    195  CG  HIS A  13     102.940  87.310  64.760  1.00  0.00           C
ATOM    196  CE1 HIS A  13     104.160  88.550  63.440  1.00  0.00           C
ATOM    197  HE1 HIS A  13     104.630  88.970  62.550  1.00  0.00           H
ATOM    198  NE2 HIS A  13     104.350  88.970  64.700  1.00  0.00           N
ATOM    199  HE2 HIS A  13     104.910  89.780  64.870  1.00  0.00           H
ATOM    200  CD2 HIS A  13     103.590  88.180  65.490  1.00  0.00           C
ATOM    201  HD2 HIS A  13     103.460  88.500  66.520  1.00  0.00           H
ATOM    202  C   HIS A  13      99.930  85.000  65.820  1.00  0.00           C
ATOM    203  O   HIS A  13     100.190  84.370  66.840  1.00  0.00           O
ATOM    204  N   HIS A  14      99.060  84.420  64.990  1.00  0.00           N
ATOM    205  HN  HIS A  14      98.700  85.040  64.300  1.00  0.00           H
ATOM    206  CA  HIS A  14      98.570  83.010  65.010  1.00  0.00           C
ATOM    207  HA  HIS A  14      98.180  82.910  64.010  1.00  0.00           H
ATOM    208  CB  HIS A  14      99.730  82.010  65.050  1.00  0.00           C
ATOM    209  HB1 HIS A  14      99.440  80.940  65.060  1.00  0.00           H
ATOM    210  HB2 HIS A  14     100.290  82.090  66.010  1.00  0.00           H
ATOM    211  ND1 HIS A  14     100.600  81.790  62.700  1.00  0.00           N
ATOM    212  CG  HIS A  14     100.720  82.340  63.940  1.00  0.00           C
ATOM    213  CE1 HIS A  14     101.780  81.990  62.120  1.00  0.00           C
ATOM    214  HE1 HIS A  14     102.220  81.600  61.200  1.00  0.00           H
ATOM    215  NE2 HIS A  14     102.620  82.680  62.910  1.00  0.00           N
ATOM    216  HE2 HIS A  14     103.620  82.650  62.870  1.00  0.00           H
ATOM    217  CD2 HIS A  14     101.930  82.890  64.110  1.00  0.00           C
ATOM    218  HD2 HIS A  14     102.400  83.360  64.970  1.00  0.00           H
ATOM    219  C   HIS A  14      97.410  82.720  65.980  1.00  0.00           C
ATOM    220  O   HIS A  14      97.380  81.670  66.590  1.00  0.00           O
ATOM    221  N   GLN A  15      96.470  83.630  66.170  1.00  0.00           N
ATOM    222  HN  GLN A  15      96.650  84.530  65.780  1.00  0.00           H
ATOM    223  CA  GLN A  15      95.210  83.340  66.910  1.00  0.00           C
ATOM    224  HA  GLN A  15      95.370  82.680  67.750  1.00  0.00           H
ATOM    225  CB  GLN A  15      94.520  84.670  67.420  1.00  0.00           C
ATOM    226  HB1 GLN A  15      93.500  84.400  67.740  1.00  0.00           H
ATOM    227  HB2 GLN A  15      94.350  85.260  66.500  1.00  0.00           H
ATOM    228  CG  GLN A  15      95.330  85.550  68.430  1.00  0.00           C
ATOM    229  HG1 GLN A  15      95.250  85.180  69.480  1.00  0.00           H
ATOM    230  HG2 GLN A  15      94.930  86.580  68.570  1.00  0.00           H
ATOM    231  CD  GLN A  15      96.760  85.850  67.930  1.00  0.00           C
ATOM    232  OE1 GLN A  15      96.930  86.210  66.750  1.00  0.00           O
ATOM    233  NE2 GLN A  15      97.800  85.670  68.780  1.00  0.00           N
ATOM    234 HE21 GLN A  15      98.660  85.650  68.270  1.00  0.00           H
ATOM    235 HE22 GLN A  15      97.650  85.240  69.670  1.00  0.00           H
ATOM    236  C   GLN A  15      94.260  82.570  66.020  1.00  0.00           C
ATOM    237  O   GLN A  15      93.930  82.830  64.890  1.00  0.00           O
ATOM    238  N   LYS A  16      93.760  81.480  66.550  1.00  0.00           N
ATOM    239  HN  LYS A  16      94.160  81.270  67.450  1.00  0.00           H
ATOM    240  CA  LYS A  16      92.870  80.440  66.020  1.00  0.00           C
ATOM    241  HA  LYS A  16      92.350  80.900  65.190  1.00  0.00           H
ATOM    242  CB  LYS A  16      93.640  79.190  65.540  1.00  0.00           C
ATOM    243  HB1 LYS A  16      93.920  79.330  64.470  1.00  0.00           H
ATOM    244  HB2 LYS A  16      93.040  78.250  65.540  1.00  0.00           H
ATOM    245  CG  LYS A  16      94.920  78.950  66.300  1.00  0.00           C
ATOM    246  HG1 LYS A  16      94.800  79.080  67.400  1.00  0.00           H
ATOM    247  HG2 LYS A  16      95.660  79.750  66.060  1.00  0.00           H
ATOM    248  CD  LYS A  16      95.700  77.620  65.950  1.00  0.00           C
ATOM    249  HD1 LYS A  16      96.690  77.620  66.450  1.00  0.00           H
ATOM    250  HD2 LYS A  16      95.100  76.800  66.390  1.00  0.00           H
ATOM    251  CE  LYS A  16      95.970  77.380  64.480  1.00  0.00           C
ATOM    252  HE1 LYS A  16      95.010  77.270  63.920  1.00  0.00           H
ATOM    253  HE2 LYS A  16      96.540  76.440  64.340  1.00  0.00           H
ATOM    254  NZ  LYS A  16      96.620  78.500  63.690  1.00  0.00           N
ATOM    255  HZ1 LYS A  16      96.520  78.330  62.670  1.00  0.00           H
ATOM    256  HZ2 LYS A  16      96.220  79.430  63.920  1.00  0.00           H
ATOM    257  HZ3 LYS A  16      97.640  78.500  63.860  1.00  0.00           H
ATOM    258  C   LYS A  16      91.860  80.060  67.060  1.00  0.00           C
ATOM    259  O   LYS A  16      92.190  79.810  68.230  1.00  0.00           O
ATOM    260  N   LEU A  17      90.560  80.190  66.640  1.00  0.00           N
ATOM    261  HN  LEU A  17      90.320  80.600  65.760  1.00  0.00           H
ATOM    262  CA  LEU A  17      89.390  79.840  67.400  1.00  0.00           C
ATOM    263  HA  LEU A  17      89.690  79.460  68.360  1.00  0.00           H
ATOM    264  CB  LEU A  17      88.620  81.200  67.610  1.00  0.00           C
ATOM    265  HB1 LEU A  17      88.830  81.830  66.720  1.00  0.00           H
ATOM    266  HB2 LEU A  17      89.090  81.590  68.530  1.00  0.00           H
ATOM    267  CG  LEU A  17      87.170  81.230  67.990  1.00  0.00           C
ATOM    268  HG  LEU A  17      86.530  80.800  67.180  1.00  0.00           H
ATOM    269  CD1 LEU A  17      86.830  80.440  69.230  1.00  0.00           C
ATOM    270 HD11 LEU A  17      87.510  80.720  70.070  1.00  0.00           H
ATOM    271 HD12 LEU A  17      85.860  80.830  69.600  1.00  0.00           H
ATOM    272 HD13 LEU A  17      86.780  79.340  69.040  1.00  0.00           H
ATOM    273  CD2 LEU A  17      86.730  82.710  68.200  1.00  0.00           C
ATOM    274 HD21 LEU A  17      85.670  82.810  68.520  1.00  0.00           H
ATOM    275 HD22 LEU A  17      87.390  83.150  68.980  1.00  0.00           H
ATOM    276 HD23 LEU A  17      86.970  83.330  67.320  1.00  0.00           H
ATOM    277  C   LEU A  17      88.570  78.790  66.780  1.00  0.00           C
ATOM    278  O   LEU A  17      88.400  78.860  65.570  1.00  0.00           O
ATOM    279  N   VAL A  18      88.190  77.770  67.570  1.00  0.00           N
ATOM    280  HN  VAL A  18      88.470  77.790  68.520  1.00  0.00           H
ATOM    281  CA  VAL A  18      87.430  76.610  67.140  1.00  0.00           C
ATOM    282  HA  VAL A  18      87.170  76.600  66.090  1.00  0.00           H
ATOM    283  CB  VAL A  18      88.350  75.340  67.300  1.00  0.00           C
ATOM    284  HB  VAL A  18      88.540  75.150  68.380  1.00  0.00           H
ATOM    285  CG1 VAL A  18      87.580  74.150  66.650  1.00  0.00           C
ATOM    286 HG11 VAL A  18      87.310  74.420  65.600  1.00  0.00           H
ATOM    287 HG12 VAL A  18      88.150  73.190  66.610  1.00  0.00           H
ATOM    288 HG13 VAL A  18      86.600  73.880  67.100  1.00  0.00           H
ATOM    289  CG2 VAL A  18      89.710  75.490  66.540  1.00  0.00           C
ATOM    290 HG21 VAL A  18      90.220  74.510  66.410  1.00  0.00           H
ATOM    291 HG22 VAL A  18      89.600  76.040  65.580  1.00  0.00           H
ATOM    292 HG23 VAL A  18      90.420  76.030  67.210  1.00  0.00           H
ATOM    293  C   VAL A  18      86.250  76.570  68.080  1.00  0.00           C
ATOM    294  O   VAL A  18      86.430  76.220  69.260  1.00  0.00           O
ATOM    295  N   PHE A  19      85.030  76.800  67.630  1.00  0.00           N
ATOM    296  HN  PHE A  19      84.910  76.990  66.660  1.00  0.00           H
ATOM    297  CA  PHE A  19      83.830  76.720  68.460  1.00  0.00           C
ATOM    298  HA  PHE A  19      84.110  77.050  69.460  1.00  0.00           H
ATOM    299  CB  PHE A  19      82.570  77.550  68.000  1.00  0.00           C
ATOM    300  HB1 PHE A  19      81.630  77.190  68.460  1.00  0.00           H
ATOM    301  HB2 PHE A  19      82.580  77.490  66.890  1.00  0.00           H
ATOM    302  CG  PHE A  19      82.790  78.960  68.480  1.00  0.00           C
ATOM    303  CD1 PHE A  19      83.460  79.850  67.610  1.00  0.00           C
ATOM    304  HD1 PHE A  19      83.710  79.550  66.600  1.00  0.00           H
ATOM    305  CE1 PHE A  19      83.690  81.160  67.920  1.00  0.00           C
ATOM    306  HE1 PHE A  19      84.270  81.870  67.350  1.00  0.00           H
ATOM    307  CZ  PHE A  19      83.230  81.630  69.160  1.00  0.00           C
ATOM    308  HZ  PHE A  19      83.470  82.640  69.440  1.00  0.00           H
ATOM    309  CD2 PHE A  19      82.310  79.490  69.700  1.00  0.00           C
ATOM    310  HD2 PHE A  19      81.690  78.830  70.280  1.00  0.00           H
ATOM    311  CE2 PHE A  19      82.510  80.830  70.020  1.00  0.00           C
ATOM    312  HE2 PHE A  19      82.190  81.180  70.990  1.00  0.00           H
ATOM    313  C   PHE A  19      83.440  75.310  68.690  1.00  0.00           C
ATOM    314  O   PHE A  19      83.180  74.910  69.800  1.00  0.00           O
ATOM    315  N   PHE A  20      83.460  74.530  67.620  1.00  0.00           N
ATOM    316  HN  PHE A  20      83.480  74.950  66.710  1.00  0.00           H
ATOM    317  CA  PHE A  20      83.260  73.070  67.780  1.00  0.00           C
ATOM    318  HA  PHE A  20      83.460  72.790  68.810  1.00  0.00           H
ATOM    319  CB  PHE A  20      81.830  72.550  67.400  1.00  0.00           C
ATOM    320  HB1 PHE A  20      81.750  71.440  67.350  1.00  0.00           H
ATOM    321  HB2 PHE A  20      81.560  72.820  66.360  1.00  0.00           H
ATOM    322  CG  PHE A  20      80.730  73.130  68.220  1.00  0.00           C
ATOM    323  CD1 PHE A  20      80.350  74.440  67.890  1.00  0.00           C
ATOM    324  HD1 PHE A  20      80.840  74.970  67.080  1.00  0.00           H
ATOM    325  CE1 PHE A  20      79.280  74.970  68.610  1.00  0.00           C
ATOM    326  HE1 PHE A  20      78.860  75.930  68.360  1.00  0.00           H
ATOM    327  CZ  PHE A  20      78.520  74.220  69.520  1.00  0.00           C
ATOM    328  HZ  PHE A  20      77.690  74.580  70.110  1.00  0.00           H
ATOM    329  CD2 PHE A  20      80.070  72.440  69.220  1.00  0.00           C
ATOM    330  HD2 PHE A  20      80.430  71.450  69.480  1.00  0.00           H
ATOM    331  CE2 PHE A  20      78.950  72.930  69.870  1.00  0.00           C
ATOM    332  HE2 PHE A  20      78.400  72.410  70.650  1.00  0.00           H
ATOM    333  C   PHE A  20      84.290  72.380  66.980  1.00  0.00           C
ATOM    334  O   PHE A  20      84.720  72.940  66.000  1.00  0.00           O
ATOM    335  N   ALA A  21      84.690  71.270  67.490  1.00  0.00           N
ATOM    336  HN  ALA A  21      84.120  70.780  68.140  1.00  0.00           H
ATOM    337  CA  ALA A  21      85.900  70.680  66.880  1.00  0.00           C
ATOM    338  HA  ALA A  21      86.450  71.260  66.160  1.00  0.00           H
ATOM    339  CB  ALA A  21      86.940  70.360  67.920  1.00  0.00           C
ATOM    340  HB1 ALA A  21      87.110  71.260  68.530  1.00  0.00           H
ATOM    341  HB2 ALA A  21      86.520  69.610  68.620  1.00  0.00           H
ATOM    342  HB3 ALA A  21      87.890  69.950  67.500  1.00  0.00           H
ATOM    343  C   ALA A  21      85.520  69.400  66.270  1.00  0.00           C
ATOM    344  O   ALA A  21      86.280  68.830  65.470  1.00  0.00           O
ATOM    345  N   GLU A  22      84.420  68.790  66.690  1.00  0.00           N
ATOM    346  HN  GLU A  22      83.920  69.230  67.440  1.00  0.00           H
ATOM    347  CA  GLU A  22      83.950  67.420  66.360  1.00  0.00           C
ATOM    348  HA  GLU A  22      84.280  67.160  65.360  1.00  0.00           H
ATOM    349  CB  GLU A  22      84.420  66.380  67.320  1.00  0.00           C
ATOM    350  HB1 GLU A  22      84.000  66.590  68.330  1.00  0.00           H
ATOM    351  HB2 GLU A  22      85.500  66.540  67.500  1.00  0.00           H
ATOM    352  CG  GLU A  22      84.080  64.850  67.100  1.00  0.00           C
ATOM    353  HG1 GLU A  22      83.000  64.630  67.240  1.00  0.00           H
ATOM    354  HG2 GLU A  22      84.540  64.420  68.020  1.00  0.00           H
ATOM    355  CD  GLU A  22      84.640  64.350  65.850  1.00  0.00           C
ATOM    356  OE1 GLU A  22      84.030  64.650  64.830  1.00  0.00           O
ATOM    357  OE2 GLU A  22      85.580  63.510  65.790  1.00  0.00           O
ATOM    358  C   GLU A  22      82.490  67.450  66.220  1.00  0.00           C
ATOM    359  O   GLU A  22      81.830  68.400  66.600  1.00  0.00           O
ATOM    360  N   ASP A  23      81.930  66.480  65.520  1.00  0.00           N
ATOM    361  HN  ASP A  23      82.450  65.750  65.080  1.00  0.00           H
ATOM    362  CA  ASP A  23      80.560  66.360  65.010  1.00  0.00           C
ATOM    363  HA  ASP A  23      80.500  67.000  64.150  1.00  0.00           H
ATOM    364  CB  ASP A  23      80.500  64.850  64.440  1.00  0.00           C
ATOM    365  HB1 ASP A  23      80.500  64.190  65.330  1.00  0.00           H
ATOM    366  HB2 ASP A  23      81.430  64.690  63.840  1.00  0.00           H
ATOM    367  CG  ASP A  23      79.320  64.580  63.570  1.00  0.00           C
ATOM    368  OD1 ASP A  23      78.540  65.450  63.130  1.00  0.00           O
ATOM    369  OD2 ASP A  23      79.220  63.390  63.200  1.00  0.00           O
ATOM    370  C   ASP A  23      79.410  66.660  65.960  1.00  0.00           C
ATOM    371  O   ASP A  23      79.280  66.120  67.060  1.00  0.00           O
ATOM    372  N   VAL A  24      78.350  67.390  65.460  1.00  0.00           N
ATOM    373  HN  VAL A  24      78.420  67.530  64.480  1.00  0.00           H
ATOM    374  CA  VAL A  24      77.210  67.850  66.230  1.00  0.00           C
ATOM    375  HA  VAL A  24      77.350  67.650  67.280  1.00  0.00           H
ATOM    376  CB  VAL A  24      76.950  69.310  66.040  1.00  0.00           C
ATOM    377  HB  VAL A  24      76.050  69.710  66.540  1.00  0.00           H
ATOM    378  CG1 VAL A  24      78.170  70.100  66.630  1.00  0.00           C
ATOM    379 HG11 VAL A  24      78.100  71.110  66.180  1.00  0.00           H
ATOM    380 HG12 VAL A  24      78.130  70.110  67.740  1.00  0.00           H
ATOM    381 HG13 VAL A  24      79.130  69.600  66.380  1.00  0.00           H
ATOM    382  CG2 VAL A  24      76.780  69.710  64.570  1.00  0.00           C
ATOM    383 HG21 VAL A  24      76.620  70.810  64.530  1.00  0.00           H
ATOM    384 HG22 VAL A  24      77.740  69.430  64.070  1.00  0.00           H
ATOM    385 HG23 VAL A  24      75.930  69.190  64.080  1.00  0.00           H
ATOM    386  C   VAL A  24      75.960  67.090  65.780  1.00  0.00           C
ATOM    387  O   VAL A  24      74.840  67.440  66.220  1.00  0.00           O
ATOM    388  N   GLY A  25      76.080  66.070  64.890  1.00  0.00           N
ATOM    389  HN  GLY A  25      76.920  65.950  64.380  1.00  0.00           H
ATOM    390  CA  GLY A  25      75.030  65.150  64.470  1.00  0.00           C
ATOM    391  HA1 GLY A  25      74.430  65.740  63.790  1.00  0.00           H
ATOM    392  HA2 GLY A  25      75.540  64.410  63.880  1.00  0.00           H
ATOM    393  C   GLY A  25      74.270  64.420  65.500  1.00  0.00           C
ATOM    394  O   GLY A  25      74.700  64.120  66.580  1.00  0.00           O
ATOM    395  N   SER A  26      72.950  64.220  65.130  1.00  0.00           N
ATOM    396  HN  SER A  26      72.690  64.470  64.200  1.00  0.00           H
ATOM    397  CA  SER A  26      71.960  63.520  65.910  1.00  0.00           C
ATOM    398  HA  SER A  26      71.100  63.410  65.260  1.00  0.00           H
ATOM    399  CB  SER A  26      72.360  62.080  66.400  1.00  0.00           C
ATOM    400  HB1 SER A  26      71.550  61.460  66.820  1.00  0.00           H
ATOM    401  HB2 SER A  26      73.210  62.140  67.120  1.00  0.00           H
ATOM    402  OG  SER A  26      72.770  61.260  65.360  1.00  0.00           O
ATOM    403  HG1 SER A  26      73.560  61.670  65.010  1.00  0.00           H
ATOM    404  C   SER A  26      71.380  64.450  67.000  1.00  0.00           C
ATOM    405  O   SER A  26      70.870  63.920  68.030  1.00  0.00           O
ATOM    406  N   ASN A  27      71.460  65.800  66.850  1.00  0.00           N
ATOM    407  HN  ASN A  27      71.810  66.280  66.060  1.00  0.00           H
ATOM    408  CA  ASN A  27      70.850  66.790  67.740  1.00  0.00           C
ATOM    409  HA  ASN A  27      71.150  66.490  68.740  1.00  0.00           H
ATOM    410  CB  ASN A  27      71.580  68.190  67.580  1.00  0.00           C
ATOM    411  HB1 ASN A  27      71.540  68.470  66.510  1.00  0.00           H
ATOM    412  HB2 ASN A  27      72.640  68.050  67.870  1.00  0.00           H
ATOM    413  CG  ASN A  27      70.880  69.220  68.490  1.00  0.00           C
ATOM    414  OD1 ASN A  27      70.790  69.180  69.700  1.00  0.00           O
ATOM    415  ND2 ASN A  27      70.390  70.290  67.770  1.00  0.00           N
ATOM    416 HD21 ASN A  27      70.200  70.310  66.790  1.00  0.00           H
ATOM    417 HD22 ASN A  27      70.040  71.000  68.380  1.00  0.00           H
ATOM    418  C   ASN A  27      69.340  66.790  67.730  1.00  0.00           C
ATOM    419  O   ASN A  27      68.660  66.570  66.720  1.00  0.00           O
ATOM    420  N   LYS A  28      68.800  66.990  68.920  1.00  0.00           N
ATOM    421  HN  LYS A  28      69.460  67.030  69.670  1.00  0.00           H
ATOM    422  CA  LYS A  28      67.400  67.020  69.170  1.00  0.00           C
ATOM    423  HA  LYS A  28      66.800  67.150  68.290  1.00  0.00           H
ATOM    424  CB  LYS A  28      66.910  65.610  69.700  1.00  0.00           C
ATOM    425  HB1 LYS A  28      65.810  65.690  69.830  1.00  0.00           H
ATOM    426  HB2 LYS A  28      67.330  65.380  70.700  1.00  0.00           H
ATOM    427  CG  LYS A  28      67.110  64.480  68.730  1.00  0.00           C
ATOM    428  HG1 LYS A  28      68.180  64.230  68.550  1.00  0.00           H
ATOM    429  HG2 LYS A  28      66.690  64.780  67.740  1.00  0.00           H
ATOM    430  CD  LYS A  28      66.390  63.220  69.310  1.00  0.00           C
ATOM    431  HD1 LYS A  28      67.170  62.440  69.240  1.00  0.00           H
ATOM    432  HD2 LYS A  28      66.000  63.330  70.350  1.00  0.00           H
ATOM    433  CE  LYS A  28      65.280  62.700  68.560  1.00  0.00           C
ATOM    434  HE1 LYS A  28      65.350  62.340  67.510  1.00  0.00           H
ATOM    435  HE2 LYS A  28      64.500  63.470  68.380  1.00  0.00           H
ATOM    436  NZ  LYS A  28      64.670  61.550  69.260  1.00  0.00           N
ATOM    437  HZ1 LYS A  28      64.400  61.770  70.240  1.00  0.00           H
ATOM    438  HZ2 LYS A  28      63.850  61.160  68.770  1.00  0.00           H
ATOM    439  HZ3 LYS A  28      65.390  60.800  69.300  1.00  0.00           H
ATOM    440  C   LYS A  28      67.000  68.060  70.160  1.00  0.00           C
ATOM    441  O   LYS A  28      65.870  68.560  70.070  1.00  0.00           O
ATOM    442  N   GLY A  29      67.860  68.440  71.060  1.00  0.00           N
ATOM    443  HN  GLY A  29      68.780  68.070  71.180  1.00  0.00           H
ATOM    444  CA  GLY A  29      67.750  69.670  71.800  1.00  0.00           C
ATOM    445  HA1 GLY A  29      66.720  69.940  71.960  1.00  0.00           H
ATOM    446  HA2 GLY A  29      68.400  69.540  72.660  1.00  0.00           H
ATOM    447  C   GLY A  29      68.280  70.860  71.050  1.00  0.00           C
ATOM    448  O   GLY A  29      67.890  71.150  69.930  1.00  0.00           O
ATOM    449  N   ALA A  30      69.300  71.550  71.760  1.00  0.00           N
ATOM    450  HN  ALA A  30      69.640  71.250  72.650  1.00  0.00           H
ATOM    451  CA  ALA A  30      69.910  72.680  71.200  1.00  0.00           C
ATOM    452  HA  ALA A  30      69.710  72.720  70.130  1.00  0.00           H
ATOM    453  CB  ALA A  30      69.310  73.920  71.920  1.00  0.00           C
ATOM    454  HB1 ALA A  30      69.650  74.010  72.970  1.00  0.00           H
ATOM    455  HB2 ALA A  30      69.800  74.800  71.440  1.00  0.00           H
ATOM    456  HB3 ALA A  30      68.200  73.940  71.790  1.00  0.00           H
ATOM    457  C   ALA A  30      71.410  72.760  71.320  1.00  0.00           C
ATOM    458  O   ALA A  30      72.090  72.390  72.300  1.00  0.00           O
ATOM    459  N   ILE A  31      72.050  73.220  70.200  1.00  0.00           N
ATOM    460  HN  ILE A  31      71.520  73.410  69.380  1.00  0.00           H
ATOM    461  CA  ILE A  31      73.570  73.390  70.170  1.00  0.00           C
ATOM    462  HA  ILE A  31      73.990  73.230  71.160  1.00  0.00           H
ATOM    463  CB  ILE A  31      74.200  72.370  69.230  1.00  0.00           C
ATOM    464  HB  ILE A  31      73.600  72.400  68.300  1.00  0.00           H
ATOM    465  CG2 ILE A  31      75.640  72.770  68.970  1.00  0.00           C
ATOM    466 HG21 ILE A  31      76.220  72.870  69.910  1.00  0.00           H
ATOM    467 HG22 ILE A  31      76.080  71.990  68.310  1.00  0.00           H
ATOM    468 HG23 ILE A  31      75.700  73.710  68.390  1.00  0.00           H
ATOM    469  CG1 ILE A  31      74.000  70.930  69.820  1.00  0.00           C
ATOM    470 HG11 ILE A  31      72.900  70.850  69.870  1.00  0.00           H
ATOM    471 HG12 ILE A  31      74.370  70.880  70.870  1.00  0.00           H
ATOM    472  CD  ILE A  31      74.500  69.900  68.820  1.00  0.00           C
ATOM    473  HD1 ILE A  31      74.200  68.840  69.000  1.00  0.00           H
ATOM    474  HD2 ILE A  31      74.100  70.170  67.820  1.00  0.00           H
ATOM    475  HD3 ILE A  31      75.610  69.900  68.720  1.00  0.00           H
ATOM    476  C   ILE A  31      73.880  74.800  69.720  1.00  0.00           C
ATOM    477  O   ILE A  31      73.720  75.220  68.550  1.00  0.00           O
ATOM    478  N   ILE A  32      74.270  75.630  70.710  1.00  0.00           N
ATOM    479  HN  ILE A  32      74.390  75.280  71.640  1.00  0.00           H
ATOM    480  CA  ILE A  32      74.370  77.080  70.540  1.00  0.00           C
ATOM    481  HA  ILE A  32      74.190  77.380  69.520  1.00  0.00           H
ATOM    482  CB  ILE A  32      73.420  77.900  71.430  1.00  0.00           C
ATOM    483  HB  ILE A  32      73.760  77.830  72.480  1.00  0.00           H
ATOM    484  CG2 ILE A  32      73.490  79.430  70.950  1.00  0.00           C
ATOM    485 HG21 ILE A  32      72.740  80.000  71.540  1.00  0.00           H
ATOM    486 HG22 ILE A  32      74.520  79.750  71.210  1.00  0.00           H
ATOM    487 HG23 ILE A  32      73.350  79.430  69.850  1.00  0.00           H
ATOM    488  CG1 ILE A  32      72.030  77.320  71.350  1.00  0.00           C
ATOM    489 HG11 ILE A  32      72.040  76.360  71.910  1.00  0.00           H
ATOM    490 HG12 ILE A  32      71.650  77.260  70.310  1.00  0.00           H
ATOM    491  CD  ILE A  32      70.950  78.070  72.170  1.00  0.00           C
ATOM    492  HD1 ILE A  32      70.710  79.070  71.740  1.00  0.00           H
ATOM    493  HD2 ILE A  32      70.020  77.450  72.160  1.00  0.00           H
ATOM    494  HD3 ILE A  32      71.270  78.210  73.220  1.00  0.00           H
ATOM    495  C   ILE A  32      75.800  77.450  70.720  1.00  0.00           C
ATOM    496  O   ILE A  32      76.430  77.240  71.730  1.00  0.00           O
ATOM    497  N   GLY A  33      76.370  78.070  69.670  1.00  0.00           N
ATOM    498  HN  GLY A  33      75.740  78.300  68.920  1.00  0.00           H
ATOM    499  CA  GLY A  33      77.720  78.580  69.720  1.00  0.00           C
ATOM    500  HA1 GLY A  33      78.240  77.650  69.910  1.00  0.00           H
ATOM    501  HA2 GLY A  33      77.820  79.020  68.750  1.00  0.00           H
ATOM    502  C   GLY A  33      77.980  79.560  70.810  1.00  0.00           C
ATOM    503  O   GLY A  33      78.980  79.520  71.550  1.00  0.00           O
ATOM    504  N   LEU A  34      77.070  80.560  70.910  1.00  0.00           N
ATOM    505  HN  LEU A  34      76.280  80.540  70.310  1.00  0.00           H
ATOM    506  CA  LEU A  34      77.350  81.720  71.760  1.00  0.00           C
ATOM    507  HA  LEU A  34      77.750  81.330  72.690  1.00  0.00           H
ATOM    508  CB  LEU A  34      78.280  82.750  71.070  1.00  0.00           C
ATOM    509  HB1 LEU A  34      77.650  83.240  70.280  1.00  0.00           H
ATOM    510  HB2 LEU A  34      78.880  82.110  70.390  1.00  0.00           H
ATOM    511  CG  LEU A  34      79.200  83.620  71.870  1.00  0.00           C
ATOM    512  HG  LEU A  34      80.020  83.110  72.410  1.00  0.00           H
ATOM    513  CD1 LEU A  34      79.800  84.730  70.950  1.00  0.00           C
ATOM    514 HD11 LEU A  34      80.410  84.340  70.110  1.00  0.00           H
ATOM    515 HD12 LEU A  34      79.020  85.420  70.570  1.00  0.00           H
ATOM    516 HD13 LEU A  34      80.350  85.410  71.640  1.00  0.00           H
ATOM    517  CD2 LEU A  34      78.450  84.190  73.090  1.00  0.00           C
ATOM    518 HD21 LEU A  34      78.850  85.220  73.250  1.00  0.00           H
ATOM    519 HD22 LEU A  34      77.390  84.310  72.770  1.00  0.00           H
ATOM    520 HD23 LEU A  34      78.530  83.510  73.970  1.00  0.00           H
ATOM    521  C   LEU A  34      75.960  82.240  72.060  1.00  0.00           C
ATOM    522  O   LEU A  34      75.160  82.420  71.140  1.00  0.00           O
ATOM    523  N   MET A  35      75.620  82.470  73.330  1.00  0.00           N
ATOM    524  HN  MET A  35      76.270  82.350  74.080  1.00  0.00           H
ATOM    525  CA  MET A  35      74.350  82.990  73.660  1.00  0.00           C
ATOM    526  HA  MET A  35      73.700  83.180  72.820  1.00  0.00           H
ATOM    527  CB  MET A  35      73.660  81.890  74.540  1.00  0.00           C
ATOM    528  HB1 MET A  35      74.510  81.520  75.150  1.00  0.00           H
ATOM    529  HB2 MET A  35      73.340  81.100  73.830  1.00  0.00           H
ATOM    530  CG  MET A  35      72.500  82.310  75.500  1.00  0.00           C
ATOM    531  HG1 MET A  35      71.760  82.900  74.920  1.00  0.00           H
ATOM    532  HG2 MET A  35      72.820  82.860  76.410  1.00  0.00           H
ATOM    533  SD  MET A  35      71.660  80.890  76.320  1.00  0.00           S
ATOM    534  CE  MET A  35      70.200  81.860  76.980  1.00  0.00           C
ATOM    535  HE1 MET A  35      70.500  82.650  77.710  1.00  0.00           H
ATOM    536  HE2 MET A  35      69.670  82.370  76.140  1.00  0.00           H
ATOM    537  HE3 MET A  35      69.450  81.190  77.430  1.00  0.00           H
ATOM    538  C   MET A  35      74.450  84.240  74.510  1.00  0.00           C
ATOM    539  O   MET A  35      75.060  84.280  75.550  1.00  0.00           O
ATOM    540  N   VAL A  36      73.880  85.340  74.050  1.00  0.00           N
ATOM    541  HN  VAL A  36      73.540  85.340  73.120  1.00  0.00           H
ATOM    542  CA  VAL A  36      73.880  86.620  74.770  1.00  0.00           C
ATOM    543  HA  VAL A  36      74.190  86.370  75.770  1.00  0.00           H
ATOM    544  CB  VAL A  36      74.580  87.720  74.060  1.00  0.00           C
ATOM    545  HB  VAL A  36      74.050  87.920  73.110  1.00  0.00           H
ATOM    546  CG1 VAL A  36      74.580  88.990  74.890  1.00  0.00           C
ATOM    547 HG11 VAL A  36      75.430  88.900  75.600  1.00  0.00           H
ATOM    548 HG12 VAL A  36      74.860  89.810  74.200  1.00  0.00           H
ATOM    549 HG13 VAL A  36      73.580  89.180  75.330  1.00  0.00           H
ATOM    550  CG2 VAL A  36      76.020  87.350  73.600  1.00  0.00           C
ATOM    551 HG21 VAL A  36      76.600  88.170  73.130  1.00  0.00           H
ATOM    552 HG22 VAL A  36      76.710  87.000  74.400  1.00  0.00           H
ATOM    553 HG23 VAL A  36      75.890  86.500  72.910  1.00  0.00           H
ATOM    554  C   VAL A  36      72.410  86.990  74.910  1.00  0.00           C
ATOM    555  O   VAL A  36      71.670  87.160  73.940  1.00  0.00           O
ATOM    556  N   GLY A  37      71.940  86.970  76.230  1.00  0.00           N
ATOM    557  HN  GLY A  37      72.560  86.660  76.950  1.00  0.00           H
ATOM    558  CA  GLY A  37      70.540  87.190  76.540  1.00  0.00           C
ATOM    559  HA1 GLY A  37      70.520  87.250  77.620  1.00  0.00           H
ATOM    560  HA2 GLY A  37      70.270  88.080  75.990  1.00  0.00           H
ATOM    561  C   GLY A  37      69.530  86.130  76.070  1.00  0.00           C
ATOM    562  O   GLY A  37      69.850  85.200  75.370  1.00  0.00           O
ATOM    563  N   GLY A  38      68.230  86.470  76.360  1.00  0.00           N
ATOM    564  HN  GLY A  38      68.060  87.410  76.630  1.00  0.00           H
ATOM    565  CA  GLY A  38      67.120  85.650  75.880  1.00  0.00           C
ATOM    566  HA1 GLY A  38      66.270  86.320  75.910  1.00  0.00           H
ATOM    567  HA2 GLY A  38      67.340  85.250  74.900  1.00  0.00           H
ATOM    568  C   GLY A  38      66.730  84.510  76.690  1.00  0.00           C
ATOM    569  O   GLY A  38      67.000  84.440  77.890  1.00  0.00           O
ATOM    570  N   VAL A  39      66.060  83.580  76.050  1.00  0.00           N
ATOM    571  HN  VAL A  39      65.780  83.700  75.100  1.00  0.00           H
ATOM    572  CA  VAL A  39      65.570  82.370  76.800  1.00  0.00           C
ATOM    573  HA  VAL A  39      66.290  82.290  77.610  1.00  0.00           H
ATOM    574  CB  VAL A  39      64.100  82.460  77.110  1.00  0.00           C
ATOM    575  HB  VAL A  39      63.640  82.700  76.130  1.00  0.00           H
ATOM    576  CG1 VAL A  39      63.500  81.210  77.700  1.00  0.00           C
ATOM    577 HG11 VAL A  39      62.420  81.410  77.850  1.00  0.00           H
ATOM    578 HG12 VAL A  39      63.570  80.370  76.970  1.00  0.00           H
ATOM    579 HG13 VAL A  39      63.940  80.970  78.690  1.00  0.00           H
ATOM    580  CG2 VAL A  39      63.730  83.640  78.070  1.00  0.00           C
ATOM    581 HG21 VAL A  39      62.630  83.750  78.190  1.00  0.00           H
ATOM    582 HG22 VAL A  39      64.080  83.280  79.060  1.00  0.00           H
ATOM    583 HG23 VAL A  39      64.210  84.590  77.770  1.00  0.00           H
ATOM    584  C   VAL A  39      65.820  81.090  75.950  1.00  0.00           C
ATOM    585  O   VAL A  39      65.350  81.130  74.860  1.00  0.00           O
ATOM    586  N   VAL A  40      66.510  80.020  76.390  1.00  0.00           N
ATOM    587  HN  VAL A  40      66.730  80.000  77.360  1.00  0.00           H
ATOM    588  CA  VAL A  40      66.610  78.740  75.670  1.00  0.00           C
ATOM    589  HA  VAL A  40      66.320  78.900  74.640  1.00  0.00           H
ATOM    590  CB  VAL A  40      68.010  78.250  75.610  1.00  0.00           C
ATOM    591  HB  VAL A  40      68.440  78.170  76.640  1.00  0.00           H
ATOM    592  CG1 VAL A  40      67.880  76.890  74.910  1.00  0.00           C
ATOM    593 HG11 VAL A  40      68.910  76.490  74.780  1.00  0.00           H
ATOM    594 HG12 VAL A  40      67.260  76.260  75.570  1.00  0.00           H
ATOM    595 HG13 VAL A  40      67.480  76.800  73.870  1.00  0.00           H
ATOM    596  CG2 VAL A  40      68.780  79.130  74.650  1.00  0.00           C
ATOM    597 HG21 VAL A  40      68.920  80.190  74.960  1.00  0.00           H
ATOM    598 HG22 VAL A  40      69.830  78.760  74.670  1.00  0.00           H
ATOM    599 HG23 VAL A  40      68.420  79.010  73.600  1.00  0.00           H
ATOM    600  C   VAL A  40      65.620  77.760  76.270  1.00  0.00           C
ATOM    601  O   VAL A  40      65.790  77.430  77.430  1.00  0.00           O
ATOM    602  N   ILE A  41      64.540  77.280  75.530  1.00  0.00           N
ATOM    603  HN  ILE A  41      64.280  77.610  74.630  1.00  0.00           H
ATOM    604  CA  ILE A  41      63.690  76.230  75.990  1.00  0.00           C
ATOM    605  HA  ILE A  41      63.940  75.980  77.010  1.00  0.00           H
ATOM    606  CB  ILE A  41      62.250  76.510  75.720  1.00  0.00           C
ATOM    607  HB  ILE A  41      62.190  76.830  74.660  1.00  0.00           H
ATOM    608  CG2 ILE A  41      61.430  75.180  75.970  1.00  0.00           C
ATOM    609 HG21 ILE A  41      60.360  75.380  75.760  1.00  0.00           H
ATOM    610 HG22 ILE A  41      61.780  74.430  75.230  1.00  0.00           H
ATOM    611 HG23 ILE A  41      61.640  74.880  77.020  1.00  0.00           H
ATOM    612  CG1 ILE A  41      61.820  77.680  76.660  1.00  0.00           C
ATOM    613 HG11 ILE A  41      62.690  78.360  76.770  1.00  0.00           H
ATOM    614 HG12 ILE A  41      61.630  77.260  77.670  1.00  0.00           H
ATOM    615  CD  ILE A  41      60.540  78.350  76.240  1.00  0.00           C
ATOM    616  HD1 ILE A  41      60.230  79.190  76.900  1.00  0.00           H
ATOM    617  HD2 ILE A  41      60.700  78.850  75.260  1.00  0.00           H
ATOM    618  HD3 ILE A  41      59.630  77.730  76.140  1.00  0.00           H
ATOM    619  C   ILE A  41      64.210  75.060  75.160  1.00  0.00           C
ATOM    620  O   ILE A  41      64.190  75.110  73.930  1.00  0.00           O
ATOM    621  N   ALA A  42      64.710  73.980  75.730  1.00  0.00           N
ATOM    622  HN  ALA A  42      64.720  73.970  76.730  1.00  0.00           H
ATOM    623  CA  ALA A  42      65.290  72.900  74.970  1.00  0.00           C
ATOM    624  HA  ALA A  42      64.790  72.980  74.010  1.00  0.00           H
ATOM    625  CB  ALA A  42      66.780  73.140  74.770  1.00  0.00           C
ATOM    626  HB1 ALA A  42      67.210  72.280  74.210  1.00  0.00           H
ATOM    627  HB2 ALA A  42      66.970  74.160  74.360  1.00  0.00           H
ATOM    628  HB3 ALA A  42      67.120  73.090  75.820  1.00  0.00           H
ATOM    629  C   ALA A  42      64.920  71.560  75.590  1.00  0.00           C
ATOM    630  O   ALA A  42      65.110  71.310  76.750  1.00  0.00           O
ATOM    631  N   NME A  43      64.350  70.700  74.780  1.00  0.00           N
ATOM    632  HN  NME A  43      64.250  71.000  73.840  1.00  0.00           H
ATOM    633  CH3 NME A  43      63.900  69.380  75.190  1.00  0.00           C
ATOM    634 HH31 NME A  43      63.140  69.120  74.430  1.00  0.00           H
ATOM    635 HH32 NME A  43      64.770  68.700  75.270  1.00  0.00           H
ATOM    636 HH33 NME A  43      63.280  69.510  76.110  1.00  0.00           H
ATOM    637  CH3 ACE B   0      49.620  50.130 100.510  1.00  0.00           C
ATOM    638 HH31 ACE B   0      50.500  49.900  99.870  1.00  0.00           H
ATOM    639 HH32 ACE B   0      49.680  49.420 101.360  1.00  0.00           H
ATOM    640 HH33 ACE B   0      48.740  49.920  99.870  1.00  0.00           H
ATOM    641  C   ACE B   0      49.500  51.550 100.980  1.00  0.00           C
ATOM    642  O   ACE B   0      48.530  52.280 100.850  1.00  0.00           O
ATOM    643  N   ASP B   1      50.680  51.990 101.650  1.00  0.00           N
ATOM    644  HN  ASP B   1      51.410  51.320 101.670  1.00  0.00           H
ATOM    645  CA  ASP B   1      50.830  53.300 102.320  1.00  0.00           C
ATOM    646  HA  ASP B   1      49.960  53.450 102.950  1.00  0.00           H
ATOM    647  CB  ASP B   1      52.080  53.370 103.160  1.00  0.00           C
ATOM    648  HB1 ASP B   1      52.080  54.340 103.700  1.00  0.00           H
ATOM    649  HB2 ASP B   1      53.020  53.420 102.560  1.00  0.00           H
ATOM    650  CG  ASP B   1      52.290  52.230 104.100  1.00  0.00           C
ATOM    651  OD1 ASP B   1      51.310  51.720 104.690  1.00  0.00           O
ATOM    652  OD2 ASP B   1      53.470  51.870 104.330  1.00  0.00           O
ATOM    653  C   ASP B   1      50.740  54.550 101.450  1.00  0.00           C
ATOM    654  O   ASP B   1      50.850  54.490 100.210  1.00  0.00           O
ATOM    655  N   ALA B   2      50.610  55.790 102.030  1.00  0.00           N
ATOM    656  HN  ALA B   2      50.540  55.820 103.030  1.00  0.00           H
ATOM    657  CA  ALA B   2      50.480  57.000 101.270  1.00  0.00           C
ATOM    658  HA  ALA B   2      49.910  56.770 100.380  1.00  0.00           H
ATOM    659  CB  ALA B   2      49.720  58.030 102.080  1.00  0.00           C
ATOM    660  HB1 ALA B   2      49.620  59.000 101.550  1.00  0.00           H
ATOM    661  HB2 ALA B   2      48.760  57.510 102.300  1.00  0.00           H
ATOM    662  HB3 ALA B   2      50.190  58.090 103.080  1.00  0.00           H
ATOM    663  C   ALA B   2      51.750  57.630 100.740  1.00  0.00           C
ATOM    664  O   ALA B   2      52.820  57.360 101.340  1.00  0.00           O
ATOM    665  N   GLU B   3      51.570  58.400  99.650  1.00  0.00           N
ATOM    666  HN  GLU B   3      50.700  58.640  99.240  1.00  0.00           H
ATOM    667  CA  GLU B   3      52.680  59.000  98.900  1.00  0.00           C
ATOM    668  HA  GLU B   3      53.440  58.940  99.670  1.00  0.00           H
ATOM    669  CB  GLU B   3      53.000  58.320  97.510  1.00  0.00           C
ATOM    670  HB1 GLU B   3      53.950  58.690  97.050  1.00  0.00           H
ATOM    671  HB2 GLU B   3      52.110  58.580  96.890  1.00  0.00           H
ATOM    672  CG  GLU B   3      53.170  56.800  97.560  1.00  0.00           C
ATOM    673  HG1 GLU B   3      52.290  56.310  98.020  1.00  0.00           H
ATOM    674  HG2 GLU B   3      54.090  56.610  98.160  1.00  0.00           H
ATOM    675  CD  GLU B   3      53.480  56.110  96.240  1.00  0.00           C
ATOM    676  OE1 GLU B   3      52.520  55.870  95.490  1.00  0.00           O
ATOM    677  OE2 GLU B   3      54.650  55.920  95.810  1.00  0.00           O
ATOM    678  C   GLU B   3      52.550  60.450  98.710  1.00  0.00           C
ATOM    679  O   GLU B   3      51.450  60.960  98.870  1.00  0.00           O
ATOM    680  N   PHE B   4      53.700  61.180  98.510  1.00  0.00           N
ATOM    681  HN  PHE B   4      54.530  60.720  98.190  1.00  0.00           H
ATOM    682  CA  PHE B   4      53.770  62.600  98.620  1.00  0.00           C
ATOM    683  HA  PHE B   4      53.000  62.940  99.300  1.00  0.00           H
ATOM    684  CB  PHE B   4      55.150  63.060  99.070  1.00  0.00           C
ATOM    685  HB1 PHE B   4      55.100  64.160  99.130  1.00  0.00           H
ATOM    686  HB2 PHE B   4      56.050  62.700  98.520  1.00  0.00           H
ATOM    687  CG  PHE B   4      55.350  62.630 100.520  1.00  0.00           C
ATOM    688  CD1 PHE B   4      54.620  63.210 101.560  1.00  0.00           C
ATOM    689  HD1 PHE B   4      53.970  64.040 101.310  1.00  0.00           H
ATOM    690  CE1 PHE B   4      54.930  62.970 102.980  1.00  0.00           C
ATOM    691  HE1 PHE B   4      54.450  63.510 103.790  1.00  0.00           H
ATOM    692  CZ  PHE B   4      55.800  61.890 103.210  1.00  0.00           C
ATOM    693  HZ  PHE B   4      55.960  61.560 104.220  1.00  0.00           H
ATOM    694  CD2 PHE B   4      56.220  61.650 100.920  1.00  0.00           C
ATOM    695  HD2 PHE B   4      56.730  61.110 100.130  1.00  0.00           H
ATOM    696  CE2 PHE B   4      56.440  61.230 102.170  1.00  0.00           C
ATOM    697  HE2 PHE B   4      57.000  60.330 102.420  1.00  0.00           H
ATOM    698  C   PHE B   4      53.460  63.130  97.270  1.00  0.00           C
ATOM    699  O   PHE B   4      54.000  62.630  96.290  1.00  0.00           O
ATOM    700  N   ARG B   5      52.730  64.210  97.160  1.00  0.00           N
ATOM    701  HN  ARG B   5      52.330  64.630  97.970  1.00  0.00           H
ATOM    702  CA  ARG B   5      52.400  64.780  95.820  1.00  0.00           C
ATOM    703  HA  ARG B   5      52.890  64.260  95.000  1.00  0.00           H
ATOM    704  CB  ARG B   5      50.850  64.840  95.750  1.00  0.00           C
ATOM    705  HB1 ARG B   5      50.620  65.200  94.720  1.00  0.00           H
ATOM    706  HB2 ARG B   5      50.430  65.580  96.470  1.00  0.00           H
ATOM    707  CG  ARG B   5      50.140  63.520  95.960  1.00  0.00           C
ATOM    708  HG1 ARG B   5      49.040  63.650  96.030  1.00  0.00           H
ATOM    709  HG2 ARG B   5      50.450  63.140  96.960  1.00  0.00           H
ATOM    710  CD  ARG B   5      50.420  62.380  94.930  1.00  0.00           C
ATOM    711  HD1 ARG B   5      51.520  62.300  94.890  1.00  0.00           H
ATOM    712  HD2 ARG B   5      50.040  62.710  93.940  1.00  0.00           H
ATOM    713  NE  ARG B   5      49.770  61.090  95.250  1.00  0.00           N
ATOM    714  HE  ARG B   5      48.850  61.090  95.650  1.00  0.00           H
ATOM    715  CZ  ARG B   5      50.300  59.890  95.120  1.00  0.00           C
ATOM    716  NH1 ARG B   5      51.490  59.660  94.580  1.00  0.00           N
ATOM    717 HH11 ARG B   5      52.060  60.420  94.280  1.00  0.00           H
ATOM    718 HH12 ARG B   5      51.720  58.710  94.390  1.00  0.00           H
ATOM    719  NH2 ARG B   5      49.520  58.930  95.620  1.00  0.00           N
ATOM    720 HH21 ARG B   5      48.570  59.210  95.800  1.00  0.00           H
ATOM    721 HH22 ARG B   5      49.830  57.980  95.690  1.00  0.00           H
ATOM    722  C   ARG B   5      52.930  66.190  95.900  1.00  0.00           C
ATOM    723  O   ARG B   5      52.490  66.990  96.760  1.00  0.00           O
ATOM    724  N   HIS B   6      53.880  66.620  95.020  1.00  0.00           N
ATOM    725  HN  HIS B   6      54.300  65.960  94.400  1.00  0.00           H
ATOM    726  CA  HIS B   6      54.490  67.890  94.980  1.00  0.00           C
ATOM    727  HA  HIS B   6      54.140  68.460  95.830  1.00  0.00           H
ATOM    728  CB  HIS B   6      55.990  67.760  94.750  1.00  0.00           C
ATOM    729  HB1 HIS B   6      56.470  68.720  94.480  1.00  0.00           H
ATOM    730  HB2 HIS B   6      56.320  67.030  93.970  1.00  0.00           H
ATOM    731  ND1 HIS B   6      56.630  66.050  96.560  1.00  0.00           N
ATOM    732  CG  HIS B   6      56.610  67.390  96.110  1.00  0.00           C
ATOM    733  CE1 HIS B   6      56.870  66.140  97.870  1.00  0.00           C
ATOM    734  HE1 HIS B   6      56.860  65.370  98.630  1.00  0.00           H
ATOM    735  NE2 HIS B   6      56.940  67.420  98.250  1.00  0.00           N
ATOM    736  HE2 HIS B   6      57.060  67.750  99.190  1.00  0.00           H
ATOM    737  CD2 HIS B   6      56.770  68.220  97.160  1.00  0.00           C
ATOM    738  HD2 HIS B   6      56.650  69.290  97.060  1.00  0.00           H
ATOM    739  C   HIS B   6      54.080  68.680  93.750  1.00  0.00           C
ATOM    740  O   HIS B   6      53.990  68.190  92.630  1.00  0.00           O
ATOM    741  N   ASP B   7      54.070  70.000  93.890  1.00  0.00           N
ATOM    742  HN  ASP B   7      53.990  70.420  94.800  1.00  0.00           H
ATOM    743  CA  ASP B   7      54.080  70.980  92.850  1.00  0.00           C
ATOM    744  HA  ASP B   7      53.860  70.450  91.930  1.00  0.00           H
ATOM    745  CB  ASP B   7      53.010  72.060  93.020  1.00  0.00           C
ATOM    746  HB1 ASP B   7      53.100  72.890  92.280  1.00  0.00           H
ATOM    747  HB2 ASP B   7      53.220  72.470  94.030  1.00  0.00           H
ATOM    748  CG  ASP B   7      51.560  71.580  92.940  1.00  0.00           C
ATOM    749  OD1 ASP B   7      51.200  70.360  92.820  1.00  0.00           O
ATOM    750  OD2 ASP B   7      50.730  72.480  93.160  1.00  0.00           O
ATOM    751  C   ASP B   7      55.470  71.550  92.720  1.00  0.00           C
ATOM    752  O   ASP B   7      56.200  71.590  93.710  1.00  0.00           O
ATOM    753  N   SER B   8      55.940  71.930  91.520  1.00  0.00           N
ATOM    754  HN  SER B   8      55.440  71.740  90.680  1.00  0.00           H
ATOM    755  CA  SER B   8      57.410  72.080  91.390  1.00  0.00           C
ATOM    756  HA  SER B   8      57.820  72.600  92.250  1.00  0.00           H
ATOM    757  CB  SER B   8      58.140  70.710  91.440  1.00  0.00           C
ATOM    758  HB1 SER B   8      58.010  70.280  92.460  1.00  0.00           H
ATOM    759  HB2 SER B   8      59.240  70.730  91.280  1.00  0.00           H
ATOM    760  OG  SER B   8      57.480  69.830  90.580  1.00  0.00           O
ATOM    761  HG1 SER B   8      57.800  69.980  89.690  1.00  0.00           H
ATOM    762  C   SER B   8      57.840  72.920  90.100  1.00  0.00           C
ATOM    763  O   SER B   8      59.010  72.860  89.780  1.00  0.00           O
ATOM    764  N   GLY B   9      56.910  73.600  89.530  1.00  0.00           N
ATOM    765  HN  GLY B   9      55.980  73.550  89.890  1.00  0.00           H
ATOM    766  CA  GLY B   9      57.190  74.610  88.530  1.00  0.00           C
ATOM    767  HA1 GLY B   9      57.520  74.090  87.650  1.00  0.00           H
ATOM    768  HA2 GLY B   9      56.290  75.130  88.240  1.00  0.00           H
ATOM    769  C   GLY B   9      58.250  75.630  88.780  1.00  0.00           C
ATOM    770  O   GLY B   9      58.410  76.030  89.950  1.00  0.00           O
ATOM    771  N   TYR B  10      58.750  76.310  87.770  1.00  0.00           N
ATOM    772  HN  TYR B  10      58.230  76.160  86.930  1.00  0.00           H
ATOM    773  CA  TYR B  10      59.950  77.130  87.810  1.00  0.00           C
ATOM    774  HA  TYR B  10      60.330  77.190  88.810  1.00  0.00           H
ATOM    775  CB  TYR B  10      61.070  76.670  86.890  1.00  0.00           C
ATOM    776  HB1 TYR B  10      61.960  77.330  86.820  1.00  0.00           H
ATOM    777  HB2 TYR B  10      60.710  76.420  85.870  1.00  0.00           H
ATOM    778  CG  TYR B  10      61.570  75.300  87.310  1.00  0.00           C
ATOM    779  CD1 TYR B  10      61.100  74.070  86.810  1.00  0.00           C
ATOM    780  HD1 TYR B  10      60.260  74.090  86.120  1.00  0.00           H
ATOM    781  CE1 TYR B  10      61.590  72.810  87.350  1.00  0.00           C
ATOM    782  HE1 TYR B  10      61.170  71.840  87.120  1.00  0.00           H
ATOM    783  CZ  TYR B  10      62.530  72.950  88.390  1.00  0.00           C
ATOM    784  OH  TYR B  10      62.960  71.820  89.010  1.00  0.00           O
ATOM    785  HH  TYR B  10      62.390  71.160  88.610  1.00  0.00           H
ATOM    786  CD2 TYR B  10      62.620  75.300  88.180  1.00  0.00           C
ATOM    787  HD2 TYR B  10      63.000  76.260  88.510  1.00  0.00           H
ATOM    788  CE2 TYR B  10      63.020  74.170  88.840  1.00  0.00           C
ATOM    789  HE2 TYR B  10      63.650  74.120  89.720  1.00  0.00           H
ATOM    790  C   TYR B  10      59.580  78.470  87.270  1.00  0.00           C
ATOM    791  O   TYR B  10      59.000  78.580  86.160  1.00  0.00           O
ATOM    792  N   GLU B  11      59.900  79.560  88.010  1.00  0.00           N
ATOM    793  HN  GLU B  11      60.260  79.380  88.930  1.00  0.00           H
ATOM    794  CA  GLU B  11      59.650  81.000  87.720  1.00  0.00           C
ATOM    795  HA  GLU B  11      59.090  81.060  86.790  1.00  0.00           H
ATOM    796  CB  GLU B  11      58.750  81.500  88.820  1.00  0.00           C
ATOM    797  HB1 GLU B  11      58.870  82.590  88.940  1.00  0.00           H
ATOM    798  HB2 GLU B  11      59.010  81.030  89.800  1.00  0.00           H
ATOM    799  CG  GLU B  11      57.240  81.290  88.660  1.00  0.00           C
ATOM    800  HG1 GLU B  11      56.940  80.220  88.640  1.00  0.00           H
ATOM    801  HG2 GLU B  11      56.810  81.760  87.750  1.00  0.00           H
ATOM    802  CD  GLU B  11      56.470  81.930  89.800  1.00  0.00           C
ATOM    803  OE1 GLU B  11      55.980  81.140  90.650  1.00  0.00           O
ATOM    804  OE2 GLU B  11      56.260  83.140  89.870  1.00  0.00           O
ATOM    805  C   GLU B  11      60.960  81.780  87.720  1.00  0.00           C
ATOM    806  O   GLU B  11      61.770  81.540  88.620  1.00  0.00           O
ATOM    807  N   VAL B  12      61.230  82.650  86.780  1.00  0.00           N
ATOM    808  HN  VAL B  12      60.670  82.700  85.960  1.00  0.00           H
ATOM    809  CA  VAL B  12      62.250  83.610  86.830  1.00  0.00           C
ATOM    810  HA  VAL B  12      62.590  83.690  87.850  1.00  0.00           H
ATOM    811  CB  VAL B  12      63.360  83.260  85.880  1.00  0.00           C
ATOM    812  HB  VAL B  12      62.930  83.360  84.860  1.00  0.00           H
ATOM    813  CG1 VAL B  12      64.480  84.320  85.990  1.00  0.00           C
ATOM    814 HG11 VAL B  12      64.100  85.290  85.600  1.00  0.00           H
ATOM    815 HG12 VAL B  12      64.880  84.280  87.030  1.00  0.00           H
ATOM    816 HG13 VAL B  12      65.250  83.950  85.290  1.00  0.00           H
ATOM    817  CG2 VAL B  12      63.860  81.840  86.090  1.00  0.00           C
ATOM    818 HG21 VAL B  12      64.230  81.660  87.120  1.00  0.00           H
ATOM    819 HG22 VAL B  12      63.020  81.120  86.000  1.00  0.00           H
ATOM    820 HG23 VAL B  12      64.790  81.620  85.520  1.00  0.00           H
ATOM    821  C   VAL B  12      61.670  84.950  86.490  1.00  0.00           C
ATOM    822  O   VAL B  12      61.130  85.150  85.380  1.00  0.00           O
ATOM    823  N   HIS B  13      61.900  85.980  87.370  1.00  0.00           N
ATOM    824  HN  HIS B  13      62.320  85.800  88.250  1.00  0.00           H
ATOM    825  CA  HIS B  13      61.410  87.280  87.160  1.00  0.00           C
ATOM    826  HA  HIS B  13      60.970  87.300  86.170  1.00  0.00           H
ATOM    827  CB  HIS B  13      60.420  87.810  88.260  1.00  0.00           C
ATOM    828  HB1 HIS B  13      60.120  88.840  87.980  1.00  0.00           H
ATOM    829  HB2 HIS B  13      60.980  87.890  89.220  1.00  0.00           H
ATOM    830  ND1 HIS B  13      57.980  87.430  87.960  1.00  0.00           N
ATOM    831  CG  HIS B  13      59.130  86.960  88.540  1.00  0.00           C
ATOM    832  CE1 HIS B  13      57.090  86.470  88.250  1.00  0.00           C
ATOM    833  HE1 HIS B  13      56.030  86.430  87.990  1.00  0.00           H
ATOM    834  NE2 HIS B  13      57.640  85.460  88.950  1.00  0.00           N
ATOM    835  HE2 HIS B  13      57.140  84.640  89.220  1.00  0.00           H
ATOM    836  CD2 HIS B  13      58.940  85.790  89.190  1.00  0.00           C
ATOM    837  HD2 HIS B  13      59.690  85.230  89.740  1.00  0.00           H
ATOM    838  C   HIS B  13      62.580  88.250  87.220  1.00  0.00           C
ATOM    839  O   HIS B  13      63.480  88.350  88.050  1.00  0.00           O
ATOM    840  N   HIS B  14      62.570  89.240  86.250  1.00  0.00           N
ATOM    841  HN  HIS B  14      61.850  89.140  85.570  1.00  0.00           H
ATOM    842  CA  HIS B  14      63.370  90.460  86.260  1.00  0.00           C
ATOM    843  HA  HIS B  14      62.990  90.940  85.370  1.00  0.00           H
ATOM    844  CB  HIS B  14      62.900  91.450  87.440  1.00  0.00           C
ATOM    845  HB1 HIS B  14      63.220  92.500  87.260  1.00  0.00           H
ATOM    846  HB2 HIS B  14      63.420  91.200  88.390  1.00  0.00           H
ATOM    847  ND1 HIS B  14      60.610  92.350  87.020  1.00  0.00           N
ATOM    848  CG  HIS B  14      61.480  91.550  87.760  1.00  0.00           C
ATOM    849  CE1 HIS B  14      59.560  92.390  87.800  1.00  0.00           C
ATOM    850  HE1 HIS B  14      58.660  92.980  87.620  1.00  0.00           H
ATOM    851  NE2 HIS B  14      59.740  91.740  88.960  1.00  0.00           N
ATOM    852  HE2 HIS B  14      59.080  91.820  89.700  1.00  0.00           H
ATOM    853  CD2 HIS B  14      60.980  91.120  88.940  1.00  0.00           C
ATOM    854  HD2 HIS B  14      61.360  90.490  89.740  1.00  0.00           H
ATOM    855  C   HIS B  14      64.890  90.360  86.200  1.00  0.00           C
ATOM    856  O   HIS B  14      65.640  90.580  87.160  1.00  0.00           O
ATOM    857  N   GLN B  15      65.450  89.940  85.080  1.00  0.00           N
ATOM    858  HN  GLN B  15      64.810  89.880  84.320  1.00  0.00           H
ATOM    859  CA  GLN B  15      66.920  89.770  85.030  1.00  0.00           C
ATOM    860  HA  GLN B  15      67.370  89.970  85.990  1.00  0.00           H
ATOM    861  CB  GLN B  15      67.290  88.410  84.460  1.00  0.00           C
ATOM    862  HB1 GLN B  15      68.390  88.290  84.560  1.00  0.00           H
ATOM    863  HB2 GLN B  15      67.120  88.360  83.360  1.00  0.00           H
ATOM    864  CG  GLN B  15      66.590  87.170  85.090  1.00  0.00           C
ATOM    865  HG1 GLN B  15      67.040  86.320  84.520  1.00  0.00           H
ATOM    866  HG2 GLN B  15      65.510  87.040  84.880  1.00  0.00           H
ATOM    867  CD  GLN B  15      66.910  86.940  86.570  1.00  0.00           C
ATOM    868  OE1 GLN B  15      67.640  85.990  86.850  1.00  0.00           O
ATOM    869  NE2 GLN B  15      66.220  87.640  87.520  1.00  0.00           N
ATOM    870 HE21 GLN B  15      65.480  88.200  87.150  1.00  0.00           H
ATOM    871 HE22 GLN B  15      66.160  87.170  88.400  1.00  0.00           H
ATOM    872  C   GLN B  15      67.440  90.750  83.970  1.00  0.00           C
ATOM    873  O   GLN B  15      66.980  90.740  82.820  1.00  0.00           O
ATOM    874  N   LYS B  16      68.460  91.560  84.210  1.00  0.00           N
ATOM    875  HN  LYS B  16      68.950  91.510  85.080  1.00  0.00           H
ATOM    876  CA  LYS B  16      68.890  92.620  83.230  1.00  0.00           C
ATOM    877  HA  LYS B  16      68.650  92.380  82.210  1.00  0.00           H
ATOM    878  CB  LYS B  16      68.300  94.010  83.700  1.00  0.00           C
ATOM    879  HB1 LYS B  16      68.280  94.100  84.810  1.00  0.00           H
ATOM    880  HB2 LYS B  16      67.240  93.920  83.360  1.00  0.00           H
ATOM    881  CG  LYS B  16      68.820  95.300  82.940  1.00  0.00           C
ATOM    882  HG1 LYS B  16      69.090  95.040  81.900  1.00  0.00           H
ATOM    883  HG2 LYS B  16      69.750  95.640  83.450  1.00  0.00           H
ATOM    884  CD  LYS B  16      67.850  96.540  82.790  1.00  0.00           C
ATOM    885  HD1 LYS B  16      68.320  97.300  82.140  1.00  0.00           H
ATOM    886  HD2 LYS B  16      66.960  96.210  82.210  1.00  0.00           H
ATOM    887  CE  LYS B  16      67.500  97.080  84.260  1.00  0.00           C
ATOM    888  HE1 LYS B  16      68.430  97.400  84.770  1.00  0.00           H
ATOM    889  HE2 LYS B  16      67.000  96.230  84.770  1.00  0.00           H
ATOM    890  NZ  LYS B  16      66.530  98.160  84.360  1.00  0.00           N
ATOM    891  HZ1 LYS B  16      65.790  98.050  83.630  1.00  0.00           H
ATOM    892  HZ2 LYS B  16      66.120  98.150  85.310  1.00  0.00           H
ATOM    893  HZ3 LYS B  16      66.930  99.110  84.210  1.00  0.00           H
ATOM    894  C   LYS B  16      70.400  92.680  83.280  1.00  0.00           C
ATOM    895  O   LYS B  16      71.020  92.680  84.350  1.00  0.00           O
ATOM    896  N   LEU B  17      70.990  92.720  82.110  1.00  0.00           N
ATOM    897  HN  LEU B  17      70.470  92.690  81.260  1.00  0.00           H
ATOM    898  CA  LEU B  17      72.430  92.770  81.930  1.00  0.00           C
ATOM    899  HA  LEU B  17      72.930  93.080  82.840  1.00  0.00           H
ATOM    900  CB  LEU B  17      73.010  91.410  81.360  1.00  0.00           C
ATOM    901  HB1 LEU B  17      72.590  91.180  80.360  1.00  0.00           H
ATOM    902  HB2 LEU B  17      72.590  90.700  82.090  1.00  0.00           H
ATOM    903  CG  LEU B  17      74.550  91.200  81.460  1.00  0.00           C
ATOM    904  HG  LEU B  17      74.980  91.890  82.220  1.00  0.00           H
ATOM    905  CD1 LEU B  17      74.800  89.690  81.570  1.00  0.00           C
ATOM    906 HD11 LEU B  17      74.420  89.080  80.730  1.00  0.00           H
ATOM    907 HD12 LEU B  17      75.870  89.410  81.650  1.00  0.00           H
ATOM    908 HD13 LEU B  17      74.280  89.380  82.490  1.00  0.00           H
ATOM    909  CD2 LEU B  17      75.210  91.590  80.080  1.00  0.00           C
ATOM    910 HD21 LEU B  17      75.050  92.630  79.720  1.00  0.00           H
ATOM    911 HD22 LEU B  17      76.300  91.440  80.150  1.00  0.00           H
ATOM    912 HD23 LEU B  17      74.900  90.830  79.330  1.00  0.00           H
ATOM    913  C   LEU B  17      72.660  94.000  80.990  1.00  0.00           C
ATOM    914  O   LEU B  17      72.100  94.120  79.910  1.00  0.00           O
ATOM    915  N   VAL B  18      73.520  94.970  81.380  1.00  0.00           N
ATOM    916  HN  VAL B  18      73.970  94.940  82.270  1.00  0.00           H
ATOM    917  CA  VAL B  18      73.860  96.200  80.750  1.00  0.00           C
ATOM    918  HA  VAL B  18      73.440  96.390  79.770  1.00  0.00           H
ATOM    919  CB  VAL B  18      73.470  97.400  81.620  1.00  0.00           C
ATOM    920  HB  VAL B  18      73.940  97.400  82.630  1.00  0.00           H
ATOM    921  CG1 VAL B  18      73.930  98.770  80.950  1.00  0.00           C
ATOM    922 HG11 VAL B  18      75.030  98.750  80.810  1.00  0.00           H
ATOM    923 HG12 VAL B  18      73.410  98.850  79.970  1.00  0.00           H
ATOM    924 HG13 VAL B  18      73.530  99.620  81.550  1.00  0.00           H
ATOM    925  CG2 VAL B  18      71.990  97.340  81.780  1.00  0.00           C
ATOM    926 HG21 VAL B  18      71.580  96.580  82.480  1.00  0.00           H
ATOM    927 HG22 VAL B  18      71.550  98.310  82.100  1.00  0.00           H
ATOM    928 HG23 VAL B  18      71.510  97.090  80.810  1.00  0.00           H
ATOM    929  C   VAL B  18      75.330  96.200  80.540  1.00  0.00           C
ATOM    930  O   VAL B  18      76.120  96.370  81.500  1.00  0.00           O
ATOM    931  N   PHE B  19      75.810  96.180  79.240  1.00  0.00           N
ATOM    932  HN  PHE B  19      75.190  95.840  78.540  1.00  0.00           H
ATOM    933  CA  PHE B  19      77.120  96.540  78.860  1.00  0.00           C
ATOM    934  HA  PHE B  19      77.860  95.990  79.420  1.00  0.00           H
ATOM    935  CB  PHE B  19      77.340  96.120  77.310  1.00  0.00           C
ATOM    936  HB1 PHE B  19      78.310  96.540  76.970  1.00  0.00           H
ATOM    937  HB2 PHE B  19      76.570  96.440  76.570  1.00  0.00           H
ATOM    938  CG  PHE B  19      77.510  94.570  77.320  1.00  0.00           C
ATOM    939  CD1 PHE B  19      76.530  93.780  76.650  1.00  0.00           C
ATOM    940  HD1 PHE B  19      75.530  94.140  76.430  1.00  0.00           H
ATOM    941  CE1 PHE B  19      76.670  92.390  76.530  1.00  0.00           C
ATOM    942  HE1 PHE B  19      75.770  91.840  76.300  1.00  0.00           H
ATOM    943  CZ  PHE B  19      77.830  91.750  77.090  1.00  0.00           C
ATOM    944  HZ  PHE B  19      77.970  90.690  76.940  1.00  0.00           H
ATOM    945  CD2 PHE B  19      78.670  93.930  77.610  1.00  0.00           C
ATOM    946  HD2 PHE B  19      79.470  94.540  78.020  1.00  0.00           H
ATOM    947  CE2 PHE B  19      78.890  92.540  77.530  1.00  0.00           C
ATOM    948  HE2 PHE B  19      79.840  92.100  77.800  1.00  0.00           H
ATOM    949  C   PHE B  19      77.550  98.040  79.140  1.00  0.00           C
ATOM    950  O   PHE B  19      78.500  98.290  79.860  1.00  0.00           O
ATOM    951  N   PHE B  20      76.780  98.980  78.620  1.00  0.00           N
ATOM    952  HN  PHE B  20      76.030  98.730  78.010  1.00  0.00           H
ATOM    953  CA  PHE B  20      77.110 100.380  78.700  1.00  0.00           C
ATOM    954  HA  PHE B  20      77.630 100.510  79.640  1.00  0.00           H
ATOM    955  CB  PHE B  20      77.980 100.850  77.460  1.00  0.00           C
ATOM    956  HB1 PHE B  20      78.130 101.940  77.600  1.00  0.00           H
ATOM    957  HB2 PHE B  20      77.420 100.710  76.510  1.00  0.00           H
ATOM    958  CG  PHE B  20      79.290 100.210  77.350  1.00  0.00           C
ATOM    959  CD1 PHE B  20      79.580  99.050  76.640  1.00  0.00           C
ATOM    960  HD1 PHE B  20      78.810  98.580  76.050  1.00  0.00           H
ATOM    961  CE1 PHE B  20      80.860  98.570  76.470  1.00  0.00           C
ATOM    962  HE1 PHE B  20      81.010  97.670  75.890  1.00  0.00           H
ATOM    963  CZ  PHE B  20      81.930  99.100  77.210  1.00  0.00           C
ATOM    964  HZ  PHE B  20      82.900  98.660  77.010  1.00  0.00           H
ATOM    965  CD2 PHE B  20      80.350 100.750  78.080  1.00  0.00           C
ATOM    966  HD2 PHE B  20      80.180 101.550  78.780  1.00  0.00           H
ATOM    967  CE2 PHE B  20      81.640 100.210  78.060  1.00  0.00           C
ATOM    968  HE2 PHE B  20      82.380 100.690  78.670  1.00  0.00           H
ATOM    969  C   PHE B  20      75.840 101.210  78.830  1.00  0.00           C
ATOM    970  O   PHE B  20      75.000 101.280  77.980  1.00  0.00           O
ATOM    971  N   ALA B  21      75.700 101.890  80.010  1.00  0.00           N
ATOM    972  HN  ALA B  21      76.350 101.800  80.760  1.00  0.00           H
ATOM    973  CA  ALA B  21      74.700 102.850  80.380  1.00  0.00           C
ATOM    974  HA  ALA B  21      73.840 102.220  80.210  1.00  0.00           H
ATOM    975  CB  ALA B  21      74.880 103.330  81.870  1.00  0.00           C
ATOM    976  HB1 ALA B  21      73.880 103.440  82.350  1.00  0.00           H
ATOM    977  HB2 ALA B  21      75.390 102.470  82.340  1.00  0.00           H
ATOM    978  HB3 ALA B  21      75.540 104.230  81.890  1.00  0.00           H
ATOM    979  C   ALA B  21      74.510 103.950  79.340  1.00  0.00           C
ATOM    980  O   ALA B  21      75.290 104.190  78.440  1.00  0.00           O
ATOM    981  N   GLU B  22      73.330 104.640  79.470  1.00  0.00           N
ATOM    982  HN  GLU B  22      72.730 104.320  80.210  1.00  0.00           H
ATOM    983  CA  GLU B  22      72.950 105.860  78.730  1.00  0.00           C
ATOM    984  HA  GLU B  22      72.630 105.580  77.740  1.00  0.00           H
ATOM    985  CB  GLU B  22      71.660 106.310  79.270  1.00  0.00           C
ATOM    986  HB1 GLU B  22      71.290 107.190  78.710  1.00  0.00           H
ATOM    987  HB2 GLU B  22      71.880 106.790  80.250  1.00  0.00           H
ATOM    988  CG  GLU B  22      70.460 105.290  79.300  1.00  0.00           C
ATOM    989  HG1 GLU B  22      70.580 104.540  78.490  1.00  0.00           H
ATOM    990  HG2 GLU B  22      69.580 105.920  79.050  1.00  0.00           H
ATOM    991  CD  GLU B  22      70.280 104.730  80.650  1.00  0.00           C
ATOM    992  OE1 GLU B  22      71.060 103.960  81.230  1.00  0.00           O
ATOM    993  OE2 GLU B  22      69.110 104.870  81.160  1.00  0.00           O
ATOM    994  C   GLU B  22      73.970 107.090  78.810  1.00  0.00           C
ATOM    995  O   GLU B  22      74.700 107.180  79.800  1.00  0.00           O
ATOM    996  N   ASP B  23      73.990 107.890  77.740  1.00  0.00           N
ATOM    997  HN  ASP B  23      73.340 107.610  77.040  1.00  0.00           H
ATOM    998  CA  ASP B  23      74.680 109.150  77.560  1.00  0.00           C
ATOM    999  HA  ASP B  23      74.530 109.360  76.510  1.00  0.00           H
ATOM   1000  CB  ASP B  23      74.030 110.240  78.440  1.00  0.00           C
ATOM   1001  HB1 ASP B  23      74.220 110.130  79.530  1.00  0.00           H
ATOM   1002  HB2 ASP B  23      72.930 110.190  78.330  1.00  0.00           H
ATOM   1003  CG  ASP B  23      74.430 111.690  77.970  1.00  0.00           C
ATOM   1004  OD1 ASP B  23      75.030 111.930  76.850  1.00  0.00           O
ATOM   1005  OD2 ASP B  23      74.080 112.590  78.710  1.00  0.00           O
ATOM   1006  C   ASP B  23      76.170 109.100  77.760  1.00  0.00           C
ATOM   1007  O   ASP B  23      76.730 109.600  78.720  1.00  0.00           O
ATOM   1008  N   VAL B  24      76.890 108.500  76.820  1.00  0.00           N
ATOM   1009  HN  VAL B  24      76.480 108.130  75.990  1.00  0.00           H
ATOM   1010  CA  VAL B  24      78.330 108.300  76.800  1.00  0.00           C
ATOM   1011  HA  VAL B  24      78.850 108.370  77.740  1.00  0.00           H
ATOM   1012  CB  VAL B  24      78.650 106.910  76.300  1.00  0.00           C
ATOM   1013  HB  VAL B  24      78.170 106.790  75.300  1.00  0.00           H
ATOM   1014  CG1 VAL B  24      80.130 106.610  76.030  1.00  0.00           C
ATOM   1015 HG11 VAL B  24      80.680 106.880  76.960  1.00  0.00           H
ATOM   1016 HG12 VAL B  24      80.280 105.520  75.920  1.00  0.00           H
ATOM   1017 HG13 VAL B  24      80.650 107.230  75.260  1.00  0.00           H
ATOM   1018  CG2 VAL B  24      78.080 105.990  77.370  1.00  0.00           C
ATOM   1019 HG21 VAL B  24      78.210 106.490  78.360  1.00  0.00           H
ATOM   1020 HG22 VAL B  24      76.990 105.930  77.180  1.00  0.00           H
ATOM   1021 HG23 VAL B  24      78.530 104.980  77.470  1.00  0.00           H
ATOM   1022  C   VAL B  24      79.120 109.430  76.030  1.00  0.00           C
ATOM   1023  O   VAL B  24      78.710 109.740  74.920  1.00  0.00           O
ATOM   1024  N   GLY B  25      80.200 109.960  76.600  1.00  0.00           N
ATOM   1025  HN  GLY B  25      80.330 109.800  77.580  1.00  0.00           H
ATOM   1026  CA  GLY B  25      81.070 110.960  76.050  1.00  0.00           C
ATOM   1027  HA1 GLY B  25      80.460 111.690  75.560  1.00  0.00           H
ATOM   1028  HA2 GLY B  25      81.700 111.380  76.830  1.00  0.00           H
ATOM   1029  C   GLY B  25      82.030 110.450  74.950  1.00  0.00           C
ATOM   1030  O   GLY B  25      82.010 109.340  74.450  1.00  0.00           O
ATOM   1031  N   SER B  26      83.010 111.300  74.560  1.00  0.00           N
ATOM   1032  HN  SER B  26      83.110 112.180  75.010  1.00  0.00           H
ATOM   1033  CA  SER B  26      83.850 111.120  73.340  1.00  0.00           C
ATOM   1034  HA  SER B  26      83.190 110.870  72.520  1.00  0.00           H
ATOM   1035  CB  SER B  26      84.820 112.300  72.900  1.00  0.00           C
ATOM   1036  HB1 SER B  26      85.100 112.030  71.860  1.00  0.00           H
ATOM   1037  HB2 SER B  26      85.750 112.540  73.460  1.00  0.00           H
ATOM   1038  OG  SER B  26      84.030 113.490  72.910  1.00  0.00           O
ATOM   1039  HG1 SER B  26      83.260 113.340  72.350  1.00  0.00           H
ATOM   1040  C   SER B  26      84.840 109.920  73.410  1.00  0.00           C
ATOM   1041  O   SER B  26      85.320 109.530  74.540  1.00  0.00           O
ATOM   1042  N   ASN B  27      84.980 109.360  72.220  1.00  0.00           N
ATOM   1043  HN  ASN B  27      84.490 109.660  71.400  1.00  0.00           H
ATOM   1044  CA  ASN B  27      85.790 108.210  72.070  1.00  0.00           C
ATOM   1045  HA  ASN B  27      86.320 107.960  72.970  1.00  0.00           H
ATOM   1046  CB  ASN B  27      84.860 107.050  71.640  1.00  0.00           C
ATOM   1047  HB1 ASN B  27      84.560 107.110  70.570  1.00  0.00           H
ATOM   1048  HB2 ASN B  27      84.010 106.920  72.340  1.00  0.00           H
ATOM   1049  CG  ASN B  27      85.610 105.740  71.740  1.00  0.00           C
ATOM   1050  OD1 ASN B  27      86.500 105.580  72.540  1.00  0.00           O
ATOM   1051  ND2 ASN B  27      85.160 104.760  70.940  1.00  0.00           N
ATOM   1052 HD21 ASN B  27      84.560 104.940  70.170  1.00  0.00           H
ATOM   1053 HD22 ASN B  27      85.600 103.870  71.070  1.00  0.00           H
ATOM   1054  C   ASN B  27      86.850 108.550  71.020  1.00  0.00           C
ATOM   1055  O   ASN B  27      86.680 109.210  69.980  1.00  0.00           O
ATOM   1056  N   LYS B  28      88.090 108.070  71.330  1.00  0.00           N
ATOM   1057  HN  LYS B  28      88.400 108.070  72.270  1.00  0.00           H
ATOM   1058  CA  LYS B  28      89.230 108.030  70.410  1.00  0.00           C
ATOM   1059  HA  LYS B  28      88.990 108.180  69.360  1.00  0.00           H
ATOM   1060  CB  LYS B  28      90.380 109.080  70.790  1.00  0.00           C
ATOM   1061  HB1 LYS B  28      90.760 108.920  71.820  1.00  0.00           H
ATOM   1062  HB2 LYS B  28      89.920 110.080  70.690  1.00  0.00           H
ATOM   1063  CG  LYS B  28      91.590 109.060  69.960  1.00  0.00           C
ATOM   1064  HG1 LYS B  28      92.220 108.150  70.010  1.00  0.00           H
ATOM   1065  HG2 LYS B  28      92.250 109.890  70.290  1.00  0.00           H
ATOM   1066  CD  LYS B  28      91.370 109.260  68.500  1.00  0.00           C
ATOM   1067  HD1 LYS B  28      90.660 108.540  68.030  1.00  0.00           H
ATOM   1068  HD2 LYS B  28      90.700 110.150  68.460  1.00  0.00           H
ATOM   1069  CE  LYS B  28      92.670 109.710  67.690  1.00  0.00           C
ATOM   1070  HE1 LYS B  28      93.070 110.630  68.170  1.00  0.00           H
ATOM   1071  HE2 LYS B  28      92.310 109.910  66.660  1.00  0.00           H
ATOM   1072  NZ  LYS B  28      93.790 108.750  67.700  1.00  0.00           N
ATOM   1073  HZ1 LYS B  28      94.020 108.480  68.680  1.00  0.00           H
ATOM   1074  HZ2 LYS B  28      93.520 107.970  67.080  1.00  0.00           H
ATOM   1075  HZ3 LYS B  28      94.650 109.150  67.270  1.00  0.00           H
ATOM   1076  C   LYS B  28      89.760 106.600  70.290  1.00  0.00           C
ATOM   1077  O   LYS B  28      90.480 106.190  69.340  1.00  0.00           O
ATOM   1078  N   GLY B  29      89.450 105.860  71.360  1.00  0.00           N
ATOM   1079  HN  GLY B  29      88.920 106.340  72.060  1.00  0.00           H
ATOM   1080  CA  GLY B  29      89.910 104.480  71.640  1.00  0.00           C
ATOM   1081  HA1 GLY B  29      90.810 104.270  71.080  1.00  0.00           H
ATOM   1082  HA2 GLY B  29      90.060 104.330  72.700  1.00  0.00           H
ATOM   1083  C   GLY B  29      88.880 103.460  71.260  1.00  0.00           C
ATOM   1084  O   GLY B  29      88.050 103.560  70.340  1.00  0.00           O
ATOM   1085  N   ALA B  30      88.970 102.300  71.960  1.00  0.00           N
ATOM   1086  HN  ALA B  30      89.660 102.190  72.660  1.00  0.00           H
ATOM   1087  CA  ALA B  30      88.160 101.140  71.610  1.00  0.00           C
ATOM   1088  HA  ALA B  30      87.680 101.320  70.660  1.00  0.00           H
ATOM   1089  CB  ALA B  30      88.950  99.780  71.500  1.00  0.00           C
ATOM   1090  HB1 ALA B  30      88.220  98.960  71.650  1.00  0.00           H
ATOM   1091  HB2 ALA B  30      89.590  99.760  70.590  1.00  0.00           H
ATOM   1092  HB3 ALA B  30      89.620  99.630  72.380  1.00  0.00           H
ATOM   1093  C   ALA B  30      87.130 101.000  72.760  1.00  0.00           C
ATOM   1094  O   ALA B  30      87.460 100.960  73.970  1.00  0.00           O
ATOM   1095  N   ILE B  31      85.840 100.840  72.420  1.00  0.00           N
ATOM   1096  HN  ILE B  31      85.540 100.910  71.470  1.00  0.00           H
ATOM   1097  CA  ILE B  31      84.820 100.480  73.400  1.00  0.00           C
ATOM   1098  HA  ILE B  31      85.270 100.310  74.370  1.00  0.00           H
ATOM   1099  CB  ILE B  31      83.780 101.650  73.540  1.00  0.00           C
ATOM   1100  HB  ILE B  31      83.150 101.930  72.670  1.00  0.00           H
ATOM   1101  CG2 ILE B  31      82.670 101.320  74.640  1.00  0.00           C
ATOM   1102 HG21 ILE B  31      82.300 100.270  74.600  1.00  0.00           H
ATOM   1103 HG22 ILE B  31      83.060 101.470  75.670  1.00  0.00           H
ATOM   1104 HG23 ILE B  31      81.860 102.050  74.450  1.00  0.00           H
ATOM   1105  CG1 ILE B  31      84.480 102.900  73.960  1.00  0.00           C
ATOM   1106 HG11 ILE B  31      85.210 103.240  73.200  1.00  0.00           H
ATOM   1107 HG12 ILE B  31      85.160 102.680  74.810  1.00  0.00           H
ATOM   1108  CD  ILE B  31      83.610 104.050  74.380  1.00  0.00           C
ATOM   1109  HD1 ILE B  31      84.170 105.010  74.450  1.00  0.00           H
ATOM   1110  HD2 ILE B  31      82.750 104.320  73.720  1.00  0.00           H
ATOM   1111  HD3 ILE B  31      83.180 103.810  75.370  1.00  0.00           H
ATOM   1112  C   ILE B  31      84.250  99.160  72.980  1.00  0.00           C
ATOM   1113  O   ILE B  31      83.660  98.950  71.930  1.00  0.00           O
ATOM   1114  N   ILE B  32      84.360  98.120  73.820  1.00  0.00           N
ATOM   1115  HN  ILE B  32      84.690  98.200  74.760  1.00  0.00           H
ATOM   1116  CA  ILE B  32      84.090  96.710  73.420  1.00  0.00           C
ATOM   1117  HA  ILE B  32      83.540  96.640  72.500  1.00  0.00           H
ATOM   1118  CB  ILE B  32      85.350  95.820  73.360  1.00  0.00           C
ATOM   1119  HB  ILE B  32      85.810  95.810  74.370  1.00  0.00           H
ATOM   1120  CG2 ILE B  32      84.970  94.380  72.960  1.00  0.00           C
ATOM   1121 HG21 ILE B  32      84.490  94.340  71.960  1.00  0.00           H
ATOM   1122 HG22 ILE B  32      85.880  93.740  72.940  1.00  0.00           H
ATOM   1123 HG23 ILE B  32      84.300  93.960  73.740  1.00  0.00           H
ATOM   1124  CG1 ILE B  32      86.490  96.370  72.510  1.00  0.00           C
ATOM   1125 HG11 ILE B  32      87.310  95.620  72.640  1.00  0.00           H
ATOM   1126 HG12 ILE B  32      86.810  97.340  72.940  1.00  0.00           H
ATOM   1127  CD  ILE B  32      86.240  96.730  71.000  1.00  0.00           C
ATOM   1128  HD1 ILE B  32      85.260  97.240  70.980  1.00  0.00           H
ATOM   1129  HD2 ILE B  32      87.070  97.160  70.390  1.00  0.00           H
ATOM   1130  HD3 ILE B  32      86.100  95.790  70.440  1.00  0.00           H
ATOM   1131  C   ILE B  32      83.100  96.190  74.420  1.00  0.00           C
ATOM   1132  O   ILE B  32      83.320  96.260  75.630  1.00  0.00           O
ATOM   1133  N   GLY B  33      82.000  95.640  73.870  1.00  0.00           N
ATOM   1134  HN  GLY B  33      81.810  95.710  72.900  1.00  0.00           H
ATOM   1135  CA  GLY B  33      81.010  95.010  74.710  1.00  0.00           C
ATOM   1136  HA1 GLY B  33      80.810  95.680  75.540  1.00  0.00           H
ATOM   1137  HA2 GLY B  33      80.160  94.990  74.050  1.00  0.00           H
ATOM   1138  C   GLY B  33      81.420  93.650  75.120  1.00  0.00           C
ATOM   1139  O   GLY B  33      81.920  93.410  76.210  1.00  0.00           O
ATOM   1140  N   LEU B  34      81.100  92.670  74.260  1.00  0.00           N
ATOM   1141  HN  LEU B  34      80.670  92.900  73.390  1.00  0.00           H
ATOM   1142  CA  LEU B  34      81.680  91.360  74.370  1.00  0.00           C
ATOM   1143  HA  LEU B  34      82.160  91.290  75.330  1.00  0.00           H
ATOM   1144  CB  LEU B  34      80.560  90.320  74.430  1.00  0.00           C
ATOM   1145  HB1 LEU B  34      79.870  90.630  73.610  1.00  0.00           H
ATOM   1146  HB2 LEU B  34      80.080  90.540  75.410  1.00  0.00           H
ATOM   1147  CG  LEU B  34      80.980  88.810  74.200  1.00  0.00           C
ATOM   1148  HG  LEU B  34      81.570  88.740  73.270  1.00  0.00           H
ATOM   1149  CD1 LEU B  34      81.980  88.360  75.310  1.00  0.00           C
ATOM   1150 HD11 LEU B  34      82.780  89.120  75.450  1.00  0.00           H
ATOM   1151 HD12 LEU B  34      81.380  88.200  76.230  1.00  0.00           H
ATOM   1152 HD13 LEU B  34      82.360  87.340  75.040  1.00  0.00           H
ATOM   1153  CD2 LEU B  34      79.700  87.920  74.120  1.00  0.00           C
ATOM   1154 HD21 LEU B  34      79.000  88.380  73.390  1.00  0.00           H
ATOM   1155 HD22 LEU B  34      79.980  86.890  73.830  1.00  0.00           H
ATOM   1156 HD23 LEU B  34      79.050  87.890  75.020  1.00  0.00           H
ATOM   1157  C   LEU B  34      82.580  91.120  73.190  1.00  0.00           C
ATOM   1158  O   LEU B  34      82.300  91.350  72.020  1.00  0.00           O
ATOM   1159  N   MET B  35      83.660  90.540  73.560  1.00  0.00           N
ATOM   1160  HN  MET B  35      83.750  90.380  74.540  1.00  0.00           H
ATOM   1161  CA  MET B  35      84.580  89.940  72.650  1.00  0.00           C
ATOM   1162  HA  MET B  35      84.120  89.850  71.670  1.00  0.00           H
ATOM   1163  CB  MET B  35      85.950  90.710  72.280  1.00  0.00           C
ATOM   1164  HB1 MET B  35      85.600  91.650  71.800  1.00  0.00           H
ATOM   1165  HB2 MET B  35      86.540  90.100  71.560  1.00  0.00           H
ATOM   1166  CG  MET B  35      86.780  91.150  73.500  1.00  0.00           C
ATOM   1167  HG1 MET B  35      86.780  90.380  74.290  1.00  0.00           H
ATOM   1168  HG2 MET B  35      86.240  92.030  73.910  1.00  0.00           H
ATOM   1169  SD  MET B  35      88.580  91.630  73.250  1.00  0.00           S
ATOM   1170  CE  MET B  35      89.270  90.030  72.890  1.00  0.00           C
ATOM   1171  HE1 MET B  35      89.640  89.890  71.850  1.00  0.00           H
ATOM   1172  HE2 MET B  35      90.110  89.830  73.590  1.00  0.00           H
ATOM   1173  HE3 MET B  35      88.610  89.150  72.960  1.00  0.00           H
ATOM   1174  C   MET B  35      84.920  88.440  72.940  1.00  0.00           C
ATOM   1175  O   MET B  35      85.410  88.160  74.000  1.00  0.00           O
ATOM   1176  N   VAL B  36      84.660  87.500  71.940  1.00  0.00           N
ATOM   1177  HN  VAL B  36      84.260  87.750  71.060  1.00  0.00           H
ATOM   1178  CA  VAL B  36      85.010  86.120  72.050  1.00  0.00           C
ATOM   1179  HA  VAL B  36      85.570  86.020  72.970  1.00  0.00           H
ATOM   1180  CB  VAL B  36      83.890  85.140  71.750  1.00  0.00           C
ATOM   1181  HB  VAL B  36      83.570  85.190  70.690  1.00  0.00           H
ATOM   1182  CG1 VAL B  36      84.440  83.730  72.080  1.00  0.00           C
ATOM   1183 HG11 VAL B  36      84.580  83.650  73.180  1.00  0.00           H
ATOM   1184 HG12 VAL B  36      83.570  83.110  71.770  1.00  0.00           H
ATOM   1185 HG13 VAL B  36      85.430  83.570  71.610  1.00  0.00           H
ATOM   1186  CG2 VAL B  36      82.740  85.390  72.700  1.00  0.00           C
ATOM   1187 HG21 VAL B  36      82.180  86.310  72.420  1.00  0.00           H
ATOM   1188 HG22 VAL B  36      82.080  84.500  72.750  1.00  0.00           H
ATOM   1189 HG23 VAL B  36      83.120  85.440  73.740  1.00  0.00           H
ATOM   1190  C   VAL B  36      86.070  86.000  70.970  1.00  0.00           C
ATOM   1191  O   VAL B  36      85.840  86.220  69.820  1.00  0.00           O
ATOM   1192  N   GLY B  37      87.270  85.790  71.450  1.00  0.00           N
ATOM   1193  HN  GLY B  37      87.570  85.810  72.400  1.00  0.00           H
ATOM   1194  CA  GLY B  37      88.480  85.900  70.680  1.00  0.00           C
ATOM   1195  HA1 GLY B  37      89.290  85.660  71.350  1.00  0.00           H
ATOM   1196  HA2 GLY B  37      88.520  85.240  69.830  1.00  0.00           H
ATOM   1197  C   GLY B  37      88.730  87.290  69.960  1.00  0.00           C
ATOM   1198  O   GLY B  37      88.110  88.340  70.230  1.00  0.00           O
ATOM   1199  N   GLY B  38      89.680  87.200  69.000  1.00  0.00           N
ATOM   1200  HN  GLY B  38      90.180  86.350  68.830  1.00  0.00           H
ATOM   1201  CA  GLY B  38      90.190  88.340  68.180  1.00  0.00           C
ATOM   1202  HA1 GLY B  38      90.840  87.800  67.500  1.00  0.00           H
ATOM   1203  HA2 GLY B  38      89.300  88.850  67.850  1.00  0.00           H
ATOM   1204  C   GLY B  38      91.090  89.290  68.850  1.00  0.00           C
ATOM   1205  O   GLY B  38      91.450  89.180  70.060  1.00  0.00           O
ATOM   1206  N   VAL B  39      91.440  90.290  68.110  1.00  0.00           N
ATOM   1207  HN  VAL B  39      91.130  90.370  67.160  1.00  0.00           H
ATOM   1208  CA  VAL B  39      92.400  91.330  68.480  1.00  0.00           C
ATOM   1209  HA  VAL B  39      92.730  91.110  69.480  1.00  0.00           H
ATOM   1210  CB  VAL B  39      93.530  91.290  67.520  1.00  0.00           C
ATOM   1211  HB  VAL B  39      93.150  91.360  66.480  1.00  0.00           H
ATOM   1212  CG1 VAL B  39      94.720  92.260  67.770  1.00  0.00           C
ATOM   1213 HG11 VAL B  39      94.330  93.260  67.500  1.00  0.00           H
ATOM   1214 HG12 VAL B  39      95.130  92.260  68.810  1.00  0.00           H
ATOM   1215 HG13 VAL B  39      95.660  92.130  67.200  1.00  0.00           H
ATOM   1216  CG2 VAL B  39      94.100  89.800  67.620  1.00  0.00           C
ATOM   1217 HG21 VAL B  39      94.190  89.470  68.680  1.00  0.00           H
ATOM   1218 HG22 VAL B  39      93.340  89.190  67.090  1.00  0.00           H
ATOM   1219 HG23 VAL B  39      95.100  89.790  67.130  1.00  0.00           H
ATOM   1220  C   VAL B  39      91.750  92.750  68.410  1.00  0.00           C
ATOM   1221  O   VAL B  39      91.130  93.210  67.450  1.00  0.00           O
ATOM   1222  N   VAL B  40      92.060  93.620  69.470  1.00  0.00           N
ATOM   1223  HN  VAL B  40      92.550  93.330  70.290  1.00  0.00           H
ATOM   1224  CA  VAL B  40      91.710  95.020  69.520  1.00  0.00           C
ATOM   1225  HA  VAL B  40      91.220  95.290  68.600  1.00  0.00           H
ATOM   1226  CB  VAL B  40      90.670  95.440  70.600  1.00  0.00           C
ATOM   1227  HB  VAL B  40      91.210  95.210  71.550  1.00  0.00           H
ATOM   1228  CG1 VAL B  40      90.160  96.920  70.600  1.00  0.00           C
ATOM   1229 HG11 VAL B  40      89.670  97.190  69.640  1.00  0.00           H
ATOM   1230 HG12 VAL B  40      89.430  97.070  71.430  1.00  0.00           H
ATOM   1231 HG13 VAL B  40      90.930  97.680  70.810  1.00  0.00           H
ATOM   1232  CG2 VAL B  40      89.430  94.490  70.440  1.00  0.00           C
ATOM   1233 HG21 VAL B  40      89.590  93.390  70.440  1.00  0.00           H
ATOM   1234 HG22 VAL B  40      88.750  94.580  71.310  1.00  0.00           H
ATOM   1235 HG23 VAL B  40      89.030  94.700  69.420  1.00  0.00           H
ATOM   1236  C   VAL B  40      92.880  95.940  69.590  1.00  0.00           C
ATOM   1237  O   VAL B  40      93.760  95.810  70.460  1.00  0.00           O
ATOM   1238  N   ILE B  41      92.890  96.980  68.690  1.00  0.00           N
ATOM   1239  HN  ILE B  41      92.120  97.120  68.070  1.00  0.00           H
ATOM   1240  CA  ILE B  41      94.010  97.770  68.550  1.00  0.00           C
ATOM   1241  HA  ILE B  41      94.790  97.560  69.270  1.00  0.00           H
ATOM   1242  CB  ILE B  41      94.540  97.630  67.090  1.00  0.00           C
ATOM   1243  HB  ILE B  41      93.650  97.580  66.430  1.00  0.00           H
ATOM   1244  CG2 ILE B  41      95.410  98.680  66.530  1.00  0.00           C
ATOM   1245 HG21 ILE B  41      95.700  98.450  65.490  1.00  0.00           H
ATOM   1246 HG22 ILE B  41      95.000  99.710  66.470  1.00  0.00           H
ATOM   1247 HG23 ILE B  41      96.340  98.680  67.150  1.00  0.00           H
ATOM   1248  CG1 ILE B  41      95.140  96.220  66.910  1.00  0.00           C
ATOM   1249 HG11 ILE B  41      95.400  96.210  65.830  1.00  0.00           H
ATOM   1250 HG12 ILE B  41      94.410  95.410  67.100  1.00  0.00           H
ATOM   1251  CD  ILE B  41      96.290  95.990  67.900  1.00  0.00           C
ATOM   1252  HD1 ILE B  41      97.020  95.220  67.580  1.00  0.00           H
ATOM   1253  HD2 ILE B  41      96.830  96.960  67.950  1.00  0.00           H
ATOM   1254  HD3 ILE B  41      95.890  95.770  68.910  1.00  0.00           H
ATOM   1255  C   ILE B  41      93.580  99.200  68.920  1.00  0.00           C
ATOM   1256  O   ILE B  41      92.780  99.820  68.190  1.00  0.00           O
ATOM   1257  N   ALA B  42      94.080  99.730  70.030  1.00  0.00           N
ATOM   1258  HN  ALA B  42      94.670  99.180  70.610  1.00  0.00           H
ATOM   1259  CA  ALA B  42      93.860 101.080  70.540  1.00  0.00           C
ATOM   1260  HA  ALA B  42      93.110 101.520  69.900  1.00  0.00           H
ATOM   1261  CB  ALA B  42      93.340 100.980  72.020  1.00  0.00           C
ATOM   1262  HB1 ALA B  42      93.130 101.970  72.470  1.00  0.00           H
ATOM   1263  HB2 ALA B  42      92.460 100.300  71.920  1.00  0.00           H
ATOM   1264  HB3 ALA B  42      94.120 100.470  72.630  1.00  0.00           H
ATOM   1265  C   ALA B  42      95.240 101.820  70.510  1.00  0.00           C
ATOM   1266  O   ALA B  42      96.270 101.210  70.660  1.00  0.00           O
ATOM   1267  N   NME B  43      95.310 103.140  70.320  1.00  0.00           N
ATOM   1268  HN  NME B  43      94.530 103.750  70.200  1.00  0.00           H
ATOM   1269  CH3 NME B  43      96.610 103.740  70.340  1.00  0.00           C
ATOM   1270 HH31 NME B  43      96.610 104.810  70.020  1.00  0.00           H
ATOM   1271 HH32 NME B  43      97.060 103.540  71.330  1.00  0.00           H
ATOM   1272 HH33 NME B  43      97.240 103.140  69.650  1.00  0.00           H
ATOM   1273  CH3 ACE C   0     128.440 113.300  65.550  1.00  0.00           C
ATOM   1274 HH31 ACE C   0     127.740 113.470  64.700  1.00  0.00           H
ATOM   1275 HH32 ACE C   0     128.000 113.730  66.470  1.00  0.00           H
ATOM   1276 HH33 ACE C   0     129.440 113.780  65.460  1.00  0.00           H
ATOM   1277  C   ACE C   0     128.610 111.810  65.690  1.00  0.00           C
ATOM   1278  O   ACE C   0     128.130 111.050  64.870  1.00  0.00           O
ATOM   1279  N   ASP C   1     129.290 111.390  66.770  1.00  0.00           N
ATOM   1280  HN  ASP C   1     129.570 112.050  67.460  1.00  0.00           H
ATOM   1281  CA  ASP C   1     129.480 109.970  67.110  1.00  0.00           C
ATOM   1282  HA  ASP C   1     130.240 109.570  66.460  1.00  0.00           H
ATOM   1283  CB  ASP C   1     129.970 109.800  68.550  1.00  0.00           C
ATOM   1284  HB1 ASP C   1     130.170 108.710  68.630  1.00  0.00           H
ATOM   1285  HB2 ASP C   1     129.360 110.050  69.440  1.00  0.00           H
ATOM   1286  CG  ASP C   1     131.380 110.240  68.700  1.00  0.00           C
ATOM   1287  OD1 ASP C   1     131.740 110.710  69.790  1.00  0.00           O
ATOM   1288  OD2 ASP C   1     132.190 110.180  67.730  1.00  0.00           O
ATOM   1289  C   ASP C   1     128.290 109.000  66.960  1.00  0.00           C
ATOM   1290  O   ASP C   1     127.170 109.460  66.970  1.00  0.00           O
ATOM   1291  N   ALA C   2     128.520 107.650  66.880  1.00  0.00           N
ATOM   1292  HN  ALA C   2     129.450 107.300  66.910  1.00  0.00           H
ATOM   1293  CA  ALA C   2     127.560 106.530  66.840  1.00  0.00           C
ATOM   1294  HA  ALA C   2     126.970 106.750  65.960  1.00  0.00           H
ATOM   1295  CB  ALA C   2     128.320 105.320  66.440  1.00  0.00           C
ATOM   1296  HB1 ALA C   2     129.120 105.710  65.770  1.00  0.00           H
ATOM   1297  HB2 ALA C   2     128.780 104.780  67.290  1.00  0.00           H
ATOM   1298  HB3 ALA C   2     127.650 104.600  65.920  1.00  0.00           H
ATOM   1299  C   ALA C   2     126.580 106.460  68.000  1.00  0.00           C
ATOM   1300  O   ALA C   2     126.870 106.820  69.170  1.00  0.00           O
ATOM   1301  N   GLU C   3     125.290 105.960  67.750  1.00  0.00           N
ATOM   1302  HN  GLU C   3     124.920 105.530  66.930  1.00  0.00           H
ATOM   1303  CA  GLU C   3     124.200 105.940  68.730  1.00  0.00           C
ATOM   1304  HA  GLU C   3     124.630 106.170  69.690  1.00  0.00           H
ATOM   1305  CB  GLU C   3     123.070 106.940  68.320  1.00  0.00           C
ATOM   1306  HB1 GLU C   3     122.050 106.800  68.720  1.00  0.00           H
ATOM   1307  HB2 GLU C   3     122.840 106.790  67.240  1.00  0.00           H
ATOM   1308  CG  GLU C   3     123.450 108.450  68.410  1.00  0.00           C
ATOM   1309  HG1 GLU C   3     122.580 109.090  68.170  1.00  0.00           H
ATOM   1310  HG2 GLU C   3     124.330 108.580  67.740  1.00  0.00           H
ATOM   1311  CD  GLU C   3     123.780 108.790  69.860  1.00  0.00           C
ATOM   1312  OE1 GLU C   3     124.530 109.730  70.030  1.00  0.00           O
ATOM   1313  OE2 GLU C   3     123.160 108.210  70.770  1.00  0.00           O
ATOM   1314  C   GLU C   3     123.760 104.520  68.860  1.00  0.00           C
ATOM   1315  O   GLU C   3     123.620 103.800  67.890  1.00  0.00           O
ATOM   1316  N   PHE C   4     123.530 104.070  70.100  1.00  0.00           N
ATOM   1317  HN  PHE C   4     123.420 104.710  70.860  1.00  0.00           H
ATOM   1318  CA  PHE C   4     122.920 102.790  70.480  1.00  0.00           C
ATOM   1319  HA  PHE C   4     123.320 102.050  69.810  1.00  0.00           H
ATOM   1320  CB  PHE C   4     123.220 102.450  71.910  1.00  0.00           C
ATOM   1321  HB1 PHE C   4     122.530 101.620  72.190  1.00  0.00           H
ATOM   1322  HB2 PHE C   4     123.180 103.370  72.530  1.00  0.00           H
ATOM   1323  CG  PHE C   4     124.700 101.960  72.010  1.00  0.00           C
ATOM   1324  CD1 PHE C   4     125.170 100.650  71.650  1.00  0.00           C
ATOM   1325  HD1 PHE C   4     124.490  99.920  71.230  1.00  0.00           H
ATOM   1326  CE1 PHE C   4     126.550 100.280  71.840  1.00  0.00           C
ATOM   1327  HE1 PHE C   4     126.810  99.240  71.690  1.00  0.00           H
ATOM   1328  CZ  PHE C   4     127.470 101.180  72.460  1.00  0.00           C
ATOM   1329  HZ  PHE C   4     128.440 100.800  72.730  1.00  0.00           H
ATOM   1330  CD2 PHE C   4     125.660 102.840  72.540  1.00  0.00           C
ATOM   1331  HD2 PHE C   4     125.370 103.850  72.780  1.00  0.00           H
ATOM   1332  CE2 PHE C   4     127.000 102.480  72.680  1.00  0.00           C
ATOM   1333  HE2 PHE C   4     127.610 103.250  73.140  1.00  0.00           H
ATOM   1334  C   PHE C   4     121.440 102.770  70.210  1.00  0.00           C
ATOM   1335  O   PHE C   4     120.690 103.540  70.800  1.00  0.00           O
ATOM   1336  N   ARG C   5     120.960 101.800  69.410  1.00  0.00           N
ATOM   1337  HN  ARG C   5     121.590 101.110  69.060  1.00  0.00           H
ATOM   1338  CA  ARG C   5     119.550 101.730  69.060  1.00  0.00           C
ATOM   1339  HA  ARG C   5     119.030 102.670  69.190  1.00  0.00           H
ATOM   1340  CB  ARG C   5     119.330 101.270  67.620  1.00  0.00           C
ATOM   1341  HB1 ARG C   5     118.260 101.450  67.430  1.00  0.00           H
ATOM   1342  HB2 ARG C   5     119.600 100.210  67.400  1.00  0.00           H
ATOM   1343  CG  ARG C   5     120.130 102.140  66.640  1.00  0.00           C
ATOM   1344  HG1 ARG C   5     119.860 101.780  65.620  1.00  0.00           H
ATOM   1345  HG2 ARG C   5     121.200 101.830  66.650  1.00  0.00           H
ATOM   1346  CD  ARG C   5     120.140 103.650  66.840  1.00  0.00           C
ATOM   1347  HD1 ARG C   5     120.620 103.870  67.820  1.00  0.00           H
ATOM   1348  HD2 ARG C   5     119.090 104.000  66.750  1.00  0.00           H
ATOM   1349  NE  ARG C   5     121.000 104.180  65.640  1.00  0.00           N
ATOM   1350  HE  ARG C   5     121.370 103.590  64.920  1.00  0.00           H
ATOM   1351  CZ  ARG C   5     120.960 105.440  65.230  1.00  0.00           C
ATOM   1352  NH1 ARG C   5     120.580 106.420  66.000  1.00  0.00           N
ATOM   1353 HH11 ARG C   5     120.130 106.150  66.850  1.00  0.00           H
ATOM   1354 HH12 ARG C   5     120.640 107.380  65.720  1.00  0.00           H
ATOM   1355  NH2 ARG C   5     121.590 105.840  64.150  1.00  0.00           N
ATOM   1356 HH21 ARG C   5     121.860 105.130  63.500  1.00  0.00           H
ATOM   1357 HH22 ARG C   5     121.240 106.740  63.870  1.00  0.00           H
ATOM   1358  C   ARG C   5     118.800 100.780  69.970  1.00  0.00           C
ATOM   1359  O   ARG C   5     119.400  99.820  70.400  1.00  0.00           O
ATOM   1360  N   HIS C   6     117.520 100.980  70.200  1.00  0.00           N
ATOM   1361  HN  HIS C   6     116.950 101.720  69.860  1.00  0.00           H
ATOM   1362  CA  HIS C   6     116.810 100.240  71.230  1.00  0.00           C
ATOM   1363  HA  HIS C   6     117.400  99.370  71.480  1.00  0.00           H
ATOM   1364  CB  HIS C   6     116.550 100.970  72.590  1.00  0.00           C
ATOM   1365  HB1 HIS C   6     115.920 100.350  73.260  1.00  0.00           H
ATOM   1366  HB2 HIS C   6     115.980 101.910  72.410  1.00  0.00           H
ATOM   1367  ND1 HIS C   6     118.300 100.220  74.090  1.00  0.00           N
ATOM   1368  CG  HIS C   6     117.790 101.230  73.330  1.00  0.00           C
ATOM   1369  CE1 HIS C   6     119.420 100.750  74.630  1.00  0.00           C
ATOM   1370  HE1 HIS C   6     120.050 100.250  75.360  1.00  0.00           H
ATOM   1371  NE2 HIS C   6     119.610 102.030  74.250  1.00  0.00           N
ATOM   1372  HE2 HIS C   6     120.360 102.620  74.540  1.00  0.00           H
ATOM   1373  CD2 HIS C   6     118.580 102.330  73.390  1.00  0.00           C
ATOM   1374  HD2 HIS C   6     118.460 103.360  73.080  1.00  0.00           H
ATOM   1375  C   HIS C   6     115.560  99.570  70.650  1.00  0.00           C
ATOM   1376  O   HIS C   6     114.960 100.010  69.730  1.00  0.00           O
ATOM   1377  N   ASP C   7     115.060  98.550  71.330  1.00  0.00           N
ATOM   1378  HN  ASP C   7     115.470  98.120  72.140  1.00  0.00           H
ATOM   1379  CA  ASP C   7     113.810  97.890  71.020  1.00  0.00           C
ATOM   1380  HA  ASP C   7     113.140  98.570  70.530  1.00  0.00           H
ATOM   1381  CB  ASP C   7     114.150  96.760  69.980  1.00  0.00           C
ATOM   1382  HB1 ASP C   7     115.020  96.240  70.430  1.00  0.00           H
ATOM   1383  HB2 ASP C   7     114.450  97.300  69.060  1.00  0.00           H
ATOM   1384  CG  ASP C   7     113.080  95.760  69.580  1.00  0.00           C
ATOM   1385  OD1 ASP C   7     113.480  94.900  68.770  1.00  0.00           O
ATOM   1386  OD2 ASP C   7     111.850  95.700  70.020  1.00  0.00           O
ATOM   1387  C   ASP C   7     113.150  97.340  72.300  1.00  0.00           C
ATOM   1388  O   ASP C   7     113.690  96.420  72.980  1.00  0.00           O
ATOM   1389  N   SER C   8     111.960  97.910  72.610  1.00  0.00           N
ATOM   1390  HN  SER C   8     111.720  98.770  72.180  1.00  0.00           H
ATOM   1391  CA  SER C   8     111.020  97.630  73.730  1.00  0.00           C
ATOM   1392  HA  SER C   8     111.510  96.840  74.280  1.00  0.00           H
ATOM   1393  CB  SER C   8     110.790  98.840  74.660  1.00  0.00           C
ATOM   1394  HB1 SER C   8     110.360  98.500  75.620  1.00  0.00           H
ATOM   1395  HB2 SER C   8     110.050  99.560  74.250  1.00  0.00           H
ATOM   1396  OG  SER C   8     112.050  99.470  74.810  1.00  0.00           O
ATOM   1397  HG1 SER C   8     112.650  98.790  75.110  1.00  0.00           H
ATOM   1398  C   SER C   8     109.690  97.120  73.260  1.00  0.00           C
ATOM   1399  O   SER C   8     108.670  97.390  73.920  1.00  0.00           O
ATOM   1400  N   GLY C   9     109.660  96.500  72.100  1.00  0.00           N
ATOM   1401  HN  GLY C   9     110.530  96.140  71.780  1.00  0.00           H
ATOM   1402  CA  GLY C   9     108.500  96.010  71.410  1.00  0.00           C
ATOM   1403  HA1 GLY C   9     107.760  96.780  71.250  1.00  0.00           H
ATOM   1404  HA2 GLY C   9     108.690  95.570  70.450  1.00  0.00           H
ATOM   1405  C   GLY C   9     107.760  94.960  72.170  1.00  0.00           C
ATOM   1406  O   GLY C   9     108.260  94.210  73.030  1.00  0.00           O
ATOM   1407  N   TYR C  10     106.430  94.800  71.780  1.00  0.00           N
ATOM   1408  HN  TYR C  10     106.090  95.340  71.010  1.00  0.00           H
ATOM   1409  CA  TYR C  10     105.480  93.920  72.280  1.00  0.00           C
ATOM   1410  HA  TYR C  10     105.870  93.370  73.120  1.00  0.00           H
ATOM   1411  CB  TYR C  10     104.190  94.620  72.950  1.00  0.00           C
ATOM   1412  HB1 TYR C  10     103.630  93.840  73.530  1.00  0.00           H
ATOM   1413  HB2 TYR C  10     103.440  95.080  72.270  1.00  0.00           H
ATOM   1414  CG  TYR C  10     104.600  95.670  73.910  1.00  0.00           C
ATOM   1415  CD1 TYR C  10     104.270  95.560  75.350  1.00  0.00           C
ATOM   1416  HD1 TYR C  10     103.730  94.710  75.740  1.00  0.00           H
ATOM   1417  CE1 TYR C  10     104.480  96.720  76.160  1.00  0.00           C
ATOM   1418  HE1 TYR C  10     104.210  96.610  77.200  1.00  0.00           H
ATOM   1419  CZ  TYR C  10     105.040  97.920  75.680  1.00  0.00           C
ATOM   1420  OH  TYR C  10     105.370  99.030  76.490  1.00  0.00           O
ATOM   1421  HH  TYR C  10     104.760  99.100  77.240  1.00  0.00           H
ATOM   1422  CD2 TYR C  10     105.100  96.920  73.440  1.00  0.00           C
ATOM   1423  HD2 TYR C  10     105.450  97.180  72.450  1.00  0.00           H
ATOM   1424  CE2 TYR C  10     105.370  97.970  74.310  1.00  0.00           C
ATOM   1425  HE2 TYR C  10     105.850  98.880  73.980  1.00  0.00           H
ATOM   1426  C   TYR C  10     105.010  92.870  71.330  1.00  0.00           C
ATOM   1427  O   TYR C  10     104.400  93.120  70.280  1.00  0.00           O
ATOM   1428  N   GLU C  11     105.200  91.630  71.640  1.00  0.00           N
ATOM   1429  HN  GLU C  11     105.650  91.490  72.520  1.00  0.00           H
ATOM   1430  CA  GLU C  11     104.990  90.440  70.740  1.00  0.00           C
ATOM   1431  HA  GLU C  11     104.480  90.730  69.830  1.00  0.00           H
ATOM   1432  CB  GLU C  11     106.350  89.820  70.250  1.00  0.00           C
ATOM   1433  HB1 GLU C  11     106.040  88.960  69.620  1.00  0.00           H
ATOM   1434  HB2 GLU C  11     106.920  89.400  71.100  1.00  0.00           H
ATOM   1435  CG  GLU C  11     107.250  90.800  69.410  1.00  0.00           C
ATOM   1436  HG1 GLU C  11     107.570  91.680  70.000  1.00  0.00           H
ATOM   1437  HG2 GLU C  11     106.610  91.140  68.570  1.00  0.00           H
ATOM   1438  CD  GLU C  11     108.450  90.030  68.900  1.00  0.00           C
ATOM   1439  OE1 GLU C  11     109.640  90.440  69.100  1.00  0.00           O
ATOM   1440  OE2 GLU C  11     108.150  89.000  68.260  1.00  0.00           O
ATOM   1441  C   GLU C  11     104.150  89.310  71.310  1.00  0.00           C
ATOM   1442  O   GLU C  11     104.490  88.730  72.350  1.00  0.00           O
ATOM   1443  N   VAL C  12     102.970  89.040  70.690  1.00  0.00           N
ATOM   1444  HN  VAL C  12     102.770  89.460  69.810  1.00  0.00           H
ATOM   1445  CA  VAL C  12     102.120  87.970  71.140  1.00  0.00           C
ATOM   1446  HA  VAL C  12     102.510  87.550  72.050  1.00  0.00           H
ATOM   1447  CB  VAL C  12     100.750  88.560  71.450  1.00  0.00           C
ATOM   1448  HB  VAL C  12     100.320  89.100  70.580  1.00  0.00           H
ATOM   1449  CG1 VAL C  12      99.770  87.400  71.880  1.00  0.00           C
ATOM   1450 HG11 VAL C  12      99.700  86.630  71.080  1.00  0.00           H
ATOM   1451 HG12 VAL C  12     100.280  87.000  72.780  1.00  0.00           H
ATOM   1452 HG13 VAL C  12      98.810  87.840  72.240  1.00  0.00           H
ATOM   1453  CG2 VAL C  12     100.900  89.670  72.470  1.00  0.00           C
ATOM   1454 HG21 VAL C  12     101.310  89.130  73.350  1.00  0.00           H
ATOM   1455 HG22 VAL C  12     101.540  90.550  72.260  1.00  0.00           H
ATOM   1456 HG23 VAL C  12      99.910  90.090  72.740  1.00  0.00           H
ATOM   1457  C   VAL C  12     102.010  86.830  70.100  1.00  0.00           C
ATOM   1458  O   VAL C  12     101.730  87.070  68.920  1.00  0.00           O
ATOM   1459  N   HIS C  13     102.360  85.540  70.460  1.00  0.00           N
ATOM   1460  HN  HIS C  13     102.630  85.460  71.420  1.00  0.00           H
ATOM   1461  CA  HIS C  13     102.580  84.400  69.560  1.00  0.00           C
ATOM   1462  HA  HIS C  13     102.130  84.670  68.610  1.00  0.00           H
ATOM   1463  CB  HIS C  13     104.080  84.070  69.480  1.00  0.00           C
ATOM   1464  HB1 HIS C  13     104.390  83.060  69.120  1.00  0.00           H
ATOM   1465  HB2 HIS C  13     104.480  84.150  70.510  1.00  0.00           H
ATOM   1466  ND1 HIS C  13     104.570  85.390  67.400  1.00  0.00           N
ATOM   1467  CG  HIS C  13     104.870  85.100  68.720  1.00  0.00           C
ATOM   1468  CE1 HIS C  13     105.370  86.380  67.070  1.00  0.00           C
ATOM   1469  HE1 HIS C  13     105.420  86.920  66.130  1.00  0.00           H
ATOM   1470  NE2 HIS C  13     106.130  86.780  68.140  1.00  0.00           N
ATOM   1471  HE2 HIS C  13     106.930  87.370  68.150  1.00  0.00           H
ATOM   1472  CD2 HIS C  13     105.870  85.940  69.210  1.00  0.00           C
ATOM   1473  HD2 HIS C  13     106.430  85.970  70.140  1.00  0.00           H
ATOM   1474  C   HIS C  13     101.800  83.110  69.920  1.00  0.00           C
ATOM   1475  O   HIS C  13     102.030  82.600  71.030  1.00  0.00           O
ATOM   1476  N   HIS C  14     100.940  82.630  68.930  1.00  0.00           N
ATOM   1477  HN  HIS C  14     100.700  83.050  68.060  1.00  0.00           H
ATOM   1478  CA  HIS C  14     100.190  81.440  68.890  1.00  0.00           C
ATOM   1479  HA  HIS C  14      99.630  81.380  67.960  1.00  0.00           H
ATOM   1480  CB  HIS C  14     101.130  80.210  68.940  1.00  0.00           C
ATOM   1481  HB1 HIS C  14     100.600  79.250  68.790  1.00  0.00           H
ATOM   1482  HB2 HIS C  14     101.800  80.170  69.820  1.00  0.00           H
ATOM   1483  ND1 HIS C  14     101.570  79.950  66.510  1.00  0.00           N
ATOM   1484  CG  HIS C  14     102.060  80.200  67.780  1.00  0.00           C
ATOM   1485  CE1 HIS C  14     102.490  80.270  65.620  1.00  0.00           C
ATOM   1486  HE1 HIS C  14     102.520  79.980  64.570  1.00  0.00           H
ATOM   1487  NE2 HIS C  14     103.620  80.570  66.280  1.00  0.00           N
ATOM   1488  HE2 HIS C  14     104.460  80.710  65.760  1.00  0.00           H
ATOM   1489  CD2 HIS C  14     103.340  80.580  67.640  1.00  0.00           C
ATOM   1490  HD2 HIS C  14     104.100  80.970  68.300  1.00  0.00           H
ATOM   1491  C   HIS C  14      99.170  81.260  70.000  1.00  0.00           C
ATOM   1492  O   HIS C  14      99.550  81.130  71.200  1.00  0.00           O
ATOM   1493  N   GLN C  15      97.820  81.320  69.670  1.00  0.00           N
ATOM   1494  HN  GLN C  15      97.530  81.530  68.740  1.00  0.00           H
ATOM   1495  CA  GLN C  15      96.810  81.450  70.680  1.00  0.00           C
ATOM   1496  HA  GLN C  15      97.160  81.090  71.640  1.00  0.00           H
ATOM   1497  CB  GLN C  15      96.630  83.000  70.920  1.00  0.00           C
ATOM   1498  HB1 GLN C  15      96.480  83.540  69.960  1.00  0.00           H
ATOM   1499  HB2 GLN C  15      97.640  83.350  71.230  1.00  0.00           H
ATOM   1500  CG  GLN C  15      95.570  83.260  71.990  1.00  0.00           C
ATOM   1501  HG1 GLN C  15      95.660  82.550  72.840  1.00  0.00           H
ATOM   1502  HG2 GLN C  15      94.550  83.140  71.550  1.00  0.00           H
ATOM   1503  CD  GLN C  15      95.730  84.720  72.540  1.00  0.00           C
ATOM   1504  OE1 GLN C  15      96.860  85.240  72.640  1.00  0.00           O
ATOM   1505  NE2 GLN C  15      94.570  85.300  72.910  1.00  0.00           N
ATOM   1506 HE21 GLN C  15      93.710  84.840  72.700  1.00  0.00           H
ATOM   1507 HE22 GLN C  15      94.640  86.250  73.200  1.00  0.00           H
ATOM   1508  C   GLN C  15      95.560  80.720  70.220  1.00  0.00           C
ATOM   1509  O   GLN C  15      94.960  81.060  69.230  1.00  0.00           O
ATOM   1510  N   LYS C  16      95.330  79.580  70.920  1.00  0.00           N
ATOM   1511  HN  LYS C  16      95.870  79.270  71.700  1.00  0.00           H
ATOM   1512  CA  LYS C  16      94.280  78.710  70.460  1.00  0.00           C
ATOM   1513  HA  LYS C  16      93.930  78.980  69.470  1.00  0.00           H
ATOM   1514  CB  LYS C  16      94.800  77.230  70.460  1.00  0.00           C
ATOM   1515  HB1 LYS C  16      93.930  76.620  70.120  1.00  0.00           H
ATOM   1516  HB2 LYS C  16      94.960  76.870  71.500  1.00  0.00           H
ATOM   1517  CG  LYS C  16      96.200  77.080  69.880  1.00  0.00           C
ATOM   1518  HG1 LYS C  16      96.910  77.620  70.540  1.00  0.00           H
ATOM   1519  HG2 LYS C  16      96.260  77.530  68.860  1.00  0.00           H
ATOM   1520  CD  LYS C  16      96.720  75.640  69.690  1.00  0.00           C
ATOM   1521  HD1 LYS C  16      96.580  75.010  70.600  1.00  0.00           H
ATOM   1522  HD2 LYS C  16      96.140  75.130  68.890  1.00  0.00           H
ATOM   1523  CE  LYS C  16      98.170  75.620  69.220  1.00  0.00           C
ATOM   1524  HE1 LYS C  16      98.910  75.980  69.970  1.00  0.00           H
ATOM   1525  HE2 LYS C  16      98.300  76.390  68.430  1.00  0.00           H
ATOM   1526  NZ  LYS C  16      98.660  74.350  68.580  1.00  0.00           N
ATOM   1527  HZ1 LYS C  16      97.780  74.060  68.100  1.00  0.00           H
ATOM   1528  HZ2 LYS C  16      99.300  74.420  67.770  1.00  0.00           H
ATOM   1529  HZ3 LYS C  16      98.920  73.600  69.260  1.00  0.00           H
ATOM   1530  C   LYS C  16      93.190  78.790  71.490  1.00  0.00           C
ATOM   1531  O   LYS C  16      93.460  78.690  72.730  1.00  0.00           O
ATOM   1532  N   LEU C  17      91.970  79.070  70.970  1.00  0.00           N
ATOM   1533  HN  LEU C  17      92.050  79.220  69.990  1.00  0.00           H
ATOM   1534  CA  LEU C  17      90.790  79.230  71.770  1.00  0.00           C
ATOM   1535  HA  LEU C  17      90.880  79.140  72.840  1.00  0.00           H
ATOM   1536  CB  LEU C  17      90.160  80.600  71.500  1.00  0.00           C
ATOM   1537  HB1 LEU C  17      89.620  80.570  70.530  1.00  0.00           H
ATOM   1538  HB2 LEU C  17      90.970  81.340  71.320  1.00  0.00           H
ATOM   1539  CG  LEU C  17      89.240  81.230  72.640  1.00  0.00           C
ATOM   1540  HG  LEU C  17      89.930  81.440  73.490  1.00  0.00           H
ATOM   1541  CD1 LEU C  17      88.690  82.580  72.220  1.00  0.00           C
ATOM   1542 HD11 LEU C  17      87.820  82.540  71.530  1.00  0.00           H
ATOM   1543 HD12 LEU C  17      88.270  83.160  73.070  1.00  0.00           H
ATOM   1544 HD13 LEU C  17      89.410  83.260  71.720  1.00  0.00           H
ATOM   1545  CD2 LEU C  17      88.150  80.250  73.170  1.00  0.00           C
ATOM   1546 HD21 LEU C  17      88.700  79.360  73.540  1.00  0.00           H
ATOM   1547 HD22 LEU C  17      87.660  80.810  74.000  1.00  0.00           H
ATOM   1548 HD23 LEU C  17      87.380  79.880  72.460  1.00  0.00           H
ATOM   1549  C   LEU C  17      89.870  78.120  71.350  1.00  0.00           C
ATOM   1550  O   LEU C  17      89.480  78.120  70.190  1.00  0.00           O
ATOM   1551  N   VAL C  18      89.610  77.120  72.270  1.00  0.00           N
ATOM   1552  HN  VAL C  18      90.000  77.170  73.190  1.00  0.00           H
ATOM   1553  CA  VAL C  18      88.840  75.960  71.860  1.00  0.00           C
ATOM   1554  HA  VAL C  18      88.390  76.150  70.900  1.00  0.00           H
ATOM   1555  CB  VAL C  18      89.600  74.610  71.820  1.00  0.00           C
ATOM   1556  HB  VAL C  18      89.960  74.450  72.850  1.00  0.00           H
ATOM   1557  CG1 VAL C  18      88.600  73.560  71.400  1.00  0.00           C
ATOM   1558 HG11 VAL C  18      87.880  73.920  70.640  1.00  0.00           H
ATOM   1559 HG12 VAL C  18      89.160  72.730  70.920  1.00  0.00           H
ATOM   1560 HG13 VAL C  18      87.970  73.250  72.260  1.00  0.00           H
ATOM   1561  CG2 VAL C  18      90.800  74.730  70.870  1.00  0.00           C
ATOM   1562 HG21 VAL C  18      91.240  73.720  70.760  1.00  0.00           H
ATOM   1563 HG22 VAL C  18      90.360  75.040  69.890  1.00  0.00           H
ATOM   1564 HG23 VAL C  18      91.620  75.360  71.270  1.00  0.00           H
ATOM   1565  C   VAL C  18      87.690  75.900  72.890  1.00  0.00           C
ATOM   1566  O   VAL C  18      87.960  75.900  74.160  1.00  0.00           O
ATOM   1567  N   PHE C  19      86.400  75.760  72.320  1.00  0.00           N
ATOM   1568  HN  PHE C  19      86.140  75.730  71.360  1.00  0.00           H
ATOM   1569  CA  PHE C  19      85.300  75.540  73.250  1.00  0.00           C
ATOM   1570  HA  PHE C  19      85.550  75.910  74.230  1.00  0.00           H
ATOM   1571  CB  PHE C  19      83.930  76.190  72.820  1.00  0.00           C
ATOM   1572  HB1 PHE C  19      83.060  75.670  73.260  1.00  0.00           H
ATOM   1573  HB2 PHE C  19      83.900  76.010  71.730  1.00  0.00           H
ATOM   1574  CG  PHE C  19      83.990  77.680  73.180  1.00  0.00           C
ATOM   1575  CD1 PHE C  19      83.940  78.010  74.520  1.00  0.00           C
ATOM   1576  HD1 PHE C  19      83.770  77.190  75.200  1.00  0.00           H
ATOM   1577  CE1 PHE C  19      84.090  79.290  74.990  1.00  0.00           C
ATOM   1578  HE1 PHE C  19      83.890  79.380  76.050  1.00  0.00           H
ATOM   1579  CZ  PHE C  19      84.270  80.370  74.090  1.00  0.00           C
ATOM   1580  HZ  PHE C  19      84.330  81.410  74.360  1.00  0.00           H
ATOM   1581  CD2 PHE C  19      84.190  78.700  72.300  1.00  0.00           C
ATOM   1582  HD2 PHE C  19      84.210  78.570  71.230  1.00  0.00           H
ATOM   1583  CE2 PHE C  19      84.340  80.020  72.750  1.00  0.00           C
ATOM   1584  HE2 PHE C  19      84.500  80.780  71.990  1.00  0.00           H
ATOM   1585  C   PHE C  19      85.070  74.050  73.540  1.00  0.00           C
ATOM   1586  O   PHE C  19      85.520  73.550  74.580  1.00  0.00           O
ATOM   1587  N   PHE C  20      84.420  73.350  72.560  1.00  0.00           N
ATOM   1588  HN  PHE C  20      83.800  73.690  71.850  1.00  0.00           H
ATOM   1589  CA  PHE C  20      84.180  71.910  72.700  1.00  0.00           C
ATOM   1590  HA  PHE C  20      84.240  71.610  73.740  1.00  0.00           H
ATOM   1591  CB  PHE C  20      82.750  71.590  72.280  1.00  0.00           C
ATOM   1592  HB1 PHE C  20      82.500  70.510  72.210  1.00  0.00           H
ATOM   1593  HB2 PHE C  20      82.570  71.950  71.240  1.00  0.00           H
ATOM   1594  CG  PHE C  20      81.880  72.350  73.160  1.00  0.00           C
ATOM   1595  CD1 PHE C  20      81.150  73.500  72.710  1.00  0.00           C
ATOM   1596  HD1 PHE C  20      81.250  73.710  71.660  1.00  0.00           H
ATOM   1597  CE1 PHE C  20      80.050  74.020  73.480  1.00  0.00           C
ATOM   1598  HE1 PHE C  20      79.390  74.790  73.090  1.00  0.00           H
ATOM   1599  CZ  PHE C  20      79.930  73.580  74.800  1.00  0.00           C
ATOM   1600  HZ  PHE C  20      79.240  73.930  75.550  1.00  0.00           H
ATOM   1601  CD2 PHE C  20      81.700  71.900  74.450  1.00  0.00           C
ATOM   1602  HD2 PHE C  20      82.310  71.080  74.810  1.00  0.00           H
ATOM   1603  CE2 PHE C  20      80.740  72.500  75.280  1.00  0.00           C
ATOM   1604  HE2 PHE C  20      80.640  72.210  76.310  1.00  0.00           H
ATOM   1605  C   PHE C  20      85.270  71.200  71.960  1.00  0.00           C
ATOM   1606  O   PHE C  20      85.360  71.350  70.760  1.00  0.00           O
ATOM   1607  N   ALA C  21      86.100  70.400  72.600  1.00  0.00           N
ATOM   1608  HN  ALA C  21      86.090  70.330  73.590  1.00  0.00           H
ATOM   1609  CA  ALA C  21      87.230  69.810  71.930  1.00  0.00           C
ATOM   1610  HA  ALA C  21      87.500  70.470  71.120  1.00  0.00           H
ATOM   1611  CB  ALA C  21      88.320  69.980  72.980  1.00  0.00           C
ATOM   1612  HB1 ALA C  21      88.610  71.000  73.290  1.00  0.00           H
ATOM   1613  HB2 ALA C  21      88.080  69.400  73.900  1.00  0.00           H
ATOM   1614  HB3 ALA C  21      89.270  69.490  72.650  1.00  0.00           H
ATOM   1615  C   ALA C  21      87.060  68.370  71.470  1.00  0.00           C
ATOM   1616  O   ALA C  21      87.940  67.810  70.750  1.00  0.00           O
ATOM   1617  N   GLU C  22      85.920  67.860  71.860  1.00  0.00           N
ATOM   1618  HN  GLU C  22      85.350  68.390  72.480  1.00  0.00           H
ATOM   1619  CA  GLU C  22      85.470  66.490  71.540  1.00  0.00           C
ATOM   1620  HA  GLU C  22      85.860  66.100  70.610  1.00  0.00           H
ATOM   1621  CB  GLU C  22      86.050  65.480  72.590  1.00  0.00           C
ATOM   1622  HB1 GLU C  22      85.550  64.490  72.460  1.00  0.00           H
ATOM   1623  HB2 GLU C  22      85.830  65.900  73.590  1.00  0.00           H
ATOM   1624  CG  GLU C  22      87.600  65.260  72.570  1.00  0.00           C
ATOM   1625  HG1 GLU C  22      88.190  65.880  73.270  1.00  0.00           H
ATOM   1626  HG2 GLU C  22      88.120  65.480  71.610  1.00  0.00           H
ATOM   1627  CD  GLU C  22      87.950  63.810  72.950  1.00  0.00           C
ATOM   1628  OE1 GLU C  22      87.910  62.860  72.140  1.00  0.00           O
ATOM   1629  OE2 GLU C  22      88.320  63.670  74.120  1.00  0.00           O
ATOM   1630  C   GLU C  22      83.980  66.390  71.370  1.00  0.00           C
ATOM   1631  O   GLU C  22      83.320  67.400  71.460  1.00  0.00           O
ATOM   1632  N   ASP C  23      83.540  65.200  70.880  1.00  0.00           N
ATOM   1633  HN  ASP C  23      84.310  64.580  70.740  1.00  0.00           H
ATOM   1634  CA  ASP C  23      82.210  64.740  70.500  1.00  0.00           C
ATOM   1635  HA  ASP C  23      82.120  64.930  69.440  1.00  0.00           H
ATOM   1636  CB  ASP C  23      82.250  63.200  70.620  1.00  0.00           C
ATOM   1637  HB1 ASP C  23      82.500  62.950  71.670  1.00  0.00           H
ATOM   1638  HB2 ASP C  23      82.990  62.840  69.870  1.00  0.00           H
ATOM   1639  CG  ASP C  23      80.960  62.480  70.440  1.00  0.00           C
ATOM   1640  OD1 ASP C  23      80.880  61.310  70.910  1.00  0.00           O
ATOM   1641  OD2 ASP C  23      80.050  63.010  69.710  1.00  0.00           O
ATOM   1642  C   ASP C  23      81.020  65.410  71.150  1.00  0.00           C
ATOM   1643  O   ASP C  23      80.940  65.700  72.400  1.00  0.00           O
ATOM   1644  N   VAL C  24      80.020  65.810  70.330  1.00  0.00           N
ATOM   1645  HN  VAL C  24      80.030  65.520  69.370  1.00  0.00           H
ATOM   1646  CA  VAL C  24      78.890  66.630  70.730  1.00  0.00           C
ATOM   1647  HA  VAL C  24      78.910  66.680  71.810  1.00  0.00           H
ATOM   1648  CB  VAL C  24      78.850  68.090  70.100  1.00  0.00           C
ATOM   1649  HB  VAL C  24      78.260  68.180  69.160  1.00  0.00           H
ATOM   1650  CG1 VAL C  24      78.330  69.120  71.120  1.00  0.00           C
ATOM   1651 HG11 VAL C  24      78.950  69.250  72.030  1.00  0.00           H
ATOM   1652 HG12 VAL C  24      78.390  70.070  70.550  1.00  0.00           H
ATOM   1653 HG13 VAL C  24      77.250  68.970  71.360  1.00  0.00           H
ATOM   1654  CG2 VAL C  24      80.340  68.450  69.810  1.00  0.00           C
ATOM   1655 HG21 VAL C  24      80.740  67.840  68.970  1.00  0.00           H
ATOM   1656 HG22 VAL C  24      80.340  69.410  69.250  1.00  0.00           H
ATOM   1657 HG23 VAL C  24      80.970  68.310  70.710  1.00  0.00           H
ATOM   1658  C   VAL C  24      77.630  65.960  70.190  1.00  0.00           C
ATOM   1659  O   VAL C  24      76.550  66.540  70.150  1.00  0.00           O
ATOM   1660  N   GLY C  25      77.800  64.740  69.720  1.00  0.00           N
ATOM   1661  HN  GLY C  25      78.630  64.230  69.920  1.00  0.00           H
ATOM   1662  CA  GLY C  25      76.680  63.900  69.180  1.00  0.00           C
ATOM   1663  HA1 GLY C  25      76.210  64.520  68.420  1.00  0.00           H
ATOM   1664  HA2 GLY C  25      77.070  62.990  68.770  1.00  0.00           H
ATOM   1665  C   GLY C  25      75.610  63.530  70.160  1.00  0.00           C
ATOM   1666  O   GLY C  25      75.710  63.470  71.440  1.00  0.00           O
ATOM   1667  N   SER C  26      74.410  63.090  69.660  1.00  0.00           N
ATOM   1668  HN  SER C  26      74.290  63.160  68.670  1.00  0.00           H
ATOM   1669  CA  SER C  26      73.270  62.630  70.380  1.00  0.00           C
ATOM   1670  HA  SER C  26      72.510  62.540  69.610  1.00  0.00           H
ATOM   1671  CB  SER C  26      73.560  61.200  70.920  1.00  0.00           C
ATOM   1672  HB1 SER C  26      72.680  60.910  71.540  1.00  0.00           H
ATOM   1673  HB2 SER C  26      74.510  61.110  71.490  1.00  0.00           H
ATOM   1674  OG  SER C  26      73.620  60.290  69.840  1.00  0.00           O
ATOM   1675  HG1 SER C  26      74.420  60.400  69.330  1.00  0.00           H
ATOM   1676  C   SER C  26      72.550  63.530  71.470  1.00  0.00           C
ATOM   1677  O   SER C  26      71.700  63.080  72.190  1.00  0.00           O
ATOM   1678  N   ASN C  27      72.840  64.830  71.440  1.00  0.00           N
ATOM   1679  HN  ASN C  27      73.450  65.050  70.680  1.00  0.00           H
ATOM   1680  CA  ASN C  27      72.290  65.850  72.290  1.00  0.00           C
ATOM   1681  HA  ASN C  27      72.530  65.580  73.310  1.00  0.00           H
ATOM   1682  CB  ASN C  27      72.920  67.170  72.000  1.00  0.00           C
ATOM   1683  HB1 ASN C  27      72.630  67.450  70.970  1.00  0.00           H
ATOM   1684  HB2 ASN C  27      74.020  67.070  72.130  1.00  0.00           H
ATOM   1685  CG  ASN C  27      72.430  68.220  72.950  1.00  0.00           C
ATOM   1686  OD1 ASN C  27      72.290  67.990  74.170  1.00  0.00           O
ATOM   1687  ND2 ASN C  27      72.070  69.420  72.380  1.00  0.00           N
ATOM   1688 HD21 ASN C  27      71.920  69.440  71.390  1.00  0.00           H
ATOM   1689 HD22 ASN C  27      71.760  70.170  72.970  1.00  0.00           H
ATOM   1690  C   ASN C  27      70.710  66.020  72.290  1.00  0.00           C
ATOM   1691  O   ASN C  27      70.050  66.430  71.320  1.00  0.00           O
ATOM   1692  N   LYS C  28      70.100  65.780  73.490  1.00  0.00           N
ATOM   1693  HN  LYS C  28      70.650  65.270  74.150  1.00  0.00           H
ATOM   1694  CA  LYS C  28      68.730  65.960  73.740  1.00  0.00           C
ATOM   1695  HA  LYS C  28      68.260  66.130  72.790  1.00  0.00           H
ATOM   1696  CB  LYS C  28      68.080  64.660  74.240  1.00  0.00           C
ATOM   1697  HB1 LYS C  28      66.980  64.780  74.360  1.00  0.00           H
ATOM   1698  HB2 LYS C  28      68.480  64.430  75.250  1.00  0.00           H
ATOM   1699  CG  LYS C  28      68.330  63.510  73.240  1.00  0.00           C
ATOM   1700  HG1 LYS C  28      69.380  63.180  73.400  1.00  0.00           H
ATOM   1701  HG2 LYS C  28      68.280  63.880  72.200  1.00  0.00           H
ATOM   1702  CD  LYS C  28      67.480  62.240  73.400  1.00  0.00           C
ATOM   1703  HD1 LYS C  28      67.760  61.830  74.390  1.00  0.00           H
ATOM   1704  HD2 LYS C  28      66.400  62.510  73.330  1.00  0.00           H
ATOM   1705  CE  LYS C  28      67.700  61.000  72.440  1.00  0.00           C
ATOM   1706  HE1 LYS C  28      68.710  60.540  72.500  1.00  0.00           H
ATOM   1707  HE2 LYS C  28      67.660  61.350  71.390  1.00  0.00           H
ATOM   1708  NZ  LYS C  28      66.620  60.040  72.680  1.00  0.00           N
ATOM   1709  HZ1 LYS C  28      66.570  59.780  73.680  1.00  0.00           H
ATOM   1710  HZ2 LYS C  28      65.720  60.530  72.500  1.00  0.00           H
ATOM   1711  HZ3 LYS C  28      66.680  59.220  72.040  1.00  0.00           H
ATOM   1712  C   LYS C  28      68.440  67.100  74.740  1.00  0.00           C
ATOM   1713  O   LYS C  28      67.300  67.320  75.200  1.00  0.00           O
ATOM   1714  N   GLY C  29      69.510  67.790  75.180  1.00  0.00           N
ATOM   1715  HN  GLY C  29      70.440  67.670  74.850  1.00  0.00           H
ATOM   1716  CA  GLY C  29      69.470  69.000  76.000  1.00  0.00           C
ATOM   1717  HA1 GLY C  29      68.420  69.190  76.180  1.00  0.00           H
ATOM   1718  HA2 GLY C  29      70.010  68.780  76.910  1.00  0.00           H
ATOM   1719  C   GLY C  29      70.030  70.350  75.470  1.00  0.00           C
ATOM   1720  O   GLY C  29      69.800  70.680  74.340  1.00  0.00           O
ATOM   1721  N   ALA C  30      70.740  71.140  76.400  1.00  0.00           N
ATOM   1722  HN  ALA C  30      70.880  70.840  77.340  1.00  0.00           H
ATOM   1723  CA  ALA C  30      71.290  72.390  76.080  1.00  0.00           C
ATOM   1724  HA  ALA C  30      70.910  72.720  75.120  1.00  0.00           H
ATOM   1725  CB  ALA C  30      70.970  73.380  77.230  1.00  0.00           C
ATOM   1726  HB1 ALA C  30      71.340  74.380  76.940  1.00  0.00           H
ATOM   1727  HB2 ALA C  30      69.890  73.610  77.340  1.00  0.00           H
ATOM   1728  HB3 ALA C  30      71.280  73.160  78.280  1.00  0.00           H
ATOM   1729  C   ALA C  30      72.840  72.320  76.030  1.00  0.00           C
ATOM   1730  O   ALA C  30      73.430  72.070  77.100  1.00  0.00           O
ATOM   1731  N   ILE C  31      73.490  72.370  74.830  1.00  0.00           N
ATOM   1732  HN  ILE C  31      72.950  72.550  74.010  1.00  0.00           H
ATOM   1733  CA  ILE C  31      74.950  72.450  74.770  1.00  0.00           C
ATOM   1734  HA  ILE C  31      75.370  72.490  75.760  1.00  0.00           H
ATOM   1735  CB  ILE C  31      75.640  71.340  73.980  1.00  0.00           C
ATOM   1736  HB  ILE C  31      75.330  71.300  72.920  1.00  0.00           H
ATOM   1737  CG2 ILE C  31      77.150  71.630  73.880  1.00  0.00           C
ATOM   1738 HG21 ILE C  31      77.690  70.760  73.440  1.00  0.00           H
ATOM   1739 HG22 ILE C  31      77.480  72.510  73.290  1.00  0.00           H
ATOM   1740 HG23 ILE C  31      77.560  71.680  74.910  1.00  0.00           H
ATOM   1741  CG1 ILE C  31      75.210  69.920  74.520  1.00  0.00           C
ATOM   1742 HG11 ILE C  31      74.110  69.790  74.350  1.00  0.00           H
ATOM   1743 HG12 ILE C  31      75.510  69.840  75.590  1.00  0.00           H
ATOM   1744  CD  ILE C  31      75.870  68.710  73.840  1.00  0.00           C
ATOM   1745  HD1 ILE C  31      76.950  68.600  74.070  1.00  0.00           H
ATOM   1746  HD2 ILE C  31      75.330  67.870  74.320  1.00  0.00           H
ATOM   1747  HD3 ILE C  31      75.750  68.560  72.740  1.00  0.00           H
ATOM   1748  C   ILE C  31      75.260  73.840  74.190  1.00  0.00           C
ATOM   1749  O   ILE C  31      74.720  74.150  73.120  1.00  0.00           O
ATOM   1750  N   ILE C  32      75.940  74.640  75.040  1.00  0.00           N
ATOM   1751  HN  ILE C  32      76.160  74.250  75.930  1.00  0.00           H
ATOM   1752  CA  ILE C  32      76.010  76.110  74.800  1.00  0.00           C
ATOM   1753  HA  ILE C  32      75.860  76.420  73.780  1.00  0.00           H
ATOM   1754  CB  ILE C  32      75.160  76.980  75.610  1.00  0.00           C
ATOM   1755  HB  ILE C  32      75.300  76.710  76.680  1.00  0.00           H
ATOM   1756  CG2 ILE C  32      75.350  78.410  75.160  1.00  0.00           C
ATOM   1757 HG21 ILE C  32      74.930  78.570  74.140  1.00  0.00           H
ATOM   1758 HG22 ILE C  32      74.840  79.200  75.750  1.00  0.00           H
ATOM   1759 HG23 ILE C  32      76.430  78.640  75.240  1.00  0.00           H
ATOM   1760  CG1 ILE C  32      73.690  76.600  75.300  1.00  0.00           C
ATOM   1761 HG11 ILE C  32      73.370  75.590  75.650  1.00  0.00           H
ATOM   1762 HG12 ILE C  32      73.620  76.390  74.210  1.00  0.00           H
ATOM   1763  CD  ILE C  32      72.590  77.480  75.750  1.00  0.00           C
ATOM   1764  HD1 ILE C  32      72.610  77.610  76.850  1.00  0.00           H
ATOM   1765  HD2 ILE C  32      72.640  78.440  75.180  1.00  0.00           H
ATOM   1766  HD3 ILE C  32      71.570  77.090  75.540  1.00  0.00           H
ATOM   1767  C   ILE C  32      77.540  76.400  75.040  1.00  0.00           C
ATOM   1768  O   ILE C  32      78.040  76.130  76.140  1.00  0.00           O
ATOM   1769  N   GLY C  33      78.260  77.020  74.070  1.00  0.00           N
ATOM   1770  HN  GLY C  33      77.920  77.300  73.170  1.00  0.00           H
ATOM   1771  CA  GLY C  33      79.700  77.250  74.230  1.00  0.00           C
ATOM   1772  HA1 GLY C  33      80.180  76.310  74.490  1.00  0.00           H
ATOM   1773  HA2 GLY C  33      79.980  77.690  73.280  1.00  0.00           H
ATOM   1774  C   GLY C  33      79.950  78.380  75.300  1.00  0.00           C
ATOM   1775  O   GLY C  33      80.930  78.330  76.050  1.00  0.00           O
ATOM   1776  N   LEU C  34      79.210  79.480  75.270  1.00  0.00           N
ATOM   1777  HN  LEU C  34      78.560  79.530  74.510  1.00  0.00           H
ATOM   1778  CA  LEU C  34      79.320  80.640  76.180  1.00  0.00           C
ATOM   1779  HA  LEU C  34      79.650  80.370  77.170  1.00  0.00           H
ATOM   1780  CB  LEU C  34      80.270  81.740  75.570  1.00  0.00           C
ATOM   1781  HB1 LEU C  34      80.010  81.880  74.500  1.00  0.00           H
ATOM   1782  HB2 LEU C  34      81.290  81.310  75.460  1.00  0.00           H
ATOM   1783  CG  LEU C  34      80.140  83.170  76.140  1.00  0.00           C
ATOM   1784  HG  LEU C  34      79.110  83.590  76.170  1.00  0.00           H
ATOM   1785  CD1 LEU C  34      80.520  83.090  77.630  1.00  0.00           C
ATOM   1786 HD11 LEU C  34      79.750  83.530  78.290  1.00  0.00           H
ATOM   1787 HD12 LEU C  34      80.670  82.060  78.030  1.00  0.00           H
ATOM   1788 HD13 LEU C  34      81.490  83.600  77.800  1.00  0.00           H
ATOM   1789  CD2 LEU C  34      81.130  84.100  75.370  1.00  0.00           C
ATOM   1790 HD21 LEU C  34      82.170  83.730  75.460  1.00  0.00           H
ATOM   1791 HD22 LEU C  34      80.830  84.200  74.300  1.00  0.00           H
ATOM   1792 HD23 LEU C  34      81.230  85.100  75.850  1.00  0.00           H
ATOM   1793  C   LEU C  34      77.910  81.210  76.310  1.00  0.00           C
ATOM   1794  O   LEU C  34      77.240  81.450  75.330  1.00  0.00           O
ATOM   1795  N   MET C  35      77.470  81.470  77.590  1.00  0.00           N
ATOM   1796  HN  MET C  35      78.020  81.210  78.390  1.00  0.00           H
ATOM   1797  CA  MET C  35      76.150  81.990  77.920  1.00  0.00           C
ATOM   1798  HA  MET C  35      75.600  82.270  77.030  1.00  0.00           H
ATOM   1799  CB  MET C  35      75.340  80.910  78.650  1.00  0.00           C
ATOM   1800  HB1 MET C  35      76.080  80.340  79.250  1.00  0.00           H
ATOM   1801  HB2 MET C  35      74.970  80.170  77.910  1.00  0.00           H
ATOM   1802  CG  MET C  35      74.060  81.260  79.380  1.00  0.00           C
ATOM   1803  HG1 MET C  35      73.320  81.670  78.650  1.00  0.00           H
ATOM   1804  HG2 MET C  35      74.270  82.180  79.970  1.00  0.00           H
ATOM   1805  SD  MET C  35      73.640  79.910  80.640  1.00  0.00           S
ATOM   1806  CE  MET C  35      72.340  80.950  81.450  1.00  0.00           C
ATOM   1807  HE1 MET C  35      71.650  80.250  81.960  1.00  0.00           H
ATOM   1808  HE2 MET C  35      72.710  81.690  82.180  1.00  0.00           H
ATOM   1809  HE3 MET C  35      71.740  81.480  80.680  1.00  0.00           H
ATOM   1810  C   MET C  35      76.200  83.270  78.790  1.00  0.00           C
ATOM   1811  O   MET C  35      76.660  83.320  79.900  1.00  0.00           O
ATOM   1812  N   VAL C  36      75.780  84.410  78.250  1.00  0.00           N
ATOM   1813  HN  VAL C  36      75.420  84.410  77.320  1.00  0.00           H
ATOM   1814  CA  VAL C  36      75.950  85.710  78.920  1.00  0.00           C
ATOM   1815  HA  VAL C  36      76.480  85.630  79.860  1.00  0.00           H
ATOM   1816  CB  VAL C  36      76.860  86.550  78.030  1.00  0.00           C
ATOM   1817  HB  VAL C  36      76.510  86.530  76.980  1.00  0.00           H
ATOM   1818  CG1 VAL C  36      76.730  88.050  78.470  1.00  0.00           C
ATOM   1819 HG11 VAL C  36      75.710  88.470  78.320  1.00  0.00           H
ATOM   1820 HG12 VAL C  36      77.120  88.330  79.480  1.00  0.00           H
ATOM   1821 HG13 VAL C  36      77.400  88.610  77.790  1.00  0.00           H
ATOM   1822  CG2 VAL C  36      78.360  86.050  78.110  1.00  0.00           C
ATOM   1823 HG21 VAL C  36      78.810  86.130  79.120  1.00  0.00           H
ATOM   1824 HG22 VAL C  36      78.290  85.000  77.760  1.00  0.00           H
ATOM   1825 HG23 VAL C  36      78.960  86.570  77.330  1.00  0.00           H
ATOM   1826  C   VAL C  36      74.570  86.250  79.180  1.00  0.00           C
ATOM   1827  O   VAL C  36      73.800  86.600  78.270  1.00  0.00           O
ATOM   1828  N   GLY C  37      74.080  86.270  80.430  1.00  0.00           N
ATOM   1829  HN  GLY C  37      74.780  85.940  81.050  1.00  0.00           H
ATOM   1830  CA  GLY C  37      72.640  86.440  80.880  1.00  0.00           C
ATOM   1831  HA1 GLY C  37      72.690  86.200  81.940  1.00  0.00           H
ATOM   1832  HA2 GLY C  37      72.410  87.460  80.610  1.00  0.00           H
ATOM   1833  C   GLY C  37      71.690  85.580  80.210  1.00  0.00           C
ATOM   1834  O   GLY C  37      72.020  84.700  79.380  1.00  0.00           O
ATOM   1835  N   GLY C  38      70.410  85.720  80.600  1.00  0.00           N
ATOM   1836  HN  GLY C  38      70.090  86.320  81.330  1.00  0.00           H
ATOM   1837  CA  GLY C  38      69.290  84.810  80.090  1.00  0.00           C
ATOM   1838  HA1 GLY C  38      68.310  85.230  79.890  1.00  0.00           H
ATOM   1839  HA2 GLY C  38      69.700  84.380  79.190  1.00  0.00           H
ATOM   1840  C   GLY C  38      69.010  83.590  80.850  1.00  0.00           C
ATOM   1841  O   GLY C  38      69.620  83.200  81.840  1.00  0.00           O
ATOM   1842  N   VAL C  39      67.940  82.930  80.370  1.00  0.00           N
ATOM   1843  HN  VAL C  39      67.480  83.330  79.590  1.00  0.00           H
ATOM   1844  CA  VAL C  39      67.320  81.770  81.040  1.00  0.00           C
ATOM   1845  HA  VAL C  39      67.890  81.530  81.930  1.00  0.00           H
ATOM   1846  CB  VAL C  39      65.910  82.100  81.430  1.00  0.00           C
ATOM   1847  HB  VAL C  39      65.320  82.510  80.580  1.00  0.00           H
ATOM   1848  CG1 VAL C  39      65.170  80.840  82.030  1.00  0.00           C
ATOM   1849 HG11 VAL C  39      64.130  81.210  82.140  1.00  0.00           H
ATOM   1850 HG12 VAL C  39      65.140  79.980  81.330  1.00  0.00           H
ATOM   1851 HG13 VAL C  39      65.590  80.640  83.040  1.00  0.00           H
ATOM   1852  CG2 VAL C  39      65.960  83.220  82.510  1.00  0.00           C
ATOM   1853 HG21 VAL C  39      66.520  82.860  83.400  1.00  0.00           H
ATOM   1854 HG22 VAL C  39      66.430  84.130  82.080  1.00  0.00           H
ATOM   1855 HG23 VAL C  39      64.940  83.590  82.740  1.00  0.00           H
ATOM   1856  C   VAL C  39      67.460  80.500  80.190  1.00  0.00           C
ATOM   1857  O   VAL C  39      67.080  80.400  79.020  1.00  0.00           O
ATOM   1858  N   VAL C  40      68.120  79.400  80.640  1.00  0.00           N
ATOM   1859  HN  VAL C  40      68.560  79.290  81.530  1.00  0.00           H
ATOM   1860  CA  VAL C  40      68.200  78.120  79.900  1.00  0.00           C
ATOM   1861  HA  VAL C  40      67.940  78.180  78.850  1.00  0.00           H
ATOM   1862  CB  VAL C  40      69.640  77.650  79.820  1.00  0.00           C
ATOM   1863  HB  VAL C  40      70.000  77.750  80.870  1.00  0.00           H
ATOM   1864  CG1 VAL C  40      69.700  76.150  79.330  1.00  0.00           C
ATOM   1865 HG11 VAL C  40      69.020  76.170  78.450  1.00  0.00           H
ATOM   1866 HG12 VAL C  40      70.750  75.950  79.020  1.00  0.00           H
ATOM   1867 HG13 VAL C  40      69.430  75.470  80.160  1.00  0.00           H
ATOM   1868  CG2 VAL C  40      70.450  78.520  78.730  1.00  0.00           C
ATOM   1869 HG21 VAL C  40      70.250  79.610  78.690  1.00  0.00           H
ATOM   1870 HG22 VAL C  40      71.530  78.360  78.920  1.00  0.00           H
ATOM   1871 HG23 VAL C  40      70.200  78.160  77.710  1.00  0.00           H
ATOM   1872  C   VAL C  40      67.350  77.130  80.640  1.00  0.00           C
ATOM   1873  O   VAL C  40      67.630  76.750  81.750  1.00  0.00           O
ATOM   1874  N   ILE C  41      66.250  76.650  79.990  1.00  0.00           N
ATOM   1875  HN  ILE C  41      65.980  77.050  79.120  1.00  0.00           H
ATOM   1876  CA  ILE C  41      65.370  75.630  80.450  1.00  0.00           C
ATOM   1877  HA  ILE C  41      65.500  75.440  81.510  1.00  0.00           H
ATOM   1878  CB  ILE C  41      63.900  76.010  80.290  1.00  0.00           C
ATOM   1879  HB  ILE C  41      63.470  75.820  79.290  1.00  0.00           H
ATOM   1880  CG2 ILE C  41      63.140  75.080  81.250  1.00  0.00           C
ATOM   1881 HG21 ILE C  41      62.040  75.100  81.060  1.00  0.00           H
ATOM   1882 HG22 ILE C  41      63.420  74.020  81.090  1.00  0.00           H
ATOM   1883 HG23 ILE C  41      63.260  75.430  82.290  1.00  0.00           H
ATOM   1884  CG1 ILE C  41      63.650  77.450  80.560  1.00  0.00           C
ATOM   1885 HG11 ILE C  41      63.880  78.040  79.640  1.00  0.00           H
ATOM   1886 HG12 ILE C  41      64.420  77.860  81.240  1.00  0.00           H
ATOM   1887  CD  ILE C  41      62.270  77.840  81.120  1.00  0.00           C
ATOM   1888  HD1 ILE C  41      62.210  77.460  82.160  1.00  0.00           H
ATOM   1889  HD2 ILE C  41      62.110  78.940  81.090  1.00  0.00           H
ATOM   1890  HD3 ILE C  41      61.450  77.340  80.590  1.00  0.00           H
ATOM   1891  C   ILE C  41      65.670  74.310  79.660  1.00  0.00           C
ATOM   1892  O   ILE C  41      65.410  74.230  78.440  1.00  0.00           O
ATOM   1893  N   ALA C  42      66.220  73.260  80.340  1.00  0.00           N
ATOM   1894  HN  ALA C  42      66.280  73.190  81.330  1.00  0.00           H
ATOM   1895  CA  ALA C  42      66.580  72.080  79.620  1.00  0.00           C
ATOM   1896  HA  ALA C  42      66.530  72.290  78.560  1.00  0.00           H
ATOM   1897  CB  ALA C  42      68.080  71.780  79.800  1.00  0.00           C
ATOM   1898  HB1 ALA C  42      68.280  71.390  80.820  1.00  0.00           H
ATOM   1899  HB2 ALA C  42      68.450  71.010  79.100  1.00  0.00           H
ATOM   1900  HB3 ALA C  42      68.560  72.740  79.500  1.00  0.00           H
ATOM   1901  C   ALA C  42      65.860  70.860  80.090  1.00  0.00           C
ATOM   1902  O   ALA C  42      65.900  70.480  81.250  1.00  0.00           O
ATOM   1903  N   NME C  43      64.980  70.290  79.240  1.00  0.00           N
ATOM   1904  HN  NME C  43      64.670  70.740  78.410  1.00  0.00           H
ATOM   1905  CH3 NME C  43      64.010  69.140  79.510  1.00  0.00           C
ATOM   1906 HH31 NME C  43      63.300  69.300  80.350  1.00  0.00           H
ATOM   1907 HH32 NME C  43      63.390  68.890  78.620  1.00  0.00           H
ATOM   1908 HH33 NME C  43      64.700  68.300  79.720  1.00  0.00           H
ATOM   1909  CH3 ACE D   0      38.060  60.110 102.950  1.00  0.00           C
ATOM   1910 HH31 ACE D   0      37.320  60.880 103.260  1.00  0.00           H
ATOM   1911 HH32 ACE D   0      37.880  59.810 101.900  1.00  0.00           H
ATOM   1912 HH33 ACE D   0      37.820  59.270 103.620  1.00  0.00           H
ATOM   1913  C   ACE D   0      39.460  60.640 103.050  1.00  0.00           C
ATOM   1914  O   ACE D   0      39.700  61.820 102.990  1.00  0.00           O
ATOM   1915  N   ASP D   1      40.440  59.700 103.070  1.00  0.00           N
ATOM   1916  HN  ASP D   1      40.120  58.760 102.980  1.00  0.00           H
ATOM   1917  CA  ASP D   1      41.860  60.030 103.160  1.00  0.00           C
ATOM   1918  HA  ASP D   1      42.000  60.680 104.010  1.00  0.00           H
ATOM   1919  CB  ASP D   1      42.820  58.860 103.320  1.00  0.00           C
ATOM   1920  HB1 ASP D   1      43.860  59.160 103.540  1.00  0.00           H
ATOM   1921  HB2 ASP D   1      42.630  58.130 102.490  1.00  0.00           H
ATOM   1922  CG  ASP D   1      42.490  58.270 104.670  1.00  0.00           C
ATOM   1923  OD1 ASP D   1      42.360  59.080 105.640  1.00  0.00           O
ATOM   1924  OD2 ASP D   1      42.410  57.040 104.730  1.00  0.00           O
ATOM   1925  C   ASP D   1      42.440  60.950 102.050  1.00  0.00           C
ATOM   1926  O   ASP D   1      42.570  60.590 100.850  1.00  0.00           O
ATOM   1927  N   ALA D   2      42.620  62.200 102.410  1.00  0.00           N
ATOM   1928  HN  ALA D   2      42.660  62.420 103.380  1.00  0.00           H
ATOM   1929  CA  ALA D   2      43.050  63.280 101.540  1.00  0.00           C
ATOM   1930  HA  ALA D   2      42.340  63.310 100.730  1.00  0.00           H
ATOM   1931  CB  ALA D   2      42.950  64.630 102.230  1.00  0.00           C
ATOM   1932  HB1 ALA D   2      43.340  65.480 101.630  1.00  0.00           H
ATOM   1933  HB2 ALA D   2      41.890  64.950 102.260  1.00  0.00           H
ATOM   1934  HB3 ALA D   2      43.380  64.580 103.250  1.00  0.00           H
ATOM   1935  C   ALA D   2      44.490  63.110 100.990  1.00  0.00           C
ATOM   1936  O   ALA D   2      45.380  62.670 101.700  1.00  0.00           O
ATOM   1937  N   GLU D   3      44.700  63.570  99.670  1.00  0.00           N
ATOM   1938  HN  GLU D   3      43.940  63.960  99.160  1.00  0.00           H
ATOM   1939  CA  GLU D   3      45.970  63.570  99.030  1.00  0.00           C
ATOM   1940  HA  GLU D   3      46.410  62.580  99.080  1.00  0.00           H
ATOM   1941  CB  GLU D   3      45.770  64.200  97.600  1.00  0.00           C
ATOM   1942  HB1 GLU D   3      46.770  64.210  97.110  1.00  0.00           H
ATOM   1943  HB2 GLU D   3      45.400  65.230  97.800  1.00  0.00           H
ATOM   1944  CG  GLU D   3      44.840  63.340  96.690  1.00  0.00           C
ATOM   1945  HG1 GLU D   3      44.580  62.340  97.100  1.00  0.00           H
ATOM   1946  HG2 GLU D   3      45.330  63.190  95.710  1.00  0.00           H
ATOM   1947  CD  GLU D   3      43.560  64.040  96.330  1.00  0.00           C
ATOM   1948  OE1 GLU D   3      42.440  63.640  96.790  1.00  0.00           O
ATOM   1949  OE2 GLU D   3      43.610  65.060  95.630  1.00  0.00           O
ATOM   1950  C   GLU D   3      46.990  64.460  99.830  1.00  0.00           C
ATOM   1951  O   GLU D   3      46.690  65.550 100.390  1.00  0.00           O
ATOM   1952  N   PHE D   4      48.280  64.070  99.900  1.00  0.00           N
ATOM   1953  HN  PHE D   4      48.540  63.260  99.390  1.00  0.00           H
ATOM   1954  CA  PHE D   4      49.320  64.770 100.630  1.00  0.00           C
ATOM   1955  HA  PHE D   4      48.870  65.130 101.550  1.00  0.00           H
ATOM   1956  CB  PHE D   4      50.540  63.860 101.080  1.00  0.00           C
ATOM   1957  HB1 PHE D   4      51.280  64.500 101.610  1.00  0.00           H
ATOM   1958  HB2 PHE D   4      51.080  63.460 100.190  1.00  0.00           H
ATOM   1959  CG  PHE D   4      50.220  62.710 102.010  1.00  0.00           C
ATOM   1960  CD1 PHE D   4      51.200  61.760 102.200  1.00  0.00           C
ATOM   1961  HD1 PHE D   4      52.130  61.840 101.650  1.00  0.00           H
ATOM   1962  CE1 PHE D   4      51.070  60.780 103.090  1.00  0.00           C
ATOM   1963  HE1 PHE D   4      51.760  59.960 103.210  1.00  0.00           H
ATOM   1964  CZ  PHE D   4      49.860  60.700 103.830  1.00  0.00           C
ATOM   1965  HZ  PHE D   4      49.690  59.920 104.570  1.00  0.00           H
ATOM   1966  CD2 PHE D   4      48.990  62.660 102.760  1.00  0.00           C
ATOM   1967  HD2 PHE D   4      48.210  63.400 102.630  1.00  0.00           H
ATOM   1968  CE2 PHE D   4      48.810  61.630 103.660  1.00  0.00           C
ATOM   1969  HE2 PHE D   4      47.960  61.460 104.300  1.00  0.00           H
ATOM   1970  C   PHE D   4      49.900  65.880  99.710  1.00  0.00           C
ATOM   1971  O   PHE D   4      50.950  65.680  99.120  1.00  0.00           O
ATOM   1972  N   ARG D   5      49.310  67.110  99.630  1.00  0.00           N
ATOM   1973  HN  ARG D   5      48.480  67.330 100.130  1.00  0.00           H
ATOM   1974  CA  ARG D   5      49.710  68.130  98.720  1.00  0.00           C
ATOM   1975  HA  ARG D   5      50.100  67.700  97.810  1.00  0.00           H
ATOM   1976  CB  ARG D   5      48.500  69.010  98.270  1.00  0.00           C
ATOM   1977  HB1 ARG D   5      48.970  69.820  97.680  1.00  0.00           H
ATOM   1978  HB2 ARG D   5      48.060  69.600  99.110  1.00  0.00           H
ATOM   1979  CG  ARG D   5      47.420  68.300  97.390  1.00  0.00           C
ATOM   1980  HG1 ARG D   5      46.600  69.040  97.340  1.00  0.00           H
ATOM   1981  HG2 ARG D   5      46.920  67.450  97.900  1.00  0.00           H
ATOM   1982  CD  ARG D   5      47.980  67.710  96.070  1.00  0.00           C
ATOM   1983  HD1 ARG D   5      48.720  66.960  96.400  1.00  0.00           H
ATOM   1984  HD2 ARG D   5      48.410  68.420  95.330  1.00  0.00           H
ATOM   1985  NE  ARG D   5      46.870  66.990  95.490  1.00  0.00           N
ATOM   1986  HE  ARG D   5      45.960  67.140  95.870  1.00  0.00           H
ATOM   1987  CZ  ARG D   5      46.990  66.270  94.450  1.00  0.00           C
ATOM   1988  NH1 ARG D   5      47.980  66.100  93.600  1.00  0.00           N
ATOM   1989 HH11 ARG D   5      48.840  66.610  93.720  1.00  0.00           H
ATOM   1990 HH12 ARG D   5      47.870  65.490  92.820  1.00  0.00           H
ATOM   1991  NH2 ARG D   5      45.880  65.540  94.190  1.00  0.00           N
ATOM   1992 HH21 ARG D   5      45.060  65.400  94.740  1.00  0.00           H
ATOM   1993 HH22 ARG D   5      45.990  64.790  93.520  1.00  0.00           H
ATOM   1994  C   ARG D   5      50.720  69.040  99.330  1.00  0.00           C
ATOM   1995  O   ARG D   5      50.580  69.530 100.430  1.00  0.00           O
ATOM   1996  N   HIS D   6      51.820  69.270  98.540  1.00  0.00           N
ATOM   1997  HN  HIS D   6      51.830  68.790  97.660  1.00  0.00           H
ATOM   1998  CA  HIS D   6      53.050  69.950  98.900  1.00  0.00           C
ATOM   1999  HA  HIS D   6      52.850  70.590  99.740  1.00  0.00           H
ATOM   2000  CB  HIS D   6      54.270  69.030  99.070  1.00  0.00           C
ATOM   2001  HB1 HIS D   6      55.270  69.500  99.030  1.00  0.00           H
ATOM   2002  HB2 HIS D   6      54.310  68.260  98.270  1.00  0.00           H
ATOM   2003  ND1 HIS D   6      54.820  68.540 101.550  1.00  0.00           N
ATOM   2004  HD1 HIS D   6      55.330  69.370 101.740  1.00  0.00           H
ATOM   2005  CG  HIS D   6      54.150  68.230 100.360  1.00  0.00           C
ATOM   2006  CE1 HIS D   6      54.500  67.530 102.450  1.00  0.00           C
ATOM   2007  HE1 HIS D   6      54.860  67.560 103.480  1.00  0.00           H
ATOM   2008  NE2 HIS D   6      53.770  66.630 101.930  1.00  0.00           N
ATOM   2009  CD2 HIS D   6      53.560  67.020 100.610  1.00  0.00           C
ATOM   2010  HD2 HIS D   6      52.830  66.410 100.100  1.00  0.00           H
ATOM   2011  C   HIS D   6      53.440  70.900  97.700  1.00  0.00           C
ATOM   2012  O   HIS D   6      53.250  70.610  96.550  1.00  0.00           O
ATOM   2013  N   ASP D   7      54.050  72.000  98.070  1.00  0.00           N
ATOM   2014  HN  ASP D   7      54.340  72.130  99.010  1.00  0.00           H
ATOM   2015  CA  ASP D   7      54.610  72.930  97.090  1.00  0.00           C
ATOM   2016  HA  ASP D   7      54.460  72.560  96.090  1.00  0.00           H
ATOM   2017  CB  ASP D   7      53.890  74.270  97.290  1.00  0.00           C
ATOM   2018  HB1 ASP D   7      54.280  74.810  98.180  1.00  0.00           H
ATOM   2019  HB2 ASP D   7      52.780  74.290  97.180  1.00  0.00           H
ATOM   2020  CG  ASP D   7      54.390  75.200  96.170  1.00  0.00           C
ATOM   2021  OD1 ASP D   7      54.050  76.400  96.310  1.00  0.00           O
ATOM   2022  OD2 ASP D   7      54.990  74.750  95.150  1.00  0.00           O
ATOM   2023  C   ASP D   7      56.140  72.990  97.290  1.00  0.00           C
ATOM   2024  O   ASP D   7      56.620  73.490  98.280  1.00  0.00           O
ATOM   2025  N   SER D   8      56.910  72.480  96.320  1.00  0.00           N
ATOM   2026  HN  SER D   8      56.560  72.040  95.490  1.00  0.00           H
ATOM   2027  CA  SER D   8      58.350  72.700  96.290  1.00  0.00           C
ATOM   2028  HA  SER D   8      58.690  73.050  97.250  1.00  0.00           H
ATOM   2029  CB  SER D   8      59.170  71.440  95.800  1.00  0.00           C
ATOM   2030  HB1 SER D   8      60.280  71.510  95.730  1.00  0.00           H
ATOM   2031  HB2 SER D   8      58.750  71.050  94.850  1.00  0.00           H
ATOM   2032  OG  SER D   8      58.830  70.410  96.810  1.00  0.00           O
ATOM   2033  HG1 SER D   8      59.010  70.860  97.640  1.00  0.00           H
ATOM   2034  C   SER D   8      58.800  73.860  95.320  1.00  0.00           C
ATOM   2035  O   SER D   8      60.020  73.880  95.080  1.00  0.00           O
ATOM   2036  N   GLY D   9      57.930  74.720  94.870  1.00  0.00           N
ATOM   2037  HN  GLY D   9      56.990  74.650  95.170  1.00  0.00           H
ATOM   2038  CA  GLY D   9      58.170  75.750  93.840  1.00  0.00           C
ATOM   2039  HA1 GLY D   9      57.860  75.340  92.890  1.00  0.00           H
ATOM   2040  HA2 GLY D   9      57.410  76.490  94.060  1.00  0.00           H
ATOM   2041  C   GLY D   9      59.460  76.440  93.840  1.00  0.00           C
ATOM   2042  O   GLY D   9      60.070  76.900  94.840  1.00  0.00           O
ATOM   2043  N   TYR D  10      59.920  76.690  92.650  1.00  0.00           N
ATOM   2044  HN  TYR D  10      59.480  76.400  91.810  1.00  0.00           H
ATOM   2045  CA  TYR D  10      61.280  77.180  92.350  1.00  0.00           C
ATOM   2046  HA  TYR D  10      61.810  77.240  93.290  1.00  0.00           H
ATOM   2047  CB  TYR D  10      62.080  76.180  91.450  1.00  0.00           C
ATOM   2048  HB1 TYR D  10      63.070  76.630  91.210  1.00  0.00           H
ATOM   2049  HB2 TYR D  10      61.400  75.960  90.600  1.00  0.00           H
ATOM   2050  CG  TYR D  10      62.260  74.910  92.160  1.00  0.00           C
ATOM   2051  CD1 TYR D  10      63.370  74.700  92.950  1.00  0.00           C
ATOM   2052  HD1 TYR D  10      64.210  75.370  92.910  1.00  0.00           H
ATOM   2053  CE1 TYR D  10      63.550  73.520  93.690  1.00  0.00           C
ATOM   2054  HE1 TYR D  10      64.420  73.390  94.320  1.00  0.00           H
ATOM   2055  CZ  TYR D  10      62.600  72.490  93.510  1.00  0.00           C
ATOM   2056  OH  TYR D  10      62.790  71.250  94.070  1.00  0.00           O
ATOM   2057  HH  TYR D  10      62.410  70.520  93.570  1.00  0.00           H
ATOM   2058  CD2 TYR D  10      61.440  73.790  91.960  1.00  0.00           C
ATOM   2059  HD2 TYR D  10      60.610  73.850  91.270  1.00  0.00           H
ATOM   2060  CE2 TYR D  10      61.550  72.610  92.630  1.00  0.00           C
ATOM   2061  HE2 TYR D  10      60.860  71.780  92.500  1.00  0.00           H
ATOM   2062  C   TYR D  10      61.160  78.590  91.660  1.00  0.00           C
ATOM   2063  O   TYR D  10      60.600  78.700  90.550  1.00  0.00           O
ATOM   2064  N   GLU D  11      61.660  79.660  92.290  1.00  0.00           N
ATOM   2065  HN  GLU D  11      62.170  79.580  93.150  1.00  0.00           H
ATOM   2066  CA  GLU D  11      61.490  81.020  91.830  1.00  0.00           C
ATOM   2067  HA  GLU D  11      61.280  81.040  90.770  1.00  0.00           H
ATOM   2068  CB  GLU D  11      60.520  81.730  92.740  1.00  0.00           C
ATOM   2069  HB1 GLU D  11      60.540  82.810  92.470  1.00  0.00           H
ATOM   2070  HB2 GLU D  11      60.900  81.520  93.760  1.00  0.00           H
ATOM   2071  CG  GLU D  11      59.040  81.260  92.720  1.00  0.00           C
ATOM   2072  HG1 GLU D  11      58.820  80.170  92.630  1.00  0.00           H
ATOM   2073  HG2 GLU D  11      58.500  81.680  91.850  1.00  0.00           H
ATOM   2074  CD  GLU D  11      58.350  81.770  93.990  1.00  0.00           C
ATOM   2075  OE1 GLU D  11      57.410  82.600  93.920  1.00  0.00           O
ATOM   2076  OE2 GLU D  11      58.770  81.360  95.110  1.00  0.00           O
ATOM   2077  C   GLU D  11      62.840  81.700  91.940  1.00  0.00           C
ATOM   2078  O   GLU D  11      63.530  81.530  92.960  1.00  0.00           O
ATOM   2079  N   VAL D  12      63.180  82.450  90.930  1.00  0.00           N
ATOM   2080  HN  VAL D  12      62.680  82.400  90.070  1.00  0.00           H
ATOM   2081  CA  VAL D  12      64.270  83.420  90.900  1.00  0.00           C
ATOM   2082  HA  VAL D  12      64.800  83.440  91.830  1.00  0.00           H
ATOM   2083  CB  VAL D  12      65.290  83.110  89.780  1.00  0.00           C
ATOM   2084  HB  VAL D  12      64.750  82.920  88.830  1.00  0.00           H
ATOM   2085  CG1 VAL D  12      66.370  84.240  89.680  1.00  0.00           C
ATOM   2086 HG11 VAL D  12      66.810  84.410  90.680  1.00  0.00           H
ATOM   2087 HG12 VAL D  12      67.190  83.950  88.990  1.00  0.00           H
ATOM   2088 HG13 VAL D  12      65.950  85.220  89.370  1.00  0.00           H
ATOM   2089  CG2 VAL D  12      65.980  81.710  90.080  1.00  0.00           C
ATOM   2090 HG21 VAL D  12      66.730  81.500  89.290  1.00  0.00           H
ATOM   2091 HG22 VAL D  12      66.380  81.750  91.110  1.00  0.00           H
ATOM   2092 HG23 VAL D  12      65.170  80.940  90.090  1.00  0.00           H
ATOM   2093  C   VAL D  12      63.670  84.760  90.620  1.00  0.00           C
ATOM   2094  O   VAL D  12      63.130  85.070  89.540  1.00  0.00           O
ATOM   2095  N   HIS D  13      63.750  85.740  91.530  1.00  0.00           N
ATOM   2096  HN  HIS D  13      64.160  85.390  92.370  1.00  0.00           H
ATOM   2097  CA  HIS D  13      63.370  87.180  91.370  1.00  0.00           C
ATOM   2098  HA  HIS D  13      62.920  87.280  90.390  1.00  0.00           H
ATOM   2099  CB  HIS D  13      62.400  87.700  92.400  1.00  0.00           C
ATOM   2100  HB1 HIS D  13      62.200  88.780  92.210  1.00  0.00           H
ATOM   2101  HB2 HIS D  13      62.860  87.660  93.400  1.00  0.00           H
ATOM   2102  ND1 HIS D  13      59.920  87.200  91.950  1.00  0.00           N
ATOM   2103  CG  HIS D  13      61.150  86.850  92.470  1.00  0.00           C
ATOM   2104  CE1 HIS D  13      59.120  86.210  92.270  1.00  0.00           C
ATOM   2105  HE1 HIS D  13      58.050  86.150  92.080  1.00  0.00           H
ATOM   2106  NE2 HIS D  13      59.720  85.180  92.880  1.00  0.00           N
ATOM   2107  HE2 HIS D  13      59.280  84.350  93.230  1.00  0.00           H
ATOM   2108  CD2 HIS D  13      61.010  85.660  93.080  1.00  0.00           C
ATOM   2109  HD2 HIS D  13      61.670  85.120  93.750  1.00  0.00           H
ATOM   2110  C   HIS D  13      64.660  88.050  91.290  1.00  0.00           C
ATOM   2111  O   HIS D  13      65.370  88.130  92.290  1.00  0.00           O
ATOM   2112  N   HIS D  14      64.810  88.910  90.250  1.00  0.00           N
ATOM   2113  HN  HIS D  14      64.280  88.840  89.410  1.00  0.00           H
ATOM   2114  CA  HIS D  14      65.620  90.120  90.420  1.00  0.00           C
ATOM   2115  HA  HIS D  14      65.510  90.530  89.430  1.00  0.00           H
ATOM   2116  CB  HIS D  14      65.090  91.030  91.530  1.00  0.00           C
ATOM   2117  HB1 HIS D  14      65.820  91.870  91.660  1.00  0.00           H
ATOM   2118  HB2 HIS D  14      65.110  90.500  92.510  1.00  0.00           H
ATOM   2119  ND1 HIS D  14      63.950  92.760  90.300  1.00  0.00           N
ATOM   2120  CG  HIS D  14      63.800  91.740  91.280  1.00  0.00           C
ATOM   2121  CE1 HIS D  14      62.770  93.300  90.310  1.00  0.00           C
ATOM   2122  HE1 HIS D  14      62.460  94.080  89.620  1.00  0.00           H
ATOM   2123  NE2 HIS D  14      61.910  92.800  91.270  1.00  0.00           N
ATOM   2124  HE2 HIS D  14      61.000  93.130  91.510  1.00  0.00           H
ATOM   2125  CD2 HIS D  14      62.550  91.780  91.890  1.00  0.00           C
ATOM   2126  HD2 HIS D  14      62.190  91.250  92.770  1.00  0.00           H
ATOM   2127  C   HIS D  14      67.130  90.020  90.440  1.00  0.00           C
ATOM   2128  O   HIS D  14      67.780  90.070  91.520  1.00  0.00           O
ATOM   2129  N   GLN D  15      67.800  89.870  89.330  1.00  0.00           N
ATOM   2130  HN  GLN D  15      67.230  89.990  88.520  1.00  0.00           H
ATOM   2131  CA  GLN D  15      69.280  89.830  89.170  1.00  0.00           C
ATOM   2132  HA  GLN D  15      69.840  90.090  90.050  1.00  0.00           H
ATOM   2133  CB  GLN D  15      69.830  88.550  88.580  1.00  0.00           C
ATOM   2134  HB1 GLN D  15      70.920  88.640  88.390  1.00  0.00           H
ATOM   2135  HB2 GLN D  15      69.360  88.380  87.590  1.00  0.00           H
ATOM   2136  CG  GLN D  15      69.670  87.260  89.420  1.00  0.00           C
ATOM   2137  HG1 GLN D  15      68.620  86.890  89.330  1.00  0.00           H
ATOM   2138  HG2 GLN D  15      70.020  87.320  90.470  1.00  0.00           H
ATOM   2139  CD  GLN D  15      70.540  86.030  88.990  1.00  0.00           C
ATOM   2140  OE1 GLN D  15      71.400  85.640  89.790  1.00  0.00           O
ATOM   2141  NE2 GLN D  15      70.160  85.380  87.810  1.00  0.00           N
ATOM   2142 HE21 GLN D  15      69.310  85.580  87.320  1.00  0.00           H
ATOM   2143 HE22 GLN D  15      70.830  84.680  87.570  1.00  0.00           H
ATOM   2144  C   GLN D  15      69.580  91.040  88.210  1.00  0.00           C
ATOM   2145  O   GLN D  15      69.180  91.090  87.020  1.00  0.00           O
ATOM   2146  N   LYS D  16      70.300  92.030  88.690  1.00  0.00           N
ATOM   2147  HN  LYS D  16      70.660  91.870  89.610  1.00  0.00           H
ATOM   2148  CA  LYS D  16      70.960  93.020  87.830  1.00  0.00           C
ATOM   2149  HA  LYS D  16      70.590  93.030  86.820  1.00  0.00           H
ATOM   2150  CB  LYS D  16      70.660  94.440  88.420  1.00  0.00           C
ATOM   2151  HB1 LYS D  16      71.240  94.650  89.340  1.00  0.00           H
ATOM   2152  HB2 LYS D  16      69.600  94.280  88.730  1.00  0.00           H
ATOM   2153  CG  LYS D  16      70.830  95.620  87.470  1.00  0.00           C
ATOM   2154  HG1 LYS D  16      70.180  95.440  86.590  1.00  0.00           H
ATOM   2155  HG2 LYS D  16      71.890  95.790  87.190  1.00  0.00           H
ATOM   2156  CD  LYS D  16      70.430  96.960  88.230  1.00  0.00           C
ATOM   2157  HD1 LYS D  16      69.420  96.820  88.680  1.00  0.00           H
ATOM   2158  HD2 LYS D  16      71.070  97.240  89.090  1.00  0.00           H
ATOM   2159  CE  LYS D  16      70.150  98.170  87.340  1.00  0.00           C
ATOM   2160  HE1 LYS D  16      69.440  97.860  86.540  1.00  0.00           H
ATOM   2161  HE2 LYS D  16      71.060  98.570  86.860  1.00  0.00           H
ATOM   2162  NZ  LYS D  16      69.530  99.310  88.100  1.00  0.00           N
ATOM   2163  HZ1 LYS D  16      69.100  99.960  87.410  1.00  0.00           H
ATOM   2164  HZ2 LYS D  16      68.740  98.990  88.690  1.00  0.00           H
ATOM   2165  HZ3 LYS D  16      70.240  99.850  88.630  1.00  0.00           H
ATOM   2166  C   LYS D  16      72.410  92.870  87.690  1.00  0.00           C
ATOM   2167  O   LYS D  16      73.070  92.660  88.660  1.00  0.00           O
ATOM   2168  N   LEU D  17      72.960  92.960  86.500  1.00  0.00           N
ATOM   2169  HN  LEU D  17      72.450  93.140  85.660  1.00  0.00           H
ATOM   2170  CA  LEU D  17      74.390  93.060  86.210  1.00  0.00           C
ATOM   2171  HA  LEU D  17      74.910  93.020  87.150  1.00  0.00           H
ATOM   2172  CB  LEU D  17      74.690  91.760  85.370  1.00  0.00           C
ATOM   2173  HB1 LEU D  17      74.400  91.880  84.300  1.00  0.00           H
ATOM   2174  HB2 LEU D  17      74.100  90.950  85.850  1.00  0.00           H
ATOM   2175  CG  LEU D  17      76.180  91.340  85.520  1.00  0.00           C
ATOM   2176  HG  LEU D  17      76.560  91.480  86.550  1.00  0.00           H
ATOM   2177  CD1 LEU D  17      76.250  89.830  85.230  1.00  0.00           C
ATOM   2178 HD11 LEU D  17      75.790  89.270  86.060  1.00  0.00           H
ATOM   2179 HD12 LEU D  17      75.760  89.640  84.250  1.00  0.00           H
ATOM   2180 HD13 LEU D  17      77.320  89.560  85.100  1.00  0.00           H
ATOM   2181  CD2 LEU D  17      77.120  92.040  84.490  1.00  0.00           C
ATOM   2182 HD21 LEU D  17      78.170  91.680  84.480  1.00  0.00           H
ATOM   2183 HD22 LEU D  17      76.680  91.810  83.490  1.00  0.00           H
ATOM   2184 HD23 LEU D  17      77.130  93.130  84.650  1.00  0.00           H
ATOM   2185  C   LEU D  17      74.740  94.260  85.340  1.00  0.00           C
ATOM   2186  O   LEU D  17      74.110  94.420  84.330  1.00  0.00           O
ATOM   2187  N   VAL D  18      75.620  95.210  85.860  1.00  0.00           N
ATOM   2188  HN  VAL D  18      75.940  94.950  86.770  1.00  0.00           H
ATOM   2189  CA  VAL D  18      76.130  96.360  85.230  1.00  0.00           C
ATOM   2190  HA  VAL D  18      75.850  96.360  84.190  1.00  0.00           H
ATOM   2191  CB  VAL D  18      75.630  97.660  85.870  1.00  0.00           C
ATOM   2192  HB  VAL D  18      75.870  97.570  86.950  1.00  0.00           H
ATOM   2193  CG1 VAL D  18      76.220  98.860  85.250  1.00  0.00           C
ATOM   2194 HG11 VAL D  18      75.710  99.750  85.690  1.00  0.00           H
ATOM   2195 HG12 VAL D  18      77.320  98.890  85.400  1.00  0.00           H
ATOM   2196 HG13 VAL D  18      76.100  98.900  84.150  1.00  0.00           H
ATOM   2197  CG2 VAL D  18      74.070  97.690  85.710  1.00  0.00           C
ATOM   2198 HG21 VAL D  18      73.510  98.270  86.470  1.00  0.00           H
ATOM   2199 HG22 VAL D  18      73.740  98.070  84.720  1.00  0.00           H
ATOM   2200 HG23 VAL D  18      73.620  96.700  85.910  1.00  0.00           H
ATOM   2201  C   VAL D  18      77.630  96.350  85.300  1.00  0.00           C
ATOM   2202  O   VAL D  18      78.210  96.560  86.370  1.00  0.00           O
ATOM   2203  N   PHE D  19      78.210  96.230  84.110  1.00  0.00           N
ATOM   2204  HN  PHE D  19      77.640  96.020  83.310  1.00  0.00           H
ATOM   2205  CA  PHE D  19      79.630  96.560  83.920  1.00  0.00           C
ATOM   2206  HA  PHE D  19      80.120  96.040  84.730  1.00  0.00           H
ATOM   2207  CB  PHE D  19      80.160  95.930  82.550  1.00  0.00           C
ATOM   2208  HB1 PHE D  19      81.200  96.280  82.390  1.00  0.00           H
ATOM   2209  HB2 PHE D  19      79.500  96.250  81.720  1.00  0.00           H
ATOM   2210  CG  PHE D  19      80.230  94.410  82.600  1.00  0.00           C
ATOM   2211  CD1 PHE D  19      79.250  93.600  81.940  1.00  0.00           C
ATOM   2212  HD1 PHE D  19      78.420  94.110  81.480  1.00  0.00           H
ATOM   2213  CE1 PHE D  19      79.250  92.160  81.950  1.00  0.00           C
ATOM   2214  HE1 PHE D  19      78.380  91.600  81.630  1.00  0.00           H
ATOM   2215  CZ  PHE D  19      80.250  91.540  82.670  1.00  0.00           C
ATOM   2216  HZ  PHE D  19      80.350  90.470  82.840  1.00  0.00           H
ATOM   2217  CD2 PHE D  19      81.260  93.760  83.340  1.00  0.00           C
ATOM   2218  HD2 PHE D  19      82.050  94.370  83.750  1.00  0.00           H
ATOM   2219  CE2 PHE D  19      81.280  92.280  83.300  1.00  0.00           C
ATOM   2220  HE2 PHE D  19      82.110  91.690  83.670  1.00  0.00           H
ATOM   2221  C   PHE D  19      80.070  97.990  84.100  1.00  0.00           C
ATOM   2222  O   PHE D  19      80.900  98.300  84.950  1.00  0.00           O
ATOM   2223  N   PHE D  20      79.480  98.910  83.340  1.00  0.00           N
ATOM   2224  HN  PHE D  20      78.810  98.640  82.650  1.00  0.00           H
ATOM   2225  CA  PHE D  20      79.780 100.350  83.460  1.00  0.00           C
ATOM   2226  HA  PHE D  20      80.510 100.610  84.210  1.00  0.00           H
ATOM   2227  CB  PHE D  20      80.390 100.800  82.100  1.00  0.00           C
ATOM   2228  HB1 PHE D  20      80.500 101.900  82.000  1.00  0.00           H
ATOM   2229  HB2 PHE D  20      79.750 100.450  81.260  1.00  0.00           H
ATOM   2230  CG  PHE D  20      81.820 100.260  81.910  1.00  0.00           C
ATOM   2231  CD1 PHE D  20      82.060  99.120  81.160  1.00  0.00           C
ATOM   2232  HD1 PHE D  20      81.170  98.640  80.780  1.00  0.00           H
ATOM   2233  CE1 PHE D  20      83.280  98.490  81.120  1.00  0.00           C
ATOM   2234  HE1 PHE D  20      83.380  97.580  80.550  1.00  0.00           H
ATOM   2235  CZ  PHE D  20      84.370  99.120  81.770  1.00  0.00           C
ATOM   2236  HZ  PHE D  20      85.330  98.610  81.770  1.00  0.00           H
ATOM   2237  CD2 PHE D  20      82.890 100.890  82.560  1.00  0.00           C
ATOM   2238  HD2 PHE D  20      82.760 101.790  83.140  1.00  0.00           H
ATOM   2239  CE2 PHE D  20      84.150 100.290  82.540  1.00  0.00           C
ATOM   2240  HE2 PHE D  20      84.960 100.690  83.130  1.00  0.00           H
ATOM   2241  C   PHE D  20      78.490 101.070  83.820  1.00  0.00           C
ATOM   2242  O   PHE D  20      77.440 100.830  83.240  1.00  0.00           O
ATOM   2243  N   ALA D  21      78.390 101.830  84.880  1.00  0.00           N
ATOM   2244  HN  ALA D  21      79.140 101.860  85.520  1.00  0.00           H
ATOM   2245  CA  ALA D  21      77.150 102.510  85.330  1.00  0.00           C
ATOM   2246  HA  ALA D  21      76.230 101.950  85.180  1.00  0.00           H
ATOM   2247  CB  ALA D  21      77.390 102.560  86.810  1.00  0.00           C
ATOM   2248  HB1 ALA D  21      78.180 103.290  87.050  1.00  0.00           H
ATOM   2249  HB2 ALA D  21      76.480 102.760  87.420  1.00  0.00           H
ATOM   2250  HB3 ALA D  21      77.680 101.610  87.320  1.00  0.00           H
ATOM   2251  C   ALA D  21      77.070 103.900  84.900  1.00  0.00           C
ATOM   2252  O   ALA D  21      76.110 104.620  85.170  1.00  0.00           O
ATOM   2253  N   GLU D  22      78.110 104.320  84.170  1.00  0.00           N
ATOM   2254  HN  GLU D  22      78.780 103.660  83.850  1.00  0.00           H
ATOM   2255  CA  GLU D  22      78.480 105.700  84.230  1.00  0.00           C
ATOM   2256  HA  GLU D  22      77.640 106.380  84.300  1.00  0.00           H
ATOM   2257  CB  GLU D  22      79.270 105.860  85.540  1.00  0.00           C
ATOM   2258  HB1 GLU D  22      80.090 105.110  85.470  1.00  0.00           H
ATOM   2259  HB2 GLU D  22      78.500 105.630  86.300  1.00  0.00           H
ATOM   2260  CG  GLU D  22      79.790 107.340  85.870  1.00  0.00           C
ATOM   2261  HG1 GLU D  22      80.600 107.610  85.160  1.00  0.00           H
ATOM   2262  HG2 GLU D  22      80.310 107.230  86.850  1.00  0.00           H
ATOM   2263  CD  GLU D  22      78.610 108.290  85.980  1.00  0.00           C
ATOM   2264  OE1 GLU D  22      78.190 108.930  84.940  1.00  0.00           O
ATOM   2265  OE2 GLU D  22      78.150 108.530  87.110  1.00  0.00           O
ATOM   2266  C   GLU D  22      79.190 106.030  82.990  1.00  0.00           C
ATOM   2267  O   GLU D  22      79.620 105.160  82.240  1.00  0.00           O
ATOM   2268  N   ASP D  23      79.280 107.350  82.700  1.00  0.00           N
ATOM   2269  HN  ASP D  23      79.040 108.120  83.290  1.00  0.00           H
ATOM   2270  CA  ASP D  23      79.880 107.770  81.410  1.00  0.00           C
ATOM   2271  HA  ASP D  23      79.360 107.280  80.600  1.00  0.00           H
ATOM   2272  CB  ASP D  23      79.610 109.410  81.400  1.00  0.00           C
ATOM   2273  HB1 ASP D  23      79.820 109.620  82.460  1.00  0.00           H
ATOM   2274  HB2 ASP D  23      78.550 109.620  81.150  1.00  0.00           H
ATOM   2275  CG  ASP D  23      80.430 110.190  80.370  1.00  0.00           C
ATOM   2276  OD1 ASP D  23      80.530 111.470  80.490  1.00  0.00           O
ATOM   2277  OD2 ASP D  23      80.860 109.590  79.370  1.00  0.00           O
ATOM   2278  C   ASP D  23      81.400 107.450  81.260  1.00  0.00           C
ATOM   2279  O   ASP D  23      82.130 107.710  82.170  1.00  0.00           O
ATOM   2280  N   VAL D  24      81.780 106.780  80.160  1.00  0.00           N
ATOM   2281  HN  VAL D  24      81.100 106.830  79.430  1.00  0.00           H
ATOM   2282  CA  VAL D  24      83.120 106.330  79.880  1.00  0.00           C
ATOM   2283  HA  VAL D  24      83.730 106.290  80.780  1.00  0.00           H
ATOM   2284  CB  VAL D  24      83.140 104.860  79.370  1.00  0.00           C
ATOM   2285  HB  VAL D  24      84.160 104.610  79.020  1.00  0.00           H
ATOM   2286  CG1 VAL D  24      82.830 103.870  80.510  1.00  0.00           C
ATOM   2287 HG11 VAL D  24      83.580 103.900  81.330  1.00  0.00           H
ATOM   2288 HG12 VAL D  24      81.820 104.050  80.940  1.00  0.00           H
ATOM   2289 HG13 VAL D  24      82.800 102.830  80.110  1.00  0.00           H
ATOM   2290  CG2 VAL D  24      82.270 104.550  78.160  1.00  0.00           C
ATOM   2291 HG21 VAL D  24      81.170 104.570  78.320  1.00  0.00           H
ATOM   2292 HG22 VAL D  24      82.540 105.120  77.240  1.00  0.00           H
ATOM   2293 HG23 VAL D  24      82.490 103.490  77.910  1.00  0.00           H
ATOM   2294  C   VAL D  24      83.880 107.210  78.920  1.00  0.00           C
ATOM   2295  O   VAL D  24      84.940 106.750  78.360  1.00  0.00           O
ATOM   2296  N   GLY D  25      83.420 108.450  78.670  1.00  0.00           N
ATOM   2297  HN  GLY D  25      82.600 108.610  79.220  1.00  0.00           H
ATOM   2298  CA  GLY D  25      84.010 109.500  77.860  1.00  0.00           C
ATOM   2299  HA1 GLY D  25      83.970 109.060  76.870  1.00  0.00           H
ATOM   2300  HA2 GLY D  25      83.370 110.350  78.010  1.00  0.00           H
ATOM   2301  C   GLY D  25      85.400 109.970  78.170  1.00  0.00           C
ATOM   2302  O   GLY D  25      85.990 109.790  79.250  1.00  0.00           O
ATOM   2303  N   SER D  26      86.090 110.470  77.130  1.00  0.00           N
ATOM   2304  HN  SER D  26      85.740 110.470  76.190  1.00  0.00           H
ATOM   2305  CA  SER D  26      87.500 110.780  77.180  1.00  0.00           C
ATOM   2306  HA  SER D  26      87.770 111.230  78.120  1.00  0.00           H
ATOM   2307  CB  SER D  26      87.930 111.860  76.170  1.00  0.00           C
ATOM   2308  HB1 SER D  26      87.850 111.530  75.110  1.00  0.00           H
ATOM   2309  HB2 SER D  26      88.990 112.150  76.290  1.00  0.00           H
ATOM   2310  OG  SER D  26      87.180 113.020  76.260  1.00  0.00           O
ATOM   2311  HG1 SER D  26      87.390 113.400  77.120  1.00  0.00           H
ATOM   2312  C   SER D  26      88.330 109.520  77.010  1.00  0.00           C
ATOM   2313  O   SER D  26      89.480 109.500  77.460  1.00  0.00           O
ATOM   2314  N   ASN D  27      87.780 108.440  76.360  1.00  0.00           N
ATOM   2315  HN  ASN D  27      86.910 108.490  75.880  1.00  0.00           H
ATOM   2316  CA  ASN D  27      88.620 107.260  76.120  1.00  0.00           C
ATOM   2317  HA  ASN D  27      89.230 106.990  76.960  1.00  0.00           H
ATOM   2318  CB  ASN D  27      87.660 106.150  75.810  1.00  0.00           C
ATOM   2319  HB1 ASN D  27      86.970 106.290  74.950  1.00  0.00           H
ATOM   2320  HB2 ASN D  27      87.020 105.980  76.700  1.00  0.00           H
ATOM   2321  CG  ASN D  27      88.370 104.820  75.630  1.00  0.00           C
ATOM   2322  OD1 ASN D  27      89.330 104.500  76.270  1.00  0.00           O
ATOM   2323  ND2 ASN D  27      87.830 104.010  74.690  1.00  0.00           N
ATOM   2324 HD21 ASN D  27      87.320 104.420  73.930  1.00  0.00           H
ATOM   2325 HD22 ASN D  27      88.180 103.070  74.700  1.00  0.00           H
ATOM   2326  C   ASN D  27      89.580 107.410  74.940  1.00  0.00           C
ATOM   2327  O   ASN D  27      89.180 107.500  73.770  1.00  0.00           O
ATOM   2328  N   LYS D  28      90.900 107.260  75.180  1.00  0.00           N
ATOM   2329  HN  LYS D  28      91.190 107.330  76.130  1.00  0.00           H
ATOM   2330  CA  LYS D  28      91.950 107.190  74.270  1.00  0.00           C
ATOM   2331  HA  LYS D  28      91.550 107.330  73.280  1.00  0.00           H
ATOM   2332  CB  LYS D  28      92.970 108.220  74.560  1.00  0.00           C
ATOM   2333  HB1 LYS D  28      93.750 108.200  73.770  1.00  0.00           H
ATOM   2334  HB2 LYS D  28      93.370 108.090  75.580  1.00  0.00           H
ATOM   2335  CG  LYS D  28      92.420 109.690  74.400  1.00  0.00           C
ATOM   2336  HG1 LYS D  28      91.540 109.750  75.080  1.00  0.00           H
ATOM   2337  HG2 LYS D  28      91.970 109.850  73.400  1.00  0.00           H
ATOM   2338  CD  LYS D  28      93.580 110.670  74.630  1.00  0.00           C
ATOM   2339  HD1 LYS D  28      94.080 110.500  75.610  1.00  0.00           H
ATOM   2340  HD2 LYS D  28      94.280 110.540  73.780  1.00  0.00           H
ATOM   2341  CE  LYS D  28      93.130 112.070  74.850  1.00  0.00           C
ATOM   2342  HE1 LYS D  28      93.870 112.860  75.120  1.00  0.00           H
ATOM   2343  HE2 LYS D  28      92.430 112.060  75.700  1.00  0.00           H
ATOM   2344  NZ  LYS D  28      92.340 112.600  73.700  1.00  0.00           N
ATOM   2345  HZ1 LYS D  28      92.260 113.640  73.670  1.00  0.00           H
ATOM   2346  HZ2 LYS D  28      92.860 112.380  72.820  1.00  0.00           H
ATOM   2347  HZ3 LYS D  28      91.400 112.160  73.730  1.00  0.00           H
ATOM   2348  C   LYS D  28      92.640 105.860  74.280  1.00  0.00           C
ATOM   2349  O   LYS D  28      93.700 105.630  73.720  1.00  0.00           O
ATOM   2350  N   GLY D  29      91.990 104.910  74.990  1.00  0.00           N
ATOM   2351  HN  GLY D  29      91.220 105.190  75.560  1.00  0.00           H
ATOM   2352  CA  GLY D  29      92.610 103.600  75.320  1.00  0.00           C
ATOM   2353  HA1 GLY D  29      93.550 103.450  74.810  1.00  0.00           H
ATOM   2354  HA2 GLY D  29      92.580 103.570  76.400  1.00  0.00           H
ATOM   2355  C   GLY D  29      91.650 102.490  74.910  1.00  0.00           C
ATOM   2356  O   GLY D  29      91.110 102.470  73.800  1.00  0.00           O
ATOM   2357  N   ALA D  30      91.450 101.590  75.850  1.00  0.00           N
ATOM   2358  HN  ALA D  30      92.020 101.650  76.670  1.00  0.00           H
ATOM   2359  CA  ALA D  30      90.620 100.320  75.600  1.00  0.00           C
ATOM   2360  HA  ALA D  30      90.050 100.450  74.690  1.00  0.00           H
ATOM   2361  CB  ALA D  30      91.440  99.110  75.350  1.00  0.00           C
ATOM   2362  HB1 ALA D  30      90.880  98.160  75.330  1.00  0.00           H
ATOM   2363  HB2 ALA D  30      92.030  99.130  74.410  1.00  0.00           H
ATOM   2364  HB3 ALA D  30      92.320  98.990  76.020  1.00  0.00           H
ATOM   2365  C   ALA D  30      89.600 100.130  76.740  1.00  0.00           C
ATOM   2366  O   ALA D  30      89.900  99.950  77.880  1.00  0.00           O
ATOM   2367  N   ILE D  31      88.310 100.290  76.490  1.00  0.00           N
ATOM   2368  HN  ILE D  31      87.950 100.550  75.590  1.00  0.00           H
ATOM   2369  CA  ILE D  31      87.330 100.060  77.480  1.00  0.00           C
ATOM   2370  HA  ILE D  31      87.790  99.840  78.430  1.00  0.00           H
ATOM   2371  CB  ILE D  31      86.570 101.370  77.830  1.00  0.00           C
ATOM   2372  HB  ILE D  31      85.980 101.780  76.980  1.00  0.00           H
ATOM   2373  CG2 ILE D  31      85.590 100.940  78.980  1.00  0.00           C
ATOM   2374 HG21 ILE D  31      84.800 100.230  78.660  1.00  0.00           H
ATOM   2375 HG22 ILE D  31      86.200 100.580  79.840  1.00  0.00           H
ATOM   2376 HG23 ILE D  31      85.010 101.820  79.340  1.00  0.00           H
ATOM   2377  CG1 ILE D  31      87.610 102.440  78.270  1.00  0.00           C
ATOM   2378 HG11 ILE D  31      88.320 102.580  77.430  1.00  0.00           H
ATOM   2379 HG12 ILE D  31      88.190 102.030  79.130  1.00  0.00           H
ATOM   2380  CD  ILE D  31      86.960 103.770  78.640  1.00  0.00           C
ATOM   2381  HD1 ILE D  31      86.410 103.740  79.600  1.00  0.00           H
ATOM   2382  HD2 ILE D  31      87.810 104.440  78.870  1.00  0.00           H
ATOM   2383  HD3 ILE D  31      86.320 104.180  77.830  1.00  0.00           H
ATOM   2384  C   ILE D  31      86.470  98.900  77.150  1.00  0.00           C
ATOM   2385  O   ILE D  31      85.720  98.890  76.180  1.00  0.00           O
ATOM   2386  N   ILE D  32      86.590  97.770  77.970  1.00  0.00           N
ATOM   2387  HN  ILE D  32      87.090  97.810  78.840  1.00  0.00           H
ATOM   2388  CA  ILE D  32      86.160  96.470  77.720  1.00  0.00           C
ATOM   2389  HA  ILE D  32      85.810  96.430  76.690  1.00  0.00           H
ATOM   2390  CB  ILE D  32      87.360  95.440  77.760  1.00  0.00           C
ATOM   2391  HB  ILE D  32      87.770  95.320  78.790  1.00  0.00           H
ATOM   2392  CG2 ILE D  32      86.860  94.040  77.300  1.00  0.00           C
ATOM   2393 HG21 ILE D  32      86.040  93.630  77.930  1.00  0.00           H
ATOM   2394 HG22 ILE D  32      86.510  94.060  76.240  1.00  0.00           H
ATOM   2395 HG23 ILE D  32      87.640  93.260  77.400  1.00  0.00           H
ATOM   2396  CG1 ILE D  32      88.600  95.840  76.970  1.00  0.00           C
ATOM   2397 HG11 ILE D  32      89.270  94.950  77.010  1.00  0.00           H
ATOM   2398 HG12 ILE D  32      89.210  96.670  77.380  1.00  0.00           H
ATOM   2399  CD  ILE D  32      88.360  96.100  75.450  1.00  0.00           C
ATOM   2400  HD1 ILE D  32      89.350  96.430  75.070  1.00  0.00           H
ATOM   2401  HD2 ILE D  32      88.010  95.200  74.900  1.00  0.00           H
ATOM   2402  HD3 ILE D  32      87.650  96.940  75.330  1.00  0.00           H
ATOM   2403  C   ILE D  32      85.090  96.110  78.720  1.00  0.00           C
ATOM   2404  O   ILE D  32      85.340  96.290  79.900  1.00  0.00           O
ATOM   2405  N   GLY D  33      83.910  95.630  78.310  1.00  0.00           N
ATOM   2406  HN  GLY D  33      83.660  95.700  77.340  1.00  0.00           H
ATOM   2407  CA  GLY D  33      83.000  94.900  79.130  1.00  0.00           C
ATOM   2408  HA1 GLY D  33      82.940  95.380  80.100  1.00  0.00           H
ATOM   2409  HA2 GLY D  33      82.010  94.710  78.740  1.00  0.00           H
ATOM   2410  C   GLY D  33      83.450  93.510  79.540  1.00  0.00           C
ATOM   2411  O   GLY D  33      83.730  93.250  80.750  1.00  0.00           O
ATOM   2412  N   LEU D  34      83.480  92.600  78.540  1.00  0.00           N
ATOM   2413  HN  LEU D  34      83.490  92.850  77.580  1.00  0.00           H
ATOM   2414  CA  LEU D  34      83.520  91.170  78.750  1.00  0.00           C
ATOM   2415  HA  LEU D  34      84.100  90.970  79.630  1.00  0.00           H
ATOM   2416  CB  LEU D  34      82.140  90.490  78.660  1.00  0.00           C
ATOM   2417  HB1 LEU D  34      81.850  90.690  77.600  1.00  0.00           H
ATOM   2418  HB2 LEU D  34      81.490  91.170  79.250  1.00  0.00           H
ATOM   2419  CG  LEU D  34      82.040  89.110  79.340  1.00  0.00           C
ATOM   2420  HG  LEU D  34      82.290  89.270  80.410  1.00  0.00           H
ATOM   2421  CD1 LEU D  34      80.570  88.600  79.270  1.00  0.00           C
ATOM   2422 HD11 LEU D  34      80.470  87.550  79.630  1.00  0.00           H
ATOM   2423 HD12 LEU D  34      79.830  89.250  79.790  1.00  0.00           H
ATOM   2424 HD13 LEU D  34      80.410  88.530  78.170  1.00  0.00           H
ATOM   2425  CD2 LEU D  34      82.950  87.930  78.890  1.00  0.00           C
ATOM   2426 HD21 LEU D  34      82.780  87.010  79.500  1.00  0.00           H
ATOM   2427 HD22 LEU D  34      82.800  87.670  77.820  1.00  0.00           H
ATOM   2428 HD23 LEU D  34      84.030  88.130  79.060  1.00  0.00           H
ATOM   2429  C   LEU D  34      84.380  90.610  77.560  1.00  0.00           C
ATOM   2430  O   LEU D  34      84.140  90.910  76.400  1.00  0.00           O
ATOM   2431  N   MET D  35      85.440  89.860  77.870  1.00  0.00           N
ATOM   2432  HN  MET D  35      85.780  89.850  78.810  1.00  0.00           H
ATOM   2433  CA  MET D  35      86.320  89.320  76.850  1.00  0.00           C
ATOM   2434  HA  MET D  35      85.740  89.190  75.950  1.00  0.00           H
ATOM   2435  CB  MET D  35      87.510  90.300  76.640  1.00  0.00           C
ATOM   2436  HB1 MET D  35      87.070  91.260  76.300  1.00  0.00           H
ATOM   2437  HB2 MET D  35      88.260  90.030  75.870  1.00  0.00           H
ATOM   2438  CG  MET D  35      88.360  90.730  77.870  1.00  0.00           C
ATOM   2439  HG1 MET D  35      88.700  89.820  78.410  1.00  0.00           H
ATOM   2440  HG2 MET D  35      87.730  91.300  78.580  1.00  0.00           H
ATOM   2441  SD  MET D  35      89.790  91.810  77.500  1.00  0.00           S
ATOM   2442  CE  MET D  35      91.100  90.650  76.970  1.00  0.00           C
ATOM   2443  HE1 MET D  35      91.900  91.280  76.510  1.00  0.00           H
ATOM   2444  HE2 MET D  35      91.430  89.960  77.770  1.00  0.00           H
ATOM   2445  HE3 MET D  35      90.700  90.110  76.090  1.00  0.00           H
ATOM   2446  C   MET D  35      86.900  87.950  77.140  1.00  0.00           C
ATOM   2447  O   MET D  35      87.480  87.600  78.170  1.00  0.00           O
ATOM   2448  N   VAL D  36      86.700  87.050  76.140  1.00  0.00           N
ATOM   2449  HN  VAL D  36      86.070  87.270  75.390  1.00  0.00           H
ATOM   2450  CA  VAL D  36      87.110  85.680  76.210  1.00  0.00           C
ATOM   2451  HA  VAL D  36      87.370  85.440  77.230  1.00  0.00           H
ATOM   2452  CB  VAL D  36      85.910  84.780  75.910  1.00  0.00           C
ATOM   2453  HB  VAL D  36      85.710  84.900  74.830  1.00  0.00           H
ATOM   2454  CG1 VAL D  36      86.260  83.360  76.330  1.00  0.00           C
ATOM   2455 HG11 VAL D  36      86.450  83.430  77.420  1.00  0.00           H
ATOM   2456 HG12 VAL D  36      85.450  82.610  76.160  1.00  0.00           H
ATOM   2457 HG13 VAL D  36      87.100  82.860  75.810  1.00  0.00           H
ATOM   2458  CG2 VAL D  36      84.560  85.220  76.610  1.00  0.00           C
ATOM   2459 HG21 VAL D  36      84.170  86.180  76.210  1.00  0.00           H
ATOM   2460 HG22 VAL D  36      83.870  84.360  76.490  1.00  0.00           H
ATOM   2461 HG23 VAL D  36      84.720  85.290  77.700  1.00  0.00           H
ATOM   2462  C   VAL D  36      88.330  85.340  75.250  1.00  0.00           C
ATOM   2463  O   VAL D  36      88.160  85.350  74.020  1.00  0.00           O
ATOM   2464  N   GLY D  37      89.490  85.000  75.760  1.00  0.00           N
ATOM   2465  HN  GLY D  37      89.610  84.920  76.750  1.00  0.00           H
ATOM   2466  CA  GLY D  37      90.670  84.990  74.940  1.00  0.00           C
ATOM   2467  HA1 GLY D  37      91.460  84.730  75.640  1.00  0.00           H
ATOM   2468  HA2 GLY D  37      90.540  84.230  74.180  1.00  0.00           H
ATOM   2469  C   GLY D  37      91.070  86.320  74.390  1.00  0.00           C
ATOM   2470  O   GLY D  37      90.940  87.350  75.030  1.00  0.00           O
ATOM   2471  N   GLY D  38      91.570  86.290  73.120  1.00  0.00           N
ATOM   2472  HN  GLY D  38      91.760  85.420  72.660  1.00  0.00           H
ATOM   2473  CA  GLY D  38      92.000  87.430  72.330  1.00  0.00           C
ATOM   2474  HA1 GLY D  38      92.410  87.050  71.400  1.00  0.00           H
ATOM   2475  HA2 GLY D  38      91.140  88.060  72.170  1.00  0.00           H
ATOM   2476  C   GLY D  38      93.050  88.290  72.920  1.00  0.00           C
ATOM   2477  O   GLY D  38      93.750  87.940  73.830  1.00  0.00           O
ATOM   2478  N   VAL D  39      93.390  89.310  72.210  1.00  0.00           N
ATOM   2479  HN  VAL D  39      92.880  89.530  71.370  1.00  0.00           H
ATOM   2480  CA  VAL D  39      94.490  90.220  72.530  1.00  0.00           C
ATOM   2481  HA  VAL D  39      94.900  89.970  73.490  1.00  0.00           H
ATOM   2482  CB  VAL D  39      95.750  90.130  71.620  1.00  0.00           C
ATOM   2483  HB  VAL D  39      95.580  90.630  70.640  1.00  0.00           H
ATOM   2484  CG1 VAL D  39      96.960  90.900  72.310  1.00  0.00           C
ATOM   2485 HG11 VAL D  39      97.130  90.450  73.320  1.00  0.00           H
ATOM   2486 HG12 VAL D  39      97.860  90.640  71.710  1.00  0.00           H
ATOM   2487 HG13 VAL D  39      96.950  92.000  72.410  1.00  0.00           H
ATOM   2488  CG2 VAL D  39      96.040  88.630  71.420  1.00  0.00           C
ATOM   2489 HG21 VAL D  39      96.980  88.610  70.830  1.00  0.00           H
ATOM   2490 HG22 VAL D  39      96.120  88.010  72.340  1.00  0.00           H
ATOM   2491 HG23 VAL D  39      95.280  88.170  70.750  1.00  0.00           H
ATOM   2492  C   VAL D  39      93.960  91.730  72.410  1.00  0.00           C
ATOM   2493  O   VAL D  39      93.800  92.280  71.360  1.00  0.00           O
ATOM   2494  N   VAL D  40      93.810  92.410  73.580  1.00  0.00           N
ATOM   2495  HN  VAL D  40      93.900  91.900  74.430  1.00  0.00           H
ATOM   2496  CA  VAL D  40      93.570  93.820  73.730  1.00  0.00           C
ATOM   2497  HA  VAL D  40      93.230  94.250  72.800  1.00  0.00           H
ATOM   2498  CB  VAL D  40      92.530  94.070  74.800  1.00  0.00           C
ATOM   2499  HB  VAL D  40      92.860  93.700  75.800  1.00  0.00           H
ATOM   2500  CG1 VAL D  40      92.170  95.610  74.990  1.00  0.00           C
ATOM   2501 HG11 VAL D  40      93.000  96.230  75.390  1.00  0.00           H
ATOM   2502 HG12 VAL D  40      91.860  95.900  73.960  1.00  0.00           H
ATOM   2503 HG13 VAL D  40      91.440  95.690  75.820  1.00  0.00           H
ATOM   2504  CG2 VAL D  40      91.260  93.310  74.510  1.00  0.00           C
ATOM   2505 HG21 VAL D  40      90.420  93.670  75.150  1.00  0.00           H
ATOM   2506 HG22 VAL D  40      90.850  93.530  73.500  1.00  0.00           H
ATOM   2507 HG23 VAL D  40      91.340  92.220  74.680  1.00  0.00           H
ATOM   2508  C   VAL D  40      94.830  94.600  74.030  1.00  0.00           C
ATOM   2509  O   VAL D  40      95.620  94.250  74.900  1.00  0.00           O
ATOM   2510  N   ILE D  41      95.070  95.640  73.270  1.00  0.00           N
ATOM   2511  HN  ILE D  41      94.550  95.830  72.440  1.00  0.00           H
ATOM   2512  CA  ILE D  41      96.270  96.460  73.300  1.00  0.00           C
ATOM   2513  HA  ILE D  41      97.060  96.120  73.950  1.00  0.00           H
ATOM   2514  CB  ILE D  41      96.830  96.550  71.890  1.00  0.00           C
ATOM   2515  HB  ILE D  41      96.070  96.940  71.180  1.00  0.00           H
ATOM   2516  CG2 ILE D  41      98.090  97.540  71.770  1.00  0.00           C
ATOM   2517 HG21 ILE D  41      98.530  97.430  70.750  1.00  0.00           H
ATOM   2518 HG22 ILE D  41      97.790  98.600  71.900  1.00  0.00           H
ATOM   2519 HG23 ILE D  41      98.840  97.170  72.500  1.00  0.00           H
ATOM   2520  CG1 ILE D  41      97.200  95.150  71.250  1.00  0.00           C
ATOM   2521 HG11 ILE D  41      97.550  95.410  70.220  1.00  0.00           H
ATOM   2522 HG12 ILE D  41      96.340  94.450  71.230  1.00  0.00           H
ATOM   2523  CD  ILE D  41      98.390  94.450  71.960  1.00  0.00           C
ATOM   2524  HD1 ILE D  41      99.250  95.110  72.190  1.00  0.00           H
ATOM   2525  HD2 ILE D  41      98.120  94.170  73.000  1.00  0.00           H
ATOM   2526  HD3 ILE D  41      98.850  93.580  71.440  1.00  0.00           H
ATOM   2527  C   ILE D  41      95.930  97.910  73.670  1.00  0.00           C
ATOM   2528  O   ILE D  41      94.920  98.400  73.180  1.00  0.00           O
ATOM   2529  N   ALA D  42      96.690  98.600  74.500  1.00  0.00           N
ATOM   2530  HN  ALA D  42      97.480  98.130  74.870  1.00  0.00           H
ATOM   2531  CA  ALA D  42      96.480  99.960  74.740  1.00  0.00           C
ATOM   2532  HA  ALA D  42      96.370 100.540  73.830  1.00  0.00           H
ATOM   2533  CB  ALA D  42      95.270 100.090  75.650  1.00  0.00           C
ATOM   2534  HB1 ALA D  42      95.150 101.160  75.930  1.00  0.00           H
ATOM   2535  HB2 ALA D  42      94.340  99.750  75.150  1.00  0.00           H
ATOM   2536  HB3 ALA D  42      95.480  99.350  76.440  1.00  0.00           H
ATOM   2537  C   ALA D  42      97.750 100.570  75.200  1.00  0.00           C
ATOM   2538  O   ALA D  42      98.690  99.870  75.530  1.00  0.00           O
ATOM   2539  N   NME D  43      97.820 101.870  75.220  1.00  0.00           N
ATOM   2540  HN  NME D  43      97.030 102.400  74.930  1.00  0.00           H
ATOM   2541  CH3 NME D  43      99.020 102.590  75.570  1.00  0.00           C
ATOM   2542 HH31 NME D  43      99.970 102.160  75.180  1.00  0.00           H
ATOM   2543 HH32 NME D  43      98.920 103.640  75.240  1.00  0.00           H
ATOM   2544 HH33 NME D  43      99.330 102.600  76.640  1.00  0.00           H
ATOM   2545  CH3 ACE E   0     122.710 118.680  73.840  1.00  0.00           C
ATOM   2546 HH31 ACE E   0     123.820 118.750  73.910  1.00  0.00           H
ATOM   2547 HH32 ACE E   0     122.420 119.370  73.020  1.00  0.00           H
ATOM   2548 HH33 ACE E   0     122.430 119.070  74.840  1.00  0.00           H
ATOM   2549  C   ACE E   0     122.180 117.360  73.760  1.00  0.00           C
ATOM   2550  O   ACE E   0     122.600 116.580  72.830  1.00  0.00           O
ATOM   2551  N   ASP E   1     121.260 117.000  74.650  1.00  0.00           N
ATOM   2552  HN  ASP E   1     120.950 117.660  75.330  1.00  0.00           H
ATOM   2553  CA  ASP E   1     120.670 115.660  74.740  1.00  0.00           C
ATOM   2554  HA  ASP E   1     121.330 114.960  74.260  1.00  0.00           H
ATOM   2555  CB  ASP E   1     120.590 115.160  76.220  1.00  0.00           C
ATOM   2556  HB1 ASP E   1     119.890 114.300  76.260  1.00  0.00           H
ATOM   2557  HB2 ASP E   1     119.970 115.810  76.890  1.00  0.00           H
ATOM   2558  CG  ASP E   1     121.920 114.690  76.720  1.00  0.00           C
ATOM   2559  OD1 ASP E   1     122.040 114.300  77.880  1.00  0.00           O
ATOM   2560  OD2 ASP E   1     122.960 114.780  76.060  1.00  0.00           O
ATOM   2561  C   ASP E   1     119.310 115.740  74.140  1.00  0.00           C
ATOM   2562  O   ASP E   1     118.550 116.710  74.180  1.00  0.00           O
ATOM   2563  N   ALA E   2     118.980 114.600  73.460  1.00  0.00           N
ATOM   2564  HN  ALA E   2     119.680 113.900  73.560  1.00  0.00           H
ATOM   2565  CA  ALA E   2     117.870 114.350  72.530  1.00  0.00           C
ATOM   2566  HA  ALA E   2     117.730 115.210  71.880  1.00  0.00           H
ATOM   2567  CB  ALA E   2     118.360 113.360  71.440  1.00  0.00           C
ATOM   2568  HB1 ALA E   2     118.490 112.360  71.890  1.00  0.00           H
ATOM   2569  HB2 ALA E   2     117.680 113.240  70.560  1.00  0.00           H
ATOM   2570  HB3 ALA E   2     119.290 113.810  71.020  1.00  0.00           H
ATOM   2571  C   ALA E   2     116.590 113.960  73.180  1.00  0.00           C
ATOM   2572  O   ALA E   2     116.570 113.200  74.160  1.00  0.00           O
ATOM   2573  N   GLU E   3     115.410 114.350  72.700  1.00  0.00           N
ATOM   2574  HN  GLU E   3     115.280 114.870  71.860  1.00  0.00           H
ATOM   2575  CA  GLU E   3     114.130 113.760  73.130  1.00  0.00           C
ATOM   2576  HA  GLU E   3     114.080 113.700  74.200  1.00  0.00           H
ATOM   2577  CB  GLU E   3     112.880 114.760  72.800  1.00  0.00           C
ATOM   2578  HB1 GLU E   3     112.020 114.190  73.210  1.00  0.00           H
ATOM   2579  HB2 GLU E   3     112.760 114.880  71.700  1.00  0.00           H
ATOM   2580  CG  GLU E   3     113.050 116.120  73.490  1.00  0.00           C
ATOM   2581  HG1 GLU E   3     113.920 116.720  73.140  1.00  0.00           H
ATOM   2582  HG2 GLU E   3     113.080 115.870  74.580  1.00  0.00           H
ATOM   2583  CD  GLU E   3     111.800 117.050  73.310  1.00  0.00           C
ATOM   2584  OE1 GLU E   3     112.070 118.240  72.990  1.00  0.00           O
ATOM   2585  OE2 GLU E   3     110.640 116.670  73.500  1.00  0.00           O
ATOM   2586  C   GLU E   3     113.970 112.360  72.610  1.00  0.00           C
ATOM   2587  O   GLU E   3     114.250 112.000  71.440  1.00  0.00           O
ATOM   2588  N   PHE E   4     113.590 111.360  73.500  1.00  0.00           N
ATOM   2589  HN  PHE E   4     113.290 111.620  74.420  1.00  0.00           H
ATOM   2590  CA  PHE E   4     113.580 109.940  73.260  1.00  0.00           C
ATOM   2591  HA  PHE E   4     114.480 109.680  72.710  1.00  0.00           H
ATOM   2592  CB  PHE E   4     113.590 109.210  74.600  1.00  0.00           C
ATOM   2593  HB1 PHE E   4     112.740 109.390  75.300  1.00  0.00           H
ATOM   2594  HB2 PHE E   4     114.500 109.610  75.080  1.00  0.00           H
ATOM   2595  CG  PHE E   4     113.740 107.680  74.400  1.00  0.00           C
ATOM   2596  CD1 PHE E   4     112.590 106.910  74.430  1.00  0.00           C
ATOM   2597  HD1 PHE E   4     111.600 107.330  74.420  1.00  0.00           H
ATOM   2598  CE1 PHE E   4     112.640 105.510  74.180  1.00  0.00           C
ATOM   2599  HE1 PHE E   4     111.760 104.900  74.080  1.00  0.00           H
ATOM   2600  CZ  PHE E   4     113.880 104.880  73.990  1.00  0.00           C
ATOM   2601  HZ  PHE E   4     113.830 103.870  73.610  1.00  0.00           H
ATOM   2602  CD2 PHE E   4     114.950 107.050  74.150  1.00  0.00           C
ATOM   2603  HD2 PHE E   4     115.810 107.710  74.160  1.00  0.00           H
ATOM   2604  CE2 PHE E   4     115.080 105.620  73.950  1.00  0.00           C
ATOM   2605  HE2 PHE E   4     116.040 105.230  73.630  1.00  0.00           H
ATOM   2606  C   PHE E   4     112.380 109.540  72.340  1.00  0.00           C
ATOM   2607  O   PHE E   4     111.210 109.610  72.750  1.00  0.00           O
ATOM   2608  N   ARG E   5     112.630 109.270  71.050  1.00  0.00           N
ATOM   2609  HN  ARG E   5     113.540 109.060  70.710  1.00  0.00           H
ATOM   2610  CA  ARG E   5     111.550 108.960  70.160  1.00  0.00           C
ATOM   2611  HA  ARG E   5     110.600 109.340  70.510  1.00  0.00           H
ATOM   2612  CB  ARG E   5     112.020 109.480  68.780  1.00  0.00           C
ATOM   2613  HB1 ARG E   5     111.180 109.270  68.090  1.00  0.00           H
ATOM   2614  HB2 ARG E   5     112.880 108.860  68.430  1.00  0.00           H
ATOM   2615  CG  ARG E   5     112.380 111.000  68.690  1.00  0.00           C
ATOM   2616  HG1 ARG E   5     112.990 111.110  67.760  1.00  0.00           H
ATOM   2617  HG2 ARG E   5     113.090 111.230  69.510  1.00  0.00           H
ATOM   2618  CD  ARG E   5     111.290 112.020  68.730  1.00  0.00           C
ATOM   2619  HD1 ARG E   5     110.930 112.110  69.780  1.00  0.00           H
ATOM   2620  HD2 ARG E   5     110.390 111.760  68.130  1.00  0.00           H
ATOM   2621  NE  ARG E   5     111.850 113.350  68.330  1.00  0.00           N
ATOM   2622  HE  ARG E   5     112.840 113.480  68.280  1.00  0.00           H
ATOM   2623  CZ  ARG E   5     111.240 114.530  68.130  1.00  0.00           C
ATOM   2624  NH1 ARG E   5     109.950 114.620  68.340  1.00  0.00           N
ATOM   2625 HH11 ARG E   5     109.580 114.030  69.050  1.00  0.00           H
ATOM   2626 HH12 ARG E   5     109.650 115.570  68.400  1.00  0.00           H
ATOM   2627  NH2 ARG E   5     111.930 115.620  67.860  1.00  0.00           N
ATOM   2628 HH21 ARG E   5     112.910 115.530  67.710  1.00  0.00           H
ATOM   2629 HH22 ARG E   5     111.400 116.370  67.480  1.00  0.00           H
ATOM   2630  C   ARG E   5     111.290 107.560  69.990  1.00  0.00           C
ATOM   2631  O   ARG E   5     112.200 106.770  69.810  1.00  0.00           O
ATOM   2632  N   HIS E   6     109.970 107.150  70.020  1.00  0.00           N
ATOM   2633  HN  HIS E   6     109.180 107.750  69.990  1.00  0.00           H
ATOM   2634  CA  HIS E   6     109.590 105.680  70.020  1.00  0.00           C
ATOM   2635  HA  HIS E   6     110.250 105.140  69.350  1.00  0.00           H
ATOM   2636  CB  HIS E   6     109.640 104.970  71.450  1.00  0.00           C
ATOM   2637  HB1 HIS E   6     110.630 105.080  71.920  1.00  0.00           H
ATOM   2638  HB2 HIS E   6     109.760 103.880  71.250  1.00  0.00           H
ATOM   2639  ND1 HIS E   6     108.500 106.590  73.010  1.00  0.00           N
ATOM   2640  CG  HIS E   6     108.510 105.320  72.400  1.00  0.00           C
ATOM   2641  CE1 HIS E   6     107.430 106.630  73.760  1.00  0.00           C
ATOM   2642  HE1 HIS E   6     107.140 107.460  74.400  1.00  0.00           H
ATOM   2643  NE2 HIS E   6     106.740 105.420  73.670  1.00  0.00           N
ATOM   2644  HE2 HIS E   6     105.940 105.230  74.240  1.00  0.00           H
ATOM   2645  CD2 HIS E   6     107.370 104.640  72.790  1.00  0.00           C
ATOM   2646  HD2 HIS E   6     107.080 103.620  72.580  1.00  0.00           H
ATOM   2647  C   HIS E   6     108.320 105.510  69.250  1.00  0.00           C
ATOM   2648  O   HIS E   6     107.430 106.340  69.120  1.00  0.00           O
ATOM   2649  N   ASP E   7     108.280 104.280  68.640  1.00  0.00           N
ATOM   2650  HN  ASP E   7     109.000 103.630  68.880  1.00  0.00           H
ATOM   2651  CA  ASP E   7     107.250 103.770  67.790  1.00  0.00           C
ATOM   2652  HA  ASP E   7     106.880 104.560  67.160  1.00  0.00           H
ATOM   2653  CB  ASP E   7     107.790 102.640  66.900  1.00  0.00           C
ATOM   2654  HB1 ASP E   7     108.230 101.870  67.570  1.00  0.00           H
ATOM   2655  HB2 ASP E   7     108.660 102.900  66.260  1.00  0.00           H
ATOM   2656  CG  ASP E   7     106.840 102.010  65.930  1.00  0.00           C
ATOM   2657  OD1 ASP E   7     105.780 102.570  65.540  1.00  0.00           O
ATOM   2658  OD2 ASP E   7     107.150 100.910  65.410  1.00  0.00           O
ATOM   2659  C   ASP E   7     106.040 103.250  68.600  1.00  0.00           C
ATOM   2660  O   ASP E   7     106.080 102.510  69.590  1.00  0.00           O
ATOM   2661  N   SER E   8     104.820 103.550  68.060  1.00  0.00           N
ATOM   2662  HN  SER E   8     104.710 104.080  67.230  1.00  0.00           H
ATOM   2663  CA  SER E   8     103.630 102.850  68.590  1.00  0.00           C
ATOM   2664  HA  SER E   8     103.980 102.000  69.160  1.00  0.00           H
ATOM   2665  CB  SER E   8     102.810 103.710  69.640  1.00  0.00           C
ATOM   2666  HB1 SER E   8     102.130 102.970  70.100  1.00  0.00           H
ATOM   2667  HB2 SER E   8     102.130 104.470  69.200  1.00  0.00           H
ATOM   2668  OG  SER E   8     103.720 104.310  70.560  1.00  0.00           O
ATOM   2669  HG1 SER E   8     104.020 103.510  70.990  1.00  0.00           H
ATOM   2670  C   SER E   8     102.630 102.190  67.580  1.00  0.00           C
ATOM   2671  O   SER E   8     101.490 101.960  67.930  1.00  0.00           O
ATOM   2672  N   GLY E   9     103.100 101.850  66.340  1.00  0.00           N
ATOM   2673  HN  GLY E   9     104.040 102.120  66.120  1.00  0.00           H
ATOM   2674  CA  GLY E   9     102.270 101.250  65.230  1.00  0.00           C
ATOM   2675  HA1 GLY E   9     101.290 101.700  65.170  1.00  0.00           H
ATOM   2676  HA2 GLY E   9     102.850 101.180  64.320  1.00  0.00           H
ATOM   2677  C   GLY E   9     101.920  99.800  65.540  1.00  0.00           C
ATOM   2678  O   GLY E   9     102.050  99.380  66.670  1.00  0.00           O
ATOM   2679  N   TYR E  10     101.410  99.010  64.580  1.00  0.00           N
ATOM   2680  HN  TYR E  10     101.410  99.260  63.610  1.00  0.00           H
ATOM   2681  CA  TYR E  10     100.960  97.630  64.850  1.00  0.00           C
ATOM   2682  HA  TYR E  10     101.530  97.140  65.630  1.00  0.00           H
ATOM   2683  CB  TYR E  10      99.430  97.660  65.290  1.00  0.00           C
ATOM   2684  HB1 TYR E  10      99.420  98.140  66.300  1.00  0.00           H
ATOM   2685  HB2 TYR E  10      99.010  96.630  65.330  1.00  0.00           H
ATOM   2686  CG  TYR E  10      98.560  98.470  64.370  1.00  0.00           C
ATOM   2687  CD1 TYR E  10      98.530  99.890  64.460  1.00  0.00           C
ATOM   2688  HD1 TYR E  10      99.130 100.340  65.230  1.00  0.00           H
ATOM   2689  CE1 TYR E  10      97.810 100.620  63.490  1.00  0.00           C
ATOM   2690  HE1 TYR E  10      97.800 101.690  63.570  1.00  0.00           H
ATOM   2691  CZ  TYR E  10      97.000 100.030  62.540  1.00  0.00           C
ATOM   2692  OH  TYR E  10      96.220 100.830  61.590  1.00  0.00           O
ATOM   2693  HH  TYR E  10      96.400 101.750  61.820  1.00  0.00           H
ATOM   2694  CD2 TYR E  10      97.770  97.800  63.440  1.00  0.00           C
ATOM   2695  HD2 TYR E  10      97.850  96.730  63.410  1.00  0.00           H
ATOM   2696  CE2 TYR E  10      96.960  98.600  62.570  1.00  0.00           C
ATOM   2697  HE2 TYR E  10      96.340  98.070  61.860  1.00  0.00           H
ATOM   2698  C   TYR E  10     101.070  96.790  63.540  1.00  0.00           C
ATOM   2699  O   TYR E  10     101.000  97.250  62.400  1.00  0.00           O
ATOM   2700  N   GLU E  11     101.150  95.480  63.750  1.00  0.00           N
ATOM   2701  HN  GLU E  11     101.430  95.080  64.620  1.00  0.00           H
ATOM   2702  CA  GLU E  11     100.980  94.430  62.760  1.00  0.00           C
ATOM   2703  HA  GLU E  11     100.330  94.870  62.020  1.00  0.00           H
ATOM   2704  CB  GLU E  11     102.210  93.670  62.240  1.00  0.00           C
ATOM   2705  HB1 GLU E  11     101.950  92.860  61.530  1.00  0.00           H
ATOM   2706  HB2 GLU E  11     102.730  93.350  63.160  1.00  0.00           H
ATOM   2707  CG  GLU E  11     103.250  94.480  61.410  1.00  0.00           C
ATOM   2708  HG1 GLU E  11     103.490  95.480  61.830  1.00  0.00           H
ATOM   2709  HG2 GLU E  11     102.810  94.710  60.410  1.00  0.00           H
ATOM   2710  CD  GLU E  11     104.620  93.830  61.130  1.00  0.00           C
ATOM   2711  OE1 GLU E  11     105.640  94.580  61.130  1.00  0.00           O
ATOM   2712  OE2 GLU E  11     104.640  92.560  60.930  1.00  0.00           O
ATOM   2713  C   GLU E  11     100.230  93.190  63.420  1.00  0.00           C
ATOM   2714  O   GLU E  11     100.440  92.780  64.600  1.00  0.00           O
ATOM   2715  N   VAL E  12      99.250  92.610  62.560  1.00  0.00           N
ATOM   2716  HN  VAL E  12      99.170  92.870  61.600  1.00  0.00           H
ATOM   2717  CA  VAL E  12      98.420  91.530  63.060  1.00  0.00           C
ATOM   2718  HA  VAL E  12      98.790  91.190  64.020  1.00  0.00           H
ATOM   2719  CB  VAL E  12      96.960  91.990  63.210  1.00  0.00           C
ATOM   2720  HB  VAL E  12      96.560  92.310  62.220  1.00  0.00           H
ATOM   2721  CG1 VAL E  12      96.140  90.790  63.800  1.00  0.00           C
ATOM   2722 HG11 VAL E  12      95.680  90.240  62.950  1.00  0.00           H
ATOM   2723 HG12 VAL E  12      96.810  90.150  64.420  1.00  0.00           H
ATOM   2724 HG13 VAL E  12      95.250  91.090  64.380  1.00  0.00           H
ATOM   2725  CG2 VAL E  12      96.820  93.240  64.190  1.00  0.00           C
ATOM   2726 HG21 VAL E  12      95.730  93.390  64.320  1.00  0.00           H
ATOM   2727 HG22 VAL E  12      97.300  93.000  65.160  1.00  0.00           H
ATOM   2728 HG23 VAL E  12      97.330  94.100  63.710  1.00  0.00           H
ATOM   2729  C   VAL E  12      98.500  90.500  61.910  1.00  0.00           C
ATOM   2730  O   VAL E  12      98.240  90.880  60.780  1.00  0.00           O
ATOM   2731  N   HIS E  13      98.870  89.260  62.210  1.00  0.00           N
ATOM   2732  HN  HIS E  13      99.180  89.020  63.130  1.00  0.00           H
ATOM   2733  CA  HIS E  13      99.110  88.130  61.320  1.00  0.00           C
ATOM   2734  HA  HIS E  13      98.900  88.380  60.300  1.00  0.00           H
ATOM   2735  CB  HIS E  13     100.580  87.750  61.320  1.00  0.00           C
ATOM   2736  HB1 HIS E  13     100.880  86.870  60.720  1.00  0.00           H
ATOM   2737  HB2 HIS E  13     100.840  87.550  62.390  1.00  0.00           H
ATOM   2738  ND1 HIS E  13     101.920  88.810  59.490  1.00  0.00           N
ATOM   2739  CG  HIS E  13     101.460  88.840  60.800  1.00  0.00           C
ATOM   2740  CE1 HIS E  13     102.910  89.700  59.410  1.00  0.00           C
ATOM   2741  HE1 HIS E  13     103.440  89.840  58.470  1.00  0.00           H
ATOM   2742  NE2 HIS E  13     102.990  90.380  60.510  1.00  0.00           N
ATOM   2743  HE2 HIS E  13     103.640  91.140  60.610  1.00  0.00           H
ATOM   2744  CD2 HIS E  13     102.130  89.840  61.430  1.00  0.00           C
ATOM   2745  HD2 HIS E  13     102.130  90.260  62.420  1.00  0.00           H
ATOM   2746  C   HIS E  13      98.420  86.860  61.740  1.00  0.00           C
ATOM   2747  O   HIS E  13      98.230  86.520  62.910  1.00  0.00           O
ATOM   2748  N   HIS E  14      97.850  86.150  60.770  1.00  0.00           N
ATOM   2749  HN  HIS E  14      97.980  86.450  59.820  1.00  0.00           H
ATOM   2750  CA  HIS E  14      97.450  84.790  60.920  1.00  0.00           C
ATOM   2751  HA  HIS E  14      97.320  84.510  59.880  1.00  0.00           H
ATOM   2752  CB  HIS E  14      98.620  83.800  61.340  1.00  0.00           C
ATOM   2753  HB1 HIS E  14      98.410  82.710  61.380  1.00  0.00           H
ATOM   2754  HB2 HIS E  14      98.990  84.090  62.340  1.00  0.00           H
ATOM   2755  ND1 HIS E  14      99.590  83.650  59.010  1.00  0.00           N
ATOM   2756  CG  HIS E  14      99.730  83.930  60.360  1.00  0.00           C
ATOM   2757  CE1 HIS E  14     100.830  83.970  58.530  1.00  0.00           C
ATOM   2758  HE1 HIS E  14     101.020  83.780  57.470  1.00  0.00           H
ATOM   2759  NE2 HIS E  14     101.650  84.520  59.440  1.00  0.00           N
ATOM   2760  HE2 HIS E  14     102.440  85.060  59.130  1.00  0.00           H
ATOM   2761  CD2 HIS E  14     100.950  84.460  60.620  1.00  0.00           C
ATOM   2762  HD2 HIS E  14     101.260  84.890  61.570  1.00  0.00           H
ATOM   2763  C   HIS E  14      96.140  84.480  61.690  1.00  0.00           C
ATOM   2764  O   HIS E  14      96.080  83.420  62.350  1.00  0.00           O
ATOM   2765  N   GLN E  15      95.080  85.310  61.600  1.00  0.00           N
ATOM   2766  HN  GLN E  15      94.970  86.130  61.040  1.00  0.00           H
ATOM   2767  CA  GLN E  15      93.840  85.030  62.350  1.00  0.00           C
ATOM   2768  HA  GLN E  15      94.150  84.760  63.350  1.00  0.00           H
ATOM   2769  CB  GLN E  15      92.950  86.310  62.320  1.00  0.00           C
ATOM   2770  HB1 GLN E  15      92.090  85.970  62.930  1.00  0.00           H
ATOM   2771  HB2 GLN E  15      92.470  86.670  61.380  1.00  0.00           H
ATOM   2772  CG  GLN E  15      93.650  87.580  62.910  1.00  0.00           C
ATOM   2773  HG1 GLN E  15      92.950  88.440  63.040  1.00  0.00           H
ATOM   2774  HG2 GLN E  15      94.390  87.950  62.170  1.00  0.00           H
ATOM   2775  CD  GLN E  15      94.190  87.270  64.270  1.00  0.00           C
ATOM   2776  OE1 GLN E  15      93.380  87.380  65.170  1.00  0.00           O
ATOM   2777  NE2 GLN E  15      95.500  87.010  64.470  1.00  0.00           N
ATOM   2778 HE21 GLN E  15      96.140  86.970  63.690  1.00  0.00           H
ATOM   2779 HE22 GLN E  15      95.840  86.820  65.390  1.00  0.00           H
ATOM   2780  C   GLN E  15      93.100  83.850  61.630  1.00  0.00           C
ATOM   2781  O   GLN E  15      92.870  83.910  60.480  1.00  0.00           O
ATOM   2782  N   LYS E  16      92.720  82.850  62.440  1.00  0.00           N
ATOM   2783  HN  LYS E  16      92.800  82.860  63.430  1.00  0.00           H
ATOM   2784  CA  LYS E  16      91.810  81.930  61.850  1.00  0.00           C
ATOM   2785  HA  LYS E  16      91.340  82.260  60.930  1.00  0.00           H
ATOM   2786  CB  LYS E  16      92.520  80.520  61.690  1.00  0.00           C
ATOM   2787  HB1 LYS E  16      91.810  79.800  61.240  1.00  0.00           H
ATOM   2788  HB2 LYS E  16      92.850  80.230  62.710  1.00  0.00           H
ATOM   2789  CG  LYS E  16      93.740  80.660  60.780  1.00  0.00           C
ATOM   2790  HG1 LYS E  16      94.220  79.670  60.900  1.00  0.00           H
ATOM   2791  HG2 LYS E  16      94.500  81.390  61.130  1.00  0.00           H
ATOM   2792  CD  LYS E  16      93.540  81.120  59.350  1.00  0.00           C
ATOM   2793  HD1 LYS E  16      93.000  80.310  58.810  1.00  0.00           H
ATOM   2794  HD2 LYS E  16      92.970  82.070  59.250  1.00  0.00           H
ATOM   2795  CE  LYS E  16      94.980  81.360  58.700  1.00  0.00           C
ATOM   2796  HE1 LYS E  16      95.690  80.520  58.820  1.00  0.00           H
ATOM   2797  HE2 LYS E  16      95.510  82.190  59.210  1.00  0.00           H
ATOM   2798  NZ  LYS E  16      94.860  81.600  57.210  1.00  0.00           N
ATOM   2799  HZ1 LYS E  16      94.260  82.380  56.900  1.00  0.00           H
ATOM   2800  HZ2 LYS E  16      95.850  81.810  56.980  1.00  0.00           H
ATOM   2801  HZ3 LYS E  16      94.580  80.710  56.760  1.00  0.00           H
ATOM   2802  C   LYS E  16      90.600  81.690  62.820  1.00  0.00           C
ATOM   2803  O   LYS E  16      90.730  81.880  64.070  1.00  0.00           O
ATOM   2804  N   LEU E  17      89.410  81.300  62.350  1.00  0.00           N
ATOM   2805  HN  LEU E  17      89.360  81.050  61.390  1.00  0.00           H
ATOM   2806  CA  LEU E  17      88.180  81.090  63.160  1.00  0.00           C
ATOM   2807  HA  LEU E  17      88.460  80.860  64.180  1.00  0.00           H
ATOM   2808  CB  LEU E  17      87.380  82.480  63.040  1.00  0.00           C
ATOM   2809  HB1 LEU E  17      86.890  82.580  62.050  1.00  0.00           H
ATOM   2810  HB2 LEU E  17      88.240  83.170  63.110  1.00  0.00           H
ATOM   2811  CG  LEU E  17      86.350  82.770  64.180  1.00  0.00           C
ATOM   2812  HG  LEU E  17      86.890  82.550  65.120  1.00  0.00           H
ATOM   2813  CD1 LEU E  17      85.790  84.220  64.080  1.00  0.00           C
ATOM   2814 HD11 LEU E  17      85.050  84.390  64.880  1.00  0.00           H
ATOM   2815 HD12 LEU E  17      86.540  85.030  64.180  1.00  0.00           H
ATOM   2816 HD13 LEU E  17      85.320  84.240  63.070  1.00  0.00           H
ATOM   2817  CD2 LEU E  17      85.110  81.800  64.110  1.00  0.00           C
ATOM   2818 HD21 LEU E  17      85.370  80.800  64.520  1.00  0.00           H
ATOM   2819 HD22 LEU E  17      84.350  82.300  64.750  1.00  0.00           H
ATOM   2820 HD23 LEU E  17      84.730  81.760  63.070  1.00  0.00           H
ATOM   2821  C   LEU E  17      87.380  80.000  62.470  1.00  0.00           C
ATOM   2822  O   LEU E  17      87.220  79.990  61.270  1.00  0.00           O
ATOM   2823  N   VAL E  18      86.760  79.100  63.240  1.00  0.00           N
ATOM   2824  HN  VAL E  18      87.100  79.050  64.170  1.00  0.00           H
ATOM   2825  CA  VAL E  18      85.700  78.280  62.720  1.00  0.00           C
ATOM   2826  HA  VAL E  18      85.230  78.850  61.940  1.00  0.00           H
ATOM   2827  CB  VAL E  18      86.300  77.020  62.100  1.00  0.00           C
ATOM   2828  HB  VAL E  18      87.090  77.120  61.330  1.00  0.00           H
ATOM   2829  CG1 VAL E  18      86.970  76.130  63.170  1.00  0.00           C
ATOM   2830 HG11 VAL E  18      87.440  75.220  62.730  1.00  0.00           H
ATOM   2831 HG12 VAL E  18      87.790  76.640  63.710  1.00  0.00           H
ATOM   2832 HG13 VAL E  18      86.190  75.860  63.920  1.00  0.00           H
ATOM   2833  CG2 VAL E  18      85.150  76.280  61.360  1.00  0.00           C
ATOM   2834 HG21 VAL E  18      84.850  77.000  60.560  1.00  0.00           H
ATOM   2835 HG22 VAL E  18      85.360  75.330  60.830  1.00  0.00           H
ATOM   2836 HG23 VAL E  18      84.270  76.090  62.010  1.00  0.00           H
ATOM   2837  C   VAL E  18      84.510  78.120  63.690  1.00  0.00           C
ATOM   2838  O   VAL E  18      84.730  77.930  64.910  1.00  0.00           O
ATOM   2839  N   PHE E  19      83.270  78.290  63.160  1.00  0.00           N
ATOM   2840  HN  PHE E  19      83.200  78.550  62.200  1.00  0.00           H
ATOM   2841  CA  PHE E  19      82.050  77.940  63.880  1.00  0.00           C
ATOM   2842  HA  PHE E  19      82.250  78.350  64.860  1.00  0.00           H
ATOM   2843  CB  PHE E  19      80.740  78.470  63.230  1.00  0.00           C
ATOM   2844  HB1 PHE E  19      79.820  77.960  63.600  1.00  0.00           H
ATOM   2845  HB2 PHE E  19      80.800  78.470  62.120  1.00  0.00           H
ATOM   2846  CG  PHE E  19      80.690  79.930  63.540  1.00  0.00           C
ATOM   2847  CD1 PHE E  19      80.090  80.230  64.750  1.00  0.00           C
ATOM   2848  HD1 PHE E  19      79.650  79.470  65.390  1.00  0.00           H
ATOM   2849  CE1 PHE E  19      80.080  81.550  65.200  1.00  0.00           C
ATOM   2850  HE1 PHE E  19      79.790  81.730  66.220  1.00  0.00           H
ATOM   2851  CZ  PHE E  19      80.580  82.590  64.430  1.00  0.00           C
ATOM   2852  HZ  PHE E  19      80.570  83.590  64.830  1.00  0.00           H
ATOM   2853  CD2 PHE E  19      81.290  80.940  62.780  1.00  0.00           C
ATOM   2854  HD2 PHE E  19      81.840  80.720  61.890  1.00  0.00           H
ATOM   2855  CE2 PHE E  19      81.220  82.270  63.240  1.00  0.00           C
ATOM   2856  HE2 PHE E  19      81.730  83.060  62.720  1.00  0.00           H
ATOM   2857  C   PHE E  19      81.900  76.420  64.000  1.00  0.00           C
ATOM   2858  O   PHE E  19      82.160  75.870  65.070  1.00  0.00           O
ATOM   2859  N   PHE E  20      81.520  75.760  62.910  1.00  0.00           N
ATOM   2860  HN  PHE E  20      81.440  76.170  62.010  1.00  0.00           H
ATOM   2861  CA  PHE E  20      81.280  74.350  62.880  1.00  0.00           C
ATOM   2862  HA  PHE E  20      81.450  73.930  63.860  1.00  0.00           H
ATOM   2863  CB  PHE E  20      79.860  74.000  62.410  1.00  0.00           C
ATOM   2864  HB1 PHE E  20      79.720  72.900  62.390  1.00  0.00           H
ATOM   2865  HB2 PHE E  20      79.630  74.460  61.420  1.00  0.00           H
ATOM   2866  CG  PHE E  20      78.890  74.600  63.430  1.00  0.00           C
ATOM   2867  CD1 PHE E  20      78.080  75.670  63.060  1.00  0.00           C
ATOM   2868  HD1 PHE E  20      78.160  76.090  62.070  1.00  0.00           H
ATOM   2869  CE1 PHE E  20      77.240  76.320  64.020  1.00  0.00           C
ATOM   2870  HE1 PHE E  20      76.590  77.110  63.670  1.00  0.00           H
ATOM   2871  CZ  PHE E  20      77.060  75.720  65.290  1.00  0.00           C
ATOM   2872  HZ  PHE E  20      76.300  76.150  65.930  1.00  0.00           H
ATOM   2873  CD2 PHE E  20      78.620  73.960  64.710  1.00  0.00           C
ATOM   2874  HD2 PHE E  20      79.110  73.030  64.970  1.00  0.00           H
ATOM   2875  CE2 PHE E  20      77.670  74.500  65.620  1.00  0.00           C
ATOM   2876  HE2 PHE E  20      77.460  74.040  66.570  1.00  0.00           H
ATOM   2877  C   PHE E  20      82.330  73.680  61.950  1.00  0.00           C
ATOM   2878  O   PHE E  20      82.600  74.060  60.780  1.00  0.00           O
ATOM   2879  N   ALA E  21      83.060  72.670  62.540  1.00  0.00           N
ATOM   2880  HN  ALA E  21      82.890  72.450  63.500  1.00  0.00           H
ATOM   2881  CA  ALA E  21      84.170  71.990  61.880  1.00  0.00           C
ATOM   2882  HA  ALA E  21      84.990  72.700  61.790  1.00  0.00           H
ATOM   2883  CB  ALA E  21      84.620  70.890  62.860  1.00  0.00           C
ATOM   2884  HB1 ALA E  21      85.430  70.160  62.610  1.00  0.00           H
ATOM   2885  HB2 ALA E  21      85.000  71.290  63.830  1.00  0.00           H
ATOM   2886  HB3 ALA E  21      83.750  70.270  63.130  1.00  0.00           H
ATOM   2887  C   ALA E  21      83.850  71.420  60.490  1.00  0.00           C
ATOM   2888  O   ALA E  21      84.650  71.310  59.610  1.00  0.00           O
ATOM   2889  N   GLU E  22      82.620  70.950  60.260  1.00  0.00           N
ATOM   2890  HN  GLU E  22      81.900  71.070  60.940  1.00  0.00           H
ATOM   2891  CA  GLU E  22      82.130  70.250  59.000  1.00  0.00           C
ATOM   2892  HA  GLU E  22      82.860  70.440  58.220  1.00  0.00           H
ATOM   2893  CB  GLU E  22      81.940  68.740  59.220  1.00  0.00           C
ATOM   2894  HB1 GLU E  22      81.840  68.300  58.200  1.00  0.00           H
ATOM   2895  HB2 GLU E  22      81.080  68.470  59.870  1.00  0.00           H
ATOM   2896  CG  GLU E  22      83.280  68.130  59.820  1.00  0.00           C
ATOM   2897  HG1 GLU E  22      83.390  68.560  60.840  1.00  0.00           H
ATOM   2898  HG2 GLU E  22      84.210  68.350  59.250  1.00  0.00           H
ATOM   2899  CD  GLU E  22      83.200  66.680  60.150  1.00  0.00           C
ATOM   2900  OE1 GLU E  22      83.050  65.830  59.220  1.00  0.00           O
ATOM   2901  OE2 GLU E  22      83.100  66.250  61.360  1.00  0.00           O
ATOM   2902  C   GLU E  22      80.820  70.960  58.610  1.00  0.00           C
ATOM   2903  O   GLU E  22      80.200  71.700  59.400  1.00  0.00           O
ATOM   2904  N   ASP E  23      80.320  70.610  57.410  1.00  0.00           N
ATOM   2905  HN  ASP E  23      80.890  70.040  56.820  1.00  0.00           H
ATOM   2906  CA  ASP E  23      78.990  71.060  56.950  1.00  0.00           C
ATOM   2907  HA  ASP E  23      78.960  72.140  56.920  1.00  0.00           H
ATOM   2908  CB  ASP E  23      78.830  70.520  55.490  1.00  0.00           C
ATOM   2909  HB1 ASP E  23      77.820  70.550  55.040  1.00  0.00           H
ATOM   2910  HB2 ASP E  23      79.160  69.460  55.480  1.00  0.00           H
ATOM   2911  CG  ASP E  23      79.740  71.260  54.510  1.00  0.00           C
ATOM   2912  OD1 ASP E  23      79.930  70.770  53.390  1.00  0.00           O
ATOM   2913  OD2 ASP E  23      80.210  72.440  54.850  1.00  0.00           O
ATOM   2914  C   ASP E  23      77.880  70.420  57.840  1.00  0.00           C
ATOM   2915  O   ASP E  23      77.780  69.190  57.890  1.00  0.00           O
ATOM   2916  N   VAL E  24      77.040  71.250  58.510  1.00  0.00           N
ATOM   2917  HN  VAL E  24      77.330  72.190  58.640  1.00  0.00           H
ATOM   2918  CA  VAL E  24      75.870  70.770  59.200  1.00  0.00           C
ATOM   2919  HA  VAL E  24      76.160  69.870  59.730  1.00  0.00           H
ATOM   2920  CB  VAL E  24      75.450  71.800  60.290  1.00  0.00           C
ATOM   2921  HB  VAL E  24      75.350  72.830  59.900  1.00  0.00           H
ATOM   2922  CG1 VAL E  24      74.050  71.400  60.820  1.00  0.00           C
ATOM   2923 HG11 VAL E  24      73.250  71.400  60.060  1.00  0.00           H
ATOM   2924 HG12 VAL E  24      74.030  70.310  61.010  1.00  0.00           H
ATOM   2925 HG13 VAL E  24      73.800  71.920  61.770  1.00  0.00           H
ATOM   2926  CG2 VAL E  24      76.530  71.680  61.440  1.00  0.00           C
ATOM   2927 HG21 VAL E  24      77.610  71.730  61.180  1.00  0.00           H
ATOM   2928 HG22 VAL E  24      76.450  72.530  62.150  1.00  0.00           H
ATOM   2929 HG23 VAL E  24      76.380  70.810  62.110  1.00  0.00           H
ATOM   2930  C   VAL E  24      74.770  70.290  58.290  1.00  0.00           C
ATOM   2931  O   VAL E  24      74.160  71.020  57.560  1.00  0.00           O
ATOM   2932  N   GLY E  25      74.450  68.980  58.370  1.00  0.00           N
ATOM   2933  HN  GLY E  25      75.020  68.440  58.980  1.00  0.00           H
ATOM   2934  CA  GLY E  25      73.200  68.370  57.820  1.00  0.00           C
ATOM   2935  HA1 GLY E  25      73.020  68.810  56.850  1.00  0.00           H
ATOM   2936  HA2 GLY E  25      73.290  67.300  57.860  1.00  0.00           H
ATOM   2937  C   GLY E  25      71.930  68.670  58.550  1.00  0.00           C
ATOM   2938  O   GLY E  25      71.860  69.420  59.520  1.00  0.00           O
ATOM   2939  N   SER E  26      70.760  68.140  58.100  1.00  0.00           N
ATOM   2940  HN  SER E  26      70.750  67.630  57.240  1.00  0.00           H
ATOM   2941  CA  SER E  26      69.480  68.410  58.770  1.00  0.00           C
ATOM   2942  HA  SER E  26      69.560  69.480  58.880  1.00  0.00           H
ATOM   2943  CB  SER E  26      68.280  68.060  57.860  1.00  0.00           C
ATOM   2944  HB1 SER E  26      68.510  68.710  56.990  1.00  0.00           H
ATOM   2945  HB2 SER E  26      67.290  68.220  58.340  1.00  0.00           H
ATOM   2946  OG  SER E  26      68.330  66.720  57.410  1.00  0.00           O
ATOM   2947  HG1 SER E  26      69.150  66.470  56.980  1.00  0.00           H
ATOM   2948  C   SER E  26      69.360  67.820  60.160  1.00  0.00           C
ATOM   2949  O   SER E  26      69.960  66.810  60.530  1.00  0.00           O
ATOM   2950  N   ASN E  27      68.610  68.500  61.080  1.00  0.00           N
ATOM   2951  HN  ASN E  27      68.260  69.410  60.900  1.00  0.00           H
ATOM   2952  CA  ASN E  27      68.570  67.910  62.410  1.00  0.00           C
ATOM   2953  HA  ASN E  27      68.520  66.840  62.260  1.00  0.00           H
ATOM   2954  CB  ASN E  27      69.740  68.230  63.360  1.00  0.00           C
ATOM   2955  HB1 ASN E  27      70.690  68.040  62.810  1.00  0.00           H
ATOM   2956  HB2 ASN E  27      69.780  67.530  64.220  1.00  0.00           H
ATOM   2957  CG  ASN E  27      69.590  69.580  63.900  1.00  0.00           C
ATOM   2958  OD1 ASN E  27      69.450  69.740  65.110  1.00  0.00           O
ATOM   2959  ND2 ASN E  27      69.590  70.610  63.020  1.00  0.00           N
ATOM   2960 HD21 ASN E  27      69.980  70.470  62.110  1.00  0.00           H
ATOM   2961 HD22 ASN E  27      69.440  71.560  63.310  1.00  0.00           H
ATOM   2962  C   ASN E  27      67.180  68.230  62.940  1.00  0.00           C
ATOM   2963  O   ASN E  27      66.560  69.260  62.660  1.00  0.00           O
ATOM   2964  N   LYS E  28      66.730  67.250  63.750  1.00  0.00           N
ATOM   2965  HN  LYS E  28      67.170  66.370  63.870  1.00  0.00           H
ATOM   2966  CA  LYS E  28      65.470  67.360  64.500  1.00  0.00           C
ATOM   2967  HA  LYS E  28      64.660  67.700  63.870  1.00  0.00           H
ATOM   2968  CB  LYS E  28      65.070  66.000  65.310  1.00  0.00           C
ATOM   2969  HB1 LYS E  28      64.620  66.000  66.330  1.00  0.00           H
ATOM   2970  HB2 LYS E  28      66.080  65.580  65.490  1.00  0.00           H
ATOM   2971  CG  LYS E  28      64.230  65.000  64.410  1.00  0.00           C
ATOM   2972  HG1 LYS E  28      63.230  65.480  64.300  1.00  0.00           H
ATOM   2973  HG2 LYS E  28      64.090  64.070  65.000  1.00  0.00           H
ATOM   2974  CD  LYS E  28      64.770  64.710  63.020  1.00  0.00           C
ATOM   2975  HD1 LYS E  28      64.900  65.710  62.540  1.00  0.00           H
ATOM   2976  HD2 LYS E  28      65.760  64.220  63.180  1.00  0.00           H
ATOM   2977  CE  LYS E  28      63.880  63.850  62.180  1.00  0.00           C
ATOM   2978  HE1 LYS E  28      62.830  64.210  62.290  1.00  0.00           H
ATOM   2979  HE2 LYS E  28      63.800  62.800  62.550  1.00  0.00           H
ATOM   2980  NZ  LYS E  28      64.360  63.640  60.820  1.00  0.00           N
ATOM   2981  HZ1 LYS E  28      64.450  64.580  60.370  1.00  0.00           H
ATOM   2982  HZ2 LYS E  28      65.270  63.140  60.830  1.00  0.00           H
ATOM   2983  HZ3 LYS E  28      63.680  63.120  60.230  1.00  0.00           H
ATOM   2984  C   LYS E  28      65.510  68.460  65.520  1.00  0.00           C
ATOM   2985  O   LYS E  28      64.540  69.170  65.710  1.00  0.00           O
ATOM   2986  N   GLY E  29      66.690  68.660  66.200  1.00  0.00           N
ATOM   2987  HN  GLY E  29      67.400  67.990  66.030  1.00  0.00           H
ATOM   2988  CA  GLY E  29      66.910  69.780  67.100  1.00  0.00           C
ATOM   2989  HA1 GLY E  29      66.040  69.830  67.740  1.00  0.00           H
ATOM   2990  HA2 GLY E  29      67.840  69.600  67.630  1.00  0.00           H
ATOM   2991  C   GLY E  29      67.030  71.110  66.450  1.00  0.00           C
ATOM   2992  O   GLY E  29      66.430  71.500  65.460  1.00  0.00           O
ATOM   2993  N   ALA E  30      67.950  71.890  67.090  1.00  0.00           N
ATOM   2994  HN  ALA E  30      68.230  71.680  68.030  1.00  0.00           H
ATOM   2995  CA  ALA E  30      68.210  73.240  66.730  1.00  0.00           C
ATOM   2996  HA  ALA E  30      67.760  73.500  65.790  1.00  0.00           H
ATOM   2997  CB  ALA E  30      67.530  74.200  67.730  1.00  0.00           C
ATOM   2998  HB1 ALA E  30      66.440  74.200  67.550  1.00  0.00           H
ATOM   2999  HB2 ALA E  30      67.750  73.890  68.780  1.00  0.00           H
ATOM   3000  HB3 ALA E  30      67.910  75.230  67.570  1.00  0.00           H
ATOM   3001  C   ALA E  30      69.690  73.530  66.860  1.00  0.00           C
ATOM   3002  O   ALA E  30      70.340  73.330  67.880  1.00  0.00           O
ATOM   3003  N   ILE E  31      70.370  74.070  65.800  1.00  0.00           N
ATOM   3004  HN  ILE E  31      69.900  74.210  64.940  1.00  0.00           H
ATOM   3005  CA  ILE E  31      71.810  74.210  65.840  1.00  0.00           C
ATOM   3006  HA  ILE E  31      72.310  74.120  66.790  1.00  0.00           H
ATOM   3007  CB  ILE E  31      72.570  73.270  64.910  1.00  0.00           C
ATOM   3008  HB  ILE E  31      72.090  73.400  63.920  1.00  0.00           H
ATOM   3009  CG2 ILE E  31      74.100  73.610  65.000  1.00  0.00           C
ATOM   3010 HG21 ILE E  31      74.490  73.380  66.010  1.00  0.00           H
ATOM   3011 HG22 ILE E  31      74.550  72.980  64.200  1.00  0.00           H
ATOM   3012 HG23 ILE E  31      74.340  74.630  64.630  1.00  0.00           H
ATOM   3013  CG1 ILE E  31      72.290  71.810  65.350  1.00  0.00           C
ATOM   3014 HG11 ILE E  31      71.200  71.590  65.270  1.00  0.00           H
ATOM   3015 HG12 ILE E  31      72.600  71.680  66.410  1.00  0.00           H
ATOM   3016  CD  ILE E  31      72.910  70.770  64.470  1.00  0.00           C
ATOM   3017  HD1 ILE E  31      74.010  70.810  64.620  1.00  0.00           H
ATOM   3018  HD2 ILE E  31      72.590  69.750  64.780  1.00  0.00           H
ATOM   3019  HD3 ILE E  31      72.500  70.900  63.450  1.00  0.00           H
ATOM   3020  C   ILE E  31      72.090  75.630  65.390  1.00  0.00           C
ATOM   3021  O   ILE E  31      71.710  76.000  64.290  1.00  0.00           O
ATOM   3022  N   ILE E  32      72.780  76.440  66.240  1.00  0.00           N
ATOM   3023  HN  ILE E  32      73.240  75.950  66.980  1.00  0.00           H
ATOM   3024  CA  ILE E  32      72.660  77.890  66.100  1.00  0.00           C
ATOM   3025  HA  ILE E  32      72.310  78.110  65.110  1.00  0.00           H
ATOM   3026  CB  ILE E  32      71.820  78.590  67.160  1.00  0.00           C
ATOM   3027  HB  ILE E  32      72.060  78.390  68.220  1.00  0.00           H
ATOM   3028  CG2 ILE E  32      71.860  80.030  66.830  1.00  0.00           C
ATOM   3029 HG21 ILE E  32      71.350  80.600  67.630  1.00  0.00           H
ATOM   3030 HG22 ILE E  32      72.870  80.480  66.730  1.00  0.00           H
ATOM   3031 HG23 ILE E  32      71.300  80.170  65.880  1.00  0.00           H
ATOM   3032  CG1 ILE E  32      70.350  78.020  66.960  1.00  0.00           C
ATOM   3033 HG11 ILE E  32      70.380  76.920  67.020  1.00  0.00           H
ATOM   3034 HG12 ILE E  32      70.000  78.510  66.020  1.00  0.00           H
ATOM   3035  CD  ILE E  32      69.510  78.510  68.120  1.00  0.00           C
ATOM   3036  HD1 ILE E  32      69.940  78.130  69.070  1.00  0.00           H
ATOM   3037  HD2 ILE E  32      69.480  79.610  68.180  1.00  0.00           H
ATOM   3038  HD3 ILE E  32      68.490  78.090  67.990  1.00  0.00           H
ATOM   3039  C   ILE E  32      74.190  78.350  66.160  1.00  0.00           C
ATOM   3040  O   ILE E  32      74.960  78.060  67.060  1.00  0.00           O
ATOM   3041  N   GLY E  33      74.600  79.130  65.160  1.00  0.00           N
ATOM   3042  HN  GLY E  33      73.960  79.350  64.430  1.00  0.00           H
ATOM   3043  CA  GLY E  33      75.970  79.650  65.170  1.00  0.00           C
ATOM   3044  HA1 GLY E  33      76.660  78.900  65.510  1.00  0.00           H
ATOM   3045  HA2 GLY E  33      76.180  79.980  64.160  1.00  0.00           H
ATOM   3046  C   GLY E  33      76.270  80.740  66.180  1.00  0.00           C
ATOM   3047  O   GLY E  33      77.260  80.630  66.960  1.00  0.00           O
ATOM   3048  N   LEU E  34      75.260  81.640  66.330  1.00  0.00           N
ATOM   3049  HN  LEU E  34      74.460  81.700  65.750  1.00  0.00           H
ATOM   3050  CA  LEU E  34      75.300  82.650  67.330  1.00  0.00           C
ATOM   3051  HA  LEU E  34      75.610  82.160  68.240  1.00  0.00           H
ATOM   3052  CB  LEU E  34      76.150  83.940  66.920  1.00  0.00           C
ATOM   3053  HB1 LEU E  34      76.030  83.960  65.810  1.00  0.00           H
ATOM   3054  HB2 LEU E  34      77.200  83.730  67.240  1.00  0.00           H
ATOM   3055  CG  LEU E  34      75.790  85.280  67.650  1.00  0.00           C
ATOM   3056  HG  LEU E  34      74.710  85.440  67.890  1.00  0.00           H
ATOM   3057  CD1 LEU E  34      76.470  85.310  69.030  1.00  0.00           C
ATOM   3058 HD11 LEU E  34      77.570  85.420  68.870  1.00  0.00           H
ATOM   3059 HD12 LEU E  34      76.200  86.240  69.550  1.00  0.00           H
ATOM   3060 HD13 LEU E  34      76.250  84.500  69.760  1.00  0.00           H
ATOM   3061  CD2 LEU E  34      76.260  86.490  66.880  1.00  0.00           C
ATOM   3062 HD21 LEU E  34      75.830  86.620  65.860  1.00  0.00           H
ATOM   3063 HD22 LEU E  34      75.860  87.410  67.360  1.00  0.00           H
ATOM   3064 HD23 LEU E  34      77.350  86.640  66.770  1.00  0.00           H
ATOM   3065  C   LEU E  34      73.870  83.090  67.710  1.00  0.00           C
ATOM   3066  O   LEU E  34      73.040  83.370  66.860  1.00  0.00           O
ATOM   3067  N   MET E  35      73.510  83.100  69.000  1.00  0.00           N
ATOM   3068  HN  MET E  35      74.160  82.740  69.670  1.00  0.00           H
ATOM   3069  CA  MET E  35      72.200  83.440  69.530  1.00  0.00           C
ATOM   3070  HA  MET E  35      71.470  83.430  68.730  1.00  0.00           H
ATOM   3071  CB  MET E  35      71.700  82.500  70.640  1.00  0.00           C
ATOM   3072  HB1 MET E  35      72.480  82.490  71.420  1.00  0.00           H
ATOM   3073  HB2 MET E  35      71.620  81.430  70.370  1.00  0.00           H
ATOM   3074  CG  MET E  35      70.290  82.910  71.190  1.00  0.00           C
ATOM   3075  HG1 MET E  35      69.540  83.060  70.390  1.00  0.00           H
ATOM   3076  HG2 MET E  35      70.480  83.850  71.760  1.00  0.00           H
ATOM   3077  SD  MET E  35      69.580  81.700  72.430  1.00  0.00           S
ATOM   3078  CE  MET E  35      68.390  82.840  73.190  1.00  0.00           C
ATOM   3079  HE1 MET E  35      67.820  83.440  72.450  1.00  0.00           H
ATOM   3080  HE2 MET E  35      67.620  82.340  73.810  1.00  0.00           H
ATOM   3081  HE3 MET E  35      68.810  83.620  73.870  1.00  0.00           H
ATOM   3082  C   MET E  35      72.270  84.780  70.200  1.00  0.00           C
ATOM   3083  O   MET E  35      73.120  85.040  71.070  1.00  0.00           O
ATOM   3084  N   VAL E  36      71.480  85.710  69.790  1.00  0.00           N
ATOM   3085  HN  VAL E  36      70.850  85.540  69.040  1.00  0.00           H
ATOM   3086  CA  VAL E  36      71.380  87.020  70.470  1.00  0.00           C
ATOM   3087  HA  VAL E  36      71.930  86.960  71.390  1.00  0.00           H
ATOM   3088  CB  VAL E  36      72.040  88.190  69.670  1.00  0.00           C
ATOM   3089  HB  VAL E  36      71.310  88.410  68.860  1.00  0.00           H
ATOM   3090  CG1 VAL E  36      72.110  89.400  70.550  1.00  0.00           C
ATOM   3091 HG11 VAL E  36      72.610  90.200  69.960  1.00  0.00           H
ATOM   3092 HG12 VAL E  36      71.150  89.690  71.010  1.00  0.00           H
ATOM   3093 HG13 VAL E  36      72.820  89.330  71.400  1.00  0.00           H
ATOM   3094  CG2 VAL E  36      73.470  87.940  69.120  1.00  0.00           C
ATOM   3095 HG21 VAL E  36      74.170  87.720  69.960  1.00  0.00           H
ATOM   3096 HG22 VAL E  36      73.360  87.130  68.370  1.00  0.00           H
ATOM   3097 HG23 VAL E  36      73.760  88.870  68.600  1.00  0.00           H
ATOM   3098  C   VAL E  36      69.970  87.370  70.840  1.00  0.00           C
ATOM   3099  O   VAL E  36      69.160  87.800  69.990  1.00  0.00           O
ATOM   3100  N   GLY E  37      69.570  87.310  72.130  1.00  0.00           N
ATOM   3101  HN  GLY E  37      70.280  87.060  72.780  1.00  0.00           H
ATOM   3102  CA  GLY E  37      68.170  87.570  72.480  1.00  0.00           C
ATOM   3103  HA1 GLY E  37      68.070  87.620  73.550  1.00  0.00           H
ATOM   3104  HA2 GLY E  37      67.950  88.580  72.170  1.00  0.00           H
ATOM   3105  C   GLY E  37      67.010  86.790  71.880  1.00  0.00           C
ATOM   3106  O   GLY E  37      67.070  85.870  71.050  1.00  0.00           O
ATOM   3107  N   GLY E  38      65.760  87.220  72.150  1.00  0.00           N
ATOM   3108  HN  GLY E  38      65.480  88.000  72.700  1.00  0.00           H
ATOM   3109  CA  GLY E  38      64.610  86.340  71.950  1.00  0.00           C
ATOM   3110  HA1 GLY E  38      63.770  86.820  72.420  1.00  0.00           H
ATOM   3111  HA2 GLY E  38      64.470  86.160  70.890  1.00  0.00           H
ATOM   3112  C   GLY E  38      64.610  84.970  72.530  1.00  0.00           C
ATOM   3113  O   GLY E  38      65.460  84.550  73.290  1.00  0.00           O
ATOM   3114  N   VAL E  39      63.510  84.210  72.160  1.00  0.00           N
ATOM   3115  HN  VAL E  39      62.920  84.540  71.430  1.00  0.00           H
ATOM   3116  CA  VAL E  39      63.290  82.870  72.710  1.00  0.00           C
ATOM   3117  HA  VAL E  39      64.030  82.640  73.460  1.00  0.00           H
ATOM   3118  CB  VAL E  39      61.880  82.500  73.390  1.00  0.00           C
ATOM   3119  HB  VAL E  39      61.280  82.450  72.450  1.00  0.00           H
ATOM   3120  CG1 VAL E  39      61.910  81.110  74.080  1.00  0.00           C
ATOM   3121 HG11 VAL E  39      60.910  80.920  74.520  1.00  0.00           H
ATOM   3122 HG12 VAL E  39      62.350  80.290  73.480  1.00  0.00           H
ATOM   3123 HG13 VAL E  39      62.660  81.210  74.890  1.00  0.00           H
ATOM   3124  CG2 VAL E  39      61.380  83.710  74.310  1.00  0.00           C
ATOM   3125 HG21 VAL E  39      60.390  83.450  74.750  1.00  0.00           H
ATOM   3126 HG22 VAL E  39      62.010  83.850  75.220  1.00  0.00           H
ATOM   3127 HG23 VAL E  39      61.230  84.610  73.670  1.00  0.00           H
ATOM   3128  C   VAL E  39      63.590  81.850  71.600  1.00  0.00           C
ATOM   3129  O   VAL E  39      63.130  81.910  70.430  1.00  0.00           O
ATOM   3130  N   VAL E  40      64.360  80.750  71.980  1.00  0.00           N
ATOM   3131  HN  VAL E  40      64.840  80.730  72.850  1.00  0.00           H
ATOM   3132  CA  VAL E  40      64.770  79.730  71.120  1.00  0.00           C
ATOM   3133  HA  VAL E  40      64.290  79.810  70.150  1.00  0.00           H
ATOM   3134  CB  VAL E  40      66.220  79.530  70.900  1.00  0.00           C
ATOM   3135  HB  VAL E  40      66.610  79.560  71.940  1.00  0.00           H
ATOM   3136  CG1 VAL E  40      66.570  78.230  70.200  1.00  0.00           C
ATOM   3137 HG11 VAL E  40      66.080  78.190  69.200  1.00  0.00           H
ATOM   3138 HG12 VAL E  40      67.670  78.170  70.050  1.00  0.00           H
ATOM   3139 HG13 VAL E  40      66.270  77.390  70.870  1.00  0.00           H
ATOM   3140  CG2 VAL E  40      66.870  80.690  70.130  1.00  0.00           C
ATOM   3141 HG21 VAL E  40      66.740  81.570  70.790  1.00  0.00           H
ATOM   3142 HG22 VAL E  40      67.970  80.560  70.000  1.00  0.00           H
ATOM   3143 HG23 VAL E  40      66.320  80.750  69.170  1.00  0.00           H
ATOM   3144  C   VAL E  40      64.110  78.500  71.650  1.00  0.00           C
ATOM   3145  O   VAL E  40      64.100  78.160  72.830  1.00  0.00           O
ATOM   3146  N   ILE E  41      63.550  77.670  70.720  1.00  0.00           N
ATOM   3147  HN  ILE E  41      63.540  77.850  69.730  1.00  0.00           H
ATOM   3148  CA  ILE E  41      62.640  76.610  71.040  1.00  0.00           C
ATOM   3149  HA  ILE E  41      62.700  76.280  72.070  1.00  0.00           H
ATOM   3150  CB  ILE E  41      61.140  77.000  70.810  1.00  0.00           C
ATOM   3151  HB  ILE E  41      61.020  77.270  69.740  1.00  0.00           H
ATOM   3152  CG2 ILE E  41      60.240  75.770  70.950  1.00  0.00           C
ATOM   3153 HG21 ILE E  41      60.270  75.340  71.970  1.00  0.00           H
ATOM   3154 HG22 ILE E  41      59.200  76.000  70.640  1.00  0.00           H
ATOM   3155 HG23 ILE E  41      60.650  75.090  70.170  1.00  0.00           H
ATOM   3156  CG1 ILE E  41      60.660  78.090  71.810  1.00  0.00           C
ATOM   3157 HG11 ILE E  41      61.310  78.980  71.690  1.00  0.00           H
ATOM   3158 HG12 ILE E  41      61.000  77.850  72.840  1.00  0.00           H
ATOM   3159  CD  ILE E  41      59.200  78.450  71.820  1.00  0.00           C
ATOM   3160  HD1 ILE E  41      58.840  78.980  70.910  1.00  0.00           H
ATOM   3161  HD2 ILE E  41      58.540  77.570  71.970  1.00  0.00           H
ATOM   3162  HD3 ILE E  41      59.050  79.230  72.600  1.00  0.00           H
ATOM   3163  C   ILE E  41      63.040  75.400  70.190  1.00  0.00           C
ATOM   3164  O   ILE E  41      63.110  75.450  69.010  1.00  0.00           O
ATOM   3165  N   ALA E  42      63.310  74.240  70.880  1.00  0.00           N
ATOM   3166  HN  ALA E  42      63.310  74.310  71.870  1.00  0.00           H
ATOM   3167  CA  ALA E  42      63.650  72.990  70.260  1.00  0.00           C
ATOM   3168  HA  ALA E  42      63.330  72.980  69.230  1.00  0.00           H
ATOM   3169  CB  ALA E  42      65.250  72.770  70.330  1.00  0.00           C
ATOM   3170  HB1 ALA E  42      65.510  71.700  70.150  1.00  0.00           H
ATOM   3171  HB2 ALA E  42      65.730  73.340  69.510  1.00  0.00           H
ATOM   3172  HB3 ALA E  42      65.720  73.090  71.280  1.00  0.00           H
ATOM   3173  C   ALA E  42      63.010  71.840  70.960  1.00  0.00           C
ATOM   3174  O   ALA E  42      62.820  71.860  72.130  1.00  0.00           O
ATOM   3175  N   NME E  43      62.660  70.750  70.220  1.00  0.00           N
ATOM   3176  HN  NME E  43      62.900  70.670  69.250  1.00  0.00           H
ATOM   3177  CH3 NME E  43      62.150  69.570  70.860  1.00  0.00           C
ATOM   3178 HH31 NME E  43      61.640  69.840  71.810  1.00  0.00           H
ATOM   3179 HH32 NME E  43      61.410  69.090  70.190  1.00  0.00           H
ATOM   3180 HH33 NME E  43      62.890  68.770  71.060  1.00  0.00           H
ATOM   3181  CH3 ACE F   0      64.200  66.300  73.320  1.00  0.00           C
ATOM   3182 HH31 ACE F   0      65.240  66.060  73.630  1.00  0.00           H
ATOM   3183 HH32 ACE F   0      64.200  67.330  72.910  1.00  0.00           H
ATOM   3184 HH33 ACE F   0      63.550  66.360  74.220  1.00  0.00           H
ATOM   3185  C   ACE F   0      63.640  65.340  72.390  1.00  0.00           C
ATOM   3186  O   ACE F   0      63.730  65.590  71.220  1.00  0.00           O
ATOM   3187  N   ASP F   1      62.940  64.280  72.920  1.00  0.00           N
ATOM   3188  HN  ASP F   1      62.790  64.140  73.890  1.00  0.00           H
ATOM   3189  CA  ASP F   1      62.380  63.200  72.080  1.00  0.00           C
ATOM   3190  HA  ASP F   1      63.030  63.030  71.240  1.00  0.00           H
ATOM   3191  CB  ASP F   1      62.220  61.830  72.870  1.00  0.00           C
ATOM   3192  HB1 ASP F   1      61.440  61.230  72.360  1.00  0.00           H
ATOM   3193  HB2 ASP F   1      61.860  62.100  73.890  1.00  0.00           H
ATOM   3194  CG  ASP F   1      63.490  61.050  72.960  1.00  0.00           C
ATOM   3195  OD1 ASP F   1      63.580  60.090  73.780  1.00  0.00           O
ATOM   3196  OD2 ASP F   1      64.430  61.270  72.140  1.00  0.00           O
ATOM   3197  C   ASP F   1      61.020  63.680  71.470  1.00  0.00           C
ATOM   3198  O   ASP F   1      60.530  63.100  70.450  1.00  0.00           O
ATOM   3199  N   ALA F   2      60.420  64.710  72.020  1.00  0.00           N
ATOM   3200  HN  ALA F   2      60.710  65.110  72.890  1.00  0.00           H
ATOM   3201  CA  ALA F   2      59.140  65.210  71.580  1.00  0.00           C
ATOM   3202  HA  ALA F   2      59.140  65.060  70.520  1.00  0.00           H
ATOM   3203  CB  ALA F   2      57.910  64.590  72.350  1.00  0.00           C
ATOM   3204  HB1 ALA F   2      56.920  64.920  71.960  1.00  0.00           H
ATOM   3205  HB2 ALA F   2      57.910  63.480  72.290  1.00  0.00           H
ATOM   3206  HB3 ALA F   2      57.830  64.840  73.430  1.00  0.00           H
ATOM   3207  C   ALA F   2      59.210  66.680  71.870  1.00  0.00           C
ATOM   3208  O   ALA F   2      60.060  67.070  72.670  1.00  0.00           O
ATOM   3209  N   GLU F   3      58.290  67.520  71.360  1.00  0.00           N
ATOM   3210  HN  GLU F   3      57.890  67.180  70.510  1.00  0.00           H
ATOM   3211  CA  GLU F   3      58.080  68.880  71.690  1.00  0.00           C
ATOM   3212  HA  GLU F   3      59.000  69.430  71.500  1.00  0.00           H
ATOM   3213  CB  GLU F   3      56.840  69.430  70.900  1.00  0.00           C
ATOM   3214  HB1 GLU F   3      56.530  70.350  71.440  1.00  0.00           H
ATOM   3215  HB2 GLU F   3      55.940  68.810  71.100  1.00  0.00           H
ATOM   3216  CG  GLU F   3      57.020  69.800  69.430  1.00  0.00           C
ATOM   3217  HG1 GLU F   3      57.250  68.860  68.890  1.00  0.00           H
ATOM   3218  HG2 GLU F   3      57.850  70.520  69.250  1.00  0.00           H
ATOM   3219  CD  GLU F   3      55.720  70.350  68.830  1.00  0.00           C
ATOM   3220  OE1 GLU F   3      55.220  71.410  69.350  1.00  0.00           O
ATOM   3221  OE2 GLU F   3      55.140  69.740  67.930  1.00  0.00           O
ATOM   3222  C   GLU F   3      57.960  69.040  73.240  1.00  0.00           C
ATOM   3223  O   GLU F   3      57.320  68.320  73.990  1.00  0.00           O
ATOM   3224  N   PHE F   4      58.600  70.100  73.780  1.00  0.00           N
ATOM   3225  HN  PHE F   4      59.150  70.580  73.110  1.00  0.00           H
ATOM   3226  CA  PHE F   4      58.680  70.470  75.210  1.00  0.00           C
ATOM   3227  HA  PHE F   4      58.100  69.750  75.770  1.00  0.00           H
ATOM   3228  CB  PHE F   4      60.200  70.500  75.430  1.00  0.00           C
ATOM   3229  HB1 PHE F   4      60.720  71.130  74.670  1.00  0.00           H
ATOM   3230  HB2 PHE F   4      60.600  69.470  75.300  1.00  0.00           H
ATOM   3231  CG  PHE F   4      60.700  70.860  76.870  1.00  0.00           C
ATOM   3232  CD1 PHE F   4      61.760  71.650  77.060  1.00  0.00           C
ATOM   3233  HD1 PHE F   4      62.410  71.920  76.240  1.00  0.00           H
ATOM   3234  CE1 PHE F   4      62.230  72.060  78.270  1.00  0.00           C
ATOM   3235  HE1 PHE F   4      63.230  72.480  78.290  1.00  0.00           H
ATOM   3236  CZ  PHE F   4      61.480  71.840  79.430  1.00  0.00           C
ATOM   3237  HZ  PHE F   4      61.880  72.280  80.340  1.00  0.00           H
ATOM   3238  CD2 PHE F   4      59.880  70.690  78.040  1.00  0.00           C
ATOM   3239  HD2 PHE F   4      58.900  70.230  78.000  1.00  0.00           H
ATOM   3240  CE2 PHE F   4      60.220  71.200  79.320  1.00  0.00           C
ATOM   3241  HE2 PHE F   4      59.610  71.040  80.190  1.00  0.00           H
ATOM   3242  C   PHE F   4      58.160  71.820  75.360  1.00  0.00           C
ATOM   3243  O   PHE F   4      58.060  72.370  76.450  1.00  0.00           O
ATOM   3244  N   ARG F   5      57.740  72.490  74.300  1.00  0.00           N
ATOM   3245  HN  ARG F   5      57.890  72.230  73.350  1.00  0.00           H
ATOM   3246  CA  ARG F   5      57.460  73.910  74.480  1.00  0.00           C
ATOM   3247  HA  ARG F   5      58.110  74.310  75.240  1.00  0.00           H
ATOM   3248  CB  ARG F   5      57.720  74.660  73.130  1.00  0.00           C
ATOM   3249  HB1 ARG F   5      58.790  74.430  72.940  1.00  0.00           H
ATOM   3250  HB2 ARG F   5      57.630  75.760  73.240  1.00  0.00           H
ATOM   3251  CG  ARG F   5      57.020  74.010  71.910  1.00  0.00           C
ATOM   3252  HG1 ARG F   5      56.920  72.900  71.910  1.00  0.00           H
ATOM   3253  HG2 ARG F   5      57.650  74.310  71.050  1.00  0.00           H
ATOM   3254  CD  ARG F   5      55.680  74.520  71.600  1.00  0.00           C
ATOM   3255  HD1 ARG F   5      54.840  74.230  72.260  1.00  0.00           H
ATOM   3256  HD2 ARG F   5      55.260  74.120  70.650  1.00  0.00           H
ATOM   3257  NE  ARG F   5      55.720  76.050  71.540  1.00  0.00           N
ATOM   3258  HE  ARG F   5      55.530  76.600  72.350  1.00  0.00           H
ATOM   3259  CZ  ARG F   5      56.090  76.770  70.460  1.00  0.00           C
ATOM   3260  NH1 ARG F   5      56.640  76.180  69.420  1.00  0.00           N
ATOM   3261 HH11 ARG F   5      56.700  75.180  69.400  1.00  0.00           H
ATOM   3262 HH12 ARG F   5      57.220  76.820  68.920  1.00  0.00           H
ATOM   3263  NH2 ARG F   5      55.890  78.090  70.570  1.00  0.00           N
ATOM   3264 HH21 ARG F   5      55.510  78.400  71.440  1.00  0.00           H
ATOM   3265 HH22 ARG F   5      56.290  78.550  69.780  1.00  0.00           H
ATOM   3266  C   ARG F   5      56.020  74.290  74.970  1.00  0.00           C
ATOM   3267  O   ARG F   5      55.670  75.450  75.140  1.00  0.00           O
ATOM   3268  N   HIS F   6      55.200  73.310  75.200  1.00  0.00           N
ATOM   3269  HN  HIS F   6      55.520  72.360  75.150  1.00  0.00           H
ATOM   3270  CA  HIS F   6      53.770  73.510  75.600  1.00  0.00           C
ATOM   3271  HA  HIS F   6      53.430  74.460  75.210  1.00  0.00           H
ATOM   3272  CB  HIS F   6      52.850  72.540  74.850  1.00  0.00           C
ATOM   3273  HB1 HIS F   6      51.760  72.660  75.050  1.00  0.00           H
ATOM   3274  HB2 HIS F   6      53.080  71.480  75.130  1.00  0.00           H
ATOM   3275  ND1 HIS F   6      52.090  73.160  72.520  1.00  0.00           N
ATOM   3276  CG  HIS F   6      53.010  72.540  73.410  1.00  0.00           C
ATOM   3277  CE1 HIS F   6      52.480  72.790  71.320  1.00  0.00           C
ATOM   3278  HE1 HIS F   6      52.010  73.130  70.400  1.00  0.00           H
ATOM   3279  NE2 HIS F   6      53.490  71.950  71.370  1.00  0.00           N
ATOM   3280  HE2 HIS F   6      54.070  71.800  70.570  1.00  0.00           H
ATOM   3281  CD2 HIS F   6      53.820  71.730  72.680  1.00  0.00           C
ATOM   3282  HD2 HIS F   6      54.530  70.960  72.980  1.00  0.00           H
ATOM   3283  C   HIS F   6      53.570  73.230  77.150  1.00  0.00           C
ATOM   3284  O   HIS F   6      52.540  73.580  77.690  1.00  0.00           O
ATOM   3285  N   ASP F   7      54.530  72.620  77.850  1.00  0.00           N
ATOM   3286  HN  ASP F   7      55.050  72.130  77.150  1.00  0.00           H
ATOM   3287  CA  ASP F   7      54.470  72.230  79.260  1.00  0.00           C
ATOM   3288  HA  ASP F   7      53.640  71.560  79.470  1.00  0.00           H
ATOM   3289  CB  ASP F   7      55.740  71.400  79.530  1.00  0.00           C
ATOM   3290  HB1 ASP F   7      55.800  71.020  80.570  1.00  0.00           H
ATOM   3291  HB2 ASP F   7      56.630  72.000  79.230  1.00  0.00           H
ATOM   3292  CG  ASP F   7      55.720  70.190  78.650  1.00  0.00           C
ATOM   3293  OD1 ASP F   7      56.660  69.400  78.890  1.00  0.00           O
ATOM   3294  OD2 ASP F   7      54.790  69.970  77.850  1.00  0.00           O
ATOM   3295  C   ASP F   7      54.230  73.430  80.170  1.00  0.00           C
ATOM   3296  O   ASP F   7      54.780  74.530  79.980  1.00  0.00           O
ATOM   3297  N   SER F   8      53.310  73.270  81.200  1.00  0.00           N
ATOM   3298  HN  SER F   8      52.760  72.440  81.190  1.00  0.00           H
ATOM   3299  CA  SER F   8      53.240  74.280  82.340  1.00  0.00           C
ATOM   3300  HA  SER F   8      53.420  75.260  81.930  1.00  0.00           H
ATOM   3301  CB  SER F   8      51.830  74.200  83.000  1.00  0.00           C
ATOM   3302  HB1 SER F   8      51.130  74.610  82.250  1.00  0.00           H
ATOM   3303  HB2 SER F   8      51.880  74.830  83.920  1.00  0.00           H
ATOM   3304  OG  SER F   8      51.240  72.910  83.270  1.00  0.00           O
ATOM   3305  HG1 SER F   8      51.640  72.590  84.080  1.00  0.00           H
ATOM   3306  C   SER F   8      54.360  74.180  83.300  1.00  0.00           C
ATOM   3307  O   SER F   8      54.950  73.150  83.480  1.00  0.00           O
ATOM   3308  N   GLY F   9      54.690  75.330  83.960  1.00  0.00           N
ATOM   3309  HN  GLY F   9      54.110  76.060  83.600  1.00  0.00           H
ATOM   3310  CA  GLY F   9      55.580  75.520  85.040  1.00  0.00           C
ATOM   3311  HA1 GLY F   9      55.200  76.380  85.560  1.00  0.00           H
ATOM   3312  HA2 GLY F   9      55.720  74.640  85.650  1.00  0.00           H
ATOM   3313  C   GLY F   9      57.020  75.940  84.550  1.00  0.00           C
ATOM   3314  O   GLY F   9      57.950  75.270  85.030  1.00  0.00           O
ATOM   3315  N   TYR F  10      57.160  76.980  83.740  1.00  0.00           N
ATOM   3316  HN  TYR F  10      56.290  77.380  83.470  1.00  0.00           H
ATOM   3317  CA  TYR F  10      58.380  77.320  83.130  1.00  0.00           C
ATOM   3318  HA  TYR F  10      59.190  77.220  83.840  1.00  0.00           H
ATOM   3319  CB  TYR F  10      58.620  76.470  81.820  1.00  0.00           C
ATOM   3320  HB1 TYR F  10      59.530  76.720  81.230  1.00  0.00           H
ATOM   3321  HB2 TYR F  10      57.770  76.580  81.110  1.00  0.00           H
ATOM   3322  CG  TYR F  10      58.780  75.060  82.110  1.00  0.00           C
ATOM   3323  CD1 TYR F  10      59.930  74.610  82.820  1.00  0.00           C
ATOM   3324  HD1 TYR F  10      60.710  75.300  83.100  1.00  0.00           H
ATOM   3325  CE1 TYR F  10      60.020  73.210  83.250  1.00  0.00           C
ATOM   3326  HE1 TYR F  10      60.810  72.860  83.890  1.00  0.00           H
ATOM   3327  CZ  TYR F  10      59.120  72.290  82.730  1.00  0.00           C
ATOM   3328  OH  TYR F  10      59.290  70.880  83.090  1.00  0.00           O
ATOM   3329  HH  TYR F  10      58.550  70.350  82.770  1.00  0.00           H
ATOM   3330  CD2 TYR F  10      57.930  74.060  81.640  1.00  0.00           C
ATOM   3331  HD2 TYR F  10      57.160  74.290  80.920  1.00  0.00           H
ATOM   3332  CE2 TYR F  10      58.070  72.680  81.870  1.00  0.00           C
ATOM   3333  HE2 TYR F  10      57.390  71.930  81.490  1.00  0.00           H
ATOM   3334  C   TYR F  10      58.380  78.820  82.650  1.00  0.00           C
ATOM   3335  O   TYR F  10      59.200  79.290  81.830  1.00  0.00           O
ATOM   3336  N   GLU F  11      57.450  79.650  83.220  1.00  0.00           N
ATOM   3337  HN  GLU F  11      57.060  79.400  84.100  1.00  0.00           H
ATOM   3338  CA  GLU F  11      57.230  81.060  83.010  1.00  0.00           C
ATOM   3339  HA  GLU F  11      56.890  81.250  82.000  1.00  0.00           H
ATOM   3340  CB  GLU F  11      56.070  81.580  83.870  1.00  0.00           C
ATOM   3341  HB1 GLU F  11      55.900  82.640  83.600  1.00  0.00           H
ATOM   3342  HB2 GLU F  11      56.220  81.380  84.960  1.00  0.00           H
ATOM   3343  CG  GLU F  11      54.750  80.860  83.480  1.00  0.00           C
ATOM   3344  HG1 GLU F  11      54.720  80.830  82.370  1.00  0.00           H
ATOM   3345  HG2 GLU F  11      53.950  81.550  83.820  1.00  0.00           H
ATOM   3346  CD  GLU F  11      54.640  79.470  84.220  1.00  0.00           C
ATOM   3347  OE1 GLU F  11      54.680  79.480  85.470  1.00  0.00           O
ATOM   3348  OE2 GLU F  11      54.720  78.420  83.500  1.00  0.00           O
ATOM   3349  C   GLU F  11      58.470  81.980  83.240  1.00  0.00           C
ATOM   3350  O   GLU F  11      59.070  82.010  84.290  1.00  0.00           O
ATOM   3351  N   VAL F  12      58.850  82.780  82.180  1.00  0.00           N
ATOM   3352  HN  VAL F  12      58.290  82.830  81.360  1.00  0.00           H
ATOM   3353  CA  VAL F  12      60.000  83.660  82.230  1.00  0.00           C
ATOM   3354  HA  VAL F  12      60.360  83.660  83.250  1.00  0.00           H
ATOM   3355  CB  VAL F  12      61.140  83.270  81.290  1.00  0.00           C
ATOM   3356  HB  VAL F  12      60.850  83.340  80.220  1.00  0.00           H
ATOM   3357  CG1 VAL F  12      62.390  84.080  81.760  1.00  0.00           C
ATOM   3358 HG11 VAL F  12      62.740  83.680  82.740  1.00  0.00           H
ATOM   3359 HG12 VAL F  12      63.240  83.810  81.110  1.00  0.00           H
ATOM   3360 HG13 VAL F  12      62.260  85.170  81.900  1.00  0.00           H
ATOM   3361  CG2 VAL F  12      61.520  81.740  81.560  1.00  0.00           C
ATOM   3362 HG21 VAL F  12      60.680  81.080  81.230  1.00  0.00           H
ATOM   3363 HG22 VAL F  12      62.420  81.550  80.930  1.00  0.00           H
ATOM   3364 HG23 VAL F  12      61.690  81.450  82.620  1.00  0.00           H
ATOM   3365  C   VAL F  12      59.640  85.080  81.960  1.00  0.00           C
ATOM   3366  O   VAL F  12      59.270  85.360  80.830  1.00  0.00           O
ATOM   3367  N   HIS F  13      59.660  85.990  82.940  1.00  0.00           N
ATOM   3368  HN  HIS F  13      60.080  85.700  83.800  1.00  0.00           H
ATOM   3369  CA  HIS F  13      59.090  87.340  82.880  1.00  0.00           C
ATOM   3370  HA  HIS F  13      58.620  87.470  81.910  1.00  0.00           H
ATOM   3371  CB  HIS F  13      58.320  87.500  84.180  1.00  0.00           C
ATOM   3372  HB1 HIS F  13      57.770  88.460  84.320  1.00  0.00           H
ATOM   3373  HB2 HIS F  13      59.070  87.430  84.990  1.00  0.00           H
ATOM   3374  ND1 HIS F  13      56.220  86.210  83.870  1.00  0.00           N
ATOM   3375  CG  HIS F  13      57.440  86.300  84.470  1.00  0.00           C
ATOM   3376  CE1 HIS F  13      55.530  85.300  84.580  1.00  0.00           C
ATOM   3377  HE1 HIS F  13      54.530  84.880  84.440  1.00  0.00           H
ATOM   3378  NE2 HIS F  13      56.320  84.820  85.630  1.00  0.00           N
ATOM   3379  HE2 HIS F  13      56.030  84.380  86.480  1.00  0.00           H
ATOM   3380  CD2 HIS F  13      57.540  85.440  85.520  1.00  0.00           C
ATOM   3381  HD2 HIS F  13      58.230  85.320  86.340  1.00  0.00           H
ATOM   3382  C   HIS F  13      60.240  88.420  83.000  1.00  0.00           C
ATOM   3383  O   HIS F  13      60.870  88.530  84.040  1.00  0.00           O
ATOM   3384  N   HIS F  14      60.400  89.250  81.940  1.00  0.00           N
ATOM   3385  HN  HIS F  14      59.830  89.280  81.130  1.00  0.00           H
ATOM   3386  CA  HIS F  14      61.270  90.430  82.000  1.00  0.00           C
ATOM   3387  HA  HIS F  14      61.100  90.900  81.050  1.00  0.00           H
ATOM   3388  CB  HIS F  14      60.810  91.320  83.190  1.00  0.00           C
ATOM   3389  HB1 HIS F  14      61.120  90.930  84.180  1.00  0.00           H
ATOM   3390  HB2 HIS F  14      59.700  91.310  83.230  1.00  0.00           H
ATOM   3391  ND1 HIS F  14      60.510  93.490  81.960  1.00  0.00           N
ATOM   3392  CG  HIS F  14      61.000  92.830  83.110  1.00  0.00           C
ATOM   3393  CE1 HIS F  14      60.730  94.740  82.210  1.00  0.00           C
ATOM   3394  HE1 HIS F  14      60.520  95.620  81.610  1.00  0.00           H
ATOM   3395  NE2 HIS F  14      61.320  94.950  83.370  1.00  0.00           N
ATOM   3396  HE2 HIS F  14      61.600  95.780  83.840  1.00  0.00           H
ATOM   3397  CD2 HIS F  14      61.510  93.720  83.970  1.00  0.00           C
ATOM   3398  HD2 HIS F  14      62.010  93.570  84.920  1.00  0.00           H
ATOM   3399  C   HIS F  14      62.750  90.170  82.050  1.00  0.00           C
ATOM   3400  O   HIS F  14      63.470  90.690  82.880  1.00  0.00           O
ATOM   3401  N   GLN F  15      63.200  89.430  81.030  1.00  0.00           N
ATOM   3402  HN  GLN F  15      62.560  89.230  80.290  1.00  0.00           H
ATOM   3403  CA  GLN F  15      64.650  89.250  80.740  1.00  0.00           C
ATOM   3404  HA  GLN F  15      65.110  89.480  81.690  1.00  0.00           H
ATOM   3405  CB  GLN F  15      65.080  87.770  80.380  1.00  0.00           C
ATOM   3406  HB1 GLN F  15      64.240  87.350  79.780  1.00  0.00           H
ATOM   3407  HB2 GLN F  15      65.160  87.230  81.350  1.00  0.00           H
ATOM   3408  CG  GLN F  15      66.350  87.580  79.640  1.00  0.00           C
ATOM   3409  HG1 GLN F  15      66.190  87.880  78.580  1.00  0.00           H
ATOM   3410  HG2 GLN F  15      66.630  86.520  79.520  1.00  0.00           H
ATOM   3411  CD  GLN F  15      67.580  88.340  80.100  1.00  0.00           C
ATOM   3412  OE1 GLN F  15      67.980  88.210  81.240  1.00  0.00           O
ATOM   3413  NE2 GLN F  15      68.340  88.900  79.130  1.00  0.00           N
ATOM   3414 HE21 GLN F  15      67.990  88.950  78.200  1.00  0.00           H
ATOM   3415 HE22 GLN F  15      69.090  89.510  79.370  1.00  0.00           H
ATOM   3416  C   GLN F  15      65.090  90.300  79.800  1.00  0.00           C
ATOM   3417  O   GLN F  15      64.470  90.670  78.780  1.00  0.00           O
ATOM   3418  N   LYS F  16      66.170  91.060  80.220  1.00  0.00           N
ATOM   3419  HN  LYS F  16      66.650  90.910  81.080  1.00  0.00           H
ATOM   3420  CA  LYS F  16      66.600  92.250  79.510  1.00  0.00           C
ATOM   3421  HA  LYS F  16      66.100  92.320  78.560  1.00  0.00           H
ATOM   3422  CB  LYS F  16      66.160  93.540  80.190  1.00  0.00           C
ATOM   3423  HB1 LYS F  16      66.600  94.390  79.630  1.00  0.00           H
ATOM   3424  HB2 LYS F  16      66.510  93.640  81.240  1.00  0.00           H
ATOM   3425  CG  LYS F  16      64.610  93.720  80.300  1.00  0.00           C
ATOM   3426  HG1 LYS F  16      64.340  94.490  81.060  1.00  0.00           H
ATOM   3427  HG2 LYS F  16      64.340  92.750  80.770  1.00  0.00           H
ATOM   3428  CD  LYS F  16      63.890  93.890  78.990  1.00  0.00           C
ATOM   3429  HD1 LYS F  16      64.290  94.720  78.370  1.00  0.00           H
ATOM   3430  HD2 LYS F  16      63.950  92.950  78.410  1.00  0.00           H
ATOM   3431  CE  LYS F  16      62.410  94.030  79.200  1.00  0.00           C
ATOM   3432  HE1 LYS F  16      62.140  94.990  79.690  1.00  0.00           H
ATOM   3433  HE2 LYS F  16      62.110  93.190  79.850  1.00  0.00           H
ATOM   3434  NZ  LYS F  16      61.640  94.030  77.930  1.00  0.00           N
ATOM   3435  HZ1 LYS F  16      61.560  93.040  77.620  1.00  0.00           H
ATOM   3436  HZ2 LYS F  16      60.640  94.250  78.100  1.00  0.00           H
ATOM   3437  HZ3 LYS F  16      62.060  94.580  77.160  1.00  0.00           H
ATOM   3438  C   LYS F  16      68.130  92.180  79.160  1.00  0.00           C
ATOM   3439  O   LYS F  16      68.840  91.660  79.970  1.00  0.00           O
ATOM   3440  N   LEU F  17      68.480  92.640  77.940  1.00  0.00           N
ATOM   3441  HN  LEU F  17      67.790  92.940  77.270  1.00  0.00           H
ATOM   3442  CA  LEU F  17      69.810  92.930  77.520  1.00  0.00           C
ATOM   3443  HA  LEU F  17      70.430  92.910  78.400  1.00  0.00           H
ATOM   3444  CB  LEU F  17      70.280  91.910  76.490  1.00  0.00           C
ATOM   3445  HB1 LEU F  17      69.550  91.970  75.650  1.00  0.00           H
ATOM   3446  HB2 LEU F  17      70.200  90.900  76.960  1.00  0.00           H
ATOM   3447  CG  LEU F  17      71.710  91.900  75.880  1.00  0.00           C
ATOM   3448  HG  LEU F  17      72.010  92.920  75.560  1.00  0.00           H
ATOM   3449  CD1 LEU F  17      72.670  91.590  77.010  1.00  0.00           C
ATOM   3450 HD11 LEU F  17      72.570  90.530  77.340  1.00  0.00           H
ATOM   3451 HD12 LEU F  17      73.700  91.710  76.630  1.00  0.00           H
ATOM   3452 HD13 LEU F  17      72.560  92.340  77.830  1.00  0.00           H
ATOM   3453  CD2 LEU F  17      71.770  91.030  74.600  1.00  0.00           C
ATOM   3454 HD21 LEU F  17      72.740  91.160  74.080  1.00  0.00           H
ATOM   3455 HD22 LEU F  17      71.600  89.980  74.930  1.00  0.00           H
ATOM   3456 HD23 LEU F  17      71.060  91.400  73.840  1.00  0.00           H
ATOM   3457  C   LEU F  17      69.990  94.360  76.950  1.00  0.00           C
ATOM   3458  O   LEU F  17      69.190  94.780  76.180  1.00  0.00           O
ATOM   3459  N   VAL F  18      71.030  95.080  77.420  1.00  0.00           N
ATOM   3460  HN  VAL F  18      71.690  94.710  78.060  1.00  0.00           H
ATOM   3461  CA  VAL F  18      71.480  96.350  76.900  1.00  0.00           C
ATOM   3462  HA  VAL F  18      70.910  96.740  76.070  1.00  0.00           H
ATOM   3463  CB  VAL F  18      71.410  97.370  78.010  1.00  0.00           C
ATOM   3464  HB  VAL F  18      72.000  97.060  78.900  1.00  0.00           H
ATOM   3465  CG1 VAL F  18      71.970  98.740  77.470  1.00  0.00           C
ATOM   3466 HG11 VAL F  18      71.800  98.940  76.380  1.00  0.00           H
ATOM   3467 HG12 VAL F  18      71.500  99.560  78.040  1.00  0.00           H
ATOM   3468 HG13 VAL F  18      73.060  98.790  77.630  1.00  0.00           H
ATOM   3469  CG2 VAL F  18      69.960  97.560  78.340  1.00  0.00           C
ATOM   3470 HG21 VAL F  18      69.850  98.330  79.140  1.00  0.00           H
ATOM   3471 HG22 VAL F  18      69.390  97.870  77.440  1.00  0.00           H
ATOM   3472 HG23 VAL F  18      69.590  96.600  78.750  1.00  0.00           H
ATOM   3473  C   VAL F  18      72.910  96.150  76.410  1.00  0.00           C
ATOM   3474  O   VAL F  18      73.810  95.820  77.180  1.00  0.00           O
ATOM   3475  N   PHE F  19      73.190  96.490  75.070  1.00  0.00           N
ATOM   3476  HN  PHE F  19      72.460  96.510  74.390  1.00  0.00           H
ATOM   3477  CA  PHE F  19      74.480  96.750  74.610  1.00  0.00           C
ATOM   3478  HA  PHE F  19      75.190  96.110  75.110  1.00  0.00           H
ATOM   3479  CB  PHE F  19      74.690  96.450  73.110  1.00  0.00           C
ATOM   3480  HB1 PHE F  19      75.730  96.660  72.750  1.00  0.00           H
ATOM   3481  HB2 PHE F  19      74.040  97.000  72.400  1.00  0.00           H
ATOM   3482  CG  PHE F  19      74.500  94.920  72.890  1.00  0.00           C
ATOM   3483  CD1 PHE F  19      73.240  94.360  72.550  1.00  0.00           C
ATOM   3484  HD1 PHE F  19      72.360  94.980  72.650  1.00  0.00           H
ATOM   3485  CE1 PHE F  19      73.070  93.020  72.160  1.00  0.00           C
ATOM   3486  HE1 PHE F  19      72.100  92.550  72.080  1.00  0.00           H
ATOM   3487  CZ  PHE F  19      74.230  92.210  72.160  1.00  0.00           C
ATOM   3488  HZ  PHE F  19      74.090  91.190  71.840  1.00  0.00           H
ATOM   3489  CD2 PHE F  19      75.560  94.030  72.990  1.00  0.00           C
ATOM   3490  HD2 PHE F  19      76.530  94.260  73.410  1.00  0.00           H
ATOM   3491  CE2 PHE F  19      75.480  92.650  72.570  1.00  0.00           C
ATOM   3492  HE2 PHE F  19      76.330  91.980  72.550  1.00  0.00           H
ATOM   3493  C   PHE F  19      74.770  98.310  74.810  1.00  0.00           C
ATOM   3494  O   PHE F  19      75.240  98.690  75.870  1.00  0.00           O
ATOM   3495  N   PHE F  20      74.380  99.110  73.740  1.00  0.00           N
ATOM   3496  HN  PHE F  20      73.950  98.910  72.870  1.00  0.00           H
ATOM   3497  CA  PHE F  20      74.390 100.560  73.790  1.00  0.00           C
ATOM   3498  HA  PHE F  20      74.670 100.790  74.810  1.00  0.00           H
ATOM   3499  CB  PHE F  20      75.350 101.140  72.790  1.00  0.00           C
ATOM   3500  HB1 PHE F  20      75.370 102.250  72.890  1.00  0.00           H
ATOM   3501  HB2 PHE F  20      75.030 100.920  71.750  1.00  0.00           H
ATOM   3502  CG  PHE F  20      76.770 100.670  72.960  1.00  0.00           C
ATOM   3503  CD1 PHE F  20      77.390  99.570  72.280  1.00  0.00           C
ATOM   3504  HD1 PHE F  20      76.770  99.060  71.570  1.00  0.00           H
ATOM   3505  CE1 PHE F  20      78.770  99.300  72.470  1.00  0.00           C
ATOM   3506  HE1 PHE F  20      79.310  98.540  71.910  1.00  0.00           H
ATOM   3507  CZ  PHE F  20      79.520 100.130  73.300  1.00  0.00           C
ATOM   3508  HZ  PHE F  20      80.560  99.850  73.310  1.00  0.00           H
ATOM   3509  CD2 PHE F  20      77.580 101.430  73.800  1.00  0.00           C
ATOM   3510  HD2 PHE F  20      77.120 102.310  74.220  1.00  0.00           H
ATOM   3511  CE2 PHE F  20      78.860 101.120  74.010  1.00  0.00           C
ATOM   3512  HE2 PHE F  20      79.400 101.710  74.730  1.00  0.00           H
ATOM   3513  C   PHE F  20      72.980 101.070  73.530  1.00  0.00           C
ATOM   3514  O   PHE F  20      72.190 100.560  72.730  1.00  0.00           O
ATOM   3515  N   ALA F  21      72.720 102.210  74.150  1.00  0.00           N
ATOM   3516  HN  ALA F  21      73.290 102.490  74.920  1.00  0.00           H
ATOM   3517  CA  ALA F  21      71.540 102.990  74.010  1.00  0.00           C
ATOM   3518  HA  ALA F  21      70.720 102.320  73.820  1.00  0.00           H
ATOM   3519  CB  ALA F  21      71.180 103.920  75.230  1.00  0.00           C
ATOM   3520  HB1 ALA F  21      70.240 104.510  75.100  1.00  0.00           H
ATOM   3521  HB2 ALA F  21      70.980 103.340  76.150  1.00  0.00           H
ATOM   3522  HB3 ALA F  21      71.950 104.680  75.470  1.00  0.00           H
ATOM   3523  C   ALA F  21      71.700 103.920  72.750  1.00  0.00           C
ATOM   3524  O   ALA F  21      70.760 104.020  71.900  1.00  0.00           O
ATOM   3525  N   GLU F  22      72.810 104.500  72.640  1.00  0.00           N
ATOM   3526  HN  GLU F  22      73.530 104.390  73.310  1.00  0.00           H
ATOM   3527  CA  GLU F  22      73.020 105.520  71.630  1.00  0.00           C
ATOM   3528  HA  GLU F  22      72.490 105.260  70.720  1.00  0.00           H
ATOM   3529  CB  GLU F  22      72.490 106.940  71.960  1.00  0.00           C
ATOM   3530  HB1 GLU F  22      73.130 107.390  72.750  1.00  0.00           H
ATOM   3531  HB2 GLU F  22      71.490 106.820  72.430  1.00  0.00           H
ATOM   3532  CG  GLU F  22      72.300 107.890  70.810  1.00  0.00           C
ATOM   3533  HG1 GLU F  22      71.650 107.570  69.980  1.00  0.00           H
ATOM   3534  HG2 GLU F  22      73.270 107.990  70.290  1.00  0.00           H
ATOM   3535  CD  GLU F  22      71.880 109.320  71.250  1.00  0.00           C
ATOM   3536  OE1 GLU F  22      70.670 109.610  71.210  1.00  0.00           O
ATOM   3537  OE2 GLU F  22      72.780 110.100  71.670  1.00  0.00           O
ATOM   3538  C   GLU F  22      74.510 105.570  71.220  1.00  0.00           C
ATOM   3539  O   GLU F  22      75.470 105.410  72.000  1.00  0.00           O
ATOM   3540  N   ASP F  23      74.790 106.000  69.940  1.00  0.00           N
ATOM   3541  HN  ASP F  23      74.070 106.180  69.270  1.00  0.00           H
ATOM   3542  CA  ASP F  23      76.030 106.270  69.340  1.00  0.00           C
ATOM   3543  HA  ASP F  23      76.600 105.360  69.440  1.00  0.00           H
ATOM   3544  CB  ASP F  23      75.670 106.770  67.850  1.00  0.00           C
ATOM   3545  HB1 ASP F  23      75.060 107.700  67.790  1.00  0.00           H
ATOM   3546  HB2 ASP F  23      75.080 105.960  67.380  1.00  0.00           H
ATOM   3547  CG  ASP F  23      76.850 106.750  66.890  1.00  0.00           C
ATOM   3548  OD1 ASP F  23      78.040 106.400  67.310  1.00  0.00           O
ATOM   3549  OD2 ASP F  23      76.650 107.200  65.740  1.00  0.00           O
ATOM   3550  C   ASP F  23      76.620 107.460  70.150  1.00  0.00           C
ATOM   3551  O   ASP F  23      75.970 108.500  70.290  1.00  0.00           O
ATOM   3552  N   VAL F  24      77.800 107.290  70.790  1.00  0.00           N
ATOM   3553  HN  VAL F  24      78.270 106.430  70.630  1.00  0.00           H
ATOM   3554  CA  VAL F  24      78.470 108.210  71.700  1.00  0.00           C
ATOM   3555  HA  VAL F  24      77.890 108.250  72.610  1.00  0.00           H
ATOM   3556  CB  VAL F  24      79.780 107.620  72.230  1.00  0.00           C
ATOM   3557  HB  VAL F  24      79.950 108.130  73.210  1.00  0.00           H
ATOM   3558  CG1 VAL F  24      79.610 106.100  72.510  1.00  0.00           C
ATOM   3559 HG11 VAL F  24      78.760 105.870  73.190  1.00  0.00           H
ATOM   3560 HG12 VAL F  24      79.420 105.450  71.630  1.00  0.00           H
ATOM   3561 HG13 VAL F  24      80.550 105.710  72.950  1.00  0.00           H
ATOM   3562  CG2 VAL F  24      80.870 107.920  71.140  1.00  0.00           C
ATOM   3563 HG21 VAL F  24      80.610 107.420  70.180  1.00  0.00           H
ATOM   3564 HG22 VAL F  24      81.060 109.000  70.940  1.00  0.00           H
ATOM   3565 HG23 VAL F  24      81.860 107.520  71.420  1.00  0.00           H
ATOM   3566  C   VAL F  24      78.650 109.620  71.200  1.00  0.00           C
ATOM   3567  O   VAL F  24      78.580 109.930  69.960  1.00  0.00           O
ATOM   3568  N   GLY F  25      78.960 110.590  72.090  1.00  0.00           N
ATOM   3569  HN  GLY F  25      79.010 110.400  73.070  1.00  0.00           H
ATOM   3570  CA  GLY F  25      79.240 111.980  71.660  1.00  0.00           C
ATOM   3571  HA1 GLY F  25      78.520 112.270  70.920  1.00  0.00           H
ATOM   3572  HA2 GLY F  25      79.110 112.620  72.520  1.00  0.00           H
ATOM   3573  C   GLY F  25      80.660 112.180  71.180  1.00  0.00           C
ATOM   3574  O   GLY F  25      81.540 112.770  71.820  1.00  0.00           O
ATOM   3575  N   SER F  26      80.860 111.880  69.950  1.00  0.00           N
ATOM   3576  HN  SER F  26      80.210 111.230  69.560  1.00  0.00           H
ATOM   3577  CA  SER F  26      82.120 112.210  69.150  1.00  0.00           C
ATOM   3578  HA  SER F  26      82.720 112.910  69.710  1.00  0.00           H
ATOM   3579  CB  SER F  26      81.730 112.840  67.730  1.00  0.00           C
ATOM   3580  HB1 SER F  26      81.070 112.200  67.110  1.00  0.00           H
ATOM   3581  HB2 SER F  26      82.660 113.030  67.160  1.00  0.00           H
ATOM   3582  OG  SER F  26      81.020 114.050  67.910  1.00  0.00           O
ATOM   3583  HG1 SER F  26      80.140 113.790  68.190  1.00  0.00           H
ATOM   3584  C   SER F  26      82.960 111.020  68.970  1.00  0.00           C
ATOM   3585  O   SER F  26      83.850 110.720  69.770  1.00  0.00           O
ATOM   3586  N   ASN F  27      82.690 110.170  67.950  1.00  0.00           N
ATOM   3587  HN  ASN F  27      81.910 110.270  67.330  1.00  0.00           H
ATOM   3588  CA  ASN F  27      83.450 108.910  67.760  1.00  0.00           C
ATOM   3589  HA  ASN F  27      83.970 108.690  68.680  1.00  0.00           H
ATOM   3590  CB  ASN F  27      82.530 107.760  67.310  1.00  0.00           C
ATOM   3591  HB1 ASN F  27      82.210 108.000  66.270  1.00  0.00           H
ATOM   3592  HB2 ASN F  27      81.610 107.550  67.900  1.00  0.00           H
ATOM   3593  CG  ASN F  27      83.360 106.480  67.200  1.00  0.00           C
ATOM   3594  OD1 ASN F  27      84.180 106.270  68.130  1.00  0.00           O
ATOM   3595  ND2 ASN F  27      83.230 105.630  66.190  1.00  0.00           N
ATOM   3596 HD21 ASN F  27      82.480 105.810  65.560  1.00  0.00           H
ATOM   3597 HD22 ASN F  27      83.570 104.690  66.200  1.00  0.00           H
ATOM   3598  C   ASN F  27      84.610 109.220  66.810  1.00  0.00           C
ATOM   3599  O   ASN F  27      84.380 109.360  65.590  1.00  0.00           O
ATOM   3600  N   LYS F  28      85.830 109.260  67.330  1.00  0.00           N
ATOM   3601  HN  LYS F  28      85.970 109.030  68.290  1.00  0.00           H
ATOM   3602  CA  LYS F  28      87.080 109.220  66.580  1.00  0.00           C
ATOM   3603  HA  LYS F  28      86.910 109.290  65.510  1.00  0.00           H
ATOM   3604  CB  LYS F  28      88.100 110.310  66.950  1.00  0.00           C
ATOM   3605  HB1 LYS F  28      88.990 110.190  66.290  1.00  0.00           H
ATOM   3606  HB2 LYS F  28      88.370 110.230  68.020  1.00  0.00           H
ATOM   3607  CG  LYS F  28      87.600 111.750  66.540  1.00  0.00           C
ATOM   3608  HG1 LYS F  28      88.560 112.310  66.600  1.00  0.00           H
ATOM   3609  HG2 LYS F  28      86.920 112.280  67.240  1.00  0.00           H
ATOM   3610  CD  LYS F  28      86.960 111.690  65.210  1.00  0.00           C
ATOM   3611  HD1 LYS F  28      87.680 111.200  64.520  1.00  0.00           H
ATOM   3612  HD2 LYS F  28      86.030 111.110  65.360  1.00  0.00           H
ATOM   3613  CE  LYS F  28      86.690 113.030  64.620  1.00  0.00           C
ATOM   3614  HE1 LYS F  28      86.290 112.910  63.590  1.00  0.00           H
ATOM   3615  HE2 LYS F  28      87.580 113.700  64.590  1.00  0.00           H
ATOM   3616  NZ  LYS F  28      85.620 113.750  65.420  1.00  0.00           N
ATOM   3617  HZ1 LYS F  28      84.880 113.050  65.630  1.00  0.00           H
ATOM   3618  HZ2 LYS F  28      86.050 114.080  66.310  1.00  0.00           H
ATOM   3619  HZ3 LYS F  28      85.170 114.530  64.900  1.00  0.00           H
ATOM   3620  C   LYS F  28      87.710 107.820  66.720  1.00  0.00           C
ATOM   3621  O   LYS F  28      88.870 107.520  66.360  1.00  0.00           O
ATOM   3622  N   GLY F  29      86.900 106.820  67.190  1.00  0.00           N
ATOM   3623  HN  GLY F  29      85.940 106.900  67.420  1.00  0.00           H
ATOM   3624  CA  GLY F  29      87.330 105.600  67.600  1.00  0.00           C
ATOM   3625  HA1 GLY F  29      88.390 105.400  67.630  1.00  0.00           H
ATOM   3626  HA2 GLY F  29      86.850 105.610  68.560  1.00  0.00           H
ATOM   3627  C   GLY F  29      86.560 104.400  66.950  1.00  0.00           C
ATOM   3628  O   GLY F  29      86.170 104.360  65.820  1.00  0.00           O
ATOM   3629  N   ALA F  30      86.370 103.400  67.790  1.00  0.00           N
ATOM   3630  HN  ALA F  30      86.740 103.540  68.710  1.00  0.00           H
ATOM   3631  CA  ALA F  30      85.790 102.080  67.500  1.00  0.00           C
ATOM   3632  HA  ALA F  30      85.420 102.020  66.490  1.00  0.00           H
ATOM   3633  CB  ALA F  30      86.680 100.830  67.730  1.00  0.00           C
ATOM   3634  HB1 ALA F  30      87.400 101.120  68.530  1.00  0.00           H
ATOM   3635  HB2 ALA F  30      86.180  99.890  68.040  1.00  0.00           H
ATOM   3636  HB3 ALA F  30      87.180 100.440  66.820  1.00  0.00           H
ATOM   3637  C   ALA F  30      84.680 101.790  68.460  1.00  0.00           C
ATOM   3638  O   ALA F  30      84.930 101.590  69.660  1.00  0.00           O
ATOM   3639  N   ILE F  31      83.400 101.620  68.060  1.00  0.00           N
ATOM   3640  HN  ILE F  31      83.070 101.770  67.130  1.00  0.00           H
ATOM   3641  CA  ILE F  31      82.390 101.180  69.010  1.00  0.00           C
ATOM   3642  HA  ILE F  31      82.820 101.150  70.000  1.00  0.00           H
ATOM   3643  CB  ILE F  31      81.220 102.160  68.980  1.00  0.00           C
ATOM   3644  HB  ILE F  31      80.900 102.230  67.920  1.00  0.00           H
ATOM   3645  CG2 ILE F  31      80.100 101.660  69.930  1.00  0.00           C
ATOM   3646 HG21 ILE F  31      79.690 100.730  69.490  1.00  0.00           H
ATOM   3647 HG22 ILE F  31      80.540 101.430  70.930  1.00  0.00           H
ATOM   3648 HG23 ILE F  31      79.350 102.480  69.940  1.00  0.00           H
ATOM   3649  CG1 ILE F  31      81.640 103.610  69.320  1.00  0.00           C
ATOM   3650 HG11 ILE F  31      80.880 104.400  69.150  1.00  0.00           H
ATOM   3651 HG12 ILE F  31      82.560 103.890  68.770  1.00  0.00           H
ATOM   3652  CD  ILE F  31      82.040 103.850  70.750  1.00  0.00           C
ATOM   3653  HD1 ILE F  31      82.830 103.130  71.010  1.00  0.00           H
ATOM   3654  HD2 ILE F  31      82.460 104.880  70.850  1.00  0.00           H
ATOM   3655  HD3 ILE F  31      81.160 103.760  71.430  1.00  0.00           H
ATOM   3656  C   ILE F  31      81.980  99.840  68.560  1.00  0.00           C
ATOM   3657  O   ILE F  31      81.550  99.650  67.450  1.00  0.00           O
ATOM   3658  N   ILE F  32      82.060  98.860  69.460  1.00  0.00           N
ATOM   3659  HN  ILE F  32      82.300  99.070  70.400  1.00  0.00           H
ATOM   3660  CA  ILE F  32      81.700  97.480  69.190  1.00  0.00           C
ATOM   3661  HA  ILE F  32      81.220  97.350  68.230  1.00  0.00           H
ATOM   3662  CB  ILE F  32      82.950  96.620  69.170  1.00  0.00           C
ATOM   3663  HB  ILE F  32      83.380  96.680  70.190  1.00  0.00           H
ATOM   3664  CG2 ILE F  32      82.640  95.160  68.760  1.00  0.00           C
ATOM   3665 HG21 ILE F  32      83.590  94.600  68.800  1.00  0.00           H
ATOM   3666 HG22 ILE F  32      81.910  94.720  69.480  1.00  0.00           H
ATOM   3667 HG23 ILE F  32      82.200  95.170  67.740  1.00  0.00           H
ATOM   3668  CG1 ILE F  32      84.130  97.280  68.310  1.00  0.00           C
ATOM   3669 HG11 ILE F  32      85.020  96.620  68.320  1.00  0.00           H
ATOM   3670 HG12 ILE F  32      84.480  98.290  68.600  1.00  0.00           H
ATOM   3671  CD  ILE F  32      83.880  97.420  66.790  1.00  0.00           C
ATOM   3672  HD1 ILE F  32      82.900  97.900  66.540  1.00  0.00           H
ATOM   3673  HD2 ILE F  32      84.710  98.080  66.460  1.00  0.00           H
ATOM   3674  HD3 ILE F  32      83.940  96.470  66.220  1.00  0.00           H
ATOM   3675  C   ILE F  32      80.790  96.980  70.290  1.00  0.00           C
ATOM   3676  O   ILE F  32      81.180  96.830  71.400  1.00  0.00           O
ATOM   3677  N   GLY F  33      79.580  96.620  69.920  1.00  0.00           N
ATOM   3678  HN  GLY F  33      79.210  96.690  69.000  1.00  0.00           H
ATOM   3679  CA  GLY F  33      78.740  95.850  70.850  1.00  0.00           C
ATOM   3680  HA1 GLY F  33      78.850  96.340  71.800  1.00  0.00           H
ATOM   3681  HA2 GLY F  33      77.720  95.830  70.490  1.00  0.00           H
ATOM   3682  C   GLY F  33      79.120  94.410  71.070  1.00  0.00           C
ATOM   3683  O   GLY F  33      79.250  93.930  72.200  1.00  0.00           O
ATOM   3684  N   LEU F  34      79.400  93.680  69.990  1.00  0.00           N
ATOM   3685  HN  LEU F  34      79.120  94.120  69.140  1.00  0.00           H
ATOM   3686  CA  LEU F  34      79.780  92.280  70.030  1.00  0.00           C
ATOM   3687  HA  LEU F  34      80.310  92.180  70.970  1.00  0.00           H
ATOM   3688  CB  LEU F  34      78.450  91.390  70.010  1.00  0.00           C
ATOM   3689  HB1 LEU F  34      77.900  91.560  69.060  1.00  0.00           H
ATOM   3690  HB2 LEU F  34      77.730  91.750  70.780  1.00  0.00           H
ATOM   3691  CG  LEU F  34      78.640  89.870  70.200  1.00  0.00           C
ATOM   3692  HG  LEU F  34      79.400  89.850  71.010  1.00  0.00           H
ATOM   3693  CD1 LEU F  34      77.380  89.100  70.760  1.00  0.00           C
ATOM   3694 HD11 LEU F  34      76.630  88.870  69.980  1.00  0.00           H
ATOM   3695 HD12 LEU F  34      77.790  88.170  71.220  1.00  0.00           H
ATOM   3696 HD13 LEU F  34      76.880  89.820  71.440  1.00  0.00           H
ATOM   3697  CD2 LEU F  34      79.200  89.070  68.990  1.00  0.00           C
ATOM   3698 HD21 LEU F  34      79.090  89.640  68.040  1.00  0.00           H
ATOM   3699 HD22 LEU F  34      80.200  88.710  69.320  1.00  0.00           H
ATOM   3700 HD23 LEU F  34      78.560  88.170  68.880  1.00  0.00           H
ATOM   3701  C   LEU F  34      80.750  92.020  68.950  1.00  0.00           C
ATOM   3702  O   LEU F  34      80.640  92.660  67.920  1.00  0.00           O
ATOM   3703  N   MET F  35      81.700  91.090  69.080  1.00  0.00           N
ATOM   3704  HN  MET F  35      81.830  90.630  69.960  1.00  0.00           H
ATOM   3705  CA  MET F  35      82.470  90.610  68.000  1.00  0.00           C
ATOM   3706  HA  MET F  35      81.840  90.730  67.130  1.00  0.00           H
ATOM   3707  CB  MET F  35      83.800  91.440  67.850  1.00  0.00           C
ATOM   3708  HB1 MET F  35      83.420  92.340  67.320  1.00  0.00           H
ATOM   3709  HB2 MET F  35      84.470  91.040  67.050  1.00  0.00           H
ATOM   3710  CG  MET F  35      84.640  91.720  69.130  1.00  0.00           C
ATOM   3711  HG1 MET F  35      84.750  90.760  69.680  1.00  0.00           H
ATOM   3712  HG2 MET F  35      83.880  92.370  69.610  1.00  0.00           H
ATOM   3713  SD  MET F  35      86.310  92.480  68.920  1.00  0.00           S
ATOM   3714  CE  MET F  35      87.100  91.030  68.190  1.00  0.00           C
ATOM   3715  HE1 MET F  35      86.750  90.790  67.160  1.00  0.00           H
ATOM   3716  HE2 MET F  35      88.180  91.240  68.110  1.00  0.00           H
ATOM   3717  HE3 MET F  35      86.910  90.100  68.780  1.00  0.00           H
ATOM   3718  C   MET F  35      82.850  89.150  68.260  1.00  0.00           C
ATOM   3719  O   MET F  35      82.960  88.650  69.390  1.00  0.00           O
ATOM   3720  N   VAL F  36      83.040  88.380  67.200  1.00  0.00           N
ATOM   3721  HN  VAL F  36      82.970  88.710  66.270  1.00  0.00           H
ATOM   3722  CA  VAL F  36      83.570  87.060  67.260  1.00  0.00           C
ATOM   3723  HA  VAL F  36      83.740  86.800  68.290  1.00  0.00           H
ATOM   3724  CB  VAL F  36      82.670  85.970  66.660  1.00  0.00           C
ATOM   3725  HB  VAL F  36      82.670  86.050  65.550  1.00  0.00           H
ATOM   3726  CG1 VAL F  36      83.140  84.560  67.160  1.00  0.00           C
ATOM   3727 HG11 VAL F  36      84.240  84.560  67.040  1.00  0.00           H
ATOM   3728 HG12 VAL F  36      82.820  84.500  68.220  1.00  0.00           H
ATOM   3729 HG13 VAL F  36      82.620  83.650  66.800  1.00  0.00           H
ATOM   3730  CG2 VAL F  36      81.200  86.190  67.160  1.00  0.00           C
ATOM   3731 HG21 VAL F  36      81.190  85.970  68.250  1.00  0.00           H
ATOM   3732 HG22 VAL F  36      80.800  87.220  67.150  1.00  0.00           H
ATOM   3733 HG23 VAL F  36      80.490  85.640  66.500  1.00  0.00           H
ATOM   3734  C   VAL F  36      84.820  87.110  66.500  1.00  0.00           C
ATOM   3735  O   VAL F  36      84.750  87.200  65.270  1.00  0.00           O
ATOM   3736  N   GLY F  37      85.980  87.080  67.180  1.00  0.00           N
ATOM   3737  HN  GLY F  37      85.910  87.010  68.170  1.00  0.00           H
ATOM   3738  CA  GLY F  37      87.300  86.940  66.480  1.00  0.00           C
ATOM   3739  HA1 GLY F  37      88.070  86.930  67.240  1.00  0.00           H
ATOM   3740  HA2 GLY F  37      87.260  85.980  65.980  1.00  0.00           H
ATOM   3741  C   GLY F  37      87.770  88.070  65.660  1.00  0.00           C
ATOM   3742  O   GLY F  37      87.150  89.150  65.650  1.00  0.00           O
ATOM   3743  N   GLY F  38      88.870  87.870  64.910  1.00  0.00           N
ATOM   3744  HN  GLY F  38      89.490  87.090  65.020  1.00  0.00           H
ATOM   3745  CA  GLY F  38      89.290  88.900  63.890  1.00  0.00           C
ATOM   3746  HA1 GLY F  38      90.080  88.460  63.300  1.00  0.00           H
ATOM   3747  HA2 GLY F  38      88.410  89.190  63.360  1.00  0.00           H
ATOM   3748  C   GLY F  38      89.900  90.170  64.470  1.00  0.00           C
ATOM   3749  O   GLY F  38      90.350  90.170  65.590  1.00  0.00           O
ATOM   3750  N   VAL F  39      89.960  91.210  63.720  1.00  0.00           N
ATOM   3751  HN  VAL F  39      89.560  91.210  62.810  1.00  0.00           H
ATOM   3752  CA  VAL F  39      90.770  92.340  64.030  1.00  0.00           C
ATOM   3753  HA  VAL F  39      91.140  92.270  65.040  1.00  0.00           H
ATOM   3754  CB  VAL F  39      91.860  92.610  62.970  1.00  0.00           C
ATOM   3755  HB  VAL F  39      91.540  92.890  61.940  1.00  0.00           H
ATOM   3756  CG1 VAL F  39      92.700  93.870  63.470  1.00  0.00           C
ATOM   3757 HG11 VAL F  39      93.040  93.530  64.470  1.00  0.00           H
ATOM   3758 HG12 VAL F  39      93.610  93.970  62.840  1.00  0.00           H
ATOM   3759 HG13 VAL F  39      92.060  94.770  63.410  1.00  0.00           H
ATOM   3760  CG2 VAL F  39      92.760  91.490  62.830  1.00  0.00           C
ATOM   3761 HG21 VAL F  39      93.180  90.980  63.730  1.00  0.00           H
ATOM   3762 HG22 VAL F  39      92.190  90.670  62.340  1.00  0.00           H
ATOM   3763 HG23 VAL F  39      93.660  91.710  62.210  1.00  0.00           H
ATOM   3764  C   VAL F  39      89.870  93.580  64.100  1.00  0.00           C
ATOM   3765  O   VAL F  39      89.010  93.800  63.270  1.00  0.00           O
ATOM   3766  N   VAL F  40      90.000  94.310  65.240  1.00  0.00           N
ATOM   3767  HN  VAL F  40      90.530  93.900  65.980  1.00  0.00           H
ATOM   3768  CA  VAL F  40      89.350  95.570  65.370  1.00  0.00           C
ATOM   3769  HA  VAL F  40      88.890  95.860  64.430  1.00  0.00           H
ATOM   3770  CB  VAL F  40      88.340  95.650  66.530  1.00  0.00           C
ATOM   3771  HB  VAL F  40      88.760  95.160  67.440  1.00  0.00           H
ATOM   3772  CG1 VAL F  40      87.830  97.020  66.990  1.00  0.00           C
ATOM   3773 HG11 VAL F  40      87.000  96.840  67.700  1.00  0.00           H
ATOM   3774 HG12 VAL F  40      88.580  97.560  67.610  1.00  0.00           H
ATOM   3775 HG13 VAL F  40      87.400  97.610  66.160  1.00  0.00           H
ATOM   3776  CG2 VAL F  40      87.130  94.910  65.970  1.00  0.00           C
ATOM   3777 HG21 VAL F  40      86.230  95.000  66.610  1.00  0.00           H
ATOM   3778 HG22 VAL F  40      86.760  95.330  65.010  1.00  0.00           H
ATOM   3779 HG23 VAL F  40      87.290  93.810  65.970  1.00  0.00           H
ATOM   3780  C   VAL F  40      90.390  96.670  65.620  1.00  0.00           C
ATOM   3781  O   VAL F  40      91.260  96.610  66.490  1.00  0.00           O
ATOM   3782  N   ILE F  41      90.320  97.750  64.820  1.00  0.00           N
ATOM   3783  HN  ILE F  41      89.640  97.870  64.090  1.00  0.00           H
ATOM   3784  CA  ILE F  41      91.250  98.940  64.950  1.00  0.00           C
ATOM   3785  HA  ILE F  41      92.030  98.790  65.680  1.00  0.00           H
ATOM   3786  CB  ILE F  41      92.190  99.280  63.740  1.00  0.00           C
ATOM   3787  HB  ILE F  41      91.570  99.600  62.870  1.00  0.00           H
ATOM   3788  CG2 ILE F  41      93.080 100.510  64.000  1.00  0.00           C
ATOM   3789 HG21 ILE F  41      93.610 100.700  63.040  1.00  0.00           H
ATOM   3790 HG22 ILE F  41      92.420 101.350  64.290  1.00  0.00           H
ATOM   3791 HG23 ILE F  41      93.810 100.300  64.820  1.00  0.00           H
ATOM   3792  CG1 ILE F  41      93.030  97.980  63.330  1.00  0.00           C
ATOM   3793 HG11 ILE F  41      92.630  97.070  63.820  1.00  0.00           H
ATOM   3794 HG12 ILE F  41      94.000  98.040  63.870  1.00  0.00           H
ATOM   3795  CD  ILE F  41      93.280  97.660  61.830  1.00  0.00           C
ATOM   3796  HD1 ILE F  41      92.390  97.730  61.170  1.00  0.00           H
ATOM   3797  HD2 ILE F  41      93.960  98.480  61.500  1.00  0.00           H
ATOM   3798  HD3 ILE F  41      93.800  96.700  61.660  1.00  0.00           H
ATOM   3799  C   ILE F  41      90.510 100.180  65.410  1.00  0.00           C
ATOM   3800  O   ILE F  41      89.520 100.640  64.720  1.00  0.00           O
ATOM   3801  N   ALA F  42      90.910 100.900  66.510  1.00  0.00           N
ATOM   3802  HN  ALA F  42      91.600 100.510  67.120  1.00  0.00           H
ATOM   3803  CA  ALA F  42      90.210 102.140  66.870  1.00  0.00           C
ATOM   3804  HA  ALA F  42      89.140 101.980  66.840  1.00  0.00           H
ATOM   3805  CB  ALA F  42      90.750 102.450  68.270  1.00  0.00           C
ATOM   3806  HB1 ALA F  42      91.860 102.570  68.200  1.00  0.00           H
ATOM   3807  HB2 ALA F  42      90.120 103.220  68.760  1.00  0.00           H
ATOM   3808  HB3 ALA F  42      90.510 101.500  68.790  1.00  0.00           H
ATOM   3809  C   ALA F  42      90.500 103.240  65.910  1.00  0.00           C
ATOM   3810  O   ALA F  42      91.560 103.890  65.920  1.00  0.00           O
ATOM   3811  N   NME F  43      89.430 103.580  65.150  1.00  0.00           N
ATOM   3812  HN  NME F  43      88.830 102.790  65.080  1.00  0.00           H
ATOM   3813  CH3 NME F  43      89.310 104.760  64.350  1.00  0.00           C
ATOM   3814 HH31 NME F  43      88.920 104.520  63.340  1.00  0.00           H
ATOM   3815 HH32 NME F  43      88.570 105.420  64.840  1.00  0.00           H
ATOM   3816 HH33 NME F  43      90.320 105.220  64.260  1.00  0.00           H
ATOM   3817  CH3 ACE G   0     130.250  87.590  67.520  1.00  0.00           C
ATOM   3818 HH31 ACE G   0     129.820  86.570  67.600  1.00  0.00           H
ATOM   3819 HH32 ACE G   0     130.490  87.830  66.460  1.00  0.00           H
ATOM   3820 HH33 ACE G   0     131.210  87.480  68.060  1.00  0.00           H
ATOM   3821  C   ACE G   0     129.220  88.520  68.150  1.00  0.00           C
ATOM   3822  O   ACE G   0     128.070  88.440  67.910  1.00  0.00           O
ATOM   3823  N   ASP G   1     129.690  89.440  68.970  1.00  0.00           N
ATOM   3824  HN  ASP G   1     130.670  89.430  69.120  1.00  0.00           H
ATOM   3825  CA  ASP G   1     128.940  90.500  69.660  1.00  0.00           C
ATOM   3826  HA  ASP G   1     128.070  90.080  70.160  1.00  0.00           H
ATOM   3827  CB  ASP G   1     129.730  91.220  70.840  1.00  0.00           C
ATOM   3828  HB1 ASP G   1     129.250  92.140  71.230  1.00  0.00           H
ATOM   3829  HB2 ASP G   1     130.700  91.500  70.380  1.00  0.00           H
ATOM   3830  CG  ASP G   1     130.000  90.380  72.070  1.00  0.00           C
ATOM   3831  OD1 ASP G   1     129.320  89.400  72.260  1.00  0.00           O
ATOM   3832  OD2 ASP G   1     130.890  90.710  72.890  1.00  0.00           O
ATOM   3833  C   ASP G   1     128.400  91.550  68.660  1.00  0.00           C
ATOM   3834  O   ASP G   1     129.130  92.110  67.800  1.00  0.00           O
ATOM   3835  N   ALA G   2     127.100  91.840  68.670  1.00  0.00           N
ATOM   3836  HN  ALA G   2     126.440  91.500  69.330  1.00  0.00           H
ATOM   3837  CA  ALA G   2     126.520  92.750  67.660  1.00  0.00           C
ATOM   3838  HA  ALA G   2     127.130  92.660  66.770  1.00  0.00           H
ATOM   3839  CB  ALA G   2     124.980  92.520  67.340  1.00  0.00           C
ATOM   3840  HB1 ALA G   2     124.660  93.100  66.450  1.00  0.00           H
ATOM   3841  HB2 ALA G   2     124.740  91.440  67.220  1.00  0.00           H
ATOM   3842  HB3 ALA G   2     124.450  92.910  68.240  1.00  0.00           H
ATOM   3843  C   ALA G   2     126.630  94.220  67.960  1.00  0.00           C
ATOM   3844  O   ALA G   2     126.590  94.630  69.130  1.00  0.00           O
ATOM   3845  N   GLU G   3     126.680  95.060  66.970  1.00  0.00           N
ATOM   3846  HN  GLU G   3     126.340  94.750  66.080  1.00  0.00           H
ATOM   3847  CA  GLU G   3     127.000  96.460  67.170  1.00  0.00           C
ATOM   3848  HA  GLU G   3     127.580  96.660  68.060  1.00  0.00           H
ATOM   3849  CB  GLU G   3     127.890  96.990  66.020  1.00  0.00           C
ATOM   3850  HB1 GLU G   3     127.910  98.090  65.980  1.00  0.00           H
ATOM   3851  HB2 GLU G   3     127.490  96.570  65.070  1.00  0.00           H
ATOM   3852  CG  GLU G   3     129.370  96.540  66.110  1.00  0.00           C
ATOM   3853  HG1 GLU G   3     129.320  95.440  66.270  1.00  0.00           H
ATOM   3854  HG2 GLU G   3     129.760  97.010  67.030  1.00  0.00           H
ATOM   3855  CD  GLU G   3     130.270  96.830  64.860  1.00  0.00           C
ATOM   3856  OE1 GLU G   3     129.760  96.660  63.740  1.00  0.00           O
ATOM   3857  OE2 GLU G   3     131.520  97.040  65.070  1.00  0.00           O
ATOM   3858  C   GLU G   3     125.750  97.410  67.230  1.00  0.00           C
ATOM   3859  O   GLU G   3     124.860  97.330  66.520  1.00  0.00           O
ATOM   3860  N   PHE G   4     126.030  98.460  68.040  1.00  0.00           N
ATOM   3861  HN  PHE G   4     126.780  98.470  68.690  1.00  0.00           H
ATOM   3862  CA  PHE G   4     125.090  99.570  68.170  1.00  0.00           C
ATOM   3863  HA  PHE G   4     125.450 100.020  69.080  1.00  0.00           H
ATOM   3864  CB  PHE G   4     125.450 100.670  67.030  1.00  0.00           C
ATOM   3865  HB1 PHE G   4     124.790 101.560  67.140  1.00  0.00           H
ATOM   3866  HB2 PHE G   4     125.140 100.200  66.070  1.00  0.00           H
ATOM   3867  CG  PHE G   4     126.900 101.140  67.030  1.00  0.00           C
ATOM   3868  CD1 PHE G   4     127.660 100.950  65.820  1.00  0.00           C
ATOM   3869  HD1 PHE G   4     127.200 100.380  65.020  1.00  0.00           H
ATOM   3870  CE1 PHE G   4     128.970 101.360  65.810  1.00  0.00           C
ATOM   3871  HE1 PHE G   4     129.600 101.260  64.930  1.00  0.00           H
ATOM   3872  CZ  PHE G   4     129.550 102.040  66.910  1.00  0.00           C
ATOM   3873  HZ  PHE G   4     130.600 102.280  66.890  1.00  0.00           H
ATOM   3874  CD2 PHE G   4     127.440 101.880  68.090  1.00  0.00           C
ATOM   3875  HD2 PHE G   4     126.760 102.130  68.890  1.00  0.00           H
ATOM   3876  CE2 PHE G   4     128.800 102.330  68.050  1.00  0.00           C
ATOM   3877  HE2 PHE G   4     129.220 102.960  68.820  1.00  0.00           H
ATOM   3878  C   PHE G   4     123.590  99.380  68.460  1.00  0.00           C
ATOM   3879  O   PHE G   4     122.790 100.170  68.060  1.00  0.00           O
ATOM   3880  N   ARG G   5     123.220  98.410  69.210  1.00  0.00           N
ATOM   3881  HN  ARG G   5     123.880  97.700  69.440  1.00  0.00           H
ATOM   3882  CA  ARG G   5     121.810  98.040  69.410  1.00  0.00           C
ATOM   3883  HA  ARG G   5     121.330  98.960  69.730  1.00  0.00           H
ATOM   3884  CB  ARG G   5     121.010  97.590  68.120  1.00  0.00           C
ATOM   3885  HB1 ARG G   5     121.170  98.390  67.370  1.00  0.00           H
ATOM   3886  HB2 ARG G   5     119.930  97.590  68.350  1.00  0.00           H
ATOM   3887  CG  ARG G   5     121.540  96.310  67.400  1.00  0.00           C
ATOM   3888  HG1 ARG G   5     122.620  96.450  67.170  1.00  0.00           H
ATOM   3889  HG2 ARG G   5     121.110  96.340  66.380  1.00  0.00           H
ATOM   3890  CD  ARG G   5     121.260  94.930  67.890  1.00  0.00           C
ATOM   3891  HD1 ARG G   5     121.550  94.800  68.960  1.00  0.00           H
ATOM   3892  HD2 ARG G   5     121.740  94.110  67.310  1.00  0.00           H
ATOM   3893  NE  ARG G   5     119.750  94.670  67.840  1.00  0.00           N
ATOM   3894  HE  ARG G   5     119.160  95.010  67.110  1.00  0.00           H
ATOM   3895  CZ  ARG G   5     119.050  94.110  68.790  1.00  0.00           C
ATOM   3896  NH1 ARG G   5     119.660  93.250  69.620  1.00  0.00           N
ATOM   3897 HH11 ARG G   5     120.560  92.880  69.410  1.00  0.00           H
ATOM   3898 HH12 ARG G   5     119.220  92.680  70.320  1.00  0.00           H
ATOM   3899  NH2 ARG G   5     117.770  94.000  68.810  1.00  0.00           N
ATOM   3900 HH21 ARG G   5     117.260  94.430  68.060  1.00  0.00           H
ATOM   3901 HH22 ARG G   5     117.210  93.410  69.390  1.00  0.00           H
ATOM   3902  C   ARG G   5     121.550  97.130  70.620  1.00  0.00           C
ATOM   3903  O   ARG G   5     122.320  96.230  70.890  1.00  0.00           O
ATOM   3904  N   HIS G   6     120.360  97.230  71.290  1.00  0.00           N
ATOM   3905  HN  HIS G   6     119.830  98.080  71.230  1.00  0.00           H
ATOM   3906  CA  HIS G   6     119.930  96.340  72.320  1.00  0.00           C
ATOM   3907  HA  HIS G   6     120.490  95.420  72.280  1.00  0.00           H
ATOM   3908  CB  HIS G   6     120.190  96.920  73.760  1.00  0.00           C
ATOM   3909  HB1 HIS G   6     119.980  96.210  74.590  1.00  0.00           H
ATOM   3910  HB2 HIS G   6     119.770  97.930  73.940  1.00  0.00           H
ATOM   3911  ND1 HIS G   6     122.510  96.290  74.570  1.00  0.00           N
ATOM   3912  CG  HIS G   6     121.660  97.170  73.910  1.00  0.00           C
ATOM   3913  CE1 HIS G   6     123.760  96.790  74.420  1.00  0.00           C
ATOM   3914  HE1 HIS G   6     124.590  96.320  74.940  1.00  0.00           H
ATOM   3915  NE2 HIS G   6     123.680  97.940  73.750  1.00  0.00           N
ATOM   3916  HE2 HIS G   6     124.480  98.530  73.750  1.00  0.00           H
ATOM   3917  CD2 HIS G   6     122.340  98.170  73.400  1.00  0.00           C
ATOM   3918  HD2 HIS G   6     121.940  99.070  72.950  1.00  0.00           H
ATOM   3919  C   HIS G   6     118.460  96.020  72.120  1.00  0.00           C
ATOM   3920  O   HIS G   6     117.600  96.780  71.640  1.00  0.00           O
ATOM   3921  N   ASP G   7     118.060  94.870  72.730  1.00  0.00           N
ATOM   3922  HN  ASP G   7     118.800  94.290  73.040  1.00  0.00           H
ATOM   3923  CA  ASP G   7     116.760  94.370  73.090  1.00  0.00           C
ATOM   3924  HA  ASP G   7     116.070  94.730  72.340  1.00  0.00           H
ATOM   3925  CB  ASP G   7     116.680  92.810  73.060  1.00  0.00           C
ATOM   3926  HB1 ASP G   7     115.680  92.360  73.230  1.00  0.00           H
ATOM   3927  HB2 ASP G   7     117.240  92.210  73.800  1.00  0.00           H
ATOM   3928  CG  ASP G   7     117.180  92.410  71.700  1.00  0.00           C
ATOM   3929  OD1 ASP G   7     118.290  91.840  71.610  1.00  0.00           O
ATOM   3930  OD2 ASP G   7     116.360  92.580  70.760  1.00  0.00           O
ATOM   3931  C   ASP G   7     116.200  94.690  74.490  1.00  0.00           C
ATOM   3932  O   ASP G   7     116.990  95.020  75.390  1.00  0.00           O
ATOM   3933  N   SER G   8     114.890  94.700  74.790  1.00  0.00           N
ATOM   3934  HN  SER G   8     114.280  94.570  74.020  1.00  0.00           H
ATOM   3935  CA  SER G   8     114.240  94.910  76.170  1.00  0.00           C
ATOM   3936  HA  SER G   8     114.580  94.100  76.800  1.00  0.00           H
ATOM   3937  CB  SER G   8     114.570  96.350  76.710  1.00  0.00           C
ATOM   3938  HB1 SER G   8     115.660  96.500  76.600  1.00  0.00           H
ATOM   3939  HB2 SER G   8     114.320  96.420  77.790  1.00  0.00           H
ATOM   3940  OG  SER G   8     113.950  97.440  76.080  1.00  0.00           O
ATOM   3941  HG1 SER G   8     114.660  97.650  75.460  1.00  0.00           H
ATOM   3942  C   SER G   8     112.720  94.840  76.100  1.00  0.00           C
ATOM   3943  O   SER G   8     111.960  95.390  76.880  1.00  0.00           O
ATOM   3944  N   GLY G   9     112.070  94.150  75.110  1.00  0.00           N
ATOM   3945  HN  GLY G   9     112.600  93.730  74.380  1.00  0.00           H
ATOM   3946  CA  GLY G   9     110.660  93.980  74.910  1.00  0.00           C
ATOM   3947  HA1 GLY G   9     110.150  94.860  75.260  1.00  0.00           H
ATOM   3948  HA2 GLY G   9     110.550  93.790  73.850  1.00  0.00           H
ATOM   3949  C   GLY G   9     109.990  92.850  75.630  1.00  0.00           C
ATOM   3950  O   GLY G   9     110.430  92.370  76.690  1.00  0.00           O
ATOM   3951  N   TYR G  10     108.830  92.380  75.150  1.00  0.00           N
ATOM   3952  HN  TYR G  10     108.450  92.850  74.360  1.00  0.00           H
ATOM   3953  CA  TYR G  10     107.890  91.480  75.770  1.00  0.00           C
ATOM   3954  HA  TYR G  10     108.320  91.010  76.650  1.00  0.00           H
ATOM   3955  CB  TYR G  10     106.540  92.220  76.160  1.00  0.00           C
ATOM   3956  HB1 TYR G  10     105.860  91.380  76.380  1.00  0.00           H
ATOM   3957  HB2 TYR G  10     106.250  92.730  75.220  1.00  0.00           H
ATOM   3958  CG  TYR G  10     106.770  93.150  77.270  1.00  0.00           C
ATOM   3959  CD1 TYR G  10     106.730  92.750  78.630  1.00  0.00           C
ATOM   3960  HD1 TYR G  10     106.530  91.700  78.830  1.00  0.00           H
ATOM   3961  CE1 TYR G  10     106.850  93.680  79.700  1.00  0.00           C
ATOM   3962  HE1 TYR G  10     106.480  93.380  80.670  1.00  0.00           H
ATOM   3963  CZ  TYR G  10     107.230  95.020  79.500  1.00  0.00           C
ATOM   3964  OH  TYR G  10     107.070  95.960  80.570  1.00  0.00           O
ATOM   3965  HH  TYR G  10     107.130  95.490  81.400  1.00  0.00           H
ATOM   3966  CD2 TYR G  10     107.060  94.500  77.030  1.00  0.00           C
ATOM   3967  HD2 TYR G  10     107.010  94.970  76.060  1.00  0.00           H
ATOM   3968  CE2 TYR G  10     107.320  95.420  78.140  1.00  0.00           C
ATOM   3969  HE2 TYR G  10     107.430  96.470  77.930  1.00  0.00           H
ATOM   3970  C   TYR G  10     107.430  90.450  74.820  1.00  0.00           C
ATOM   3971  O   TYR G  10     106.960  90.640  73.720  1.00  0.00           O
ATOM   3972  N   GLU G  11     107.590  89.180  75.260  1.00  0.00           N
ATOM   3973  HN  GLU G  11     107.880  89.070  76.200  1.00  0.00           H
ATOM   3974  CA  GLU G  11     107.270  88.130  74.360  1.00  0.00           C
ATOM   3975  HA  GLU G  11     106.790  88.510  73.470  1.00  0.00           H
ATOM   3976  CB  GLU G  11     108.490  87.340  73.860  1.00  0.00           C
ATOM   3977  HB1 GLU G  11     108.200  86.390  73.370  1.00  0.00           H
ATOM   3978  HB2 GLU G  11     109.120  87.140  74.750  1.00  0.00           H
ATOM   3979  CG  GLU G  11     109.350  88.250  72.940  1.00  0.00           C
ATOM   3980  HG1 GLU G  11     109.700  89.030  73.650  1.00  0.00           H
ATOM   3981  HG2 GLU G  11     108.680  88.690  72.170  1.00  0.00           H
ATOM   3982  CD  GLU G  11     110.520  87.540  72.270  1.00  0.00           C
ATOM   3983  OE1 GLU G  11     111.700  87.800  72.520  1.00  0.00           O
ATOM   3984  OE2 GLU G  11     110.160  86.530  71.520  1.00  0.00           O
ATOM   3985  C   GLU G  11     106.180  87.330  75.180  1.00  0.00           C
ATOM   3986  O   GLU G  11     106.430  86.860  76.230  1.00  0.00           O
ATOM   3987  N   VAL G  12     105.040  87.070  74.530  1.00  0.00           N
ATOM   3988  HN  VAL G  12     104.850  87.580  73.690  1.00  0.00           H
ATOM   3989  CA  VAL G  12     103.970  86.210  75.140  1.00  0.00           C
ATOM   3990  HA  VAL G  12     104.210  85.940  76.160  1.00  0.00           H
ATOM   3991  CB  VAL G  12     102.600  86.870  75.300  1.00  0.00           C
ATOM   3992  HB  VAL G  12     102.040  86.830  74.340  1.00  0.00           H
ATOM   3993  CG1 VAL G  12     101.960  86.220  76.600  1.00  0.00           C
ATOM   3994 HG11 VAL G  12     101.960  85.110  76.530  1.00  0.00           H
ATOM   3995 HG12 VAL G  12     102.520  86.460  77.530  1.00  0.00           H
ATOM   3996 HG13 VAL G  12     100.980  86.730  76.690  1.00  0.00           H
ATOM   3997  CG2 VAL G  12     102.790  88.330  75.530  1.00  0.00           C
ATOM   3998 HG21 VAL G  12     103.240  88.460  76.540  1.00  0.00           H
ATOM   3999 HG22 VAL G  12     103.450  88.830  74.790  1.00  0.00           H
ATOM   4000 HG23 VAL G  12     101.790  88.800  75.450  1.00  0.00           H
ATOM   4001  C   VAL G  12     103.790  84.900  74.330  1.00  0.00           C
ATOM   4002  O   VAL G  12     103.050  84.930  73.300  1.00  0.00           O
ATOM   4003  N   HIS G  13     104.420  83.840  74.660  1.00  0.00           N
ATOM   4004  HN  HIS G  13     104.900  83.760  75.530  1.00  0.00           H
ATOM   4005  CA  HIS G  13     104.580  82.700  73.790  1.00  0.00           C
ATOM   4006  HA  HIS G  13     104.350  82.930  72.760  1.00  0.00           H
ATOM   4007  CB  HIS G  13     105.950  82.240  73.870  1.00  0.00           C
ATOM   4008  HB1 HIS G  13     106.180  81.190  73.590  1.00  0.00           H
ATOM   4009  HB2 HIS G  13     106.470  82.590  74.800  1.00  0.00           H
ATOM   4010  ND1 HIS G  13     106.770  82.630  71.530  1.00  0.00           N
ATOM   4011  CG  HIS G  13     106.870  82.930  72.830  1.00  0.00           C
ATOM   4012  CE1 HIS G  13     107.700  83.390  70.930  1.00  0.00           C
ATOM   4013  HE1 HIS G  13     107.940  83.320  69.870  1.00  0.00           H
ATOM   4014  NE2 HIS G  13     108.440  84.130  71.870  1.00  0.00           N
ATOM   4015  HE2 HIS G  13     109.250  84.690  71.710  1.00  0.00           H
ATOM   4016  CD2 HIS G  13     107.880  83.840  73.050  1.00  0.00           C
ATOM   4017  HD2 HIS G  13     108.290  84.090  74.020  1.00  0.00           H
ATOM   4018  C   HIS G  13     103.740  81.500  74.160  1.00  0.00           C
ATOM   4019  O   HIS G  13     103.880  80.900  75.210  1.00  0.00           O
ATOM   4020  N   HIS G  14     102.770  81.110  73.360  1.00  0.00           N
ATOM   4021  HN  HIS G  14     102.560  81.660  72.550  1.00  0.00           H
ATOM   4022  CA  HIS G  14     102.020  79.870  73.450  1.00  0.00           C
ATOM   4023  HA  HIS G  14     101.580  79.690  72.480  1.00  0.00           H
ATOM   4024  CB  HIS G  14     102.810  78.620  73.800  1.00  0.00           C
ATOM   4025  HB1 HIS G  14     102.170  77.720  73.730  1.00  0.00           H
ATOM   4026  HB2 HIS G  14     103.010  78.690  74.890  1.00  0.00           H
ATOM   4027  ND1 HIS G  14     103.730  77.780  71.590  1.00  0.00           N
ATOM   4028  CG  HIS G  14     103.970  78.420  72.750  1.00  0.00           C
ATOM   4029  CE1 HIS G  14     104.930  77.450  71.140  1.00  0.00           C
ATOM   4030  HE1 HIS G  14     105.010  76.930  70.190  1.00  0.00           H
ATOM   4031  NE2 HIS G  14     105.910  77.960  71.880  1.00  0.00           N
ATOM   4032  HE2 HIS G  14     106.840  77.580  71.860  1.00  0.00           H
ATOM   4033  CD2 HIS G  14     105.310  78.630  72.910  1.00  0.00           C
ATOM   4034  HD2 HIS G  14     106.040  79.020  73.610  1.00  0.00           H
ATOM   4035  C   HIS G  14     100.770  79.980  74.290  1.00  0.00           C
ATOM   4036  O   HIS G  14     100.850  79.810  75.510  1.00  0.00           O
ATOM   4037  N   GLN G  15      99.520  80.220  73.770  1.00  0.00           N
ATOM   4038  HN  GLN G  15      99.410  80.330  72.780  1.00  0.00           H
ATOM   4039  CA  GLN G  15      98.340  80.240  74.540  1.00  0.00           C
ATOM   4040  HA  GLN G  15      98.570  79.870  75.530  1.00  0.00           H
ATOM   4041  CB  GLN G  15      97.700  81.720  74.480  1.00  0.00           C
ATOM   4042  HB1 GLN G  15      96.700  81.730  74.970  1.00  0.00           H
ATOM   4043  HB2 GLN G  15      97.580  81.990  73.410  1.00  0.00           H
ATOM   4044  CG  GLN G  15      98.400  82.890  75.230  1.00  0.00           C
ATOM   4045  HG1 GLN G  15      98.450  82.770  76.340  1.00  0.00           H
ATOM   4046  HG2 GLN G  15      97.740  83.780  75.180  1.00  0.00           H
ATOM   4047  CD  GLN G  15      99.760  83.330  74.830  1.00  0.00           C
ATOM   4048  OE1 GLN G  15     100.690  83.320  75.700  1.00  0.00           O
ATOM   4049  NE2 GLN G  15     100.020  83.640  73.510  1.00  0.00           N
ATOM   4050 HE21 GLN G  15      99.290  83.750  72.840  1.00  0.00           H
ATOM   4051 HE22 GLN G  15     100.970  83.710  73.200  1.00  0.00           H
ATOM   4052  C   GLN G  15      97.390  79.180  74.080  1.00  0.00           C
ATOM   4053  O   GLN G  15      97.050  79.150  72.890  1.00  0.00           O
ATOM   4054  N   LYS G  16      97.000  78.230  74.920  1.00  0.00           N
ATOM   4055  HN  LYS G  16      97.320  78.260  75.860  1.00  0.00           H
ATOM   4056  CA  LYS G  16      95.940  77.270  74.620  1.00  0.00           C
ATOM   4057  HA  LYS G  16      95.510  77.580  73.680  1.00  0.00           H
ATOM   4058  CB  LYS G  16      96.540  75.890  74.300  1.00  0.00           C
ATOM   4059  HB1 LYS G  16      97.110  75.590  75.200  1.00  0.00           H
ATOM   4060  HB2 LYS G  16      97.230  75.940  73.430  1.00  0.00           H
ATOM   4061  CG  LYS G  16      95.500  74.810  74.050  1.00  0.00           C
ATOM   4062  HG1 LYS G  16      94.850  75.250  73.270  1.00  0.00           H
ATOM   4063  HG2 LYS G  16      94.860  74.620  74.940  1.00  0.00           H
ATOM   4064  CD  LYS G  16      96.150  73.550  73.480  1.00  0.00           C
ATOM   4065  HD1 LYS G  16      95.390  72.920  72.970  1.00  0.00           H
ATOM   4066  HD2 LYS G  16      96.860  73.800  72.670  1.00  0.00           H
ATOM   4067  CE  LYS G  16      96.900  72.640  74.440  1.00  0.00           C
ATOM   4068  HE1 LYS G  16      96.320  72.340  75.340  1.00  0.00           H
ATOM   4069  HE2 LYS G  16      97.870  73.060  74.810  1.00  0.00           H
ATOM   4070  NZ  LYS G  16      97.320  71.380  73.750  1.00  0.00           N
ATOM   4071  HZ1 LYS G  16      97.260  71.400  72.720  1.00  0.00           H
ATOM   4072  HZ2 LYS G  16      98.290  71.070  74.000  1.00  0.00           H
ATOM   4073  HZ3 LYS G  16      96.770  70.550  74.050  1.00  0.00           H
ATOM   4074  C   LYS G  16      94.900  77.110  75.660  1.00  0.00           C
ATOM   4075  O   LYS G  16      95.210  76.880  76.800  1.00  0.00           O
ATOM   4076  N   LEU G  17      93.650  77.380  75.280  1.00  0.00           N
ATOM   4077  HN  LEU G  17      93.480  77.730  74.360  1.00  0.00           H
ATOM   4078  CA  LEU G  17      92.590  77.660  76.210  1.00  0.00           C
ATOM   4079  HA  LEU G  17      92.850  77.330  77.200  1.00  0.00           H
ATOM   4080  CB  LEU G  17      92.210  79.220  76.130  1.00  0.00           C
ATOM   4081  HB1 LEU G  17      92.120  79.360  75.030  1.00  0.00           H
ATOM   4082  HB2 LEU G  17      93.110  79.720  76.550  1.00  0.00           H
ATOM   4083  CG  LEU G  17      90.840  79.620  76.740  1.00  0.00           C
ATOM   4084  HG  LEU G  17      90.110  79.200  76.020  1.00  0.00           H
ATOM   4085  CD1 LEU G  17      90.490  78.940  78.090  1.00  0.00           C
ATOM   4086 HD11 LEU G  17      90.800  77.870  78.100  1.00  0.00           H
ATOM   4087 HD12 LEU G  17      90.980  79.450  78.940  1.00  0.00           H
ATOM   4088 HD13 LEU G  17      89.400  78.860  78.300  1.00  0.00           H
ATOM   4089  CD2 LEU G  17      90.690  81.120  76.850  1.00  0.00           C
ATOM   4090 HD21 LEU G  17      90.860  81.480  75.810  1.00  0.00           H
ATOM   4091 HD22 LEU G  17      89.830  81.490  77.440  1.00  0.00           H
ATOM   4092 HD23 LEU G  17      91.570  81.550  77.370  1.00  0.00           H
ATOM   4093  C   LEU G  17      91.480  76.700  75.820  1.00  0.00           C
ATOM   4094  O   LEU G  17      90.880  76.890  74.790  1.00  0.00           O
ATOM   4095  N   VAL G  18      91.130  75.700  76.700  1.00  0.00           N
ATOM   4096  HN  VAL G  18      91.560  75.580  77.590  1.00  0.00           H
ATOM   4097  CA  VAL G  18      90.100  74.720  76.490  1.00  0.00           C
ATOM   4098  HA  VAL G  18      89.540  74.920  75.590  1.00  0.00           H
ATOM   4099  CB  VAL G  18      90.680  73.300  76.490  1.00  0.00           C
ATOM   4100  HB  VAL G  18      91.330  73.180  77.390  1.00  0.00           H
ATOM   4101  CG1 VAL G  18      89.620  72.200  76.550  1.00  0.00           C
ATOM   4102 HG11 VAL G  18      88.820  72.200  75.790  1.00  0.00           H
ATOM   4103 HG12 VAL G  18      90.160  71.230  76.580  1.00  0.00           H
ATOM   4104 HG13 VAL G  18      89.070  72.240  77.520  1.00  0.00           H
ATOM   4105  CG2 VAL G  18      91.520  73.000  75.230  1.00  0.00           C
ATOM   4106 HG21 VAL G  18      92.290  73.790  75.060  1.00  0.00           H
ATOM   4107 HG22 VAL G  18      92.040  72.020  75.280  1.00  0.00           H
ATOM   4108 HG23 VAL G  18      90.940  72.980  74.280  1.00  0.00           H
ATOM   4109  C   VAL G  18      89.030  74.810  77.540  1.00  0.00           C
ATOM   4110  O   VAL G  18      89.290  74.760  78.730  1.00  0.00           O
ATOM   4111  N   PHE G  19      87.750  75.020  77.170  1.00  0.00           N
ATOM   4112  HN  PHE G  19      87.640  75.200  76.190  1.00  0.00           H
ATOM   4113  CA  PHE G  19      86.660  74.960  78.130  1.00  0.00           C
ATOM   4114  HA  PHE G  19      87.040  75.400  79.040  1.00  0.00           H
ATOM   4115  CB  PHE G  19      85.390  75.750  77.750  1.00  0.00           C
ATOM   4116  HB1 PHE G  19      84.650  75.550  78.550  1.00  0.00           H
ATOM   4117  HB2 PHE G  19      84.900  75.370  76.830  1.00  0.00           H
ATOM   4118  CG  PHE G  19      85.740  77.200  77.850  1.00  0.00           C
ATOM   4119  CD1 PHE G  19      85.510  78.060  78.930  1.00  0.00           C
ATOM   4120  HD1 PHE G  19      85.060  77.640  79.820  1.00  0.00           H
ATOM   4121  CE1 PHE G  19      85.930  79.350  78.890  1.00  0.00           C
ATOM   4122  HE1 PHE G  19      85.780  79.970  79.760  1.00  0.00           H
ATOM   4123  CZ  PHE G  19      86.610  79.940  77.730  1.00  0.00           C
ATOM   4124  HZ  PHE G  19      86.950  80.950  77.860  1.00  0.00           H
ATOM   4125  CD2 PHE G  19      86.380  77.810  76.690  1.00  0.00           C
ATOM   4126  HD2 PHE G  19      86.570  77.220  75.800  1.00  0.00           H
ATOM   4127  CE2 PHE G  19      86.810  79.180  76.650  1.00  0.00           C
ATOM   4128  HE2 PHE G  19      87.420  79.490  75.820  1.00  0.00           H
ATOM   4129  C   PHE G  19      86.230  73.520  78.410  1.00  0.00           C
ATOM   4130  O   PHE G  19      86.330  73.040  79.530  1.00  0.00           O
ATOM   4131  N   PHE G  20      85.900  72.800  77.370  1.00  0.00           N
ATOM   4132  HN  PHE G  20      85.870  73.030  76.400  1.00  0.00           H
ATOM   4133  CA  PHE G  20      85.590  71.460  77.570  1.00  0.00           C
ATOM   4134  HA  PHE G  20      85.550  71.230  78.630  1.00  0.00           H
ATOM   4135  CB  PHE G  20      84.180  71.220  77.040  1.00  0.00           C
ATOM   4136  HB1 PHE G  20      84.070  70.220  76.560  1.00  0.00           H
ATOM   4137  HB2 PHE G  20      83.730  71.920  76.320  1.00  0.00           H
ATOM   4138  CG  PHE G  20      83.210  71.340  78.210  1.00  0.00           C
ATOM   4139  CD1 PHE G  20      82.760  72.550  78.670  1.00  0.00           C
ATOM   4140  HD1 PHE G  20      83.130  73.470  78.230  1.00  0.00           H
ATOM   4141  CE1 PHE G  20      81.810  72.590  79.770  1.00  0.00           C
ATOM   4142  HE1 PHE G  20      81.620  73.550  80.230  1.00  0.00           H
ATOM   4143  CZ  PHE G  20      81.220  71.420  80.210  1.00  0.00           C
ATOM   4144  HZ  PHE G  20      80.490  71.540  81.000  1.00  0.00           H
ATOM   4145  CD2 PHE G  20      82.700  70.160  78.750  1.00  0.00           C
ATOM   4146  HD2 PHE G  20      82.800  69.170  78.320  1.00  0.00           H
ATOM   4147  CE2 PHE G  20      81.710  70.240  79.740  1.00  0.00           C
ATOM   4148  HE2 PHE G  20      81.290  69.320  80.120  1.00  0.00           H
ATOM   4149  C   PHE G  20      86.590  70.500  76.910  1.00  0.00           C
ATOM   4150  O   PHE G  20      86.600  70.360  75.680  1.00  0.00           O
ATOM   4151  N   ALA G  21      87.420  69.810  77.700  1.00  0.00           N
ATOM   4152  HN  ALA G  21      87.470  69.950  78.680  1.00  0.00           H
ATOM   4153  CA  ALA G  21      88.440  68.870  77.260  1.00  0.00           C
ATOM   4154  HA  ALA G  21      88.890  69.040  76.300  1.00  0.00           H
ATOM   4155  CB  ALA G  21      89.540  68.950  78.410  1.00  0.00           C
ATOM   4156  HB1 ALA G  21      90.460  68.420  78.070  1.00  0.00           H
ATOM   4157  HB2 ALA G  21      89.790  70.000  78.680  1.00  0.00           H
ATOM   4158  HB3 ALA G  21      89.180  68.490  79.360  1.00  0.00           H
ATOM   4159  C   ALA G  21      87.810  67.450  77.200  1.00  0.00           C
ATOM   4160  O   ALA G  21      88.540  66.450  77.120  1.00  0.00           O
ATOM   4161  N   GLU G  22      86.450  67.280  77.290  1.00  0.00           N
ATOM   4162  HN  GLU G  22      85.890  68.100  77.310  1.00  0.00           H
ATOM   4163  CA  GLU G  22      85.750  66.050  77.280  1.00  0.00           C
ATOM   4164  HA  GLU G  22      86.330  65.210  76.930  1.00  0.00           H
ATOM   4165  CB  GLU G  22      85.190  65.590  78.700  1.00  0.00           C
ATOM   4166  HB1 GLU G  22      84.390  64.850  78.540  1.00  0.00           H
ATOM   4167  HB2 GLU G  22      84.720  66.510  79.130  1.00  0.00           H
ATOM   4168  CG  GLU G  22      86.210  65.100  79.620  1.00  0.00           C
ATOM   4169  HG1 GLU G  22      85.810  65.010  80.650  1.00  0.00           H
ATOM   4170  HG2 GLU G  22      87.040  65.840  79.680  1.00  0.00           H
ATOM   4171  CD  GLU G  22      86.820  63.790  79.140  1.00  0.00           C
ATOM   4172  OE1 GLU G  22      86.090  62.810  78.900  1.00  0.00           O
ATOM   4173  OE2 GLU G  22      88.080  63.730  79.040  1.00  0.00           O
ATOM   4174  C   GLU G  22      84.610  66.160  76.360  1.00  0.00           C
ATOM   4175  O   GLU G  22      84.140  67.200  75.970  1.00  0.00           O
ATOM   4176  N   ASP G  23      84.130  65.010  75.890  1.00  0.00           N
ATOM   4177  HN  ASP G  23      84.640  64.200  76.170  1.00  0.00           H
ATOM   4178  CA  ASP G  23      82.890  64.730  75.170  1.00  0.00           C
ATOM   4179  HA  ASP G  23      82.890  65.380  74.310  1.00  0.00           H
ATOM   4180  CB  ASP G  23      82.680  63.370  74.450  1.00  0.00           C
ATOM   4181  HB1 ASP G  23      83.650  63.180  73.950  1.00  0.00           H
ATOM   4182  HB2 ASP G  23      81.860  63.450  73.700  1.00  0.00           H
ATOM   4183  CG  ASP G  23      82.400  62.260  75.400  1.00  0.00           C
ATOM   4184  OD1 ASP G  23      82.700  62.340  76.600  1.00  0.00           O
ATOM   4185  OD2 ASP G  23      82.160  61.070  74.950  1.00  0.00           O
ATOM   4186  C   ASP G  23      81.640  65.220  76.000  1.00  0.00           C
ATOM   4187  O   ASP G  23      81.560  65.030  77.180  1.00  0.00           O
ATOM   4188  N   VAL G  24      80.740  65.940  75.300  1.00  0.00           N
ATOM   4189  HN  VAL G  24      80.760  66.160  74.330  1.00  0.00           H
ATOM   4190  CA  VAL G  24      79.560  66.500  75.910  1.00  0.00           C
ATOM   4191  HA  VAL G  24      79.440  66.390  76.980  1.00  0.00           H
ATOM   4192  CB  VAL G  24      79.520  67.980  75.670  1.00  0.00           C
ATOM   4193  HB  VAL G  24      78.530  68.430  75.900  1.00  0.00           H
ATOM   4194  CG1 VAL G  24      80.480  68.710  76.650  1.00  0.00           C
ATOM   4195 HG11 VAL G  24      81.550  68.440  76.640  1.00  0.00           H
ATOM   4196 HG12 VAL G  24      80.380  69.810  76.570  1.00  0.00           H
ATOM   4197 HG13 VAL G  24      80.120  68.400  77.660  1.00  0.00           H
ATOM   4198  CG2 VAL G  24      79.870  68.410  74.160  1.00  0.00           C
ATOM   4199 HG21 VAL G  24      79.350  67.680  73.500  1.00  0.00           H
ATOM   4200 HG22 VAL G  24      79.580  69.460  73.950  1.00  0.00           H
ATOM   4201 HG23 VAL G  24      80.940  68.370  73.870  1.00  0.00           H
ATOM   4202  C   VAL G  24      78.340  65.790  75.400  1.00  0.00           C
ATOM   4203  O   VAL G  24      77.160  66.040  75.650  1.00  0.00           O
ATOM   4204  N   GLY G  25      78.560  64.720  74.580  1.00  0.00           N
ATOM   4205  HN  GLY G  25      79.470  64.360  74.410  1.00  0.00           H
ATOM   4206  CA  GLY G  25      77.600  64.010  73.800  1.00  0.00           C
ATOM   4207  HA1 GLY G  25      77.020  64.680  73.190  1.00  0.00           H
ATOM   4208  HA2 GLY G  25      78.140  63.330  73.150  1.00  0.00           H
ATOM   4209  C   GLY G  25      76.800  63.040  74.600  1.00  0.00           C
ATOM   4210  O   GLY G  25      77.060  62.680  75.800  1.00  0.00           O
ATOM   4211  N   SER G  26      75.660  62.590  74.020  1.00  0.00           N
ATOM   4212  HN  SER G  26      75.520  62.690  73.040  1.00  0.00           H
ATOM   4213  CA  SER G  26      74.590  61.790  74.590  1.00  0.00           C
ATOM   4214  HA  SER G  26      73.800  61.670  73.870  1.00  0.00           H
ATOM   4215  CB  SER G  26      75.120  60.370  74.980  1.00  0.00           C
ATOM   4216  HB1 SER G  26      74.340  59.930  75.630  1.00  0.00           H
ATOM   4217  HB2 SER G  26      76.100  60.410  75.510  1.00  0.00           H
ATOM   4218  OG  SER G  26      75.420  59.570  73.790  1.00  0.00           O
ATOM   4219  HG1 SER G  26      76.090  59.990  73.250  1.00  0.00           H
ATOM   4220  C   SER G  26      73.780  62.440  75.710  1.00  0.00           C
ATOM   4221  O   SER G  26      72.890  61.910  76.380  1.00  0.00           O
ATOM   4222  N   ASN G  27      74.100  63.770  75.970  1.00  0.00           N
ATOM   4223  HN  ASN G  27      74.900  64.160  75.530  1.00  0.00           H
ATOM   4224  CA  ASN G  27      73.610  64.600  77.030  1.00  0.00           C
ATOM   4225  HA  ASN G  27      73.760  64.130  77.990  1.00  0.00           H
ATOM   4226  CB  ASN G  27      74.260  66.040  76.890  1.00  0.00           C
ATOM   4227  HB1 ASN G  27      74.220  66.440  75.860  1.00  0.00           H
ATOM   4228  HB2 ASN G  27      75.300  65.910  77.240  1.00  0.00           H
ATOM   4229  CG  ASN G  27      73.750  67.160  77.880  1.00  0.00           C
ATOM   4230  OD1 ASN G  27      73.600  66.960  79.100  1.00  0.00           O
ATOM   4231  ND2 ASN G  27      73.440  68.310  77.250  1.00  0.00           N
ATOM   4232 HD21 ASN G  27      73.420  68.330  76.250  1.00  0.00           H
ATOM   4233 HD22 ASN G  27      72.880  68.970  77.770  1.00  0.00           H
ATOM   4234  C   ASN G  27      72.110  64.810  76.950  1.00  0.00           C
ATOM   4235  O   ASN G  27      71.680  65.210  75.850  1.00  0.00           O
ATOM   4236  N   LYS G  28      71.380  64.630  78.080  1.00  0.00           N
ATOM   4237  HN  LYS G  28      71.770  64.290  78.930  1.00  0.00           H
ATOM   4238  CA  LYS G  28      69.940  65.010  78.080  1.00  0.00           C
ATOM   4239  HA  LYS G  28      69.580  65.130  77.070  1.00  0.00           H
ATOM   4240  CB  LYS G  28      69.220  63.850  78.940  1.00  0.00           C
ATOM   4241  HB1 LYS G  28      68.130  64.060  78.870  1.00  0.00           H
ATOM   4242  HB2 LYS G  28      69.570  63.950  79.990  1.00  0.00           H
ATOM   4243  CG  LYS G  28      69.420  62.350  78.590  1.00  0.00           C
ATOM   4244  HG1 LYS G  28      68.800  61.650  79.190  1.00  0.00           H
ATOM   4245  HG2 LYS G  28      70.480  62.100  78.780  1.00  0.00           H
ATOM   4246  CD  LYS G  28      69.080  61.950  77.110  1.00  0.00           C
ATOM   4247  HD1 LYS G  28      68.060  62.340  76.900  1.00  0.00           H
ATOM   4248  HD2 LYS G  28      69.720  62.500  76.380  1.00  0.00           H
ATOM   4249  CE  LYS G  28      69.150  60.480  76.850  1.00  0.00           C
ATOM   4250  HE1 LYS G  28      68.560  60.260  75.930  1.00  0.00           H
ATOM   4251  HE2 LYS G  28      68.680  59.830  77.630  1.00  0.00           H
ATOM   4252  NZ  LYS G  28      70.620  60.080  76.720  1.00  0.00           N
ATOM   4253  HZ1 LYS G  28      70.830  59.210  76.200  1.00  0.00           H
ATOM   4254  HZ2 LYS G  28      71.120  60.770  76.130  1.00  0.00           H
ATOM   4255  HZ3 LYS G  28      70.970  60.000  77.700  1.00  0.00           H
ATOM   4256  C   LYS G  28      69.720  66.310  78.870  1.00  0.00           C
ATOM   4257  O   LYS G  28      68.620  66.920  78.990  1.00  0.00           O
ATOM   4258  N   GLY G  29      70.800  66.830  79.540  1.00  0.00           N
ATOM   4259  HN  GLY G  29      71.740  66.550  79.390  1.00  0.00           H
ATOM   4260  CA  GLY G  29      70.670  67.940  80.520  1.00  0.00           C
ATOM   4261  HA1 GLY G  29      69.640  68.100  80.820  1.00  0.00           H
ATOM   4262  HA2 GLY G  29      71.250  67.700  81.400  1.00  0.00           H
ATOM   4263  C   GLY G  29      71.060  69.280  80.000  1.00  0.00           C
ATOM   4264  O   GLY G  29      70.850  69.630  78.840  1.00  0.00           O
ATOM   4265  N   ALA G  30      71.690  70.050  80.920  1.00  0.00           N
ATOM   4266  HN  ALA G  30      71.770  69.640  81.830  1.00  0.00           H
ATOM   4267  CA  ALA G  30      72.350  71.290  80.650  1.00  0.00           C
ATOM   4268  HA  ALA G  30      72.130  71.490  79.610  1.00  0.00           H
ATOM   4269  CB  ALA G  30      71.780  72.380  81.560  1.00  0.00           C
ATOM   4270  HB1 ALA G  30      71.970  72.260  82.650  1.00  0.00           H
ATOM   4271  HB2 ALA G  30      72.180  73.370  81.250  1.00  0.00           H
ATOM   4272  HB3 ALA G  30      70.670  72.390  81.540  1.00  0.00           H
ATOM   4273  C   ALA G  30      73.840  71.150  80.800  1.00  0.00           C
ATOM   4274  O   ALA G  30      74.360  70.730  81.810  1.00  0.00           O
ATOM   4275  N   ILE G  31      74.540  71.480  79.690  1.00  0.00           N
ATOM   4276  HN  ILE G  31      74.080  71.860  78.890  1.00  0.00           H
ATOM   4277  CA  ILE G  31      75.950  71.650  79.600  1.00  0.00           C
ATOM   4278  HA  ILE G  31      76.340  71.800  80.600  1.00  0.00           H
ATOM   4279  CB  ILE G  31      76.600  70.530  78.880  1.00  0.00           C
ATOM   4280  HB  ILE G  31      76.310  70.530  77.800  1.00  0.00           H
ATOM   4281  CG2 ILE G  31      78.140  70.560  78.840  1.00  0.00           C
ATOM   4282 HG21 ILE G  31      78.560  69.600  78.470  1.00  0.00           H
ATOM   4283 HG22 ILE G  31      78.540  71.490  78.390  1.00  0.00           H
ATOM   4284 HG23 ILE G  31      78.580  70.740  79.850  1.00  0.00           H
ATOM   4285  CG1 ILE G  31      76.060  69.160  79.430  1.00  0.00           C
ATOM   4286 HG11 ILE G  31      74.990  69.110  79.140  1.00  0.00           H
ATOM   4287 HG12 ILE G  31      76.220  69.210  80.530  1.00  0.00           H
ATOM   4288  CD  ILE G  31      76.690  67.860  78.790  1.00  0.00           C
ATOM   4289  HD1 ILE G  31      76.400  67.780  77.730  1.00  0.00           H
ATOM   4290  HD2 ILE G  31      77.760  67.630  78.980  1.00  0.00           H
ATOM   4291  HD3 ILE G  31      76.210  66.950  79.190  1.00  0.00           H
ATOM   4292  C   ILE G  31      76.250  72.960  78.940  1.00  0.00           C
ATOM   4293  O   ILE G  31      75.950  73.190  77.770  1.00  0.00           O
ATOM   4294  N   ILE G  32      76.940  73.880  79.780  1.00  0.00           N
ATOM   4295  HN  ILE G  32      77.260  73.620  80.690  1.00  0.00           H
ATOM   4296  CA  ILE G  32      77.370  75.240  79.320  1.00  0.00           C
ATOM   4297  HA  ILE G  32      77.120  75.430  78.280  1.00  0.00           H
ATOM   4298  CB  ILE G  32      76.750  76.380  80.180  1.00  0.00           C
ATOM   4299  HB  ILE G  32      77.260  76.280  81.160  1.00  0.00           H
ATOM   4300  CG2 ILE G  32      77.120  77.740  79.540  1.00  0.00           C
ATOM   4301 HG21 ILE G  32      76.510  77.840  78.610  1.00  0.00           H
ATOM   4302 HG22 ILE G  32      76.890  78.600  80.200  1.00  0.00           H
ATOM   4303 HG23 ILE G  32      78.180  77.890  79.260  1.00  0.00           H
ATOM   4304  CG1 ILE G  32      75.250  76.230  80.380  1.00  0.00           C
ATOM   4305 HG11 ILE G  32      75.000  77.060  81.070  1.00  0.00           H
ATOM   4306 HG12 ILE G  32      74.940  75.320  80.920  1.00  0.00           H
ATOM   4307  CD  ILE G  32      74.310  76.360  79.090  1.00  0.00           C
ATOM   4308  HD1 ILE G  32      73.240  76.300  79.350  1.00  0.00           H
ATOM   4309  HD2 ILE G  32      74.400  77.390  78.690  1.00  0.00           H
ATOM   4310  HD3 ILE G  32      74.570  75.580  78.340  1.00  0.00           H
ATOM   4311  C   ILE G  32      78.910  75.300  79.480  1.00  0.00           C
ATOM   4312  O   ILE G  32      79.420  74.820  80.480  1.00  0.00           O
ATOM   4313  N   GLY G  33      79.580  75.830  78.460  1.00  0.00           N
ATOM   4314  HN  GLY G  33      78.920  76.160  77.790  1.00  0.00           H
ATOM   4315  CA  GLY G  33      81.020  76.090  78.460  1.00  0.00           C
ATOM   4316  HA1 GLY G  33      81.680  75.250  78.650  1.00  0.00           H
ATOM   4317  HA2 GLY G  33      81.190  76.400  77.440  1.00  0.00           H
ATOM   4318  C   GLY G  33      81.450  77.160  79.380  1.00  0.00           C
ATOM   4319  O   GLY G  33      82.290  76.910  80.240  1.00  0.00           O
ATOM   4320  N   LEU G  34      80.830  78.330  79.310  1.00  0.00           N
ATOM   4321  HN  LEU G  34      80.210  78.470  78.540  1.00  0.00           H
ATOM   4322  CA  LEU G  34      81.070  79.450  80.120  1.00  0.00           C
ATOM   4323  HA  LEU G  34      81.260  78.950  81.060  1.00  0.00           H
ATOM   4324  CB  LEU G  34      82.410  80.310  79.830  1.00  0.00           C
ATOM   4325  HB1 LEU G  34      82.610  80.140  78.750  1.00  0.00           H
ATOM   4326  HB2 LEU G  34      83.290  79.760  80.220  1.00  0.00           H
ATOM   4327  CG  LEU G  34      82.410  81.820  80.280  1.00  0.00           C
ATOM   4328  HG  LEU G  34      81.450  82.300  80.000  1.00  0.00           H
ATOM   4329  CD1 LEU G  34      82.600  82.010  81.790  1.00  0.00           C
ATOM   4330 HD11 LEU G  34      82.920  83.040  82.030  1.00  0.00           H
ATOM   4331 HD12 LEU G  34      81.620  81.940  82.310  1.00  0.00           H
ATOM   4332 HD13 LEU G  34      83.400  81.300  82.100  1.00  0.00           H
ATOM   4333  CD2 LEU G  34      83.650  82.400  79.580  1.00  0.00           C
ATOM   4334 HD21 LEU G  34      84.620  81.870  79.710  1.00  0.00           H
ATOM   4335 HD22 LEU G  34      83.600  82.400  78.470  1.00  0.00           H
ATOM   4336 HD23 LEU G  34      83.590  83.470  79.870  1.00  0.00           H
ATOM   4337  C   LEU G  34      79.860  80.270  80.420  1.00  0.00           C
ATOM   4338  O   LEU G  34      79.250  80.860  79.520  1.00  0.00           O
ATOM   4339  N   MET G  35      79.440  80.390  81.700  1.00  0.00           N
ATOM   4340  HN  MET G  35      80.040  80.000  82.390  1.00  0.00           H
ATOM   4341  CA  MET G  35      78.200  81.060  82.010  1.00  0.00           C
ATOM   4342  HA  MET G  35      77.610  81.250  81.120  1.00  0.00           H
ATOM   4343  CB  MET G  35      77.320  80.190  82.890  1.00  0.00           C
ATOM   4344  HB1 MET G  35      78.010  79.750  83.640  1.00  0.00           H
ATOM   4345  HB2 MET G  35      76.940  79.290  82.360  1.00  0.00           H
ATOM   4346  CG  MET G  35      76.030  80.900  83.410  1.00  0.00           C
ATOM   4347  HG1 MET G  35      75.500  81.350  82.550  1.00  0.00           H
ATOM   4348  HG2 MET G  35      76.370  81.690  84.120  1.00  0.00           H
ATOM   4349  SD  MET G  35      74.850  79.650  84.160  1.00  0.00           S
ATOM   4350  CE  MET G  35      73.720  80.750  85.010  1.00  0.00           C
ATOM   4351  HE1 MET G  35      73.020  81.340  84.380  1.00  0.00           H
ATOM   4352  HE2 MET G  35      73.120  80.100  85.690  1.00  0.00           H
ATOM   4353  HE3 MET G  35      74.420  81.470  85.470  1.00  0.00           H
ATOM   4354  C   MET G  35      78.430  82.330  82.790  1.00  0.00           C
ATOM   4355  O   MET G  35      79.000  82.380  83.900  1.00  0.00           O
ATOM   4356  N   VAL G  36      77.870  83.460  82.330  1.00  0.00           N
ATOM   4357  HN  VAL G  36      77.400  83.510  81.450  1.00  0.00           H
ATOM   4358  CA  VAL G  36      77.980  84.660  83.140  1.00  0.00           C
ATOM   4359  HA  VAL G  36      78.390  84.470  84.120  1.00  0.00           H
ATOM   4360  CB  VAL G  36      79.000  85.640  82.480  1.00  0.00           C
ATOM   4361  HB  VAL G  36      78.480  85.830  81.520  1.00  0.00           H
ATOM   4362  CG1 VAL G  36      79.090  86.980  83.180  1.00  0.00           C
ATOM   4363 HG11 VAL G  36      79.410  87.710  82.410  1.00  0.00           H
ATOM   4364 HG12 VAL G  36      78.090  87.320  83.540  1.00  0.00           H
ATOM   4365 HG13 VAL G  36      79.810  86.980  84.030  1.00  0.00           H
ATOM   4366  CG2 VAL G  36      80.380  84.990  82.200  1.00  0.00           C
ATOM   4367 HG21 VAL G  36      81.140  85.760  81.940  1.00  0.00           H
ATOM   4368 HG22 VAL G  36      80.710  84.610  83.180  1.00  0.00           H
ATOM   4369 HG23 VAL G  36      80.330  84.220  81.400  1.00  0.00           H
ATOM   4370  C   VAL G  36      76.600  85.260  83.340  1.00  0.00           C
ATOM   4371  O   VAL G  36      76.030  85.800  82.360  1.00  0.00           O
ATOM   4372  N   GLY G  37      76.050  85.210  84.580  1.00  0.00           N
ATOM   4373  HN  GLY G  37      76.510  84.870  85.400  1.00  0.00           H
ATOM   4374  CA  GLY G  37      74.700  85.710  84.810  1.00  0.00           C
ATOM   4375  HA1 GLY G  37      74.650  85.800  85.880  1.00  0.00           H
ATOM   4376  HA2 GLY G  37      74.530  86.660  84.340  1.00  0.00           H
ATOM   4377  C   GLY G  37      73.570  84.760  84.400  1.00  0.00           C
ATOM   4378  O   GLY G  37      73.840  83.730  83.800  1.00  0.00           O
ATOM   4379  N   GLY G  38      72.330  85.100  84.860  1.00  0.00           N
ATOM   4380  HN  GLY G  38      72.180  85.760  85.590  1.00  0.00           H
ATOM   4381  CA  GLY G  38      71.120  84.360  84.360  1.00  0.00           C
ATOM   4382  HA1 GLY G  38      70.320  85.080  84.360  1.00  0.00           H
ATOM   4383  HA2 GLY G  38      71.350  83.980  83.380  1.00  0.00           H
ATOM   4384  C   GLY G  38      70.610  83.200  85.190  1.00  0.00           C
ATOM   4385  O   GLY G  38      70.930  83.160  86.380  1.00  0.00           O
ATOM   4386  N   VAL G  39      69.770  82.260  84.630  1.00  0.00           N
ATOM   4387  HN  VAL G  39      69.660  82.310  83.640  1.00  0.00           H
ATOM   4388  CA  VAL G  39      69.260  81.040  85.350  1.00  0.00           C
ATOM   4389  HA  VAL G  39      69.840  80.770  86.220  1.00  0.00           H
ATOM   4390  CB  VAL G  39      67.800  81.230  85.830  1.00  0.00           C
ATOM   4391  HB  VAL G  39      67.150  81.370  84.940  1.00  0.00           H
ATOM   4392  CG1 VAL G  39      67.300  79.990  86.540  1.00  0.00           C
ATOM   4393 HG11 VAL G  39      66.250  80.270  86.800  1.00  0.00           H
ATOM   4394 HG12 VAL G  39      67.270  79.050  85.950  1.00  0.00           H
ATOM   4395 HG13 VAL G  39      67.780  79.750  87.510  1.00  0.00           H
ATOM   4396  CG2 VAL G  39      67.680  82.570  86.720  1.00  0.00           C
ATOM   4397 HG21 VAL G  39      66.630  82.700  87.070  1.00  0.00           H
ATOM   4398 HG22 VAL G  39      68.450  82.570  87.520  1.00  0.00           H
ATOM   4399 HG23 VAL G  39      68.040  83.420  86.090  1.00  0.00           H
ATOM   4400  C   VAL G  39      69.370  79.830  84.440  1.00  0.00           C
ATOM   4401  O   VAL G  39      69.150  79.940  83.220  1.00  0.00           O
ATOM   4402  N   VAL G  40      69.840  78.670  84.970  1.00  0.00           N
ATOM   4403  HN  VAL G  40      70.280  78.710  85.860  1.00  0.00           H
ATOM   4404  CA  VAL G  40      69.710  77.360  84.390  1.00  0.00           C
ATOM   4405  HA  VAL G  40      69.270  77.360  83.410  1.00  0.00           H
ATOM   4406  CB  VAL G  40      71.130  76.710  84.300  1.00  0.00           C
ATOM   4407  HB  VAL G  40      71.660  77.000  85.230  1.00  0.00           H
ATOM   4408  CG1 VAL G  40      71.180  75.230  84.050  1.00  0.00           C
ATOM   4409 HG11 VAL G  40      70.700  74.720  84.910  1.00  0.00           H
ATOM   4410 HG12 VAL G  40      70.520  74.990  83.190  1.00  0.00           H
ATOM   4411 HG13 VAL G  40      72.250  74.930  84.050  1.00  0.00           H
ATOM   4412  CG2 VAL G  40      71.910  77.500  83.200  1.00  0.00           C
ATOM   4413 HG21 VAL G  40      72.910  77.020  83.190  1.00  0.00           H
ATOM   4414 HG22 VAL G  40      71.490  77.430  82.170  1.00  0.00           H
ATOM   4415 HG23 VAL G  40      72.010  78.580  83.480  1.00  0.00           H
ATOM   4416  C   VAL G  40      68.760  76.410  85.140  1.00  0.00           C
ATOM   4417  O   VAL G  40      68.790  76.360  86.340  1.00  0.00           O
ATOM   4418  N   ILE G  41      67.780  75.830  84.440  1.00  0.00           N
ATOM   4419  HN  ILE G  41      67.750  76.040  83.470  1.00  0.00           H
ATOM   4420  CA  ILE G  41      66.800  74.790  84.880  1.00  0.00           C
ATOM   4421  HA  ILE G  41      67.130  74.590  85.890  1.00  0.00           H
ATOM   4422  CB  ILE G  41      65.360  75.260  84.710  1.00  0.00           C
ATOM   4423  HB  ILE G  41      65.080  75.230  83.640  1.00  0.00           H
ATOM   4424  CG2 ILE G  41      64.530  74.200  85.510  1.00  0.00           C
ATOM   4425 HG21 ILE G  41      64.720  73.190  85.100  1.00  0.00           H
ATOM   4426 HG22 ILE G  41      64.690  74.180  86.610  1.00  0.00           H
ATOM   4427 HG23 ILE G  41      63.490  74.470  85.260  1.00  0.00           H
ATOM   4428  CG1 ILE G  41      65.150  76.650  85.330  1.00  0.00           C
ATOM   4429 HG11 ILE G  41      65.940  76.710  86.110  1.00  0.00           H
ATOM   4430 HG12 ILE G  41      64.220  76.680  85.940  1.00  0.00           H
ATOM   4431  CD  ILE G  41      65.050  77.830  84.390  1.00  0.00           C
ATOM   4432  HD1 ILE G  41      64.930  78.780  84.960  1.00  0.00           H
ATOM   4433  HD2 ILE G  41      65.980  78.100  83.850  1.00  0.00           H
ATOM   4434  HD3 ILE G  41      64.200  77.740  83.670  1.00  0.00           H
ATOM   4435  C   ILE G  41      67.080  73.460  84.230  1.00  0.00           C
ATOM   4436  O   ILE G  41      66.560  73.250  83.120  1.00  0.00           O
ATOM   4437  N   ALA G  42      67.800  72.520  84.880  1.00  0.00           N
ATOM   4438  HN  ALA G  42      68.080  72.680  85.830  1.00  0.00           H
ATOM   4439  CA  ALA G  42      68.170  71.210  84.460  1.00  0.00           C
ATOM   4440  HA  ALA G  42      67.950  71.020  83.420  1.00  0.00           H
ATOM   4441  CB  ALA G  42      69.690  71.090  84.700  1.00  0.00           C
ATOM   4442  HB1 ALA G  42      70.190  70.300  84.100  1.00  0.00           H
ATOM   4443  HB2 ALA G  42      70.190  72.060  84.470  1.00  0.00           H
ATOM   4444  HB3 ALA G  42      69.920  70.780  85.740  1.00  0.00           H
ATOM   4445  C   ALA G  42      67.430  70.160  85.320  1.00  0.00           C
ATOM   4446  O   ALA G  42      67.500  68.940  85.150  1.00  0.00           O
ATOM   4447  N   NME G  43      66.570  70.680  86.210  1.00  0.00           N
ATOM   4448  HN  NME G  43      66.590  71.650  86.420  1.00  0.00           H
ATOM   4449  CH3 NME G  43      65.650  69.960  87.010  1.00  0.00           C
ATOM   4450 HH31 NME G  43      65.910  68.880  87.000  1.00  0.00           H
ATOM   4451 HH32 NME G  43      65.750  70.510  87.970  1.00  0.00           H
ATOM   4452 HH33 NME G  43      64.600  70.030  86.650  1.00  0.00           H
ATOM   4453  CH3 ACE H   0      42.190  81.410 105.170  1.00  0.00           C
ATOM   4454 HH31 ACE H   0      42.210  80.520 104.510  1.00  0.00           H
ATOM   4455 HH32 ACE H   0      41.820  81.020 106.140  1.00  0.00           H
ATOM   4456 HH33 ACE H   0      41.720  82.250 104.620  1.00  0.00           H
ATOM   4457  C   ACE H   0      43.640  81.750 105.410  1.00  0.00           C
ATOM   4458  O   ACE H   0      44.190  82.440 104.600  1.00  0.00           O
ATOM   4459  N   ASP H   1      44.210  81.390 106.550  1.00  0.00           N
ATOM   4460  HN  ASP H   1      43.770  80.650 107.060  1.00  0.00           H
ATOM   4461  CA  ASP H   1      45.440  81.980 107.060  1.00  0.00           C
ATOM   4462  HA  ASP H   1      45.600  82.890 106.500  1.00  0.00           H
ATOM   4463  CB  ASP H   1      45.430  81.980 108.550  1.00  0.00           C
ATOM   4464  HB1 ASP H   1      46.390  82.210 109.060  1.00  0.00           H
ATOM   4465  HB2 ASP H   1      45.110  81.010 108.980  1.00  0.00           H
ATOM   4466  CG  ASP H   1      44.490  83.060 109.120  1.00  0.00           C
ATOM   4467  OD1 ASP H   1      44.160  84.020 108.450  1.00  0.00           O
ATOM   4468  OD2 ASP H   1      44.060  82.890 110.300  1.00  0.00           O
ATOM   4469  C   ASP H   1      46.570  81.050 106.680  1.00  0.00           C
ATOM   4470  O   ASP H   1      47.690  81.490 106.750  1.00  0.00           O
ATOM   4471  N   ALA H   2      46.420  79.770 106.280  1.00  0.00           N
ATOM   4472  HN  ALA H   2      45.510  79.380 106.250  1.00  0.00           H
ATOM   4473  CA  ALA H   2      47.540  79.010 105.840  1.00  0.00           C
ATOM   4474  HA  ALA H   2      48.250  79.600 105.300  1.00  0.00           H
ATOM   4475  CB  ALA H   2      48.050  78.130 107.000  1.00  0.00           C
ATOM   4476  HB1 ALA H   2      48.810  77.380 106.690  1.00  0.00           H
ATOM   4477  HB2 ALA H   2      48.420  78.760 107.840  1.00  0.00           H
ATOM   4478  HB3 ALA H   2      47.230  77.520 107.440  1.00  0.00           H
ATOM   4479  C   ALA H   2      47.040  78.150 104.740  1.00  0.00           C
ATOM   4480  O   ALA H   2      45.900  77.700 104.710  1.00  0.00           O
ATOM   4481  N   GLU H   3      47.820  77.900 103.660  1.00  0.00           N
ATOM   4482  HN  GLU H   3      48.790  78.170 103.710  1.00  0.00           H
ATOM   4483  CA  GLU H   3      47.540  77.110 102.540  1.00  0.00           C
ATOM   4484  HA  GLU H   3      46.500  77.230 102.300  1.00  0.00           H
ATOM   4485  CB  GLU H   3      48.420  77.390 101.250  1.00  0.00           C
ATOM   4486  HB1 GLU H   3      48.060  76.740 100.420  1.00  0.00           H
ATOM   4487  HB2 GLU H   3      49.470  77.210 101.570  1.00  0.00           H
ATOM   4488  CG  GLU H   3      48.320  78.910 100.760  1.00  0.00           C
ATOM   4489  HG1 GLU H   3      48.810  78.890  99.770  1.00  0.00           H
ATOM   4490  HG2 GLU H   3      48.760  79.490 101.610  1.00  0.00           H
ATOM   4491  CD  GLU H   3      46.890  79.450 100.650  1.00  0.00           C
ATOM   4492  OE1 GLU H   3      46.060  78.710  99.990  1.00  0.00           O
ATOM   4493  OE2 GLU H   3      46.610  80.550 101.150  1.00  0.00           O
ATOM   4494  C   GLU H   3      47.680  75.640 102.910  1.00  0.00           C
ATOM   4495  O   GLU H   3      48.590  75.320 103.680  1.00  0.00           O
ATOM   4496  N   PHE H   4      46.880  74.710 102.470  1.00  0.00           N
ATOM   4497  HN  PHE H   4      46.140  75.000 101.860  1.00  0.00           H
ATOM   4498  CA  PHE H   4      46.970  73.320 102.610  1.00  0.00           C
ATOM   4499  HA  PHE H   4      47.150  72.990 103.620  1.00  0.00           H
ATOM   4500  CB  PHE H   4      45.580  72.660 102.250  1.00  0.00           C
ATOM   4501  HB1 PHE H   4      45.050  72.990 101.330  1.00  0.00           H
ATOM   4502  HB2 PHE H   4      44.900  72.920 103.090  1.00  0.00           H
ATOM   4503  CG  PHE H   4      45.530  71.170 102.190  1.00  0.00           C
ATOM   4504  CD1 PHE H   4      45.180  70.560 100.980  1.00  0.00           C
ATOM   4505  HD1 PHE H   4      45.290  71.130 100.070  1.00  0.00           H
ATOM   4506  CE1 PHE H   4      44.810  69.230 100.970  1.00  0.00           C
ATOM   4507  HE1 PHE H   4      44.640  68.750 100.020  1.00  0.00           H
ATOM   4508  CZ  PHE H   4      44.740  68.460 102.160  1.00  0.00           C
ATOM   4509  HZ  PHE H   4      44.570  67.390 102.220  1.00  0.00           H
ATOM   4510  CD2 PHE H   4      45.340  70.500 103.360  1.00  0.00           C
ATOM   4511  HD2 PHE H   4      45.560  71.020 104.280  1.00  0.00           H
ATOM   4512  CE2 PHE H   4      45.010  69.080 103.370  1.00  0.00           C
ATOM   4513  HE2 PHE H   4      44.900  68.520 104.280  1.00  0.00           H
ATOM   4514  C   PHE H   4      48.120  72.730 101.750  1.00  0.00           C
ATOM   4515  O   PHE H   4      48.790  71.780 102.040  1.00  0.00           O
ATOM   4516  N   ARG H   5      48.470  73.340 100.530  1.00  0.00           N
ATOM   4517  HN  ARG H   5      48.030  74.160 100.190  1.00  0.00           H
ATOM   4518  CA  ARG H   5      49.760  73.080  99.840  1.00  0.00           C
ATOM   4519  HA  ARG H   5      49.910  72.050  99.530  1.00  0.00           H
ATOM   4520  CB  ARG H   5      49.830  74.030  98.570  1.00  0.00           C
ATOM   4521  HB1 ARG H   5      50.720  74.700  98.570  1.00  0.00           H
ATOM   4522  HB2 ARG H   5      48.900  74.630  98.480  1.00  0.00           H
ATOM   4523  CG  ARG H   5      50.000  73.270  97.160  1.00  0.00           C
ATOM   4524  HG1 ARG H   5      50.760  72.470  97.280  1.00  0.00           H
ATOM   4525  HG2 ARG H   5      50.360  74.050  96.460  1.00  0.00           H
ATOM   4526  CD  ARG H   5      48.630  72.730  96.610  1.00  0.00           C
ATOM   4527  HD1 ARG H   5      48.120  73.680  96.320  1.00  0.00           H
ATOM   4528  HD2 ARG H   5      48.040  72.160  97.360  1.00  0.00           H
ATOM   4529  NE  ARG H   5      48.880  71.930  95.430  1.00  0.00           N
ATOM   4530  HE  ARG H   5      49.690  71.990  94.840  1.00  0.00           H
ATOM   4531  CZ  ARG H   5      47.940  71.230  94.880  1.00  0.00           C
ATOM   4532  NH1 ARG H   5      46.650  71.220  95.230  1.00  0.00           N
ATOM   4533 HH11 ARG H   5      46.330  71.650  96.070  1.00  0.00           H
ATOM   4534 HH12 ARG H   5      46.040  70.910  94.500  1.00  0.00           H
ATOM   4535  NH2 ARG H   5      48.270  70.620  93.780  1.00  0.00           N
ATOM   4536 HH21 ARG H   5      49.190  70.710  93.410  1.00  0.00           H
ATOM   4537 HH22 ARG H   5      47.520  70.210  93.260  1.00  0.00           H
ATOM   4538  C   ARG H   5      51.000  73.420 100.780  1.00  0.00           C
ATOM   4539  O   ARG H   5      51.230  74.630 101.010  1.00  0.00           O
ATOM   4540  N   HIS H   6      51.710  72.420 101.420  1.00  0.00           N
ATOM   4541  HN  HIS H   6      51.410  71.470 101.340  1.00  0.00           H
ATOM   4542  CA  HIS H   6      52.890  72.650 102.240  1.00  0.00           C
ATOM   4543  HA  HIS H   6      52.540  73.360 102.970  1.00  0.00           H
ATOM   4544  CB  HIS H   6      53.320  71.400 103.030  1.00  0.00           C
ATOM   4545  HB1 HIS H   6      54.250  71.380 103.630  1.00  0.00           H
ATOM   4546  HB2 HIS H   6      53.420  70.630 102.240  1.00  0.00           H
ATOM   4547  ND1 HIS H   6      51.990  71.450 105.280  1.00  0.00           N
ATOM   4548  HD1 HIS H   6      52.680  71.910 105.850  1.00  0.00           H
ATOM   4549  CG  HIS H   6      52.100  71.060 103.950  1.00  0.00           C
ATOM   4550  CE1 HIS H   6      50.760  71.000 105.730  1.00  0.00           C
ATOM   4551  HE1 HIS H   6      50.220  71.140 106.670  1.00  0.00           H
ATOM   4552  NE2 HIS H   6      50.050  70.430 104.770  1.00  0.00           N
ATOM   4553  CD2 HIS H   6      50.860  70.430 103.640  1.00  0.00           C
ATOM   4554  HD2 HIS H   6      50.570  69.970 102.710  1.00  0.00           H
ATOM   4555  C   HIS H   6      54.110  73.270 101.590  1.00  0.00           C
ATOM   4556  O   HIS H   6      54.680  72.720 100.630  1.00  0.00           O
ATOM   4557  N   ASP H   7      54.580  74.460 102.040  1.00  0.00           N
ATOM   4558  HN  ASP H   7      54.140  74.950 102.790  1.00  0.00           H
ATOM   4559  CA  ASP H   7      55.590  75.210 101.270  1.00  0.00           C
ATOM   4560  HA  ASP H   7      55.480  74.920 100.230  1.00  0.00           H
ATOM   4561  CB  ASP H   7      55.220  76.770 101.430  1.00  0.00           C
ATOM   4562  HB1 ASP H   7      55.420  77.110 102.470  1.00  0.00           H
ATOM   4563  HB2 ASP H   7      54.160  76.950 101.150  1.00  0.00           H
ATOM   4564  CG  ASP H   7      55.930  77.500 100.330  1.00  0.00           C
ATOM   4565  OD1 ASP H   7      57.050  77.110  99.850  1.00  0.00           O
ATOM   4566  OD2 ASP H   7      55.540  78.670 100.010  1.00  0.00           O
ATOM   4567  C   ASP H   7      56.980  74.870 101.790  1.00  0.00           C
ATOM   4568  O   ASP H   7      57.220  74.870 103.010  1.00  0.00           O
ATOM   4569  N   SER H   8      57.860  74.520 100.870  1.00  0.00           N
ATOM   4570  HN  SER H   8      57.610  74.400  99.910  1.00  0.00           H
ATOM   4571  CA  SER H   8      59.160  74.200 101.260  1.00  0.00           C
ATOM   4572  HA  SER H   8      59.420  74.800 102.110  1.00  0.00           H
ATOM   4573  CB  SER H   8      59.410  72.750 101.570  1.00  0.00           C
ATOM   4574  HB1 SER H   8      58.900  72.560 102.540  1.00  0.00           H
ATOM   4575  HB2 SER H   8      60.480  72.680 101.850  1.00  0.00           H
ATOM   4576  OG  SER H   8      58.890  71.900 100.530  1.00  0.00           O
ATOM   4577  HG1 SER H   8      59.570  71.850  99.860  1.00  0.00           H
ATOM   4578  C   SER H   8      60.130  74.530 100.100  1.00  0.00           C
ATOM   4579  O   SER H   8      61.270  74.020 100.030  1.00  0.00           O
ATOM   4580  N   GLY H   9      59.700  75.520  99.330  1.00  0.00           N
ATOM   4581  HN  GLY H   9      58.930  76.110  99.560  1.00  0.00           H
ATOM   4582  CA  GLY H   9      60.320  75.950  98.090  1.00  0.00           C
ATOM   4583  HA1 GLY H   9      60.190  75.130  97.400  1.00  0.00           H
ATOM   4584  HA2 GLY H   9      59.650  76.750  97.840  1.00  0.00           H
ATOM   4585  C   GLY H   9      61.720  76.480  98.030  1.00  0.00           C
ATOM   4586  O   GLY H   9      62.380  76.500  99.070  1.00  0.00           O
ATOM   4587  N   TYR H  10      62.120  77.030  96.870  1.00  0.00           N
ATOM   4588  HN  TYR H  10      61.510  77.080  96.080  1.00  0.00           H
ATOM   4589  CA  TYR H  10      63.470  77.470  96.660  1.00  0.00           C
ATOM   4590  HA  TYR H  10      64.110  77.410  97.520  1.00  0.00           H
ATOM   4591  CB  TYR H  10      64.090  76.460  95.660  1.00  0.00           C
ATOM   4592  HB1 TYR H  10      63.490  76.480  94.720  1.00  0.00           H
ATOM   4593  HB2 TYR H  10      63.890  75.460  96.090  1.00  0.00           H
ATOM   4594  CG  TYR H  10      65.530  76.650  95.410  1.00  0.00           C
ATOM   4595  CD1 TYR H  10      66.360  75.580  95.780  1.00  0.00           C
ATOM   4596  HD1 TYR H  10      65.950  74.750  96.340  1.00  0.00           H
ATOM   4597  CE1 TYR H  10      67.730  75.680  95.600  1.00  0.00           C
ATOM   4598  HE1 TYR H  10      68.430  74.950  95.970  1.00  0.00           H
ATOM   4599  CZ  TYR H  10      68.240  76.790  94.890  1.00  0.00           C
ATOM   4600  OH  TYR H  10      69.580  77.020  94.650  1.00  0.00           O
ATOM   4601  HH  TYR H  10      69.980  76.370  95.230  1.00  0.00           H
ATOM   4602  CD2 TYR H  10      65.990  77.710  94.630  1.00  0.00           C
ATOM   4603  HD2 TYR H  10      65.330  78.480  94.240  1.00  0.00           H
ATOM   4604  CE2 TYR H  10      67.390  77.800  94.350  1.00  0.00           C
ATOM   4605  HE2 TYR H  10      67.800  78.660  93.840  1.00  0.00           H
ATOM   4606  C   TYR H  10      63.270  78.790  96.020  1.00  0.00           C
ATOM   4607  O   TYR H  10      62.660  78.950  95.020  1.00  0.00           O
ATOM   4608  N   GLU H  11      63.780  79.820  96.610  1.00  0.00           N
ATOM   4609  HN  GLU H  11      64.340  79.670  97.420  1.00  0.00           H
ATOM   4610  CA  GLU H  11      63.530  81.290  96.290  1.00  0.00           C
ATOM   4611  HA  GLU H  11      63.040  81.440  95.340  1.00  0.00           H
ATOM   4612  CB  GLU H  11      62.710  81.940  97.430  1.00  0.00           C
ATOM   4613  HB1 GLU H  11      62.960  83.030  97.470  1.00  0.00           H
ATOM   4614  HB2 GLU H  11      63.030  81.500  98.400  1.00  0.00           H
ATOM   4615  CG  GLU H  11      61.260  81.610  97.190  1.00  0.00           C
ATOM   4616  HG1 GLU H  11      60.960  80.560  96.990  1.00  0.00           H
ATOM   4617  HG2 GLU H  11      60.810  82.050  96.270  1.00  0.00           H
ATOM   4618  CD  GLU H  11      60.420  82.130  98.390  1.00  0.00           C
ATOM   4619  OE1 GLU H  11      59.770  81.380  99.140  1.00  0.00           O
ATOM   4620  OE2 GLU H  11      60.150  83.350  98.400  1.00  0.00           O
ATOM   4621  C   GLU H  11      64.880  81.980  96.220  1.00  0.00           C
ATOM   4622  O   GLU H  11      65.580  82.060  97.210  1.00  0.00           O
ATOM   4623  N   VAL H  12      65.210  82.560  95.060  1.00  0.00           N
ATOM   4624  HN  VAL H  12      64.760  82.340  94.200  1.00  0.00           H
ATOM   4625  CA  VAL H  12      66.240  83.610  95.010  1.00  0.00           C
ATOM   4626  HA  VAL H  12      66.720  83.750  95.970  1.00  0.00           H
ATOM   4627  CB  VAL H  12      67.270  83.360  93.800  1.00  0.00           C
ATOM   4628  HB  VAL H  12      66.720  83.400  92.840  1.00  0.00           H
ATOM   4629  CG1 VAL H  12      68.370  84.500  93.790  1.00  0.00           C
ATOM   4630 HG11 VAL H  12      69.100  84.330  92.970  1.00  0.00           H
ATOM   4631 HG12 VAL H  12      67.920  85.500  93.630  1.00  0.00           H
ATOM   4632 HG13 VAL H  12      68.910  84.680  94.750  1.00  0.00           H
ATOM   4633  CG2 VAL H  12      67.960  81.980  94.010  1.00  0.00           C
ATOM   4634 HG21 VAL H  12      67.220  81.160  93.930  1.00  0.00           H
ATOM   4635 HG22 VAL H  12      68.760  81.820  93.260  1.00  0.00           H
ATOM   4636 HG23 VAL H  12      68.280  81.850  95.070  1.00  0.00           H
ATOM   4637  C   VAL H  12      65.620  84.910  94.860  1.00  0.00           C
ATOM   4638  O   VAL H  12      64.820  85.110  93.960  1.00  0.00           O
ATOM   4639  N   HIS H  13      65.870  85.940  95.750  1.00  0.00           N
ATOM   4640  HN  HIS H  13      66.490  85.800  96.520  1.00  0.00           H
ATOM   4641  CA  HIS H  13      65.400  87.300  95.530  1.00  0.00           C
ATOM   4642  HA  HIS H  13      64.870  87.480  94.600  1.00  0.00           H
ATOM   4643  CB  HIS H  13      64.630  87.660  96.830  1.00  0.00           C
ATOM   4644  HB1 HIS H  13      64.380  88.740  96.910  1.00  0.00           H
ATOM   4645  HB2 HIS H  13      65.170  87.290  97.730  1.00  0.00           H
ATOM   4646  ND1 HIS H  13      62.290  87.340  96.000  1.00  0.00           N
ATOM   4647  CG  HIS H  13      63.300  86.910  96.770  1.00  0.00           C
ATOM   4648  CE1 HIS H  13      61.220  86.570  96.210  1.00  0.00           C
ATOM   4649  HE1 HIS H  13      60.230  86.780  95.790  1.00  0.00           H
ATOM   4650  NE2 HIS H  13      61.590  85.560  97.080  1.00  0.00           N
ATOM   4651  HE2 HIS H  13      61.000  84.860  97.490  1.00  0.00           H
ATOM   4652  CD2 HIS H  13      62.950  85.770  97.390  1.00  0.00           C
ATOM   4653  HD2 HIS H  13      63.500  85.210  98.130  1.00  0.00           H
ATOM   4654  C   HIS H  13      66.540  88.300  95.550  1.00  0.00           C
ATOM   4655  O   HIS H  13      67.460  88.010  96.320  1.00  0.00           O
ATOM   4656  N   HIS H  14      66.540  89.420  94.770  1.00  0.00           N
ATOM   4657  HN  HIS H  14      65.860  89.540  94.050  1.00  0.00           H
ATOM   4658  CA  HIS H  14      67.430  90.560  94.930  1.00  0.00           C
ATOM   4659  HA  HIS H  14      67.310  91.060  93.980  1.00  0.00           H
ATOM   4660  CB  HIS H  14      67.020  91.640  96.010  1.00  0.00           C
ATOM   4661  HB1 HIS H  14      67.870  92.300  96.280  1.00  0.00           H
ATOM   4662  HB2 HIS H  14      66.730  91.130  96.950  1.00  0.00           H
ATOM   4663  ND1 HIS H  14      65.860  92.850  94.080  1.00  0.00           N
ATOM   4664  CG  HIS H  14      66.040  92.620  95.470  1.00  0.00           C
ATOM   4665  CE1 HIS H  14      64.830  93.700  94.080  1.00  0.00           C
ATOM   4666  HE1 HIS H  14      64.260  94.100  93.240  1.00  0.00           H
ATOM   4667  NE2 HIS H  14      64.350  94.030  95.300  1.00  0.00           N
ATOM   4668  HE2 HIS H  14      63.480  94.430  95.580  1.00  0.00           H
ATOM   4669  CD2 HIS H  14      65.110  93.260  96.180  1.00  0.00           C
ATOM   4670  HD2 HIS H  14      64.910  93.200  97.240  1.00  0.00           H
ATOM   4671  C   HIS H  14      68.930  90.470  94.920  1.00  0.00           C
ATOM   4672  O   HIS H  14      69.550  90.690  95.980  1.00  0.00           O
ATOM   4673  N   GLN H  15      69.550  90.060  93.790  1.00  0.00           N
ATOM   4674  HN  GLN H  15      68.930  89.850  93.030  1.00  0.00           H
ATOM   4675  CA  GLN H  15      70.990  89.930  93.620  1.00  0.00           C
ATOM   4676  HA  GLN H  15      71.550  89.940  94.550  1.00  0.00           H
ATOM   4677  CB  GLN H  15      71.160  88.590  92.840  1.00  0.00           C
ATOM   4678  HB1 GLN H  15      72.250  88.360  92.750  1.00  0.00           H
ATOM   4679  HB2 GLN H  15      70.710  88.720  91.830  1.00  0.00           H
ATOM   4680  CG  GLN H  15      70.450  87.440  93.490  1.00  0.00           C
ATOM   4681  HG1 GLN H  15      70.690  86.480  92.990  1.00  0.00           H
ATOM   4682  HG2 GLN H  15      69.350  87.640  93.490  1.00  0.00           H
ATOM   4683  CD  GLN H  15      70.930  87.070  94.900  1.00  0.00           C
ATOM   4684  OE1 GLN H  15      71.990  86.440  95.150  1.00  0.00           O
ATOM   4685  NE2 GLN H  15      70.050  87.390  95.890  1.00  0.00           N
ATOM   4686 HE21 GLN H  15      69.090  87.590  95.700  1.00  0.00           H
ATOM   4687 HE22 GLN H  15      70.310  87.440  96.860  1.00  0.00           H
ATOM   4688  C   GLN H  15      71.670  91.030  92.740  1.00  0.00           C
ATOM   4689  O   GLN H  15      71.540  91.050  91.500  1.00  0.00           O
ATOM   4690  N   LYS H  16      72.480  92.000  93.300  1.00  0.00           N
ATOM   4691  HN  LYS H  16      72.620  91.910  94.290  1.00  0.00           H
ATOM   4692  CA  LYS H  16      72.890  93.150  92.560  1.00  0.00           C
ATOM   4693  HA  LYS H  16      72.440  93.220  91.570  1.00  0.00           H
ATOM   4694  CB  LYS H  16      72.600  94.390  93.350  1.00  0.00           C
ATOM   4695  HB1 LYS H  16      73.020  95.320  92.910  1.00  0.00           H
ATOM   4696  HB2 LYS H  16      73.040  94.170  94.340  1.00  0.00           H
ATOM   4697  CG  LYS H  16      71.110  94.700  93.360  1.00  0.00           C
ATOM   4698  HG1 LYS H  16      70.950  95.490  94.120  1.00  0.00           H
ATOM   4699  HG2 LYS H  16      70.540  93.810  93.690  1.00  0.00           H
ATOM   4700  CD  LYS H  16      70.480  95.310  92.050  1.00  0.00           C
ATOM   4701  HD1 LYS H  16      71.160  96.130  91.710  1.00  0.00           H
ATOM   4702  HD2 LYS H  16      70.460  94.570  91.220  1.00  0.00           H
ATOM   4703  CE  LYS H  16      69.080  95.880  92.320  1.00  0.00           C
ATOM   4704  HE1 LYS H  16      68.600  96.080  91.340  1.00  0.00           H
ATOM   4705  HE2 LYS H  16      69.180  96.860  92.850  1.00  0.00           H
ATOM   4706  NZ  LYS H  16      68.220  94.950  92.960  1.00  0.00           N
ATOM   4707  HZ1 LYS H  16      67.270  95.290  92.730  1.00  0.00           H
ATOM   4708  HZ2 LYS H  16      68.220  93.990  92.540  1.00  0.00           H
ATOM   4709  HZ3 LYS H  16      68.240  94.950  94.000  1.00  0.00           H
ATOM   4710  C   LYS H  16      74.350  93.100  92.280  1.00  0.00           C
ATOM   4711  O   LYS H  16      75.250  93.160  93.160  1.00  0.00           O
ATOM   4712  N   LEU H  17      74.740  92.840  91.030  1.00  0.00           N
ATOM   4713  HN  LEU H  17      74.030  92.870  90.330  1.00  0.00           H
ATOM   4714  CA  LEU H  17      76.090  92.680  90.670  1.00  0.00           C
ATOM   4715  HA  LEU H  17      76.740  92.570  91.520  1.00  0.00           H
ATOM   4716  CB  LEU H  17      76.110  91.350  89.800  1.00  0.00           C
ATOM   4717  HB1 LEU H  17      75.460  91.560  88.920  1.00  0.00           H
ATOM   4718  HB2 LEU H  17      75.490  90.640  90.390  1.00  0.00           H
ATOM   4719  CG  LEU H  17      77.510  90.750  89.390  1.00  0.00           C
ATOM   4720  HG  LEU H  17      77.890  91.290  88.490  1.00  0.00           H
ATOM   4721  CD1 LEU H  17      78.580  90.800  90.470  1.00  0.00           C
ATOM   4722 HD11 LEU H  17      79.220  91.710  90.400  1.00  0.00           H
ATOM   4723 HD12 LEU H  17      78.050  90.930  91.440  1.00  0.00           H
ATOM   4724 HD13 LEU H  17      79.200  89.880  90.440  1.00  0.00           H
ATOM   4725  CD2 LEU H  17      77.390  89.290  88.820  1.00  0.00           C
ATOM   4726 HD21 LEU H  17      77.450  88.440  89.520  1.00  0.00           H
ATOM   4727 HD22 LEU H  17      76.380  89.190  88.350  1.00  0.00           H
ATOM   4728 HD23 LEU H  17      78.170  89.060  88.060  1.00  0.00           H
ATOM   4729  C   LEU H  17      76.560  93.860  89.810  1.00  0.00           C
ATOM   4730  O   LEU H  17      76.120  94.200  88.700  1.00  0.00           O
ATOM   4731  N   VAL H  18      77.490  94.600  90.410  1.00  0.00           N
ATOM   4732  HN  VAL H  18      77.850  94.380  91.310  1.00  0.00           H
ATOM   4733  CA  VAL H  18      78.050  95.780  89.720  1.00  0.00           C
ATOM   4734  HA  VAL H  18      77.680  95.920  88.710  1.00  0.00           H
ATOM   4735  CB  VAL H  18      77.700  97.110  90.440  1.00  0.00           C
ATOM   4736  HB  VAL H  18      78.000  97.120  91.510  1.00  0.00           H
ATOM   4737  CG1 VAL H  18      78.330  98.420  89.830  1.00  0.00           C
ATOM   4738 HG11 VAL H  18      77.950  99.350  90.310  1.00  0.00           H
ATOM   4739 HG12 VAL H  18      79.440  98.470  89.780  1.00  0.00           H
ATOM   4740 HG13 VAL H  18      77.990  98.560  88.780  1.00  0.00           H
ATOM   4741  CG2 VAL H  18      76.160  97.170  90.410  1.00  0.00           C
ATOM   4742 HG21 VAL H  18      75.740  96.330  90.990  1.00  0.00           H
ATOM   4743 HG22 VAL H  18      75.790  98.130  90.830  1.00  0.00           H
ATOM   4744 HG23 VAL H  18      75.760  97.050  89.380  1.00  0.00           H
ATOM   4745  C   VAL H  18      79.540  95.810  89.610  1.00  0.00           C
ATOM   4746  O   VAL H  18      80.310  95.590  90.550  1.00  0.00           O
ATOM   4747  N   PHE H  19      80.100  96.200  88.420  1.00  0.00           N
ATOM   4748  HN  PHE H  19      79.620  96.260  87.550  1.00  0.00           H
ATOM   4749  CA  PHE H  19      81.550  96.310  88.280  1.00  0.00           C
ATOM   4750  HA  PHE H  19      82.120  95.770  89.020  1.00  0.00           H
ATOM   4751  CB  PHE H  19      82.080  95.830  86.880  1.00  0.00           C
ATOM   4752  HB1 PHE H  19      83.170  96.050  86.920  1.00  0.00           H
ATOM   4753  HB2 PHE H  19      81.610  96.390  86.040  1.00  0.00           H
ATOM   4754  CG  PHE H  19      81.880  94.320  86.690  1.00  0.00           C
ATOM   4755  CD1 PHE H  19      80.600  93.670  86.660  1.00  0.00           C
ATOM   4756  HD1 PHE H  19      79.710  94.270  86.710  1.00  0.00           H
ATOM   4757  CE1 PHE H  19      80.430  92.310  86.660  1.00  0.00           C
ATOM   4758  HE1 PHE H  19      79.460  91.850  86.670  1.00  0.00           H
ATOM   4759  CZ  PHE H  19      81.540  91.490  86.410  1.00  0.00           C
ATOM   4760  HZ  PHE H  19      81.400  90.420  86.530  1.00  0.00           H
ATOM   4761  CD2 PHE H  19      83.010  93.470  86.530  1.00  0.00           C
ATOM   4762  HD2 PHE H  19      83.980  93.950  86.510  1.00  0.00           H
ATOM   4763  CE2 PHE H  19      82.850  92.080  86.400  1.00  0.00           C
ATOM   4764  HE2 PHE H  19      83.690  91.450  86.160  1.00  0.00           H
ATOM   4765  C   PHE H  19      82.050  97.760  88.460  1.00  0.00           C
ATOM   4766  O   PHE H  19      82.620  97.950  89.530  1.00  0.00           O
ATOM   4767  N   PHE H  20      81.880  98.800  87.620  1.00  0.00           N
ATOM   4768  HN  PHE H  20      81.350  98.700  86.780  1.00  0.00           H
ATOM   4769  CA  PHE H  20      82.340 100.160  87.760  1.00  0.00           C
ATOM   4770  HA  PHE H  20      83.020 100.290  88.590  1.00  0.00           H
ATOM   4771  CB  PHE H  20      83.120 100.590  86.430  1.00  0.00           C
ATOM   4772  HB1 PHE H  20      83.300 101.680  86.470  1.00  0.00           H
ATOM   4773  HB2 PHE H  20      82.450 100.410  85.570  1.00  0.00           H
ATOM   4774  CG  PHE H  20      84.330  99.750  86.360  1.00  0.00           C
ATOM   4775  CD1 PHE H  20      84.370  98.640  85.470  1.00  0.00           C
ATOM   4776  HD1 PHE H  20      83.510  98.450  84.850  1.00  0.00           H
ATOM   4777  CE1 PHE H  20      85.530  97.920  85.210  1.00  0.00           C
ATOM   4778  HE1 PHE H  20      85.540  97.150  84.450  1.00  0.00           H
ATOM   4779  CZ  PHE H  20      86.680  98.260  85.940  1.00  0.00           C
ATOM   4780  HZ  PHE H  20      87.580  97.690  85.800  1.00  0.00           H
ATOM   4781  CD2 PHE H  20      85.550 100.130  86.960  1.00  0.00           C
ATOM   4782  HD2 PHE H  20      85.540 100.940  87.670  1.00  0.00           H
ATOM   4783  CE2 PHE H  20      86.720  99.320  86.850  1.00  0.00           C
ATOM   4784  HE2 PHE H  20      87.630  99.540  87.390  1.00  0.00           H
ATOM   4785  C   PHE H  20      81.210 101.170  88.000  1.00  0.00           C
ATOM   4786  O   PHE H  20      80.560 101.540  87.020  1.00  0.00           O
ATOM   4787  N   ALA H  21      80.950 101.590  89.270  1.00  0.00           N
ATOM   4788  HN  ALA H  21      81.520 101.340  90.050  1.00  0.00           H
ATOM   4789  CA  ALA H  21      79.770 102.240  89.640  1.00  0.00           C
ATOM   4790  HA  ALA H  21      78.960 101.850  89.050  1.00  0.00           H
ATOM   4791  CB  ALA H  21      79.560 101.950  91.110  1.00  0.00           C
ATOM   4792  HB1 ALA H  21      78.700 102.500  91.540  1.00  0.00           H
ATOM   4793  HB2 ALA H  21      79.410 100.860  91.210  1.00  0.00           H
ATOM   4794  HB3 ALA H  21      80.400 102.240  91.780  1.00  0.00           H
ATOM   4795  C   ALA H  21      79.840 103.750  89.380  1.00  0.00           C
ATOM   4796  O   ALA H  21      78.840 104.370  89.180  1.00  0.00           O
ATOM   4797  N   GLU H  22      81.040 104.320  89.440  1.00  0.00           N
ATOM   4798  HN  GLU H  22      81.810 103.700  89.520  1.00  0.00           H
ATOM   4799  CA  GLU H  22      81.290 105.740  89.450  1.00  0.00           C
ATOM   4800  HA  GLU H  22      80.400 106.190  89.040  1.00  0.00           H
ATOM   4801  CB  GLU H  22      81.400 106.320  90.830  1.00  0.00           C
ATOM   4802  HB1 GLU H  22      81.840 107.340  90.760  1.00  0.00           H
ATOM   4803  HB2 GLU H  22      82.050 105.720  91.500  1.00  0.00           H
ATOM   4804  CG  GLU H  22      80.090 106.460  91.510  1.00  0.00           C
ATOM   4805  HG1 GLU H  22      79.810 105.440  91.860  1.00  0.00           H
ATOM   4806  HG2 GLU H  22      79.380 106.760  90.710  1.00  0.00           H
ATOM   4807  CD  GLU H  22      79.960 107.480  92.610  1.00  0.00           C
ATOM   4808  OE1 GLU H  22      78.910 108.230  92.630  1.00  0.00           O
ATOM   4809  OE2 GLU H  22      80.840 107.630  93.550  1.00  0.00           O
ATOM   4810  C   GLU H  22      82.510 106.130  88.550  1.00  0.00           C
ATOM   4811  O   GLU H  22      83.490 105.450  88.390  1.00  0.00           O
ATOM   4812  N   ASP H  23      82.400 107.420  88.040  1.00  0.00           N
ATOM   4813  HN  ASP H  23      81.590 107.970  88.220  1.00  0.00           H
ATOM   4814  CA  ASP H  23      83.350 108.230  87.270  1.00  0.00           C
ATOM   4815  HA  ASP H  23      82.810 108.660  86.440  1.00  0.00           H
ATOM   4816  CB  ASP H  23      83.720 109.510  88.160  1.00  0.00           C
ATOM   4817  HB1 ASP H  23      84.570 110.010  87.640  1.00  0.00           H
ATOM   4818  HB2 ASP H  23      84.010 109.230  89.190  1.00  0.00           H
ATOM   4819  CG  ASP H  23      82.560 110.360  88.360  1.00  0.00           C
ATOM   4820  OD1 ASP H  23      81.530 110.390  87.610  1.00  0.00           O
ATOM   4821  OD2 ASP H  23      82.590 111.110  89.380  1.00  0.00           O
ATOM   4822  C   ASP H  23      84.570 107.490  86.650  1.00  0.00           C
ATOM   4823  O   ASP H  23      85.490 107.050  87.290  1.00  0.00           O
ATOM   4824  N   VAL H  24      84.580 107.230  85.300  1.00  0.00           N
ATOM   4825  HN  VAL H  24      83.870 107.660  84.730  1.00  0.00           H
ATOM   4826  CA  VAL H  24      85.410 106.330  84.510  1.00  0.00           C
ATOM   4827  HA  VAL H  24      86.190 105.810  85.040  1.00  0.00           H
ATOM   4828  CB  VAL H  24      84.570 105.230  83.790  1.00  0.00           C
ATOM   4829  HB  VAL H  24      84.160 105.540  82.810  1.00  0.00           H
ATOM   4830  CG1 VAL H  24      85.430 103.980  83.610  1.00  0.00           C
ATOM   4831 HG11 VAL H  24      84.840 103.200  83.080  1.00  0.00           H
ATOM   4832 HG12 VAL H  24      86.350 104.150  83.010  1.00  0.00           H
ATOM   4833 HG13 VAL H  24      85.700 103.550  84.610  1.00  0.00           H
ATOM   4834  CG2 VAL H  24      83.400 104.800  84.620  1.00  0.00           C
ATOM   4835 HG21 VAL H  24      82.830 103.970  84.160  1.00  0.00           H
ATOM   4836 HG22 VAL H  24      83.590 104.650  85.710  1.00  0.00           H
ATOM   4837 HG23 VAL H  24      82.660 105.620  84.500  1.00  0.00           H
ATOM   4838  C   VAL H  24      86.260 107.160  83.530  1.00  0.00           C
ATOM   4839  O   VAL H  24      87.000 106.560  82.750  1.00  0.00           O
ATOM   4840  N   GLY H  25      86.260 108.540  83.570  1.00  0.00           N
ATOM   4841  HN  GLY H  25      85.580 108.890  84.210  1.00  0.00           H
ATOM   4842  CA  GLY H  25      86.770 109.450  82.560  1.00  0.00           C
ATOM   4843  HA1 GLY H  25      86.240 109.260  81.640  1.00  0.00           H
ATOM   4844  HA2 GLY H  25      86.470 110.380  83.020  1.00  0.00           H
ATOM   4845  C   GLY H  25      88.200 109.570  82.200  1.00  0.00           C
ATOM   4846  O   GLY H  25      89.150 109.380  83.010  1.00  0.00           O
ATOM   4847  N   SER H  26      88.480 109.940  80.890  1.00  0.00           N
ATOM   4848  HN  SER H  26      87.840 110.150  80.160  1.00  0.00           H
ATOM   4849  CA  SER H  26      89.900 110.290  80.540  1.00  0.00           C
ATOM   4850  HA  SER H  26      89.900 110.630  79.510  1.00  0.00           H
ATOM   4851  CB  SER H  26      90.360 111.700  81.040  1.00  0.00           C
ATOM   4852  HB1 SER H  26      90.560 111.680  82.130  1.00  0.00           H
ATOM   4853  HB2 SER H  26      89.520 112.400  80.860  1.00  0.00           H
ATOM   4854  OG  SER H  26      91.480 112.240  80.290  1.00  0.00           O
ATOM   4855  HG1 SER H  26      91.560 113.190  80.380  1.00  0.00           H
ATOM   4856  C   SER H  26      90.860 109.110  80.570  1.00  0.00           C
ATOM   4857  O   SER H  26      92.130 109.180  80.730  1.00  0.00           O
ATOM   4858  N   ASN H  27      90.270 107.850  80.390  1.00  0.00           N
ATOM   4859  HN  ASN H  27      89.280 107.720  80.420  1.00  0.00           H
ATOM   4860  CA  ASN H  27      91.120 106.710  80.260  1.00  0.00           C
ATOM   4861  HA  ASN H  27      91.780 106.540  81.100  1.00  0.00           H
ATOM   4862  CB  ASN H  27      90.220 105.410  80.360  1.00  0.00           C
ATOM   4863  HB1 ASN H  27      89.480 105.470  79.540  1.00  0.00           H
ATOM   4864  HB2 ASN H  27      89.600 105.340  81.280  1.00  0.00           H
ATOM   4865  CG  ASN H  27      91.010 104.120  80.140  1.00  0.00           C
ATOM   4866  OD1 ASN H  27      91.850 103.770  81.030  1.00  0.00           O
ATOM   4867  ND2 ASN H  27      90.920 103.540  78.900  1.00  0.00           N
ATOM   4868 HD21 ASN H  27      90.230 103.900  78.280  1.00  0.00           H
ATOM   4869 HD22 ASN H  27      91.610 102.880  78.600  1.00  0.00           H
ATOM   4870  C   ASN H  27      92.050 106.720  79.030  1.00  0.00           C
ATOM   4871  O   ASN H  27      91.660 106.970  77.900  1.00  0.00           O
ATOM   4872  N   LYS H  28      93.330 106.360  79.300  1.00  0.00           N
ATOM   4873  HN  LYS H  28      93.650 106.350  80.240  1.00  0.00           H
ATOM   4874  CA  LYS H  28      94.360 106.280  78.250  1.00  0.00           C
ATOM   4875  HA  LYS H  28      93.950 106.540  77.290  1.00  0.00           H
ATOM   4876  CB  LYS H  28      95.670 107.100  78.560  1.00  0.00           C
ATOM   4877  HB1 LYS H  28      96.010 107.240  77.520  1.00  0.00           H
ATOM   4878  HB2 LYS H  28      96.410 106.450  79.080  1.00  0.00           H
ATOM   4879  CG  LYS H  28      95.390 108.400  79.270  1.00  0.00           C
ATOM   4880  HG1 LYS H  28      96.400 108.770  79.550  1.00  0.00           H
ATOM   4881  HG2 LYS H  28      94.750 108.450  80.170  1.00  0.00           H
ATOM   4882  CD  LYS H  28      94.800 109.350  78.170  1.00  0.00           C
ATOM   4883  HD1 LYS H  28      95.350 109.220  77.210  1.00  0.00           H
ATOM   4884  HD2 LYS H  28      93.740 109.050  78.080  1.00  0.00           H
ATOM   4885  CE  LYS H  28      94.790 110.870  78.490  1.00  0.00           C
ATOM   4886  HE1 LYS H  28      94.260 111.450  77.700  1.00  0.00           H
ATOM   4887  HE2 LYS H  28      95.800 111.330  78.530  1.00  0.00           H
ATOM   4888  NZ  LYS H  28      94.200 111.170  79.820  1.00  0.00           N
ATOM   4889  HZ1 LYS H  28      94.800 110.790  80.580  1.00  0.00           H
ATOM   4890  HZ2 LYS H  28      94.040 112.180  80.000  1.00  0.00           H
ATOM   4891  HZ3 LYS H  28      93.300 110.660  79.930  1.00  0.00           H
ATOM   4892  C   LYS H  28      94.810 104.850  78.130  1.00  0.00           C
ATOM   4893  O   LYS H  28      95.400 104.530  77.090  1.00  0.00           O
ATOM   4894  N   GLY H  29      94.550 103.960  79.180  1.00  0.00           N
ATOM   4895  HN  GLY H  29      94.000 104.340  79.920  1.00  0.00           H
ATOM   4896  CA  GLY H  29      95.030 102.580  79.240  1.00  0.00           C
ATOM   4897  HA1 GLY H  29      95.890 102.520  78.590  1.00  0.00           H
ATOM   4898  HA2 GLY H  29      95.110 102.440  80.310  1.00  0.00           H
ATOM   4899  C   GLY H  29      93.950 101.620  78.820  1.00  0.00           C
ATOM   4900  O   GLY H  29      93.310 101.780  77.770  1.00  0.00           O
ATOM   4901  N   ALA H  30      93.860 100.500  79.580  1.00  0.00           N
ATOM   4902  HN  ALA H  30      94.440 100.360  80.370  1.00  0.00           H
ATOM   4903  CA  ALA H  30      92.850  99.520  79.360  1.00  0.00           C
ATOM   4904  HA  ALA H  30      92.180  99.870  78.590  1.00  0.00           H
ATOM   4905  CB  ALA H  30      93.530  98.130  79.070  1.00  0.00           C
ATOM   4906  HB1 ALA H  30      94.060  98.300  78.100  1.00  0.00           H
ATOM   4907  HB2 ALA H  30      94.080  97.790  79.970  1.00  0.00           H
ATOM   4908  HB3 ALA H  30      92.760  97.370  78.800  1.00  0.00           H
ATOM   4909  C   ALA H  30      92.060  99.430  80.640  1.00  0.00           C
ATOM   4910  O   ALA H  30      92.600  99.540  81.760  1.00  0.00           O
ATOM   4911  N   ILE H  31      90.720  99.280  80.500  1.00  0.00           N
ATOM   4912  HN  ILE H  31      90.320  99.320  79.590  1.00  0.00           H
ATOM   4913  CA  ILE H  31      89.830  99.080  81.670  1.00  0.00           C
ATOM   4914  HA  ILE H  31      90.430  98.760  82.510  1.00  0.00           H
ATOM   4915  CB  ILE H  31      88.880 100.220  82.000  1.00  0.00           C
ATOM   4916  HB  ILE H  31      88.370 100.560  81.070  1.00  0.00           H
ATOM   4917  CG2 ILE H  31      87.940  99.890  83.210  1.00  0.00           C
ATOM   4918 HG21 ILE H  31      87.430 100.830  83.500  1.00  0.00           H
ATOM   4919 HG22 ILE H  31      87.130  99.170  82.950  1.00  0.00           H
ATOM   4920 HG23 ILE H  31      88.460  99.530  84.120  1.00  0.00           H
ATOM   4921  CG1 ILE H  31      89.800 101.390  82.410  1.00  0.00           C
ATOM   4922 HG11 ILE H  31      90.480 101.600  81.560  1.00  0.00           H
ATOM   4923 HG12 ILE H  31      90.500 101.200  83.250  1.00  0.00           H
ATOM   4924  CD  ILE H  31      89.080 102.690  82.730  1.00  0.00           C
ATOM   4925  HD1 ILE H  31      89.720 103.590  82.600  1.00  0.00           H
ATOM   4926  HD2 ILE H  31      88.300 102.780  81.930  1.00  0.00           H
ATOM   4927  HD3 ILE H  31      88.630 102.630  83.740  1.00  0.00           H
ATOM   4928  C   ILE H  31      88.870  97.940  81.370  1.00  0.00           C
ATOM   4929  O   ILE H  31      88.130  97.990  80.380  1.00  0.00           O
ATOM   4930  N   ILE H  32      88.860  96.880  82.150  1.00  0.00           N
ATOM   4931  HN  ILE H  32      89.460  96.910  82.950  1.00  0.00           H
ATOM   4932  CA  ILE H  32      88.150  95.680  81.770  1.00  0.00           C
ATOM   4933  HA  ILE H  32      87.560  95.810  80.880  1.00  0.00           H
ATOM   4934  CB  ILE H  32      89.110  94.530  81.440  1.00  0.00           C
ATOM   4935  HB  ILE H  32      89.740  94.250  82.310  1.00  0.00           H
ATOM   4936  CG2 ILE H  32      88.270  93.300  81.020  1.00  0.00           C
ATOM   4937 HG21 ILE H  32      89.000  92.550  80.640  1.00  0.00           H
ATOM   4938 HG22 ILE H  32      87.700  92.980  81.920  1.00  0.00           H
ATOM   4939 HG23 ILE H  32      87.580  93.530  80.180  1.00  0.00           H
ATOM   4940  CG1 ILE H  32      90.010  94.950  80.270  1.00  0.00           C
ATOM   4941 HG11 ILE H  32      89.580  95.890  79.860  1.00  0.00           H
ATOM   4942 HG12 ILE H  32      90.060  94.160  79.490  1.00  0.00           H
ATOM   4943  CD  ILE H  32      91.470  95.270  80.650  1.00  0.00           C
ATOM   4944  HD1 ILE H  32      91.610  96.230  81.190  1.00  0.00           H
ATOM   4945  HD2 ILE H  32      92.050  94.470  81.160  1.00  0.00           H
ATOM   4946  HD3 ILE H  32      91.930  95.420  79.640  1.00  0.00           H
ATOM   4947  C   ILE H  32      87.160  95.290  82.870  1.00  0.00           C
ATOM   4948  O   ILE H  32      87.510  95.180  84.020  1.00  0.00           O
ATOM   4949  N   GLY H  33      85.930  95.020  82.640  1.00  0.00           N
ATOM   4950  HN  GLY H  33      85.610  95.300  81.740  1.00  0.00           H
ATOM   4951  CA  GLY H  33      84.990  94.370  83.540  1.00  0.00           C
ATOM   4952  HA1 GLY H  33      85.140  94.900  84.470  1.00  0.00           H
ATOM   4953  HA2 GLY H  33      84.010  94.400  83.080  1.00  0.00           H
ATOM   4954  C   GLY H  33      85.330  92.840  83.790  1.00  0.00           C
ATOM   4955  O   GLY H  33      85.690  92.490  84.880  1.00  0.00           O
ATOM   4956  N   LEU H  34      85.210  91.970  82.750  1.00  0.00           N
ATOM   4957  HN  LEU H  34      85.010  92.300  81.830  1.00  0.00           H
ATOM   4958  CA  LEU H  34      85.470  90.560  82.930  1.00  0.00           C
ATOM   4959  HA  LEU H  34      86.020  90.410  83.850  1.00  0.00           H
ATOM   4960  CB  LEU H  34      84.100  89.910  83.110  1.00  0.00           C
ATOM   4961  HB1 LEU H  34      83.480  90.390  82.320  1.00  0.00           H
ATOM   4962  HB2 LEU H  34      83.620  90.230  84.060  1.00  0.00           H
ATOM   4963  CG  LEU H  34      84.050  88.370  83.050  1.00  0.00           C
ATOM   4964  HG  LEU H  34      84.410  88.050  82.050  1.00  0.00           H
ATOM   4965  CD1 LEU H  34      84.980  87.720  84.100  1.00  0.00           C
ATOM   4966 HD11 LEU H  34      84.740  88.070  85.120  1.00  0.00           H
ATOM   4967 HD12 LEU H  34      84.950  86.610  83.970  1.00  0.00           H
ATOM   4968 HD13 LEU H  34      86.050  87.980  83.970  1.00  0.00           H
ATOM   4969  CD2 LEU H  34      82.640  87.820  83.220  1.00  0.00           C
ATOM   4970 HD21 LEU H  34      81.840  88.320  82.640  1.00  0.00           H
ATOM   4971 HD22 LEU H  34      82.680  86.730  82.980  1.00  0.00           H
ATOM   4972 HD23 LEU H  34      82.420  87.990  84.300  1.00  0.00           H
ATOM   4973  C   LEU H  34      86.340  90.040  81.820  1.00  0.00           C
ATOM   4974  O   LEU H  34      86.050  90.130  80.600  1.00  0.00           O
ATOM   4975  N   MET H  35      87.540  89.460  82.140  1.00  0.00           N
ATOM   4976  HN  MET H  35      87.760  89.320  83.100  1.00  0.00           H
ATOM   4977  CA  MET H  35      88.520  88.920  81.280  1.00  0.00           C
ATOM   4978  HA  MET H  35      88.080  88.760  80.310  1.00  0.00           H
ATOM   4979  CB  MET H  35      89.860  89.850  81.180  1.00  0.00           C
ATOM   4980  HB1 MET H  35      89.960  90.490  82.080  1.00  0.00           H
ATOM   4981  HB2 MET H  35      89.770  90.470  80.270  1.00  0.00           H
ATOM   4982  CG  MET H  35      91.170  89.050  81.090  1.00  0.00           C
ATOM   4983  HG1 MET H  35      91.290  88.530  80.110  1.00  0.00           H
ATOM   4984  HG2 MET H  35      91.300  88.300  81.900  1.00  0.00           H
ATOM   4985  SD  MET H  35      92.530  90.220  81.200  1.00  0.00           S
ATOM   4986  CE  MET H  35      93.750  89.000  80.710  1.00  0.00           C
ATOM   4987  HE1 MET H  35      94.140  88.510  81.630  1.00  0.00           H
ATOM   4988  HE2 MET H  35      93.330  88.230  80.030  1.00  0.00           H
ATOM   4989  HE3 MET H  35      94.640  89.460  80.220  1.00  0.00           H
ATOM   4990  C   MET H  35      88.730  87.470  81.720  1.00  0.00           C
ATOM   4991  O   MET H  35      89.100  87.150  82.900  1.00  0.00           O
ATOM   4992  N   VAL H  36      88.590  86.540  80.700  1.00  0.00           N
ATOM   4993  HN  VAL H  36      88.240  86.800  79.800  1.00  0.00           H
ATOM   4994  CA  VAL H  36      88.900  85.090  80.850  1.00  0.00           C
ATOM   4995  HA  VAL H  36      89.360  85.000  81.830  1.00  0.00           H
ATOM   4996  CB  VAL H  36      87.760  84.150  80.810  1.00  0.00           C
ATOM   4997  HB  VAL H  36      87.400  84.300  79.770  1.00  0.00           H
ATOM   4998  CG1 VAL H  36      88.130  82.700  81.110  1.00  0.00           C
ATOM   4999 HG11 VAL H  36      88.150  82.560  82.210  1.00  0.00           H
ATOM   5000 HG12 VAL H  36      87.390  81.900  80.920  1.00  0.00           H
ATOM   5001 HG13 VAL H  36      89.130  82.390  80.720  1.00  0.00           H
ATOM   5002  CG2 VAL H  36      86.620  84.520  81.840  1.00  0.00           C
ATOM   5003 HG21 VAL H  36      86.020  85.270  81.280  1.00  0.00           H
ATOM   5004 HG22 VAL H  36      86.040  83.600  82.030  1.00  0.00           H
ATOM   5005 HG23 VAL H  36      87.000  84.930  82.800  1.00  0.00           H
ATOM   5006  C   VAL H  36      90.020  84.650  79.870  1.00  0.00           C
ATOM   5007  O   VAL H  36      89.750  84.350  78.680  1.00  0.00           O
ATOM   5008  N   GLY H  37      91.270  84.480  80.360  1.00  0.00           N
ATOM   5009  HN  GLY H  37      91.480  84.590  81.320  1.00  0.00           H
ATOM   5010  CA  GLY H  37      92.340  83.820  79.610  1.00  0.00           C
ATOM   5011  HA1 GLY H  37      93.130  83.590  80.320  1.00  0.00           H
ATOM   5012  HA2 GLY H  37      92.000  82.880  79.220  1.00  0.00           H
ATOM   5013  C   GLY H  37      93.140  84.710  78.600  1.00  0.00           C
ATOM   5014  O   GLY H  37      94.140  84.170  78.080  1.00  0.00           O
ATOM   5015  N   GLY H  38      92.670  85.850  78.250  1.00  0.00           N
ATOM   5016  HN  GLY H  38      91.800  86.160  78.630  1.00  0.00           H
ATOM   5017  CA  GLY H  38      93.240  86.570  77.130  1.00  0.00           C
ATOM   5018  HA1 GLY H  38      93.450  85.850  76.350  1.00  0.00           H
ATOM   5019  HA2 GLY H  38      92.560  87.410  77.050  1.00  0.00           H
ATOM   5020  C   GLY H  38      94.540  87.240  77.340  1.00  0.00           C
ATOM   5021  O   GLY H  38      95.210  87.110  78.370  1.00  0.00           O
ATOM   5022  N   VAL H  39      95.020  88.050  76.390  1.00  0.00           N
ATOM   5023  HN  VAL H  39      94.530  88.270  75.540  1.00  0.00           H
ATOM   5024  CA  VAL H  39      96.230  88.830  76.600  1.00  0.00           C
ATOM   5025  HA  VAL H  39      96.760  88.610  77.510  1.00  0.00           H
ATOM   5026  CB  VAL H  39      97.320  88.640  75.520  1.00  0.00           C
ATOM   5027  HB  VAL H  39      96.930  88.700  74.480  1.00  0.00           H
ATOM   5028  CG1 VAL H  39      98.560  89.540  75.760  1.00  0.00           C
ATOM   5029 HG11 VAL H  39      98.780  89.630  76.850  1.00  0.00           H
ATOM   5030 HG12 VAL H  39      99.460  89.170  75.240  1.00  0.00           H
ATOM   5031 HG13 VAL H  39      98.220  90.570  75.510  1.00  0.00           H
ATOM   5032  CG2 VAL H  39      97.870  87.170  75.570  1.00  0.00           C
ATOM   5033 HG21 VAL H  39      97.090  86.440  75.290  1.00  0.00           H
ATOM   5034 HG22 VAL H  39      98.610  87.070  74.740  1.00  0.00           H
ATOM   5035 HG23 VAL H  39      98.350  86.880  76.530  1.00  0.00           H
ATOM   5036  C   VAL H  39      95.870  90.300  76.660  1.00  0.00           C
ATOM   5037  O   VAL H  39      95.290  90.880  75.720  1.00  0.00           O
ATOM   5038  N   VAL H  40      96.090  90.960  77.790  1.00  0.00           N
ATOM   5039  HN  VAL H  40      96.640  90.620  78.560  1.00  0.00           H
ATOM   5040  CA  VAL H  40      95.890  92.370  77.930  1.00  0.00           C
ATOM   5041  HA  VAL H  40      95.620  92.840  77.000  1.00  0.00           H
ATOM   5042  CB  VAL H  40      95.070  92.810  79.100  1.00  0.00           C
ATOM   5043  HB  VAL H  40      95.240  92.220  80.030  1.00  0.00           H
ATOM   5044  CG1 VAL H  40      95.170  94.300  79.380  1.00  0.00           C
ATOM   5045 HG11 VAL H  40      94.470  94.660  80.160  1.00  0.00           H
ATOM   5046 HG12 VAL H  40      96.130  94.540  79.900  1.00  0.00           H
ATOM   5047 HG13 VAL H  40      95.090  94.880  78.430  1.00  0.00           H
ATOM   5048  CG2 VAL H  40      93.580  92.570  78.750  1.00  0.00           C
ATOM   5049 HG21 VAL H  40      92.990  92.540  79.690  1.00  0.00           H
ATOM   5050 HG22 VAL H  40      93.360  93.260  77.910  1.00  0.00           H
ATOM   5051 HG23 VAL H  40      93.490  91.560  78.280  1.00  0.00           H
ATOM   5052  C   VAL H  40      97.250  93.060  77.990  1.00  0.00           C
ATOM   5053  O   VAL H  40      98.040  92.790  78.910  1.00  0.00           O
ATOM   5054  N   ILE H  41      97.560  93.980  77.160  1.00  0.00           N
ATOM   5055  HN  ILE H  41      97.060  94.180  76.310  1.00  0.00           H
ATOM   5056  CA  ILE H  41      98.800  94.800  77.310  1.00  0.00           C
ATOM   5057  HA  ILE H  41      99.430  94.590  78.160  1.00  0.00           H
ATOM   5058  CB  ILE H  41      99.800  94.610  76.130  1.00  0.00           C
ATOM   5059  HB  ILE H  41      99.180  94.850  75.240  1.00  0.00           H
ATOM   5060  CG2 ILE H  41     100.870  95.650  76.190  1.00  0.00           C
[truncated: 244,122 more chars]
