# Supplementary material for: Modulation of Aβ1–42 Aggregation by a SARS-CoV‑2 Protein Fragment
Source: J Chem Inf Model. 2025 Oct 1;65(20):11342–56. doi: 10.1021/acs.jcim.5c01811 (PMC12570137; doi:10.1021/acs.jcim.5c01811)
Supplement: Supplementary file 2 [file ci5c01811_si_002.zip › AB-coordinates/FIBRIL/7Q4B/CONTROL/PFC1_final.pdb]

REMARK    GENERATED BY TRJCONV
TITLE     Protein in water t= 100000.00000 step= 50000000
REMARK    THIS IS A SIMULATION BOX
CRYST1  169.597  169.597  169.597  90.00  90.00  90.00 P 1           1
MODEL        1
ATOM      1  CH3 ACE A   0      68.350  66.630 122.780  1.00  0.00           C
ATOM      2 HH31 ACE A   0      68.800  66.440 123.780  1.00  0.00           H
ATOM      3 HH32 ACE A   0      69.010  67.340 122.230  1.00  0.00           H
ATOM      4 HH33 ACE A   0      67.400  67.190 122.900  1.00  0.00           H
ATOM      5  C   ACE A   0      68.170  65.360 122.020  1.00  0.00           C
ATOM      6  O   ACE A   0      67.090  64.750 121.940  1.00  0.00           O
ATOM      7  N   ASP A   1      69.210  64.970 121.400  1.00  0.00           N
ATOM      8  HN  ASP A   1      70.080  65.440 121.450  1.00  0.00           H
ATOM      9  CA  ASP A   1      69.200  63.800 120.460  1.00  0.00           C
ATOM     10  HA  ASP A   1      68.270  63.760 119.930  1.00  0.00           H
ATOM     11  CB  ASP A   1      70.420  63.960 119.480  1.00  0.00           C
ATOM     12  HB1 ASP A   1      70.630  63.180 118.720  1.00  0.00           H
ATOM     13  HB2 ASP A   1      71.260  64.060 120.200  1.00  0.00           H
ATOM     14  CG  ASP A   1      70.170  65.220 118.680  1.00  0.00           C
ATOM     15  OD1 ASP A   1      69.000  65.590 118.310  1.00  0.00           O
ATOM     16  OD2 ASP A   1      71.160  65.760 118.100  1.00  0.00           O
ATOM     17  C   ASP A   1      69.480  62.500 121.190  1.00  0.00           C
ATOM     18  O   ASP A   1      70.070  62.470 122.260  1.00  0.00           O
ATOM     19  N   ALA A   2      68.910  61.430 120.720  1.00  0.00           N
ATOM     20  HN  ALA A   2      68.380  61.560 119.890  1.00  0.00           H
ATOM     21  CA  ALA A   2      68.590  60.200 121.440  1.00  0.00           C
ATOM     22  HA  ALA A   2      68.280  60.550 122.410  1.00  0.00           H
ATOM     23  CB  ALA A   2      67.300  59.610 120.940  1.00  0.00           C
ATOM     24  HB1 ALA A   2      66.940  58.840 121.660  1.00  0.00           H
ATOM     25  HB2 ALA A   2      66.500  60.370 120.760  1.00  0.00           H
ATOM     26  HB3 ALA A   2      67.350  59.130 119.940  1.00  0.00           H
ATOM     27  C   ALA A   2      69.660  59.150 121.620  1.00  0.00           C
ATOM     28  O   ALA A   2      69.530  58.210 122.410  1.00  0.00           O
ATOM     29  N   GLU A   3      70.760  59.350 120.870  1.00  0.00           N
ATOM     30  HN  GLU A   3      70.820  60.090 120.210  1.00  0.00           H
ATOM     31  CA  GLU A   3      71.950  58.570 120.910  1.00  0.00           C
ATOM     32  HA  GLU A   3      72.730  59.100 120.390  1.00  0.00           H
ATOM     33  CB  GLU A   3      72.510  58.290 122.360  1.00  0.00           C
ATOM     34  HB1 GLU A   3      73.270  57.490 122.410  1.00  0.00           H
ATOM     35  HB2 GLU A   3      71.730  57.830 123.000  1.00  0.00           H
ATOM     36  CG  GLU A   3      73.130  59.530 123.130  1.00  0.00           C
ATOM     37  HG1 GLU A   3      72.280  60.210 123.360  1.00  0.00           H
ATOM     38  HG2 GLU A   3      73.840  60.010 122.420  1.00  0.00           H
ATOM     39  CD  GLU A   3      73.920  59.240 124.370  1.00  0.00           C
ATOM     40  OE1 GLU A   3      73.390  58.580 125.340  1.00  0.00           O
ATOM     41  OE2 GLU A   3      75.010  59.840 124.510  1.00  0.00           O
ATOM     42  C   GLU A   3      71.910  57.220 120.200  1.00  0.00           C
ATOM     43  O   GLU A   3      72.630  56.260 120.420  1.00  0.00           O
ATOM     44  N   PHE A   4      70.990  57.050 119.220  1.00  0.00           N
ATOM     45  HN  PHE A   4      70.380  57.790 118.930  1.00  0.00           H
ATOM     46  CA  PHE A   4      70.990  55.900 118.250  1.00  0.00           C
ATOM     47  HA  PHE A   4      71.040  54.980 118.810  1.00  0.00           H
ATOM     48  CB  PHE A   4      69.670  55.630 117.460  1.00  0.00           C
ATOM     49  HB1 PHE A   4      69.800  54.790 116.740  1.00  0.00           H
ATOM     50  HB2 PHE A   4      69.530  56.610 116.950  1.00  0.00           H
ATOM     51  CG  PHE A   4      68.470  55.310 118.290  1.00  0.00           C
ATOM     52  CD1 PHE A   4      68.050  53.970 118.360  1.00  0.00           C
ATOM     53  HD1 PHE A   4      68.380  53.250 117.630  1.00  0.00           H
ATOM     54  CE1 PHE A   4      67.040  53.560 119.270  1.00  0.00           C
ATOM     55  HE1 PHE A   4      66.750  52.520 119.280  1.00  0.00           H
ATOM     56  CZ  PHE A   4      66.480  54.540 120.130  1.00  0.00           C
ATOM     57  HZ  PHE A   4      65.660  54.250 120.770  1.00  0.00           H
ATOM     58  CD2 PHE A   4      67.910  56.240 119.160  1.00  0.00           C
ATOM     59  HD2 PHE A   4      68.360  57.220 119.120  1.00  0.00           H
ATOM     60  CE2 PHE A   4      66.940  55.840 120.140  1.00  0.00           C
ATOM     61  HE2 PHE A   4      66.530  56.550 120.840  1.00  0.00           H
ATOM     62  C   PHE A   4      72.230  55.860 117.440  1.00  0.00           C
ATOM     63  O   PHE A   4      72.830  56.820 117.000  1.00  0.00           O
ATOM     64  N   ARG A   5      72.760  54.610 117.180  1.00  0.00           N
ATOM     65  HN  ARG A   5      72.200  53.830 117.470  1.00  0.00           H
ATOM     66  CA  ARG A   5      73.890  54.360 116.340  1.00  0.00           C
ATOM     67  HA  ARG A   5      74.690  54.840 116.890  1.00  0.00           H
ATOM     68  CB  ARG A   5      74.040  52.790 116.070  1.00  0.00           C
ATOM     69  HB1 ARG A   5      73.210  52.370 115.470  1.00  0.00           H
ATOM     70  HB2 ARG A   5      73.960  52.320 117.080  1.00  0.00           H
ATOM     71  CG  ARG A   5      75.300  52.500 115.280  1.00  0.00           C
ATOM     72  HG1 ARG A   5      76.040  53.300 115.510  1.00  0.00           H
ATOM     73  HG2 ARG A   5      75.090  52.490 114.190  1.00  0.00           H
ATOM     74  CD  ARG A   5      75.930  51.150 115.700  1.00  0.00           C
ATOM     75  HD1 ARG A   5      75.320  50.250 115.460  1.00  0.00           H
ATOM     76  HD2 ARG A   5      76.210  51.210 116.770  1.00  0.00           H
ATOM     77  NE  ARG A   5      77.180  50.920 114.970  1.00  0.00           N
ATOM     78  HE  ARG A   5      77.600  51.640 114.410  1.00  0.00           H
ATOM     79  CZ  ARG A   5      77.880  49.790 115.220  1.00  0.00           C
ATOM     80  NH1 ARG A   5      77.670  49.100 116.320  1.00  0.00           N
ATOM     81 HH11 ARG A   5      77.030  49.270 117.060  1.00  0.00           H
ATOM     82 HH12 ARG A   5      78.360  48.400 116.490  1.00  0.00           H
ATOM     83  NH2 ARG A   5      78.960  49.490 114.530  1.00  0.00           N
ATOM     84 HH21 ARG A   5      79.390  50.350 114.250  1.00  0.00           H
ATOM     85 HH22 ARG A   5      79.560  48.720 114.750  1.00  0.00           H
ATOM     86  C   ARG A   5      73.710  55.020 114.950  1.00  0.00           C
ATOM     87  O   ARG A   5      72.820  54.720 114.120  1.00  0.00           O
ATOM     88  N   HIS A   6      74.720  55.900 114.610  1.00  0.00           N
ATOM     89  HN  HIS A   6      75.550  55.950 115.160  1.00  0.00           H
ATOM     90  CA  HIS A   6      74.680  56.640 113.430  1.00  0.00           C
ATOM     91  HA  HIS A   6      73.840  56.270 112.850  1.00  0.00           H
ATOM     92  CB  HIS A   6      74.550  58.100 113.790  1.00  0.00           C
ATOM     93  HB1 HIS A   6      75.410  58.800 113.920  1.00  0.00           H
ATOM     94  HB2 HIS A   6      73.970  58.130 114.740  1.00  0.00           H
ATOM     95  ND1 HIS A   6      73.770  58.850 111.450  1.00  0.00           N
ATOM     96  CG  HIS A   6      73.650  58.870 112.870  1.00  0.00           C
ATOM     97  CE1 HIS A   6      72.750  59.510 111.000  1.00  0.00           C
ATOM     98  HE1 HIS A   6      72.530  59.530 109.930  1.00  0.00           H
ATOM     99  NE2 HIS A   6      71.940  59.990 112.010  1.00  0.00           N
ATOM    100  HE2 HIS A   6      71.060  60.450 111.990  1.00  0.00           H
ATOM    101  CD2 HIS A   6      72.490  59.520 113.220  1.00  0.00           C
ATOM    102  HD2 HIS A   6      71.920  59.440 114.130  1.00  0.00           H
ATOM    103  C   HIS A   6      75.990  56.470 112.670  1.00  0.00           C
ATOM    104  O   HIS A   6      77.010  56.070 113.290  1.00  0.00           O
ATOM    105  N   ASP A   7      75.890  56.830 111.330  1.00  0.00           N
ATOM    106  HN  ASP A   7      75.040  57.150 110.920  1.00  0.00           H
ATOM    107  CA  ASP A   7      77.070  56.850 110.460  1.00  0.00           C
ATOM    108  HA  ASP A   7      77.890  57.210 111.060  1.00  0.00           H
ATOM    109  CB  ASP A   7      77.230  55.420 109.760  1.00  0.00           C
ATOM    110  HB1 ASP A   7      76.290  54.940 109.420  1.00  0.00           H
ATOM    111  HB2 ASP A   7      77.610  54.790 110.600  1.00  0.00           H
ATOM    112  CG  ASP A   7      78.280  55.350 108.650  1.00  0.00           C
ATOM    113  OD1 ASP A   7      79.150  56.280 108.470  1.00  0.00           O
ATOM    114  OD2 ASP A   7      78.320  54.330 107.900  1.00  0.00           O
ATOM    115  C   ASP A   7      76.770  57.950 109.450  1.00  0.00           C
ATOM    116  O   ASP A   7      75.790  57.980 108.760  1.00  0.00           O
ATOM    117  N   SER A   8      77.680  58.950 109.300  1.00  0.00           N
ATOM    118  HN  SER A   8      78.570  58.880 109.750  1.00  0.00           H
ATOM    119  CA  SER A   8      77.650  59.890 108.220  1.00  0.00           C
ATOM    120  HA  SER A   8      76.780  59.630 107.650  1.00  0.00           H
ATOM    121  CB  SER A   8      77.420  61.310 108.780  1.00  0.00           C
ATOM    122  HB1 SER A   8      78.260  61.660 109.430  1.00  0.00           H
ATOM    123  HB2 SER A   8      76.550  61.360 109.470  1.00  0.00           H
ATOM    124  OG  SER A   8      77.190  62.290 107.750  1.00  0.00           O
ATOM    125  HG1 SER A   8      77.970  62.360 107.200  1.00  0.00           H
ATOM    126  C   SER A   8      78.980  59.950 107.370  1.00  0.00           C
ATOM    127  O   SER A   8      79.420  61.000 106.910  1.00  0.00           O
ATOM    128  N   GLY A   9      79.560  58.740 107.170  1.00  0.00           N
ATOM    129  HN  GLY A   9      79.200  57.920 107.620  1.00  0.00           H
ATOM    130  CA  GLY A   9      80.760  58.440 106.440  1.00  0.00           C
ATOM    131  HA1 GLY A   9      81.620  58.630 107.060  1.00  0.00           H
ATOM    132  HA2 GLY A   9      80.630  57.390 106.210  1.00  0.00           H
ATOM    133  C   GLY A   9      80.930  59.140 105.130  1.00  0.00           C
ATOM    134  O   GLY A   9      79.940  59.250 104.360  1.00  0.00           O
ATOM    135  N   TYR A  10      82.170  59.680 104.870  1.00  0.00           N
ATOM    136  HN  TYR A  10      82.940  59.500 105.480  1.00  0.00           H
ATOM    137  CA  TYR A  10      82.390  60.440 103.650  1.00  0.00           C
ATOM    138  HA  TYR A  10      81.470  60.770 103.190  1.00  0.00           H
ATOM    139  CB  TYR A  10      83.060  61.740 104.010  1.00  0.00           C
ATOM    140  HB1 TYR A  10      83.390  62.410 103.180  1.00  0.00           H
ATOM    141  HB2 TYR A  10      83.940  61.500 104.640  1.00  0.00           H
ATOM    142  CG  TYR A  10      82.210  62.680 104.920  1.00  0.00           C
ATOM    143  CD1 TYR A  10      81.630  63.850 104.480  1.00  0.00           C
ATOM    144  HD1 TYR A  10      81.840  64.140 103.460  1.00  0.00           H
ATOM    145  CE1 TYR A  10      81.080  64.830 105.370  1.00  0.00           C
ATOM    146  HE1 TYR A  10      80.470  65.630 104.990  1.00  0.00           H
ATOM    147  CZ  TYR A  10      81.040  64.460 106.770  1.00  0.00           C
ATOM    148  OH  TYR A  10      80.320  65.240 107.680  1.00  0.00           O
ATOM    149  HH  TYR A  10      80.590  64.950 108.550  1.00  0.00           H
ATOM    150  CD2 TYR A  10      82.190  62.400 106.280  1.00  0.00           C
ATOM    151  HD2 TYR A  10      82.500  61.480 106.750  1.00  0.00           H
ATOM    152  CE2 TYR A  10      81.730  63.320 107.190  1.00  0.00           C
ATOM    153  HE2 TYR A  10      81.650  63.010 108.230  1.00  0.00           H
ATOM    154  C   TYR A  10      83.280  59.640 102.690  1.00  0.00           C
ATOM    155  O   TYR A  10      84.250  59.030 103.080  1.00  0.00           O
ATOM    156  N   GLU A  11      82.860  59.500 101.430  1.00  0.00           N
ATOM    157  HN  GLU A  11      81.930  59.800 101.250  1.00  0.00           H
ATOM    158  CA  GLU A  11      83.500  58.780 100.300  1.00  0.00           C
ATOM    159  HA  GLU A  11      84.490  58.500 100.620  1.00  0.00           H
ATOM    160  CB  GLU A  11      82.810  57.480  99.830  1.00  0.00           C
ATOM    161  HB1 GLU A  11      82.940  57.370  98.740  1.00  0.00           H
ATOM    162  HB2 GLU A  11      81.720  57.630 100.020  1.00  0.00           H
ATOM    163  CG  GLU A  11      83.410  56.200 100.580  1.00  0.00           C
ATOM    164  HG1 GLU A  11      83.060  56.290 101.630  1.00  0.00           H
ATOM    165  HG2 GLU A  11      84.520  56.300 100.540  1.00  0.00           H
ATOM    166  CD  GLU A  11      83.050  54.860  99.960  1.00  0.00           C
ATOM    167  OE1 GLU A  11      81.890  54.390 100.090  1.00  0.00           O
ATOM    168  OE2 GLU A  11      83.920  54.260  99.290  1.00  0.00           O
ATOM    169  C   GLU A  11      83.530  59.800  99.260  1.00  0.00           C
ATOM    170  O   GLU A  11      82.540  60.300  98.720  1.00  0.00           O
ATOM    171  N   VAL A  12      84.760  60.140  98.820  1.00  0.00           N
ATOM    172  HN  VAL A  12      85.540  59.760  99.310  1.00  0.00           H
ATOM    173  CA  VAL A  12      85.040  61.100  97.710  1.00  0.00           C
ATOM    174  HA  VAL A  12      84.100  61.280  97.220  1.00  0.00           H
ATOM    175  CB  VAL A  12      85.730  62.400  98.130  1.00  0.00           C
ATOM    176  HB  VAL A  12      86.730  62.140  98.520  1.00  0.00           H
ATOM    177  CG1 VAL A  12      85.960  63.410  96.940  1.00  0.00           C
ATOM    178 HG11 VAL A  12      85.190  63.460  96.150  1.00  0.00           H
ATOM    179 HG12 VAL A  12      85.980  64.430  97.390  1.00  0.00           H
ATOM    180 HG13 VAL A  12      86.950  63.200  96.480  1.00  0.00           H
ATOM    181  CG2 VAL A  12      84.970  63.100  99.260  1.00  0.00           C
ATOM    182 HG21 VAL A  12      84.000  63.450  98.850  1.00  0.00           H
ATOM    183 HG22 VAL A  12      84.740  62.590 100.220  1.00  0.00           H
ATOM    184 HG23 VAL A  12      85.550  64.020  99.500  1.00  0.00           H
ATOM    185  C   VAL A  12      85.880  60.390  96.710  1.00  0.00           C
ATOM    186  O   VAL A  12      87.070  60.100  97.000  1.00  0.00           O
ATOM    187  N   HIS A  13      85.350  60.150  95.500  1.00  0.00           N
ATOM    188  HN  HIS A  13      84.390  60.360  95.380  1.00  0.00           H
ATOM    189  CA  HIS A  13      85.930  59.340  94.540  1.00  0.00           C
ATOM    190  HA  HIS A  13      86.960  59.180  94.840  1.00  0.00           H
ATOM    191  CB  HIS A  13      85.240  57.980  94.340  1.00  0.00           C
ATOM    192  HB1 HIS A  13      85.710  57.510  93.450  1.00  0.00           H
ATOM    193  HB2 HIS A  13      84.170  58.140  94.090  1.00  0.00           H
ATOM    194  ND1 HIS A  13      86.480  56.700  95.990  1.00  0.00           N
ATOM    195  CG  HIS A  13      85.240  57.080  95.550  1.00  0.00           C
ATOM    196  CE1 HIS A  13      86.240  56.030  97.120  1.00  0.00           C
ATOM    197  HE1 HIS A  13      87.000  55.700  97.810  1.00  0.00           H
ATOM    198  NE2 HIS A  13      84.900  56.000  97.410  1.00  0.00           N
ATOM    199  HE2 HIS A  13      84.400  55.600  98.190  1.00  0.00           H
ATOM    200  CD2 HIS A  13      84.260  56.630  96.370  1.00  0.00           C
ATOM    201  HD2 HIS A  13      83.200  56.830  96.300  1.00  0.00           H
ATOM    202  C   HIS A  13      86.040  60.000  93.130  1.00  0.00           C
ATOM    203  O   HIS A  13      85.010  60.400  92.550  1.00  0.00           O
ATOM    204  N   HIS A  14      87.240  60.130  92.590  1.00  0.00           N
ATOM    205  HN  HIS A  14      88.020  59.940  93.190  1.00  0.00           H
ATOM    206  CA  HIS A  14      87.480  60.460  91.210  1.00  0.00           C
ATOM    207  HA  HIS A  14      88.550  60.350  91.150  1.00  0.00           H
ATOM    208  CB  HIS A  14      86.950  59.470  90.120  1.00  0.00           C
ATOM    209  HB1 HIS A  14      87.350  59.510  89.080  1.00  0.00           H
ATOM    210  HB2 HIS A  14      85.860  59.340  89.990  1.00  0.00           H
ATOM    211  ND1 HIS A  14      88.710  57.660  90.330  1.00  0.00           N
ATOM    212  CG  HIS A  14      87.360  58.070  90.450  1.00  0.00           C
ATOM    213  CE1 HIS A  14      88.750  56.510  90.900  1.00  0.00           C
ATOM    214  HE1 HIS A  14      89.580  55.800  90.830  1.00  0.00           H
ATOM    215  NE2 HIS A  14      87.520  56.120  91.410  1.00  0.00           N
ATOM    216  HE2 HIS A  14      87.310  55.250  91.870  1.00  0.00           H
ATOM    217  CD2 HIS A  14      86.590  57.090  91.080  1.00  0.00           C
ATOM    218  HD2 HIS A  14      85.530  57.030  91.280  1.00  0.00           H
ATOM    219  C   HIS A  14      87.120  61.860  90.720  1.00  0.00           C
ATOM    220  O   HIS A  14      86.040  62.170  90.160  1.00  0.00           O
ATOM    221  N   GLN A  15      88.020  62.800  90.890  1.00  0.00           N
ATOM    222  HN  GLN A  15      88.760  62.560  91.520  1.00  0.00           H
ATOM    223  CA  GLN A  15      87.960  64.180  90.430  1.00  0.00           C
ATOM    224  HA  GLN A  15      87.050  64.480  89.930  1.00  0.00           H
ATOM    225  CB  GLN A  15      88.080  65.300  91.550  1.00  0.00           C
ATOM    226  HB1 GLN A  15      88.030  66.280  91.020  1.00  0.00           H
ATOM    227  HB2 GLN A  15      89.060  65.190  92.060  1.00  0.00           H
ATOM    228  CG  GLN A  15      87.010  65.220  92.660  1.00  0.00           C
ATOM    229  HG1 GLN A  15      86.040  65.440  92.170  1.00  0.00           H
ATOM    230  HG2 GLN A  15      87.180  66.000  93.430  1.00  0.00           H
ATOM    231  CD  GLN A  15      86.920  63.950  93.460  1.00  0.00           C
ATOM    232  OE1 GLN A  15      87.810  63.530  94.220  1.00  0.00           O
ATOM    233  NE2 GLN A  15      85.700  63.300  93.430  1.00  0.00           N
ATOM    234 HE21 GLN A  15      85.120  63.470  92.640  1.00  0.00           H
ATOM    235 HE22 GLN A  15      85.570  62.480  93.990  1.00  0.00           H
ATOM    236  C   GLN A  15      89.000  64.370  89.360  1.00  0.00           C
ATOM    237  O   GLN A  15      90.200  64.420  89.650  1.00  0.00           O
ATOM    238  N   LYS A  16      88.470  64.540  88.130  1.00  0.00           N
ATOM    239  HN  LYS A  16      87.540  64.400  87.790  1.00  0.00           H
ATOM    240  CA  LYS A  16      89.360  64.500  87.020  1.00  0.00           C
ATOM    241  HA  LYS A  16      90.380  64.270  87.270  1.00  0.00           H
ATOM    242  CB  LYS A  16      89.030  63.430  86.010  1.00  0.00           C
ATOM    243  HB1 LYS A  16      89.640  63.490  85.080  1.00  0.00           H
ATOM    244  HB2 LYS A  16      87.970  63.600  85.720  1.00  0.00           H
ATOM    245  CG  LYS A  16      88.960  61.960  86.620  1.00  0.00           C
ATOM    246  HG1 LYS A  16      88.030  61.870  87.220  1.00  0.00           H
ATOM    247  HG2 LYS A  16      89.850  61.770  87.240  1.00  0.00           H
ATOM    248  CD  LYS A  16      88.850  60.950  85.450  1.00  0.00           C
ATOM    249  HD1 LYS A  16      88.000  61.280  84.810  1.00  0.00           H
ATOM    250  HD2 LYS A  16      89.760  61.050  84.810  1.00  0.00           H
ATOM    251  CE  LYS A  16      88.460  59.520  85.890  1.00  0.00           C
ATOM    252  HE1 LYS A  16      88.340  59.040  84.900  1.00  0.00           H
ATOM    253  HE2 LYS A  16      87.650  59.560  86.640  1.00  0.00           H
ATOM    254  NZ  LYS A  16      89.570  59.000  86.650  1.00  0.00           N
ATOM    255  HZ1 LYS A  16      90.520  58.950  86.240  1.00  0.00           H
ATOM    256  HZ2 LYS A  16      89.610  59.610  87.500  1.00  0.00           H
ATOM    257  HZ3 LYS A  16      89.270  58.050  86.950  1.00  0.00           H
ATOM    258  C   LYS A  16      89.260  65.920  86.330  1.00  0.00           C
ATOM    259  O   LYS A  16      88.200  66.360  85.850  1.00  0.00           O
ATOM    260  N   LEU A  17      90.390  66.620  86.180  1.00  0.00           N
ATOM    261  HN  LEU A  17      91.300  66.330  86.490  1.00  0.00           H
ATOM    262  CA  LEU A  17      90.470  67.900  85.490  1.00  0.00           C
ATOM    263  HA  LEU A  17      89.530  68.220  85.060  1.00  0.00           H
ATOM    264  CB  LEU A  17      91.030  69.060  86.380  1.00  0.00           C
ATOM    265  HB1 LEU A  17      92.050  68.960  86.800  1.00  0.00           H
ATOM    266  HB2 LEU A  17      90.460  69.000  87.330  1.00  0.00           H
ATOM    267  CG  LEU A  17      90.750  70.430  85.700  1.00  0.00           C
ATOM    268  HG  LEU A  17      90.240  70.330  84.720  1.00  0.00           H
ATOM    269  CD1 LEU A  17      89.780  71.160  86.600  1.00  0.00           C
ATOM    270 HD11 LEU A  17      88.750  70.730  86.620  1.00  0.00           H
ATOM    271 HD12 LEU A  17      90.120  71.190  87.660  1.00  0.00           H
ATOM    272 HD13 LEU A  17      89.700  72.190  86.190  1.00  0.00           H
ATOM    273  CD2 LEU A  17      92.010  71.270  85.390  1.00  0.00           C
ATOM    274 HD21 LEU A  17      92.550  71.500  86.330  1.00  0.00           H
ATOM    275 HD22 LEU A  17      92.690  70.740  84.690  1.00  0.00           H
ATOM    276 HD23 LEU A  17      91.730  72.300  85.100  1.00  0.00           H
ATOM    277  C   LEU A  17      91.440  67.890  84.370  1.00  0.00           C
ATOM    278  O   LEU A  17      92.630  67.750  84.510  1.00  0.00           O
ATOM    279  N   VAL A  18      90.930  68.200  83.210  1.00  0.00           N
ATOM    280  HN  VAL A  18      89.960  68.370  83.080  1.00  0.00           H
ATOM    281  CA  VAL A  18      91.610  68.120  81.970  1.00  0.00           C
ATOM    282  HA  VAL A  18      92.620  67.800  82.210  1.00  0.00           H
ATOM    283  CB  VAL A  18      91.090  67.180  80.890  1.00  0.00           C
ATOM    284  HB  VAL A  18      90.110  67.480  80.460  1.00  0.00           H
ATOM    285  CG1 VAL A  18      92.150  66.910  79.790  1.00  0.00           C
ATOM    286 HG11 VAL A  18      91.840  67.600  78.980  1.00  0.00           H
ATOM    287 HG12 VAL A  18      93.220  67.100  80.030  1.00  0.00           H
ATOM    288 HG13 VAL A  18      92.020  65.960  79.230  1.00  0.00           H
ATOM    289  CG2 VAL A  18      90.760  65.810  81.510  1.00  0.00           C
ATOM    290 HG21 VAL A  18      90.060  65.890  82.370  1.00  0.00           H
ATOM    291 HG22 VAL A  18      90.330  65.100  80.770  1.00  0.00           H
ATOM    292 HG23 VAL A  18      91.770  65.420  81.750  1.00  0.00           H
ATOM    293  C   VAL A  18      91.690  69.500  81.270  1.00  0.00           C
ATOM    294  O   VAL A  18      90.690  70.140  81.030  1.00  0.00           O
ATOM    295  N   PHE A  19      92.930  69.960  80.950  1.00  0.00           N
ATOM    296  HN  PHE A  19      93.810  69.650  81.290  1.00  0.00           H
ATOM    297  CA  PHE A  19      93.020  71.160  80.150  1.00  0.00           C
ATOM    298  HA  PHE A  19      92.190  71.810  80.370  1.00  0.00           H
ATOM    299  CB  PHE A  19      94.360  71.950  80.430  1.00  0.00           C
ATOM    300  HB1 PHE A  19      94.640  72.610  79.580  1.00  0.00           H
ATOM    301  HB2 PHE A  19      95.270  71.350  80.610  1.00  0.00           H
ATOM    302  CG  PHE A  19      94.220  72.830  81.610  1.00  0.00           C
ATOM    303  CD1 PHE A  19      94.690  72.480  82.840  1.00  0.00           C
ATOM    304  HD1 PHE A  19      95.280  71.620  83.100  1.00  0.00           H
ATOM    305  CE1 PHE A  19      94.480  73.330  83.950  1.00  0.00           C
ATOM    306  HE1 PHE A  19      94.840  73.060  84.930  1.00  0.00           H
ATOM    307  CZ  PHE A  19      93.740  74.550  83.800  1.00  0.00           C
ATOM    308  HZ  PHE A  19      93.600  75.110  84.710  1.00  0.00           H
ATOM    309  CD2 PHE A  19      93.660  74.100  81.430  1.00  0.00           C
ATOM    310  HD2 PHE A  19      93.370  74.460  80.450  1.00  0.00           H
ATOM    311  CE2 PHE A  19      93.380  74.900  82.530  1.00  0.00           C
ATOM    312  HE2 PHE A  19      92.870  75.830  82.320  1.00  0.00           H
ATOM    313  C   PHE A  19      92.910  70.910  78.640  1.00  0.00           C
ATOM    314  O   PHE A  19      91.950  71.320  77.980  1.00  0.00           O
ATOM    315  N   PHE A  20      93.910  70.220  78.100  1.00  0.00           N
ATOM    316  HN  PHE A  20      94.670  69.890  78.650  1.00  0.00           H
ATOM    317  CA  PHE A  20      93.850  69.790  76.710  1.00  0.00           C
ATOM    318  HA  PHE A  20      92.980  70.110  76.150  1.00  0.00           H
ATOM    319  CB  PHE A  20      95.160  70.300  75.980  1.00  0.00           C
ATOM    320  HB1 PHE A  20      95.340  69.900  74.960  1.00  0.00           H
ATOM    321  HB2 PHE A  20      96.060  69.910  76.500  1.00  0.00           H
ATOM    322  CG  PHE A  20      95.230  71.780  75.890  1.00  0.00           C
ATOM    323  CD1 PHE A  20      95.940  72.560  76.770  1.00  0.00           C
ATOM    324  HD1 PHE A  20      96.460  72.140  77.620  1.00  0.00           H
ATOM    325  CE1 PHE A  20      95.980  73.980  76.590  1.00  0.00           C
ATOM    326  HE1 PHE A  20      96.520  74.560  77.320  1.00  0.00           H
ATOM    327  CZ  PHE A  20      95.190  74.600  75.580  1.00  0.00           C
ATOM    328  HZ  PHE A  20      95.110  75.680  75.590  1.00  0.00           H
ATOM    329  CD2 PHE A  20      94.520  72.440  74.830  1.00  0.00           C
ATOM    330  HD2 PHE A  20      93.890  71.830  74.190  1.00  0.00           H
ATOM    331  CE2 PHE A  20      94.550  73.840  74.620  1.00  0.00           C
ATOM    332  HE2 PHE A  20      93.960  74.310  73.840  1.00  0.00           H
ATOM    333  C   PHE A  20      93.900  68.330  76.620  1.00  0.00           C
ATOM    334  O   PHE A  20      94.920  67.700  76.820  1.00  0.00           O
ATOM    335  N   ALA A  21      92.740  67.730  76.310  1.00  0.00           N
ATOM    336  HN  ALA A  21      91.920  68.290  76.240  1.00  0.00           H
ATOM    337  CA  ALA A  21      92.610  66.280  76.140  1.00  0.00           C
ATOM    338  HA  ALA A  21      92.960  65.810  77.050  1.00  0.00           H
ATOM    339  CB  ALA A  21      91.110  65.920  76.080  1.00  0.00           C
ATOM    340  HB1 ALA A  21      90.570  66.260  76.990  1.00  0.00           H
ATOM    341  HB2 ALA A  21      90.600  66.350  75.190  1.00  0.00           H
ATOM    342  HB3 ALA A  21      90.980  64.820  76.040  1.00  0.00           H
ATOM    343  C   ALA A  21      93.300  65.660  74.990  1.00  0.00           C
ATOM    344  O   ALA A  21      93.840  64.530  75.160  1.00  0.00           O
ATOM    345  N   GLU A  22      93.370  66.260  73.740  1.00  0.00           N
ATOM    346  HN  GLU A  22      93.140  67.220  73.630  1.00  0.00           H
ATOM    347  CA  GLU A  22      94.060  65.630  72.670  1.00  0.00           C
ATOM    348  HA  GLU A  22      94.650  64.790  73.000  1.00  0.00           H
ATOM    349  CB  GLU A  22      92.970  65.140  71.650  1.00  0.00           C
ATOM    350  HB1 GLU A  22      93.500  64.480  70.930  1.00  0.00           H
ATOM    351  HB2 GLU A  22      92.600  66.080  71.170  1.00  0.00           H
ATOM    352  CG  GLU A  22      91.760  64.340  72.200  1.00  0.00           C
ATOM    353  HG1 GLU A  22      91.030  65.000  72.710  1.00  0.00           H
ATOM    354  HG2 GLU A  22      92.240  63.650  72.930  1.00  0.00           H
ATOM    355  CD  GLU A  22      91.040  63.570  71.100  1.00  0.00           C
ATOM    356  OE1 GLU A  22      89.940  63.030  71.420  1.00  0.00           O
ATOM    357  OE2 GLU A  22      91.480  63.480  69.960  1.00  0.00           O
ATOM    358  C   GLU A  22      95.150  66.540  72.020  1.00  0.00           C
ATOM    359  O   GLU A  22      95.570  67.550  72.550  1.00  0.00           O
ATOM    360  N   ASP A  23      95.560  66.060  70.830  1.00  0.00           N
ATOM    361  HN  ASP A  23      95.220  65.180  70.510  1.00  0.00           H
ATOM    362  CA  ASP A  23      96.720  66.480  70.060  1.00  0.00           C
ATOM    363  HA  ASP A  23      97.540  66.420  70.760  1.00  0.00           H
ATOM    364  CB  ASP A  23      96.880  65.440  68.870  1.00  0.00           C
ATOM    365  HB1 ASP A  23      97.810  65.700  68.330  1.00  0.00           H
ATOM    366  HB2 ASP A  23      96.010  65.480  68.170  1.00  0.00           H
ATOM    367  CG  ASP A  23      96.780  64.020  69.310  1.00  0.00           C
ATOM    368  OD1 ASP A  23      97.830  63.340  69.130  1.00  0.00           O
ATOM    369  OD2 ASP A  23      95.710  63.510  69.820  1.00  0.00           O
ATOM    370  C   ASP A  23      96.800  67.920  69.590  1.00  0.00           C
ATOM    371  O   ASP A  23      96.100  68.520  68.770  1.00  0.00           O
ATOM    372  N   VAL A  24      97.780  68.590  70.210  1.00  0.00           N
ATOM    373  HN  VAL A  24      98.400  68.110  70.830  1.00  0.00           H
ATOM    374  CA  VAL A  24      98.100  70.010  70.000  1.00  0.00           C
ATOM    375  HA  VAL A  24      97.310  70.540  69.500  1.00  0.00           H
ATOM    376  CB  VAL A  24      98.430  70.790  71.290  1.00  0.00           C
ATOM    377  HB  VAL A  24      99.380  70.520  71.810  1.00  0.00           H
ATOM    378  CG1 VAL A  24      98.560  72.290  71.010  1.00  0.00           C
ATOM    379 HG11 VAL A  24      97.590  72.760  70.750  1.00  0.00           H
ATOM    380 HG12 VAL A  24      98.830  72.770  71.980  1.00  0.00           H
ATOM    381 HG13 VAL A  24      99.280  72.570  70.220  1.00  0.00           H
ATOM    382  CG2 VAL A  24      97.310  70.700  72.370  1.00  0.00           C
ATOM    383 HG21 VAL A  24      97.580  71.210  73.320  1.00  0.00           H
ATOM    384 HG22 VAL A  24      96.400  71.180  71.950  1.00  0.00           H
ATOM    385 HG23 VAL A  24      97.110  69.620  72.540  1.00  0.00           H
ATOM    386  C   VAL A  24      99.260  70.070  69.010  1.00  0.00           C
ATOM    387  O   VAL A  24     100.350  69.530  69.240  1.00  0.00           O
ATOM    388  N   GLY A  25      99.010  70.690  67.880  1.00  0.00           N
ATOM    389  HN  GLY A  25      98.080  71.020  67.750  1.00  0.00           H
ATOM    390  CA  GLY A  25      99.940  70.990  66.860  1.00  0.00           C
ATOM    391  HA1 GLY A  25     100.350  70.070  66.450  1.00  0.00           H
ATOM    392  HA2 GLY A  25      99.430  71.620  66.150  1.00  0.00           H
ATOM    393  C   GLY A  25     101.090  71.900  67.210  1.00  0.00           C
ATOM    394  O   GLY A  25     101.160  72.550  68.250  1.00  0.00           O
ATOM    395  N   SER A  26     102.060  71.960  66.310  1.00  0.00           N
ATOM    396  HN  SER A  26     101.890  71.300  65.590  1.00  0.00           H
ATOM    397  CA  SER A  26     103.270  72.780  66.300  1.00  0.00           C
ATOM    398  HA  SER A  26     104.010  72.570  67.050  1.00  0.00           H
ATOM    399  CB  SER A  26     104.030  72.750  64.910  1.00  0.00           C
ATOM    400  HB1 SER A  26     104.990  73.300  64.930  1.00  0.00           H
ATOM    401  HB2 SER A  26     103.350  73.110  64.100  1.00  0.00           H
ATOM    402  OG  SER A  26     104.470  71.440  64.570  1.00  0.00           O
ATOM    403  HG1 SER A  26     103.590  71.080  64.440  1.00  0.00           H
ATOM    404  C   SER A  26     103.020  74.270  66.390  1.00  0.00           C
ATOM    405  O   SER A  26     102.040  74.770  65.890  1.00  0.00           O
ATOM    406  N   ASN A  27     103.930  74.940  67.190  1.00  0.00           N
ATOM    407  HN  ASN A  27     104.690  74.500  67.660  1.00  0.00           H
ATOM    408  CA  ASN A  27     103.580  76.210  67.790  1.00  0.00           C
ATOM    409  HA  ASN A  27     102.770  76.650  67.220  1.00  0.00           H
ATOM    410  CB  ASN A  27     103.250  75.870  69.250  1.00  0.00           C
ATOM    411  HB1 ASN A  27     104.030  75.190  69.650  1.00  0.00           H
ATOM    412  HB2 ASN A  27     102.300  75.290  69.350  1.00  0.00           H
ATOM    413  CG  ASN A  27     103.010  77.140  70.070  1.00  0.00           C
ATOM    414  OD1 ASN A  27     101.940  77.720  69.850  1.00  0.00           O
ATOM    415  ND2 ASN A  27     103.880  77.520  71.020  1.00  0.00           N
ATOM    416 HD21 ASN A  27     104.710  76.980  71.180  1.00  0.00           H
ATOM    417 HD22 ASN A  27     103.650  78.320  71.570  1.00  0.00           H
ATOM    418  C   ASN A  27     104.700  77.300  67.630  1.00  0.00           C
ATOM    419  O   ASN A  27     105.820  77.150  68.120  1.00  0.00           O
ATOM    420  N   LYS A  28     104.310  78.450  67.050  1.00  0.00           N
ATOM    421  HN  LYS A  28     103.380  78.540  66.700  1.00  0.00           H
ATOM    422  CA  LYS A  28     105.050  79.680  67.160  1.00  0.00           C
ATOM    423  HA  LYS A  28     106.050  79.410  67.470  1.00  0.00           H
ATOM    424  CB  LYS A  28     105.030  80.400  65.850  1.00  0.00           C
ATOM    425  HB1 LYS A  28     103.950  80.530  65.660  1.00  0.00           H
ATOM    426  HB2 LYS A  28     105.500  79.700  65.120  1.00  0.00           H
ATOM    427  CG  LYS A  28     105.740  81.740  65.650  1.00  0.00           C
ATOM    428  HG1 LYS A  28     105.160  82.570  66.120  1.00  0.00           H
ATOM    429  HG2 LYS A  28     105.750  81.960  64.560  1.00  0.00           H
ATOM    430  CD  LYS A  28     107.150  81.820  66.340  1.00  0.00           C
ATOM    431  HD1 LYS A  28     107.110  81.340  67.340  1.00  0.00           H
ATOM    432  HD2 LYS A  28     107.850  81.180  65.770  1.00  0.00           H
ATOM    433  CE  LYS A  28     107.690  83.280  66.410  1.00  0.00           C
ATOM    434  HE1 LYS A  28     107.310  83.690  65.450  1.00  0.00           H
ATOM    435  HE2 LYS A  28     108.770  83.270  66.670  1.00  0.00           H
ATOM    436  NZ  LYS A  28     107.040  84.080  67.460  1.00  0.00           N
ATOM    437  HZ1 LYS A  28     106.020  83.910  67.490  1.00  0.00           H
ATOM    438  HZ2 LYS A  28     107.550  83.710  68.290  1.00  0.00           H
ATOM    439  HZ3 LYS A  28     107.290  85.080  67.310  1.00  0.00           H
ATOM    440  C   LYS A  28     104.510  80.540  68.310  1.00  0.00           C
ATOM    441  O   LYS A  28     105.200  81.300  68.840  1.00  0.00           O
ATOM    442  N   GLY A  29     103.250  80.230  68.770  1.00  0.00           N
ATOM    443  HN  GLY A  29     102.790  79.390  68.470  1.00  0.00           H
ATOM    444  CA  GLY A  29     102.510  81.120  69.710  1.00  0.00           C
ATOM    445  HA1 GLY A  29     102.750  82.140  69.480  1.00  0.00           H
ATOM    446  HA2 GLY A  29     101.480  80.890  69.510  1.00  0.00           H
ATOM    447  C   GLY A  29     102.660  80.860  71.160  1.00  0.00           C
ATOM    448  O   GLY A  29     103.720  80.350  71.520  1.00  0.00           O
ATOM    449  N   ALA A  30     101.660  81.220  71.950  1.00  0.00           N
ATOM    450  HN  ALA A  30     100.880  81.700  71.540  1.00  0.00           H
ATOM    451  CA  ALA A  30     101.560  80.850  73.370  1.00  0.00           C
ATOM    452  HA  ALA A  30     102.510  80.490  73.760  1.00  0.00           H
ATOM    453  CB  ALA A  30     101.080  82.130  74.070  1.00  0.00           C
ATOM    454  HB1 ALA A  30     101.160  81.960  75.170  1.00  0.00           H
ATOM    455  HB2 ALA A  30     101.750  82.960  73.780  1.00  0.00           H
ATOM    456  HB3 ALA A  30     100.050  82.450  73.810  1.00  0.00           H
ATOM    457  C   ALA A  30     100.510  79.670  73.430  1.00  0.00           C
ATOM    458  O   ALA A  30      99.410  79.760  72.780  1.00  0.00           O
ATOM    459  N   ILE A  31     100.730  78.580  74.230  1.00  0.00           N
ATOM    460  HN  ILE A  31     101.580  78.440  74.730  1.00  0.00           H
ATOM    461  CA  ILE A  31      99.780  77.500  74.530  1.00  0.00           C
ATOM    462  HA  ILE A  31      98.790  77.780  74.210  1.00  0.00           H
ATOM    463  CB  ILE A  31     100.160  76.040  74.020  1.00  0.00           C
ATOM    464  HB  ILE A  31     101.250  75.900  74.170  1.00  0.00           H
ATOM    465  CG2 ILE A  31      99.320  74.870  74.620  1.00  0.00           C
ATOM    466 HG21 ILE A  31      99.490  74.840  75.720  1.00  0.00           H
ATOM    467 HG22 ILE A  31      98.230  74.890  74.370  1.00  0.00           H
ATOM    468 HG23 ILE A  31      99.710  73.910  74.210  1.00  0.00           H
ATOM    469  CG1 ILE A  31     100.070  75.940  72.460  1.00  0.00           C
ATOM    470 HG11 ILE A  31     100.410  74.940  72.110  1.00  0.00           H
ATOM    471 HG12 ILE A  31     100.730  76.730  72.060  1.00  0.00           H
ATOM    472  CD  ILE A  31      98.630  76.030  71.780  1.00  0.00           C
ATOM    473  HD1 ILE A  31      98.230  77.060  71.700  1.00  0.00           H
ATOM    474  HD2 ILE A  31      98.730  75.590  70.760  1.00  0.00           H
ATOM    475  HD3 ILE A  31      97.810  75.490  72.310  1.00  0.00           H
ATOM    476  C   ILE A  31      99.840  77.560  76.010  1.00  0.00           C
ATOM    477  O   ILE A  31     100.920  77.380  76.520  1.00  0.00           O
ATOM    478  N   ILE A  32      98.690  77.720  76.720  1.00  0.00           N
ATOM    479  HN  ILE A  32      97.800  77.950  76.330  1.00  0.00           H
ATOM    480  CA  ILE A  32      98.710  77.970  78.150  1.00  0.00           C
ATOM    481  HA  ILE A  32      99.670  77.610  78.500  1.00  0.00           H
ATOM    482  CB  ILE A  32      98.500  79.510  78.490  1.00  0.00           C
ATOM    483  HB  ILE A  32      97.510  79.800  78.090  1.00  0.00           H
ATOM    484  CG2 ILE A  32      98.590  79.750  80.100  1.00  0.00           C
ATOM    485 HG21 ILE A  32      99.580  79.460  80.520  1.00  0.00           H
ATOM    486 HG22 ILE A  32      98.700  80.840  80.250  1.00  0.00           H
ATOM    487 HG23 ILE A  32      97.700  79.420  80.670  1.00  0.00           H
ATOM    488  CG1 ILE A  32      99.590  80.460  77.760  1.00  0.00           C
ATOM    489 HG11 ILE A  32      99.100  81.460  77.840  1.00  0.00           H
ATOM    490 HG12 ILE A  32      99.690  80.290  76.660  1.00  0.00           H
ATOM    491  CD  ILE A  32     101.020  80.510  78.370  1.00  0.00           C
ATOM    492  HD1 ILE A  32     101.760  81.040  77.740  1.00  0.00           H
ATOM    493  HD2 ILE A  32     100.990  81.020  79.360  1.00  0.00           H
ATOM    494  HD3 ILE A  32     101.320  79.440  78.380  1.00  0.00           H
ATOM    495  C   ILE A  32      97.670  77.110  78.730  1.00  0.00           C
ATOM    496  O   ILE A  32      96.580  76.980  78.270  1.00  0.00           O
ATOM    497  N   GLY A  33      98.000  76.440  79.830  1.00  0.00           N
ATOM    498  HN  GLY A  33      98.900  76.600  80.220  1.00  0.00           H
ATOM    499  CA  GLY A  33      96.980  75.930  80.670  1.00  0.00           C
ATOM    500  HA1 GLY A  33      96.130  75.560  80.130  1.00  0.00           H
ATOM    501  HA2 GLY A  33      97.440  75.190  81.310  1.00  0.00           H
ATOM    502  C   GLY A  33      96.350  77.030  81.550  1.00  0.00           C
ATOM    503  O   GLY A  33      95.350  77.670  81.180  1.00  0.00           O
ATOM    504  N   LEU A  34      96.900  77.240  82.760  1.00  0.00           N
ATOM    505  HN  LEU A  34      97.790  76.850  82.980  1.00  0.00           H
ATOM    506  CA  LEU A  34      96.320  78.140  83.710  1.00  0.00           C
ATOM    507  HA  LEU A  34      95.250  78.300  83.610  1.00  0.00           H
ATOM    508  CB  LEU A  34      96.450  77.500  85.080  1.00  0.00           C
ATOM    509  HB1 LEU A  34      97.500  77.660  85.400  1.00  0.00           H
ATOM    510  HB2 LEU A  34      96.280  76.410  85.080  1.00  0.00           H
ATOM    511  CG  LEU A  34      95.460  78.090  86.120  1.00  0.00           C
ATOM    512  HG  LEU A  34      94.700  78.710  85.610  1.00  0.00           H
ATOM    513  CD1 LEU A  34      94.850  77.020  87.070  1.00  0.00           C
ATOM    514 HD11 LEU A  34      94.260  76.250  86.520  1.00  0.00           H
ATOM    515 HD12 LEU A  34      95.650  76.420  87.540  1.00  0.00           H
ATOM    516 HD13 LEU A  34      94.410  77.470  87.980  1.00  0.00           H
ATOM    517  CD2 LEU A  34      96.320  78.990  87.060  1.00  0.00           C
ATOM    518 HD21 LEU A  34      95.650  79.530  87.760  1.00  0.00           H
ATOM    519 HD22 LEU A  34      97.050  78.370  87.620  1.00  0.00           H
ATOM    520 HD23 LEU A  34      96.920  79.730  86.480  1.00  0.00           H
ATOM    521  C   LEU A  34      96.960  79.500  83.650  1.00  0.00           C
ATOM    522  O   LEU A  34      98.170  79.540  83.480  1.00  0.00           O
ATOM    523  N   MET A  35      96.190  80.620  83.750  1.00  0.00           N
ATOM    524  HN  MET A  35      95.230  80.580  84.040  1.00  0.00           H
ATOM    525  CA  MET A  35      96.780  81.950  83.790  1.00  0.00           C
ATOM    526  HA  MET A  35      97.830  81.930  84.060  1.00  0.00           H
ATOM    527  CB  MET A  35      96.590  82.750  82.470  1.00  0.00           C
ATOM    528  HB1 MET A  35      95.610  82.410  82.090  1.00  0.00           H
ATOM    529  HB2 MET A  35      97.460  82.470  81.840  1.00  0.00           H
ATOM    530  CG  MET A  35      96.670  84.300  82.530  1.00  0.00           C
ATOM    531  HG1 MET A  35      97.660  84.440  83.010  1.00  0.00           H
ATOM    532  HG2 MET A  35      95.840  84.690  83.170  1.00  0.00           H
ATOM    533  SD  MET A  35      96.560  85.130  81.000  1.00  0.00           S
ATOM    534  CE  MET A  35      96.420  86.810  81.570  1.00  0.00           C
ATOM    535  HE1 MET A  35      96.810  86.940  82.600  1.00  0.00           H
ATOM    536  HE2 MET A  35      96.950  87.520  80.900  1.00  0.00           H
ATOM    537  HE3 MET A  35      95.360  87.140  81.550  1.00  0.00           H
ATOM    538  C   MET A  35      96.160  82.710  84.890  1.00  0.00           C
ATOM    539  O   MET A  35      94.980  82.840  85.000  1.00  0.00           O
ATOM    540  N   VAL A  36      97.040  83.290  85.780  1.00  0.00           N
ATOM    541  HN  VAL A  36      97.990  83.160  85.520  1.00  0.00           H
ATOM    542  CA  VAL A  36      96.590  84.230  86.780  1.00  0.00           C
ATOM    543  HA  VAL A  36      95.570  84.520  86.550  1.00  0.00           H
ATOM    544  CB  VAL A  36      96.900  83.660  88.200  1.00  0.00           C
ATOM    545  HB  VAL A  36      98.000  83.500  88.270  1.00  0.00           H
ATOM    546  CG1 VAL A  36      96.510  84.730  89.190  1.00  0.00           C
ATOM    547 HG11 VAL A  36      97.200  85.600  89.180  1.00  0.00           H
ATOM    548 HG12 VAL A  36      95.510  85.090  88.890  1.00  0.00           H
ATOM    549 HG13 VAL A  36      96.430  84.350  90.230  1.00  0.00           H
ATOM    550  CG2 VAL A  36      96.040  82.370  88.400  1.00  0.00           C
ATOM    551 HG21 VAL A  36      96.050  81.650  87.550  1.00  0.00           H
ATOM    552 HG22 VAL A  36      96.320  81.770  89.300  1.00  0.00           H
ATOM    553 HG23 VAL A  36      94.990  82.700  88.540  1.00  0.00           H
ATOM    554  C   VAL A  36      97.370  85.550  86.630  1.00  0.00           C
ATOM    555  O   VAL A  36      98.570  85.720  86.770  1.00  0.00           O
ATOM    556  N   GLY A  37      96.670  86.670  86.380  1.00  0.00           N
ATOM    557  HN  GLY A  37      95.680  86.720  86.220  1.00  0.00           H
ATOM    558  CA  GLY A  37      97.300  87.930  86.130  1.00  0.00           C
ATOM    559  HA1 GLY A  37      96.470  88.560  85.830  1.00  0.00           H
ATOM    560  HA2 GLY A  37      97.680  88.330  87.060  1.00  0.00           H
ATOM    561  C   GLY A  37      98.310  88.190  85.080  1.00  0.00           C
ATOM    562  O   GLY A  37      98.430  87.440  84.130  1.00  0.00           O
ATOM    563  N   GLY A  38      99.100  89.300  85.240  1.00  0.00           N
ATOM    564  HN  GLY A  38      98.850  89.870  86.010  1.00  0.00           H
ATOM    565  CA  GLY A  38     100.110  89.700  84.270  1.00  0.00           C
ATOM    566  HA1 GLY A  38     100.570  90.650  84.510  1.00  0.00           H
ATOM    567  HA2 GLY A  38     100.910  88.980  84.290  1.00  0.00           H
ATOM    568  C   GLY A  38      99.640  89.950  82.860  1.00  0.00           C
ATOM    569  O   GLY A  38      98.610  90.430  82.590  1.00  0.00           O
ATOM    570  N   VAL A  39     100.660  89.730  81.980  1.00  0.00           N
ATOM    571  HN  VAL A  39     101.480  89.330  82.370  1.00  0.00           H
ATOM    572  CA  VAL A  39     100.520  89.890  80.550  1.00  0.00           C
ATOM    573  HA  VAL A  39      99.480  90.040  80.330  1.00  0.00           H
ATOM    574  CB  VAL A  39     101.360  91.110  80.020  1.00  0.00           C
ATOM    575  HB  VAL A  39     102.430  90.820  80.020  1.00  0.00           H
ATOM    576  CG1 VAL A  39     100.850  91.470  78.570  1.00  0.00           C
ATOM    577 HG11 VAL A  39     101.600  92.120  78.070  1.00  0.00           H
ATOM    578 HG12 VAL A  39     100.650  90.530  78.010  1.00  0.00           H
ATOM    579 HG13 VAL A  39      99.870  91.990  78.500  1.00  0.00           H
ATOM    580  CG2 VAL A  39     101.100  92.280  81.010  1.00  0.00           C
ATOM    581 HG21 VAL A  39     101.060  92.120  82.110  1.00  0.00           H
ATOM    582 HG22 VAL A  39     101.710  93.140  80.660  1.00  0.00           H
ATOM    583 HG23 VAL A  39     100.070  92.680  80.860  1.00  0.00           H
ATOM    584  C   VAL A  39     100.950  88.600  79.800  1.00  0.00           C
ATOM    585  O   VAL A  39     101.930  87.990  80.130  1.00  0.00           O
ATOM    586  N   VAL A  40     100.210  88.070  78.830  1.00  0.00           N
ATOM    587  HN  VAL A  40      99.340  88.530  78.650  1.00  0.00           H
ATOM    588  CA  VAL A  40     100.660  87.020  77.860  1.00  0.00           C
ATOM    589  HA  VAL A  40     101.650  86.600  78.030  1.00  0.00           H
ATOM    590  CB  VAL A  40      99.800  85.800  77.780  1.00  0.00           C
ATOM    591  HB  VAL A  40      98.770  86.050  77.420  1.00  0.00           H
ATOM    592  CG1 VAL A  40     100.350  84.810  76.770  1.00  0.00           C
ATOM    593 HG11 VAL A  40     100.350  85.200  75.730  1.00  0.00           H
ATOM    594 HG12 VAL A  40     101.380  84.510  77.050  1.00  0.00           H
ATOM    595 HG13 VAL A  40      99.850  83.820  76.800  1.00  0.00           H
ATOM    596  CG2 VAL A  40      99.740  85.240  79.220  1.00  0.00           C
ATOM    597 HG21 VAL A  40      99.130  85.890  79.890  1.00  0.00           H
ATOM    598 HG22 VAL A  40      99.390  84.190  79.220  1.00  0.00           H
ATOM    599 HG23 VAL A  40     100.790  85.200  79.600  1.00  0.00           H
ATOM    600  C   VAL A  40     100.700  87.610  76.490  1.00  0.00           C
ATOM    601  O   VAL A  40      99.720  88.110  75.990  1.00  0.00           O
ATOM    602  N   ILE A  41     101.880  87.600  75.910  1.00  0.00           N
ATOM    603  HN  ILE A  41     102.700  87.330  76.400  1.00  0.00           H
ATOM    604  CA  ILE A  41     102.030  88.120  74.590  1.00  0.00           C
ATOM    605  HA  ILE A  41     101.140  88.590  74.210  1.00  0.00           H
ATOM    606  CB  ILE A  41     103.120  89.270  74.620  1.00  0.00           C
ATOM    607  HB  ILE A  41     104.060  88.830  75.000  1.00  0.00           H
ATOM    608  CG2 ILE A  41     103.490  89.780  73.220  1.00  0.00           C
ATOM    609 HG21 ILE A  41     104.350  90.490  73.190  1.00  0.00           H
ATOM    610 HG22 ILE A  41     103.730  88.990  72.480  1.00  0.00           H
ATOM    611 HG23 ILE A  41     102.660  90.390  72.800  1.00  0.00           H
ATOM    612  CG1 ILE A  41     102.650  90.510  75.490  1.00  0.00           C
ATOM    613 HG11 ILE A  41     102.080  90.100  76.350  1.00  0.00           H
ATOM    614 HG12 ILE A  41     102.100  91.320  74.950  1.00  0.00           H
ATOM    615  CD  ILE A  41     103.890  91.210  76.110  1.00  0.00           C
ATOM    616  HD1 ILE A  41     103.630  91.950  76.890  1.00  0.00           H
ATOM    617  HD2 ILE A  41     104.450  90.330  76.480  1.00  0.00           H
ATOM    618  HD3 ILE A  41     104.440  91.720  75.290  1.00  0.00           H
ATOM    619  C   ILE A  41     102.400  87.030  73.560  1.00  0.00           C
ATOM    620  O   ILE A  41     103.370  86.310  73.780  1.00  0.00           O
ATOM    621  N   ALA A  42     101.730  86.880  72.450  1.00  0.00           N
ATOM    622  HN  ALA A  42     100.900  87.440  72.350  1.00  0.00           H
ATOM    623  CA  ALA A  42     102.090  86.170  71.280  1.00  0.00           C
ATOM    624  HA  ALA A  42     103.040  85.680  71.430  1.00  0.00           H
ATOM    625  CB  ALA A  42     100.960  85.200  70.960  1.00  0.00           C
ATOM    626  HB1 ALA A  42     100.760  84.520  71.820  1.00  0.00           H
ATOM    627  HB2 ALA A  42      99.980  85.690  70.770  1.00  0.00           H
ATOM    628  HB3 ALA A  42     101.140  84.490  70.130  1.00  0.00           H
ATOM    629  C   ALA A  42     102.160  87.230  70.150  1.00  0.00           C
ATOM    630  O   ALA A  42     102.190  87.030  68.950  1.00  0.00           O
ATOM    631  N   NME A  43     102.140  88.510  70.470  1.00  0.00           N
ATOM    632  HN  NME A  43     102.260  88.790  71.420  1.00  0.00           H
ATOM    633  CH3 NME A  43     102.030  89.550  69.540  1.00  0.00           C
ATOM    634 HH31 NME A  43     101.730  90.470  70.090  1.00  0.00           H
ATOM    635 HH32 NME A  43     102.930  89.790  68.940  1.00  0.00           H
ATOM    636 HH33 NME A  43     101.250  89.320  68.790  1.00  0.00           H
ATOM    637  CH3 ACE B   0     104.650 122.320  49.930  1.00  0.00           C
ATOM    638 HH31 ACE B   0     104.300 122.910  50.800  1.00  0.00           H
ATOM    639 HH32 ACE B   0     105.720 122.500  49.670  1.00  0.00           H
ATOM    640 HH33 ACE B   0     104.110 122.610  49.010  1.00  0.00           H
ATOM    641  C   ACE B   0     104.260 120.830  50.150  1.00  0.00           C
ATOM    642  O   ACE B   0     103.100 120.430  49.860  1.00  0.00           O
ATOM    643  N   ASP B   1     105.160 120.100  50.770  1.00  0.00           N
ATOM    644  HN  ASP B   1     105.960 120.640  51.020  1.00  0.00           H
ATOM    645  CA  ASP B   1     104.990 118.670  50.890  1.00  0.00           C
ATOM    646  HA  ASP B   1     104.650 118.260  49.950  1.00  0.00           H
ATOM    647  CB  ASP B   1     106.460 118.080  51.180  1.00  0.00           C
ATOM    648  HB1 ASP B   1     106.340 116.990  51.000  1.00  0.00           H
ATOM    649  HB2 ASP B   1     106.780 118.310  52.230  1.00  0.00           H
ATOM    650  CG  ASP B   1     107.530 118.470  50.150  1.00  0.00           C
ATOM    651  OD1 ASP B   1     107.230 118.940  48.990  1.00  0.00           O
ATOM    652  OD2 ASP B   1     108.720 118.360  50.470  1.00  0.00           O
ATOM    653  C   ASP B   1     104.170 118.220  52.070  1.00  0.00           C
ATOM    654  O   ASP B   1     104.070 118.830  53.140  1.00  0.00           O
ATOM    655  N   ALA B   2     103.410 117.200  51.780  1.00  0.00           N
ATOM    656  HN  ALA B   2     103.510 116.780  50.880  1.00  0.00           H
ATOM    657  CA  ALA B   2     102.450 116.560  52.670  1.00  0.00           C
ATOM    658  HA  ALA B   2     102.340 117.040  53.630  1.00  0.00           H
ATOM    659  CB  ALA B   2     101.050 116.470  52.030  1.00  0.00           C
ATOM    660  HB1 ALA B   2     100.340 116.100  52.800  1.00  0.00           H
ATOM    661  HB2 ALA B   2     100.670 117.450  51.670  1.00  0.00           H
ATOM    662  HB3 ALA B   2     101.040 115.760  51.180  1.00  0.00           H
ATOM    663  C   ALA B   2     103.020 115.210  53.070  1.00  0.00           C
ATOM    664  O   ALA B   2     103.370 114.350  52.240  1.00  0.00           O
ATOM    665  N   GLU B   3     103.270 115.100  54.370  1.00  0.00           N
ATOM    666  HN  GLU B   3     103.080 115.980  54.820  1.00  0.00           H
ATOM    667  CA  GLU B   3     103.630 113.900  55.010  1.00  0.00           C
ATOM    668  HA  GLU B   3     103.930 113.170  54.270  1.00  0.00           H
ATOM    669  CB  GLU B   3     104.710 114.160  56.080  1.00  0.00           C
ATOM    670  HB1 GLU B   3     104.450 115.060  56.670  1.00  0.00           H
ATOM    671  HB2 GLU B   3     105.590 114.530  55.510  1.00  0.00           H
ATOM    672  CG  GLU B   3     105.180 112.940  56.990  1.00  0.00           C
ATOM    673  HG1 GLU B   3     105.280 111.940  56.510  1.00  0.00           H
ATOM    674  HG2 GLU B   3     104.370 112.840  57.740  1.00  0.00           H
ATOM    675  CD  GLU B   3     106.480 113.090  57.790  1.00  0.00           C
ATOM    676  OE1 GLU B   3     106.880 112.220  58.530  1.00  0.00           O
ATOM    677  OE2 GLU B   3     107.120 114.200  57.770  1.00  0.00           O
ATOM    678  C   GLU B   3     102.400 113.300  55.670  1.00  0.00           C
ATOM    679  O   GLU B   3     101.660 114.020  56.330  1.00  0.00           O
ATOM    680  N   PHE B   4     102.210 111.970  55.630  1.00  0.00           N
ATOM    681  HN  PHE B   4     102.740 111.490  54.930  1.00  0.00           H
ATOM    682  CA  PHE B   4     101.140 111.250  56.300  1.00  0.00           C
ATOM    683  HA  PHE B   4     100.550 111.970  56.850  1.00  0.00           H
ATOM    684  CB  PHE B   4     100.420 110.610  55.090  1.00  0.00           C
ATOM    685  HB1 PHE B   4     101.220 110.100  54.510  1.00  0.00           H
ATOM    686  HB2 PHE B   4      99.870 111.350  54.470  1.00  0.00           H
ATOM    687  CG  PHE B   4      99.290 109.570  55.410  1.00  0.00           C
ATOM    688  CD1 PHE B   4      98.440 109.780  56.490  1.00  0.00           C
ATOM    689  HD1 PHE B   4      98.550 110.730  57.000  1.00  0.00           H
ATOM    690  CE1 PHE B   4      97.450 108.840  56.870  1.00  0.00           C
ATOM    691  HE1 PHE B   4      96.810 108.870  57.740  1.00  0.00           H
ATOM    692  CZ  PHE B   4      97.350 107.660  56.060  1.00  0.00           C
ATOM    693  HZ  PHE B   4      96.580 106.980  56.380  1.00  0.00           H
ATOM    694  CD2 PHE B   4      98.950 108.520  54.510  1.00  0.00           C
ATOM    695  HD2 PHE B   4      99.520 108.380  53.610  1.00  0.00           H
ATOM    696  CE2 PHE B   4      97.980 107.570  54.830  1.00  0.00           C
ATOM    697  HE2 PHE B   4      97.950 106.720  54.170  1.00  0.00           H
ATOM    698  C   PHE B   4     101.740 110.150  57.280  1.00  0.00           C
ATOM    699  O   PHE B   4     102.500 109.250  56.890  1.00  0.00           O
ATOM    700  N   ARG B   5     101.330 110.340  58.540  1.00  0.00           N
ATOM    701  HN  ARG B   5     100.850 111.180  58.770  1.00  0.00           H
ATOM    702  CA  ARG B   5     101.660 109.530  59.760  1.00  0.00           C
ATOM    703  HA  ARG B   5     102.040 108.660  59.250  1.00  0.00           H
ATOM    704  CB  ARG B   5     102.470 110.280  60.900  1.00  0.00           C
ATOM    705  HB1 ARG B   5     102.800 109.540  61.670  1.00  0.00           H
ATOM    706  HB2 ARG B   5     101.800 110.970  61.450  1.00  0.00           H
ATOM    707  CG  ARG B   5     103.750 111.010  60.470  1.00  0.00           C
ATOM    708  HG1 ARG B   5     103.700 111.270  59.390  1.00  0.00           H
ATOM    709  HG2 ARG B   5     104.550 110.250  60.380  1.00  0.00           H
ATOM    710  CD  ARG B   5     104.280 112.140  61.260  1.00  0.00           C
ATOM    711  HD1 ARG B   5     103.540 112.970  61.350  1.00  0.00           H
ATOM    712  HD2 ARG B   5     105.190 112.600  60.810  1.00  0.00           H
ATOM    713  NE  ARG B   5     104.610 111.560  62.620  1.00  0.00           N
ATOM    714  HE  ARG B   5     104.390 110.600  62.830  1.00  0.00           H
ATOM    715  CZ  ARG B   5     104.770 112.310  63.690  1.00  0.00           C
ATOM    716  NH1 ARG B   5     104.650 113.620  63.780  1.00  0.00           N
ATOM    717 HH11 ARG B   5     104.500 114.120  62.930  1.00  0.00           H
ATOM    718 HH12 ARG B   5     105.170 114.040  64.520  1.00  0.00           H
ATOM    719  NH2 ARG B   5     105.010 111.730  64.790  1.00  0.00           N
ATOM    720 HH21 ARG B   5     105.050 110.740  64.730  1.00  0.00           H
ATOM    721 HH22 ARG B   5     105.010 112.280  65.630  1.00  0.00           H
ATOM    722  C   ARG B   5     100.330 108.910  60.300  1.00  0.00           C
ATOM    723  O   ARG B   5      99.480 109.600  60.820  1.00  0.00           O
ATOM    724  N   HIS B   6     100.170 107.570  60.240  1.00  0.00           N
ATOM    725  HN  HIS B   6     100.790 107.090  59.620  1.00  0.00           H
ATOM    726  CA  HIS B   6      98.960 106.740  60.590  1.00  0.00           C
ATOM    727  HA  HIS B   6      98.170 107.370  60.960  1.00  0.00           H
ATOM    728  CB  HIS B   6      98.360 105.850  59.430  1.00  0.00           C
ATOM    729  HB1 HIS B   6      99.180 105.220  59.020  1.00  0.00           H
ATOM    730  HB2 HIS B   6      98.060 106.460  58.550  1.00  0.00           H
ATOM    731  ND1 HIS B   6      95.870 105.350  59.660  1.00  0.00           N
ATOM    732  CG  HIS B   6      97.190 104.980  59.770  1.00  0.00           C
ATOM    733  CE1 HIS B   6      95.130 104.290  60.020  1.00  0.00           C
ATOM    734  HE1 HIS B   6      94.040 104.290  59.930  1.00  0.00           H
ATOM    735  NE2 HIS B   6      95.990 103.240  60.310  1.00  0.00           N
ATOM    736  HE2 HIS B   6      95.760 102.330  60.650  1.00  0.00           H
ATOM    737  CD2 HIS B   6      97.280 103.710  60.240  1.00  0.00           C
ATOM    738  HD2 HIS B   6      98.130 103.150  60.610  1.00  0.00           H
ATOM    739  C   HIS B   6      99.400 105.870  61.770  1.00  0.00           C
ATOM    740  O   HIS B   6     100.470 105.250  61.750  1.00  0.00           O
ATOM    741  N   ASP B   7      98.610 105.890  62.890  1.00  0.00           N
ATOM    742  HN  ASP B   7      97.830 106.520  62.900  1.00  0.00           H
ATOM    743  CA  ASP B   7      98.770 105.110  64.060  1.00  0.00           C
ATOM    744  HA  ASP B   7      99.550 104.370  63.930  1.00  0.00           H
ATOM    745  CB  ASP B   7      99.170 105.980  65.240  1.00  0.00           C
ATOM    746  HB1 ASP B   7      98.620 106.940  65.320  1.00  0.00           H
ATOM    747  HB2 ASP B   7     100.260 106.160  65.100  1.00  0.00           H
ATOM    748  CG  ASP B   7      99.050 105.400  66.610  1.00  0.00           C
ATOM    749  OD1 ASP B   7      99.000 104.160  66.780  1.00  0.00           O
ATOM    750  OD2 ASP B   7      99.180 106.170  67.600  1.00  0.00           O
ATOM    751  C   ASP B   7      97.460 104.280  64.280  1.00  0.00           C
ATOM    752  O   ASP B   7      96.340 104.820  64.390  1.00  0.00           O
ATOM    753  N   SER B   8      97.560 102.980  64.370  1.00  0.00           N
ATOM    754  HN  SER B   8      98.460 102.580  64.180  1.00  0.00           H
ATOM    755  CA  SER B   8      96.460 102.170  64.970  1.00  0.00           C
ATOM    756  HA  SER B   8      95.810 102.780  65.570  1.00  0.00           H
ATOM    757  CB  SER B   8      95.590 101.500  63.860  1.00  0.00           C
ATOM    758  HB1 SER B   8      96.170 100.710  63.340  1.00  0.00           H
ATOM    759  HB2 SER B   8      95.300 102.400  63.270  1.00  0.00           H
ATOM    760  OG  SER B   8      94.300 101.070  64.340  1.00  0.00           O
ATOM    761  HG1 SER B   8      93.980 101.770  64.920  1.00  0.00           H
ATOM    762  C   SER B   8      96.950 101.070  65.970  1.00  0.00           C
ATOM    763  O   SER B   8      96.600  99.900  65.960  1.00  0.00           O
ATOM    764  N   GLY B   9      97.810 101.530  66.860  1.00  0.00           N
ATOM    765  HN  GLY B   9      98.160 102.460  66.750  1.00  0.00           H
ATOM    766  CA  GLY B   9      98.330 100.850  68.060  1.00  0.00           C
ATOM    767  HA1 GLY B   9      98.800  99.950  67.700  1.00  0.00           H
ATOM    768  HA2 GLY B   9      98.980 101.550  68.560  1.00  0.00           H
ATOM    769  C   GLY B   9      97.320 100.380  69.080  1.00  0.00           C
ATOM    770  O   GLY B   9      96.140 100.750  69.070  1.00  0.00           O
ATOM    771  N   TYR B  10      97.770  99.640  70.070  1.00  0.00           N
ATOM    772  HN  TYR B  10      98.710  99.330  69.950  1.00  0.00           H
ATOM    773  CA  TYR B  10      97.040  98.970  71.060  1.00  0.00           C
ATOM    774  HA  TYR B  10      96.020  99.340  71.040  1.00  0.00           H
ATOM    775  CB  TYR B  10      97.060  97.400  70.910  1.00  0.00           C
ATOM    776  HB1 TYR B  10      96.540  96.920  71.760  1.00  0.00           H
ATOM    777  HB2 TYR B  10      98.130  97.110  71.010  1.00  0.00           H
ATOM    778  CG  TYR B  10      96.500  97.010  69.570  1.00  0.00           C
ATOM    779  CD1 TYR B  10      97.250  97.010  68.390  1.00  0.00           C
ATOM    780  HD1 TYR B  10      98.260  97.390  68.460  1.00  0.00           H
ATOM    781  CE1 TYR B  10      96.710  96.770  67.160  1.00  0.00           C
ATOM    782  HE1 TYR B  10      97.340  96.890  66.290  1.00  0.00           H
ATOM    783  CZ  TYR B  10      95.340  96.370  67.020  1.00  0.00           C
ATOM    784  OH  TYR B  10      94.860  96.070  65.800  1.00  0.00           O
ATOM    785  HH  TYR B  10      95.620  96.080  65.220  1.00  0.00           H
ATOM    786  CD2 TYR B  10      95.160  96.520  69.460  1.00  0.00           C
ATOM    787  HD2 TYR B  10      94.660  96.620  70.420  1.00  0.00           H
ATOM    788  CE2 TYR B  10      94.580  96.290  68.210  1.00  0.00           C
ATOM    789  HE2 TYR B  10      93.550  96.020  68.020  1.00  0.00           H
ATOM    790  C   TYR B  10      97.700  99.390  72.400  1.00  0.00           C
ATOM    791  O   TYR B  10      98.730  98.850  72.780  1.00  0.00           O
ATOM    792  N   GLU B  11      97.070 100.250  73.290  1.00  0.00           N
ATOM    793  HN  GLU B  11      96.240 100.790  73.100  1.00  0.00           H
ATOM    794  CA  GLU B  11      97.620 100.530  74.640  1.00  0.00           C
ATOM    795  HA  GLU B  11      98.550 100.000  74.790  1.00  0.00           H
ATOM    796  CB  GLU B  11      97.660 102.030  74.980  1.00  0.00           C
ATOM    797  HB1 GLU B  11      97.850 102.140  76.070  1.00  0.00           H
ATOM    798  HB2 GLU B  11      96.620 102.420  74.860  1.00  0.00           H
ATOM    799  CG  GLU B  11      98.560 102.910  74.040  1.00  0.00           C
ATOM    800  HG1 GLU B  11      98.250 102.860  72.970  1.00  0.00           H
ATOM    801  HG2 GLU B  11      99.500 102.330  74.110  1.00  0.00           H
ATOM    802  CD  GLU B  11      98.880 104.290  74.630  1.00  0.00           C
ATOM    803  OE1 GLU B  11      98.540 104.440  75.830  1.00  0.00           O
ATOM    804  OE2 GLU B  11      99.420 105.190  73.950  1.00  0.00           O
ATOM    805  C   GLU B  11      96.590  99.770  75.580  1.00  0.00           C
ATOM    806  O   GLU B  11      95.380  99.620  75.320  1.00  0.00           O
ATOM    807  N   VAL B  12      97.210  99.160  76.620  1.00  0.00           N
ATOM    808  HN  VAL B  12      98.190  99.230  76.780  1.00  0.00           H
ATOM    809  CA  VAL B  12      96.490  98.580  77.720  1.00  0.00           C
ATOM    810  HA  VAL B  12      95.510  99.030  77.680  1.00  0.00           H
ATOM    811  CB  VAL B  12      96.330  97.040  77.800  1.00  0.00           C
ATOM    812  HB  VAL B  12      97.210  96.460  78.150  1.00  0.00           H
ATOM    813  CG1 VAL B  12      95.370  96.700  78.900  1.00  0.00           C
ATOM    814 HG11 VAL B  12      95.600  97.100  79.910  1.00  0.00           H
ATOM    815 HG12 VAL B  12      94.360  96.930  78.500  1.00  0.00           H
ATOM    816 HG13 VAL B  12      95.430  95.600  79.030  1.00  0.00           H
ATOM    817  CG2 VAL B  12      95.850  96.380  76.520  1.00  0.00           C
ATOM    818 HG21 VAL B  12      94.860  96.690  76.120  1.00  0.00           H
ATOM    819 HG22 VAL B  12      96.550  96.570  75.670  1.00  0.00           H
ATOM    820 HG23 VAL B  12      95.790  95.290  76.700  1.00  0.00           H
ATOM    821  C   VAL B  12      97.100  99.070  79.000  1.00  0.00           C
ATOM    822  O   VAL B  12      98.290  98.870  79.190  1.00  0.00           O
ATOM    823  N   HIS B  13      96.350  99.650  79.930  1.00  0.00           N
ATOM    824  HN  HIS B  13      95.410  99.840  79.640  1.00  0.00           H
ATOM    825  CA  HIS B  13      96.740 100.140  81.160  1.00  0.00           C
ATOM    826  HA  HIS B  13      97.760  99.850  81.340  1.00  0.00           H
ATOM    827  CB  HIS B  13      96.640 101.630  81.090  1.00  0.00           C
ATOM    828  HB1 HIS B  13      97.120 102.080  81.980  1.00  0.00           H
ATOM    829  HB2 HIS B  13      95.630 102.030  80.830  1.00  0.00           H
ATOM    830  ND1 HIS B  13      98.880 102.220  80.190  1.00  0.00           N
ATOM    831  CG  HIS B  13      97.480 102.250  80.040  1.00  0.00           C
ATOM    832  CE1 HIS B  13      99.320 102.910  79.200  1.00  0.00           C
ATOM    833  HE1 HIS B  13     100.340 103.110  78.890  1.00  0.00           H
ATOM    834  NE2 HIS B  13      98.370 103.380  78.400  1.00  0.00           N
ATOM    835  HE2 HIS B  13      98.480 103.660  77.450  1.00  0.00           H
ATOM    836  CD2 HIS B  13      97.140 102.840  78.910  1.00  0.00           C
ATOM    837  HD2 HIS B  13      96.220 103.080  78.410  1.00  0.00           H
ATOM    838  C   HIS B  13      95.800  99.610  82.260  1.00  0.00           C
ATOM    839  O   HIS B  13      94.580  99.790  82.210  1.00  0.00           O
ATOM    840  N   HIS B  14      96.440  99.200  83.350  1.00  0.00           N
ATOM    841  HN  HIS B  14      97.410  98.960  83.270  1.00  0.00           H
ATOM    842  CA  HIS B  14      95.830  99.050  84.660  1.00  0.00           C
ATOM    843  HA  HIS B  14      96.640  98.850  85.340  1.00  0.00           H
ATOM    844  CB  HIS B  14      95.120 100.350  85.170  1.00  0.00           C
ATOM    845  HB1 HIS B  14      94.760 100.080  86.190  1.00  0.00           H
ATOM    846  HB2 HIS B  14      94.260 100.640  84.530  1.00  0.00           H
ATOM    847  ND1 HIS B  14      97.070 101.460  86.190  1.00  0.00           N
ATOM    848  CG  HIS B  14      96.090 101.500  85.280  1.00  0.00           C
ATOM    849  CE1 HIS B  14      97.680 102.600  86.070  1.00  0.00           C
ATOM    850  HE1 HIS B  14      98.440 102.940  86.780  1.00  0.00           H
ATOM    851  NE2 HIS B  14      97.140 103.400  85.180  1.00  0.00           N
ATOM    852  HE2 HIS B  14      97.430 104.350  85.100  1.00  0.00           H
ATOM    853  CD2 HIS B  14      96.110 102.680  84.600  1.00  0.00           C
ATOM    854  HD2 HIS B  14      95.350 103.080  83.940  1.00  0.00           H
ATOM    855  C   HIS B  14      94.930  97.900  84.940  1.00  0.00           C
ATOM    856  O   HIS B  14      93.710  98.050  85.010  1.00  0.00           O
ATOM    857  N   GLN B  15      95.380  96.640  85.140  1.00  0.00           N
ATOM    858  HN  GLN B  15      96.350  96.410  85.220  1.00  0.00           H
ATOM    859  CA  GLN B  15      94.450  95.510  85.450  1.00  0.00           C
ATOM    860  HA  GLN B  15      93.450  95.920  85.540  1.00  0.00           H
ATOM    861  CB  GLN B  15      94.620  94.240  84.560  1.00  0.00           C
ATOM    862  HB1 GLN B  15      94.070  93.340  84.910  1.00  0.00           H
ATOM    863  HB2 GLN B  15      95.710  94.010  84.510  1.00  0.00           H
ATOM    864  CG  GLN B  15      94.170  94.360  83.120  1.00  0.00           C
ATOM    865  HG1 GLN B  15      93.060  94.260  83.160  1.00  0.00           H
ATOM    866  HG2 GLN B  15      94.640  93.550  82.530  1.00  0.00           H
ATOM    867  CD  GLN B  15      94.600  95.740  82.470  1.00  0.00           C
ATOM    868  OE1 GLN B  15      95.770  95.970  82.190  1.00  0.00           O
ATOM    869  NE2 GLN B  15      93.730  96.710  82.300  1.00  0.00           N
ATOM    870 HE21 GLN B  15      92.740  96.570  82.340  1.00  0.00           H
ATOM    871 HE22 GLN B  15      94.020  97.600  81.960  1.00  0.00           H
ATOM    872  C   GLN B  15      94.720  95.190  86.880  1.00  0.00           C
ATOM    873  O   GLN B  15      95.760  94.620  87.220  1.00  0.00           O
ATOM    874  N   LYS B  16      93.870  95.580  87.760  1.00  0.00           N
ATOM    875  HN  LYS B  16      92.950  95.870  87.510  1.00  0.00           H
ATOM    876  CA  LYS B  16      93.960  95.310  89.200  1.00  0.00           C
ATOM    877  HA  LYS B  16      95.010  95.160  89.420  1.00  0.00           H
ATOM    878  CB  LYS B  16      93.310  96.410  90.100  1.00  0.00           C
ATOM    879  HB1 LYS B  16      93.430  96.090  91.160  1.00  0.00           H
ATOM    880  HB2 LYS B  16      92.230  96.360  89.890  1.00  0.00           H
ATOM    881  CG  LYS B  16      93.970  97.730  89.940  1.00  0.00           C
ATOM    882  HG1 LYS B  16      93.420  98.410  90.630  1.00  0.00           H
ATOM    883  HG2 LYS B  16      93.840  98.080  88.890  1.00  0.00           H
ATOM    884  CD  LYS B  16      95.400  97.450  90.420  1.00  0.00           C
ATOM    885  HD1 LYS B  16      95.560  96.530  91.020  1.00  0.00           H
ATOM    886  HD2 LYS B  16      96.080  97.330  89.550  1.00  0.00           H
ATOM    887  CE  LYS B  16      95.910  98.580  91.400  1.00  0.00           C
ATOM    888  HE1 LYS B  16      96.810  98.190  91.930  1.00  0.00           H
ATOM    889  HE2 LYS B  16      95.020  98.960  91.940  1.00  0.00           H
ATOM    890  NZ  LYS B  16      96.370  99.760  90.590  1.00  0.00           N
ATOM    891  HZ1 LYS B  16      95.630 100.170  89.980  1.00  0.00           H
ATOM    892  HZ2 LYS B  16      96.980 100.440  91.080  1.00  0.00           H
ATOM    893  HZ3 LYS B  16      97.030  99.400  89.860  1.00  0.00           H
ATOM    894  C   LYS B  16      93.320  93.970  89.550  1.00  0.00           C
ATOM    895  O   LYS B  16      92.110  93.790  89.290  1.00  0.00           O
ATOM    896  N   LEU B  17      94.150  93.030  90.030  1.00  0.00           N
ATOM    897  HN  LEU B  17      95.130  93.160  90.080  1.00  0.00           H
ATOM    898  CA  LEU B  17      93.580  91.650  90.310  1.00  0.00           C
ATOM    899  HA  LEU B  17      92.520  91.590  90.140  1.00  0.00           H
ATOM    900  CB  LEU B  17      94.250  90.540  89.460  1.00  0.00           C
ATOM    901  HB1 LEU B  17      95.310  90.780  89.250  1.00  0.00           H
ATOM    902  HB2 LEU B  17      93.930  90.600  88.400  1.00  0.00           H
ATOM    903  CG  LEU B  17      94.130  89.060  89.880  1.00  0.00           C
ATOM    904  HG  LEU B  17      94.540  88.810  90.880  1.00  0.00           H
ATOM    905  CD1 LEU B  17      92.610  88.690  89.950  1.00  0.00           C
ATOM    906 HD11 LEU B  17      92.120  89.390  90.670  1.00  0.00           H
ATOM    907 HD12 LEU B  17      92.110  88.870  88.970  1.00  0.00           H
ATOM    908 HD13 LEU B  17      92.360  87.680  90.340  1.00  0.00           H
ATOM    909  CD2 LEU B  17      94.780  88.160  88.870  1.00  0.00           C
ATOM    910 HD21 LEU B  17      94.240  88.110  87.900  1.00  0.00           H
ATOM    911 HD22 LEU B  17      95.800  88.490  88.580  1.00  0.00           H
ATOM    912 HD23 LEU B  17      94.900  87.130  89.270  1.00  0.00           H
ATOM    913  C   LEU B  17      93.790  91.560  91.770  1.00  0.00           C
ATOM    914  O   LEU B  17      94.920  91.680  92.300  1.00  0.00           O
ATOM    915  N   VAL B  18      92.680  91.430  92.500  1.00  0.00           N
ATOM    916  HN  VAL B  18      91.760  91.410  92.120  1.00  0.00           H
ATOM    917  CA  VAL B  18      92.650  91.290  93.940  1.00  0.00           C
ATOM    918  HA  VAL B  18      93.680  91.170  94.240  1.00  0.00           H
ATOM    919  CB  VAL B  18      92.310  92.630  94.640  1.00  0.00           C
ATOM    920  HB  VAL B  18      91.320  92.800  94.170  1.00  0.00           H
ATOM    921  CG1 VAL B  18      92.160  92.490  96.140  1.00  0.00           C
ATOM    922 HG11 VAL B  18      91.860  93.360  96.770  1.00  0.00           H
ATOM    923 HG12 VAL B  18      91.260  91.860  96.310  1.00  0.00           H
ATOM    924 HG13 VAL B  18      93.140  92.110  96.500  1.00  0.00           H
ATOM    925  CG2 VAL B  18      93.130  93.870  94.180  1.00  0.00           C
ATOM    926 HG21 VAL B  18      94.220  93.840  94.410  1.00  0.00           H
ATOM    927 HG22 VAL B  18      93.030  94.070  93.100  1.00  0.00           H
ATOM    928 HG23 VAL B  18      92.750  94.790  94.660  1.00  0.00           H
ATOM    929  C   VAL B  18      91.890  90.120  94.400  1.00  0.00           C
ATOM    930  O   VAL B  18      90.700  89.980  94.140  1.00  0.00           O
ATOM    931  N   PHE B  19      92.520  89.050  95.040  1.00  0.00           N
ATOM    932  HN  PHE B  19      93.510  89.050  95.150  1.00  0.00           H
ATOM    933  CA  PHE B  19      91.680  87.960  95.540  1.00  0.00           C
ATOM    934  HA  PHE B  19      90.900  87.800  94.810  1.00  0.00           H
ATOM    935  CB  PHE B  19      92.430  86.680  95.640  1.00  0.00           C
ATOM    936  HB1 PHE B  19      91.730  85.950  96.110  1.00  0.00           H
ATOM    937  HB2 PHE B  19      93.350  86.760  96.260  1.00  0.00           H
ATOM    938  CG  PHE B  19      92.770  86.070  94.250  1.00  0.00           C
ATOM    939  CD1 PHE B  19      93.800  86.530  93.430  1.00  0.00           C
ATOM    940  HD1 PHE B  19      94.370  87.390  93.740  1.00  0.00           H
ATOM    941  CE1 PHE B  19      94.120  85.890  92.220  1.00  0.00           C
ATOM    942  HE1 PHE B  19      94.960  86.250  91.640  1.00  0.00           H
ATOM    943  CZ  PHE B  19      93.350  84.800  91.780  1.00  0.00           C
ATOM    944  HZ  PHE B  19      93.560  84.220  90.900  1.00  0.00           H
ATOM    945  CD2 PHE B  19      91.900  85.080  93.770  1.00  0.00           C
ATOM    946  HD2 PHE B  19      91.020  84.790  94.320  1.00  0.00           H
ATOM    947  CE2 PHE B  19      92.220  84.370  92.600  1.00  0.00           C
ATOM    948  HE2 PHE B  19      91.620  83.540  92.250  1.00  0.00           H
ATOM    949  C   PHE B  19      90.960  88.310  96.880  1.00  0.00           C
ATOM    950  O   PHE B  19      89.710  88.500  96.900  1.00  0.00           O
ATOM    951  N   PHE B  20      91.760  88.610  97.920  1.00  0.00           N
ATOM    952  HN  PHE B  20      92.750  88.530  97.770  1.00  0.00           H
ATOM    953  CA  PHE B  20      91.330  89.150  99.140  1.00  0.00           C
ATOM    954  HA  PHE B  20      90.260  89.310  99.080  1.00  0.00           H
ATOM    955  CB  PHE B  20      91.670  88.330 100.380  1.00  0.00           C
ATOM    956  HB1 PHE B  20      91.360  88.640 101.400  1.00  0.00           H
ATOM    957  HB2 PHE B  20      92.780  88.250 100.340  1.00  0.00           H
ATOM    958  CG  PHE B  20      91.190  86.910 100.130  1.00  0.00           C
ATOM    959  CD1 PHE B  20      91.960  85.910  99.440  1.00  0.00           C
ATOM    960  HD1 PHE B  20      92.980  86.130  99.170  1.00  0.00           H
ATOM    961  CE1 PHE B  20      91.480  84.610  99.310  1.00  0.00           C
ATOM    962  HE1 PHE B  20      92.060  83.910  98.710  1.00  0.00           H
ATOM    963  CZ  PHE B  20      90.230  84.280  99.750  1.00  0.00           C
ATOM    964  HZ  PHE B  20      89.880  83.270  99.570  1.00  0.00           H
ATOM    965  CD2 PHE B  20      89.980  86.510 100.720  1.00  0.00           C
ATOM    966  HD2 PHE B  20      89.360  87.210 101.240  1.00  0.00           H
ATOM    967  CE2 PHE B  20      89.490  85.180 100.490  1.00  0.00           C
ATOM    968  HE2 PHE B  20      88.530  84.830 100.830  1.00  0.00           H
ATOM    969  C   PHE B  20      91.830  90.550  99.320  1.00  0.00           C
ATOM    970  O   PHE B  20      93.040  90.690  99.490  1.00  0.00           O
ATOM    971  N   ALA B  21      91.000  91.600  99.450  1.00  0.00           N
ATOM    972  HN  ALA B  21      90.020  91.430  99.370  1.00  0.00           H
ATOM    973  CA  ALA B  21      91.430  92.950  99.560  1.00  0.00           C
ATOM    974  HA  ALA B  21      92.380  93.010  99.040  1.00  0.00           H
ATOM    975  CB  ALA B  21      90.280  93.760  99.060  1.00  0.00           C
ATOM    976  HB1 ALA B  21      89.900  93.400  98.080  1.00  0.00           H
ATOM    977  HB2 ALA B  21      89.420  93.500  99.720  1.00  0.00           H
ATOM    978  HB3 ALA B  21      90.450  94.860  99.140  1.00  0.00           H
ATOM    979  C   ALA B  21      91.800  93.230 100.980  1.00  0.00           C
ATOM    980  O   ALA B  21      92.460  94.240 101.300  1.00  0.00           O
ATOM    981  N   GLU B  22      91.370  92.400 101.950  1.00  0.00           N
ATOM    982  HN  GLU B  22      90.760  91.670 101.640  1.00  0.00           H
ATOM    983  CA  GLU B  22      91.380  92.720 103.320  1.00  0.00           C
ATOM    984  HA  GLU B  22      92.280  93.300 103.490  1.00  0.00           H
ATOM    985  CB  GLU B  22      90.050  93.380 103.730  1.00  0.00           C
ATOM    986  HB1 GLU B  22      89.990  93.590 104.820  1.00  0.00           H
ATOM    987  HB2 GLU B  22      89.290  92.630 103.450  1.00  0.00           H
ATOM    988  CG  GLU B  22      89.640  94.760 103.220  1.00  0.00           C
ATOM    989  HG1 GLU B  22      88.690  95.110 103.690  1.00  0.00           H
ATOM    990  HG2 GLU B  22      89.590  94.770 102.110  1.00  0.00           H
ATOM    991  CD  GLU B  22      90.690  95.780 103.740  1.00  0.00           C
ATOM    992  OE1 GLU B  22      91.350  96.570 102.980  1.00  0.00           O
ATOM    993  OE2 GLU B  22      90.840  95.710 105.020  1.00  0.00           O
ATOM    994  C   GLU B  22      91.720  91.470 104.090  1.00  0.00           C
ATOM    995  O   GLU B  22      91.650  90.320 103.590  1.00  0.00           O
ATOM    996  N   ASP B  23      92.060  91.640 105.400  1.00  0.00           N
ATOM    997  HN  ASP B  23      92.120  92.610 105.610  1.00  0.00           H
ATOM    998  CA  ASP B  23      92.420  90.860 106.520  1.00  0.00           C
ATOM    999  HA  ASP B  23      93.430  90.560 106.310  1.00  0.00           H
ATOM   1000  CB  ASP B  23      92.310  91.680 107.800  1.00  0.00           C
ATOM   1001  HB1 ASP B  23      91.220  91.910 107.730  1.00  0.00           H
ATOM   1002  HB2 ASP B  23      92.890  92.610 107.610  1.00  0.00           H
ATOM   1003  CG  ASP B  23      92.470  91.090 109.200  1.00  0.00           C
ATOM   1004  OD1 ASP B  23      93.030  89.980 109.320  1.00  0.00           O
ATOM   1005  OD2 ASP B  23      92.090  91.770 110.210  1.00  0.00           O
ATOM   1006  C   ASP B  23      91.870  89.450 106.520  1.00  0.00           C
ATOM   1007  O   ASP B  23      90.630  89.290 106.300  1.00  0.00           O
ATOM   1008  N   VAL B  24      92.710  88.510 106.770  1.00  0.00           N
ATOM   1009  HN  VAL B  24      93.600  88.720 107.170  1.00  0.00           H
ATOM   1010  CA  VAL B  24      92.330  87.040 106.850  1.00  0.00           C
ATOM   1011  HA  VAL B  24      91.330  86.850 106.500  1.00  0.00           H
ATOM   1012  CB  VAL B  24      93.230  86.220 105.900  1.00  0.00           C
ATOM   1013  HB  VAL B  24      92.800  85.200 105.890  1.00  0.00           H
ATOM   1014  CG1 VAL B  24      93.050  86.800 104.500  1.00  0.00           C
ATOM   1015 HG11 VAL B  24      91.980  87.070 104.350  1.00  0.00           H
ATOM   1016 HG12 VAL B  24      93.700  87.690 104.350  1.00  0.00           H
ATOM   1017 HG13 VAL B  24      93.330  85.960 103.840  1.00  0.00           H
ATOM   1018  CG2 VAL B  24      94.700  86.040 106.410  1.00  0.00           C
ATOM   1019 HG21 VAL B  24      94.810  85.300 107.230  1.00  0.00           H
ATOM   1020 HG22 VAL B  24      95.340  85.560 105.640  1.00  0.00           H
ATOM   1021 HG23 VAL B  24      95.170  87.000 106.730  1.00  0.00           H
ATOM   1022  C   VAL B  24      92.370  86.500 108.280  1.00  0.00           C
ATOM   1023  O   VAL B  24      92.300  85.300 108.530  1.00  0.00           O
ATOM   1024  N   GLY B  25      92.550  87.400 109.260  1.00  0.00           N
ATOM   1025  HN  GLY B  25      92.520  88.390 109.090  1.00  0.00           H
ATOM   1026  CA  GLY B  25      92.840  86.970 110.620  1.00  0.00           C
ATOM   1027  HA1 GLY B  25      93.840  86.590 110.510  1.00  0.00           H
ATOM   1028  HA2 GLY B  25      92.830  87.840 111.270  1.00  0.00           H
ATOM   1029  C   GLY B  25      91.910  85.990 111.300  1.00  0.00           C
ATOM   1030  O   GLY B  25      90.740  85.770 111.040  1.00  0.00           O
ATOM   1031  N   SER B  26      92.380  85.200 112.250  1.00  0.00           N
ATOM   1032  HN  SER B  26      93.360  85.210 112.430  1.00  0.00           H
ATOM   1033  CA  SER B  26      91.520  84.360 112.960  1.00  0.00           C
ATOM   1034  HA  SER B  26      92.230  83.820 113.560  1.00  0.00           H
ATOM   1035  CB  SER B  26      90.500  84.960 113.930  1.00  0.00           C
ATOM   1036  HB1 SER B  26      89.930  84.200 114.510  1.00  0.00           H
ATOM   1037  HB2 SER B  26      89.790  85.600 113.370  1.00  0.00           H
ATOM   1038  OG  SER B  26      91.180  85.810 114.820  1.00  0.00           O
ATOM   1039  HG1 SER B  26      91.920  85.350 115.220  1.00  0.00           H
ATOM   1040  C   SER B  26      91.040  83.120 112.290  1.00  0.00           C
ATOM   1041  O   SER B  26      90.000  82.670 112.750  1.00  0.00           O
ATOM   1042  N   ASN B  27      91.730  82.610 111.270  1.00  0.00           N
ATOM   1043  HN  ASN B  27      92.530  83.060 110.890  1.00  0.00           H
ATOM   1044  CA  ASN B  27      91.330  81.420 110.520  1.00  0.00           C
ATOM   1045  HA  ASN B  27      90.270  81.500 110.310  1.00  0.00           H
ATOM   1046  CB  ASN B  27      91.940  81.470 109.110  1.00  0.00           C
ATOM   1047  HB1 ASN B  27      93.050  81.470 109.200  1.00  0.00           H
ATOM   1048  HB2 ASN B  27      91.660  82.490 108.750  1.00  0.00           H
ATOM   1049  CG  ASN B  27      91.430  80.520 108.030  1.00  0.00           C
ATOM   1050  OD1 ASN B  27      90.180  80.290 107.920  1.00  0.00           O
ATOM   1051  ND2 ASN B  27      92.360  79.940 107.240  1.00  0.00           N
ATOM   1052 HD21 ASN B  27      93.330  79.820 107.430  1.00  0.00           H
ATOM   1053 HD22 ASN B  27      92.060  79.300 106.530  1.00  0.00           H
ATOM   1054  C   ASN B  27      91.520  80.040 111.170  1.00  0.00           C
ATOM   1055  O   ASN B  27      92.530  79.860 111.820  1.00  0.00           O
ATOM   1056  N   LYS B  28      90.550  79.080 111.130  1.00  0.00           N
ATOM   1057  HN  LYS B  28      89.660  79.300 110.740  1.00  0.00           H
ATOM   1058  CA  LYS B  28      90.640  77.780 111.590  1.00  0.00           C
ATOM   1059  HA  LYS B  28      91.650  77.510 111.850  1.00  0.00           H
ATOM   1060  CB  LYS B  28      89.780  77.550 112.830  1.00  0.00           C
ATOM   1061  HB1 LYS B  28      89.960  76.530 113.220  1.00  0.00           H
ATOM   1062  HB2 LYS B  28      88.690  77.670 112.640  1.00  0.00           H
ATOM   1063  CG  LYS B  28      90.120  78.530 113.990  1.00  0.00           C
ATOM   1064  HG1 LYS B  28      90.170  79.560 113.580  1.00  0.00           H
ATOM   1065  HG2 LYS B  28      91.060  78.230 114.490  1.00  0.00           H
ATOM   1066  CD  LYS B  28      88.990  78.600 115.050  1.00  0.00           C
ATOM   1067  HD1 LYS B  28      89.400  79.250 115.860  1.00  0.00           H
ATOM   1068  HD2 LYS B  28      88.120  78.940 114.460  1.00  0.00           H
ATOM   1069  CE  LYS B  28      88.840  77.210 115.680  1.00  0.00           C
ATOM   1070  HE1 LYS B  28      89.810  76.680 115.770  1.00  0.00           H
ATOM   1071  HE2 LYS B  28      88.260  76.490 115.060  1.00  0.00           H
ATOM   1072  NZ  LYS B  28      88.190  77.280 117.030  1.00  0.00           N
ATOM   1073  HZ1 LYS B  28      87.980  76.320 117.350  1.00  0.00           H
ATOM   1074  HZ2 LYS B  28      88.920  77.590 117.700  1.00  0.00           H
ATOM   1075  HZ3 LYS B  28      87.370  77.920 117.050  1.00  0.00           H
ATOM   1076  C   LYS B  28      90.110  76.950 110.420  1.00  0.00           C
ATOM   1077  O   LYS B  28      90.140  75.700 110.430  1.00  0.00           O
ATOM   1078  N   GLY B  29      89.610  77.640 109.330  1.00  0.00           N
ATOM   1079  HN  GLY B  29      89.500  78.630 109.260  1.00  0.00           H
ATOM   1080  CA  GLY B  29      89.030  76.980 108.160  1.00  0.00           C
ATOM   1081  HA1 GLY B  29      88.870  75.940 108.410  1.00  0.00           H
ATOM   1082  HA2 GLY B  29      88.050  77.430 108.060  1.00  0.00           H
ATOM   1083  C   GLY B  29      89.860  77.030 107.000  1.00  0.00           C
ATOM   1084  O   GLY B  29      91.060  77.190 107.140  1.00  0.00           O
ATOM   1085  N   ALA B  30      89.330  77.030 105.770  1.00  0.00           N
ATOM   1086  HN  ALA B  30      88.340  76.990 105.680  1.00  0.00           H
ATOM   1087  CA  ALA B  30      90.100  77.170 104.570  1.00  0.00           C
ATOM   1088  HA  ALA B  30      91.150  77.200 104.790  1.00  0.00           H
ATOM   1089  CB  ALA B  30      89.860  75.910 103.700  1.00  0.00           C
ATOM   1090  HB1 ALA B  30      88.780  75.660 103.590  1.00  0.00           H
ATOM   1091  HB2 ALA B  30      90.300  75.990 102.680  1.00  0.00           H
ATOM   1092  HB3 ALA B  30      90.300  75.070 104.280  1.00  0.00           H
ATOM   1093  C   ALA B  30      89.930  78.490 103.760  1.00  0.00           C
ATOM   1094  O   ALA B  30      88.890  78.710 103.260  1.00  0.00           O
ATOM   1095  N   ILE B  31      90.960  79.280 103.610  1.00  0.00           N
ATOM   1096  HN  ILE B  31      91.880  79.180 103.990  1.00  0.00           H
ATOM   1097  CA  ILE B  31      90.980  80.520 102.900  1.00  0.00           C
ATOM   1098  HA  ILE B  31      89.980  80.710 102.540  1.00  0.00           H
ATOM   1099  CB  ILE B  31      91.450  81.760 103.770  1.00  0.00           C
ATOM   1100  HB  ILE B  31      92.430  81.470 104.190  1.00  0.00           H
ATOM   1101  CG2 ILE B  31      91.760  82.980 102.780  1.00  0.00           C
ATOM   1102 HG21 ILE B  31      92.430  82.660 101.960  1.00  0.00           H
ATOM   1103 HG22 ILE B  31      90.800  83.350 102.360  1.00  0.00           H
ATOM   1104 HG23 ILE B  31      92.320  83.800 103.290  1.00  0.00           H
ATOM   1105  CG1 ILE B  31      90.380  82.120 104.870  1.00  0.00           C
ATOM   1106 HG11 ILE B  31      90.200  81.210 105.490  1.00  0.00           H
ATOM   1107 HG12 ILE B  31      89.440  82.130 104.270  1.00  0.00           H
ATOM   1108  CD  ILE B  31      90.590  83.410 105.710  1.00  0.00           C
ATOM   1109  HD1 ILE B  31      91.580  83.390 106.210  1.00  0.00           H
ATOM   1110  HD2 ILE B  31      90.530  84.220 104.940  1.00  0.00           H
ATOM   1111  HD3 ILE B  31      89.740  83.520 106.420  1.00  0.00           H
ATOM   1112  C   ILE B  31      91.890  80.290 101.710  1.00  0.00           C
ATOM   1113  O   ILE B  31      93.110  80.180 101.780  1.00  0.00           O
ATOM   1114  N   ILE B  32      91.280  80.410 100.530  1.00  0.00           N
ATOM   1115  HN  ILE B  32      90.300  80.590 100.440  1.00  0.00           H
ATOM   1116  CA  ILE B  32      91.930  80.060  99.340  1.00  0.00           C
ATOM   1117  HA  ILE B  32      92.980  80.280  99.490  1.00  0.00           H
ATOM   1118  CB  ILE B  32      91.740  78.590  98.900  1.00  0.00           C
ATOM   1119  HB  ILE B  32      90.670  78.350  98.720  1.00  0.00           H
ATOM   1120  CG2 ILE B  32      92.380  78.370  97.500  1.00  0.00           C
ATOM   1121 HG21 ILE B  32      91.780  78.820  96.670  1.00  0.00           H
ATOM   1122 HG22 ILE B  32      93.390  78.840  97.490  1.00  0.00           H
ATOM   1123 HG23 ILE B  32      92.380  77.270  97.340  1.00  0.00           H
ATOM   1124  CG1 ILE B  32      92.140  77.510  99.970  1.00  0.00           C
ATOM   1125 HG11 ILE B  32      91.870  77.750 101.020  1.00  0.00           H
ATOM   1126 HG12 ILE B  32      93.250  77.430 100.040  1.00  0.00           H
ATOM   1127  CD  ILE B  32      91.560  76.140  99.790  1.00  0.00           C
ATOM   1128  HD1 ILE B  32      90.460  76.150  99.920  1.00  0.00           H
ATOM   1129  HD2 ILE B  32      91.740  75.850  98.730  1.00  0.00           H
ATOM   1130  HD3 ILE B  32      91.930  75.350 100.480  1.00  0.00           H
ATOM   1131  C   ILE B  32      91.440  80.980  98.230  1.00  0.00           C
ATOM   1132  O   ILE B  32      90.270  81.090  97.960  1.00  0.00           O
ATOM   1133  N   GLY B  33      92.390  81.650  97.420  1.00  0.00           N
ATOM   1134  HN  GLY B  33      93.330  81.460  97.710  1.00  0.00           H
ATOM   1135  CA  GLY B  33      92.180  82.440  96.280  1.00  0.00           C
ATOM   1136  HA1 GLY B  33      91.370  83.110  96.530  1.00  0.00           H
ATOM   1137  HA2 GLY B  33      93.130  82.890  96.050  1.00  0.00           H
ATOM   1138  C   GLY B  33      91.740  81.630  95.130  1.00  0.00           C
ATOM   1139  O   GLY B  33      90.780  82.080  94.480  1.00  0.00           O
ATOM   1140  N   LEU B  34      92.440  80.550  94.650  1.00  0.00           N
ATOM   1141  HN  LEU B  34      93.300  80.320  95.100  1.00  0.00           H
ATOM   1142  CA  LEU B  34      92.010  79.850  93.450  1.00  0.00           C
ATOM   1143  HA  LEU B  34      90.970  80.040  93.240  1.00  0.00           H
ATOM   1144  CB  LEU B  34      92.960  80.340  92.270  1.00  0.00           C
ATOM   1145  HB1 LEU B  34      94.030  80.190  92.530  1.00  0.00           H
ATOM   1146  HB2 LEU B  34      92.750  81.430  92.300  1.00  0.00           H
ATOM   1147  CG  LEU B  34      92.600  80.000  90.850  1.00  0.00           C
ATOM   1148  HG  LEU B  34      91.500  79.880  90.800  1.00  0.00           H
ATOM   1149  CD1 LEU B  34      93.130  81.070  89.890  1.00  0.00           C
ATOM   1150 HD11 LEU B  34      94.240  81.180  89.990  1.00  0.00           H
ATOM   1151 HD12 LEU B  34      92.920  80.760  88.850  1.00  0.00           H
ATOM   1152 HD13 LEU B  34      92.760  82.100  90.080  1.00  0.00           H
ATOM   1153  CD2 LEU B  34      93.120  78.610  90.480  1.00  0.00           C
ATOM   1154 HD21 LEU B  34      94.220  78.560  90.660  1.00  0.00           H
ATOM   1155 HD22 LEU B  34      92.710  77.780  91.080  1.00  0.00           H
ATOM   1156 HD23 LEU B  34      92.830  78.330  89.450  1.00  0.00           H
ATOM   1157  C   LEU B  34      92.180  78.380  93.690  1.00  0.00           C
ATOM   1158  O   LEU B  34      93.170  77.840  94.130  1.00  0.00           O
ATOM   1159  N   MET B  35      91.110  77.610  93.400  1.00  0.00           N
ATOM   1160  HN  MET B  35      90.320  78.110  93.040  1.00  0.00           H
ATOM   1161  CA  MET B  35      90.970  76.200  93.620  1.00  0.00           C
ATOM   1162  HA  MET B  35      91.930  75.920  94.010  1.00  0.00           H
ATOM   1163  CB  MET B  35      89.870  75.890  94.670  1.00  0.00           C
ATOM   1164  HB1 MET B  35      89.020  76.540  94.380  1.00  0.00           H
ATOM   1165  HB2 MET B  35      90.240  76.240  95.650  1.00  0.00           H
ATOM   1166  CG  MET B  35      89.450  74.400  94.660  1.00  0.00           C
ATOM   1167  HG1 MET B  35      90.390  73.800  94.690  1.00  0.00           H
ATOM   1168  HG2 MET B  35      88.910  74.130  93.730  1.00  0.00           H
ATOM   1169  SD  MET B  35      88.360  74.020  96.080  1.00  0.00           S
ATOM   1170  CE  MET B  35      88.170  72.250  95.430  1.00  0.00           C
ATOM   1171  HE1 MET B  35      89.050  71.570  95.430  1.00  0.00           H
ATOM   1172  HE2 MET B  35      87.560  71.760  96.210  1.00  0.00           H
ATOM   1173  HE3 MET B  35      87.740  72.240  94.410  1.00  0.00           H
ATOM   1174  C   MET B  35      90.810  75.570  92.200  1.00  0.00           C
ATOM   1175  O   MET B  35      89.800  75.790  91.540  1.00  0.00           O
ATOM   1176  N   VAL B  36      91.720  74.660  91.850  1.00  0.00           N
ATOM   1177  HN  VAL B  36      92.590  74.500  92.320  1.00  0.00           H
ATOM   1178  CA  VAL B  36      91.440  73.930  90.590  1.00  0.00           C
ATOM   1179  HA  VAL B  36      90.390  73.960  90.350  1.00  0.00           H
ATOM   1180  CB  VAL B  36      92.050  74.570  89.350  1.00  0.00           C
ATOM   1181  HB  VAL B  36      91.660  75.610  89.290  1.00  0.00           H
ATOM   1182  CG1 VAL B  36      93.550  74.760  89.460  1.00  0.00           C
ATOM   1183 HG11 VAL B  36      94.020  73.770  89.310  1.00  0.00           H
ATOM   1184 HG12 VAL B  36      93.950  75.370  88.620  1.00  0.00           H
ATOM   1185 HG13 VAL B  36      93.800  75.300  90.400  1.00  0.00           H
ATOM   1186  CG2 VAL B  36      91.730  73.760  88.040  1.00  0.00           C
ATOM   1187 HG21 VAL B  36      92.140  72.730  87.970  1.00  0.00           H
ATOM   1188 HG22 VAL B  36      90.640  73.650  87.840  1.00  0.00           H
ATOM   1189 HG23 VAL B  36      92.180  74.250  87.150  1.00  0.00           H
ATOM   1190  C   VAL B  36      91.750  72.480  90.910  1.00  0.00           C
ATOM   1191  O   VAL B  36      92.720  72.110  91.500  1.00  0.00           O
ATOM   1192  N   GLY B  37      90.790  71.620  90.520  1.00  0.00           N
ATOM   1193  HN  GLY B  37      89.990  72.100  90.160  1.00  0.00           H
ATOM   1194  CA  GLY B  37      90.610  70.220  90.960  1.00  0.00           C
ATOM   1195  HA1 GLY B  37      89.560  69.970  90.930  1.00  0.00           H
ATOM   1196  HA2 GLY B  37      91.220  69.590  90.340  1.00  0.00           H
ATOM   1197  C   GLY B  37      90.860  69.980  92.440  1.00  0.00           C
ATOM   1198  O   GLY B  37      90.790  70.880  93.330  1.00  0.00           O
ATOM   1199  N   GLY B  38      91.190  68.700  92.800  1.00  0.00           N
ATOM   1200  HN  GLY B  38      91.300  67.990  92.110  1.00  0.00           H
ATOM   1201  CA  GLY B  38      91.350  68.380  94.240  1.00  0.00           C
ATOM   1202  HA1 GLY B  38      91.780  67.390  94.290  1.00  0.00           H
ATOM   1203  HA2 GLY B  38      92.090  69.020  94.700  1.00  0.00           H
ATOM   1204  C   GLY B  38      90.200  68.410  95.190  1.00  0.00           C
ATOM   1205  O   GLY B  38      89.030  68.600  94.850  1.00  0.00           O
ATOM   1206  N   VAL B  39      90.480  68.260  96.500  1.00  0.00           N
ATOM   1207  HN  VAL B  39      91.360  67.950  96.840  1.00  0.00           H
ATOM   1208  CA  VAL B  39      89.490  68.180  97.560  1.00  0.00           C
ATOM   1209  HA  VAL B  39      88.540  68.570  97.220  1.00  0.00           H
ATOM   1210  CB  VAL B  39      89.270  66.830  98.180  1.00  0.00           C
ATOM   1211  HB  VAL B  39      90.280  66.450  98.450  1.00  0.00           H
ATOM   1212  CG1 VAL B  39      88.310  66.820  99.440  1.00  0.00           C
ATOM   1213 HG11 VAL B  39      88.770  67.370 100.290  1.00  0.00           H
ATOM   1214 HG12 VAL B  39      87.270  67.200  99.310  1.00  0.00           H
ATOM   1215 HG13 VAL B  39      88.220  65.790  99.840  1.00  0.00           H
ATOM   1216  CG2 VAL B  39      88.660  65.810  97.170  1.00  0.00           C
ATOM   1217 HG21 VAL B  39      87.710  66.200  96.740  1.00  0.00           H
ATOM   1218 HG22 VAL B  39      89.320  65.680  96.280  1.00  0.00           H
ATOM   1219 HG23 VAL B  39      88.470  64.810  97.600  1.00  0.00           H
ATOM   1220  C   VAL B  39      89.930  69.130  98.710  1.00  0.00           C
ATOM   1221  O   VAL B  39      91.070  69.180  99.160  1.00  0.00           O
ATOM   1222  N   VAL B  40      89.040  70.050  99.140  1.00  0.00           N
ATOM   1223  HN  VAL B  40      88.110  70.190  98.810  1.00  0.00           H
ATOM   1224  CA  VAL B  40      89.250  70.820 100.300  1.00  0.00           C
ATOM   1225  HA  VAL B  40      90.290  70.660 100.560  1.00  0.00           H
ATOM   1226  CB  VAL B  40      88.980  72.340 100.050  1.00  0.00           C
ATOM   1227  HB  VAL B  40      88.000  72.390  99.530  1.00  0.00           H
ATOM   1228  CG1 VAL B  40      89.000  73.240 101.270  1.00  0.00           C
ATOM   1229 HG11 VAL B  40      89.920  73.070 101.870  1.00  0.00           H
ATOM   1230 HG12 VAL B  40      88.880  74.290 100.940  1.00  0.00           H
ATOM   1231 HG13 VAL B  40      88.200  73.070 102.030  1.00  0.00           H
ATOM   1232  CG2 VAL B  40      89.970  72.940  99.000  1.00  0.00           C
ATOM   1233 HG21 VAL B  40      90.280  72.330  98.130  1.00  0.00           H
ATOM   1234 HG22 VAL B  40      89.540  73.900  98.640  1.00  0.00           H
ATOM   1235 HG23 VAL B  40      90.990  73.090  99.420  1.00  0.00           H
ATOM   1236  C   VAL B  40      88.300  70.430 101.390  1.00  0.00           C
ATOM   1237  O   VAL B  40      87.060  70.530 101.250  1.00  0.00           O
ATOM   1238  N   ILE B  41      88.780  69.920 102.480  1.00  0.00           N
ATOM   1239  HN  ILE B  41      89.770  69.830 102.540  1.00  0.00           H
ATOM   1240  CA  ILE B  41      88.030  69.720 103.630  1.00  0.00           C
ATOM   1241  HA  ILE B  41      86.990  69.830 103.370  1.00  0.00           H
ATOM   1242  CB  ILE B  41      88.190  68.220 104.140  1.00  0.00           C
ATOM   1243  HB  ILE B  41      89.290  68.070 104.170  1.00  0.00           H
ATOM   1244  CG2 ILE B  41      87.580  67.960 105.480  1.00  0.00           C
ATOM   1245 HG21 ILE B  41      87.740  66.890 105.710  1.00  0.00           H
ATOM   1246 HG22 ILE B  41      87.930  68.610 106.320  1.00  0.00           H
ATOM   1247 HG23 ILE B  41      86.480  68.060 105.570  1.00  0.00           H
ATOM   1248  CG1 ILE B  41      87.670  67.180 103.140  1.00  0.00           C
ATOM   1249 HG11 ILE B  41      87.740  67.620 102.130  1.00  0.00           H
ATOM   1250 HG12 ILE B  41      86.600  66.970 103.340  1.00  0.00           H
ATOM   1251  CD  ILE B  41      88.420  65.860 103.060  1.00  0.00           C
ATOM   1252  HD1 ILE B  41      88.490  65.380 104.060  1.00  0.00           H
ATOM   1253  HD2 ILE B  41      87.830  65.190 102.400  1.00  0.00           H
ATOM   1254  HD3 ILE B  41      89.450  66.100 102.730  1.00  0.00           H
ATOM   1255  C   ILE B  41      88.290  70.710 104.770  1.00  0.00           C
ATOM   1256  O   ILE B  41      89.390  70.910 105.300  1.00  0.00           O
ATOM   1257  N   ALA B  42      87.200  71.460 105.210  1.00  0.00           N
ATOM   1258  HN  ALA B  42      86.280  71.330 104.840  1.00  0.00           H
ATOM   1259  CA  ALA B  42      87.260  72.520 106.210  1.00  0.00           C
ATOM   1260  HA  ALA B  42      88.280  72.570 106.540  1.00  0.00           H
ATOM   1261  CB  ALA B  42      86.640  73.740 105.440  1.00  0.00           C
ATOM   1262  HB1 ALA B  42      86.630  74.640 106.110  1.00  0.00           H
ATOM   1263  HB2 ALA B  42      87.280  73.890 104.550  1.00  0.00           H
ATOM   1264  HB3 ALA B  42      85.590  73.490 105.200  1.00  0.00           H
ATOM   1265  C   ALA B  42      86.380  72.280 107.490  1.00  0.00           C
ATOM   1266  O   ALA B  42      86.030  73.200 108.240  1.00  0.00           O
ATOM   1267  N   NME B  43      85.950  71.040 107.730  1.00  0.00           N
ATOM   1268  HN  NME B  43      86.370  70.280 107.260  1.00  0.00           H
ATOM   1269  CH3 NME B  43      85.140  70.620 108.840  1.00  0.00           C
ATOM   1270 HH31 NME B  43      85.860  70.320 109.630  1.00  0.00           H
ATOM   1271 HH32 NME B  43      84.600  71.490 109.270  1.00  0.00           H
ATOM   1272 HH33 NME B  43      84.470  69.770 108.570  1.00  0.00           H
ATOM   1273  CH3 ACE C   0      63.310  39.410 117.330  1.00  0.00           C
ATOM   1274 HH31 ACE C   0      62.440  38.790 117.030  1.00  0.00           H
ATOM   1275 HH32 ACE C   0      64.130  38.700 117.550  1.00  0.00           H
ATOM   1276 HH33 ACE C   0      62.940  39.910 118.240  1.00  0.00           H
ATOM   1277  C   ACE C   0      63.590  40.370 116.310  1.00  0.00           C
ATOM   1278  O   ACE C   0      64.040  40.140 115.200  1.00  0.00           O
ATOM   1279  N   ASP C   1      63.200  41.640 116.540  1.00  0.00           N
ATOM   1280  HN  ASP C   1      62.690  41.890 117.360  1.00  0.00           H
ATOM   1281  CA  ASP C   1      63.440  42.810 115.670  1.00  0.00           C
ATOM   1282  HA  ASP C   1      62.840  42.740 114.780  1.00  0.00           H
ATOM   1283  CB  ASP C   1      63.080  44.080 116.490  1.00  0.00           C
ATOM   1284  HB1 ASP C   1      63.480  45.050 116.120  1.00  0.00           H
ATOM   1285  HB2 ASP C   1      63.410  43.850 117.530  1.00  0.00           H
ATOM   1286  CG  ASP C   1      61.590  44.360 116.630  1.00  0.00           C
ATOM   1287  OD1 ASP C   1      61.220  45.430 117.190  1.00  0.00           O
ATOM   1288  OD2 ASP C   1      60.680  43.580 116.210  1.00  0.00           O
ATOM   1289  C   ASP C   1      64.840  42.980 115.230  1.00  0.00           C
ATOM   1290  O   ASP C   1      65.780  42.720 115.930  1.00  0.00           O
ATOM   1291  N   ALA C   2      64.990  43.430 113.970  1.00  0.00           N
ATOM   1292  HN  ALA C   2      64.230  43.750 113.410  1.00  0.00           H
ATOM   1293  CA  ALA C   2      66.300  43.590 113.430  1.00  0.00           C
ATOM   1294  HA  ALA C   2      66.860  42.680 113.570  1.00  0.00           H
ATOM   1295  CB  ALA C   2      66.300  43.710 111.960  1.00  0.00           C
ATOM   1296  HB1 ALA C   2      66.000  42.770 111.460  1.00  0.00           H
ATOM   1297  HB2 ALA C   2      65.610  44.480 111.550  1.00  0.00           H
ATOM   1298  HB3 ALA C   2      67.290  44.020 111.560  1.00  0.00           H
ATOM   1299  C   ALA C   2      66.980  44.740 114.210  1.00  0.00           C
ATOM   1300  O   ALA C   2      66.310  45.730 114.530  1.00  0.00           O
ATOM   1301  N   GLU C   3      68.270  44.750 114.480  1.00  0.00           N
ATOM   1302  HN  GLU C   3      68.840  43.990 114.170  1.00  0.00           H
ATOM   1303  CA  GLU C   3      68.970  45.790 115.120  1.00  0.00           C
ATOM   1304  HA  GLU C   3      68.470  46.090 116.030  1.00  0.00           H
ATOM   1305  CB  GLU C   3      70.400  45.340 115.500  1.00  0.00           C
ATOM   1306  HB1 GLU C   3      70.950  46.220 115.900  1.00  0.00           H
ATOM   1307  HB2 GLU C   3      70.850  45.040 114.540  1.00  0.00           H
ATOM   1308  CG  GLU C   3      70.370  44.230 116.540  1.00  0.00           C
ATOM   1309  HG1 GLU C   3      71.410  43.840 116.610  1.00  0.00           H
ATOM   1310  HG2 GLU C   3      69.740  43.390 116.180  1.00  0.00           H
ATOM   1311  CD  GLU C   3      69.920  44.740 117.890  1.00  0.00           C
ATOM   1312  OE1 GLU C   3      68.730  44.720 118.200  1.00  0.00           O
ATOM   1313  OE2 GLU C   3      70.770  45.280 118.670  1.00  0.00           O
ATOM   1314  C   GLU C   3      69.000  47.090 114.390  1.00  0.00           C
ATOM   1315  O   GLU C   3      69.650  47.210 113.360  1.00  0.00           O
ATOM   1316  N   PHE C   4      68.210  48.110 114.870  1.00  0.00           N
ATOM   1317  HN  PHE C   4      67.580  47.970 115.630  1.00  0.00           H
ATOM   1318  CA  PHE C   4      68.110  49.340 114.090  1.00  0.00           C
ATOM   1319  HA  PHE C   4      68.170  49.080 113.040  1.00  0.00           H
ATOM   1320  CB  PHE C   4      66.670  49.930 114.220  1.00  0.00           C
ATOM   1321  HB1 PHE C   4      66.200  49.600 115.170  1.00  0.00           H
ATOM   1322  HB2 PHE C   4      66.060  49.520 113.390  1.00  0.00           H
ATOM   1323  CG  PHE C   4      66.550  51.470 114.090  1.00  0.00           C
ATOM   1324  CD1 PHE C   4      66.070  52.030 112.940  1.00  0.00           C
ATOM   1325  HD1 PHE C   4      65.800  51.370 112.120  1.00  0.00           H
ATOM   1326  CE1 PHE C   4      65.890  53.450 112.810  1.00  0.00           C
ATOM   1327  HE1 PHE C   4      65.590  53.980 111.920  1.00  0.00           H
ATOM   1328  CZ  PHE C   4      66.230  54.270 113.920  1.00  0.00           C
ATOM   1329  HZ  PHE C   4      66.050  55.330 113.890  1.00  0.00           H
ATOM   1330  CD2 PHE C   4      66.850  52.300 115.210  1.00  0.00           C
ATOM   1331  HD2 PHE C   4      67.340  51.870 116.080  1.00  0.00           H
ATOM   1332  CE2 PHE C   4      66.670  53.660 115.100  1.00  0.00           C
ATOM   1333  HE2 PHE C   4      66.940  54.290 115.930  1.00  0.00           H
ATOM   1334  C   PHE C   4      69.290  50.330 114.150  1.00  0.00           C
ATOM   1335  O   PHE C   4      69.840  50.480 115.230  1.00  0.00           O
ATOM   1336  N   ARG C   5      69.780  50.930 112.990  1.00  0.00           N
ATOM   1337  HN  ARG C   5      69.530  50.630 112.080  1.00  0.00           H
ATOM   1338  CA  ARG C   5      70.850  51.860 113.020  1.00  0.00           C
ATOM   1339  HA  ARG C   5      70.770  52.440 113.930  1.00  0.00           H
ATOM   1340  CB  ARG C   5      72.150  51.040 112.930  1.00  0.00           C
ATOM   1341  HB1 ARG C   5      72.140  50.330 113.780  1.00  0.00           H
ATOM   1342  HB2 ARG C   5      73.030  51.710 113.060  1.00  0.00           H
ATOM   1343  CG  ARG C   5      72.340  50.220 111.600  1.00  0.00           C
ATOM   1344  HG1 ARG C   5      72.330  50.920 110.740  1.00  0.00           H
ATOM   1345  HG2 ARG C   5      71.540  49.460 111.490  1.00  0.00           H
ATOM   1346  CD  ARG C   5      73.730  49.490 111.570  1.00  0.00           C
ATOM   1347  HD1 ARG C   5      73.610  48.810 110.700  1.00  0.00           H
ATOM   1348  HD2 ARG C   5      73.790  48.970 112.540  1.00  0.00           H
ATOM   1349  NE  ARG C   5      74.870  50.460 111.320  1.00  0.00           N
ATOM   1350  HE  ARG C   5      74.780  51.370 110.910  1.00  0.00           H
ATOM   1351  CZ  ARG C   5      76.130  50.180 111.670  1.00  0.00           C
ATOM   1352  NH1 ARG C   5      76.480  49.040 112.060  1.00  0.00           N
ATOM   1353 HH11 ARG C   5      75.810  48.300 111.990  1.00  0.00           H
ATOM   1354 HH12 ARG C   5      77.460  48.850 112.120  1.00  0.00           H
ATOM   1355  NH2 ARG C   5      77.040  51.090 111.520  1.00  0.00           N
ATOM   1356 HH21 ARG C   5      76.670  52.010 111.380  1.00  0.00           H
ATOM   1357 HH22 ARG C   5      77.940  51.030 111.960  1.00  0.00           H
ATOM   1358  C   ARG C   5      70.650  52.890 111.880  1.00  0.00           C
ATOM   1359  O   ARG C   5      69.790  52.590 111.070  1.00  0.00           O
ATOM   1360  N   HIS C   6      71.320  54.080 111.860  1.00  0.00           N
ATOM   1361  HN  HIS C   6      71.930  54.080 112.650  1.00  0.00           H
ATOM   1362  CA  HIS C   6      71.220  55.150 110.970  1.00  0.00           C
ATOM   1363  HA  HIS C   6      70.410  55.040 110.270  1.00  0.00           H
ATOM   1364  CB  HIS C   6      71.140  56.530 111.650  1.00  0.00           C
ATOM   1365  HB1 HIS C   6      71.260  57.390 110.960  1.00  0.00           H
ATOM   1366  HB2 HIS C   6      71.800  56.550 112.540  1.00  0.00           H
ATOM   1367  ND1 HIS C   6      68.810  57.000 111.100  1.00  0.00           N
ATOM   1368  CG  HIS C   6      69.820  56.830 112.080  1.00  0.00           C
ATOM   1369  CE1 HIS C   6      67.770  57.410 111.730  1.00  0.00           C
ATOM   1370  HE1 HIS C   6      66.770  57.570 111.320  1.00  0.00           H
ATOM   1371  NE2 HIS C   6      68.010  57.550 113.040  1.00  0.00           N
ATOM   1372  HE2 HIS C   6      67.350  57.630 113.790  1.00  0.00           H
ATOM   1373  CD2 HIS C   6      69.300  57.220 113.270  1.00  0.00           C
ATOM   1374  HD2 HIS C   6      69.710  57.060 114.260  1.00  0.00           H
ATOM   1375  C   HIS C   6      72.410  55.290 110.030  1.00  0.00           C
ATOM   1376  O   HIS C   6      73.500  54.950 110.440  1.00  0.00           O
ATOM   1377  N   ASP C   7      72.160  55.760 108.810  1.00  0.00           N
ATOM   1378  HN  ASP C   7      71.310  55.930 108.320  1.00  0.00           H
ATOM   1379  CA  ASP C   7      73.250  56.060 107.870  1.00  0.00           C
ATOM   1380  HA  ASP C   7      74.080  56.370 108.490  1.00  0.00           H
ATOM   1381  CB  ASP C   7      73.630  54.760 107.120  1.00  0.00           C
ATOM   1382  HB1 ASP C   7      72.690  54.410 106.630  1.00  0.00           H
ATOM   1383  HB2 ASP C   7      73.970  53.980 107.830  1.00  0.00           H
ATOM   1384  CG  ASP C   7      74.700  54.920 106.060  1.00  0.00           C
ATOM   1385  OD1 ASP C   7      75.240  56.010 105.700  1.00  0.00           O
ATOM   1386  OD2 ASP C   7      75.120  53.860 105.480  1.00  0.00           O
ATOM   1387  C   ASP C   7      72.830  57.190 106.900  1.00  0.00           C
ATOM   1388  O   ASP C   7      71.710  57.210 106.430  1.00  0.00           O
ATOM   1389  N   SER C   8      73.740  58.180 106.700  1.00  0.00           N
ATOM   1390  HN  SER C   8      74.610  58.070 107.160  1.00  0.00           H
ATOM   1391  CA  SER C   8      73.490  59.440 106.020  1.00  0.00           C
ATOM   1392  HA  SER C   8      72.660  59.460 105.320  1.00  0.00           H
ATOM   1393  CB  SER C   8      73.260  60.480 107.070  1.00  0.00           C
ATOM   1394  HB1 SER C   8      73.090  61.480 106.620  1.00  0.00           H
ATOM   1395  HB2 SER C   8      74.100  60.540 107.800  1.00  0.00           H
ATOM   1396  OG  SER C   8      72.050  60.220 107.820  1.00  0.00           O
ATOM   1397  HG1 SER C   8      72.060  60.940 108.450  1.00  0.00           H
ATOM   1398  C   SER C   8      74.700  59.820 105.260  1.00  0.00           C
ATOM   1399  O   SER C   8      74.780  60.990 104.950  1.00  0.00           O
ATOM   1400  N   GLY C   9      75.680  58.910 105.140  1.00  0.00           N
ATOM   1401  HN  GLY C   9      75.430  57.980 105.410  1.00  0.00           H
ATOM   1402  CA  GLY C   9      76.900  58.960 104.410  1.00  0.00           C
ATOM   1403  HA1 GLY C   9      77.670  59.220 105.110  1.00  0.00           H
ATOM   1404  HA2 GLY C   9      76.960  57.940 104.060  1.00  0.00           H
ATOM   1405  C   GLY C   9      76.940  59.750 103.130  1.00  0.00           C
ATOM   1406  O   GLY C   9      76.260  59.460 102.190  1.00  0.00           O
ATOM   1407  N   TYR C  10      77.820  60.790 102.990  1.00  0.00           N
ATOM   1408  HN  TYR C  10      78.300  61.140 103.800  1.00  0.00           H
ATOM   1409  CA  TYR C  10      78.180  61.530 101.810  1.00  0.00           C
ATOM   1410  HA  TYR C  10      77.200  61.660 101.370  1.00  0.00           H
ATOM   1411  CB  TYR C  10      78.760  62.960 102.130  1.00  0.00           C
ATOM   1412  HB1 TYR C  10      78.740  63.480 101.140  1.00  0.00           H
ATOM   1413  HB2 TYR C  10      79.770  62.980 102.580  1.00  0.00           H
ATOM   1414  CG  TYR C  10      77.830  63.710 103.070  1.00  0.00           C
ATOM   1415  CD1 TYR C  10      76.650  64.370 102.640  1.00  0.00           C
ATOM   1416  HD1 TYR C  10      76.480  64.200 101.590  1.00  0.00           H
ATOM   1417  CE1 TYR C  10      75.940  65.300 103.470  1.00  0.00           C
ATOM   1418  HE1 TYR C  10      75.120  65.860 103.050  1.00  0.00           H
ATOM   1419  CZ  TYR C  10      76.410  65.430 104.800  1.00  0.00           C
ATOM   1420  OH  TYR C  10      75.720  66.130 105.820  1.00  0.00           O
ATOM   1421  HH  TYR C  10      74.980  66.610 105.430  1.00  0.00           H
ATOM   1422  CD2 TYR C  10      78.140  63.830 104.420  1.00  0.00           C
ATOM   1423  HD2 TYR C  10      78.960  63.320 104.920  1.00  0.00           H
ATOM   1424  CE2 TYR C  10      77.360  64.590 105.300  1.00  0.00           C
ATOM   1425  HE2 TYR C  10      77.450  64.610 106.370  1.00  0.00           H
ATOM   1426  C   TYR C  10      79.000  60.710 100.840  1.00  0.00           C
ATOM   1427  O   TYR C  10      80.170  60.410 101.160  1.00  0.00           O
ATOM   1428  N   GLU C  11      78.480  60.350  99.680  1.00  0.00           N
ATOM   1429  HN  GLU C  11      77.530  60.550  99.440  1.00  0.00           H
ATOM   1430  CA  GLU C  11      79.060  59.560  98.590  1.00  0.00           C
ATOM   1431  HA  GLU C  11      80.090  59.360  98.850  1.00  0.00           H
ATOM   1432  CB  GLU C  11      78.310  58.210  98.350  1.00  0.00           C
ATOM   1433  HB1 GLU C  11      78.770  57.790  97.430  1.00  0.00           H
ATOM   1434  HB2 GLU C  11      77.320  58.400  97.890  1.00  0.00           H
ATOM   1435  CG  GLU C  11      78.190  57.290  99.580  1.00  0.00           C
ATOM   1436  HG1 GLU C  11      77.730  57.820 100.440  1.00  0.00           H
ATOM   1437  HG2 GLU C  11      79.160  56.930  99.980  1.00  0.00           H
ATOM   1438  CD  GLU C  11      77.350  56.070  99.330  1.00  0.00           C
ATOM   1439  OE1 GLU C  11      77.690  55.150  98.590  1.00  0.00           O
ATOM   1440  OE2 GLU C  11      76.170  56.070  99.820  1.00  0.00           O
ATOM   1441  C   GLU C  11      79.200  60.420  97.340  1.00  0.00           C
ATOM   1442  O   GLU C  11      78.170  60.750  96.780  1.00  0.00           O
ATOM   1443  N   VAL C  12      80.450  60.740  96.890  1.00  0.00           N
ATOM   1444  HN  VAL C  12      81.270  60.390  97.340  1.00  0.00           H
ATOM   1445  CA  VAL C  12      80.750  61.530  95.690  1.00  0.00           C
ATOM   1446  HA  VAL C  12      79.870  61.750  95.110  1.00  0.00           H
ATOM   1447  CB  VAL C  12      81.340  62.860  96.160  1.00  0.00           C
ATOM   1448  HB  VAL C  12      82.260  62.760  96.760  1.00  0.00           H
ATOM   1449  CG1 VAL C  12      81.740  63.620  94.950  1.00  0.00           C
ATOM   1450 HG11 VAL C  12      82.450  63.150  94.240  1.00  0.00           H
ATOM   1451 HG12 VAL C  12      80.880  64.010  94.370  1.00  0.00           H
ATOM   1452 HG13 VAL C  12      82.330  64.480  95.330  1.00  0.00           H
ATOM   1453  CG2 VAL C  12      80.260  63.740  96.910  1.00  0.00           C
ATOM   1454 HG21 VAL C  12      80.830  64.670  97.090  1.00  0.00           H
ATOM   1455 HG22 VAL C  12      79.430  64.050  96.240  1.00  0.00           H
ATOM   1456 HG23 VAL C  12      79.950  63.210  97.830  1.00  0.00           H
ATOM   1457  C   VAL C  12      81.680  60.720  94.800  1.00  0.00           C
ATOM   1458  O   VAL C  12      82.680  60.170  95.190  1.00  0.00           O
ATOM   1459  N   HIS C  13      81.160  60.610  93.510  1.00  0.00           N
ATOM   1460  HN  HIS C  13      80.220  60.870  93.290  1.00  0.00           H
ATOM   1461  CA  HIS C  13      81.600  59.690  92.500  1.00  0.00           C
ATOM   1462  HA  HIS C  13      82.580  59.280  92.720  1.00  0.00           H
ATOM   1463  CB  HIS C  13      80.720  58.400  92.440  1.00  0.00           C
ATOM   1464  HB1 HIS C  13      81.000  57.780  91.570  1.00  0.00           H
ATOM   1465  HB2 HIS C  13      79.660  58.730  92.330  1.00  0.00           H
ATOM   1466  ND1 HIS C  13      81.990  56.690  93.570  1.00  0.00           N
ATOM   1467  CG  HIS C  13      80.830  57.460  93.630  1.00  0.00           C
ATOM   1468  CE1 HIS C  13      81.800  55.890  94.610  1.00  0.00           C
ATOM   1469  HE1 HIS C  13      82.440  55.090  95.000  1.00  0.00           H
ATOM   1470  NE2 HIS C  13      80.700  56.110  95.280  1.00  0.00           N
ATOM   1471  HE2 HIS C  13      80.380  55.650  96.110  1.00  0.00           H
ATOM   1472  CD2 HIS C  13      80.010  57.090  94.610  1.00  0.00           C
ATOM   1473  HD2 HIS C  13      79.000  57.270  94.950  1.00  0.00           H
ATOM   1474  C   HIS C  13      81.680  60.270  91.150  1.00  0.00           C
ATOM   1475  O   HIS C  13      80.670  60.520  90.510  1.00  0.00           O
ATOM   1476  N   HIS C  14      82.870  60.400  90.640  1.00  0.00           N
ATOM   1477  HN  HIS C  14      83.690  60.360  91.210  1.00  0.00           H
ATOM   1478  CA  HIS C  14      83.230  60.790  89.280  1.00  0.00           C
ATOM   1479  HA  HIS C  14      84.310  60.670  89.250  1.00  0.00           H
ATOM   1480  CB  HIS C  14      82.760  59.660  88.210  1.00  0.00           C
ATOM   1481  HB1 HIS C  14      82.670  60.030  87.170  1.00  0.00           H
ATOM   1482  HB2 HIS C  14      81.700  59.460  88.450  1.00  0.00           H
ATOM   1483  ND1 HIS C  14      84.720  58.400  87.530  1.00  0.00           N
ATOM   1484  CG  HIS C  14      83.570  58.370  88.250  1.00  0.00           C
ATOM   1485  CE1 HIS C  14      85.160  57.200  87.520  1.00  0.00           C
ATOM   1486  HE1 HIS C  14      86.010  56.740  87.030  1.00  0.00           H
ATOM   1487  NE2 HIS C  14      84.460  56.390  88.320  1.00  0.00           N
ATOM   1488  HE2 HIS C  14      84.550  55.410  88.470  1.00  0.00           H
ATOM   1489  CD2 HIS C  14      83.360  57.120  88.790  1.00  0.00           C
ATOM   1490  HD2 HIS C  14      82.540  56.720  89.370  1.00  0.00           H
ATOM   1491  C   HIS C  14      82.870  62.190  88.820  1.00  0.00           C
ATOM   1492  O   HIS C  14      81.740  62.640  88.550  1.00  0.00           O
ATOM   1493  N   GLN C  15      83.860  63.080  88.790  1.00  0.00           N
ATOM   1494  HN  GLN C  15      84.750  62.830  89.150  1.00  0.00           H
ATOM   1495  CA  GLN C  15      83.660  64.520  88.500  1.00  0.00           C
ATOM   1496  HA  GLN C  15      82.760  64.780  87.970  1.00  0.00           H
ATOM   1497  CB  GLN C  15      83.830  65.430  89.790  1.00  0.00           C
ATOM   1498  HB1 GLN C  15      84.040  66.490  89.570  1.00  0.00           H
ATOM   1499  HB2 GLN C  15      84.660  65.100  90.460  1.00  0.00           H
ATOM   1500  CG  GLN C  15      82.620  65.600  90.730  1.00  0.00           C
ATOM   1501  HG1 GLN C  15      81.750  66.130  90.290  1.00  0.00           H
ATOM   1502  HG2 GLN C  15      82.830  66.320  91.550  1.00  0.00           H
ATOM   1503  CD  GLN C  15      82.160  64.290  91.360  1.00  0.00           C
ATOM   1504  OE1 GLN C  15      82.920  63.580  92.050  1.00  0.00           O
ATOM   1505  NE2 GLN C  15      80.890  63.940  91.120  1.00  0.00           N
ATOM   1506 HE21 GLN C  15      80.300  64.630  90.690  1.00  0.00           H
ATOM   1507 HE22 GLN C  15      80.520  63.040  91.340  1.00  0.00           H
ATOM   1508  C   GLN C  15      84.720  64.810  87.460  1.00  0.00           C
ATOM   1509  O   GLN C  15      85.940  64.820  87.690  1.00  0.00           O
ATOM   1510  N   LYS C  16      84.300  65.110  86.230  1.00  0.00           N
ATOM   1511  HN  LYS C  16      83.310  65.090  86.110  1.00  0.00           H
ATOM   1512  CA  LYS C  16      85.170  65.270  85.070  1.00  0.00           C
ATOM   1513  HA  LYS C  16      86.200  65.120  85.340  1.00  0.00           H
ATOM   1514  CB  LYS C  16      84.810  64.160  84.040  1.00  0.00           C
ATOM   1515  HB1 LYS C  16      83.730  64.210  83.770  1.00  0.00           H
ATOM   1516  HB2 LYS C  16      84.960  63.220  84.610  1.00  0.00           H
ATOM   1517  CG  LYS C  16      85.700  64.230  82.740  1.00  0.00           C
ATOM   1518  HG1 LYS C  16      85.640  65.220  82.250  1.00  0.00           H
ATOM   1519  HG2 LYS C  16      85.340  63.400  82.090  1.00  0.00           H
ATOM   1520  CD  LYS C  16      87.220  63.930  83.130  1.00  0.00           C
ATOM   1521  HD1 LYS C  16      87.670  64.860  83.530  1.00  0.00           H
ATOM   1522  HD2 LYS C  16      87.140  63.080  83.830  1.00  0.00           H
ATOM   1523  CE  LYS C  16      88.100  63.430  81.960  1.00  0.00           C
ATOM   1524  HE1 LYS C  16      89.110  63.310  82.420  1.00  0.00           H
ATOM   1525  HE2 LYS C  16      88.030  64.140  81.100  1.00  0.00           H
ATOM   1526  NZ  LYS C  16      87.790  62.040  81.450  1.00  0.00           N
ATOM   1527  HZ1 LYS C  16      88.610  61.410  81.430  1.00  0.00           H
ATOM   1528  HZ2 LYS C  16      87.090  61.610  82.090  1.00  0.00           H
ATOM   1529  HZ3 LYS C  16      87.370  62.190  80.510  1.00  0.00           H
ATOM   1530  C   LYS C  16      84.980  66.620  84.470  1.00  0.00           C
ATOM   1531  O   LYS C  16      83.850  67.100  84.340  1.00  0.00           O
ATOM   1532  N   LEU C  17      86.060  67.340  84.110  1.00  0.00           N
ATOM   1533  HN  LEU C  17      86.960  66.940  84.260  1.00  0.00           H
ATOM   1534  CA  LEU C  17      86.040  68.660  83.540  1.00  0.00           C
ATOM   1535  HA  LEU C  17      85.080  68.930  83.130  1.00  0.00           H
ATOM   1536  CB  LEU C  17      86.380  69.710  84.720  1.00  0.00           C
ATOM   1537  HB1 LEU C  17      87.440  69.580  85.040  1.00  0.00           H
ATOM   1538  HB2 LEU C  17      85.740  69.260  85.510  1.00  0.00           H
ATOM   1539  CG  LEU C  17      86.190  71.140  84.270  1.00  0.00           C
ATOM   1540  HG  LEU C  17      85.270  71.210  83.660  1.00  0.00           H
ATOM   1541  CD1 LEU C  17      85.930  72.070  85.480  1.00  0.00           C
ATOM   1542 HD11 LEU C  17      85.790  73.090  85.050  1.00  0.00           H
ATOM   1543 HD12 LEU C  17      84.930  71.780  85.860  1.00  0.00           H
ATOM   1544 HD13 LEU C  17      86.650  72.010  86.330  1.00  0.00           H
ATOM   1545  CD2 LEU C  17      87.340  71.760  83.420  1.00  0.00           C
ATOM   1546 HD21 LEU C  17      88.200  71.100  83.640  1.00  0.00           H
ATOM   1547 HD22 LEU C  17      87.060  71.710  82.350  1.00  0.00           H
ATOM   1548 HD23 LEU C  17      87.530  72.850  83.540  1.00  0.00           H
ATOM   1549  C   LEU C  17      87.120  68.720  82.410  1.00  0.00           C
ATOM   1550  O   LEU C  17      88.300  68.330  82.570  1.00  0.00           O
ATOM   1551  N   VAL C  18      86.820  69.340  81.200  1.00  0.00           N
ATOM   1552  HN  VAL C  18      85.920  69.660  80.940  1.00  0.00           H
ATOM   1553  CA  VAL C  18      87.730  69.370  80.090  1.00  0.00           C
ATOM   1554  HA  VAL C  18      88.780  69.240  80.340  1.00  0.00           H
ATOM   1555  CB  VAL C  18      87.500  68.270  78.990  1.00  0.00           C
ATOM   1556  HB  VAL C  18      86.650  68.450  78.300  1.00  0.00           H
ATOM   1557  CG1 VAL C  18      88.600  68.150  78.070  1.00  0.00           C
ATOM   1558 HG11 VAL C  18      88.320  67.290  77.430  1.00  0.00           H
ATOM   1559 HG12 VAL C  18      88.600  69.020  77.370  1.00  0.00           H
ATOM   1560 HG13 VAL C  18      89.660  68.070  78.390  1.00  0.00           H
ATOM   1561  CG2 VAL C  18      87.120  66.880  79.700  1.00  0.00           C
ATOM   1562 HG21 VAL C  18      86.860  66.050  79.020  1.00  0.00           H
ATOM   1563 HG22 VAL C  18      87.940  66.630  80.410  1.00  0.00           H
ATOM   1564 HG23 VAL C  18      86.140  67.000  80.210  1.00  0.00           H
ATOM   1565  C   VAL C  18      87.590  70.790  79.470  1.00  0.00           C
ATOM   1566  O   VAL C  18      86.500  71.100  78.910  1.00  0.00           O
ATOM   1567  N   PHE C  19      88.680  71.570  79.500  1.00  0.00           N
ATOM   1568  HN  PHE C  19      89.450  71.370  80.090  1.00  0.00           H
ATOM   1569  CA  PHE C  19      88.670  72.770  78.620  1.00  0.00           C
ATOM   1570  HA  PHE C  19      87.730  73.280  78.770  1.00  0.00           H
ATOM   1571  CB  PHE C  19      89.810  73.720  78.960  1.00  0.00           C
ATOM   1572  HB1 PHE C  19      89.840  74.530  78.200  1.00  0.00           H
ATOM   1573  HB2 PHE C  19      90.780  73.180  78.930  1.00  0.00           H
ATOM   1574  CG  PHE C  19      89.560  74.390  80.290  1.00  0.00           C
ATOM   1575  CD1 PHE C  19      90.010  73.830  81.500  1.00  0.00           C
ATOM   1576  HD1 PHE C  19      90.510  72.870  81.480  1.00  0.00           H
ATOM   1577  CE1 PHE C  19      89.700  74.420  82.700  1.00  0.00           C
ATOM   1578  HE1 PHE C  19      90.110  73.920  83.570  1.00  0.00           H
ATOM   1579  CZ  PHE C  19      88.930  75.590  82.750  1.00  0.00           C
ATOM   1580  HZ  PHE C  19      88.820  76.140  83.670  1.00  0.00           H
ATOM   1581  CD2 PHE C  19      88.790  75.600  80.290  1.00  0.00           C
ATOM   1582  HD2 PHE C  19      88.520  76.160  79.410  1.00  0.00           H
ATOM   1583  CE2 PHE C  19      88.440  76.160  81.570  1.00  0.00           C
ATOM   1584  HE2 PHE C  19      87.970  77.130  81.550  1.00  0.00           H
ATOM   1585  C   PHE C  19      88.470  72.380  77.140  1.00  0.00           C
ATOM   1586  O   PHE C  19      87.530  72.850  76.510  1.00  0.00           O
ATOM   1587  N   PHE C  20      89.380  71.500  76.570  1.00  0.00           N
ATOM   1588  HN  PHE C  20      90.160  71.210  77.130  1.00  0.00           H
ATOM   1589  CA  PHE C  20      89.370  71.290  75.100  1.00  0.00           C
ATOM   1590  HA  PHE C  20      88.430  71.610  74.680  1.00  0.00           H
ATOM   1591  CB  PHE C  20      90.530  71.840  74.270  1.00  0.00           C
ATOM   1592  HB1 PHE C  20      90.370  71.650  73.190  1.00  0.00           H
ATOM   1593  HB2 PHE C  20      91.540  71.460  74.550  1.00  0.00           H
ATOM   1594  CG  PHE C  20      90.670  73.350  74.440  1.00  0.00           C
ATOM   1595  CD1 PHE C  20      91.210  74.010  75.590  1.00  0.00           C
ATOM   1596  HD1 PHE C  20      91.600  73.390  76.390  1.00  0.00           H
ATOM   1597  CE1 PHE C  20      91.200  75.400  75.680  1.00  0.00           C
ATOM   1598  HE1 PHE C  20      91.520  75.930  76.560  1.00  0.00           H
ATOM   1599  CZ  PHE C  20      90.720  76.120  74.560  1.00  0.00           C
ATOM   1600  HZ  PHE C  20      90.790  77.190  74.480  1.00  0.00           H
ATOM   1601  CD2 PHE C  20      90.210  74.120  73.330  1.00  0.00           C
ATOM   1602  HD2 PHE C  20      89.700  73.770  72.450  1.00  0.00           H
ATOM   1603  CE2 PHE C  20      90.300  75.470  73.380  1.00  0.00           C
ATOM   1604  HE2 PHE C  20      89.960  75.950  72.480  1.00  0.00           H
ATOM   1605  C   PHE C  20      89.320  69.830  75.120  1.00  0.00           C
ATOM   1606  O   PHE C  20      90.250  69.170  75.660  1.00  0.00           O
ATOM   1607  N   ALA C  21      88.190  69.330  74.500  1.00  0.00           N
ATOM   1608  HN  ALA C  21      87.540  69.930  74.050  1.00  0.00           H
ATOM   1609  CA  ALA C  21      87.850  67.960  74.420  1.00  0.00           C
ATOM   1610  HA  ALA C  21      88.290  67.430  75.260  1.00  0.00           H
ATOM   1611  CB  ALA C  21      86.350  67.680  74.650  1.00  0.00           C
ATOM   1612  HB1 ALA C  21      85.930  68.050  75.610  1.00  0.00           H
ATOM   1613  HB2 ALA C  21      85.820  68.180  73.810  1.00  0.00           H
ATOM   1614  HB3 ALA C  21      86.120  66.590  74.670  1.00  0.00           H
ATOM   1615  C   ALA C  21      88.410  67.260  73.190  1.00  0.00           C
ATOM   1616  O   ALA C  21      88.600  66.030  73.260  1.00  0.00           O
ATOM   1617  N   GLU C  22      88.670  67.970  72.070  1.00  0.00           N
ATOM   1618  HN  GLU C  22      88.740  68.960  72.070  1.00  0.00           H
ATOM   1619  CA  GLU C  22      89.100  67.400  70.820  1.00  0.00           C
ATOM   1620  HA  GLU C  22      89.250  66.350  71.060  1.00  0.00           H
ATOM   1621  CB  GLU C  22      88.080  67.640  69.710  1.00  0.00           C
ATOM   1622  HB1 GLU C  22      88.440  67.440  68.680  1.00  0.00           H
ATOM   1623  HB2 GLU C  22      87.960  68.740  69.600  1.00  0.00           H
ATOM   1624  CG  GLU C  22      86.740  66.910  69.920  1.00  0.00           C
ATOM   1625  HG1 GLU C  22      85.850  67.570  69.840  1.00  0.00           H
ATOM   1626  HG2 GLU C  22      86.860  66.220  70.780  1.00  0.00           H
ATOM   1627  CD  GLU C  22      86.360  65.960  68.750  1.00  0.00           C
ATOM   1628  OE1 GLU C  22      87.010  64.880  68.710  1.00  0.00           O
ATOM   1629  OE2 GLU C  22      85.440  66.210  67.990  1.00  0.00           O
ATOM   1630  C   GLU C  22      90.470  67.970  70.530  1.00  0.00           C
ATOM   1631  O   GLU C  22      91.010  68.730  71.370  1.00  0.00           O
ATOM   1632  N   ASP C  23      91.050  67.560  69.430  1.00  0.00           N
ATOM   1633  HN  ASP C  23      90.640  66.920  68.790  1.00  0.00           H
ATOM   1634  CA  ASP C  23      92.390  68.100  69.090  1.00  0.00           C
ATOM   1635  HA  ASP C  23      93.060  67.990  69.940  1.00  0.00           H
ATOM   1636  CB  ASP C  23      92.960  67.090  68.030  1.00  0.00           C
ATOM   1637  HB1 ASP C  23      92.540  66.060  68.140  1.00  0.00           H
ATOM   1638  HB2 ASP C  23      94.060  67.160  68.150  1.00  0.00           H
ATOM   1639  CG  ASP C  23      92.660  67.470  66.550  1.00  0.00           C
ATOM   1640  OD1 ASP C  23      93.550  67.120  65.730  1.00  0.00           O
ATOM   1641  OD2 ASP C  23      91.620  68.010  66.200  1.00  0.00           O
ATOM   1642  C   ASP C  23      92.560  69.610  68.660  1.00  0.00           C
ATOM   1643  O   ASP C  23      91.580  70.310  68.390  1.00  0.00           O
ATOM   1644  N   VAL C  24      93.810  70.160  68.660  1.00  0.00           N
ATOM   1645  HN  VAL C  24      94.690  69.690  68.660  1.00  0.00           H
ATOM   1646  CA  VAL C  24      94.040  71.560  68.560  1.00  0.00           C
ATOM   1647  HA  VAL C  24      93.080  71.960  68.280  1.00  0.00           H
ATOM   1648  CB  VAL C  24      94.520  72.160  69.870  1.00  0.00           C
ATOM   1649  HB  VAL C  24      95.390  71.510  70.100  1.00  0.00           H
ATOM   1650  CG1 VAL C  24      94.950  73.680  69.760  1.00  0.00           C
ATOM   1651 HG11 VAL C  24      95.270  74.070  70.740  1.00  0.00           H
ATOM   1652 HG12 VAL C  24      95.780  73.800  69.040  1.00  0.00           H
ATOM   1653 HG13 VAL C  24      94.120  74.380  69.510  1.00  0.00           H
ATOM   1654  CG2 VAL C  24      93.530  71.820  71.080  1.00  0.00           C
ATOM   1655 HG21 VAL C  24      92.530  72.270  70.940  1.00  0.00           H
ATOM   1656 HG22 VAL C  24      93.400  70.720  71.110  1.00  0.00           H
ATOM   1657 HG23 VAL C  24      94.020  72.170  72.010  1.00  0.00           H
ATOM   1658  C   VAL C  24      95.100  71.760  67.510  1.00  0.00           C
ATOM   1659  O   VAL C  24      95.990  70.940  67.430  1.00  0.00           O
ATOM   1660  N   GLY C  25      94.880  72.770  66.640  1.00  0.00           N
ATOM   1661  HN  GLY C  25      93.940  73.100  66.640  1.00  0.00           H
ATOM   1662  CA  GLY C  25      95.700  73.010  65.430  1.00  0.00           C
ATOM   1663  HA1 GLY C  25      95.790  72.040  64.960  1.00  0.00           H
ATOM   1664  HA2 GLY C  25      95.130  73.660  64.780  1.00  0.00           H
ATOM   1665  C   GLY C  25      97.010  73.620  65.730  1.00  0.00           C
ATOM   1666  O   GLY C  25      97.360  73.890  66.890  1.00  0.00           O
ATOM   1667  N   SER C  26      97.810  73.980  64.680  1.00  0.00           N
ATOM   1668  HN  SER C  26      97.450  73.840  63.760  1.00  0.00           H
ATOM   1669  CA  SER C  26      99.060  74.750  64.650  1.00  0.00           C
ATOM   1670  HA  SER C  26      99.720  74.400  65.440  1.00  0.00           H
ATOM   1671  CB  SER C  26      99.840  74.550  63.300  1.00  0.00           C
ATOM   1672  HB1 SER C  26     100.820  75.060  63.440  1.00  0.00           H
ATOM   1673  HB2 SER C  26      99.190  74.970  62.500  1.00  0.00           H
ATOM   1674  OG  SER C  26     100.040  73.170  62.920  1.00  0.00           O
ATOM   1675  HG1 SER C  26      99.150  73.020  62.580  1.00  0.00           H
ATOM   1676  C   SER C  26      98.900  76.280  64.930  1.00  0.00           C
ATOM   1677  O   SER C  26      97.830  76.820  64.580  1.00  0.00           O
ATOM   1678  N   ASN C  27      99.870  76.930  65.630  1.00  0.00           N
ATOM   1679  HN  ASN C  27     100.710  76.490  65.960  1.00  0.00           H
ATOM   1680  CA  ASN C  27      99.390  78.180  66.270  1.00  0.00           C
ATOM   1681  HA  ASN C  27      98.580  78.630  65.710  1.00  0.00           H
ATOM   1682  CB  ASN C  27      99.040  77.880  67.730  1.00  0.00           C
ATOM   1683  HB1 ASN C  27     100.040  77.610  68.130  1.00  0.00           H
ATOM   1684  HB2 ASN C  27      98.290  77.060  67.750  1.00  0.00           H
ATOM   1685  CG  ASN C  27      98.590  79.050  68.590  1.00  0.00           C
ATOM   1686  OD1 ASN C  27      97.820  79.940  68.130  1.00  0.00           O
ATOM   1687  ND2 ASN C  27      99.160  79.150  69.870  1.00  0.00           N
ATOM   1688 HD21 ASN C  27      99.800  78.440  70.170  1.00  0.00           H
ATOM   1689 HD22 ASN C  27      99.080  80.030  70.340  1.00  0.00           H
ATOM   1690  C   ASN C  27     100.510  79.240  66.250  1.00  0.00           C
ATOM   1691  O   ASN C  27     101.690  78.970  66.380  1.00  0.00           O
ATOM   1692  N   LYS C  28     100.120  80.510  66.040  1.00  0.00           N
ATOM   1693  HN  LYS C  28      99.150  80.620  65.820  1.00  0.00           H
ATOM   1694  CA  LYS C  28     100.960  81.690  66.260  1.00  0.00           C
ATOM   1695  HA  LYS C  28     101.920  81.510  66.720  1.00  0.00           H
ATOM   1696  CB  LYS C  28     101.280  82.370  64.910  1.00  0.00           C
ATOM   1697  HB1 LYS C  28     101.900  81.690  64.290  1.00  0.00           H
ATOM   1698  HB2 LYS C  28     101.830  83.330  65.000  1.00  0.00           H
ATOM   1699  CG  LYS C  28     100.070  82.680  63.990  1.00  0.00           C
ATOM   1700  HG1 LYS C  28      99.560  83.580  64.400  1.00  0.00           H
ATOM   1701  HG2 LYS C  28      99.250  81.930  63.930  1.00  0.00           H
ATOM   1702  CD  LYS C  28     100.470  82.930  62.490  1.00  0.00           C
ATOM   1703  HD1 LYS C  28     100.950  81.970  62.210  1.00  0.00           H
ATOM   1704  HD2 LYS C  28      99.600  82.970  61.800  1.00  0.00           H
ATOM   1705  CE  LYS C  28     101.350  84.150  62.280  1.00  0.00           C
ATOM   1706  HE1 LYS C  28     102.310  84.060  62.840  1.00  0.00           H
ATOM   1707  HE2 LYS C  28     100.800  85.040  62.660  1.00  0.00           H
ATOM   1708  NZ  LYS C  28     101.730  84.320  60.880  1.00  0.00           N
ATOM   1709  HZ1 LYS C  28     102.280  85.200  60.860  1.00  0.00           H
ATOM   1710  HZ2 LYS C  28     102.470  83.620  60.630  1.00  0.00           H
ATOM   1711  HZ3 LYS C  28     100.960  84.330  60.180  1.00  0.00           H
ATOM   1712  C   LYS C  28     100.280  82.710  67.140  1.00  0.00           C
ATOM   1713  O   LYS C  28     100.860  83.750  67.540  1.00  0.00           O
ATOM   1714  N   GLY C  29      99.030  82.350  67.500  1.00  0.00           N
ATOM   1715  HN  GLY C  29      98.840  81.400  67.270  1.00  0.00           H
ATOM   1716  CA  GLY C  29      98.120  82.990  68.410  1.00  0.00           C
ATOM   1717  HA1 GLY C  29      98.280  84.050  68.350  1.00  0.00           H
ATOM   1718  HA2 GLY C  29      97.140  82.620  68.170  1.00  0.00           H
ATOM   1719  C   GLY C  29      98.300  82.720  69.900  1.00  0.00           C
ATOM   1720  O   GLY C  29      99.370  82.200  70.300  1.00  0.00           O
ATOM   1721  N   ALA C  30      97.350  83.100  70.740  1.00  0.00           N
ATOM   1722  HN  ALA C  30      96.660  83.790  70.530  1.00  0.00           H
ATOM   1723  CA  ALA C  30      97.310  82.760  72.170  1.00  0.00           C
ATOM   1724  HA  ALA C  30      98.220  82.340  72.560  1.00  0.00           H
ATOM   1725  CB  ALA C  30      97.050  84.090  72.880  1.00  0.00           C
ATOM   1726  HB1 ALA C  30      96.000  84.380  72.670  1.00  0.00           H
ATOM   1727  HB2 ALA C  30      97.150  83.900  73.970  1.00  0.00           H
ATOM   1728  HB3 ALA C  30      97.710  84.910  72.520  1.00  0.00           H
ATOM   1729  C   ALA C  30      96.160  81.760  72.410  1.00  0.00           C
ATOM   1730  O   ALA C  30      95.020  82.120  72.200  1.00  0.00           O
ATOM   1731  N   ILE C  31      96.530  80.500  72.840  1.00  0.00           N
ATOM   1732  HN  ILE C  31      97.480  80.230  72.940  1.00  0.00           H
ATOM   1733  CA  ILE C  31      95.550  79.570  73.350  1.00  0.00           C
ATOM   1734  HA  ILE C  31      94.560  79.990  73.270  1.00  0.00           H
ATOM   1735  CB  ILE C  31      95.570  78.310  72.560  1.00  0.00           C
ATOM   1736  HB  ILE C  31      96.510  77.720  72.640  1.00  0.00           H
ATOM   1737  CG2 ILE C  31      94.390  77.370  73.000  1.00  0.00           C
ATOM   1738 HG21 ILE C  31      94.430  77.170  74.100  1.00  0.00           H
ATOM   1739 HG22 ILE C  31      93.410  77.850  72.800  1.00  0.00           H
ATOM   1740 HG23 ILE C  31      94.460  76.370  72.520  1.00  0.00           H
ATOM   1741  CG1 ILE C  31      95.500  78.490  71.030  1.00  0.00           C
ATOM   1742 HG11 ILE C  31      96.440  79.010  70.740  1.00  0.00           H
ATOM   1743 HG12 ILE C  31      94.800  79.320  70.770  1.00  0.00           H
ATOM   1744  CD  ILE C  31      95.220  77.320  70.090  1.00  0.00           C
ATOM   1745  HD1 ILE C  31      95.830  76.430  70.360  1.00  0.00           H
ATOM   1746  HD2 ILE C  31      94.190  76.930  70.200  1.00  0.00           H
ATOM   1747  HD3 ILE C  31      95.260  77.640  69.020  1.00  0.00           H
ATOM   1748  C   ILE C  31      95.740  79.410  74.830  1.00  0.00           C
ATOM   1749  O   ILE C  31      96.780  78.990  75.320  1.00  0.00           O
ATOM   1750  N   ILE C  32      94.720  79.740  75.620  1.00  0.00           N
ATOM   1751  HN  ILE C  32      93.900  80.020  75.130  1.00  0.00           H
ATOM   1752  CA  ILE C  32      94.670  79.810  77.140  1.00  0.00           C
ATOM   1753  HA  ILE C  32      95.580  79.370  77.530  1.00  0.00           H
ATOM   1754  CB  ILE C  32      94.740  81.270  77.640  1.00  0.00           C
ATOM   1755  HB  ILE C  32      93.840  81.820  77.280  1.00  0.00           H
ATOM   1756  CG2 ILE C  32      94.680  81.300  79.170  1.00  0.00           C
ATOM   1757 HG21 ILE C  32      93.750  80.880  79.600  1.00  0.00           H
ATOM   1758 HG22 ILE C  32      95.600  80.770  79.500  1.00  0.00           H
ATOM   1759 HG23 ILE C  32      94.850  82.270  79.680  1.00  0.00           H
ATOM   1760  CG1 ILE C  32      95.960  81.960  77.000  1.00  0.00           C
ATOM   1761 HG11 ILE C  32      95.650  82.180  75.950  1.00  0.00           H
ATOM   1762 HG12 ILE C  32      96.900  81.380  76.880  1.00  0.00           H
ATOM   1763  CD  ILE C  32      96.290  83.300  77.610  1.00  0.00           C
ATOM   1764  HD1 ILE C  32      96.540  83.350  78.690  1.00  0.00           H
ATOM   1765  HD2 ILE C  32      97.190  83.790  77.160  1.00  0.00           H
ATOM   1766  HD3 ILE C  32      95.470  84.040  77.510  1.00  0.00           H
ATOM   1767  C   ILE C  32      93.500  79.040  77.620  1.00  0.00           C
ATOM   1768  O   ILE C  32      92.360  79.130  77.140  1.00  0.00           O
ATOM   1769  N   GLY C  33      93.690  78.140  78.580  1.00  0.00           N
ATOM   1770  HN  GLY C  33      94.600  77.870  78.880  1.00  0.00           H
ATOM   1771  CA  GLY C  33      92.510  77.420  79.100  1.00  0.00           C
ATOM   1772  HA1 GLY C  33      91.820  77.200  78.300  1.00  0.00           H
ATOM   1773  HA2 GLY C  33      92.920  76.520  79.540  1.00  0.00           H
ATOM   1774  C   GLY C  33      91.750  78.160  80.180  1.00  0.00           C
ATOM   1775  O   GLY C  33      90.550  78.110  80.270  1.00  0.00           O
ATOM   1776  N   LEU C  34      92.420  78.920  81.040  1.00  0.00           N
ATOM   1777  HN  LEU C  34      93.410  78.860  81.070  1.00  0.00           H
ATOM   1778  CA  LEU C  34      91.690  79.550  82.140  1.00  0.00           C
ATOM   1779  HA  LEU C  34      90.640  79.710  81.910  1.00  0.00           H
ATOM   1780  CB  LEU C  34      91.760  78.700  83.450  1.00  0.00           C
ATOM   1781  HB1 LEU C  34      92.830  78.480  83.630  1.00  0.00           H
ATOM   1782  HB2 LEU C  34      91.150  77.800  83.230  1.00  0.00           H
ATOM   1783  CG  LEU C  34      91.280  79.470  84.710  1.00  0.00           C
ATOM   1784  HG  LEU C  34      91.890  80.380  84.900  1.00  0.00           H
ATOM   1785  CD1 LEU C  34      89.860  79.950  84.610  1.00  0.00           C
ATOM   1786 HD11 LEU C  34      89.130  79.130  84.470  1.00  0.00           H
ATOM   1787 HD12 LEU C  34      89.490  80.510  85.490  1.00  0.00           H
ATOM   1788 HD13 LEU C  34      89.890  80.670  83.760  1.00  0.00           H
ATOM   1789  CD2 LEU C  34      91.390  78.540  85.890  1.00  0.00           C
ATOM   1790 HD21 LEU C  34      90.740  78.940  86.690  1.00  0.00           H
ATOM   1791 HD22 LEU C  34      91.080  77.510  85.620  1.00  0.00           H
ATOM   1792 HD23 LEU C  34      92.460  78.540  86.190  1.00  0.00           H
ATOM   1793  C   LEU C  34      92.380  80.880  82.400  1.00  0.00           C
ATOM   1794  O   LEU C  34      93.540  80.820  82.770  1.00  0.00           O
ATOM   1795  N   MET C  35      91.710  82.010  82.170  1.00  0.00           N
ATOM   1796  HN  MET C  35      90.720  81.950  82.150  1.00  0.00           H
ATOM   1797  CA  MET C  35      92.350  83.240  82.180  1.00  0.00           C
ATOM   1798  HA  MET C  35      93.410  83.210  82.390  1.00  0.00           H
ATOM   1799  CB  MET C  35      92.150  83.850  80.850  1.00  0.00           C
ATOM   1800  HB1 MET C  35      91.100  83.750  80.500  1.00  0.00           H
ATOM   1801  HB2 MET C  35      92.740  83.250  80.120  1.00  0.00           H
ATOM   1802  CG  MET C  35      92.550  85.270  80.810  1.00  0.00           C
ATOM   1803  HG1 MET C  35      93.560  85.420  81.250  1.00  0.00           H
ATOM   1804  HG2 MET C  35      91.790  85.820  81.410  1.00  0.00           H
ATOM   1805  SD  MET C  35      92.320  85.910  79.100  1.00  0.00           S
ATOM   1806  CE  MET C  35      92.360  87.620  79.700  1.00  0.00           C
ATOM   1807  HE1 MET C  35      91.270  87.860  79.780  1.00  0.00           H
ATOM   1808  HE2 MET C  35      92.810  87.710  80.710  1.00  0.00           H
ATOM   1809  HE3 MET C  35      92.700  88.330  78.910  1.00  0.00           H
ATOM   1810  C   MET C  35      91.740  84.070  83.300  1.00  0.00           C
ATOM   1811  O   MET C  35      90.530  84.280  83.290  1.00  0.00           O
ATOM   1812  N   VAL C  36      92.510  84.450  84.380  1.00  0.00           N
ATOM   1813  HN  VAL C  36      93.510  84.450  84.330  1.00  0.00           H
ATOM   1814  CA  VAL C  36      91.910  85.190  85.510  1.00  0.00           C
ATOM   1815  HA  VAL C  36      90.870  85.400  85.310  1.00  0.00           H
ATOM   1816  CB  VAL C  36      92.130  84.510  86.830  1.00  0.00           C
ATOM   1817  HB  VAL C  36      93.180  84.300  87.110  1.00  0.00           H
ATOM   1818  CG1 VAL C  36      91.480  85.180  88.020  1.00  0.00           C
ATOM   1819 HG11 VAL C  36      91.410  84.520  88.910  1.00  0.00           H
ATOM   1820 HG12 VAL C  36      92.050  86.100  88.270  1.00  0.00           H
ATOM   1821 HG13 VAL C  36      90.410  85.350  87.790  1.00  0.00           H
ATOM   1822  CG2 VAL C  36      91.510  83.110  86.720  1.00  0.00           C
ATOM   1823 HG21 VAL C  36      91.610  82.570  87.690  1.00  0.00           H
ATOM   1824 HG22 VAL C  36      90.490  83.130  86.290  1.00  0.00           H
ATOM   1825 HG23 VAL C  36      92.060  82.530  85.950  1.00  0.00           H
ATOM   1826  C   VAL C  36      92.810  86.400  85.510  1.00  0.00           C
ATOM   1827  O   VAL C  36      94.020  86.400  85.790  1.00  0.00           O
ATOM   1828  N   GLY C  37      92.130  87.540  85.210  1.00  0.00           N
ATOM   1829  HN  GLY C  37      91.180  87.430  84.950  1.00  0.00           H
ATOM   1830  CA  GLY C  37      92.800  88.800  85.080  1.00  0.00           C
ATOM   1831  HA1 GLY C  37      92.000  89.520  84.950  1.00  0.00           H
ATOM   1832  HA2 GLY C  37      93.170  88.920  86.090  1.00  0.00           H
ATOM   1833  C   GLY C  37      93.730  88.920  84.010  1.00  0.00           C
ATOM   1834  O   GLY C  37      93.580  88.180  82.980  1.00  0.00           O
ATOM   1835  N   GLY C  38      94.760  89.780  84.210  1.00  0.00           N
ATOM   1836  HN  GLY C  38      94.740  90.370  85.010  1.00  0.00           H
ATOM   1837  CA  GLY C  38      95.790  90.090  83.230  1.00  0.00           C
ATOM   1838  HA1 GLY C  38      96.500  90.760  83.690  1.00  0.00           H
ATOM   1839  HA2 GLY C  38      96.330  89.190  82.990  1.00  0.00           H
ATOM   1840  C   GLY C  38      95.390  90.540  81.850  1.00  0.00           C
ATOM   1841  O   GLY C  38      94.250  90.750  81.530  1.00  0.00           O
ATOM   1842  N   VAL C  39      96.460  90.570  80.940  1.00  0.00           N
ATOM   1843  HN  VAL C  39      97.330  90.310  81.330  1.00  0.00           H
ATOM   1844  CA  VAL C  39      96.420  91.030  79.590  1.00  0.00           C
ATOM   1845  HA  VAL C  39      95.400  91.290  79.360  1.00  0.00           H
ATOM   1846  CB  VAL C  39      97.070  92.380  79.350  1.00  0.00           C
ATOM   1847  HB  VAL C  39      98.110  92.250  79.730  1.00  0.00           H
ATOM   1848  CG1 VAL C  39      97.030  92.740  77.820  1.00  0.00           C
ATOM   1849 HG11 VAL C  39      95.990  92.820  77.460  1.00  0.00           H
ATOM   1850 HG12 VAL C  39      97.470  93.750  77.690  1.00  0.00           H
ATOM   1851 HG13 VAL C  39      97.600  92.020  77.190  1.00  0.00           H
ATOM   1852  CG2 VAL C  39      96.360  93.370  80.290  1.00  0.00           C
ATOM   1853 HG21 VAL C  39      96.650  93.070  81.320  1.00  0.00           H
ATOM   1854 HG22 VAL C  39      96.690  94.410  80.110  1.00  0.00           H
ATOM   1855 HG23 VAL C  39      95.260  93.320  80.220  1.00  0.00           H
ATOM   1856  C   VAL C  39      96.780  90.040  78.570  1.00  0.00           C
ATOM   1857  O   VAL C  39      97.910  89.630  78.510  1.00  0.00           O
ATOM   1858  N   VAL C  40      95.870  89.670  77.610  1.00  0.00           N
ATOM   1859  HN  VAL C  40      94.950  90.040  77.560  1.00  0.00           H
ATOM   1860  CA  VAL C  40      96.280  88.880  76.490  1.00  0.00           C
ATOM   1861  HA  VAL C  40      97.230  88.450  76.740  1.00  0.00           H
ATOM   1862  CB  VAL C  40      95.310  87.760  76.140  1.00  0.00           C
ATOM   1863  HB  VAL C  40      94.270  88.160  76.080  1.00  0.00           H
ATOM   1864  CG1 VAL C  40      95.690  87.110  74.840  1.00  0.00           C
ATOM   1865 HG11 VAL C  40      94.990  86.260  74.670  1.00  0.00           H
ATOM   1866 HG12 VAL C  40      95.740  87.740  73.930  1.00  0.00           H
ATOM   1867 HG13 VAL C  40      96.710  86.680  74.960  1.00  0.00           H
ATOM   1868  CG2 VAL C  40      95.490  86.800  77.360  1.00  0.00           C
ATOM   1869 HG21 VAL C  40      95.060  87.310  78.250  1.00  0.00           H
ATOM   1870 HG22 VAL C  40      94.900  85.880  77.190  1.00  0.00           H
ATOM   1871 HG23 VAL C  40      96.570  86.550  77.420  1.00  0.00           H
ATOM   1872  C   VAL C  40      96.560  89.730  75.300  1.00  0.00           C
ATOM   1873  O   VAL C  40      95.790  90.630  75.030  1.00  0.00           O
ATOM   1874  N   ILE C  41      97.690  89.650  74.600  1.00  0.00           N
ATOM   1875  HN  ILE C  41      98.340  88.960  74.890  1.00  0.00           H
ATOM   1876  CA  ILE C  41      98.050  90.450  73.480  1.00  0.00           C
ATOM   1877  HA  ILE C  41      97.200  91.040  73.140  1.00  0.00           H
ATOM   1878  CB  ILE C  41      99.220  91.450  73.740  1.00  0.00           C
ATOM   1879  HB  ILE C  41      99.940  90.950  74.420  1.00  0.00           H
ATOM   1880  CG2 ILE C  41     100.100  91.850  72.550  1.00  0.00           C
ATOM   1881 HG21 ILE C  41     100.940  92.400  73.040  1.00  0.00           H
ATOM   1882 HG22 ILE C  41     100.490  90.910  72.100  1.00  0.00           H
ATOM   1883 HG23 ILE C  41      99.640  92.480  71.760  1.00  0.00           H
ATOM   1884  CG1 ILE C  41      98.670  92.690  74.500  1.00  0.00           C
ATOM   1885 HG11 ILE C  41      97.640  92.500  74.880  1.00  0.00           H
ATOM   1886 HG12 ILE C  41      98.550  93.500  73.750  1.00  0.00           H
ATOM   1887  CD  ILE C  41      99.640  93.200  75.610  1.00  0.00           C
ATOM   1888  HD1 ILE C  41      99.270  94.090  76.160  1.00  0.00           H
ATOM   1889  HD2 ILE C  41      99.670  92.370  76.350  1.00  0.00           H
ATOM   1890  HD3 ILE C  41     100.670  93.340  75.240  1.00  0.00           H
ATOM   1891  C   ILE C  41      98.350  89.390  72.300  1.00  0.00           C
ATOM   1892  O   ILE C  41      99.330  88.650  72.360  1.00  0.00           O
ATOM   1893  N   ALA C  42      97.550  89.400  71.190  1.00  0.00           N
ATOM   1894  HN  ALA C  42      96.640  89.820  71.130  1.00  0.00           H
ATOM   1895  CA  ALA C  42      97.900  88.630  70.020  1.00  0.00           C
ATOM   1896  HA  ALA C  42      98.980  88.630  70.000  1.00  0.00           H
ATOM   1897  CB  ALA C  42      97.180  87.260  69.930  1.00  0.00           C
ATOM   1898  HB1 ALA C  42      97.060  86.740  70.910  1.00  0.00           H
ATOM   1899  HB2 ALA C  42      96.190  87.310  69.440  1.00  0.00           H
ATOM   1900  HB3 ALA C  42      97.850  86.610  69.330  1.00  0.00           H
ATOM   1901  C   ALA C  42      97.400  89.360  68.690  1.00  0.00           C
ATOM   1902  O   ALA C  42      96.760  90.440  68.700  1.00  0.00           O
ATOM   1903  N   NME C  43      97.720  88.750  67.520  1.00  0.00           N
ATOM   1904  HN  NME C  43      98.330  87.970  67.520  1.00  0.00           H
ATOM   1905  CH3 NME C  43      97.270  89.250  66.220  1.00  0.00           C
ATOM   1906 HH31 NME C  43      96.170  89.340  66.150  1.00  0.00           H
ATOM   1907 HH32 NME C  43      97.790  90.200  65.970  1.00  0.00           H
ATOM   1908 HH33 NME C  43      97.560  88.550  65.400  1.00  0.00           H
ATOM   1909  CH3 ACE D   0     104.530 125.850  53.880  1.00  0.00           C
ATOM   1910 HH31 ACE D   0     104.820 125.980  54.940  1.00  0.00           H
ATOM   1911 HH32 ACE D   0     105.330 126.270  53.230  1.00  0.00           H
ATOM   1912 HH33 ACE D   0     103.650 126.500  53.670  1.00  0.00           H
ATOM   1913  C   ACE D   0     104.120 124.490  53.700  1.00  0.00           C
ATOM   1914  O   ACE D   0     102.960 124.300  53.400  1.00  0.00           O
ATOM   1915  N   ASP D   1     105.100 123.570  53.860  1.00  0.00           N
ATOM   1916  HN  ASP D   1     106.000 123.910  54.120  1.00  0.00           H
ATOM   1917  CA  ASP D   1     104.830 122.130  54.020  1.00  0.00           C
ATOM   1918  HA  ASP D   1     104.410 121.860  53.070  1.00  0.00           H
ATOM   1919  CB  ASP D   1     106.120 121.430  54.340  1.00  0.00           C
ATOM   1920  HB1 ASP D   1     105.950 120.350  54.520  1.00  0.00           H
ATOM   1921  HB2 ASP D   1     106.630 121.910  55.210  1.00  0.00           H
ATOM   1922  CG  ASP D   1     107.170 121.470  53.330  1.00  0.00           C
ATOM   1923  OD1 ASP D   1     106.890 121.620  52.150  1.00  0.00           O
ATOM   1924  OD2 ASP D   1     108.360 121.210  53.710  1.00  0.00           O
ATOM   1925  C   ASP D   1     103.750 121.780  55.110  1.00  0.00           C
ATOM   1926  O   ASP D   1     103.570 122.490  56.100  1.00  0.00           O
ATOM   1927  N   ALA D   2     102.990 120.680  54.840  1.00  0.00           N
ATOM   1928  HN  ALA D   2     103.300 120.080  54.110  1.00  0.00           H
ATOM   1929  CA  ALA D   2     102.010 120.160  55.720  1.00  0.00           C
ATOM   1930  HA  ALA D   2     101.780 120.780  56.560  1.00  0.00           H
ATOM   1931  CB  ALA D   2     100.650 119.990  55.000  1.00  0.00           C
ATOM   1932  HB1 ALA D   2     100.860 119.500  54.020  1.00  0.00           H
ATOM   1933  HB2 ALA D   2      99.960 119.310  55.550  1.00  0.00           H
ATOM   1934  HB3 ALA D   2     100.200 120.980  54.740  1.00  0.00           H
ATOM   1935  C   ALA D   2     102.420 118.830  56.350  1.00  0.00           C
ATOM   1936  O   ALA D   2     103.180 118.080  55.720  1.00  0.00           O
ATOM   1937  N   GLU D   3     101.900 118.470  57.500  1.00  0.00           N
ATOM   1938  HN  GLU D   3     101.380 119.170  57.990  1.00  0.00           H
ATOM   1939  CA  GLU D   3     102.050 117.240  58.150  1.00  0.00           C
ATOM   1940  HA  GLU D   3     102.240 116.530  57.360  1.00  0.00           H
ATOM   1941  CB  GLU D   3     103.210 117.180  59.220  1.00  0.00           C
ATOM   1942  HB1 GLU D   3     103.300 118.070  59.880  1.00  0.00           H
ATOM   1943  HB2 GLU D   3     104.170 117.270  58.670  1.00  0.00           H
ATOM   1944  CG  GLU D   3     103.080 115.930  60.070  1.00  0.00           C
ATOM   1945  HG1 GLU D   3     103.300 115.020  59.470  1.00  0.00           H
ATOM   1946  HG2 GLU D   3     102.090 115.770  60.530  1.00  0.00           H
ATOM   1947  CD  GLU D   3     104.210 115.980  61.090  1.00  0.00           C
ATOM   1948  OE1 GLU D   3     105.370 116.140  60.640  1.00  0.00           O
ATOM   1949  OE2 GLU D   3     103.890 115.730  62.290  1.00  0.00           O
ATOM   1950  C   GLU D   3     100.640 116.850  58.720  1.00  0.00           C
ATOM   1951  O   GLU D   3      99.890 117.550  59.360  1.00  0.00           O
ATOM   1952  N   PHE D   4     100.280 115.580  58.360  1.00  0.00           N
ATOM   1953  HN  PHE D   4     100.870 114.950  57.870  1.00  0.00           H
ATOM   1954  CA  PHE D   4      99.000 115.030  58.660  1.00  0.00           C
ATOM   1955  HA  PHE D   4      98.300 115.740  59.060  1.00  0.00           H
ATOM   1956  CB  PHE D   4      98.300 114.480  57.360  1.00  0.00           C
ATOM   1957  HB1 PHE D   4      97.320 113.990  57.510  1.00  0.00           H
ATOM   1958  HB2 PHE D   4      99.030 113.860  56.800  1.00  0.00           H
ATOM   1959  CG  PHE D   4      97.890 115.680  56.550  1.00  0.00           C
ATOM   1960  CD1 PHE D   4      98.660 116.120  55.480  1.00  0.00           C
ATOM   1961  HD1 PHE D   4      99.500 115.470  55.270  1.00  0.00           H
ATOM   1962  CE1 PHE D   4      98.330 117.270  54.730  1.00  0.00           C
ATOM   1963  HE1 PHE D   4      98.940 117.580  53.900  1.00  0.00           H
ATOM   1964  CZ  PHE D   4      97.140 117.930  55.020  1.00  0.00           C
ATOM   1965  HZ  PHE D   4      96.810 118.800  54.480  1.00  0.00           H
ATOM   1966  CD2 PHE D   4      96.700 116.310  56.800  1.00  0.00           C
ATOM   1967  HD2 PHE D   4      96.110 116.060  57.680  1.00  0.00           H
ATOM   1968  CE2 PHE D   4      96.340 117.530  56.130  1.00  0.00           C
ATOM   1969  HE2 PHE D   4      95.400 118.020  56.360  1.00  0.00           H
ATOM   1970  C   PHE D   4      99.180 113.830  59.540  1.00  0.00           C
ATOM   1971  O   PHE D   4      99.720 112.810  59.120  1.00  0.00           O
ATOM   1972  N   ARG D   5      98.570 113.960  60.720  1.00  0.00           N
ATOM   1973  HN  ARG D   5      98.100 114.780  61.030  1.00  0.00           H
ATOM   1974  CA  ARG D   5      98.690 112.930  61.700  1.00  0.00           C
ATOM   1975  HA  ARG D   5      99.380 112.200  61.310  1.00  0.00           H
ATOM   1976  CB  ARG D   5      99.380 113.300  63.050  1.00  0.00           C
ATOM   1977  HB1 ARG D   5      99.490 112.410  63.710  1.00  0.00           H
ATOM   1978  HB2 ARG D   5      98.870 114.160  63.530  1.00  0.00           H
ATOM   1979  CG  ARG D   5     100.830 113.880  62.880  1.00  0.00           C
ATOM   1980  HG1 ARG D   5     100.740 114.530  61.990  1.00  0.00           H
ATOM   1981  HG2 ARG D   5     101.560 113.060  62.690  1.00  0.00           H
ATOM   1982  CD  ARG D   5     101.360 114.670  64.020  1.00  0.00           C
ATOM   1983  HD1 ARG D   5     100.670 115.480  64.350  1.00  0.00           H
ATOM   1984  HD2 ARG D   5     102.320 115.190  63.790  1.00  0.00           H
ATOM   1985  NE  ARG D   5     101.520 113.750  65.180  1.00  0.00           N
ATOM   1986  HE  ARG D   5     101.350 112.780  65.010  1.00  0.00           H
ATOM   1987  CZ  ARG D   5     102.170 114.050  66.250  1.00  0.00           C
ATOM   1988  NH1 ARG D   5     102.300 115.270  66.680  1.00  0.00           N
ATOM   1989 HH11 ARG D   5     102.100 116.110  66.190  1.00  0.00           H
ATOM   1990 HH12 ARG D   5     102.770 115.410  67.560  1.00  0.00           H
ATOM   1991  NH2 ARG D   5     102.530 113.070  67.060  1.00  0.00           N
ATOM   1992 HH21 ARG D   5     102.500 112.120  66.760  1.00  0.00           H
ATOM   1993 HH22 ARG D   5     102.770 113.390  67.980  1.00  0.00           H
ATOM   1994  C   ARG D   5      97.350 112.290  62.100  1.00  0.00           C
ATOM   1995  O   ARG D   5      96.400 112.930  62.490  1.00  0.00           O
ATOM   1996  N   HIS D   6      97.190 110.970  61.900  1.00  0.00           N
ATOM   1997  HN  HIS D   6      97.920 110.440  61.480  1.00  0.00           H
ATOM   1998  CA  HIS D   6      95.890 110.320  61.960  1.00  0.00           C
ATOM   1999  HA  HIS D   6      95.080 110.930  62.330  1.00  0.00           H
ATOM   2000  CB  HIS D   6      95.510 109.690  60.620  1.00  0.00           C
ATOM   2001  HB1 HIS D   6      94.500 109.250  60.790  1.00  0.00           H
ATOM   2002  HB2 HIS D   6      96.230 108.900  60.340  1.00  0.00           H
ATOM   2003  ND1 HIS D   6      94.060 111.080  59.070  1.00  0.00           N
ATOM   2004  CG  HIS D   6      95.360 110.800  59.570  1.00  0.00           C
ATOM   2005  CE1 HIS D   6      94.250 111.780  57.940  1.00  0.00           C
ATOM   2006  HE1 HIS D   6      93.540 112.210  57.240  1.00  0.00           H
ATOM   2007  NE2 HIS D   6      95.580 111.860  57.680  1.00  0.00           N
ATOM   2008  HE2 HIS D   6      95.940 112.280  56.850  1.00  0.00           H
ATOM   2009  CD2 HIS D   6      96.250 111.360  58.740  1.00  0.00           C
ATOM   2010  HD2 HIS D   6      97.320 111.160  58.730  1.00  0.00           H
ATOM   2011  C   HIS D   6      96.060 109.220  63.030  1.00  0.00           C
ATOM   2012  O   HIS D   6      96.820 108.210  62.860  1.00  0.00           O
ATOM   2013  N   ASP D   7      95.350 109.400  64.190  1.00  0.00           N
ATOM   2014  HN  ASP D   7      94.840 110.220  64.420  1.00  0.00           H
ATOM   2015  CA  ASP D   7      95.270 108.410  65.240  1.00  0.00           C
ATOM   2016  HA  ASP D   7      96.060 107.680  65.150  1.00  0.00           H
ATOM   2017  CB  ASP D   7      95.280 109.050  66.700  1.00  0.00           C
ATOM   2018  HB1 ASP D   7      95.210 108.250  67.460  1.00  0.00           H
ATOM   2019  HB2 ASP D   7      94.460 109.790  66.850  1.00  0.00           H
ATOM   2020  CG  ASP D   7      96.620 109.780  66.870  1.00  0.00           C
ATOM   2021  OD1 ASP D   7      96.740 110.360  67.960  1.00  0.00           O
ATOM   2022  OD2 ASP D   7      97.530 109.730  66.040  1.00  0.00           O
ATOM   2023  C   ASP D   7      94.010 107.610  65.090  1.00  0.00           C
ATOM   2024  O   ASP D   7      92.900 108.090  64.880  1.00  0.00           O
ATOM   2025  N   SER D   8      94.170 106.280  65.260  1.00  0.00           N
ATOM   2026  HN  SER D   8      95.050 105.820  65.310  1.00  0.00           H
ATOM   2027  CA  SER D   8      93.060 105.400  65.290  1.00  0.00           C
ATOM   2028  HA  SER D   8      92.180 105.780  65.780  1.00  0.00           H
ATOM   2029  CB  SER D   8      92.680 105.040  63.790  1.00  0.00           C
ATOM   2030  HB1 SER D   8      92.240 105.940  63.310  1.00  0.00           H
ATOM   2031  HB2 SER D   8      91.990 104.170  63.860  1.00  0.00           H
ATOM   2032  OG  SER D   8      93.810 104.540  63.060  1.00  0.00           O
ATOM   2033  HG1 SER D   8      94.640 104.890  63.400  1.00  0.00           H
ATOM   2034  C   SER D   8      93.400 104.230  66.180  1.00  0.00           C
ATOM   2035  O   SER D   8      93.130 103.090  65.850  1.00  0.00           O
ATOM   2036  N   GLY D   9      94.040 104.520  67.310  1.00  0.00           N
ATOM   2037  HN  GLY D   9      94.080 105.470  67.640  1.00  0.00           H
ATOM   2038  CA  GLY D   9      94.410 103.560  68.340  1.00  0.00           C
ATOM   2039  HA1 GLY D   9      95.040 102.780  67.940  1.00  0.00           H
ATOM   2040  HA2 GLY D   9      94.850 104.180  69.110  1.00  0.00           H
ATOM   2041  C   GLY D   9      93.260 102.850  69.020  1.00  0.00           C
ATOM   2042  O   GLY D   9      92.090 103.310  69.120  1.00  0.00           O
ATOM   2043  N   TYR D  10      93.540 101.660  69.660  1.00  0.00           N
ATOM   2044  HN  TYR D  10      94.470 101.310  69.650  1.00  0.00           H
ATOM   2045  CA  TYR D  10      92.680 101.000  70.610  1.00  0.00           C
ATOM   2046  HA  TYR D  10      91.650 101.330  70.600  1.00  0.00           H
ATOM   2047  CB  TYR D  10      92.590  99.520  70.280  1.00  0.00           C
ATOM   2048  HB1 TYR D  10      91.940  99.140  71.100  1.00  0.00           H
ATOM   2049  HB2 TYR D  10      93.530  98.960  70.470  1.00  0.00           H
ATOM   2050  CG  TYR D  10      91.980  99.150  68.940  1.00  0.00           C
ATOM   2051  CD1 TYR D  10      90.570  99.100  68.940  1.00  0.00           C
ATOM   2052  HD1 TYR D  10      90.110  99.280  69.900  1.00  0.00           H
ATOM   2053  CE1 TYR D  10      89.880  99.100  67.680  1.00  0.00           C
ATOM   2054  HE1 TYR D  10      88.800  99.170  67.590  1.00  0.00           H
ATOM   2055  CZ  TYR D  10      90.620  99.000  66.540  1.00  0.00           C
ATOM   2056  OH  TYR D  10      89.880  99.050  65.360  1.00  0.00           O
ATOM   2057  HH  TYR D  10      88.970  99.130  65.640  1.00  0.00           H
ATOM   2058  CD2 TYR D  10      92.680  98.940  67.670  1.00  0.00           C
ATOM   2059  HD2 TYR D  10      93.760  98.930  67.760  1.00  0.00           H
ATOM   2060  CE2 TYR D  10      92.000  98.890  66.470  1.00  0.00           C
ATOM   2061  HE2 TYR D  10      92.470  98.710  65.520  1.00  0.00           H
ATOM   2062  C   TYR D  10      93.250 101.250  72.000  1.00  0.00           C
ATOM   2063  O   TYR D  10      94.380 100.850  72.370  1.00  0.00           O
ATOM   2064  N   GLU D  11      92.420 101.710  72.950  1.00  0.00           N
ATOM   2065  HN  GLU D  11      91.490 102.020  72.810  1.00  0.00           H
ATOM   2066  CA  GLU D  11      92.910 101.930  74.290  1.00  0.00           C
ATOM   2067  HA  GLU D  11      93.880 101.480  74.470  1.00  0.00           H
ATOM   2068  CB  GLU D  11      93.070 103.410  74.620  1.00  0.00           C
ATOM   2069  HB1 GLU D  11      93.470 103.350  75.660  1.00  0.00           H
ATOM   2070  HB2 GLU D  11      92.060 103.870  74.580  1.00  0.00           H
ATOM   2071  CG  GLU D  11      94.060 104.110  73.640  1.00  0.00           C
ATOM   2072  HG1 GLU D  11      93.620 104.150  72.610  1.00  0.00           H
ATOM   2073  HG2 GLU D  11      94.990 103.510  73.610  1.00  0.00           H
ATOM   2074  CD  GLU D  11      94.410 105.560  73.990  1.00  0.00           C
ATOM   2075  OE1 GLU D  11      94.700 105.860  75.100  1.00  0.00           O
ATOM   2076  OE2 GLU D  11      94.510 106.370  73.000  1.00  0.00           O
ATOM   2077  C   GLU D  11      92.010 101.190  75.270  1.00  0.00           C
ATOM   2078  O   GLU D  11      90.780 101.230  75.240  1.00  0.00           O
ATOM   2079  N   VAL D  12      92.600 100.410  76.240  1.00  0.00           N
ATOM   2080  HN  VAL D  12      93.580 100.220  76.180  1.00  0.00           H
ATOM   2081  CA  VAL D  12      91.940  99.660  77.330  1.00  0.00           C
ATOM   2082  HA  VAL D  12      90.930 100.050  77.410  1.00  0.00           H
ATOM   2083  CB  VAL D  12      91.740  98.170  77.360  1.00  0.00           C
ATOM   2084  HB  VAL D  12      92.750  97.710  77.460  1.00  0.00           H
ATOM   2085  CG1 VAL D  12      90.890  97.710  78.560  1.00  0.00           C
ATOM   2086 HG11 VAL D  12      89.960  98.290  78.400  1.00  0.00           H
ATOM   2087 HG12 VAL D  12      90.560  96.650  78.630  1.00  0.00           H
ATOM   2088 HG13 VAL D  12      91.450  97.930  79.500  1.00  0.00           H
ATOM   2089  CG2 VAL D  12      91.260  97.780  75.970  1.00  0.00           C
ATOM   2090 HG21 VAL D  12      90.880  96.750  76.070  1.00  0.00           H
ATOM   2091 HG22 VAL D  12      90.370  98.400  75.740  1.00  0.00           H
ATOM   2092 HG23 VAL D  12      92.060  97.840  75.200  1.00  0.00           H
ATOM   2093  C   VAL D  12      92.590 100.260  78.540  1.00  0.00           C
ATOM   2094  O   VAL D  12      93.730 100.010  78.880  1.00  0.00           O
ATOM   2095  N   HIS D  13      91.820 101.030  79.330  1.00  0.00           N
ATOM   2096  HN  HIS D  13      90.850 101.120  79.120  1.00  0.00           H
ATOM   2097  CA  HIS D  13      92.300 101.590  80.560  1.00  0.00           C
ATOM   2098  HA  HIS D  13      93.340 101.390  80.720  1.00  0.00           H
ATOM   2099  CB  HIS D  13      92.110 103.090  80.530  1.00  0.00           C
ATOM   2100  HB1 HIS D  13      92.250 103.480  81.560  1.00  0.00           H
ATOM   2101  HB2 HIS D  13      91.130 103.330  80.070  1.00  0.00           H
ATOM   2102  ND1 HIS D  13      94.240 104.340  79.830  1.00  0.00           N
ATOM   2103  CG  HIS D  13      92.990 103.770  79.500  1.00  0.00           C
ATOM   2104  CE1 HIS D  13      94.660 104.930  78.720  1.00  0.00           C
ATOM   2105  HE1 HIS D  13      95.600 105.470  78.600  1.00  0.00           H
ATOM   2106  NE2 HIS D  13      93.740 104.820  77.760  1.00  0.00           N
ATOM   2107  HE2 HIS D  13      93.900 105.050  76.800  1.00  0.00           H
ATOM   2108  CD2 HIS D  13      92.670 104.110  78.280  1.00  0.00           C
ATOM   2109  HD2 HIS D  13      91.800 103.920  77.680  1.00  0.00           H
ATOM   2110  C   HIS D  13      91.390 101.060  81.610  1.00  0.00           C
ATOM   2111  O   HIS D  13      90.210 101.270  81.550  1.00  0.00           O
ATOM   2112  N   HIS D  14      91.900 100.480  82.660  1.00  0.00           N
ATOM   2113  HN  HIS D  14      92.880 100.320  82.500  1.00  0.00           H
ATOM   2114  CA  HIS D  14      91.320 100.230  84.000  1.00  0.00           C
ATOM   2115  HA  HIS D  14      92.230  99.860  84.450  1.00  0.00           H
ATOM   2116  CB  HIS D  14      90.790 101.450  84.870  1.00  0.00           C
ATOM   2117  HB1 HIS D  14      90.430 101.000  85.810  1.00  0.00           H
ATOM   2118  HB2 HIS D  14      89.880 101.930  84.440  1.00  0.00           H
ATOM   2119  ND1 HIS D  14      92.750 102.260  86.130  1.00  0.00           N
ATOM   2120  CG  HIS D  14      91.790 102.430  85.170  1.00  0.00           C
ATOM   2121  CE1 HIS D  14      93.380 103.430  86.170  1.00  0.00           C
ATOM   2122  HE1 HIS D  14      94.270 103.520  86.790  1.00  0.00           H
ATOM   2123  NE2 HIS D  14      92.900 104.280  85.240  1.00  0.00           N
ATOM   2124  HE2 HIS D  14      93.400 105.140  85.100  1.00  0.00           H
ATOM   2125  CD2 HIS D  14      91.810 103.670  84.630  1.00  0.00           C
ATOM   2126  HD2 HIS D  14      91.360 104.300  83.880  1.00  0.00           H
ATOM   2127  C   HIS D  14      90.390  99.060  84.090  1.00  0.00           C
ATOM   2128  O   HIS D  14      89.240  99.130  83.660  1.00  0.00           O
ATOM   2129  N   GLN D  15      90.790  97.880  84.560  1.00  0.00           N
ATOM   2130  HN  GLN D  15      91.630  97.750  85.080  1.00  0.00           H
ATOM   2131  CA  GLN D  15      89.900  96.750  84.850  1.00  0.00           C
ATOM   2132  HA  GLN D  15      88.870  97.090  84.870  1.00  0.00           H
ATOM   2133  CB  GLN D  15      90.180  95.600  83.920  1.00  0.00           C
ATOM   2134  HB1 GLN D  15      91.220  95.280  84.170  1.00  0.00           H
ATOM   2135  HB2 GLN D  15      90.320  96.000  82.900  1.00  0.00           H
ATOM   2136  CG  GLN D  15      89.200  94.390  83.720  1.00  0.00           C
ATOM   2137  HG1 GLN D  15      89.540  93.620  82.990  1.00  0.00           H
ATOM   2138  HG2 GLN D  15      88.220  94.690  83.290  1.00  0.00           H
ATOM   2139  CD  GLN D  15      88.990  93.490  84.970  1.00  0.00           C
ATOM   2140  OE1 GLN D  15      89.960  92.810  85.390  1.00  0.00           O
ATOM   2141  NE2 GLN D  15      87.830  93.680  85.690  1.00  0.00           N
ATOM   2142 HE21 GLN D  15      87.130  94.120  85.130  1.00  0.00           H
ATOM   2143 HE22 GLN D  15      87.650  93.160  86.520  1.00  0.00           H
ATOM   2144  C   GLN D  15      90.200  96.350  86.270  1.00  0.00           C
ATOM   2145  O   GLN D  15      91.340  96.150  86.650  1.00  0.00           O
ATOM   2146  N   LYS D  16      89.210  96.110  87.150  1.00  0.00           N
ATOM   2147  HN  LYS D  16      88.260  96.080  86.860  1.00  0.00           H
ATOM   2148  CA  LYS D  16      89.500  95.750  88.620  1.00  0.00           C
ATOM   2149  HA  LYS D  16      90.510  95.470  88.890  1.00  0.00           H
ATOM   2150  CB  LYS D  16      89.210  96.980  89.540  1.00  0.00           C
ATOM   2151  HB1 LYS D  16      88.290  97.460  89.140  1.00  0.00           H
ATOM   2152  HB2 LYS D  16      89.950  97.760  89.280  1.00  0.00           H
ATOM   2153  CG  LYS D  16      89.090  96.760  91.030  1.00  0.00           C
ATOM   2154  HG1 LYS D  16      89.930  96.130  91.390  1.00  0.00           H
ATOM   2155  HG2 LYS D  16      88.070  96.360  91.170  1.00  0.00           H
ATOM   2156  CD  LYS D  16      89.070  98.140  91.740  1.00  0.00           C
ATOM   2157  HD1 LYS D  16      88.200  98.750  91.410  1.00  0.00           H
ATOM   2158  HD2 LYS D  16      88.710  97.860  92.750  1.00  0.00           H
ATOM   2159  CE  LYS D  16      90.300  98.970  91.810  1.00  0.00           C
ATOM   2160  HE1 LYS D  16      90.670  99.380  90.840  1.00  0.00           H
ATOM   2161  HE2 LYS D  16      91.050  98.280  92.250  1.00  0.00           H
ATOM   2162  NZ  LYS D  16      90.200 100.210  92.590  1.00  0.00           N
ATOM   2163  HZ1 LYS D  16      89.450 100.080  93.300  1.00  0.00           H
ATOM   2164  HZ2 LYS D  16      91.080 100.410  93.120  1.00  0.00           H
ATOM   2165  HZ3 LYS D  16      89.920 101.000  91.980  1.00  0.00           H
ATOM   2166  C   LYS D  16      88.730  94.480  88.950  1.00  0.00           C
ATOM   2167  O   LYS D  16      87.530  94.520  89.180  1.00  0.00           O
ATOM   2168  N   LEU D  17      89.470  93.360  89.020  1.00  0.00           N
ATOM   2169  HN  LEU D  17      90.470  93.320  89.040  1.00  0.00           H
ATOM   2170  CA  LEU D  17      88.800  92.090  89.300  1.00  0.00           C
ATOM   2171  HA  LEU D  17      87.760  92.200  89.030  1.00  0.00           H
ATOM   2172  CB  LEU D  17      89.330  90.920  88.440  1.00  0.00           C
ATOM   2173  HB1 LEU D  17      90.430  91.010  88.400  1.00  0.00           H
ATOM   2174  HB2 LEU D  17      88.940  91.110  87.420  1.00  0.00           H
ATOM   2175  CG  LEU D  17      89.150  89.380  88.860  1.00  0.00           C
ATOM   2176  HG  LEU D  17      89.870  89.140  89.670  1.00  0.00           H
ATOM   2177  CD1 LEU D  17      87.720  89.070  89.380  1.00  0.00           C
ATOM   2178 HD11 LEU D  17      87.590  89.280  90.460  1.00  0.00           H
ATOM   2179 HD12 LEU D  17      86.910  89.640  88.870  1.00  0.00           H
ATOM   2180 HD13 LEU D  17      87.550  87.990  89.170  1.00  0.00           H
ATOM   2181  CD2 LEU D  17      89.720  88.630  87.660  1.00  0.00           C
ATOM   2182 HD21 LEU D  17      89.680  87.560  87.950  1.00  0.00           H
ATOM   2183 HD22 LEU D  17      89.150  88.840  86.730  1.00  0.00           H
ATOM   2184 HD23 LEU D  17      90.740  88.990  87.400  1.00  0.00           H
ATOM   2185  C   LEU D  17      89.000  91.810  90.810  1.00  0.00           C
ATOM   2186  O   LEU D  17      90.140  91.750  91.250  1.00  0.00           O
ATOM   2187  N   VAL D  18      87.890  91.860  91.550  1.00  0.00           N
ATOM   2188  HN  VAL D  18      87.010  91.980  91.100  1.00  0.00           H
ATOM   2189  CA  VAL D  18      87.980  91.800  93.000  1.00  0.00           C
ATOM   2190  HA  VAL D  18      88.920  91.480  93.440  1.00  0.00           H
ATOM   2191  CB  VAL D  18      87.520  93.140  93.620  1.00  0.00           C
ATOM   2192  HB  VAL D  18      86.470  93.320  93.320  1.00  0.00           H
ATOM   2193  CG1 VAL D  18      87.730  93.070  95.150  1.00  0.00           C
ATOM   2194 HG11 VAL D  18      88.740  92.820  95.540  1.00  0.00           H
ATOM   2195 HG12 VAL D  18      87.540  94.120  95.480  1.00  0.00           H
ATOM   2196 HG13 VAL D  18      87.050  92.320  95.610  1.00  0.00           H
ATOM   2197  CG2 VAL D  18      88.380  94.390  93.110  1.00  0.00           C
ATOM   2198 HG21 VAL D  18      88.200  94.430  92.020  1.00  0.00           H
ATOM   2199 HG22 VAL D  18      88.010  95.360  93.520  1.00  0.00           H
ATOM   2200 HG23 VAL D  18      89.430  94.140  93.340  1.00  0.00           H
ATOM   2201  C   VAL D  18      87.120  90.640  93.530  1.00  0.00           C
ATOM   2202  O   VAL D  18      85.920  90.570  93.380  1.00  0.00           O
ATOM   2203  N   PHE D  19      87.730  89.570  94.220  1.00  0.00           N
ATOM   2204  HN  PHE D  19      88.690  89.670  94.460  1.00  0.00           H
ATOM   2205  CA  PHE D  19      86.980  88.470  94.830  1.00  0.00           C
ATOM   2206  HA  PHE D  19      86.100  88.280  94.240  1.00  0.00           H
ATOM   2207  CB  PHE D  19      87.700  87.110  94.760  1.00  0.00           C
ATOM   2208  HB1 PHE D  19      87.250  86.420  95.510  1.00  0.00           H
ATOM   2209  HB2 PHE D  19      88.750  87.270  95.120  1.00  0.00           H
ATOM   2210  CG  PHE D  19      87.820  86.540  93.380  1.00  0.00           C
ATOM   2211  CD1 PHE D  19      89.000  86.580  92.660  1.00  0.00           C
ATOM   2212  HD1 PHE D  19      89.880  87.070  93.060  1.00  0.00           H
ATOM   2213  CE1 PHE D  19      89.080  86.070  91.380  1.00  0.00           C
ATOM   2214  HE1 PHE D  19      90.030  86.050  90.860  1.00  0.00           H
ATOM   2215  CZ  PHE D  19      88.050  85.210  90.940  1.00  0.00           C
ATOM   2216  HZ  PHE D  19      88.220  84.760  89.970  1.00  0.00           H
ATOM   2217  CD2 PHE D  19      86.800  85.680  92.950  1.00  0.00           C
ATOM   2218  HD2 PHE D  19      85.910  85.640  93.560  1.00  0.00           H
ATOM   2219  CE2 PHE D  19      86.970  84.950  91.790  1.00  0.00           C
ATOM   2220  HE2 PHE D  19      86.230  84.230  91.480  1.00  0.00           H
ATOM   2221  C   PHE D  19      86.260  88.900  96.070  1.00  0.00           C
ATOM   2222  O   PHE D  19      85.030  88.980  96.100  1.00  0.00           O
ATOM   2223  N   PHE D  20      87.050  89.300  97.060  1.00  0.00           N
ATOM   2224  HN  PHE D  20      88.040  89.220  96.970  1.00  0.00           H
ATOM   2225  CA  PHE D  20      86.530  89.670  98.350  1.00  0.00           C
ATOM   2226  HA  PHE D  20      85.450  89.700  98.330  1.00  0.00           H
ATOM   2227  CB  PHE D  20      86.990  88.730  99.540  1.00  0.00           C
ATOM   2228  HB1 PHE D  20      86.660  89.060 100.550  1.00  0.00           H
ATOM   2229  HB2 PHE D  20      88.090  88.630  99.420  1.00  0.00           H
ATOM   2230  CG  PHE D  20      86.560  87.290  99.360  1.00  0.00           C
ATOM   2231  CD1 PHE D  20      87.370  86.410  98.620  1.00  0.00           C
ATOM   2232  HD1 PHE D  20      88.300  86.770  98.200  1.00  0.00           H
ATOM   2233  CE1 PHE D  20      86.930  85.140  98.310  1.00  0.00           C
ATOM   2234  HE1 PHE D  20      87.520  84.480  97.690  1.00  0.00           H
ATOM   2235  CZ  PHE D  20      85.690  84.660  98.830  1.00  0.00           C
ATOM   2236  HZ  PHE D  20      85.360  83.650  98.650  1.00  0.00           H
ATOM   2237  CD2 PHE D  20      85.240  86.880  99.680  1.00  0.00           C
ATOM   2238  HD2 PHE D  20      84.640  87.640 100.160  1.00  0.00           H
ATOM   2239  CE2 PHE D  20      84.820  85.620  99.380  1.00  0.00           C
ATOM   2240  HE2 PHE D  20      83.870  85.190  99.680  1.00  0.00           H
ATOM   2241  C   PHE D  20      87.120  91.060  98.510  1.00  0.00           C
ATOM   2242  O   PHE D  20      88.290  91.380  98.390  1.00  0.00           O
ATOM   2243  N   ALA D  21      86.180  92.010  98.690  1.00  0.00           N
ATOM   2244  HN  ALA D  21      85.200  91.820  98.700  1.00  0.00           H
ATOM   2245  CA  ALA D  21      86.470  93.430  98.720  1.00  0.00           C
ATOM   2246  HA  ALA D  21      87.400  93.600  98.180  1.00  0.00           H
ATOM   2247  CB  ALA D  21      85.350  94.040  97.830  1.00  0.00           C
ATOM   2248  HB1 ALA D  21      84.380  93.950  98.370  1.00  0.00           H
ATOM   2249  HB2 ALA D  21      85.650  95.100  97.730  1.00  0.00           H
ATOM   2250  HB3 ALA D  21      85.260  93.530  96.840  1.00  0.00           H
ATOM   2251  C   ALA D  21      86.410  93.890 100.140  1.00  0.00           C
ATOM   2252  O   ALA D  21      86.500  95.050 100.480  1.00  0.00           O
ATOM   2253  N   GLU D  22      86.340  92.940 101.080  1.00  0.00           N
ATOM   2254  HN  GLU D  22      86.290  91.980 100.830  1.00  0.00           H
ATOM   2255  CA  GLU D  22      86.260  93.240 102.470  1.00  0.00           C
ATOM   2256  HA  GLU D  22      87.020  93.980 102.660  1.00  0.00           H
ATOM   2257  CB  GLU D  22      84.830  93.680 102.940  1.00  0.00           C
ATOM   2258  HB1 GLU D  22      84.000  92.960 102.770  1.00  0.00           H
ATOM   2259  HB2 GLU D  22      84.620  94.470 102.180  1.00  0.00           H
ATOM   2260  CG  GLU D  22      84.600  94.160 104.420  1.00  0.00           C
ATOM   2261  HG1 GLU D  22      84.840  93.360 105.150  1.00  0.00           H
ATOM   2262  HG2 GLU D  22      83.580  94.590 104.580  1.00  0.00           H
ATOM   2263  CD  GLU D  22      85.500  95.290 104.750  1.00  0.00           C
ATOM   2264  OE1 GLU D  22      86.260  95.110 105.710  1.00  0.00           O
ATOM   2265  OE2 GLU D  22      85.580  96.430 104.120  1.00  0.00           O
ATOM   2266  C   GLU D  22      86.740  92.020 103.200  1.00  0.00           C
ATOM   2267  O   GLU D  22      86.910  90.940 102.630  1.00  0.00           O
ATOM   2268  N   ASP D  23      87.100  92.230 104.450  1.00  0.00           N
ATOM   2269  HN  ASP D  23      86.840  93.090 104.890  1.00  0.00           H
ATOM   2270  CA  ASP D  23      87.730  91.280 105.260  1.00  0.00           C
ATOM   2271  HA  ASP D  23      88.640  90.960 104.770  1.00  0.00           H
ATOM   2272  CB  ASP D  23      88.180  92.110 106.510  1.00  0.00           C
ATOM   2273  HB1 ASP D  23      87.840  93.160 106.380  1.00  0.00           H
ATOM   2274  HB2 ASP D  23      89.290  92.170 106.530  1.00  0.00           H
ATOM   2275  CG  ASP D  23      87.680  91.630 107.880  1.00  0.00           C
ATOM   2276  OD1 ASP D  23      87.060  92.410 108.660  1.00  0.00           O
ATOM   2277  OD2 ASP D  23      88.010  90.490 108.260  1.00  0.00           O
ATOM   2278  C   ASP D  23      86.920  89.990 105.480  1.00  0.00           C
ATOM   2279  O   ASP D  23      85.680  90.010 105.630  1.00  0.00           O
ATOM   2280  N   VAL D  24      87.710  88.840 105.520  1.00  0.00           N
ATOM   2281  HN  VAL D  24      88.700  88.920 105.440  1.00  0.00           H
ATOM   2282  CA  VAL D  24      87.190  87.500 105.600  1.00  0.00           C
ATOM   2283  HA  VAL D  24      86.120  87.490 105.430  1.00  0.00           H
ATOM   2284  CB  VAL D  24      87.770  86.750 104.420  1.00  0.00           C
ATOM   2285  HB  VAL D  24      87.260  85.790 104.650  1.00  0.00           H
ATOM   2286  CG1 VAL D  24      87.250  87.330 103.080  1.00  0.00           C
ATOM   2287 HG11 VAL D  24      86.180  87.650 103.100  1.00  0.00           H
ATOM   2288 HG12 VAL D  24      87.860  88.210 102.770  1.00  0.00           H
ATOM   2289 HG13 VAL D  24      87.370  86.680 102.180  1.00  0.00           H
ATOM   2290  CG2 VAL D  24      89.250  86.780 104.480  1.00  0.00           C
ATOM   2291 HG21 VAL D  24      89.680  85.980 103.850  1.00  0.00           H
ATOM   2292 HG22 VAL D  24      89.760  87.680 104.070  1.00  0.00           H
ATOM   2293 HG23 VAL D  24      89.700  86.610 105.490  1.00  0.00           H
ATOM   2294  C   VAL D  24      87.540  86.790 106.930  1.00  0.00           C
ATOM   2295  O   VAL D  24      87.190  85.650 107.090  1.00  0.00           O
ATOM   2296  N   GLY D  25      88.070  87.590 107.900  1.00  0.00           N
ATOM   2297  HN  GLY D  25      88.160  88.540 107.600  1.00  0.00           H
ATOM   2298  CA  GLY D  25      88.450  87.120 109.220  1.00  0.00           C
ATOM   2299  HA1 GLY D  25      89.210  86.360 109.120  1.00  0.00           H
ATOM   2300  HA2 GLY D  25      88.870  87.950 109.770  1.00  0.00           H
ATOM   2301  C   GLY D  25      87.390  86.470 109.990  1.00  0.00           C
ATOM   2302  O   GLY D  25      86.240  86.830 109.850  1.00  0.00           O
ATOM   2303  N   SER D  26      87.800  85.520 110.880  1.00  0.00           N
ATOM   2304  HN  SER D  26      88.790  85.400 110.830  1.00  0.00           H
ATOM   2305  CA  SER D  26      86.920  84.570 111.620  1.00  0.00           C
ATOM   2306  HA  SER D  26      87.670  84.070 112.210  1.00  0.00           H
ATOM   2307  CB  SER D  26      86.040  85.300 112.680  1.00  0.00           C
ATOM   2308  HB1 SER D  26      85.420  84.520 113.170  1.00  0.00           H
ATOM   2309  HB2 SER D  26      85.310  85.930 112.130  1.00  0.00           H
ATOM   2310  OG  SER D  26      86.790  85.860 113.710  1.00  0.00           O
ATOM   2311  HG1 SER D  26      86.710  85.110 114.310  1.00  0.00           H
ATOM   2312  C   SER D  26      86.280  83.380 110.970  1.00  0.00           C
ATOM   2313  O   SER D  26      85.310  82.840 111.460  1.00  0.00           O
ATOM   2314  N   ASN D  27      86.920  82.880 109.870  1.00  0.00           N
ATOM   2315  HN  ASN D  27      87.830  83.210 109.650  1.00  0.00           H
ATOM   2316  CA  ASN D  27      86.500  81.690 109.140  1.00  0.00           C
ATOM   2317  HA  ASN D  27      85.430  81.690 109.000  1.00  0.00           H
ATOM   2318  CB  ASN D  27      87.140  81.870 107.720  1.00  0.00           C
ATOM   2319  HB1 ASN D  27      88.240  82.030 107.840  1.00  0.00           H
ATOM   2320  HB2 ASN D  27      86.790  82.810 107.250  1.00  0.00           H
ATOM   2321  CG  ASN D  27      86.880  80.770 106.700  1.00  0.00           C
ATOM   2322  OD1 ASN D  27      85.730  80.450 106.460  1.00  0.00           O
ATOM   2323  ND2 ASN D  27      87.980  80.170 106.220  1.00  0.00           N
ATOM   2324 HD21 ASN D  27      88.840  80.200 106.710  1.00  0.00           H
ATOM   2325 HD22 ASN D  27      87.850  79.530 105.460  1.00  0.00           H
ATOM   2326  C   ASN D  27      86.790  80.420 109.830  1.00  0.00           C
ATOM   2327  O   ASN D  27      87.980  80.150 110.120  1.00  0.00           O
ATOM   2328  N   LYS D  28      85.730  79.620 110.040  1.00  0.00           N
ATOM   2329  HN  LYS D  28      84.860  80.100 109.960  1.00  0.00           H
ATOM   2330  CA  LYS D  28      85.800  78.320 110.500  1.00  0.00           C
ATOM   2331  HA  LYS D  28      86.850  78.110 110.650  1.00  0.00           H
ATOM   2332  CB  LYS D  28      84.990  78.060 111.840  1.00  0.00           C
ATOM   2333  HB1 LYS D  28      85.090  77.010 112.180  1.00  0.00           H
ATOM   2334  HB2 LYS D  28      83.950  78.280 111.490  1.00  0.00           H
ATOM   2335  CG  LYS D  28      85.420  78.990 112.940  1.00  0.00           C
ATOM   2336  HG1 LYS D  28      85.940  79.890 112.550  1.00  0.00           H
ATOM   2337  HG2 LYS D  28      86.120  78.390 113.560  1.00  0.00           H
ATOM   2338  CD  LYS D  28      84.320  79.440 113.960  1.00  0.00           C
ATOM   2339  HD1 LYS D  28      83.580  79.990 113.350  1.00  0.00           H
ATOM   2340  HD2 LYS D  28      83.680  78.660 114.430  1.00  0.00           H
ATOM   2341  CE  LYS D  28      84.930  80.330 115.100  1.00  0.00           C
ATOM   2342  HE1 LYS D  28      85.800  79.820 115.560  1.00  0.00           H
ATOM   2343  HE2 LYS D  28      84.150  80.370 115.890  1.00  0.00           H
ATOM   2344  NZ  LYS D  28      85.180  81.630 114.610  1.00  0.00           N
ATOM   2345  HZ1 LYS D  28      84.480  81.920 113.900  1.00  0.00           H
ATOM   2346  HZ2 LYS D  28      85.340  82.300 115.390  1.00  0.00           H
ATOM   2347  HZ3 LYS D  28      86.110  81.610 114.130  1.00  0.00           H
ATOM   2348  C   LYS D  28      85.330  77.430 109.440  1.00  0.00           C
ATOM   2349  O   LYS D  28      85.520  76.230 109.540  1.00  0.00           O
ATOM   2350  N   GLY D  29      84.700  77.930 108.340  1.00  0.00           N
ATOM   2351  HN  GLY D  29      84.560  78.910 108.220  1.00  0.00           H
ATOM   2352  CA  GLY D  29      84.270  77.150 107.160  1.00  0.00           C
ATOM   2353  HA1 GLY D  29      84.210  76.090 107.360  1.00  0.00           H
ATOM   2354  HA2 GLY D  29      83.300  77.520 106.870  1.00  0.00           H
ATOM   2355  C   GLY D  29      85.280  77.200 106.010  1.00  0.00           C
ATOM   2356  O   GLY D  29      86.490  77.100 106.220  1.00  0.00           O
ATOM   2357  N   ALA D  30      84.710  77.260 104.810  1.00  0.00           N
ATOM   2358  HN  ALA D  30      83.720  77.280 104.920  1.00  0.00           H
ATOM   2359  CA  ALA D  30      85.470  77.370 103.600  1.00  0.00           C
ATOM   2360  HA  ALA D  30      86.520  77.520 103.780  1.00  0.00           H
ATOM   2361  CB  ALA D  30      85.230  76.110 102.720  1.00  0.00           C
ATOM   2362  HB1 ALA D  30      85.580  75.160 103.170  1.00  0.00           H
ATOM   2363  HB2 ALA D  30      84.150  75.970 102.490  1.00  0.00           H
ATOM   2364  HB3 ALA D  30      85.810  76.230 101.780  1.00  0.00           H
ATOM   2365  C   ALA D  30      85.080  78.670 102.840  1.00  0.00           C
ATOM   2366  O   ALA D  30      83.990  78.930 102.500  1.00  0.00           O
ATOM   2367  N   ILE D  31      86.110  79.530 102.570  1.00  0.00           N
ATOM   2368  HN  ILE D  31      87.040  79.400 102.910  1.00  0.00           H
ATOM   2369  CA  ILE D  31      85.980  80.740 101.800  1.00  0.00           C
ATOM   2370  HA  ILE D  31      84.940  80.930 101.570  1.00  0.00           H
ATOM   2371  CB  ILE D  31      86.410  82.010 102.500  1.00  0.00           C
ATOM   2372  HB  ILE D  31      87.340  81.820 103.060  1.00  0.00           H
ATOM   2373  CG2 ILE D  31      86.610  83.260 101.570  1.00  0.00           C
ATOM   2374 HG21 ILE D  31      85.630  83.550 101.140  1.00  0.00           H
ATOM   2375 HG22 ILE D  31      87.090  84.150 102.040  1.00  0.00           H
ATOM   2376 HG23 ILE D  31      87.320  83.000 100.760  1.00  0.00           H
ATOM   2377  CG1 ILE D  31      85.370  82.300 103.600  1.00  0.00           C
ATOM   2378 HG11 ILE D  31      85.120  81.450 104.270  1.00  0.00           H
ATOM   2379 HG12 ILE D  31      84.390  82.620 103.190  1.00  0.00           H
ATOM   2380  CD  ILE D  31      85.850  83.440 104.560  1.00  0.00           C
ATOM   2381  HD1 ILE D  31      86.100  84.350 103.970  1.00  0.00           H
ATOM   2382  HD2 ILE D  31      85.010  83.850 105.160  1.00  0.00           H
ATOM   2383  HD3 ILE D  31      86.740  83.180 105.170  1.00  0.00           H
ATOM   2384  C   ILE D  31      86.810  80.590 100.530  1.00  0.00           C
ATOM   2385  O   ILE D  31      88.030  80.720 100.580  1.00  0.00           O
ATOM   2386  N   ILE D  32      86.180  80.340  99.380  1.00  0.00           N
ATOM   2387  HN  ILE D  32      85.190  80.410  99.290  1.00  0.00           H
ATOM   2388  CA  ILE D  32      86.940  80.090  98.160  1.00  0.00           C
ATOM   2389  HA  ILE D  32      88.000  80.010  98.330  1.00  0.00           H
ATOM   2390  CB  ILE D  32      86.570  78.690  97.650  1.00  0.00           C
ATOM   2391  HB  ILE D  32      85.580  78.880  97.160  1.00  0.00           H
ATOM   2392  CG2 ILE D  32      87.510  78.180  96.490  1.00  0.00           C
ATOM   2393 HG21 ILE D  32      88.580  78.040  96.790  1.00  0.00           H
ATOM   2394 HG22 ILE D  32      87.340  77.220  95.960  1.00  0.00           H
ATOM   2395 HG23 ILE D  32      87.540  79.010  95.750  1.00  0.00           H
ATOM   2396  CG1 ILE D  32      86.340  77.620  98.780  1.00  0.00           C
ATOM   2397 HG11 ILE D  32      85.860  76.770  98.250  1.00  0.00           H
ATOM   2398 HG12 ILE D  32      85.580  77.940  99.530  1.00  0.00           H
ATOM   2399  CD  ILE D  32      87.580  77.280  99.570  1.00  0.00           C
ATOM   2400  HD1 ILE D  32      87.340  76.430 100.240  1.00  0.00           H
ATOM   2401  HD2 ILE D  32      88.370  76.910  98.870  1.00  0.00           H
ATOM   2402  HD3 ILE D  32      88.000  78.110 100.170  1.00  0.00           H
ATOM   2403  C   ILE D  32      86.790  81.270  97.190  1.00  0.00           C
ATOM   2404  O   ILE D  32      85.720  81.780  96.960  1.00  0.00           O
ATOM   2405  N   GLY D  33      87.860  81.710  96.560  1.00  0.00           N
ATOM   2406  HN  GLY D  33      88.770  81.420  96.850  1.00  0.00           H
ATOM   2407  CA  GLY D  33      87.740  82.740  95.530  1.00  0.00           C
ATOM   2408  HA1 GLY D  33      87.050  83.510  95.850  1.00  0.00           H
ATOM   2409  HA2 GLY D  33      88.680  83.190  95.260  1.00  0.00           H
ATOM   2410  C   GLY D  33      87.220  82.230  94.170  1.00  0.00           C
ATOM   2411  O   GLY D  33      85.980  82.280  93.880  1.00  0.00           O
ATOM   2412  N   LEU D  34      88.160  81.650  93.420  1.00  0.00           N
ATOM   2413  HN  LEU D  34      89.140  81.750  93.570  1.00  0.00           H
ATOM   2414  CA  LEU D  34      87.820  80.950  92.230  1.00  0.00           C
ATOM   2415  HA  LEU D  34      86.780  81.140  92.000  1.00  0.00           H
ATOM   2416  CB  LEU D  34      88.670  81.430  91.000  1.00  0.00           C
ATOM   2417  HB1 LEU D  34      89.710  81.220  91.320  1.00  0.00           H
ATOM   2418  HB2 LEU D  34      88.460  82.490  90.770  1.00  0.00           H
ATOM   2419  CG  LEU D  34      88.470  80.670  89.690  1.00  0.00           C
ATOM   2420  HG  LEU D  34      88.400  79.580  89.860  1.00  0.00           H
ATOM   2421  CD1 LEU D  34      87.090  81.170  89.230  1.00  0.00           C
ATOM   2422 HD11 LEU D  34      86.760  80.790  88.240  1.00  0.00           H
ATOM   2423 HD12 LEU D  34      86.280  80.780  89.880  1.00  0.00           H
ATOM   2424 HD13 LEU D  34      86.960  82.270  89.300  1.00  0.00           H
ATOM   2425  CD2 LEU D  34      89.520  81.020  88.660  1.00  0.00           C
ATOM   2426 HD21 LEU D  34      89.450  80.620  87.630  1.00  0.00           H
ATOM   2427 HD22 LEU D  34      89.770  82.100  88.610  1.00  0.00           H
ATOM   2428 HD23 LEU D  34      90.440  80.560  89.070  1.00  0.00           H
ATOM   2429  C   LEU D  34      87.880  79.490  92.430  1.00  0.00           C
ATOM   2430  O   LEU D  34      88.840  79.010  92.990  1.00  0.00           O
ATOM   2431  N   MET D  35      86.880  78.680  92.030  1.00  0.00           N
ATOM   2432  HN  MET D  35      85.990  79.100  91.880  1.00  0.00           H
ATOM   2433  CA  MET D  35      86.770  77.280  92.040  1.00  0.00           C
ATOM   2434  HA  MET D  35      87.730  76.940  92.410  1.00  0.00           H
ATOM   2435  CB  MET D  35      85.590  76.850  93.060  1.00  0.00           C
ATOM   2436  HB1 MET D  35      84.640  77.290  92.710  1.00  0.00           H
ATOM   2437  HB2 MET D  35      85.860  77.310  94.040  1.00  0.00           H
ATOM   2438  CG  MET D  35      85.520  75.290  93.260  1.00  0.00           C
ATOM   2439  HG1 MET D  35      86.460  74.970  93.770  1.00  0.00           H
ATOM   2440  HG2 MET D  35      85.410  74.870  92.230  1.00  0.00           H
ATOM   2441  SD  MET D  35      84.150  74.910  94.250  1.00  0.00           S
ATOM   2442  CE  MET D  35      84.360  73.120  93.910  1.00  0.00           C
ATOM   2443  HE1 MET D  35      84.120  72.760  92.890  1.00  0.00           H
ATOM   2444  HE2 MET D  35      85.430  72.870  94.120  1.00  0.00           H
ATOM   2445  HE3 MET D  35      83.640  72.620  94.600  1.00  0.00           H
ATOM   2446  C   MET D  35      86.490  76.760  90.660  1.00  0.00           C
ATOM   2447  O   MET D  35      85.490  77.130  90.060  1.00  0.00           O
ATOM   2448  N   VAL D  36      87.420  75.980  90.030  1.00  0.00           N
ATOM   2449  HN  VAL D  36      88.340  75.980  90.420  1.00  0.00           H
ATOM   2450  CA  VAL D  36      87.260  75.140  88.820  1.00  0.00           C
ATOM   2451  HA  VAL D  36      86.260  75.260  88.440  1.00  0.00           H
ATOM   2452  CB  VAL D  36      88.240  75.490  87.690  1.00  0.00           C
ATOM   2453  HB  VAL D  36      89.270  75.310  88.060  1.00  0.00           H
ATOM   2454  CG1 VAL D  36      88.040  74.750  86.350  1.00  0.00           C
ATOM   2455 HG11 VAL D  36      88.090  73.640  86.450  1.00  0.00           H
ATOM   2456 HG12 VAL D  36      87.050  74.970  85.910  1.00  0.00           H
ATOM   2457 HG13 VAL D  36      88.860  75.110  85.690  1.00  0.00           H
ATOM   2458  CG2 VAL D  36      88.010  76.950  87.350  1.00  0.00           C
ATOM   2459 HG21 VAL D  36      86.970  77.090  86.980  1.00  0.00           H
ATOM   2460 HG22 VAL D  36      88.260  77.610  88.210  1.00  0.00           H
ATOM   2461 HG23 VAL D  36      88.700  77.350  86.570  1.00  0.00           H
ATOM   2462  C   VAL D  36      87.360  73.680  89.270  1.00  0.00           C
ATOM   2463  O   VAL D  36      88.470  73.160  89.460  1.00  0.00           O
ATOM   2464  N   GLY D  37      86.200  73.020  89.350  1.00  0.00           N
ATOM   2465  HN  GLY D  37      85.310  73.320  89.040  1.00  0.00           H
ATOM   2466  CA  GLY D  37      86.060  71.680  89.780  1.00  0.00           C
ATOM   2467  HA1 GLY D  37      85.030  71.350  89.740  1.00  0.00           H
ATOM   2468  HA2 GLY D  37      86.730  71.040  89.220  1.00  0.00           H
ATOM   2469  C   GLY D  37      86.490  71.320  91.150  1.00  0.00           C
ATOM   2470  O   GLY D  37      86.640  72.180  92.040  1.00  0.00           O
ATOM   2471  N   GLY D  38      86.650  70.010  91.450  1.00  0.00           N
ATOM   2472  HN  GLY D  38      86.480  69.350  90.720  1.00  0.00           H
ATOM   2473  CA  GLY D  38      87.030  69.500  92.800  1.00  0.00           C
ATOM   2474  HA1 GLY D  38      87.500  68.530  92.720  1.00  0.00           H
ATOM   2475  HA2 GLY D  38      87.700  70.180  93.290  1.00  0.00           H
ATOM   2476  C   GLY D  38      85.920  69.230  93.770  1.00  0.00           C
ATOM   2477  O   GLY D  38      84.770  69.140  93.410  1.00  0.00           O
ATOM   2478  N   VAL D  39      86.180  69.120  95.100  1.00  0.00           N
ATOM   2479  HN  VAL D  39      87.110  68.920  95.400  1.00  0.00           H
ATOM   2480  CA  VAL D  39      85.100  68.950  96.080  1.00  0.00           C
ATOM   2481  HA  VAL D  39      84.180  69.390  95.740  1.00  0.00           H
ATOM   2482  CB  VAL D  39      84.970  67.410  96.500  1.00  0.00           C
ATOM   2483  HB  VAL D  39      85.940  67.060  96.910  1.00  0.00           H
ATOM   2484  CG1 VAL D  39      83.740  67.090  97.420  1.00  0.00           C
ATOM   2485 HG11 VAL D  39      83.940  67.640  98.370  1.00  0.00           H
ATOM   2486 HG12 VAL D  39      82.830  67.600  97.030  1.00  0.00           H
ATOM   2487 HG13 VAL D  39      83.640  66.000  97.570  1.00  0.00           H
ATOM   2488  CG2 VAL D  39      84.630  66.540  95.230  1.00  0.00           C
ATOM   2489 HG21 VAL D  39      84.920  65.490  95.430  1.00  0.00           H
ATOM   2490 HG22 VAL D  39      83.550  66.500  95.000  1.00  0.00           H
ATOM   2491 HG23 VAL D  39      85.250  66.870  94.360  1.00  0.00           H
ATOM   2492  C   VAL D  39      85.410  69.850  97.310  1.00  0.00           C
ATOM   2493  O   VAL D  39      86.500  69.910  97.800  1.00  0.00           O
ATOM   2494  N   VAL D  40      84.430  70.570  97.820  1.00  0.00           N
ATOM   2495  HN  VAL D  40      83.600  70.620  97.280  1.00  0.00           H
ATOM   2496  CA  VAL D  40      84.480  71.370  99.070  1.00  0.00           C
ATOM   2497  HA  VAL D  40      85.470  71.250  99.460  1.00  0.00           H
ATOM   2498  CB  VAL D  40      84.150  72.810  98.900  1.00  0.00           C
ATOM   2499  HB  VAL D  40      83.090  73.100  98.760  1.00  0.00           H
ATOM   2500  CG1 VAL D  40      84.650  73.610 100.090  1.00  0.00           C
ATOM   2501 HG11 VAL D  40      84.200  73.270 101.050  1.00  0.00           H
ATOM   2502 HG12 VAL D  40      85.750  73.530 100.240  1.00  0.00           H
ATOM   2503 HG13 VAL D  40      84.480  74.680  99.870  1.00  0.00           H
ATOM   2504  CG2 VAL D  40      84.900  73.340  97.670  1.00  0.00           C
ATOM   2505 HG21 VAL D  40      85.980  73.140  97.840  1.00  0.00           H
ATOM   2506 HG22 VAL D  40      84.620  72.780  96.750  1.00  0.00           H
ATOM   2507 HG23 VAL D  40      84.750  74.430  97.520  1.00  0.00           H
ATOM   2508  C   VAL D  40      83.570  70.790 100.160  1.00  0.00           C
ATOM   2509  O   VAL D  40      82.320  70.790 100.120  1.00  0.00           O
ATOM   2510  N   ILE D  41      84.220  70.190 101.200  1.00  0.00           N
ATOM   2511  HN  ILE D  41      85.210  70.240 101.290  1.00  0.00           H
ATOM   2512  CA  ILE D  41      83.540  69.580 102.240  1.00  0.00           C
ATOM   2513  HA  ILE D  41      82.460  69.550 102.150  1.00  0.00           H
ATOM   2514  CB  ILE D  41      84.060  68.110 102.510  1.00  0.00           C
ATOM   2515  HB  ILE D  41      85.140  68.120 102.240  1.00  0.00           H
ATOM   2516  CG2 ILE D  41      83.720  67.700 104.000  1.00  0.00           C
ATOM   2517 HG21 ILE D  41      83.910  66.610 104.110  1.00  0.00           H
ATOM   2518 HG22 ILE D  41      84.170  68.270 104.840  1.00  0.00           H
ATOM   2519 HG23 ILE D  41      82.610  67.730 104.050  1.00  0.00           H
ATOM   2520  CG1 ILE D  41      83.360  67.160 101.530  1.00  0.00           C
ATOM   2521 HG11 ILE D  41      83.080  67.650 100.560  1.00  0.00           H
ATOM   2522 HG12 ILE D  41      82.540  66.630 102.060  1.00  0.00           H
ATOM   2523  CD  ILE D  41      84.320  66.000 101.160  1.00  0.00           C
ATOM   2524  HD1 ILE D  41      84.940  66.290 100.280  1.00  0.00           H
ATOM   2525  HD2 ILE D  41      85.030  65.750 101.980  1.00  0.00           H
ATOM   2526  HD3 ILE D  41      83.800  65.060 100.890  1.00  0.00           H
ATOM   2527  C   ILE D  41      83.720  70.550 103.440  1.00  0.00           C
ATOM   2528  O   ILE D  41      84.820  70.730 104.010  1.00  0.00           O
ATOM   2529  N   ALA D  42      82.650  71.210 103.880  1.00  0.00           N
ATOM   2530  HN  ALA D  42      81.760  71.110 103.450  1.00  0.00           H
ATOM   2531  CA  ALA D  42      82.700  72.060 105.110  1.00  0.00           C
ATOM   2532  HA  ALA D  42      83.590  71.990 105.710  1.00  0.00           H
ATOM   2533  CB  ALA D  42      82.490  73.510 104.610  1.00  0.00           C
ATOM   2534  HB1 ALA D  42      83.240  73.840 103.860  1.00  0.00           H
ATOM   2535  HB2 ALA D  42      81.470  73.590 104.170  1.00  0.00           H
ATOM   2536  HB3 ALA D  42      82.540  74.340 105.350  1.00  0.00           H
ATOM   2537  C   ALA D  42      81.560  71.780 106.070  1.00  0.00           C
ATOM   2538  O   ALA D  42      81.580  72.030 107.270  1.00  0.00           O
ATOM   2539  N   NME D  43      80.510  71.060 105.660  1.00  0.00           N
ATOM   2540  HN  NME D  43      80.470  70.800 104.700  1.00  0.00           H
ATOM   2541  CH3 NME D  43      79.490  70.550 106.500  1.00  0.00           C
ATOM   2542 HH31 NME D  43      78.660  70.350 105.780  1.00  0.00           H
ATOM   2543 HH32 NME D  43      79.860  69.620 106.970  1.00  0.00           H
ATOM   2544 HH33 NME D  43      79.120  71.360 107.160  1.00  0.00           H
ATOM   2545  CH3 ACE E   0      77.390  64.670 116.100  1.00  0.00           C
ATOM   2546 HH31 ACE E   0      76.400  64.970 116.480  1.00  0.00           H
ATOM   2547 HH32 ACE E   0      77.330  64.920 115.020  1.00  0.00           H
ATOM   2548 HH33 ACE E   0      77.500  63.560 116.130  1.00  0.00           H
ATOM   2549  C   ACE E   0      78.520  65.240 116.830  1.00  0.00           C
ATOM   2550  O   ACE E   0      79.530  65.690 116.240  1.00  0.00           O
ATOM   2551  N   ASP E   1      78.430  65.050 118.120  1.00  0.00           N
ATOM   2552  HN  ASP E   1      77.570  64.700 118.490  1.00  0.00           H
ATOM   2553  CA  ASP E   1      79.440  65.330 119.090  1.00  0.00           C
ATOM   2554  HA  ASP E   1      80.270  65.790 118.580  1.00  0.00           H
ATOM   2555  CB  ASP E   1      78.960  66.350 120.150  1.00  0.00           C
ATOM   2556  HB1 ASP E   1      79.760  66.570 120.880  1.00  0.00           H
ATOM   2557  HB2 ASP E   1      78.030  66.040 120.670  1.00  0.00           H
ATOM   2558  CG  ASP E   1      78.710  67.650 119.410  1.00  0.00           C
ATOM   2559  OD1 ASP E   1      79.450  68.130 118.540  1.00  0.00           O
ATOM   2560  OD2 ASP E   1      77.590  68.210 119.790  1.00  0.00           O
ATOM   2561  C   ASP E   1      80.000  64.060 119.740  1.00  0.00           C
ATOM   2562  O   ASP E   1      80.480  64.190 120.860  1.00  0.00           O
ATOM   2563  N   ALA E   2      79.980  62.900 119.140  1.00  0.00           N
ATOM   2564  HN  ALA E   2      79.410  62.760 118.330  1.00  0.00           H
ATOM   2565  CA  ALA E   2      80.660  61.730 119.630  1.00  0.00           C
ATOM   2566  HA  ALA E   2      81.380  62.040 120.370  1.00  0.00           H
ATOM   2567  CB  ALA E   2      79.690  60.730 120.250  1.00  0.00           C
ATOM   2568  HB1 ALA E   2      79.160  61.260 121.070  1.00  0.00           H
ATOM   2569  HB2 ALA E   2      78.910  60.430 119.530  1.00  0.00           H
ATOM   2570  HB3 ALA E   2      80.240  59.860 120.680  1.00  0.00           H
ATOM   2571  C   ALA E   2      81.320  61.060 118.440  1.00  0.00           C
ATOM   2572  O   ALA E   2      81.080  61.390 117.280  1.00  0.00           O
ATOM   2573  N   GLU E   3      82.290  60.190 118.680  1.00  0.00           N
ATOM   2574  HN  GLU E   3      82.620  60.240 119.620  1.00  0.00           H
ATOM   2575  CA  GLU E   3      82.740  59.200 117.700  1.00  0.00           C
ATOM   2576  HA  GLU E   3      82.280  59.220 116.730  1.00  0.00           H
ATOM   2577  CB  GLU E   3      84.240  59.480 117.530  1.00  0.00           C
ATOM   2578  HB1 GLU E   3      84.670  58.920 116.670  1.00  0.00           H
ATOM   2579  HB2 GLU E   3      84.770  59.140 118.440  1.00  0.00           H
ATOM   2580  CG  GLU E   3      84.620  60.950 117.190  1.00  0.00           C
ATOM   2581  HG1 GLU E   3      84.370  61.570 118.070  1.00  0.00           H
ATOM   2582  HG2 GLU E   3      83.970  61.250 116.340  1.00  0.00           H
ATOM   2583  CD  GLU E   3      86.010  61.210 116.820  1.00  0.00           C
ATOM   2584  OE1 GLU E   3      86.600  62.160 117.410  1.00  0.00           O
ATOM   2585  OE2 GLU E   3      86.690  60.510 116.020  1.00  0.00           O
ATOM   2586  C   GLU E   3      82.520  57.830 118.210  1.00  0.00           C
ATOM   2587  O   GLU E   3      82.610  56.820 117.590  1.00  0.00           O
ATOM   2588  N   PHE E   4      81.970  57.750 119.510  1.00  0.00           N
ATOM   2589  HN  PHE E   4      81.880  58.550 120.100  1.00  0.00           H
ATOM   2590  CA  PHE E   4      81.290  56.590 119.960  1.00  0.00           C
ATOM   2591  HA  PHE E   4      81.870  55.720 119.700  1.00  0.00           H
ATOM   2592  CB  PHE E   4      81.390  56.630 121.570  1.00  0.00           C
ATOM   2593  HB1 PHE E   4      80.940  57.530 122.040  1.00  0.00           H
ATOM   2594  HB2 PHE E   4      82.460  56.760 121.830  1.00  0.00           H
ATOM   2595  CG  PHE E   4      80.960  55.350 122.170  1.00  0.00           C
ATOM   2596  CD1 PHE E   4      81.640  54.130 122.050  1.00  0.00           C
ATOM   2597  HD1 PHE E   4      82.580  54.190 121.530  1.00  0.00           H
ATOM   2598  CE1 PHE E   4      81.090  52.950 122.610  1.00  0.00           C
ATOM   2599  HE1 PHE E   4      81.640  52.020 122.560  1.00  0.00           H
ATOM   2600  CZ  PHE E   4      79.810  53.000 123.200  1.00  0.00           C
ATOM   2601  HZ  PHE E   4      79.460  52.070 123.610  1.00  0.00           H
ATOM   2602  CD2 PHE E   4      79.670  55.370 122.740  1.00  0.00           C
ATOM   2603  HD2 PHE E   4      79.000  56.210 122.820  1.00  0.00           H
ATOM   2604  CE2 PHE E   4      79.120  54.190 123.300  1.00  0.00           C
ATOM   2605  HE2 PHE E   4      78.230  54.310 123.900  1.00  0.00           H
ATOM   2606  C   PHE E   4      79.840  56.570 119.450  1.00  0.00           C
ATOM   2607  O   PHE E   4      78.990  57.390 119.780  1.00  0.00           O
ATOM   2608  N   ARG E   5      79.530  55.590 118.590  1.00  0.00           N
ATOM   2609  HN  ARG E   5      80.240  54.950 118.320  1.00  0.00           H
ATOM   2610  CA  ARG E   5      78.210  55.340 118.040  1.00  0.00           C
ATOM   2611  HA  ARG E   5      78.330  54.440 117.470  1.00  0.00           H
ATOM   2612  CB  ARG E   5      77.320  54.750 119.160  1.00  0.00           C
ATOM   2613  HB1 ARG E   5      76.300  54.600 118.740  1.00  0.00           H
ATOM   2614  HB2 ARG E   5      77.210  55.430 120.030  1.00  0.00           H
ATOM   2615  CG  ARG E   5      77.870  53.370 119.740  1.00  0.00           C
ATOM   2616  HG1 ARG E   5      78.880  53.430 120.220  1.00  0.00           H
ATOM   2617  HG2 ARG E   5      78.140  52.720 118.890  1.00  0.00           H
ATOM   2618  CD  ARG E   5      76.970  52.670 120.770  1.00  0.00           C
ATOM   2619  HD1 ARG E   5      76.790  53.350 121.630  1.00  0.00           H
ATOM   2620  HD2 ARG E   5      77.390  51.750 121.240  1.00  0.00           H
ATOM   2621  NE  ARG E   5      75.650  52.290 120.170  1.00  0.00           N
ATOM   2622  HE  ARG E   5      75.590  51.460 119.610  1.00  0.00           H
ATOM   2623  CZ  ARG E   5      74.550  52.940 120.320  1.00  0.00           C
ATOM   2624  NH1 ARG E   5      74.390  54.060 120.990  1.00  0.00           N
ATOM   2625 HH11 ARG E   5      75.170  54.430 121.500  1.00  0.00           H
ATOM   2626 HH12 ARG E   5      73.520  54.510 120.810  1.00  0.00           H
ATOM   2627  NH2 ARG E   5      73.480  52.320 119.810  1.00  0.00           N
ATOM   2628 HH21 ARG E   5      73.490  51.340 119.620  1.00  0.00           H
ATOM   2629 HH22 ARG E   5      72.530  52.570 120.010  1.00  0.00           H
ATOM   2630  C   ARG E   5      77.720  56.400 117.080  1.00  0.00           C
ATOM   2631  O   ARG E   5      76.580  56.380 116.610  1.00  0.00           O
ATOM   2632  N   HIS E   6      78.640  57.280 116.720  1.00  0.00           N
ATOM   2633  HN  HIS E   6      79.320  57.330 117.450  1.00  0.00           H
ATOM   2634  CA  HIS E   6      78.360  58.230 115.620  1.00  0.00           C
ATOM   2635  HA  HIS E   6      77.470  57.880 115.120  1.00  0.00           H
ATOM   2636  CB  HIS E   6      78.260  59.640 116.170  1.00  0.00           C
ATOM   2637  HB1 HIS E   6      79.250  60.000 116.510  1.00  0.00           H
ATOM   2638  HB2 HIS E   6      77.540  59.600 117.010  1.00  0.00           H
ATOM   2639  ND1 HIS E   6      76.490  60.980 115.040  1.00  0.00           N
ATOM   2640  CG  HIS E   6      77.910  60.720 115.200  1.00  0.00           C
ATOM   2641  CE1 HIS E   6      76.430  61.870 114.100  1.00  0.00           C
ATOM   2642  HE1 HIS E   6      75.490  62.300 113.760  1.00  0.00           H
ATOM   2643  NE2 HIS E   6      77.670  62.290 113.690  1.00  0.00           N
ATOM   2644  HE2 HIS E   6      77.750  63.020 113.020  1.00  0.00           H
ATOM   2645  CD2 HIS E   6      78.610  61.560 114.370  1.00  0.00           C
ATOM   2646  HD2 HIS E   6      79.660  61.730 114.170  1.00  0.00           H
ATOM   2647  C   HIS E   6      79.510  58.220 114.590  1.00  0.00           C
ATOM   2648  O   HIS E   6      80.590  58.760 114.820  1.00  0.00           O
ATOM   2649  N   ASP E   7      79.370  57.480 113.430  1.00  0.00           N
ATOM   2650  HN  ASP E   7      78.530  56.970 113.230  1.00  0.00           H
ATOM   2651  CA  ASP E   7      80.460  57.210 112.540  1.00  0.00           C
ATOM   2652  HA  ASP E   7      81.280  57.290 113.240  1.00  0.00           H
ATOM   2653  CB  ASP E   7      80.500  55.870 111.890  1.00  0.00           C
ATOM   2654  HB1 ASP E   7      81.400  55.890 111.220  1.00  0.00           H
ATOM   2655  HB2 ASP E   7      79.600  55.760 111.240  1.00  0.00           H
ATOM   2656  CG  ASP E   7      80.650  54.690 112.870  1.00  0.00           C
ATOM   2657  OD1 ASP E   7      81.140  54.870 114.020  1.00  0.00           O
ATOM   2658  OD2 ASP E   7      80.450  53.530 112.430  1.00  0.00           O
ATOM   2659  C   ASP E   7      80.520  58.360 111.570  1.00  0.00           C
ATOM   2660  O   ASP E   7      79.490  58.970 111.250  1.00  0.00           O
ATOM   2661  N   SER E   8      81.730  58.700 111.090  1.00  0.00           N
ATOM   2662  HN  SER E   8      82.500  58.390 111.640  1.00  0.00           H
ATOM   2663  CA  SER E   8      82.010  59.680 110.010  1.00  0.00           C
ATOM   2664  HA  SER E   8      81.320  59.410 109.230  1.00  0.00           H
ATOM   2665  CB  SER E   8      81.900  61.140 110.570  1.00  0.00           C
ATOM   2666  HB1 SER E   8      82.260  61.900 109.850  1.00  0.00           H
ATOM   2667  HB2 SER E   8      82.470  61.500 111.450  1.00  0.00           H
ATOM   2668  OG  SER E   8      80.470  61.520 110.720  1.00  0.00           O
ATOM   2669  HG1 SER E   8      79.930  60.790 111.030  1.00  0.00           H
ATOM   2670  C   SER E   8      83.420  59.520 109.570  1.00  0.00           C
ATOM   2671  O   SER E   8      84.220  60.440 109.820  1.00  0.00           O
ATOM   2672  N   GLY E   9      83.870  58.380 108.980  1.00  0.00           N
ATOM   2673  HN  GLY E   9      83.240  57.650 108.730  1.00  0.00           H
ATOM   2674  CA  GLY E   9      85.260  58.280 108.470  1.00  0.00           C
ATOM   2675  HA1 GLY E   9      85.840  58.870 109.160  1.00  0.00           H
ATOM   2676  HA2 GLY E   9      85.590  57.260 108.390  1.00  0.00           H
ATOM   2677  C   GLY E   9      85.410  58.940 107.070  1.00  0.00           C
ATOM   2678  O   GLY E   9      84.460  58.990 106.270  1.00  0.00           O
ATOM   2679  N   TYR E  10      86.650  59.460 106.730  1.00  0.00           N
ATOM   2680  HN  TYR E  10      87.390  59.450 107.400  1.00  0.00           H
ATOM   2681  CA  TYR E  10      87.010  60.010 105.380  1.00  0.00           C
ATOM   2682  HA  TYR E  10      86.080  60.100 104.830  1.00  0.00           H
ATOM   2683  CB  TYR E  10      87.730  61.350 105.580  1.00  0.00           C
ATOM   2684  HB1 TYR E  10      88.230  61.740 104.670  1.00  0.00           H
ATOM   2685  HB2 TYR E  10      88.460  61.080 106.370  1.00  0.00           H
ATOM   2686  CG  TYR E  10      86.870  62.480 106.140  1.00  0.00           C
ATOM   2687  CD1 TYR E  10      86.370  63.480 105.330  1.00  0.00           C
ATOM   2688  HD1 TYR E  10      86.430  63.390 104.260  1.00  0.00           H
ATOM   2689  CE1 TYR E  10      85.630  64.490 105.930  1.00  0.00           C
ATOM   2690  HE1 TYR E  10      85.270  65.270 105.280  1.00  0.00           H
ATOM   2691  CZ  TYR E  10      85.330  64.490 107.290  1.00  0.00           C
ATOM   2692  OH  TYR E  10      84.760  65.640 107.830  1.00  0.00           O
ATOM   2693  HH  TYR E  10      84.470  65.390 108.710  1.00  0.00           H
ATOM   2694  CD2 TYR E  10      86.610  62.510 107.520  1.00  0.00           C
ATOM   2695  HD2 TYR E  10      87.180  61.780 108.060  1.00  0.00           H
ATOM   2696  CE2 TYR E  10      85.850  63.520 108.110  1.00  0.00           C
ATOM   2697  HE2 TYR E  10      85.720  63.510 109.190  1.00  0.00           H
ATOM   2698  C   TYR E  10      87.820  59.200 104.430  1.00  0.00           C
ATOM   2699  O   TYR E  10      89.080  59.040 104.600  1.00  0.00           O
ATOM   2700  N   GLU E  11      87.220  58.620 103.380  1.00  0.00           N
ATOM   2701  HN  GLU E  11      86.240  58.640 103.200  1.00  0.00           H
ATOM   2702  CA  GLU E  11      87.970  58.060 102.240  1.00  0.00           C
ATOM   2703  HA  GLU E  11      88.980  57.890 102.600  1.00  0.00           H
ATOM   2704  CB  GLU E  11      87.230  56.670 101.900  1.00  0.00           C
ATOM   2705  HB1 GLU E  11      87.430  56.290 100.870  1.00  0.00           H
ATOM   2706  HB2 GLU E  11      86.150  56.910 101.800  1.00  0.00           H
ATOM   2707  CG  GLU E  11      87.590  55.660 103.080  1.00  0.00           C
ATOM   2708  HG1 GLU E  11      86.850  55.670 103.910  1.00  0.00           H
ATOM   2709  HG2 GLU E  11      88.570  56.000 103.480  1.00  0.00           H
ATOM   2710  CD  GLU E  11      87.710  54.250 102.630  1.00  0.00           C
ATOM   2711  OE1 GLU E  11      87.020  53.340 103.090  1.00  0.00           O
ATOM   2712  OE2 GLU E  11      88.610  53.980 101.810  1.00  0.00           O
ATOM   2713  C   GLU E  11      87.980  59.100 100.980  1.00  0.00           C
ATOM   2714  O   GLU E  11      86.900  59.470 100.590  1.00  0.00           O
ATOM   2715  N   VAL E  12      89.230  59.490 100.600  1.00  0.00           N
ATOM   2716  HN  VAL E  12      90.020  59.000 100.980  1.00  0.00           H
ATOM   2717  CA  VAL E  12      89.440  60.600  99.660  1.00  0.00           C
ATOM   2718  HA  VAL E  12      88.500  60.800  99.170  1.00  0.00           H
ATOM   2719  CB  VAL E  12      90.120  61.820 100.380  1.00  0.00           C
ATOM   2720  HB  VAL E  12      91.060  61.450 100.840  1.00  0.00           H
ATOM   2721  CG1 VAL E  12      90.290  62.950  99.360  1.00  0.00           C
ATOM   2722 HG11 VAL E  12      89.360  63.180  98.800  1.00  0.00           H
ATOM   2723 HG12 VAL E  12      90.600  63.930  99.790  1.00  0.00           H
ATOM   2724 HG13 VAL E  12      91.130  62.700  98.670  1.00  0.00           H
ATOM   2725  CG2 VAL E  12      89.240  62.370 101.570  1.00  0.00           C
ATOM   2726 HG21 VAL E  12      88.270  62.710 101.120  1.00  0.00           H
ATOM   2727 HG22 VAL E  12      89.000  61.600 102.330  1.00  0.00           H
ATOM   2728 HG23 VAL E  12      89.690  63.250 102.080  1.00  0.00           H
ATOM   2729  C   VAL E  12      90.410  60.000  98.680  1.00  0.00           C
ATOM   2730  O   VAL E  12      91.550  59.780  98.990  1.00  0.00           O
ATOM   2731  N   HIS E  13      89.960  59.790  97.410  1.00  0.00           N
ATOM   2732  HN  HIS E  13      88.990  59.940  97.200  1.00  0.00           H
ATOM   2733  CA  HIS E  13      90.730  58.920  96.490  1.00  0.00           C
ATOM   2734  HA  HIS E  13      91.770  58.820  96.780  1.00  0.00           H
ATOM   2735  CB  HIS E  13      90.140  57.500  96.450  1.00  0.00           C
ATOM   2736  HB1 HIS E  13      90.650  56.860  95.700  1.00  0.00           H
ATOM   2737  HB2 HIS E  13      89.050  57.470  96.210  1.00  0.00           H
ATOM   2738  ND1 HIS E  13      91.150  55.750  97.900  1.00  0.00           N
ATOM   2739  CG  HIS E  13      90.210  56.740  97.720  1.00  0.00           C
ATOM   2740  CE1 HIS E  13      90.690  55.110  98.950  1.00  0.00           C
ATOM   2741  HE1 HIS E  13      91.190  54.320  99.510  1.00  0.00           H
ATOM   2742  NE2 HIS E  13      89.540  55.590  99.440  1.00  0.00           N
ATOM   2743  HE2 HIS E  13      88.980  55.160 100.140  1.00  0.00           H
ATOM   2744  CD2 HIS E  13      89.200  56.610  98.610  1.00  0.00           C
ATOM   2745  HD2 HIS E  13      88.320  57.240  98.740  1.00  0.00           H
ATOM   2746  C   HIS E  13      90.710  59.460  95.110  1.00  0.00           C
ATOM   2747  O   HIS E  13      89.650  59.690  94.510  1.00  0.00           O
ATOM   2748  N   HIS E  14      91.890  59.620  94.490  1.00  0.00           N
ATOM   2749  HN  HIS E  14      92.710  59.370  95.000  1.00  0.00           H
ATOM   2750  CA  HIS E  14      92.050  59.660  93.050  1.00  0.00           C
ATOM   2751  HA  HIS E  14      93.090  59.420  92.870  1.00  0.00           H
ATOM   2752  CB  HIS E  14      91.350  58.590  92.170  1.00  0.00           C
ATOM   2753  HB1 HIS E  14      91.620  58.680  91.100  1.00  0.00           H
ATOM   2754  HB2 HIS E  14      90.240  58.600  92.240  1.00  0.00           H
ATOM   2755  ND1 HIS E  14      93.090  56.910  92.350  1.00  0.00           N
ATOM   2756  CG  HIS E  14      91.740  57.250  92.590  1.00  0.00           C
ATOM   2757  CE1 HIS E  14      93.090  55.630  92.730  1.00  0.00           C
ATOM   2758  HE1 HIS E  14      94.010  55.060  92.800  1.00  0.00           H
ATOM   2759  NE2 HIS E  14      91.870  55.100  93.110  1.00  0.00           N
ATOM   2760  HE2 HIS E  14      91.700  54.220  93.550  1.00  0.00           H
ATOM   2761  CD2 HIS E  14      90.990  56.160  93.020  1.00  0.00           C
ATOM   2762  HD2 HIS E  14      89.960  56.100  93.360  1.00  0.00           H
ATOM   2763  C   HIS E  14      91.880  60.890  92.370  1.00  0.00           C
ATOM   2764  O   HIS E  14      91.350  61.000  91.280  1.00  0.00           O
ATOM   2765  N   GLN E  15      92.280  62.010  92.990  1.00  0.00           N
ATOM   2766  HN  GLN E  15      92.630  61.900  93.920  1.00  0.00           H
ATOM   2767  CA  GLN E  15      92.280  63.340  92.510  1.00  0.00           C
ATOM   2768  HA  GLN E  15      91.350  63.520  91.990  1.00  0.00           H
ATOM   2769  CB  GLN E  15      92.470  64.490  93.520  1.00  0.00           C
ATOM   2770  HB1 GLN E  15      92.520  65.460  92.990  1.00  0.00           H
ATOM   2771  HB2 GLN E  15      93.480  64.570  93.980  1.00  0.00           H
ATOM   2772  CG  GLN E  15      91.340  64.590  94.510  1.00  0.00           C
ATOM   2773  HG1 GLN E  15      90.400  64.700  93.930  1.00  0.00           H
ATOM   2774  HG2 GLN E  15      91.330  65.430  95.240  1.00  0.00           H
ATOM   2775  CD  GLN E  15      91.200  63.390  95.440  1.00  0.00           C
ATOM   2776  OE1 GLN E  15      92.280  62.970  95.910  1.00  0.00           O
ATOM   2777  NE2 GLN E  15      90.040  62.780  95.670  1.00  0.00           N
ATOM   2778 HE21 GLN E  15      89.320  63.140  95.070  1.00  0.00           H
ATOM   2779 HE22 GLN E  15      90.030  61.870  96.080  1.00  0.00           H
ATOM   2780  C   GLN E  15      93.330  63.570  91.410  1.00  0.00           C
ATOM   2781  O   GLN E  15      94.500  63.190  91.560  1.00  0.00           O
ATOM   2782  N   LYS E  16      92.960  64.100  90.210  1.00  0.00           N
ATOM   2783  HN  LYS E  16      92.010  64.320  90.000  1.00  0.00           H
ATOM   2784  CA  LYS E  16      93.820  64.150  89.080  1.00  0.00           C
ATOM   2785  HA  LYS E  16      94.880  64.200  89.250  1.00  0.00           H
ATOM   2786  CB  LYS E  16      93.560  63.020  88.050  1.00  0.00           C
ATOM   2787  HB1 LYS E  16      94.050  63.150  87.060  1.00  0.00           H
ATOM   2788  HB2 LYS E  16      92.460  62.920  87.920  1.00  0.00           H
ATOM   2789  CG  LYS E  16      94.080  61.580  88.430  1.00  0.00           C
ATOM   2790  HG1 LYS E  16      93.580  60.830  87.780  1.00  0.00           H
ATOM   2791  HG2 LYS E  16      93.710  61.420  89.470  1.00  0.00           H
ATOM   2792  CD  LYS E  16      95.560  61.500  88.300  1.00  0.00           C
ATOM   2793  HD1 LYS E  16      95.910  61.320  87.270  1.00  0.00           H
ATOM   2794  HD2 LYS E  16      95.960  62.520  88.470  1.00  0.00           H
ATOM   2795  CE  LYS E  16      96.430  60.490  89.150  1.00  0.00           C
ATOM   2796  HE1 LYS E  16      97.500  60.480  88.830  1.00  0.00           H
ATOM   2797  HE2 LYS E  16      95.970  59.500  88.980  1.00  0.00           H
ATOM   2798  NZ  LYS E  16      96.590  60.790  90.610  1.00  0.00           N
ATOM   2799  HZ1 LYS E  16      95.680  60.750  91.110  1.00  0.00           H
ATOM   2800  HZ2 LYS E  16      97.250  60.200  91.150  1.00  0.00           H
ATOM   2801  HZ3 LYS E  16      97.010  61.730  90.650  1.00  0.00           H
ATOM   2802  C   LYS E  16      93.630  65.400  88.270  1.00  0.00           C
ATOM   2803  O   LYS E  16      92.520  65.900  88.150  1.00  0.00           O
ATOM   2804  N   LEU E  17      94.800  66.050  87.910  1.00  0.00           N
ATOM   2805  HN  LEU E  17      95.640  65.730  88.350  1.00  0.00           H
ATOM   2806  CA  LEU E  17      94.930  67.200  87.160  1.00  0.00           C
ATOM   2807  HA  LEU E  17      93.990  67.310  86.640  1.00  0.00           H
ATOM   2808  CB  LEU E  17      94.960  68.460  88.010  1.00  0.00           C
ATOM   2809  HB1 LEU E  17      95.810  68.460  88.730  1.00  0.00           H
ATOM   2810  HB2 LEU E  17      93.970  68.380  88.510  1.00  0.00           H
ATOM   2811  CG  LEU E  17      95.080  69.850  87.270  1.00  0.00           C
ATOM   2812  HG  LEU E  17      94.440  69.980  86.370  1.00  0.00           H
ATOM   2813  CD1 LEU E  17      94.430  70.940  88.110  1.00  0.00           C
ATOM   2814 HD11 LEU E  17      94.450  71.910  87.570  1.00  0.00           H
ATOM   2815 HD12 LEU E  17      93.400  70.570  88.310  1.00  0.00           H
ATOM   2816 HD13 LEU E  17      95.000  71.110  89.050  1.00  0.00           H
ATOM   2817  CD2 LEU E  17      96.540  70.230  86.920  1.00  0.00           C
ATOM   2818 HD21 LEU E  17      96.980  69.480  86.230  1.00  0.00           H
ATOM   2819 HD22 LEU E  17      96.580  71.240  86.460  1.00  0.00           H
ATOM   2820 HD23 LEU E  17      97.260  70.220  87.760  1.00  0.00           H
ATOM   2821  C   LEU E  17      95.940  67.190  86.000  1.00  0.00           C
ATOM   2822  O   LEU E  17      97.090  66.870  86.160  1.00  0.00           O
ATOM   2823  N   VAL E  18      95.380  67.320  84.770  1.00  0.00           N
ATOM   2824  HN  VAL E  18      94.430  67.580  84.610  1.00  0.00           H
ATOM   2825  CA  VAL E  18      96.140  67.000  83.570  1.00  0.00           C
ATOM   2826  HA  VAL E  18      97.170  66.760  83.770  1.00  0.00           H
ATOM   2827  CB  VAL E  18      95.320  65.950  82.800  1.00  0.00           C
ATOM   2828  HB  VAL E  18      94.330  66.380  82.530  1.00  0.00           H
ATOM   2829  CG1 VAL E  18      95.920  65.660  81.450  1.00  0.00           C
ATOM   2830 HG11 VAL E  18      95.920  66.500  80.720  1.00  0.00           H
ATOM   2831 HG12 VAL E  18      96.890  65.160  81.620  1.00  0.00           H
ATOM   2832 HG13 VAL E  18      95.290  64.860  81.020  1.00  0.00           H
ATOM   2833  CG2 VAL E  18      95.030  64.730  83.660  1.00  0.00           C
ATOM   2834 HG21 VAL E  18      94.350  64.840  84.530  1.00  0.00           H
ATOM   2835 HG22 VAL E  18      94.520  64.010  82.980  1.00  0.00           H
ATOM   2836 HG23 VAL E  18      96.000  64.360  84.050  1.00  0.00           H
ATOM   2837  C   VAL E  18      96.220  68.190  82.700  1.00  0.00           C
ATOM   2838  O   VAL E  18      95.230  68.740  82.240  1.00  0.00           O
ATOM   2839  N   PHE E  19      97.400  68.750  82.480  1.00  0.00           N
ATOM   2840  HN  PHE E  19      98.210  68.310  82.840  1.00  0.00           H
ATOM   2841  CA  PHE E  19      97.670  69.830  81.560  1.00  0.00           C
ATOM   2842  HA  PHE E  19      96.870  70.540  81.690  1.00  0.00           H
ATOM   2843  CB  PHE E  19      99.020  70.520  81.980  1.00  0.00           C
ATOM   2844  HB1 PHE E  19      99.230  71.350  81.280  1.00  0.00           H
ATOM   2845  HB2 PHE E  19      99.830  69.760  81.930  1.00  0.00           H
ATOM   2846  CG  PHE E  19      99.000  71.090  83.380  1.00  0.00           C
ATOM   2847  CD1 PHE E  19      99.900  70.580  84.370  1.00  0.00           C
ATOM   2848  HD1 PHE E  19     100.530  69.750  84.120  1.00  0.00           H
ATOM   2849  CE1 PHE E  19      99.860  71.080  85.710  1.00  0.00           C
ATOM   2850  HE1 PHE E  19     100.420  70.580  86.500  1.00  0.00           H
ATOM   2851  CZ  PHE E  19      99.170  72.350  85.820  1.00  0.00           C
ATOM   2852  HZ  PHE E  19      99.300  72.720  86.830  1.00  0.00           H
ATOM   2853  CD2 PHE E  19      98.360  72.320  83.560  1.00  0.00           C
ATOM   2854  HD2 PHE E  19      97.720  72.700  82.790  1.00  0.00           H
ATOM   2855  CE2 PHE E  19      98.380  72.970  84.810  1.00  0.00           C
ATOM   2856  HE2 PHE E  19      97.890  73.920  84.980  1.00  0.00           H
ATOM   2857  C   PHE E  19      97.690  69.420  80.140  1.00  0.00           C
ATOM   2858  O   PHE E  19      96.790  69.900  79.400  1.00  0.00           O
ATOM   2859  N   PHE E  20      98.440  68.500  79.670  1.00  0.00           N
ATOM   2860  HN  PHE E  20      99.180  68.170  80.250  1.00  0.00           H
ATOM   2861  CA  PHE E  20      98.310  67.890  78.320  1.00  0.00           C
ATOM   2862  HA  PHE E  20      97.440  68.160  77.750  1.00  0.00           H
ATOM   2863  CB  PHE E  20      99.470  68.140  77.420  1.00  0.00           C
ATOM   2864  HB1 PHE E  20      99.280  67.810  76.380  1.00  0.00           H
ATOM   2865  HB2 PHE E  20     100.400  67.760  77.890  1.00  0.00           H
ATOM   2866  CG  PHE E  20      99.540  69.610  77.330  1.00  0.00           C
ATOM   2867  CD1 PHE E  20     100.400  70.290  78.190  1.00  0.00           C
ATOM   2868  HD1 PHE E  20     100.950  69.650  78.870  1.00  0.00           H
ATOM   2869  CE1 PHE E  20     100.560  71.670  78.230  1.00  0.00           C
ATOM   2870  HE1 PHE E  20     101.200  72.100  78.980  1.00  0.00           H
ATOM   2871  CZ  PHE E  20      99.700  72.410  77.320  1.00  0.00           C
ATOM   2872  HZ  PHE E  20      99.750  73.490  77.380  1.00  0.00           H
ATOM   2873  CD2 PHE E  20      98.870  70.360  76.340  1.00  0.00           C
ATOM   2874  HD2 PHE E  20      98.200  69.860  75.650  1.00  0.00           H
ATOM   2875  CE2 PHE E  20      98.930  71.770  76.370  1.00  0.00           C
ATOM   2876  HE2 PHE E  20      98.550  72.370  75.560  1.00  0.00           H
ATOM   2877  C   PHE E  20      98.360  66.390  78.530  1.00  0.00           C
ATOM   2878  O   PHE E  20      98.890  65.880  79.550  1.00  0.00           O
ATOM   2879  N   ALA E  21      97.790  65.630  77.520  1.00  0.00           N
ATOM   2880  HN  ALA E  21      97.340  66.100  76.770  1.00  0.00           H
ATOM   2881  CA  ALA E  21      97.750  64.190  77.660  1.00  0.00           C
ATOM   2882  HA  ALA E  21      98.300  63.840  78.520  1.00  0.00           H
ATOM   2883  CB  ALA E  21      96.290  63.760  77.780  1.00  0.00           C
ATOM   2884  HB1 ALA E  21      96.190  62.650  77.810  1.00  0.00           H
ATOM   2885  HB2 ALA E  21      95.810  64.190  78.690  1.00  0.00           H
ATOM   2886  HB3 ALA E  21      95.700  64.270  76.990  1.00  0.00           H
ATOM   2887  C   ALA E  21      98.230  63.560  76.350  1.00  0.00           C
ATOM   2888  O   ALA E  21      98.440  62.320  76.270  1.00  0.00           O
ATOM   2889  N   GLU E  22      98.600  64.330  75.330  1.00  0.00           N
ATOM   2890  HN  GLU E  22      98.430  65.300  75.510  1.00  0.00           H
ATOM   2891  CA  GLU E  22      99.400  63.820  74.250  1.00  0.00           C
ATOM   2892  HA  GLU E  22      99.840  62.860  74.460  1.00  0.00           H
ATOM   2893  CB  GLU E  22      98.800  63.810  72.790  1.00  0.00           C
ATOM   2894  HB1 GLU E  22      99.610  63.520  72.090  1.00  0.00           H
ATOM   2895  HB2 GLU E  22      98.600  64.860  72.480  1.00  0.00           H
ATOM   2896  CG  GLU E  22      97.520  63.080  72.550  1.00  0.00           C
ATOM   2897  HG1 GLU E  22      97.320  62.990  71.460  1.00  0.00           H
ATOM   2898  HG2 GLU E  22      96.660  63.500  73.110  1.00  0.00           H
ATOM   2899  CD  GLU E  22      97.680  61.600  72.950  1.00  0.00           C
ATOM   2900  OE1 GLU E  22      96.650  60.990  73.280  1.00  0.00           O
ATOM   2901  OE2 GLU E  22      98.820  61.070  72.750  1.00  0.00           O
ATOM   2902  C   GLU E  22     100.580  64.810  74.190  1.00  0.00           C
ATOM   2903  O   GLU E  22     100.430  65.950  74.590  1.00  0.00           O
ATOM   2904  N   ASP E  23     101.760  64.400  73.600  1.00  0.00           N
ATOM   2905  HN  ASP E  23     101.790  63.430  73.360  1.00  0.00           H
ATOM   2906  CA  ASP E  23     102.890  65.310  73.330  1.00  0.00           C
ATOM   2907  HA  ASP E  23     102.980  65.930  74.200  1.00  0.00           H
ATOM   2908  CB  ASP E  23     104.230  64.640  72.950  1.00  0.00           C
ATOM   2909  HB1 ASP E  23     104.790  65.370  72.330  1.00  0.00           H
ATOM   2910  HB2 ASP E  23     103.980  63.680  72.440  1.00  0.00           H
ATOM   2911  CG  ASP E  23     105.100  64.310  74.140  1.00  0.00           C
ATOM   2912  OD1 ASP E  23     106.250  63.890  73.940  1.00  0.00           O
ATOM   2913  OD2 ASP E  23     104.660  64.490  75.290  1.00  0.00           O
ATOM   2914  C   ASP E  23     102.600  66.420  72.310  1.00  0.00           C
ATOM   2915  O   ASP E  23     101.990  66.230  71.250  1.00  0.00           O
ATOM   2916  N   VAL E  24     102.910  67.670  72.660  1.00  0.00           N
ATOM   2917  HN  VAL E  24     103.360  67.760  73.540  1.00  0.00           H
ATOM   2918  CA  VAL E  24     102.650  68.770  71.810  1.00  0.00           C
ATOM   2919  HA  VAL E  24     101.780  68.520  71.230  1.00  0.00           H
ATOM   2920  CB  VAL E  24     102.510  70.040  72.530  1.00  0.00           C
ATOM   2921  HB  VAL E  24     103.490  70.180  73.050  1.00  0.00           H
ATOM   2922  CG1 VAL E  24     102.260  71.220  71.560  1.00  0.00           C
ATOM   2923 HG11 VAL E  24     102.010  72.170  72.090  1.00  0.00           H
ATOM   2924 HG12 VAL E  24     103.190  71.620  71.100  1.00  0.00           H
ATOM   2925 HG13 VAL E  24     101.490  71.070  70.780  1.00  0.00           H
ATOM   2926  CG2 VAL E  24     101.530  69.980  73.760  1.00  0.00           C
ATOM   2927 HG21 VAL E  24     101.280  70.980  74.180  1.00  0.00           H
ATOM   2928 HG22 VAL E  24     100.580  69.530  73.400  1.00  0.00           H
ATOM   2929 HG23 VAL E  24     101.890  69.310  74.570  1.00  0.00           H
ATOM   2930  C   VAL E  24     103.810  68.830  70.700  1.00  0.00           C
ATOM   2931  O   VAL E  24     104.980  68.510  70.880  1.00  0.00           O
ATOM   2932  N   GLY E  25     103.480  69.390  69.470  1.00  0.00           N
ATOM   2933  HN  GLY E  25     102.580  69.800  69.360  1.00  0.00           H
ATOM   2934  CA  GLY E  25     104.310  69.460  68.320  1.00  0.00           C
ATOM   2935  HA1 GLY E  25     104.940  68.580  68.330  1.00  0.00           H
ATOM   2936  HA2 GLY E  25     103.730  69.550  67.410  1.00  0.00           H
ATOM   2937  C   GLY E  25     105.400  70.490  68.370  1.00  0.00           C
ATOM   2938  O   GLY E  25     105.540  71.320  69.270  1.00  0.00           O
ATOM   2939  N   SER E  26     106.270  70.510  67.310  1.00  0.00           N
ATOM   2940  HN  SER E  26     106.050  70.010  66.470  1.00  0.00           H
ATOM   2941  CA  SER E  26     107.410  71.360  67.230  1.00  0.00           C
ATOM   2942  HA  SER E  26     108.110  70.880  67.900  1.00  0.00           H
ATOM   2943  CB  SER E  26     108.130  71.380  65.820  1.00  0.00           C
ATOM   2944  HB1 SER E  26     108.420  70.320  65.670  1.00  0.00           H
ATOM   2945  HB2 SER E  26     109.060  71.990  65.860  1.00  0.00           H
ATOM   2946  OG  SER E  26     107.370  71.910  64.700  1.00  0.00           O
ATOM   2947  HG1 SER E  26     106.510  71.500  64.560  1.00  0.00           H
ATOM   2948  C   SER E  26     107.290  72.800  67.740  1.00  0.00           C
ATOM   2949  O   SER E  26     106.350  73.560  67.360  1.00  0.00           O
ATOM   2950  N   ASN E  27     108.180  73.290  68.540  1.00  0.00           N
ATOM   2951  HN  ASN E  27     109.040  72.810  68.710  1.00  0.00           H
ATOM   2952  CA  ASN E  27     107.850  74.460  69.290  1.00  0.00           C
ATOM   2953  HA  ASN E  27     106.870  74.840  69.030  1.00  0.00           H
ATOM   2954  CB  ASN E  27     107.740  74.150  70.810  1.00  0.00           C
ATOM   2955  HB1 ASN E  27     108.730  73.780  71.170  1.00  0.00           H
ATOM   2956  HB2 ASN E  27     106.980  73.350  70.950  1.00  0.00           H
ATOM   2957  CG  ASN E  27     107.320  75.380  71.680  1.00  0.00           C
ATOM   2958  OD1 ASN E  27     106.770  76.360  71.120  1.00  0.00           O
ATOM   2959  ND2 ASN E  27     107.590  75.390  73.030  1.00  0.00           N
ATOM   2960 HD21 ASN E  27     107.620  74.530  73.540  1.00  0.00           H
ATOM   2961 HD22 ASN E  27     107.410  76.210  73.560  1.00  0.00           H
ATOM   2962  C   ASN E  27     108.850  75.630  68.980  1.00  0.00           C
ATOM   2963  O   ASN E  27     110.070  75.390  69.060  1.00  0.00           O
ATOM   2964  N   LYS E  28     108.420  76.770  68.530  1.00  0.00           N
ATOM   2965  HN  LYS E  28     107.480  76.970  68.260  1.00  0.00           H
ATOM   2966  CA  LYS E  28     109.310  77.950  68.580  1.00  0.00           C
ATOM   2967  HA  LYS E  28     110.310  77.630  68.820  1.00  0.00           H
ATOM   2968  CB  LYS E  28     109.350  78.570  67.180  1.00  0.00           C
ATOM   2969  HB1 LYS E  28     110.030  79.440  67.160  1.00  0.00           H
ATOM   2970  HB2 LYS E  28     108.330  78.940  66.950  1.00  0.00           H
ATOM   2971  CG  LYS E  28     109.760  77.590  66.090  1.00  0.00           C
ATOM   2972  HG1 LYS E  28     109.090  76.700  66.040  1.00  0.00           H
ATOM   2973  HG2 LYS E  28     110.790  77.210  66.270  1.00  0.00           H
ATOM   2974  CD  LYS E  28     109.730  78.270  64.750  1.00  0.00           C
ATOM   2975  HD1 LYS E  28     108.690  78.600  64.520  1.00  0.00           H
ATOM   2976  HD2 LYS E  28     110.300  79.230  64.770  1.00  0.00           H
ATOM   2977  CE  LYS E  28     110.180  77.480  63.440  1.00  0.00           C
ATOM   2978  HE1 LYS E  28     111.240  77.200  63.570  1.00  0.00           H
ATOM   2979  HE2 LYS E  28     110.090  78.130  62.540  1.00  0.00           H
ATOM   2980  NZ  LYS E  28     109.320  76.220  63.140  1.00  0.00           N
ATOM   2981  HZ1 LYS E  28     108.410  76.420  62.690  1.00  0.00           H
ATOM   2982  HZ2 LYS E  28     109.850  75.650  62.440  1.00  0.00           H
ATOM   2983  HZ3 LYS E  28     109.140  75.710  64.030  1.00  0.00           H
ATOM   2984  C   LYS E  28     108.750  79.030  69.590  1.00  0.00           C
ATOM   2985  O   LYS E  28     109.350  80.110  69.670  1.00  0.00           O
ATOM   2986  N   GLY E  29     107.620  78.830  70.280  1.00  0.00           N
ATOM   2987  HN  GLY E  29     107.150  77.950  70.230  1.00  0.00           H
ATOM   2988  CA  GLY E  29     107.040  79.820  71.200  1.00  0.00           C
ATOM   2989  HA1 GLY E  29     107.460  80.820  71.180  1.00  0.00           H
ATOM   2990  HA2 GLY E  29     106.010  79.890  70.880  1.00  0.00           H
ATOM   2991  C   GLY E  29     107.160  79.460  72.700  1.00  0.00           C
ATOM   2992  O   GLY E  29     108.230  79.260  73.190  1.00  0.00           O
ATOM   2993  N   ALA E  30     106.030  79.540  73.470  1.00  0.00           N
ATOM   2994  HN  ALA E  30     105.130  79.690  73.050  1.00  0.00           H
ATOM   2995  CA  ALA E  30     105.810  79.280  74.880  1.00  0.00           C
ATOM   2996  HA  ALA E  30     106.660  79.030  75.500  1.00  0.00           H
ATOM   2997  CB  ALA E  30     105.340  80.600  75.550  1.00  0.00           C
ATOM   2998  HB1 ALA E  30     105.120  80.430  76.630  1.00  0.00           H
ATOM   2999  HB2 ALA E  30     106.150  81.350  75.420  1.00  0.00           H
ATOM   3000  HB3 ALA E  30     104.410  80.960  75.060  1.00  0.00           H
ATOM   3001  C   ALA E  30     104.750  78.120  75.130  1.00  0.00           C
ATOM   3002  O   ALA E  30     103.600  78.380  74.810  1.00  0.00           O
ATOM   3003  N   ILE E  31     105.150  76.970  75.730  1.00  0.00           N
ATOM   3004  HN  ILE E  31     106.100  76.740  75.900  1.00  0.00           H
ATOM   3005  CA  ILE E  31     104.190  75.940  76.130  1.00  0.00           C
ATOM   3006  HA  ILE E  31     103.140  76.160  76.070  1.00  0.00           H
ATOM   3007  CB  ILE E  31     104.400  74.540  75.390  1.00  0.00           C
ATOM   3008  HB  ILE E  31     105.400  74.170  75.700  1.00  0.00           H
ATOM   3009  CG2 ILE E  31     103.280  73.580  75.760  1.00  0.00           C
ATOM   3010 HG21 ILE E  31     103.210  73.420  76.860  1.00  0.00           H
ATOM   3011 HG22 ILE E  31     102.320  73.910  75.310  1.00  0.00           H
ATOM   3012 HG23 ILE E  31     103.430  72.560  75.360  1.00  0.00           H
ATOM   3013  CG1 ILE E  31     104.250  74.670  73.850  1.00  0.00           C
ATOM   3014 HG11 ILE E  31     104.690  75.630  73.500  1.00  0.00           H
ATOM   3015 HG12 ILE E  31     103.160  74.730  73.680  1.00  0.00           H
ATOM   3016  CD  ILE E  31     104.870  73.500  73.130  1.00  0.00           C
ATOM   3017  HD1 ILE E  31     104.920  73.660  72.040  1.00  0.00           H
ATOM   3018  HD2 ILE E  31     105.870  73.190  73.510  1.00  0.00           H
ATOM   3019  HD3 ILE E  31     104.300  72.570  73.340  1.00  0.00           H
ATOM   3020  C   ILE E  31     104.320  75.740  77.630  1.00  0.00           C
ATOM   3021  O   ILE E  31     105.230  75.110  78.160  1.00  0.00           O
ATOM   3022  N   ILE E  32     103.300  76.330  78.370  1.00  0.00           N
ATOM   3023  HN  ILE E  32     102.670  76.900  77.860  1.00  0.00           H
ATOM   3024  CA  ILE E  32     103.340  76.550  79.780  1.00  0.00           C
ATOM   3025  HA  ILE E  32     104.110  75.930  80.210  1.00  0.00           H
ATOM   3026  CB  ILE E  32     103.520  77.990  80.230  1.00  0.00           C
ATOM   3027  HB  ILE E  32     102.620  78.620  80.070  1.00  0.00           H
ATOM   3028  CG2 ILE E  32     103.980  78.000  81.740  1.00  0.00           C
ATOM   3029 HG21 ILE E  32     103.420  77.310  82.400  1.00  0.00           H
ATOM   3030 HG22 ILE E  32     105.000  77.590  81.820  1.00  0.00           H
ATOM   3031 HG23 ILE E  32     104.050  79.030  82.150  1.00  0.00           H
ATOM   3032  CG1 ILE E  32     104.670  78.680  79.370  1.00  0.00           C
ATOM   3033 HG11 ILE E  32     104.450  78.440  78.310  1.00  0.00           H
ATOM   3034 HG12 ILE E  32     105.560  78.080  79.660  1.00  0.00           H
ATOM   3035  CD  ILE E  32     105.090  80.050  79.630  1.00  0.00           C
ATOM   3036  HD1 ILE E  32     105.260  80.210  80.720  1.00  0.00           H
ATOM   3037  HD2 ILE E  32     105.840  80.410  78.900  1.00  0.00           H
ATOM   3038  HD3 ILE E  32     104.240  80.750  79.460  1.00  0.00           H
ATOM   3039  C   ILE E  32     102.070  76.150  80.420  1.00  0.00           C
ATOM   3040  O   ILE E  32     100.980  76.620  80.010  1.00  0.00           O
ATOM   3041  N   GLY E  33     102.060  75.230  81.430  1.00  0.00           N
ATOM   3042  HN  GLY E  33     102.850  74.660  81.670  1.00  0.00           H
ATOM   3043  CA  GLY E  33     100.740  74.760  82.030  1.00  0.00           C
ATOM   3044  HA1 GLY E  33      99.990  74.590  81.270  1.00  0.00           H
ATOM   3045  HA2 GLY E  33     100.850  73.770  82.440  1.00  0.00           H
ATOM   3046  C   GLY E  33     100.300  75.540  83.220  1.00  0.00           C
ATOM   3047  O   GLY E  33      99.080  75.670  83.500  1.00  0.00           O
ATOM   3048  N   LEU E  34     101.230  76.270  83.940  1.00  0.00           N
ATOM   3049  HN  LEU E  34     102.190  76.190  83.710  1.00  0.00           H
ATOM   3050  CA  LEU E  34     100.780  77.080  85.100  1.00  0.00           C
ATOM   3051  HA  LEU E  34      99.710  77.180  85.270  1.00  0.00           H
ATOM   3052  CB  LEU E  34     101.150  76.260  86.380  1.00  0.00           C
ATOM   3053  HB1 LEU E  34     102.210  75.960  86.250  1.00  0.00           H
ATOM   3054  HB2 LEU E  34     100.490  75.370  86.350  1.00  0.00           H
ATOM   3055  CG  LEU E  34     101.060  77.040  87.730  1.00  0.00           C
ATOM   3056  HG  LEU E  34     101.900  77.760  87.630  1.00  0.00           H
ATOM   3057  CD1 LEU E  34      99.780  77.780  87.880  1.00  0.00           C
ATOM   3058 HD11 LEU E  34      99.510  78.480  87.060  1.00  0.00           H
ATOM   3059 HD12 LEU E  34      99.150  76.870  87.910  1.00  0.00           H
ATOM   3060 HD13 LEU E  34      99.740  78.260  88.880  1.00  0.00           H
ATOM   3061  CD2 LEU E  34     101.350  76.140  88.920  1.00  0.00           C
ATOM   3062 HD21 LEU E  34     101.350  76.780  89.830  1.00  0.00           H
ATOM   3063 HD22 LEU E  34     100.580  75.370  89.140  1.00  0.00           H
ATOM   3064 HD23 LEU E  34     102.200  75.440  88.860  1.00  0.00           H
ATOM   3065  C   LEU E  34     101.430  78.510  84.920  1.00  0.00           C
ATOM   3066  O   LEU E  34     102.640  78.750  85.130  1.00  0.00           O
ATOM   3067  N   MET E  35     100.640  79.560  84.610  1.00  0.00           N
ATOM   3068  HN  MET E  35      99.710  79.420  84.260  1.00  0.00           H
ATOM   3069  CA  MET E  35     101.130  80.930  84.530  1.00  0.00           C
ATOM   3070  HA  MET E  35     102.190  80.930  84.730  1.00  0.00           H
ATOM   3071  CB  MET E  35     100.860  81.530  83.120  1.00  0.00           C
ATOM   3072  HB1 MET E  35      99.960  81.030  82.720  1.00  0.00           H
ATOM   3073  HB2 MET E  35     101.670  81.260  82.400  1.00  0.00           H
ATOM   3074  CG  MET E  35     100.640  83.090  83.030  1.00  0.00           C
ATOM   3075  HG1 MET E  35      99.790  83.320  83.700  1.00  0.00           H
ATOM   3076  HG2 MET E  35     100.370  83.350  81.980  1.00  0.00           H
ATOM   3077  SD  MET E  35     101.990  84.120  83.490  1.00  0.00           S
ATOM   3078  CE  MET E  35     101.340  85.680  82.850  1.00  0.00           C
ATOM   3079  HE1 MET E  35     102.020  86.470  83.240  1.00  0.00           H
ATOM   3080  HE2 MET E  35     101.450  85.850  81.750  1.00  0.00           H
ATOM   3081  HE3 MET E  35     100.270  85.800  83.090  1.00  0.00           H
ATOM   3082  C   MET E  35     100.660  81.820  85.710  1.00  0.00           C
ATOM   3083  O   MET E  35      99.460  81.990  85.890  1.00  0.00           O
ATOM   3084  N   VAL E  36     101.550  82.450  86.540  1.00  0.00           N
ATOM   3085  HN  VAL E  36     102.530  82.320  86.410  1.00  0.00           H
ATOM   3086  CA  VAL E  36     101.130  83.180  87.720  1.00  0.00           C
ATOM   3087  HA  VAL E  36     100.090  83.430  87.660  1.00  0.00           H
ATOM   3088  CB  VAL E  36     101.360  82.410  89.040  1.00  0.00           C
ATOM   3089  HB  VAL E  36     102.420  82.090  89.040  1.00  0.00           H
ATOM   3090  CG1 VAL E  36     100.980  83.190  90.300  1.00  0.00           C
ATOM   3091 HG11 VAL E  36     101.530  84.140  90.450  1.00  0.00           H
ATOM   3092 HG12 VAL E  36      99.910  83.490  90.240  1.00  0.00           H
ATOM   3093 HG13 VAL E  36     101.020  82.580  91.230  1.00  0.00           H
ATOM   3094  CG2 VAL E  36     100.550  81.050  88.890  1.00  0.00           C
ATOM   3095 HG21 VAL E  36     100.840  80.330  88.090  1.00  0.00           H
ATOM   3096 HG22 VAL E  36     100.760  80.530  89.850  1.00  0.00           H
ATOM   3097 HG23 VAL E  36      99.490  81.350  88.780  1.00  0.00           H
ATOM   3098  C   VAL E  36     101.920  84.560  87.740  1.00  0.00           C
ATOM   3099  O   VAL E  36     103.120  84.530  88.010  1.00  0.00           O
ATOM   3100  N   GLY E  37     101.200  85.620  87.530  1.00  0.00           N
ATOM   3101  HN  GLY E  37     100.220  85.580  87.340  1.00  0.00           H
ATOM   3102  CA  GLY E  37     101.760  86.980  87.420  1.00  0.00           C
ATOM   3103  HA1 GLY E  37     101.030  87.760  87.270  1.00  0.00           H
ATOM   3104  HA2 GLY E  37     102.250  87.200  88.370  1.00  0.00           H
ATOM   3105  C   GLY E  37     102.900  87.170  86.350  1.00  0.00           C
ATOM   3106  O   GLY E  37     103.170  86.200  85.560  1.00  0.00           O
ATOM   3107  N   GLY E  38     103.630  88.240  86.420  1.00  0.00           N
ATOM   3108  HN  GLY E  38     103.270  89.030  86.920  1.00  0.00           H
ATOM   3109  CA  GLY E  38     104.740  88.540  85.510  1.00  0.00           C
ATOM   3110  HA1 GLY E  38     105.090  89.550  85.660  1.00  0.00           H
ATOM   3111  HA2 GLY E  38     105.500  87.770  85.530  1.00  0.00           H
ATOM   3112  C   GLY E  38     104.360  88.650  83.980  1.00  0.00           C
ATOM   3113  O   GLY E  38     103.250  89.020  83.630  1.00  0.00           O
ATOM   3114  N   VAL E  39     105.410  88.500  83.180  1.00  0.00           N
ATOM   3115  HN  VAL E  39     106.340  88.380  83.520  1.00  0.00           H
ATOM   3116  CA  VAL E  39     105.220  88.690  81.740  1.00  0.00           C
ATOM   3117  HA  VAL E  39     104.180  88.900  81.560  1.00  0.00           H
ATOM   3118  CB  VAL E  39     105.910  89.950  81.180  1.00  0.00           C
ATOM   3119  HB  VAL E  39     105.380  90.850  81.560  1.00  0.00           H
ATOM   3120  CG1 VAL E  39     107.420  90.010  81.470  1.00  0.00           C
ATOM   3121 HG11 VAL E  39     107.700  89.770  82.520  1.00  0.00           H
ATOM   3122 HG12 VAL E  39     107.980  89.240  80.900  1.00  0.00           H
ATOM   3123 HG13 VAL E  39     107.790  91.010  81.150  1.00  0.00           H
ATOM   3124  CG2 VAL E  39     105.800  90.110  79.660  1.00  0.00           C
ATOM   3125 HG21 VAL E  39     104.730  89.930  79.400  1.00  0.00           H
ATOM   3126 HG22 VAL E  39     106.100  91.100  79.250  1.00  0.00           H
ATOM   3127 HG23 VAL E  39     106.220  89.180  79.220  1.00  0.00           H
ATOM   3128  C   VAL E  39     105.720  87.450  80.880  1.00  0.00           C
ATOM   3129  O   VAL E  39     106.870  86.990  81.090  1.00  0.00           O
ATOM   3130  N   VAL E  40     104.850  86.820  80.050  1.00  0.00           N
ATOM   3131  HN  VAL E  40     103.940  87.220  80.020  1.00  0.00           H
ATOM   3132  CA  VAL E  40     105.160  85.830  79.030  1.00  0.00           C
ATOM   3133  HA  VAL E  40     106.060  85.300  79.280  1.00  0.00           H
ATOM   3134  CB  VAL E  40     104.170  84.670  79.040  1.00  0.00           C
ATOM   3135  HB  VAL E  40     103.190  85.120  78.790  1.00  0.00           H
ATOM   3136  CG1 VAL E  40     104.360  83.630  77.930  1.00  0.00           C
ATOM   3137 HG11 VAL E  40     103.410  83.060  77.810  1.00  0.00           H
ATOM   3138 HG12 VAL E  40     104.460  84.160  76.950  1.00  0.00           H
ATOM   3139 HG13 VAL E  40     105.140  82.850  78.010  1.00  0.00           H
ATOM   3140  CG2 VAL E  40     104.000  84.080  80.390  1.00  0.00           C
ATOM   3141 HG21 VAL E  40     103.450  83.110  80.360  1.00  0.00           H
ATOM   3142 HG22 VAL E  40     104.970  84.090  80.930  1.00  0.00           H
ATOM   3143 HG23 VAL E  40     103.390  84.790  80.990  1.00  0.00           H
ATOM   3144  C   VAL E  40     105.180  86.440  77.630  1.00  0.00           C
ATOM   3145  O   VAL E  40     104.260  87.160  77.260  1.00  0.00           O
ATOM   3146  N   ILE E  41     106.230  86.230  76.860  1.00  0.00           N
ATOM   3147  HN  ILE E  41     107.000  85.740  77.270  1.00  0.00           H
ATOM   3148  CA  ILE E  41     106.420  86.600  75.470  1.00  0.00           C
ATOM   3149  HA  ILE E  41     105.500  87.060  75.150  1.00  0.00           H
ATOM   3150  CB  ILE E  41     107.460  87.740  75.280  1.00  0.00           C
ATOM   3151  HB  ILE E  41     108.490  87.320  75.370  1.00  0.00           H
ATOM   3152  CG2 ILE E  41     107.260  88.320  73.840  1.00  0.00           C
ATOM   3153 HG21 ILE E  41     107.370  87.570  73.020  1.00  0.00           H
ATOM   3154 HG22 ILE E  41     106.290  88.850  73.760  1.00  0.00           H
ATOM   3155 HG23 ILE E  41     108.050  89.070  73.650  1.00  0.00           H
ATOM   3156  CG1 ILE E  41     107.350  88.870  76.360  1.00  0.00           C
ATOM   3157 HG11 ILE E  41     106.300  89.020  76.700  1.00  0.00           H
ATOM   3158 HG12 ILE E  41     107.510  89.880  75.950  1.00  0.00           H
ATOM   3159  CD  ILE E  41     108.540  88.740  77.420  1.00  0.00           C
ATOM   3160  HD1 ILE E  41     109.530  88.650  76.930  1.00  0.00           H
ATOM   3161  HD2 ILE E  41     108.470  89.630  78.070  1.00  0.00           H
ATOM   3162  HD3 ILE E  41     108.450  87.790  77.990  1.00  0.00           H
ATOM   3163  C   ILE E  41     106.750  85.470  74.610  1.00  0.00           C
ATOM   3164  O   ILE E  41     107.870  84.950  74.570  1.00  0.00           O
ATOM   3165  N   ALA E  42     105.820  85.150  73.690  1.00  0.00           N
ATOM   3166  HN  ALA E  42     104.930  85.600  73.800  1.00  0.00           H
ATOM   3167  CA  ALA E  42     105.940  84.300  72.610  1.00  0.00           C
ATOM   3168  HA  ALA E  42     106.870  83.750  72.620  1.00  0.00           H
ATOM   3169  CB  ALA E  42     104.760  83.260  72.720  1.00  0.00           C
ATOM   3170  HB1 ALA E  42     103.790  83.670  72.390  1.00  0.00           H
ATOM   3171  HB2 ALA E  42     105.010  82.370  72.090  1.00  0.00           H
ATOM   3172  HB3 ALA E  42     104.660  82.870  73.760  1.00  0.00           H
ATOM   3173  C   ALA E  42     105.650  85.060  71.280  1.00  0.00           C
ATOM   3174  O   ALA E  42     105.440  84.480  70.220  1.00  0.00           O
ATOM   3175  N   NME E  43     105.620  86.410  71.350  1.00  0.00           N
ATOM   3176  HN  NME E  43     105.850  86.960  72.150  1.00  0.00           H
ATOM   3177  CH3 NME E  43     105.360  87.280  70.180  1.00  0.00           C
ATOM   3178 HH31 NME E  43     104.830  88.230  70.410  1.00  0.00           H
ATOM   3179 HH32 NME E  43     106.320  87.540  69.700  1.00  0.00           H
ATOM   3180 HH33 NME E  43     104.750  86.680  69.470  1.00  0.00           H
ATOM   3181  CH3 ACE F   0     110.930 110.080  46.410  1.00  0.00           C
ATOM   3182 HH31 ACE F   0     111.510 110.930  46.010  1.00  0.00           H
ATOM   3183 HH32 ACE F   0     111.250 109.880  47.460  1.00  0.00           H
ATOM   3184 HH33 ACE F   0     111.130 109.230  45.730  1.00  0.00           H
ATOM   3185  C   ACE F   0     109.500 110.370  46.530  1.00  0.00           C
ATOM   3186  O   ACE F   0     109.160 111.550  46.630  1.00  0.00           O
ATOM   3187  N   ASP F   1     108.770 109.240  46.560  1.00  0.00           N
ATOM   3188  HN  ASP F   1     109.270 108.380  46.570  1.00  0.00           H
ATOM   3189  CA  ASP F   1     107.290 109.360  46.800  1.00  0.00           C
ATOM   3190  HA  ASP F   1     106.880 110.020  46.050  1.00  0.00           H
ATOM   3191  CB  ASP F   1     106.530 108.030  46.500  1.00  0.00           C
ATOM   3192  HB1 ASP F   1     105.450 108.210  46.690  1.00  0.00           H
ATOM   3193  HB2 ASP F   1     106.840 107.190  47.170  1.00  0.00           H
ATOM   3194  CG  ASP F   1     106.710 107.730  45.060  1.00  0.00           C
ATOM   3195  OD1 ASP F   1     106.000 108.400  44.260  1.00  0.00           O
ATOM   3196  OD2 ASP F   1     107.480 106.810  44.690  1.00  0.00           O
ATOM   3197  C   ASP F   1     106.840 109.930  48.200  1.00  0.00           C
ATOM   3198  O   ASP F   1     107.440 109.770  49.250  1.00  0.00           O
ATOM   3199  N   ALA F   2     105.680 110.640  48.220  1.00  0.00           N
ATOM   3200  HN  ALA F   2     105.080 110.580  47.430  1.00  0.00           H
ATOM   3201  CA  ALA F   2     105.130 111.320  49.390  1.00  0.00           C
ATOM   3202  HA  ALA F   2     105.860 112.110  49.470  1.00  0.00           H
ATOM   3203  CB  ALA F   2     103.820 111.990  49.000  1.00  0.00           C
ATOM   3204  HB1 ALA F   2     103.010 111.240  48.880  1.00  0.00           H
ATOM   3205  HB2 ALA F   2     103.510 112.760  49.740  1.00  0.00           H
ATOM   3206  HB3 ALA F   2     103.910 112.560  48.050  1.00  0.00           H
ATOM   3207  C   ALA F   2     105.070 110.550  50.690  1.00  0.00           C
ATOM   3208  O   ALA F   2     104.410 109.540  50.720  1.00  0.00           O
ATOM   3209  N   GLU F   3     105.650 110.990  51.790  1.00  0.00           N
ATOM   3210  HN  GLU F   3     106.120 111.860  51.900  1.00  0.00           H
ATOM   3211  CA  GLU F   3     105.810 110.070  52.950  1.00  0.00           C
ATOM   3212  HA  GLU F   3     106.340 109.200  52.610  1.00  0.00           H
ATOM   3213  CB  GLU F   3     106.470 110.920  54.030  1.00  0.00           C
ATOM   3214  HB1 GLU F   3     105.880 111.800  54.370  1.00  0.00           H
ATOM   3215  HB2 GLU F   3     107.350 111.390  53.540  1.00  0.00           H
ATOM   3216  CG  GLU F   3     107.020 110.060  55.260  1.00  0.00           C
ATOM   3217  HG1 GLU F   3     106.200 109.630  55.880  1.00  0.00           H
ATOM   3218  HG2 GLU F   3     107.540 110.750  55.950  1.00  0.00           H
ATOM   3219  CD  GLU F   3     107.930 108.940  54.930  1.00  0.00           C
ATOM   3220  OE1 GLU F   3     107.570 107.960  54.240  1.00  0.00           O
ATOM   3221  OE2 GLU F   3     109.090 109.000  55.460  1.00  0.00           O
ATOM   3222  C   GLU F   3     104.460 109.480  53.560  1.00  0.00           C
ATOM   3223  O   GLU F   3     103.410 110.030  53.510  1.00  0.00           O
ATOM   3224  N   PHE F   4     104.650 108.240  54.030  1.00  0.00           N
ATOM   3225  HN  PHE F   4     105.570 107.860  54.060  1.00  0.00           H
ATOM   3226  CA  PHE F   4     103.630 107.290  54.580  1.00  0.00           C
ATOM   3227  HA  PHE F   4     102.760 107.830  54.930  1.00  0.00           H
ATOM   3228  CB  PHE F   4     103.090 106.370  53.340  1.00  0.00           C
ATOM   3229  HB1 PHE F   4     103.930 105.900  52.780  1.00  0.00           H
ATOM   3230  HB2 PHE F   4     102.540 107.050  52.650  1.00  0.00           H
ATOM   3231  CG  PHE F   4     102.090 105.290  53.890  1.00  0.00           C
ATOM   3232  CD1 PHE F   4     100.910 105.610  54.560  1.00  0.00           C
ATOM   3233  HD1 PHE F   4     100.680 106.640  54.810  1.00  0.00           H
ATOM   3234  CE1 PHE F   4     100.060 104.580  55.030  1.00  0.00           C
ATOM   3235  HE1 PHE F   4      99.200 104.830  55.640  1.00  0.00           H
ATOM   3236  CZ  PHE F   4     100.270 103.220  54.860  1.00  0.00           C
ATOM   3237  HZ  PHE F   4      99.740 102.450  55.410  1.00  0.00           H
ATOM   3238  CD2 PHE F   4     102.270 103.860  53.640  1.00  0.00           C
ATOM   3239  HD2 PHE F   4     103.150 103.420  53.200  1.00  0.00           H
ATOM   3240  CE2 PHE F   4     101.440 102.920  54.170  1.00  0.00           C
ATOM   3241  HE2 PHE F   4     101.600 101.870  53.970  1.00  0.00           H
ATOM   3242  C   PHE F   4     104.280 106.460  55.660  1.00  0.00           C
ATOM   3243  O   PHE F   4     105.190 105.650  55.450  1.00  0.00           O
ATOM   3244  N   ARG F   5     103.730 106.700  56.860  1.00  0.00           N
ATOM   3245  HN  ARG F   5     103.000 107.370  56.950  1.00  0.00           H
ATOM   3246  CA  ARG F   5     104.260 105.970  58.030  1.00  0.00           C
ATOM   3247  HA  ARG F   5     104.920 105.190  57.690  1.00  0.00           H
ATOM   3248  CB  ARG F   5     104.960 106.920  58.990  1.00  0.00           C
ATOM   3249  HB1 ARG F   5     105.280 106.360  59.900  1.00  0.00           H
ATOM   3250  HB2 ARG F   5     104.270 107.730  59.310  1.00  0.00           H
ATOM   3251  CG  ARG F   5     106.270 107.510  58.400  1.00  0.00           C
ATOM   3252  HG1 ARG F   5     106.120 107.740  57.320  1.00  0.00           H
ATOM   3253  HG2 ARG F   5     107.040 106.720  58.300  1.00  0.00           H
ATOM   3254  CD  ARG F   5     106.780 108.830  59.000  1.00  0.00           C
ATOM   3255  HD1 ARG F   5     106.040 109.640  58.910  1.00  0.00           H
ATOM   3256  HD2 ARG F   5     107.780 109.100  58.600  1.00  0.00           H
ATOM   3257  NE  ARG F   5     106.860 108.650  60.480  1.00  0.00           N
ATOM   3258  HE  ARG F   5     106.910 107.750  60.900  1.00  0.00           H
ATOM   3259  CZ  ARG F   5     107.320 109.630  61.230  1.00  0.00           C
ATOM   3260  NH1 ARG F   5     107.530 110.830  60.820  1.00  0.00           N
ATOM   3261 HH11 ARG F   5     107.200 111.150  59.930  1.00  0.00           H
ATOM   3262 HH12 ARG F   5     107.850 111.530  61.460  1.00  0.00           H
ATOM   3263  NH2 ARG F   5     107.860 109.320  62.370  1.00  0.00           N
ATOM   3264 HH21 ARG F   5     107.810 108.350  62.620  1.00  0.00           H
ATOM   3265 HH22 ARG F   5     108.290 109.980  62.990  1.00  0.00           H
ATOM   3266  C   ARG F   5     103.060 105.420  58.780  1.00  0.00           C
ATOM   3267  O   ARG F   5     101.940 105.970  58.800  1.00  0.00           O
ATOM   3268  N   HIS F   6     103.360 104.220  59.340  1.00  0.00           N
ATOM   3269  HN  HIS F   6     104.260 103.800  59.380  1.00  0.00           H
ATOM   3270  CA  HIS F   6     102.250 103.430  59.730  1.00  0.00           C
ATOM   3271  HA  HIS F   6     101.480 104.130  60.030  1.00  0.00           H
ATOM   3272  CB  HIS F   6     101.900 102.440  58.610  1.00  0.00           C
ATOM   3273  HB1 HIS F   6     102.600 101.580  58.610  1.00  0.00           H
ATOM   3274  HB2 HIS F   6     102.110 102.980  57.660  1.00  0.00           H
ATOM   3275  ND1 HIS F   6     100.060 100.940  59.150  1.00  0.00           N
ATOM   3276  CG  HIS F   6     100.420 102.070  58.490  1.00  0.00           C
ATOM   3277  CE1 HIS F   6      98.780 100.700  58.860  1.00  0.00           C
ATOM   3278  HE1 HIS F   6      98.190  99.900  59.290  1.00  0.00           H
ATOM   3279  NE2 HIS F   6      98.360 101.570  57.910  1.00  0.00           N
ATOM   3280  HE2 HIS F   6      97.480 101.620  57.440  1.00  0.00           H
ATOM   3281  CD2 HIS F   6      99.360 102.530  57.740  1.00  0.00           C
ATOM   3282  HD2 HIS F   6      99.250 103.440  57.170  1.00  0.00           H
ATOM   3283  C   HIS F   6     102.570 102.660  61.000  1.00  0.00           C
ATOM   3284  O   HIS F   6     103.390 101.790  61.030  1.00  0.00           O
ATOM   3285  N   ASP F   7     102.020 103.030  62.130  1.00  0.00           N
ATOM   3286  HN  ASP F   7     101.520 103.880  62.270  1.00  0.00           H
ATOM   3287  CA  ASP F   7     102.190 102.370  63.440  1.00  0.00           C
ATOM   3288  HA  ASP F   7     103.060 101.730  63.380  1.00  0.00           H
ATOM   3289  CB  ASP F   7     102.450 103.420  64.620  1.00  0.00           C
ATOM   3290  HB1 ASP F   7     101.480 103.760  65.050  1.00  0.00           H
ATOM   3291  HB2 ASP F   7     102.930 104.370  64.290  1.00  0.00           H
ATOM   3292  CG  ASP F   7     103.220 102.750  65.770  1.00  0.00           C
ATOM   3293  OD1 ASP F   7     103.660 101.570  65.650  1.00  0.00           O
ATOM   3294  OD2 ASP F   7     103.470 103.470  66.790  1.00  0.00           O
ATOM   3295  C   ASP F   7     101.100 101.340  63.760  1.00  0.00           C
ATOM   3296  O   ASP F   7      99.940 101.560  63.560  1.00  0.00           O
ATOM   3297  N   SER F   8     101.450 100.120  64.300  1.00  0.00           N
ATOM   3298  HN  SER F   8     102.430  99.940  64.410  1.00  0.00           H
ATOM   3299  CA  SER F   8     100.510  99.140  64.900  1.00  0.00           C
ATOM   3300  HA  SER F   8      99.540  99.600  64.890  1.00  0.00           H
ATOM   3301  CB  SER F   8     100.460  97.740  64.130  1.00  0.00           C
ATOM   3302  HB1 SER F   8      99.600  97.180  64.560  1.00  0.00           H
ATOM   3303  HB2 SER F   8     101.380  97.130  64.250  1.00  0.00           H
ATOM   3304  OG  SER F   8     100.210  98.050  62.740  1.00  0.00           O
ATOM   3305  HG1 SER F   8     100.900  98.690  62.520  1.00  0.00           H
ATOM   3306  C   SER F   8     100.940  98.860  66.320  1.00  0.00           C
ATOM   3307  O   SER F   8     100.540  97.850  66.850  1.00  0.00           O
ATOM   3308  N   GLY F   9     101.780  99.670  67.020  1.00  0.00           N
ATOM   3309  HN  GLY F   9     102.030 100.470  66.500  1.00  0.00           H
ATOM   3310  CA  GLY F   9     102.300  99.600  68.360  1.00  0.00           C
ATOM   3311  HA1 GLY F   9     103.240  99.070  68.270  1.00  0.00           H
ATOM   3312  HA2 GLY F   9     102.410 100.590  68.770  1.00  0.00           H
ATOM   3313  C   GLY F   9     101.550  98.770  69.460  1.00  0.00           C
ATOM   3314  O   GLY F   9     100.370  99.040  69.650  1.00  0.00           O
ATOM   3315  N   TYR F  10     102.200  97.750  70.080  1.00  0.00           N
ATOM   3316  HN  TYR F  10     103.090  97.540  69.690  1.00  0.00           H
ATOM   3317  CA  TYR F  10     101.750  97.010  71.230  1.00  0.00           C
ATOM   3318  HA  TYR F  10     100.690  97.100  71.430  1.00  0.00           H
ATOM   3319  CB  TYR F  10     102.160  95.530  71.140  1.00  0.00           C
ATOM   3320  HB1 TYR F  10     102.180  95.000  72.110  1.00  0.00           H
ATOM   3321  HB2 TYR F  10     103.240  95.540  70.880  1.00  0.00           H
ATOM   3322  CG  TYR F  10     101.410  94.710  70.150  1.00  0.00           C
ATOM   3323  CD1 TYR F  10     100.000  94.660  70.170  1.00  0.00           C
ATOM   3324  HD1 TYR F  10      99.540  95.290  70.910  1.00  0.00           H
ATOM   3325  CE1 TYR F  10      99.300  93.720  69.360  1.00  0.00           C
ATOM   3326  HE1 TYR F  10      98.230  93.830  69.350  1.00  0.00           H
ATOM   3327  CZ  TYR F  10     100.040  92.850  68.530  1.00  0.00           C
ATOM   3328  OH  TYR F  10      99.380  91.990  67.600  1.00  0.00           O
ATOM   3329  HH  TYR F  10     100.030  91.500  67.080  1.00  0.00           H
ATOM   3330  CD2 TYR F  10     102.130  93.780  69.370  1.00  0.00           C
ATOM   3331  HD2 TYR F  10     103.210  93.720  69.400  1.00  0.00           H
ATOM   3332  CE2 TYR F  10     101.390  92.870  68.550  1.00  0.00           C
ATOM   3333  HE2 TYR F  10     101.880  92.170  67.900  1.00  0.00           H
ATOM   3334  C   TYR F  10     102.260  97.760  72.460  1.00  0.00           C
ATOM   3335  O   TYR F  10     103.530  97.860  72.660  1.00  0.00           O
ATOM   3336  N   GLU F  11     101.420  98.260  73.340  1.00  0.00           N
ATOM   3337  HN  GLU F  11     100.440  98.250  73.160  1.00  0.00           H
ATOM   3338  CA  GLU F  11     101.920  98.730  74.640  1.00  0.00           C
ATOM   3339  HA  GLU F  11     102.980  98.520  74.730  1.00  0.00           H
ATOM   3340  CB  GLU F  11     101.800 100.260  74.700  1.00  0.00           C
ATOM   3341  HB1 GLU F  11     102.090 100.570  75.730  1.00  0.00           H
ATOM   3342  HB2 GLU F  11     100.810 100.660  74.390  1.00  0.00           H
ATOM   3343  CG  GLU F  11     102.870 100.890  73.820  1.00  0.00           C
ATOM   3344  HG1 GLU F  11     102.450 100.770  72.800  1.00  0.00           H
ATOM   3345  HG2 GLU F  11     103.770 100.250  73.860  1.00  0.00           H
ATOM   3346  CD  GLU F  11     103.090 102.260  74.020  1.00  0.00           C
ATOM   3347  OE1 GLU F  11     103.890 102.800  73.190  1.00  0.00           O
ATOM   3348  OE2 GLU F  11     102.670 102.970  75.020  1.00  0.00           O
ATOM   3349  C   GLU F  11     101.150  98.180  75.770  1.00  0.00           C
ATOM   3350  O   GLU F  11      99.920  98.030  75.780  1.00  0.00           O
ATOM   3351  N   VAL F  12     101.900  97.940  76.910  1.00  0.00           N
ATOM   3352  HN  VAL F  12     102.880  98.070  76.890  1.00  0.00           H
ATOM   3353  CA  VAL F  12     101.150  97.340  78.010  1.00  0.00           C
ATOM   3354  HA  VAL F  12     100.120  97.650  78.000  1.00  0.00           H
ATOM   3355  CB  VAL F  12     100.930  95.820  77.920  1.00  0.00           C
ATOM   3356  HB  VAL F  12     100.300  95.740  77.010  1.00  0.00           H
ATOM   3357  CG1 VAL F  12     102.240  95.080  77.730  1.00  0.00           C
ATOM   3358 HG11 VAL F  12     102.830  95.190  78.660  1.00  0.00           H
ATOM   3359 HG12 VAL F  12     102.190  93.970  77.630  1.00  0.00           H
ATOM   3360 HG13 VAL F  12     102.740  95.530  76.850  1.00  0.00           H
ATOM   3361  CG2 VAL F  12     100.110  95.240  79.030  1.00  0.00           C
ATOM   3362 HG21 VAL F  12      99.250  95.930  79.140  1.00  0.00           H
ATOM   3363 HG22 VAL F  12      99.720  94.230  78.800  1.00  0.00           H
ATOM   3364 HG23 VAL F  12     100.690  95.260  79.980  1.00  0.00           H
ATOM   3365  C   VAL F  12     101.830  97.740  79.300  1.00  0.00           C
ATOM   3366  O   VAL F  12     103.030  97.800  79.450  1.00  0.00           O
ATOM   3367  N   HIS F  13     101.010  98.200  80.270  1.00  0.00           N
ATOM   3368  HN  HIS F  13     100.030  98.210  80.100  1.00  0.00           H
ATOM   3369  CA  HIS F  13     101.450  98.870  81.490  1.00  0.00           C
ATOM   3370  HA  HIS F  13     102.490  98.620  81.630  1.00  0.00           H
ATOM   3371  CB  HIS F  13     101.530 100.490  81.350  1.00  0.00           C
ATOM   3372  HB1 HIS F  13     101.960 100.740  82.340  1.00  0.00           H
ATOM   3373  HB2 HIS F  13     100.550 101.010  81.340  1.00  0.00           H
ATOM   3374  ND1 HIS F  13     103.590 101.560  80.420  1.00  0.00           N
ATOM   3375  CG  HIS F  13     102.350 101.040  80.200  1.00  0.00           C
ATOM   3376  CE1 HIS F  13     104.050 102.100  79.270  1.00  0.00           C
ATOM   3377  HE1 HIS F  13     104.930 102.720  79.100  1.00  0.00           H
ATOM   3378  NE2 HIS F  13     103.170 101.850  78.270  1.00  0.00           N
ATOM   3379  HE2 HIS F  13     103.140 102.330  77.400  1.00  0.00           H
ATOM   3380  CD2 HIS F  13     102.090 101.160  78.790  1.00  0.00           C
ATOM   3381  HD2 HIS F  13     101.170 100.910  78.290  1.00  0.00           H
ATOM   3382  C   HIS F  13     100.670  98.570  82.830  1.00  0.00           C
ATOM   3383  O   HIS F  13      99.480  98.720  83.090  1.00  0.00           O
ATOM   3384  N   HIS F  14     101.420  98.240  83.910  1.00  0.00           N
ATOM   3385  HN  HIS F  14     102.380  97.980  83.840  1.00  0.00           H
ATOM   3386  CA  HIS F  14     100.950  98.400  85.270  1.00  0.00           C
ATOM   3387  HA  HIS F  14     101.820  98.270  85.900  1.00  0.00           H
ATOM   3388  CB  HIS F  14     100.390  99.850  85.690  1.00  0.00           C
ATOM   3389  HB1 HIS F  14     100.450  99.980  86.800  1.00  0.00           H
ATOM   3390  HB2 HIS F  14      99.370  99.950  85.270  1.00  0.00           H
ATOM   3391  ND1 HIS F  14     102.470 101.270  85.680  1.00  0.00           N
ATOM   3392  CG  HIS F  14     101.160 101.050  85.250  1.00  0.00           C
ATOM   3393  CE1 HIS F  14     102.850 102.400  85.110  1.00  0.00           C
ATOM   3394  HE1 HIS F  14     103.780 102.970  85.150  1.00  0.00           H
ATOM   3395  NE2 HIS F  14     101.790 102.910  84.370  1.00  0.00           N
ATOM   3396  HE2 HIS F  14     101.790 103.770  83.860  1.00  0.00           H
ATOM   3397  CD2 HIS F  14     100.750 102.050  84.430  1.00  0.00           C
ATOM   3398  HD2 HIS F  14      99.810 102.210  83.930  1.00  0.00           H
ATOM   3399  C   HIS F  14     100.100  97.270  85.780  1.00  0.00           C
ATOM   3400  O   HIS F  14      99.340  97.570  86.660  1.00  0.00           O
ATOM   3401  N   GLN F  15     100.200  96.050  85.250  1.00  0.00           N
ATOM   3402  HN  GLN F  15     100.770  95.830  84.460  1.00  0.00           H
ATOM   3403  CA  GLN F  15      99.520  94.880  85.710  1.00  0.00           C
ATOM   3404  HA  GLN F  15      98.500  95.200  85.820  1.00  0.00           H
ATOM   3405  CB  GLN F  15      99.590  93.680  84.670  1.00  0.00           C
ATOM   3406  HB1 GLN F  15      99.030  92.820  85.080  1.00  0.00           H
ATOM   3407  HB2 GLN F  15     100.690  93.530  84.640  1.00  0.00           H
ATOM   3408  CG  GLN F  15      98.900  93.980  83.320  1.00  0.00           C
ATOM   3409  HG1 GLN F  15      97.810  94.100  83.530  1.00  0.00           H
ATOM   3410  HG2 GLN F  15      98.960  93.070  82.680  1.00  0.00           H
ATOM   3411  CD  GLN F  15      99.510  95.180  82.570  1.00  0.00           C
ATOM   3412  OE1 GLN F  15     100.720  95.380  82.610  1.00  0.00           O
ATOM   3413  NE2 GLN F  15      98.700  96.070  81.880  1.00  0.00           N
ATOM   3414 HE21 GLN F  15      97.730  95.880  81.770  1.00  0.00           H
ATOM   3415 HE22 GLN F  15      99.050  96.830  81.330  1.00  0.00           H
ATOM   3416  C   GLN F  15      99.900  94.370  87.110  1.00  0.00           C
ATOM   3417  O   GLN F  15     101.090  94.250  87.410  1.00  0.00           O
ATOM   3418  N   LYS F  16      98.810  94.220  87.920  1.00  0.00           N
ATOM   3419  HN  LYS F  16      97.920  94.510  87.580  1.00  0.00           H
ATOM   3420  CA  LYS F  16      98.960  94.060  89.390  1.00  0.00           C
ATOM   3421  HA  LYS F  16     100.010  93.910  89.620  1.00  0.00           H
ATOM   3422  CB  LYS F  16      98.470  95.260  90.220  1.00  0.00           C
ATOM   3423  HB1 LYS F  16      98.560  94.900  91.260  1.00  0.00           H
ATOM   3424  HB2 LYS F  16      97.400  95.490  90.000  1.00  0.00           H
ATOM   3425  CG  LYS F  16      99.210  96.580  90.000  1.00  0.00           C
ATOM   3426  HG1 LYS F  16      98.650  97.320  90.620  1.00  0.00           H
ATOM   3427  HG2 LYS F  16      99.180  96.860  88.930  1.00  0.00           H
ATOM   3428  CD  LYS F  16     100.680  96.540  90.420  1.00  0.00           C
ATOM   3429  HD1 LYS F  16     100.860  96.080  91.410  1.00  0.00           H
ATOM   3430  HD2 LYS F  16     101.070  95.830  89.660  1.00  0.00           H
ATOM   3431  CE  LYS F  16     101.410  97.850  90.330  1.00  0.00           C
ATOM   3432  HE1 LYS F  16     101.050  98.520  91.140  1.00  0.00           H
ATOM   3433  HE2 LYS F  16     101.130  98.490  89.470  1.00  0.00           H
ATOM   3434  NZ  LYS F  16     102.820  97.660  90.390  1.00  0.00           N
ATOM   3435  HZ1 LYS F  16     103.110  97.200  91.280  1.00  0.00           H
ATOM   3436  HZ2 LYS F  16     103.160  97.070  89.610  1.00  0.00           H
ATOM   3437  HZ3 LYS F  16     103.360  98.550  90.460  1.00  0.00           H
ATOM   3438  C   LYS F  16      98.250  92.810  89.800  1.00  0.00           C
ATOM   3439  O   LYS F  16      97.060  92.620  89.540  1.00  0.00           O
ATOM   3440  N   LEU F  17      98.920  91.900  90.520  1.00  0.00           N
ATOM   3441  HN  LEU F  17      99.890  92.100  90.640  1.00  0.00           H
ATOM   3442  CA  LEU F  17      98.380  90.770  91.170  1.00  0.00           C
ATOM   3443  HA  LEU F  17      97.340  90.660  90.870  1.00  0.00           H
ATOM   3444  CB  LEU F  17      99.030  89.490  90.680  1.00  0.00           C
ATOM   3445  HB1 LEU F  17     100.110  89.660  90.520  1.00  0.00           H
ATOM   3446  HB2 LEU F  17      98.520  89.250  89.720  1.00  0.00           H
ATOM   3447  CG  LEU F  17      98.800  88.210  91.470  1.00  0.00           C
ATOM   3448  HG  LEU F  17      99.180  88.310  92.510  1.00  0.00           H
ATOM   3449  CD1 LEU F  17      97.300  87.750  91.560  1.00  0.00           C
ATOM   3450 HD11 LEU F  17      97.230  86.740  92.030  1.00  0.00           H
ATOM   3451 HD12 LEU F  17      96.640  88.470  92.110  1.00  0.00           H
ATOM   3452 HD13 LEU F  17      96.920  87.600  90.530  1.00  0.00           H
ATOM   3453  CD2 LEU F  17      99.620  87.120  90.810  1.00  0.00           C
ATOM   3454 HD21 LEU F  17      99.500  86.120  91.290  1.00  0.00           H
ATOM   3455 HD22 LEU F  17      99.310  86.910  89.770  1.00  0.00           H
ATOM   3456 HD23 LEU F  17     100.680  87.450  90.780  1.00  0.00           H
ATOM   3457  C   LEU F  17      98.480  90.940  92.650  1.00  0.00           C
ATOM   3458  O   LEU F  17      99.570  91.130  93.170  1.00  0.00           O
ATOM   3459  N   VAL F  18      97.370  90.720  93.440  1.00  0.00           N
ATOM   3460  HN  VAL F  18      96.520  90.710  92.910  1.00  0.00           H
ATOM   3461  CA  VAL F  18      97.270  90.660  94.870  1.00  0.00           C
ATOM   3462  HA  VAL F  18      98.300  90.660  95.210  1.00  0.00           H
ATOM   3463  CB  VAL F  18      96.540  91.850  95.620  1.00  0.00           C
ATOM   3464  HB  VAL F  18      95.510  92.050  95.260  1.00  0.00           H
ATOM   3465  CG1 VAL F  18      96.410  91.530  97.150  1.00  0.00           C
ATOM   3466 HG11 VAL F  18      96.210  92.530  97.600  1.00  0.00           H
ATOM   3467 HG12 VAL F  18      95.660  90.750  97.370  1.00  0.00           H
ATOM   3468 HG13 VAL F  18      97.380  91.190  97.570  1.00  0.00           H
ATOM   3469  CG2 VAL F  18      97.370  93.110  95.420  1.00  0.00           C
ATOM   3470 HG21 VAL F  18      97.040  93.920  96.100  1.00  0.00           H
ATOM   3471 HG22 VAL F  18      98.420  92.940  95.750  1.00  0.00           H
ATOM   3472 HG23 VAL F  18      97.290  93.430  94.360  1.00  0.00           H
ATOM   3473  C   VAL F  18      96.550  89.370  95.210  1.00  0.00           C
ATOM   3474  O   VAL F  18      95.330  89.230  95.190  1.00  0.00           O
ATOM   3475  N   PHE F  19      97.260  88.370  95.760  1.00  0.00           N
ATOM   3476  HN  PHE F  19      98.250  88.360  95.790  1.00  0.00           H
ATOM   3477  CA  PHE F  19      96.680  87.250  96.500  1.00  0.00           C
ATOM   3478  HA  PHE F  19      95.920  86.850  95.850  1.00  0.00           H
ATOM   3479  CB  PHE F  19      97.690  86.040  96.570  1.00  0.00           C
ATOM   3480  HB1 PHE F  19      97.160  85.230  97.110  1.00  0.00           H
ATOM   3481  HB2 PHE F  19      98.590  86.380  97.130  1.00  0.00           H
ATOM   3482  CG  PHE F  19      97.980  85.370  95.230  1.00  0.00           C
ATOM   3483  CD1 PHE F  19      96.870  84.800  94.570  1.00  0.00           C
ATOM   3484  HD1 PHE F  19      95.940  84.900  95.110  1.00  0.00           H
ATOM   3485  CE1 PHE F  19      97.110  84.100  93.390  1.00  0.00           C
ATOM   3486  HE1 PHE F  19      96.260  83.670  92.890  1.00  0.00           H
ATOM   3487  CZ  PHE F  19      98.470  83.920  92.890  1.00  0.00           C
ATOM   3488  HZ  PHE F  19      98.580  83.310  92.000  1.00  0.00           H
ATOM   3489  CD2 PHE F  19      99.300  85.120  94.830  1.00  0.00           C
ATOM   3490  HD2 PHE F  19     100.100  85.280  95.530  1.00  0.00           H
ATOM   3491  CE2 PHE F  19      99.560  84.410  93.640  1.00  0.00           C
ATOM   3492  HE2 PHE F  19     100.570  84.330  93.250  1.00  0.00           H
ATOM   3493  C   PHE F  19      96.170  87.550  97.830  1.00  0.00           C
ATOM   3494  O   PHE F  19      95.020  87.150  98.110  1.00  0.00           O
ATOM   3495  N   PHE F  20      96.930  88.300  98.710  1.00  0.00           N
ATOM   3496  HN  PHE F  20      97.800  88.520  98.290  1.00  0.00           H
ATOM   3497  CA  PHE F  20      96.590  88.570 100.110  1.00  0.00           C
ATOM   3498  HA  PHE F  20      95.510  88.630 100.090  1.00  0.00           H
ATOM   3499  CB  PHE F  20      97.040  87.640 101.210  1.00  0.00           C
ATOM   3500  HB1 PHE F  20      96.670  88.000 102.200  1.00  0.00           H
ATOM   3501  HB2 PHE F  20      98.150  87.570 101.230  1.00  0.00           H
ATOM   3502  CG  PHE F  20      96.500  86.230 100.990  1.00  0.00           C
ATOM   3503  CD1 PHE F  20      97.140  85.080 100.570  1.00  0.00           C
ATOM   3504  HD1 PHE F  20      98.180  85.150 100.290  1.00  0.00           H
ATOM   3505  CE1 PHE F  20      96.540  83.760 100.570  1.00  0.00           C
ATOM   3506  HE1 PHE F  20      97.070  82.870 100.280  1.00  0.00           H
ATOM   3507  CZ  PHE F  20      95.290  83.640 101.060  1.00  0.00           C
ATOM   3508  HZ  PHE F  20      94.790  82.680 101.020  1.00  0.00           H
ATOM   3509  CD2 PHE F  20      95.190  86.010 101.430  1.00  0.00           C
ATOM   3510  HD2 PHE F  20      94.580  86.830 101.790  1.00  0.00           H
ATOM   3511  CE2 PHE F  20      94.590  84.750 101.440  1.00  0.00           C
ATOM   3512  HE2 PHE F  20      93.550  84.710 101.710  1.00  0.00           H
ATOM   3513  C   PHE F  20      97.160  89.880 100.330  1.00  0.00           C
ATOM   3514  O   PHE F  20      98.300  90.020  99.890  1.00  0.00           O
ATOM   3515  N   ALA F  21      96.540  90.870 100.970  1.00  0.00           N
ATOM   3516  HN  ALA F  21      95.620  90.740 101.320  1.00  0.00           H
ATOM   3517  CA  ALA F  21      97.050  92.240 101.050  1.00  0.00           C
ATOM   3518  HA  ALA F  21      97.270  92.600 100.060  1.00  0.00           H
ATOM   3519  CB  ALA F  21      95.980  93.220 101.560  1.00  0.00           C
ATOM   3520  HB1 ALA F  21      96.330  94.260 101.740  1.00  0.00           H
ATOM   3521  HB2 ALA F  21      95.300  93.390 100.700  1.00  0.00           H
ATOM   3522  HB3 ALA F  21      95.410  92.830 102.430  1.00  0.00           H
ATOM   3523  C   ALA F  21      98.320  92.410 101.930  1.00  0.00           C
ATOM   3524  O   ALA F  21      99.160  93.270 101.630  1.00  0.00           O
ATOM   3525  N   GLU F  22      98.650  91.580 102.920  1.00  0.00           N
ATOM   3526  HN  GLU F  22      98.060  90.780 103.020  1.00  0.00           H
ATOM   3527  CA  GLU F  22      99.700  91.700 103.850  1.00  0.00           C
ATOM   3528  HA  GLU F  22     100.440  92.370 103.440  1.00  0.00           H
ATOM   3529  CB  GLU F  22      99.160  92.220 105.230  1.00  0.00           C
ATOM   3530  HB1 GLU F  22     100.050  92.300 105.890  1.00  0.00           H
ATOM   3531  HB2 GLU F  22      98.470  91.510 105.710  1.00  0.00           H
ATOM   3532  CG  GLU F  22      98.510  93.610 105.030  1.00  0.00           C
ATOM   3533  HG1 GLU F  22      97.690  93.570 104.290  1.00  0.00           H
ATOM   3534  HG2 GLU F  22      99.230  94.290 104.540  1.00  0.00           H
ATOM   3535  CD  GLU F  22      98.100  94.230 106.250  1.00  0.00           C
ATOM   3536  OE1 GLU F  22      98.900  94.980 106.870  1.00  0.00           O
ATOM   3537  OE2 GLU F  22      97.020  93.920 106.750  1.00  0.00           O
ATOM   3538  C   GLU F  22     100.230  90.290 103.970  1.00  0.00           C
ATOM   3539  O   GLU F  22      99.660  89.410 103.380  1.00  0.00           O
ATOM   3540  N   ASP F  23     101.440  90.130 104.580  1.00  0.00           N
ATOM   3541  HN  ASP F  23     101.940  90.880 104.980  1.00  0.00           H
ATOM   3542  CA  ASP F  23     102.020  88.840 104.690  1.00  0.00           C
ATOM   3543  HA  ASP F  23     101.920  88.410 103.710  1.00  0.00           H
ATOM   3544  CB  ASP F  23     103.440  89.000 105.350  1.00  0.00           C
ATOM   3545  HB1 ASP F  23     103.800  88.030 105.770  1.00  0.00           H
ATOM   3546  HB2 ASP F  23     103.470  89.670 106.240  1.00  0.00           H
ATOM   3547  CG  ASP F  23     104.500  89.530 104.380  1.00  0.00           C
ATOM   3548  OD1 ASP F  23     105.680  89.560 104.820  1.00  0.00           O
ATOM   3549  OD2 ASP F  23     104.120  89.800 103.220  1.00  0.00           O
ATOM   3550  C   ASP F  23     101.190  87.900 105.600  1.00  0.00           C
ATOM   3551  O   ASP F  23     100.690  88.220 106.730  1.00  0.00           O
ATOM   3552  N   VAL F  24     101.060  86.660 105.070  1.00  0.00           N
ATOM   3553  HN  VAL F  24     101.420  86.430 104.180  1.00  0.00           H
ATOM   3554  CA  VAL F  24     100.320  85.590 105.730  1.00  0.00           C
ATOM   3555  HA  VAL F  24      99.300  85.920 105.880  1.00  0.00           H
ATOM   3556  CB  VAL F  24     100.210  84.360 104.810  1.00  0.00           C
ATOM   3557  HB  VAL F  24     101.230  84.110 104.440  1.00  0.00           H
ATOM   3558  CG1 VAL F  24      99.460  83.190 105.480  1.00  0.00           C
ATOM   3559 HG11 VAL F  24      99.590  82.410 104.700  1.00  0.00           H
ATOM   3560 HG12 VAL F  24      99.750  82.960 106.530  1.00  0.00           H
ATOM   3561 HG13 VAL F  24      98.370  83.420 105.500  1.00  0.00           H
ATOM   3562  CG2 VAL F  24      99.540  84.780 103.450  1.00  0.00           C
ATOM   3563 HG21 VAL F  24     100.190  85.560 103.000  1.00  0.00           H
ATOM   3564 HG22 VAL F  24      99.570  83.960 102.710  1.00  0.00           H
ATOM   3565 HG23 VAL F  24      98.490  85.130 103.520  1.00  0.00           H
ATOM   3566  C   VAL F  24     100.700  85.240 107.140  1.00  0.00           C
ATOM   3567  O   VAL F  24     101.850  84.970 107.450  1.00  0.00           O
ATOM   3568  N   GLY F  25      99.780  85.450 108.140  1.00  0.00           N
ATOM   3569  HN  GLY F  25      98.870  85.740 107.870  1.00  0.00           H
ATOM   3570  CA  GLY F  25     100.010  85.310 109.560  1.00  0.00           C
ATOM   3571  HA1 GLY F  25     100.850  85.950 109.740  1.00  0.00           H
ATOM   3572  HA2 GLY F  25      99.190  85.700 110.140  1.00  0.00           H
ATOM   3573  C   GLY F  25     100.300  83.890 110.010  1.00  0.00           C
ATOM   3574  O   GLY F  25     100.710  82.980 109.240  1.00  0.00           O
ATOM   3575  N   SER F  26     100.150  83.660 111.260  1.00  0.00           N
ATOM   3576  HN  SER F  26      99.970  84.430 111.870  1.00  0.00           H
ATOM   3577  CA  SER F  26     100.120  82.410 111.920  1.00  0.00           C
ATOM   3578  HA  SER F  26     100.600  81.640 111.330  1.00  0.00           H
ATOM   3579  CB  SER F  26     100.780  82.400 113.320  1.00  0.00           C
ATOM   3580  HB1 SER F  26     100.110  82.990 113.970  1.00  0.00           H
ATOM   3581  HB2 SER F  26     101.800  82.800 113.110  1.00  0.00           H
ATOM   3582  OG  SER F  26     100.930  81.050 113.680  1.00  0.00           O
ATOM   3583  HG1 SER F  26     101.520  81.010 114.430  1.00  0.00           H
ATOM   3584  C   SER F  26      98.650  82.100 112.040  1.00  0.00           C
ATOM   3585  O   SER F  26      97.810  82.840 112.550  1.00  0.00           O
ATOM   3586  N   ASN F  27      98.270  80.870 111.770  1.00  0.00           N
ATOM   3587  HN  ASN F  27      98.920  80.160 111.520  1.00  0.00           H
ATOM   3588  CA  ASN F  27      96.880  80.490 111.830  1.00  0.00           C
ATOM   3589  HA  ASN F  27      96.400  80.930 112.690  1.00  0.00           H
ATOM   3590  CB  ASN F  27      96.050  80.930 110.580  1.00  0.00           C
ATOM   3591  HB1 ASN F  27      96.420  81.940 110.290  1.00  0.00           H
ATOM   3592  HB2 ASN F  27      95.030  81.110 111.000  1.00  0.00           H
ATOM   3593  CG  ASN F  27      95.950  79.960 109.420  1.00  0.00           C
ATOM   3594  OD1 ASN F  27      94.800  79.650 109.070  1.00  0.00           O
ATOM   3595  ND2 ASN F  27      97.030  79.320 108.960  1.00  0.00           N
ATOM   3596 HD21 ASN F  27      97.940  79.650 109.220  1.00  0.00           H
ATOM   3597 HD22 ASN F  27      96.920  78.650 108.230  1.00  0.00           H
ATOM   3598  C   ASN F  27      96.660  79.020 112.120  1.00  0.00           C
ATOM   3599  O   ASN F  27      97.570  78.230 112.080  1.00  0.00           O
ATOM   3600  N   LYS F  28      95.390  78.780 112.490  1.00  0.00           N
ATOM   3601  HN  LYS F  28      94.660  79.450 112.500  1.00  0.00           H
ATOM   3602  CA  LYS F  28      95.040  77.410 112.900  1.00  0.00           C
ATOM   3603  HA  LYS F  28      95.940  76.930 113.250  1.00  0.00           H
ATOM   3604  CB  LYS F  28      93.960  77.340 114.050  1.00  0.00           C
ATOM   3605  HB1 LYS F  28      93.870  76.350 114.550  1.00  0.00           H
ATOM   3606  HB2 LYS F  28      93.060  77.630 113.480  1.00  0.00           H
ATOM   3607  CG  LYS F  28      94.170  78.400 115.140  1.00  0.00           C
ATOM   3608  HG1 LYS F  28      94.040  79.420 114.710  1.00  0.00           H
ATOM   3609  HG2 LYS F  28      95.240  78.290 115.410  1.00  0.00           H
ATOM   3610  CD  LYS F  28      93.360  78.230 116.370  1.00  0.00           C
ATOM   3611  HD1 LYS F  28      92.260  78.360 116.270  1.00  0.00           H
ATOM   3612  HD2 LYS F  28      93.440  77.130 116.540  1.00  0.00           H
ATOM   3613  CE  LYS F  28      93.750  79.150 117.530  1.00  0.00           C
ATOM   3614  HE1 LYS F  28      93.450  80.200 117.290  1.00  0.00           H
ATOM   3615  HE2 LYS F  28      94.830  79.190 117.780  1.00  0.00           H
ATOM   3616  NZ  LYS F  28      93.060  78.780 118.770  1.00  0.00           N
ATOM   3617  HZ1 LYS F  28      93.210  79.570 119.430  1.00  0.00           H
ATOM   3618  HZ2 LYS F  28      92.070  78.720 118.450  1.00  0.00           H
ATOM   3619  HZ3 LYS F  28      93.510  77.980 119.240  1.00  0.00           H
ATOM   3620  C   LYS F  28      94.530  76.580 111.690  1.00  0.00           C
ATOM   3621  O   LYS F  28      94.210  75.370 111.780  1.00  0.00           O
ATOM   3622  N   GLY F  29      94.400  77.180 110.490  1.00  0.00           N
ATOM   3623  HN  GLY F  29      94.750  78.100 110.400  1.00  0.00           H
ATOM   3624  CA  GLY F  29      93.760  76.550 109.350  1.00  0.00           C
ATOM   3625  HA1 GLY F  29      93.520  75.520 109.550  1.00  0.00           H
ATOM   3626  HA2 GLY F  29      92.940  77.200 109.090  1.00  0.00           H
ATOM   3627  C   GLY F  29      94.590  76.710 108.110  1.00  0.00           C
ATOM   3628  O   GLY F  29      95.800  76.850 108.170  1.00  0.00           O
ATOM   3629  N   ALA F  30      93.970  76.770 106.900  1.00  0.00           N
ATOM   3630  HN  ALA F  30      92.990  76.920 107.000  1.00  0.00           H
ATOM   3631  CA  ALA F  30      94.720  76.790 105.630  1.00  0.00           C
ATOM   3632  HA  ALA F  30      95.780  76.790 105.840  1.00  0.00           H
ATOM   3633  CB  ALA F  30      94.230  75.610 104.680  1.00  0.00           C
ATOM   3634  HB1 ALA F  30      93.210  75.800 104.290  1.00  0.00           H
ATOM   3635  HB2 ALA F  30      94.960  75.400 103.860  1.00  0.00           H
ATOM   3636  HB3 ALA F  30      94.210  74.570 105.090  1.00  0.00           H
ATOM   3637  C   ALA F  30      94.530  78.130 104.910  1.00  0.00           C
ATOM   3638  O   ALA F  30      93.390  78.550 104.780  1.00  0.00           O
ATOM   3639  N   ILE F  31      95.680  78.800 104.470  1.00  0.00           N
ATOM   3640  HN  ILE F  31      96.550  78.340 104.630  1.00  0.00           H
ATOM   3641  CA  ILE F  31      95.620  80.070 103.830  1.00  0.00           C
ATOM   3642  HA  ILE F  31      94.630  80.290 103.450  1.00  0.00           H
ATOM   3643  CB  ILE F  31      96.050  81.280 104.790  1.00  0.00           C
ATOM   3644  HB  ILE F  31      97.120  81.120 105.050  1.00  0.00           H
ATOM   3645  CG2 ILE F  31      95.900  82.540 103.850  1.00  0.00           C
ATOM   3646 HG21 ILE F  31      96.280  83.400 104.460  1.00  0.00           H
ATOM   3647 HG22 ILE F  31      96.560  82.490 102.950  1.00  0.00           H
ATOM   3648 HG23 ILE F  31      94.820  82.650 103.650  1.00  0.00           H
ATOM   3649  CG1 ILE F  31      95.160  81.400 105.990  1.00  0.00           C
ATOM   3650 HG11 ILE F  31      95.060  80.410 106.480  1.00  0.00           H
ATOM   3651 HG12 ILE F  31      94.160  81.760 105.660  1.00  0.00           H
ATOM   3652  CD  ILE F  31      95.570  82.370 107.070  1.00  0.00           C
ATOM   3653  HD1 ILE F  31      96.650  82.370 107.300  1.00  0.00           H
ATOM   3654  HD2 ILE F  31      95.480  83.430 106.740  1.00  0.00           H
ATOM   3655  HD3 ILE F  31      94.950  82.270 107.990  1.00  0.00           H
ATOM   3656  C   ILE F  31      96.440  80.020 102.560  1.00  0.00           C
ATOM   3657  O   ILE F  31      97.630  79.780 102.690  1.00  0.00           O
ATOM   3658  N   ILE F  32      95.910  79.940 101.360  1.00  0.00           N
ATOM   3659  HN  ILE F  32      94.920  79.880 101.330  1.00  0.00           H
ATOM   3660  CA  ILE F  32      96.680  79.450 100.260  1.00  0.00           C
ATOM   3661  HA  ILE F  32      97.740  79.650 100.390  1.00  0.00           H
ATOM   3662  CB  ILE F  32      96.420  78.020 100.110  1.00  0.00           C
ATOM   3663  HB  ILE F  32      95.320  77.860 100.180  1.00  0.00           H
ATOM   3664  CG2 ILE F  32      96.880  77.520  98.710  1.00  0.00           C
ATOM   3665 HG21 ILE F  32      96.590  76.480  98.450  1.00  0.00           H
ATOM   3666 HG22 ILE F  32      96.530  78.080  97.810  1.00  0.00           H
ATOM   3667 HG23 ILE F  32      97.990  77.500  98.600  1.00  0.00           H
ATOM   3668  CG1 ILE F  32      97.120  77.100 101.190  1.00  0.00           C
ATOM   3669 HG11 ILE F  32      97.280  77.590 102.170  1.00  0.00           H
ATOM   3670 HG12 ILE F  32      98.090  76.790 100.750  1.00  0.00           H
ATOM   3671  CD  ILE F  32      96.450  75.730 101.360  1.00  0.00           C
ATOM   3672  HD1 ILE F  32      95.470  75.860 101.860  1.00  0.00           H
ATOM   3673  HD2 ILE F  32      96.190  75.300 100.380  1.00  0.00           H
ATOM   3674  HD3 ILE F  32      97.110  75.020 101.900  1.00  0.00           H
ATOM   3675  C   ILE F  32      96.220  80.280  99.030  1.00  0.00           C
ATOM   3676  O   ILE F  32      95.040  80.410  98.690  1.00  0.00           O
ATOM   3677  N   GLY F  33      97.150  80.910  98.250  1.00  0.00           N
ATOM   3678  HN  GLY F  33      98.040  81.000  98.690  1.00  0.00           H
ATOM   3679  CA  GLY F  33      96.890  81.660  97.020  1.00  0.00           C
ATOM   3680  HA1 GLY F  33      96.140  82.410  97.240  1.00  0.00           H
ATOM   3681  HA2 GLY F  33      97.740  82.240  96.680  1.00  0.00           H
ATOM   3682  C   GLY F  33      96.320  80.910  95.880  1.00  0.00           C
ATOM   3683  O   GLY F  33      95.280  81.300  95.250  1.00  0.00           O
ATOM   3684  N   LEU F  34      96.950  79.810  95.570  1.00  0.00           N
ATOM   3685  HN  LEU F  34      97.630  79.520  96.250  1.00  0.00           H
ATOM   3686  CA  LEU F  34      96.440  78.820  94.690  1.00  0.00           C
ATOM   3687  HA  LEU F  34      95.380  78.770  94.910  1.00  0.00           H
ATOM   3688  CB  LEU F  34      96.580  79.120  93.220  1.00  0.00           C
ATOM   3689  HB1 LEU F  34      96.170  80.120  92.980  1.00  0.00           H
ATOM   3690  HB2 LEU F  34      95.830  78.390  92.850  1.00  0.00           H
ATOM   3691  CG  LEU F  34      97.930  78.970  92.510  1.00  0.00           C
ATOM   3692  HG  LEU F  34      98.340  77.990  92.850  1.00  0.00           H
ATOM   3693  CD1 LEU F  34      97.720  78.930  91.010  1.00  0.00           C
ATOM   3694 HD11 LEU F  34      97.050  78.100  90.700  1.00  0.00           H
ATOM   3695 HD12 LEU F  34      97.250  79.850  90.600  1.00  0.00           H
ATOM   3696 HD13 LEU F  34      98.660  78.790  90.450  1.00  0.00           H
ATOM   3697  CD2 LEU F  34      99.050  79.990  92.920  1.00  0.00           C
ATOM   3698 HD21 LEU F  34      99.110  79.940  94.030  1.00  0.00           H
ATOM   3699 HD22 LEU F  34     100.090  79.860  92.540  1.00  0.00           H
ATOM   3700 HD23 LEU F  34      98.770  81.030  92.680  1.00  0.00           H
ATOM   3701  C   LEU F  34      96.870  77.360  95.040  1.00  0.00           C
ATOM   3702  O   LEU F  34      97.920  77.190  95.570  1.00  0.00           O
ATOM   3703  N   MET F  35      95.980  76.380  94.820  1.00  0.00           N
ATOM   3704  HN  MET F  35      95.230  76.470  94.170  1.00  0.00           H
ATOM   3705  CA  MET F  35      96.250  74.990  95.140  1.00  0.00           C
ATOM   3706  HA  MET F  35      97.290  74.910  95.410  1.00  0.00           H
ATOM   3707  CB  MET F  35      95.520  74.360  96.250  1.00  0.00           C
ATOM   3708  HB1 MET F  35      95.880  74.680  97.250  1.00  0.00           H
ATOM   3709  HB2 MET F  35      95.660  73.270  96.130  1.00  0.00           H
ATOM   3710  CG  MET F  35      93.990  74.650  96.230  1.00  0.00           C
ATOM   3711  HG1 MET F  35      93.510  74.450  95.250  1.00  0.00           H
ATOM   3712  HG2 MET F  35      93.860  75.720  96.490  1.00  0.00           H
ATOM   3713  SD  MET F  35      93.310  73.690  97.550  1.00  0.00           S
ATOM   3714  CE  MET F  35      93.290  72.160  96.540  1.00  0.00           C
ATOM   3715  HE1 MET F  35      92.310  71.690  96.300  1.00  0.00           H
ATOM   3716  HE2 MET F  35      93.900  72.070  95.620  1.00  0.00           H
ATOM   3717  HE3 MET F  35      93.620  71.340  97.220  1.00  0.00           H
ATOM   3718  C   MET F  35      96.020  74.400  93.810  1.00  0.00           C
ATOM   3719  O   MET F  35      95.150  74.860  93.080  1.00  0.00           O
ATOM   3720  N   VAL F  36      96.830  73.390  93.370  1.00  0.00           N
ATOM   3721  HN  VAL F  36      97.640  73.070  93.860  1.00  0.00           H
ATOM   3722  CA  VAL F  36      96.670  72.680  92.150  1.00  0.00           C
ATOM   3723  HA  VAL F  36      95.740  72.970  91.700  1.00  0.00           H
ATOM   3724  CB  VAL F  36      97.930  72.850  91.270  1.00  0.00           C
ATOM   3725  HB  VAL F  36      98.840  72.680  91.880  1.00  0.00           H
ATOM   3726  CG1 VAL F  36      97.730  71.880  90.040  1.00  0.00           C
ATOM   3727 HG11 VAL F  36      97.620  70.800  90.250  1.00  0.00           H
ATOM   3728 HG12 VAL F  36      97.010  72.380  89.360  1.00  0.00           H
ATOM   3729 HG13 VAL F  36      98.720  71.990  89.550  1.00  0.00           H
ATOM   3730  CG2 VAL F  36      97.910  74.370  90.770  1.00  0.00           C
ATOM   3731 HG21 VAL F  36      98.330  75.080  91.510  1.00  0.00           H
ATOM   3732 HG22 VAL F  36      98.610  74.500  89.930  1.00  0.00           H
ATOM   3733 HG23 VAL F  36      96.960  74.840  90.440  1.00  0.00           H
ATOM   3734  C   VAL F  36      96.520  71.230  92.580  1.00  0.00           C
ATOM   3735  O   VAL F  36      97.500  70.520  92.960  1.00  0.00           O
ATOM   3736  N   GLY F  37      95.250  70.750  92.550  1.00  0.00           N
ATOM   3737  HN  GLY F  37      94.510  71.350  92.230  1.00  0.00           H
ATOM   3738  CA  GLY F  37      94.930  69.380  92.930  1.00  0.00           C
ATOM   3739  HA1 GLY F  37      93.860  69.460  92.810  1.00  0.00           H
ATOM   3740  HA2 GLY F  37      95.390  68.740  92.200  1.00  0.00           H
ATOM   3741  C   GLY F  37      95.260  69.000  94.340  1.00  0.00           C
ATOM   3742  O   GLY F  37      95.460  69.840  95.220  1.00  0.00           O
ATOM   3743  N   GLY F  38      95.260  67.700  94.590  1.00  0.00           N
ATOM   3744  HN  GLY F  38      94.900  67.110  93.880  1.00  0.00           H
ATOM   3745  CA  GLY F  38      95.460  67.070  95.930  1.00  0.00           C
ATOM   3746  HA1 GLY F  38      95.510  65.990  95.810  1.00  0.00           H
ATOM   3747  HA2 GLY F  38      96.410  67.360  96.360  1.00  0.00           H
ATOM   3748  C   GLY F  38      94.440  67.470  97.010  1.00  0.00           C
ATOM   3749  O   GLY F  38      93.290  67.660  96.640  1.00  0.00           O
ATOM   3750  N   VAL F  39      94.810  67.380  98.340  1.00  0.00           N
ATOM   3751  HN  VAL F  39      95.760  67.130  98.520  1.00  0.00           H
ATOM   3752  CA  VAL F  39      93.810  67.300  99.430  1.00  0.00           C
ATOM   3753  HA  VAL F  39      92.860  67.720  99.120  1.00  0.00           H
ATOM   3754  CB  VAL F  39      93.620  65.900  99.930  1.00  0.00           C
ATOM   3755  HB  VAL F  39      94.450  65.500 100.550  1.00  0.00           H
ATOM   3756  CG1 VAL F  39      92.310  65.920 100.760  1.00  0.00           C
ATOM   3757 HG11 VAL F  39      91.520  66.510 100.250  1.00  0.00           H
ATOM   3758 HG12 VAL F  39      92.040  64.890 101.100  1.00  0.00           H
ATOM   3759 HG13 VAL F  39      92.320  66.490 101.710  1.00  0.00           H
ATOM   3760  CG2 VAL F  39      93.450  64.870  98.760  1.00  0.00           C
ATOM   3761 HG21 VAL F  39      94.380  64.830  98.170  1.00  0.00           H
ATOM   3762 HG22 VAL F  39      93.230  63.890  99.220  1.00  0.00           H
ATOM   3763 HG23 VAL F  39      92.610  65.080  98.070  1.00  0.00           H
ATOM   3764  C   VAL F  39      94.310  68.190 100.530  1.00  0.00           C
ATOM   3765  O   VAL F  39      95.340  67.970 101.130  1.00  0.00           O
ATOM   3766  N   VAL F  40      93.460  69.270 100.790  1.00  0.00           N
ATOM   3767  HN  VAL F  40      92.550  69.450 100.440  1.00  0.00           H
ATOM   3768  CA  VAL F  40      93.760  70.220 101.910  1.00  0.00           C
ATOM   3769  HA  VAL F  40      94.770  70.140 102.260  1.00  0.00           H
ATOM   3770  CB  VAL F  40      93.490  71.680 101.370  1.00  0.00           C
ATOM   3771  HB  VAL F  40      92.560  71.600 100.760  1.00  0.00           H
ATOM   3772  CG1 VAL F  40      93.220  72.740 102.410  1.00  0.00           C
ATOM   3773 HG11 VAL F  40      94.040  72.770 103.160  1.00  0.00           H
ATOM   3774 HG12 VAL F  40      93.090  73.770 102.020  1.00  0.00           H
ATOM   3775 HG13 VAL F  40      92.270  72.410 102.890  1.00  0.00           H
ATOM   3776  CG2 VAL F  40      94.690  72.200 100.500  1.00  0.00           C
ATOM   3777 HG21 VAL F  40      94.500  73.230 100.120  1.00  0.00           H
ATOM   3778 HG22 VAL F  40      95.680  72.300 101.010  1.00  0.00           H
ATOM   3779 HG23 VAL F  40      94.770  71.550  99.610  1.00  0.00           H
ATOM   3780  C   VAL F  40      92.790  69.820 102.950  1.00  0.00           C
ATOM   3781  O   VAL F  40      91.610  69.660 102.700  1.00  0.00           O
ATOM   3782  N   ILE F  41      93.300  69.590 104.140  1.00  0.00           N
ATOM   3783  HN  ILE F  41      94.270  69.760 104.270  1.00  0.00           H
ATOM   3784  CA  ILE F  41      92.470  69.290 105.270  1.00  0.00           C
ATOM   3785  HA  ILE F  41      91.450  69.410 104.930  1.00  0.00           H
ATOM   3786  CB  ILE F  41      92.670  67.830 105.800  1.00  0.00           C
ATOM   3787  HB  ILE F  41      93.730  67.700 106.110  1.00  0.00           H
ATOM   3788  CG2 ILE F  41      91.850  67.770 107.140  1.00  0.00           C
ATOM   3789 HG21 ILE F  41      90.750  67.910 107.140  1.00  0.00           H
ATOM   3790 HG22 ILE F  41      92.060  66.770 107.580  1.00  0.00           H
ATOM   3791 HG23 ILE F  41      92.220  68.500 107.890  1.00  0.00           H
ATOM   3792  CG1 ILE F  41      92.500  66.820 104.660  1.00  0.00           C
ATOM   3793 HG11 ILE F  41      93.340  66.990 103.950  1.00  0.00           H
ATOM   3794 HG12 ILE F  41      91.560  67.170 104.170  1.00  0.00           H
ATOM   3795  CD  ILE F  41      92.290  65.320 105.040  1.00  0.00           C
ATOM   3796  HD1 ILE F  41      92.390  64.650 104.160  1.00  0.00           H
ATOM   3797  HD2 ILE F  41      93.030  65.030 105.810  1.00  0.00           H
ATOM   3798  HD3 ILE F  41      91.270  65.250 105.460  1.00  0.00           H
ATOM   3799  C   ILE F  41      92.770  70.400 106.280  1.00  0.00           C
ATOM   3800  O   ILE F  41      93.960  70.770 106.490  1.00  0.00           O
ATOM   3801  N   ALA F  42      91.700  71.020 106.840  1.00  0.00           N
ATOM   3802  HN  ALA F  42      90.790  70.780 106.520  1.00  0.00           H
ATOM   3803  CA  ALA F  42      91.740  72.060 107.810  1.00  0.00           C
ATOM   3804  HA  ALA F  42      92.490  71.710 108.490  1.00  0.00           H
ATOM   3805  CB  ALA F  42      91.880  73.490 107.170  1.00  0.00           C
ATOM   3806  HB1 ALA F  42      92.290  74.190 107.930  1.00  0.00           H
ATOM   3807  HB2 ALA F  42      92.580  73.520 106.310  1.00  0.00           H
ATOM   3808  HB3 ALA F  42      90.880  73.740 106.740  1.00  0.00           H
ATOM   3809  C   ALA F  42      90.480  72.020 108.640  1.00  0.00           C
ATOM   3810  O   ALA F  42      89.650  72.940 108.580  1.00  0.00           O
ATOM   3811  N   NME F  43      90.270  71.020 109.430  1.00  0.00           N
ATOM   3812  HN  NME F  43      90.840  70.210 109.390  1.00  0.00           H
ATOM   3813  CH3 NME F  43      89.170  70.920 110.390  1.00  0.00           C
ATOM   3814 HH31 NME F  43      88.310  70.360 109.960  1.00  0.00           H
ATOM   3815 HH32 NME F  43      89.380  70.460 111.370  1.00  0.00           H
ATOM   3816 HH33 NME F  43      88.780  71.950 110.560  1.00  0.00           H
ATOM   3817  CH3 ACE G   0      68.720  38.670 105.280  1.00  0.00           C
ATOM   3818 HH31 ACE G   0      67.880  39.330 105.590  1.00  0.00           H
ATOM   3819 HH32 ACE G   0      69.190  39.110 104.370  1.00  0.00           H
ATOM   3820 HH33 ACE G   0      68.480  37.610 105.080  1.00  0.00           H
ATOM   3821  C   ACE G   0      69.730  38.790 106.370  1.00  0.00           C
ATOM   3822  O   ACE G   0      70.590  37.910 106.540  1.00  0.00           O
ATOM   3823  N   ASP G   1      69.460  39.850 107.140  1.00  0.00           N
ATOM   3824  HN  ASP G   1      68.740  40.490 106.900  1.00  0.00           H
ATOM   3825  CA  ASP G   1      70.320  39.920 108.310  1.00  0.00           C
ATOM   3826  HA  ASP G   1      70.600  38.980 108.750  1.00  0.00           H
ATOM   3827  CB  ASP G   1      71.550  40.770 107.920  1.00  0.00           C
ATOM   3828  HB1 ASP G   1      71.280  41.800 107.630  1.00  0.00           H
ATOM   3829  HB2 ASP G   1      72.050  40.260 107.070  1.00  0.00           H
ATOM   3830  CG  ASP G   1      72.590  40.830 108.970  1.00  0.00           C
ATOM   3831  OD1 ASP G   1      72.770  39.800 109.630  1.00  0.00           O
ATOM   3832  OD2 ASP G   1      73.400  41.840 109.020  1.00  0.00           O
ATOM   3833  C   ASP G   1      69.570  40.630 109.470  1.00  0.00           C
ATOM   3834  O   ASP G   1      68.510  41.250 109.350  1.00  0.00           O
ATOM   3835  N   ALA G   2      70.130  40.500 110.690  1.00  0.00           N
ATOM   3836  HN  ALA G   2      70.960  39.950 110.730  1.00  0.00           H
ATOM   3837  CA  ALA G   2      69.540  41.010 111.910  1.00  0.00           C
ATOM   3838  HA  ALA G   2      68.470  41.130 111.930  1.00  0.00           H
ATOM   3839  CB  ALA G   2      70.090  40.160 113.090  1.00  0.00           C
ATOM   3840  HB1 ALA G   2      69.540  40.420 114.020  1.00  0.00           H
ATOM   3841  HB2 ALA G   2      69.860  39.090 112.890  1.00  0.00           H
ATOM   3842  HB3 ALA G   2      71.180  40.210 113.270  1.00  0.00           H
ATOM   3843  C   ALA G   2      69.950  42.420 112.180  1.00  0.00           C
ATOM   3844  O   ALA G   2      70.040  42.880 113.320  1.00  0.00           O
ATOM   3845  N   GLU G   3      70.180  43.210 111.180  1.00  0.00           N
ATOM   3846  HN  GLU G   3      70.130  42.910 110.230  1.00  0.00           H
ATOM   3847  CA  GLU G   3      70.550  44.610 111.320  1.00  0.00           C
ATOM   3848  HA  GLU G   3      70.060  44.980 112.210  1.00  0.00           H
ATOM   3849  CB  GLU G   3      72.120  44.640 111.410  1.00  0.00           C
ATOM   3850  HB1 GLU G   3      72.490  43.910 110.670  1.00  0.00           H
ATOM   3851  HB2 GLU G   3      72.390  44.190 112.390  1.00  0.00           H
ATOM   3852  CG  GLU G   3      72.740  46.090 111.460  1.00  0.00           C
ATOM   3853  HG1 GLU G   3      72.450  46.640 112.380  1.00  0.00           H
ATOM   3854  HG2 GLU G   3      72.460  46.770 110.620  1.00  0.00           H
ATOM   3855  CD  GLU G   3      74.260  46.070 111.420  1.00  0.00           C
ATOM   3856  OE1 GLU G   3      74.940  46.850 112.120  1.00  0.00           O
ATOM   3857  OE2 GLU G   3      74.810  45.330 110.530  1.00  0.00           O
ATOM   3858  C   GLU G   3      69.850  45.530 110.220  1.00  0.00           C
ATOM   3859  O   GLU G   3      69.660  45.060 109.080  1.00  0.00           O
ATOM   3860  N   PHE G   4      69.390  46.680 110.620  1.00  0.00           N
ATOM   3861  HN  PHE G   4      69.550  47.100 111.500  1.00  0.00           H
ATOM   3862  CA  PHE G   4      68.440  47.370 109.820  1.00  0.00           C
ATOM   3863  HA  PHE G   4      68.300  46.950 108.840  1.00  0.00           H
ATOM   3864  CB  PHE G   4      66.980  47.480 110.410  1.00  0.00           C
ATOM   3865  HB1 PHE G   4      67.110  48.020 111.370  1.00  0.00           H
ATOM   3866  HB2 PHE G   4      66.610  46.450 110.590  1.00  0.00           H
ATOM   3867  CG  PHE G   4      66.080  48.170 109.430  1.00  0.00           C
ATOM   3868  CD1 PHE G   4      65.880  49.570 109.560  1.00  0.00           C
ATOM   3869  HD1 PHE G   4      66.570  49.980 110.280  1.00  0.00           H
ATOM   3870  CE1 PHE G   4      64.850  50.230 108.870  1.00  0.00           C
ATOM   3871  HE1 PHE G   4      64.720  51.290 109.040  1.00  0.00           H
ATOM   3872  CZ  PHE G   4      63.960  49.500 108.110  1.00  0.00           C
ATOM   3873  HZ  PHE G   4      63.010  49.940 107.850  1.00  0.00           H
ATOM   3874  CD2 PHE G   4      65.180  47.420 108.590  1.00  0.00           C
ATOM   3875  HD2 PHE G   4      65.160  46.350 108.660  1.00  0.00           H
ATOM   3876  CE2 PHE G   4      64.180  48.120 107.990  1.00  0.00           C
ATOM   3877  HE2 PHE G   4      63.400  47.520 107.520  1.00  0.00           H
ATOM   3878  C   PHE G   4      69.000  48.760 109.570  1.00  0.00           C
ATOM   3879  O   PHE G   4      68.860  49.550 110.520  1.00  0.00           O
ATOM   3880  N   ARG G   5      69.520  49.120 108.430  1.00  0.00           N
ATOM   3881  HN  ARG G   5      69.300  48.560 107.640  1.00  0.00           H
ATOM   3882  CA  ARG G   5      69.960  50.460 108.300  1.00  0.00           C
ATOM   3883  HA  ARG G   5      70.240  50.950 109.220  1.00  0.00           H
ATOM   3884  CB  ARG G   5      71.210  50.410 107.390  1.00  0.00           C
ATOM   3885  HB1 ARG G   5      71.350  51.380 106.880  1.00  0.00           H
ATOM   3886  HB2 ARG G   5      71.180  49.650 106.580  1.00  0.00           H
ATOM   3887  CG  ARG G   5      72.540  50.230 108.100  1.00  0.00           C
ATOM   3888  HG1 ARG G   5      72.550  49.470 108.910  1.00  0.00           H
ATOM   3889  HG2 ARG G   5      72.660  51.240 108.540  1.00  0.00           H
ATOM   3890  CD  ARG G   5      73.630  49.960 107.030  1.00  0.00           C
ATOM   3891  HD1 ARG G   5      73.500  50.660 106.180  1.00  0.00           H
ATOM   3892  HD2 ARG G   5      73.480  48.990 106.520  1.00  0.00           H
ATOM   3893  NE  ARG G   5      74.950  50.050 107.730  1.00  0.00           N
ATOM   3894  HE  ARG G   5      75.530  50.830 107.530  1.00  0.00           H
ATOM   3895  CZ  ARG G   5      75.590  49.010 108.290  1.00  0.00           C
ATOM   3896  NH1 ARG G   5      75.080  47.910 108.680  1.00  0.00           N
ATOM   3897 HH11 ARG G   5      74.080  47.790 108.670  1.00  0.00           H
ATOM   3898 HH12 ARG G   5      75.730  47.280 109.100  1.00  0.00           H
ATOM   3899  NH2 ARG G   5      76.850  49.170 108.610  1.00  0.00           N
ATOM   3900 HH21 ARG G   5      77.230  50.030 108.280  1.00  0.00           H
ATOM   3901 HH22 ARG G   5      77.480  48.390 108.670  1.00  0.00           H
ATOM   3902  C   ARG G   5      68.890  51.360 107.660  1.00  0.00           C
ATOM   3903  O   ARG G   5      68.290  51.070 106.620  1.00  0.00           O
ATOM   3904  N   HIS G   6      68.500  52.400 108.400  1.00  0.00           N
ATOM   3905  HN  HIS G   6      68.870  52.530 109.320  1.00  0.00           H
ATOM   3906  CA  HIS G   6      67.800  53.620 107.980  1.00  0.00           C
ATOM   3907  HA  HIS G   6      67.040  53.330 107.280  1.00  0.00           H
ATOM   3908  CB  HIS G   6      67.260  54.330 109.200  1.00  0.00           C
ATOM   3909  HB1 HIS G   6      68.060  54.790 109.820  1.00  0.00           H
ATOM   3910  HB2 HIS G   6      66.750  53.620 109.880  1.00  0.00           H
ATOM   3911  ND1 HIS G   6      64.880  55.200 108.600  1.00  0.00           N
ATOM   3912  CG  HIS G   6      66.270  55.420 108.920  1.00  0.00           C
ATOM   3913  CE1 HIS G   6      64.400  56.410 108.430  1.00  0.00           C
ATOM   3914  HE1 HIS G   6      63.430  56.730 108.060  1.00  0.00           H
ATOM   3915  NE2 HIS G   6      65.330  57.360 108.640  1.00  0.00           N
ATOM   3916  HE2 HIS G   6      65.260  58.270 108.230  1.00  0.00           H
ATOM   3917  CD2 HIS G   6      66.590  56.740 108.910  1.00  0.00           C
ATOM   3918  HD2 HIS G   6      67.510  57.260 109.150  1.00  0.00           H
ATOM   3919  C   HIS G   6      68.730  54.550 107.240  1.00  0.00           C
ATOM   3920  O   HIS G   6      69.570  55.260 107.810  1.00  0.00           O
ATOM   3921  N   ASP G   7      68.620  54.530 105.860  1.00  0.00           N
ATOM   3922  HN  ASP G   7      68.060  53.870 105.360  1.00  0.00           H
ATOM   3923  CA  ASP G   7      69.470  55.270 104.980  1.00  0.00           C
ATOM   3924  HA  ASP G   7      70.250  55.650 105.630  1.00  0.00           H
ATOM   3925  CB  ASP G   7      69.920  54.460 103.790  1.00  0.00           C
ATOM   3926  HB1 ASP G   7      69.210  54.140 102.990  1.00  0.00           H
ATOM   3927  HB2 ASP G   7      70.350  53.510 104.170  1.00  0.00           H
ATOM   3928  CG  ASP G   7      71.070  55.040 102.910  1.00  0.00           C
ATOM   3929  OD1 ASP G   7      71.560  56.160 103.160  1.00  0.00           O
ATOM   3930  OD2 ASP G   7      71.450  54.400 101.970  1.00  0.00           O
ATOM   3931  C   ASP G   7      68.670  56.510 104.430  1.00  0.00           C
ATOM   3932  O   ASP G   7      67.640  56.410 103.770  1.00  0.00           O
ATOM   3933  N   SER G   8      69.200  57.690 104.790  1.00  0.00           N
ATOM   3934  HN  SER G   8      69.880  57.690 105.520  1.00  0.00           H
ATOM   3935  CA  SER G   8      68.800  58.960 104.240  1.00  0.00           C
ATOM   3936  HA  SER G   8      67.930  58.860 103.610  1.00  0.00           H
ATOM   3937  CB  SER G   8      68.460  59.890 105.470  1.00  0.00           C
ATOM   3938  HB1 SER G   8      67.830  60.740 105.120  1.00  0.00           H
ATOM   3939  HB2 SER G   8      69.350  60.360 105.940  1.00  0.00           H
ATOM   3940  OG  SER G   8      67.580  59.310 106.440  1.00  0.00           O
ATOM   3941  HG1 SER G   8      68.170  58.700 106.880  1.00  0.00           H
ATOM   3942  C   SER G   8      69.930  59.640 103.460  1.00  0.00           C
ATOM   3943  O   SER G   8      69.870  60.850 103.290  1.00  0.00           O
ATOM   3944  N   GLY G   9      71.000  58.880 103.080  1.00  0.00           N
ATOM   3945  HN  GLY G   9      71.010  57.920 103.340  1.00  0.00           H
ATOM   3946  CA  GLY G   9      72.260  59.410 102.550  1.00  0.00           C
ATOM   3947  HA1 GLY G   9      72.500  60.230 103.200  1.00  0.00           H
ATOM   3948  HA2 GLY G   9      73.060  58.690 102.540  1.00  0.00           H
ATOM   3949  C   GLY G   9      72.240  60.190 101.290  1.00  0.00           C
ATOM   3950  O   GLY G   9      71.240  60.420 100.660  1.00  0.00           O
ATOM   3951  N   TYR G  10      73.400  60.690 100.900  1.00  0.00           N
ATOM   3952  HN  TYR G  10      74.250  60.460 101.380  1.00  0.00           H
ATOM   3953  CA  TYR G  10      73.550  61.620  99.770  1.00  0.00           C
ATOM   3954  HA  TYR G  10      72.580  61.540  99.300  1.00  0.00           H
ATOM   3955  CB  TYR G  10      73.960  63.070 100.320  1.00  0.00           C
ATOM   3956  HB1 TYR G  10      73.770  63.690  99.420  1.00  0.00           H
ATOM   3957  HB2 TYR G  10      74.970  63.010 100.770  1.00  0.00           H
ATOM   3958  CG  TYR G  10      72.910  63.470 101.430  1.00  0.00           C
ATOM   3959  CD1 TYR G  10      73.090  63.080 102.790  1.00  0.00           C
ATOM   3960  HD1 TYR G  10      73.990  62.530 103.030  1.00  0.00           H
ATOM   3961  CE1 TYR G  10      72.210  63.410 103.800  1.00  0.00           C
ATOM   3962  HE1 TYR G  10      72.330  63.140 104.830  1.00  0.00           H
ATOM   3963  CZ  TYR G  10      71.110  64.210 103.500  1.00  0.00           C
ATOM   3964  OH  TYR G  10      70.140  64.440 104.540  1.00  0.00           O
ATOM   3965  HH  TYR G  10      70.200  63.790 105.240  1.00  0.00           H
ATOM   3966  CD2 TYR G  10      71.730  64.210 101.190  1.00  0.00           C
ATOM   3967  HD2 TYR G  10      71.540  64.480 100.160  1.00  0.00           H
ATOM   3968  CE2 TYR G  10      70.820  64.510 102.160  1.00  0.00           C
ATOM   3969  HE2 TYR G  10      69.880  65.000 101.960  1.00  0.00           H
ATOM   3970  C   TYR G  10      74.610  61.070  98.790  1.00  0.00           C
ATOM   3971  O   TYR G  10      75.790  60.820  99.060  1.00  0.00           O
ATOM   3972  N   GLU G  11      74.200  60.610  97.640  1.00  0.00           N
ATOM   3973  HN  GLU G  11      73.230  60.610  97.410  1.00  0.00           H
ATOM   3974  CA  GLU G  11      74.970  59.990  96.600  1.00  0.00           C
ATOM   3975  HA  GLU G  11      75.970  59.830  96.990  1.00  0.00           H
ATOM   3976  CB  GLU G  11      74.460  58.630  96.170  1.00  0.00           C
ATOM   3977  HB1 GLU G  11      75.250  58.210  95.500  1.00  0.00           H
ATOM   3978  HB2 GLU G  11      73.590  58.770  95.500  1.00  0.00           H
ATOM   3979  CG  GLU G  11      73.970  57.550  97.220  1.00  0.00           C
ATOM   3980  HG1 GLU G  11      72.980  57.940  97.550  1.00  0.00           H
ATOM   3981  HG2 GLU G  11      74.760  57.490  98.000  1.00  0.00           H
ATOM   3982  CD  GLU G  11      73.800  56.200  96.670  1.00  0.00           C
ATOM   3983  OE1 GLU G  11      74.650  55.690  95.870  1.00  0.00           O
ATOM   3984  OE2 GLU G  11      72.890  55.450  97.110  1.00  0.00           O
ATOM   3985  C   GLU G  11      75.080  60.910  95.430  1.00  0.00           C
ATOM   3986  O   GLU G  11      74.090  61.260  94.750  1.00  0.00           O
ATOM   3987  N   VAL G  12      76.330  61.310  95.050  1.00  0.00           N
ATOM   3988  HN  VAL G  12      77.120  61.050  95.590  1.00  0.00           H
ATOM   3989  CA  VAL G  12      76.490  62.180  93.840  1.00  0.00           C
ATOM   3990  HA  VAL G  12      75.510  62.460  93.490  1.00  0.00           H
ATOM   3991  CB  VAL G  12      77.310  63.470  94.090  1.00  0.00           C
ATOM   3992  HB  VAL G  12      78.360  63.350  94.450  1.00  0.00           H
ATOM   3993  CG1 VAL G  12      77.440  64.140  92.760  1.00  0.00           C
ATOM   3994 HG11 VAL G  12      77.870  63.500  91.960  1.00  0.00           H
ATOM   3995 HG12 VAL G  12      76.400  64.390  92.440  1.00  0.00           H
ATOM   3996 HG13 VAL G  12      77.940  65.130  92.770  1.00  0.00           H
ATOM   3997  CG2 VAL G  12      76.580  64.380  95.020  1.00  0.00           C
ATOM   3998 HG21 VAL G  12      76.700  64.080  96.080  1.00  0.00           H
ATOM   3999 HG22 VAL G  12      76.960  65.420  94.900  1.00  0.00           H
ATOM   4000 HG23 VAL G  12      75.510  64.360  94.730  1.00  0.00           H
ATOM   4001  C   VAL G  12      77.230  61.340  92.810  1.00  0.00           C
ATOM   4002  O   VAL G  12      78.350  61.000  93.040  1.00  0.00           O
ATOM   4003  N   HIS G  13      76.700  60.970  91.640  1.00  0.00           N
ATOM   4004  HN  HIS G  13      75.790  61.310  91.410  1.00  0.00           H
ATOM   4005  CA  HIS G  13      77.330  60.100  90.660  1.00  0.00           C
ATOM   4006  HA  HIS G  13      78.330  59.900  91.010  1.00  0.00           H
ATOM   4007  CB  HIS G  13      76.650  58.740  90.530  1.00  0.00           C
ATOM   4008  HB1 HIS G  13      77.070  58.130  89.700  1.00  0.00           H
ATOM   4009  HB2 HIS G  13      75.610  59.060  90.290  1.00  0.00           H
ATOM   4010  ND1 HIS G  13      77.520  56.920  91.890  1.00  0.00           N
ATOM   4011  CG  HIS G  13      76.610  57.980  91.800  1.00  0.00           C
ATOM   4012  CE1 HIS G  13      77.120  56.220  92.920  1.00  0.00           C
ATOM   4013  HE1 HIS G  13      77.690  55.380  93.310  1.00  0.00           H
ATOM   4014  NE2 HIS G  13      76.010  56.770  93.540  1.00  0.00           N
ATOM   4015  HE2 HIS G  13      75.680  56.360  94.390  1.00  0.00           H
ATOM   4016  CD2 HIS G  13      75.640  57.870  92.760  1.00  0.00           C
ATOM   4017  HD2 HIS G  13      74.760  58.490  92.870  1.00  0.00           H
ATOM   4018  C   HIS G  13      77.330  60.770  89.300  1.00  0.00           C
ATOM   4019  O   HIS G  13      76.290  61.250  88.860  1.00  0.00           O
ATOM   4020  N   HIS G  14      78.570  61.010  88.710  1.00  0.00           N
ATOM   4021  HN  HIS G  14      79.380  60.700  89.200  1.00  0.00           H
ATOM   4022  CA  HIS G  14      78.900  61.410  87.360  1.00  0.00           C
ATOM   4023  HA  HIS G  14      79.980  61.350  87.330  1.00  0.00           H
ATOM   4024  CB  HIS G  14      78.310  60.490  86.250  1.00  0.00           C
ATOM   4025  HB1 HIS G  14      78.660  60.800  85.240  1.00  0.00           H
ATOM   4026  HB2 HIS G  14      77.210  60.630  86.160  1.00  0.00           H
ATOM   4027  ND1 HIS G  14      79.850  58.550  86.520  1.00  0.00           N
ATOM   4028  CG  HIS G  14      78.540  59.010  86.530  1.00  0.00           C
ATOM   4029  CE1 HIS G  14      79.750  57.290  86.810  1.00  0.00           C
ATOM   4030  HE1 HIS G  14      80.620  56.630  86.710  1.00  0.00           H
ATOM   4031  NE2 HIS G  14      78.490  56.880  87.090  1.00  0.00           N
ATOM   4032  HE2 HIS G  14      78.230  55.970  87.390  1.00  0.00           H
ATOM   4033  CD2 HIS G  14      77.670  58.040  86.930  1.00  0.00           C
ATOM   4034  HD2 HIS G  14      76.590  57.990  86.950  1.00  0.00           H
ATOM   4035  C   HIS G  14      78.590  62.880  87.040  1.00  0.00           C
ATOM   4036  O   HIS G  14      77.420  63.210  86.790  1.00  0.00           O
ATOM   4037  N   GLN G  15      79.620  63.720  86.990  1.00  0.00           N
ATOM   4038  HN  GLN G  15      80.510  63.420  87.340  1.00  0.00           H
ATOM   4039  CA  GLN G  15      79.460  65.150  86.650  1.00  0.00           C
ATOM   4040  HA  GLN G  15      78.460  65.320  86.290  1.00  0.00           H
ATOM   4041  CB  GLN G  15      79.710  66.020  87.880  1.00  0.00           C
ATOM   4042  HB1 GLN G  15      80.610  65.610  88.390  1.00  0.00           H
ATOM   4043  HB2 GLN G  15      78.890  65.810  88.610  1.00  0.00           H
ATOM   4044  CG  GLN G  15      79.720  67.530  87.610  1.00  0.00           C
ATOM   4045  HG1 GLN G  15      78.710  67.890  87.330  1.00  0.00           H
ATOM   4046  HG2 GLN G  15      80.420  67.880  86.820  1.00  0.00           H
ATOM   4047  CD  GLN G  15      80.300  68.340  88.740  1.00  0.00           C
ATOM   4048  OE1 GLN G  15      81.480  68.740  88.750  1.00  0.00           O
ATOM   4049  NE2 GLN G  15      79.500  68.650  89.740  1.00  0.00           N
ATOM   4050 HE21 GLN G  15      78.550  68.370  89.610  1.00  0.00           H
ATOM   4051 HE22 GLN G  15      79.680  69.270  90.510  1.00  0.00           H
ATOM   4052  C   GLN G  15      80.410  65.450  85.580  1.00  0.00           C
ATOM   4053  O   GLN G  15      81.610  65.250  85.740  1.00  0.00           O
ATOM   4054  N   LYS G  16      80.000  66.030  84.430  1.00  0.00           N
ATOM   4055  HN  LYS G  16      79.030  66.230  84.330  1.00  0.00           H
ATOM   4056  CA  LYS G  16      80.820  66.370  83.310  1.00  0.00           C
ATOM   4057  HA  LYS G  16      81.880  66.320  83.540  1.00  0.00           H
ATOM   4058  CB  LYS G  16      80.480  65.450  82.130  1.00  0.00           C
ATOM   4059  HB1 LYS G  16      79.380  65.450  81.980  1.00  0.00           H
ATOM   4060  HB2 LYS G  16      80.780  64.410  82.360  1.00  0.00           H
ATOM   4061  CG  LYS G  16      81.270  65.880  80.880  1.00  0.00           C
ATOM   4062  HG1 LYS G  16      82.280  66.340  80.950  1.00  0.00           H
ATOM   4063  HG2 LYS G  16      80.690  66.700  80.410  1.00  0.00           H
ATOM   4064  CD  LYS G  16      81.200  64.760  79.710  1.00  0.00           C
ATOM   4065  HD1 LYS G  16      80.180  64.330  79.710  1.00  0.00           H
ATOM   4066  HD2 LYS G  16      81.370  65.250  78.730  1.00  0.00           H
ATOM   4067  CE  LYS G  16      82.180  63.590  79.760  1.00  0.00           C
ATOM   4068  HE1 LYS G  16      82.040  62.930  80.640  1.00  0.00           H
ATOM   4069  HE2 LYS G  16      83.240  63.910  79.750  1.00  0.00           H
ATOM   4070  NZ  LYS G  16      82.140  62.660  78.530  1.00  0.00           N
ATOM   4071  HZ1 LYS G  16      82.600  63.170  77.750  1.00  0.00           H
ATOM   4072  HZ2 LYS G  16      82.540  61.710  78.660  1.00  0.00           H
ATOM   4073  HZ3 LYS G  16      81.140  62.610  78.230  1.00  0.00           H
ATOM   4074  C   LYS G  16      80.670  67.750  82.900  1.00  0.00           C
ATOM   4075  O   LYS G  16      79.590  68.270  82.670  1.00  0.00           O
ATOM   4076  N   LEU G  17      81.770  68.490  82.790  1.00  0.00           N
ATOM   4077  HN  LEU G  17      82.650  68.080  83.010  1.00  0.00           H
ATOM   4078  CA  LEU G  17      81.790  69.870  82.110  1.00  0.00           C
ATOM   4079  HA  LEU G  17      80.790  69.990  81.730  1.00  0.00           H
ATOM   4080  CB  LEU G  17      82.100  70.940  83.110  1.00  0.00           C
ATOM   4081  HB1 LEU G  17      82.020  71.900  82.550  1.00  0.00           H
ATOM   4082  HB2 LEU G  17      83.140  70.840  83.490  1.00  0.00           H
ATOM   4083  CG  LEU G  17      81.180  71.120  84.360  1.00  0.00           C
ATOM   4084  HG  LEU G  17      80.170  70.820  84.020  1.00  0.00           H
ATOM   4085  CD1 LEU G  17      81.750  70.200  85.510  1.00  0.00           C
ATOM   4086 HD11 LEU G  17      81.080  70.260  86.400  1.00  0.00           H
ATOM   4087 HD12 LEU G  17      81.820  69.140  85.200  1.00  0.00           H
ATOM   4088 HD13 LEU G  17      82.770  70.470  85.860  1.00  0.00           H
ATOM   4089  CD2 LEU G  17      81.100  72.510  84.960  1.00  0.00           C
ATOM   4090 HD21 LEU G  17      80.870  73.250  84.160  1.00  0.00           H
ATOM   4091 HD22 LEU G  17      80.540  72.580  85.920  1.00  0.00           H
ATOM   4092 HD23 LEU G  17      82.070  72.840  85.400  1.00  0.00           H
ATOM   4093  C   LEU G  17      82.800  69.870  80.970  1.00  0.00           C
ATOM   4094  O   LEU G  17      83.880  69.290  80.950  1.00  0.00           O
ATOM   4095  N   VAL G  18      82.370  70.540  79.890  1.00  0.00           N
ATOM   4096  HN  VAL G  18      81.420  70.840  79.900  1.00  0.00           H
ATOM   4097  CA  VAL G  18      83.220  70.600  78.660  1.00  0.00           C
ATOM   4098  HA  VAL G  18      84.240  70.350  78.940  1.00  0.00           H
ATOM   4099  CB  VAL G  18      82.830  69.560  77.630  1.00  0.00           C
ATOM   4100  HB  VAL G  18      81.840  69.840  77.200  1.00  0.00           H
ATOM   4101  CG1 VAL G  18      83.820  69.530  76.450  1.00  0.00           C
ATOM   4102 HG11 VAL G  18      83.630  70.420  75.820  1.00  0.00           H
ATOM   4103 HG12 VAL G  18      84.900  69.380  76.680  1.00  0.00           H
ATOM   4104 HG13 VAL G  18      83.550  68.590  75.910  1.00  0.00           H
ATOM   4105  CG2 VAL G  18      82.530  68.170  78.270  1.00  0.00           C
ATOM   4106 HG21 VAL G  18      82.410  67.410  77.470  1.00  0.00           H
ATOM   4107 HG22 VAL G  18      83.330  67.860  78.980  1.00  0.00           H
ATOM   4108 HG23 VAL G  18      81.570  68.260  78.820  1.00  0.00           H
ATOM   4109  C   VAL G  18      83.190  72.030  78.090  1.00  0.00           C
ATOM   4110  O   VAL G  18      82.130  72.540  77.780  1.00  0.00           O
ATOM   4111  N   PHE G  19      84.300  72.760  77.830  1.00  0.00           N
ATOM   4112  HN  PHE G  19      85.200  72.320  77.870  1.00  0.00           H
ATOM   4113  CA  PHE G  19      84.090  74.070  77.270  1.00  0.00           C
ATOM   4114  HA  PHE G  19      83.160  74.510  77.600  1.00  0.00           H
ATOM   4115  CB  PHE G  19      85.170  75.170  77.720  1.00  0.00           C
ATOM   4116  HB1 PHE G  19      85.110  76.080  77.090  1.00  0.00           H
ATOM   4117  HB2 PHE G  19      86.110  74.570  77.670  1.00  0.00           H
ATOM   4118  CG  PHE G  19      85.110  75.450  79.210  1.00  0.00           C
ATOM   4119  CD1 PHE G  19      85.380  74.530  80.210  1.00  0.00           C
ATOM   4120  HD1 PHE G  19      85.560  73.480  80.000  1.00  0.00           H
ATOM   4121  CE1 PHE G  19      85.360  74.910  81.610  1.00  0.00           C
ATOM   4122  HE1 PHE G  19      85.580  74.260  82.450  1.00  0.00           H
ATOM   4123  CZ  PHE G  19      84.940  76.200  82.000  1.00  0.00           C
ATOM   4124  HZ  PHE G  19      84.800  76.370  83.060  1.00  0.00           H
ATOM   4125  CD2 PHE G  19      84.830  76.780  79.630  1.00  0.00           C
ATOM   4126  HD2 PHE G  19      84.670  77.520  78.860  1.00  0.00           H
ATOM   4127  CE2 PHE G  19      84.680  77.130  81.000  1.00  0.00           C
ATOM   4128  HE2 PHE G  19      84.370  78.120  81.310  1.00  0.00           H
ATOM   4129  C   PHE G  19      84.100  73.980  75.730  1.00  0.00           C
ATOM   4130  O   PHE G  19      83.110  74.090  75.050  1.00  0.00           O
ATOM   4131  N   PHE G  20      85.290  73.720  75.060  1.00  0.00           N
ATOM   4132  HN  PHE G  20      86.090  73.580  75.640  1.00  0.00           H
ATOM   4133  CA  PHE G  20      85.350  73.420  73.610  1.00  0.00           C
ATOM   4134  HA  PHE G  20      84.470  73.930  73.250  1.00  0.00           H
ATOM   4135  CB  PHE G  20      86.680  73.950  73.020  1.00  0.00           C
ATOM   4136  HB1 PHE G  20      86.590  73.610  71.960  1.00  0.00           H
ATOM   4137  HB2 PHE G  20      87.620  73.560  73.470  1.00  0.00           H
ATOM   4138  CG  PHE G  20      86.750  75.430  72.900  1.00  0.00           C
ATOM   4139  CD1 PHE G  20      87.030  76.350  73.920  1.00  0.00           C
ATOM   4140  HD1 PHE G  20      87.140  76.060  74.960  1.00  0.00           H
ATOM   4141  CE1 PHE G  20      87.070  77.710  73.780  1.00  0.00           C
ATOM   4142  HE1 PHE G  20      87.300  78.350  74.620  1.00  0.00           H
ATOM   4143  CZ  PHE G  20      86.890  78.310  72.540  1.00  0.00           C
ATOM   4144  HZ  PHE G  20      86.910  79.380  72.400  1.00  0.00           H
ATOM   4145  CD2 PHE G  20      86.570  75.980  71.610  1.00  0.00           C
ATOM   4146  HD2 PHE G  20      86.200  75.380  70.790  1.00  0.00           H
ATOM   4147  CE2 PHE G  20      86.670  77.350  71.480  1.00  0.00           C
ATOM   4148  HE2 PHE G  20      86.440  77.840  70.540  1.00  0.00           H
ATOM   4149  C   PHE G  20      85.070  71.940  73.470  1.00  0.00           C
ATOM   4150  O   PHE G  20      85.830  71.060  73.860  1.00  0.00           O
ATOM   4151  N   ALA G  21      83.870  71.640  72.990  1.00  0.00           N
ATOM   4152  HN  ALA G  21      83.140  72.320  72.900  1.00  0.00           H
ATOM   4153  CA  ALA G  21      83.430  70.300  72.680  1.00  0.00           C
ATOM   4154  HA  ALA G  21      83.820  69.630  73.430  1.00  0.00           H
ATOM   4155  CB  ALA G  21      81.890  70.200  73.070  1.00  0.00           C
ATOM   4156  HB1 ALA G  21      81.840  70.630  74.090  1.00  0.00           H
ATOM   4157  HB2 ALA G  21      81.130  70.610  72.370  1.00  0.00           H
ATOM   4158  HB3 ALA G  21      81.560  69.140  73.130  1.00  0.00           H
ATOM   4159  C   ALA G  21      83.790  69.760  71.320  1.00  0.00           C
ATOM   4160  O   ALA G  21      83.710  68.520  71.190  1.00  0.00           O
ATOM   4161  N   GLU G  22      84.100  70.650  70.410  1.00  0.00           N
ATOM   4162  HN  GLU G  22      83.830  71.590  70.600  1.00  0.00           H
ATOM   4163  CA  GLU G  22      84.470  70.250  69.020  1.00  0.00           C
ATOM   4164  HA  GLU G  22      84.460  69.180  68.950  1.00  0.00           H
ATOM   4165  CB  GLU G  22      83.570  70.940  67.920  1.00  0.00           C
ATOM   4166  HB1 GLU G  22      83.950  70.780  66.890  1.00  0.00           H
ATOM   4167  HB2 GLU G  22      83.720  72.040  68.060  1.00  0.00           H
ATOM   4168  CG  GLU G  22      82.080  70.520  67.960  1.00  0.00           C
ATOM   4169  HG1 GLU G  22      81.440  71.230  67.390  1.00  0.00           H
ATOM   4170  HG2 GLU G  22      81.740  70.560  69.010  1.00  0.00           H
ATOM   4171  CD  GLU G  22      81.900  69.090  67.340  1.00  0.00           C
ATOM   4172  OE1 GLU G  22      82.170  68.930  66.110  1.00  0.00           O
ATOM   4173  OE2 GLU G  22      81.460  68.180  68.090  1.00  0.00           O
ATOM   4174  C   GLU G  22      85.900  70.640  68.860  1.00  0.00           C
ATOM   4175  O   GLU G  22      86.570  71.240  69.680  1.00  0.00           O
ATOM   4176  N   ASP G  23      86.550  70.150  67.810  1.00  0.00           N
ATOM   4177  HN  ASP G  23      86.180  69.420  67.240  1.00  0.00           H
ATOM   4178  CA  ASP G  23      87.940  70.470  67.470  1.00  0.00           C
ATOM   4179  HA  ASP G  23      88.510  70.310  68.380  1.00  0.00           H
ATOM   4180  CB  ASP G  23      88.430  69.350  66.510  1.00  0.00           C
ATOM   4181  HB1 ASP G  23      88.030  68.390  66.900  1.00  0.00           H
ATOM   4182  HB2 ASP G  23      89.530  69.440  66.430  1.00  0.00           H
ATOM   4183  CG  ASP G  23      87.830  69.440  65.100  1.00  0.00           C
ATOM   4184  OD1 ASP G  23      87.910  70.520  64.440  1.00  0.00           O
ATOM   4185  OD2 ASP G  23      87.460  68.400  64.570  1.00  0.00           O
ATOM   4186  C   ASP G  23      88.350  71.900  67.040  1.00  0.00           C
ATOM   4187  O   ASP G  23      87.550  72.550  66.540  1.00  0.00           O
ATOM   4188  N   VAL G  24      89.570  72.390  67.280  1.00  0.00           N
ATOM   4189  HN  VAL G  24      90.300  71.870  67.710  1.00  0.00           H
ATOM   4190  CA  VAL G  24      89.910  73.760  67.020  1.00  0.00           C
ATOM   4191  HA  VAL G  24      89.090  74.350  66.630  1.00  0.00           H
ATOM   4192  CB  VAL G  24      90.330  74.390  68.310  1.00  0.00           C
ATOM   4193  HB  VAL G  24      91.220  73.890  68.730  1.00  0.00           H
ATOM   4194  CG1 VAL G  24      90.390  76.000  68.140  1.00  0.00           C
ATOM   4195 HG11 VAL G  24      89.480  76.370  67.610  1.00  0.00           H
ATOM   4196 HG12 VAL G  24      90.360  76.510  69.130  1.00  0.00           H
ATOM   4197 HG13 VAL G  24      91.290  76.290  67.570  1.00  0.00           H
ATOM   4198  CG2 VAL G  24      89.210  74.100  69.340  1.00  0.00           C
ATOM   4199 HG21 VAL G  24      88.190  74.140  68.900  1.00  0.00           H
ATOM   4200 HG22 VAL G  24      89.360  73.100  69.780  1.00  0.00           H
ATOM   4201 HG23 VAL G  24      89.200  74.910  70.100  1.00  0.00           H
ATOM   4202  C   VAL G  24      91.070  73.790  65.980  1.00  0.00           C
ATOM   4203  O   VAL G  24      92.140  73.180  66.130  1.00  0.00           O
ATOM   4204  N   GLY G  25      90.840  74.450  64.870  1.00  0.00           N
ATOM   4205  HN  GLY G  25      89.930  74.810  64.680  1.00  0.00           H
ATOM   4206  CA  GLY G  25      91.910  74.650  63.830  1.00  0.00           C
ATOM   4207  HA1 GLY G  25      92.430  73.720  63.690  1.00  0.00           H
ATOM   4208  HA2 GLY G  25      91.460  74.980  62.900  1.00  0.00           H
ATOM   4209  C   GLY G  25      92.990  75.720  64.010  1.00  0.00           C
ATOM   4210  O   GLY G  25      93.260  76.160  65.130  1.00  0.00           O
ATOM   4211  N   SER G  26      93.650  76.080  62.940  1.00  0.00           N
ATOM   4212  HN  SER G  26      93.540  75.520  62.120  1.00  0.00           H
ATOM   4213  CA  SER G  26      94.880  76.970  62.960  1.00  0.00           C
ATOM   4214  HA  SER G  26      95.530  76.570  63.720  1.00  0.00           H
ATOM   4215  CB  SER G  26      95.610  76.880  61.560  1.00  0.00           C
ATOM   4216  HB1 SER G  26      94.950  77.350  60.790  1.00  0.00           H
ATOM   4217  HB2 SER G  26      95.780  75.810  61.350  1.00  0.00           H
ATOM   4218  OG  SER G  26      96.880  77.540  61.470  1.00  0.00           O
ATOM   4219  HG1 SER G  26      97.080  77.790  60.560  1.00  0.00           H
ATOM   4220  C   SER G  26      94.700  78.470  63.310  1.00  0.00           C
ATOM   4221  O   SER G  26      94.200  79.230  62.530  1.00  0.00           O
ATOM   4222  N   ASN G  27      95.130  78.780  64.560  1.00  0.00           N
ATOM   4223  HN  ASN G  27      95.610  78.110  65.130  1.00  0.00           H
ATOM   4224  CA  ASN G  27      94.850  80.040  65.270  1.00  0.00           C
ATOM   4225  HA  ASN G  27      93.960  80.480  64.840  1.00  0.00           H
ATOM   4226  CB  ASN G  27      94.560  79.660  66.660  1.00  0.00           C
ATOM   4227  HB1 ASN G  27      95.430  79.100  67.050  1.00  0.00           H
ATOM   4228  HB2 ASN G  27      93.570  79.160  66.650  1.00  0.00           H
ATOM   4229  CG  ASN G  27      94.440  81.010  67.430  1.00  0.00           C
ATOM   4230  OD1 ASN G  27      93.570  81.850  67.130  1.00  0.00           O
ATOM   4231  ND2 ASN G  27      95.270  81.140  68.520  1.00  0.00           N
ATOM   4232 HD21 ASN G  27      96.150  80.670  68.630  1.00  0.00           H
ATOM   4233 HD22 ASN G  27      95.160  82.020  68.990  1.00  0.00           H
ATOM   4234  C   ASN G  27      95.970  81.120  65.040  1.00  0.00           C
ATOM   4235  O   ASN G  27      97.140  80.960  65.360  1.00  0.00           O
ATOM   4236  N   LYS G  28      95.570  82.270  64.510  1.00  0.00           N
ATOM   4237  HN  LYS G  28      94.620  82.260  64.230  1.00  0.00           H
ATOM   4238  CA  LYS G  28      96.350  83.450  64.350  1.00  0.00           C
ATOM   4239  HA  LYS G  28      97.380  83.430  64.670  1.00  0.00           H
ATOM   4240  CB  LYS G  28      96.180  83.880  62.860  1.00  0.00           C
ATOM   4241  HB1 LYS G  28      96.970  84.660  62.840  1.00  0.00           H
ATOM   4242  HB2 LYS G  28      95.150  84.280  62.750  1.00  0.00           H
ATOM   4243  CG  LYS G  28      96.500  82.800  61.830  1.00  0.00           C
ATOM   4244  HG1 LYS G  28      97.170  82.000  62.200  1.00  0.00           H
ATOM   4245  HG2 LYS G  28      97.130  83.250  61.030  1.00  0.00           H
ATOM   4246  CD  LYS G  28      95.310  82.060  61.150  1.00  0.00           C
ATOM   4247  HD1 LYS G  28      94.600  81.750  61.940  1.00  0.00           H
ATOM   4248  HD2 LYS G  28      94.760  82.810  60.550  1.00  0.00           H
ATOM   4249  CE  LYS G  28      95.710  81.000  60.180  1.00  0.00           C
ATOM   4250  HE1 LYS G  28      94.860  80.610  59.580  1.00  0.00           H
ATOM   4251  HE2 LYS G  28      96.230  80.150  60.670  1.00  0.00           H
ATOM   4252  NZ  LYS G  28      96.660  81.430  59.090  1.00  0.00           N
ATOM   4253  HZ1 LYS G  28      96.390  82.370  58.730  1.00  0.00           H
ATOM   4254  HZ2 LYS G  28      97.680  81.460  59.310  1.00  0.00           H
ATOM   4255  HZ3 LYS G  28      96.690  80.860  58.220  1.00  0.00           H
ATOM   4256  C   LYS G  28      95.840  84.600  65.350  1.00  0.00           C
ATOM   4257  O   LYS G  28      96.220  85.770  65.290  1.00  0.00           O
ATOM   4258  N   GLY G  29      94.850  84.310  66.280  1.00  0.00           N
ATOM   4259  HN  GLY G  29      94.380  83.430  66.180  1.00  0.00           H
ATOM   4260  CA  GLY G  29      94.260  85.240  67.250  1.00  0.00           C
ATOM   4261  HA1 GLY G  29      94.740  86.200  67.160  1.00  0.00           H
ATOM   4262  HA2 GLY G  29      93.210  85.190  66.980  1.00  0.00           H
ATOM   4263  C   GLY G  29      94.310  84.740  68.690  1.00  0.00           C
ATOM   4264  O   GLY G  29      95.320  84.310  69.170  1.00  0.00           O
ATOM   4265  N   ALA G  30      93.200  84.910  69.430  1.00  0.00           N
ATOM   4266  HN  ALA G  30      92.370  85.330  69.070  1.00  0.00           H
ATOM   4267  CA  ALA G  30      93.010  84.530  70.820  1.00  0.00           C
ATOM   4268  HA  ALA G  30      93.880  83.910  70.990  1.00  0.00           H
ATOM   4269  CB  ALA G  30      92.980  85.840  71.810  1.00  0.00           C
ATOM   4270  HB1 ALA G  30      93.030  85.540  72.880  1.00  0.00           H
ATOM   4271  HB2 ALA G  30      93.870  86.430  71.500  1.00  0.00           H
ATOM   4272  HB3 ALA G  30      92.050  86.450  71.730  1.00  0.00           H
ATOM   4273  C   ALA G  30      91.760  83.600  71.020  1.00  0.00           C
ATOM   4274  O   ALA G  30      90.620  83.870  70.690  1.00  0.00           O
ATOM   4275  N   ILE G  31      92.070  82.440  71.590  1.00  0.00           N
ATOM   4276  HN  ILE G  31      93.020  82.290  71.850  1.00  0.00           H
ATOM   4277  CA  ILE G  31      91.020  81.530  71.970  1.00  0.00           C
ATOM   4278  HA  ILE G  31      90.120  82.080  71.780  1.00  0.00           H
ATOM   4279  CB  ILE G  31      90.920  80.200  71.150  1.00  0.00           C
ATOM   4280  HB  ILE G  31      91.780  79.510  71.300  1.00  0.00           H
ATOM   4281  CG2 ILE G  31      89.650  79.470  71.480  1.00  0.00           C
ATOM   4282 HG21 ILE G  31      89.710  78.560  70.850  1.00  0.00           H
ATOM   4283 HG22 ILE G  31      89.650  79.200  72.560  1.00  0.00           H
ATOM   4284 HG23 ILE G  31      88.790  80.140  71.260  1.00  0.00           H
ATOM   4285  CG1 ILE G  31      90.910  80.670  69.720  1.00  0.00           C
ATOM   4286 HG11 ILE G  31      91.810  81.250  69.430  1.00  0.00           H
ATOM   4287 HG12 ILE G  31      89.970  81.250  69.590  1.00  0.00           H
ATOM   4288  CD  ILE G  31      90.890  79.510  68.770  1.00  0.00           C
ATOM   4289  HD1 ILE G  31      89.910  78.990  68.790  1.00  0.00           H
ATOM   4290  HD2 ILE G  31      91.060  79.800  67.710  1.00  0.00           H
ATOM   4291  HD3 ILE G  31      91.590  78.690  69.000  1.00  0.00           H
ATOM   4292  C   ILE G  31      91.140  81.350  73.430  1.00  0.00           C
ATOM   4293  O   ILE G  31      92.200  81.080  73.910  1.00  0.00           O
ATOM   4294  N   ILE G  32      90.050  81.530  74.240  1.00  0.00           N
ATOM   4295  HN  ILE G  32      89.120  81.660  73.920  1.00  0.00           H
ATOM   4296  CA  ILE G  32      90.070  81.490  75.700  1.00  0.00           C
ATOM   4297  HA  ILE G  32      91.040  81.110  75.970  1.00  0.00           H
ATOM   4298  CB  ILE G  32      89.750  82.770  76.390  1.00  0.00           C
ATOM   4299  HB  ILE G  32      88.710  82.960  76.070  1.00  0.00           H
ATOM   4300  CG2 ILE G  32      89.940  82.750  77.920  1.00  0.00           C
ATOM   4301 HG21 ILE G  32      89.190  82.200  78.520  1.00  0.00           H
ATOM   4302 HG22 ILE G  32      90.910  82.260  78.170  1.00  0.00           H
ATOM   4303 HG23 ILE G  32      90.020  83.740  78.400  1.00  0.00           H
ATOM   4304  CG1 ILE G  32      90.520  83.970  75.750  1.00  0.00           C
ATOM   4305 HG11 ILE G  32      89.960  84.730  76.340  1.00  0.00           H
ATOM   4306 HG12 ILE G  32      90.350  84.190  74.680  1.00  0.00           H
ATOM   4307  CD  ILE G  32      92.060  84.070  76.020  1.00  0.00           C
ATOM   4308  HD1 ILE G  32      92.250  83.690  77.050  1.00  0.00           H
ATOM   4309  HD2 ILE G  32      92.580  83.380  75.320  1.00  0.00           H
ATOM   4310  HD3 ILE G  32      92.260  85.160  75.990  1.00  0.00           H
ATOM   4311  C   ILE G  32      89.100  80.470  76.170  1.00  0.00           C
ATOM   4312  O   ILE G  32      87.960  80.480  75.800  1.00  0.00           O
ATOM   4313  N   GLY G  33      89.510  79.540  77.060  1.00  0.00           N
ATOM   4314  HN  GLY G  33      90.500  79.430  77.120  1.00  0.00           H
ATOM   4315  CA  GLY G  33      88.630  78.570  77.740  1.00  0.00           C
ATOM   4316  HA1 GLY G  33      87.980  78.070  77.040  1.00  0.00           H
ATOM   4317  HA2 GLY G  33      89.120  77.820  78.350  1.00  0.00           H
ATOM   4318  C   GLY G  33      87.670  79.240  78.670  1.00  0.00           C
ATOM   4319  O   GLY G  33      86.470  79.490  78.410  1.00  0.00           O
ATOM   4320  N   LEU G  34      88.060  79.620  79.930  1.00  0.00           N
ATOM   4321  HN  LEU G  34      88.920  79.250  80.260  1.00  0.00           H
ATOM   4322  CA  LEU G  34      87.240  80.470  80.850  1.00  0.00           C
ATOM   4323  HA  LEU G  34      86.270  80.690  80.430  1.00  0.00           H
ATOM   4324  CB  LEU G  34      87.090  79.690  82.190  1.00  0.00           C
ATOM   4325  HB1 LEU G  34      88.130  79.420  82.470  1.00  0.00           H
ATOM   4326  HB2 LEU G  34      86.530  78.750  81.990  1.00  0.00           H
ATOM   4327  CG  LEU G  34      86.410  80.400  83.370  1.00  0.00           C
ATOM   4328  HG  LEU G  34      87.120  81.230  83.610  1.00  0.00           H
ATOM   4329  CD1 LEU G  34      85.000  80.920  83.030  1.00  0.00           C
ATOM   4330 HD11 LEU G  34      84.290  80.120  82.720  1.00  0.00           H
ATOM   4331 HD12 LEU G  34      84.590  81.450  83.910  1.00  0.00           H
ATOM   4332 HD13 LEU G  34      85.030  81.660  82.200  1.00  0.00           H
ATOM   4333  CD2 LEU G  34      86.210  79.340  84.540  1.00  0.00           C
ATOM   4334 HD21 LEU G  34      87.160  78.760  84.610  1.00  0.00           H
ATOM   4335 HD22 LEU G  34      86.090  79.780  85.550  1.00  0.00           H
ATOM   4336 HD23 LEU G  34      85.390  78.610  84.410  1.00  0.00           H
ATOM   4337  C   LEU G  34      87.950  81.820  81.010  1.00  0.00           C
ATOM   4338  O   LEU G  34      89.140  81.870  81.330  1.00  0.00           O
ATOM   4339  N   MET G  35      87.250  82.880  80.750  1.00  0.00           N
ATOM   4340  HN  MET G  35      86.340  82.740  80.360  1.00  0.00           H
ATOM   4341  CA  MET G  35      87.740  84.240  80.920  1.00  0.00           C
ATOM   4342  HA  MET G  35      88.810  84.170  81.070  1.00  0.00           H
ATOM   4343  CB  MET G  35      87.640  85.190  79.710  1.00  0.00           C
ATOM   4344  HB1 MET G  35      86.630  85.230  79.240  1.00  0.00           H
ATOM   4345  HB2 MET G  35      88.250  84.840  78.840  1.00  0.00           H
ATOM   4346  CG  MET G  35      88.090  86.620  79.980  1.00  0.00           C
ATOM   4347  HG1 MET G  35      89.100  86.470  80.420  1.00  0.00           H
ATOM   4348  HG2 MET G  35      87.360  87.070  80.670  1.00  0.00           H
ATOM   4349  SD  MET G  35      87.930  87.600  78.500  1.00  0.00           S
ATOM   4350  CE  MET G  35      88.560  89.160  79.050  1.00  0.00           C
ATOM   4351  HE1 MET G  35      88.060  89.530  79.970  1.00  0.00           H
ATOM   4352  HE2 MET G  35      89.640  89.140  79.300  1.00  0.00           H
ATOM   4353  HE3 MET G  35      88.350  89.910  78.260  1.00  0.00           H
ATOM   4354  C   MET G  35      87.090  84.840  82.170  1.00  0.00           C
ATOM   4355  O   MET G  35      85.870  84.900  82.290  1.00  0.00           O
ATOM   4356  N   VAL G  36      87.930  85.280  83.130  1.00  0.00           N
ATOM   4357  HN  VAL G  36      88.900  85.170  82.890  1.00  0.00           H
ATOM   4358  CA  VAL G  36      87.530  85.980  84.350  1.00  0.00           C
ATOM   4359  HA  VAL G  36      86.460  86.150  84.360  1.00  0.00           H
ATOM   4360  CB  VAL G  36      87.780  85.170  85.660  1.00  0.00           C
ATOM   4361  HB  VAL G  36      88.870  85.010  85.820  1.00  0.00           H
ATOM   4362  CG1 VAL G  36      87.190  85.990  86.800  1.00  0.00           C
ATOM   4363 HG11 VAL G  36      87.410  87.080  86.760  1.00  0.00           H
ATOM   4364 HG12 VAL G  36      86.090  86.080  86.700  1.00  0.00           H
ATOM   4365 HG13 VAL G  36      87.240  85.450  87.770  1.00  0.00           H
ATOM   4366  CG2 VAL G  36      87.140  83.710  85.550  1.00  0.00           C
ATOM   4367 HG21 VAL G  36      87.430  83.130  86.450  1.00  0.00           H
ATOM   4368 HG22 VAL G  36      86.040  83.840  85.460  1.00  0.00           H
ATOM   4369 HG23 VAL G  36      87.550  83.230  84.630  1.00  0.00           H
ATOM   4370  C   VAL G  36      88.270  87.330  84.380  1.00  0.00           C
ATOM   4371  O   VAL G  36      89.410  87.410  84.650  1.00  0.00           O
ATOM   4372  N   GLY G  37      87.610  88.430  84.110  1.00  0.00           N
ATOM   4373  HN  GLY G  37      86.660  88.290  83.850  1.00  0.00           H
ATOM   4374  CA  GLY G  37      88.260  89.770  84.070  1.00  0.00           C
ATOM   4375  HA1 GLY G  37      87.500  90.510  83.830  1.00  0.00           H
ATOM   4376  HA2 GLY G  37      88.690  89.980  85.040  1.00  0.00           H
ATOM   4377  C   GLY G  37      89.300  89.940  83.040  1.00  0.00           C
ATOM   4378  O   GLY G  37      89.190  89.620  81.900  1.00  0.00           O
ATOM   4379  N   GLY G  38      90.380  90.660  83.300  1.00  0.00           N
ATOM   4380  HN  GLY G  38      90.540  90.980  84.230  1.00  0.00           H
ATOM   4381  CA  GLY G  38      91.410  90.850  82.220  1.00  0.00           C
ATOM   4382  HA1 GLY G  38      92.100  91.560  82.650  1.00  0.00           H
ATOM   4383  HA2 GLY G  38      91.900  89.900  82.050  1.00  0.00           H
ATOM   4384  C   GLY G  38      91.040  91.600  80.960  1.00  0.00           C
ATOM   4385  O   GLY G  38      90.030  92.240  80.760  1.00  0.00           O
ATOM   4386  N   VAL G  39      92.000  91.660  80.010  1.00  0.00           N
ATOM   4387  HN  VAL G  39      92.900  91.230  80.000  1.00  0.00           H
ATOM   4388  CA  VAL G  39      91.820  92.390  78.760  1.00  0.00           C
ATOM   4389  HA  VAL G  39      90.760  92.510  78.610  1.00  0.00           H
ATOM   4390  CB  VAL G  39      92.600  93.670  78.620  1.00  0.00           C
ATOM   4391  HB  VAL G  39      93.710  93.550  78.650  1.00  0.00           H
ATOM   4392  CG1 VAL G  39      92.150  94.220  77.290  1.00  0.00           C
ATOM   4393 HG11 VAL G  39      91.050  94.240  77.120  1.00  0.00           H
ATOM   4394 HG12 VAL G  39      92.670  95.210  77.240  1.00  0.00           H
ATOM   4395 HG13 VAL G  39      92.630  93.650  76.460  1.00  0.00           H
ATOM   4396  CG2 VAL G  39      92.280  94.600  79.830  1.00  0.00           C
ATOM   4397 HG21 VAL G  39      92.720  94.310  80.800  1.00  0.00           H
ATOM   4398 HG22 VAL G  39      92.590  95.640  79.590  1.00  0.00           H
ATOM   4399 HG23 VAL G  39      91.180  94.680  79.970  1.00  0.00           H
ATOM   4400  C   VAL G  39      92.350  91.370  77.790  1.00  0.00           C
ATOM   4401  O   VAL G  39      93.510  90.910  77.800  1.00  0.00           O
ATOM   4402  N   VAL G  40      91.450  91.020  76.870  1.00  0.00           N
ATOM   4403  HN  VAL G  40      90.500  91.320  76.840  1.00  0.00           H
ATOM   4404  CA  VAL G  40      91.860  90.220  75.680  1.00  0.00           C
ATOM   4405  HA  VAL G  40      92.820  89.750  75.820  1.00  0.00           H
ATOM   4406  CB  VAL G  40      90.960  89.060  75.180  1.00  0.00           C
ATOM   4407  HB  VAL G  40      89.930  89.370  74.890  1.00  0.00           H
ATOM   4408  CG1 VAL G  40      91.750  88.380  73.940  1.00  0.00           C
ATOM   4409 HG11 VAL G  40      92.740  88.000  74.270  1.00  0.00           H
ATOM   4410 HG12 VAL G  40      91.150  87.490  73.660  1.00  0.00           H
ATOM   4411 HG13 VAL G  40      91.840  88.960  73.000  1.00  0.00           H
ATOM   4412  CG2 VAL G  40      90.870  87.970  76.280  1.00  0.00           C
ATOM   4413 HG21 VAL G  40      90.340  88.370  77.170  1.00  0.00           H
ATOM   4414 HG22 VAL G  40      90.270  87.130  75.860  1.00  0.00           H
ATOM   4415 HG23 VAL G  40      91.890  87.610  76.510  1.00  0.00           H
ATOM   4416  C   VAL G  40      92.050  91.160  74.500  1.00  0.00           C
ATOM   4417  O   VAL G  40      91.100  91.770  74.100  1.00  0.00           O
ATOM   4418  N   ILE G  41      93.300  91.330  74.030  1.00  0.00           N
ATOM   4419  HN  ILE G  41      94.070  90.750  74.310  1.00  0.00           H
ATOM   4420  CA  ILE G  41      93.630  92.090  72.790  1.00  0.00           C
ATOM   4421  HA  ILE G  41      92.760  92.700  72.570  1.00  0.00           H
ATOM   4422  CB  ILE G  41      94.790  93.000  72.890  1.00  0.00           C
ATOM   4423  HB  ILE G  41      95.720  92.470  73.190  1.00  0.00           H
ATOM   4424  CG2 ILE G  41      95.000  93.690  71.500  1.00  0.00           C
ATOM   4425 HG21 ILE G  41      95.600  93.020  70.850  1.00  0.00           H
ATOM   4426 HG22 ILE G  41      94.050  94.080  71.080  1.00  0.00           H
ATOM   4427 HG23 ILE G  41      95.640  94.580  71.670  1.00  0.00           H
ATOM   4428  CG1 ILE G  41      94.630  94.010  74.110  1.00  0.00           C
ATOM   4429 HG11 ILE G  41      95.570  94.590  74.180  1.00  0.00           H
ATOM   4430 HG12 ILE G  41      94.540  93.440  75.060  1.00  0.00           H
ATOM   4431  CD  ILE G  41      93.540  95.110  74.040  1.00  0.00           C
ATOM   4432  HD1 ILE G  41      92.490  94.800  74.230  1.00  0.00           H
ATOM   4433  HD2 ILE G  41      93.700  95.740  74.940  1.00  0.00           H
ATOM   4434  HD3 ILE G  41      93.610  95.680  73.090  1.00  0.00           H
ATOM   4435  C   ILE G  41      93.970  91.030  71.720  1.00  0.00           C
ATOM   4436  O   ILE G  41      94.980  90.370  71.660  1.00  0.00           O
ATOM   4437  N   ALA G  42      93.030  90.870  70.710  1.00  0.00           N
ATOM   4438  HN  ALA G  42      92.210  91.430  70.810  1.00  0.00           H
ATOM   4439  CA  ALA G  42      93.160  90.080  69.490  1.00  0.00           C
ATOM   4440  HA  ALA G  42      94.060  89.490  69.440  1.00  0.00           H
ATOM   4441  CB  ALA G  42      91.960  89.110  69.500  1.00  0.00           C
ATOM   4442  HB1 ALA G  42      91.020  89.700  69.590  1.00  0.00           H
ATOM   4443  HB2 ALA G  42      91.930  88.440  68.610  1.00  0.00           H
ATOM   4444  HB3 ALA G  42      91.960  88.550  70.460  1.00  0.00           H
ATOM   4445  C   ALA G  42      93.070  90.930  68.190  1.00  0.00           C
ATOM   4446  O   ALA G  42      92.940  90.400  67.050  1.00  0.00           O
ATOM   4447  N   NME G  43      93.020  92.280  68.420  1.00  0.00           N
ATOM   4448  HN  NME G  43      93.000  92.570  69.370  1.00  0.00           H
ATOM   4449  CH3 NME G  43      92.680  93.330  67.430  1.00  0.00           C
ATOM   4450 HH31 NME G  43      92.080  94.090  67.970  1.00  0.00           H
ATOM   4451 HH32 NME G  43      93.510  93.860  66.910  1.00  0.00           H
ATOM   4452 HH33 NME G  43      92.060  92.900  66.620  1.00  0.00           H
ATOM   4453  CH3 ACE H   0     105.870 120.020  57.690  1.00  0.00           C
ATOM   4454 HH31 ACE H   0     104.990 119.350  57.840  1.00  0.00           H
ATOM   4455 HH32 ACE H   0     105.730 120.340  56.630  1.00  0.00           H
ATOM   4456 HH33 ACE H   0     106.800 119.480  57.980  1.00  0.00           H
ATOM   4457  C   ACE H   0     105.820 121.020  58.720  1.00  0.00           C
ATOM   4458  O   ACE H   0     105.990 120.720  59.900  1.00  0.00           O
ATOM   4459  N   ASP H   1     105.680 122.280  58.160  1.00  0.00           N
ATOM   4460  HN  ASP H   1     105.560 122.390  57.180  1.00  0.00           H
ATOM   4461  CA  ASP H   1     105.690 123.650  58.670  1.00  0.00           C
ATOM   4462  HA  ASP H   1     106.510 123.840  59.350  1.00  0.00           H
ATOM   4463  CB  ASP H   1     105.780 124.600  57.480  1.00  0.00           C
ATOM   4464  HB1 ASP H   1     105.500 125.650  57.740  1.00  0.00           H
ATOM   4465  HB2 ASP H   1     105.060 124.320  56.690  1.00  0.00           H
ATOM   4466  CG  ASP H   1     107.170 124.770  56.880  1.00  0.00           C
ATOM   4467  OD1 ASP H   1     107.960 123.770  56.800  1.00  0.00           O
ATOM   4468  OD2 ASP H   1     107.520 125.920  56.530  1.00  0.00           O
ATOM   4469  C   ASP H   1     104.440 123.970  59.390  1.00  0.00           C
ATOM   4470  O   ASP H   1     104.450 124.650  60.360  1.00  0.00           O
ATOM   4471  N   ALA H   2     103.310 123.310  58.930  1.00  0.00           N
ATOM   4472  HN  ALA H   2     103.270 122.890  58.020  1.00  0.00           H
ATOM   4473  CA  ALA H   2     102.040 123.230  59.600  1.00  0.00           C
ATOM   4474  HA  ALA H   2     102.110 123.630  60.600  1.00  0.00           H
ATOM   4475  CB  ALA H   2     101.020 124.010  58.790  1.00  0.00           C
ATOM   4476  HB1 ALA H   2     100.030 124.060  59.300  1.00  0.00           H
ATOM   4477  HB2 ALA H   2     101.410 125.040  58.720  1.00  0.00           H
ATOM   4478  HB3 ALA H   2     100.840 123.730  57.730  1.00  0.00           H
ATOM   4479  C   ALA H   2     101.570 121.810  59.850  1.00  0.00           C
ATOM   4480  O   ALA H   2     101.540 120.960  58.960  1.00  0.00           O
ATOM   4481  N   GLU H   3     101.050 121.540  61.050  1.00  0.00           N
ATOM   4482  HN  GLU H   3     100.890 122.280  61.700  1.00  0.00           H
ATOM   4483  CA  GLU H   3     100.610 120.210  61.460  1.00  0.00           C
ATOM   4484  HA  GLU H   3     100.930 119.510  60.710  1.00  0.00           H
ATOM   4485  CB  GLU H   3     101.360 119.840  62.790  1.00  0.00           C
ATOM   4486  HB1 GLU H   3     100.950 120.590  63.490  1.00  0.00           H
ATOM   4487  HB2 GLU H   3     102.450 120.010  62.700  1.00  0.00           H
ATOM   4488  CG  GLU H   3     101.080 118.440  63.420  1.00  0.00           C
ATOM   4489  HG1 GLU H   3     101.690 117.670  62.910  1.00  0.00           H
ATOM   4490  HG2 GLU H   3     100.020 118.140  63.240  1.00  0.00           H
ATOM   4491  CD  GLU H   3     101.360 118.360  64.910  1.00  0.00           C
ATOM   4492  OE1 GLU H   3     102.200 117.480  65.270  1.00  0.00           O
ATOM   4493  OE2 GLU H   3     100.710 119.080  65.680  1.00  0.00           O
ATOM   4494  C   GLU H   3      99.060 120.020  61.780  1.00  0.00           C
ATOM   4495  O   GLU H   3      98.500 120.860  62.420  1.00  0.00           O
ATOM   4496  N   PHE H   4      98.440 118.920  61.300  1.00  0.00           N
ATOM   4497  HN  PHE H   4      99.000 118.250  60.820  1.00  0.00           H
ATOM   4498  CA  PHE H   4      97.040 118.540  61.560  1.00  0.00           C
ATOM   4499  HA  PHE H   4      96.550 119.210  62.250  1.00  0.00           H
ATOM   4500  CB  PHE H   4      96.350 118.320  60.260  1.00  0.00           C
ATOM   4501  HB1 PHE H   4      95.370 117.820  60.380  1.00  0.00           H
ATOM   4502  HB2 PHE H   4      97.040 117.740  59.610  1.00  0.00           H
ATOM   4503  CG  PHE H   4      96.100 119.540  59.430  1.00  0.00           C
ATOM   4504  CD1 PHE H   4      97.040 120.010  58.520  1.00  0.00           C
ATOM   4505  HD1 PHE H   4      98.010 119.540  58.510  1.00  0.00           H
ATOM   4506  CE1 PHE H   4      96.800 120.940  57.600  1.00  0.00           C
ATOM   4507  HE1 PHE H   4      97.510 121.130  56.820  1.00  0.00           H
ATOM   4508  CZ  PHE H   4      95.530 121.530  57.630  1.00  0.00           C
ATOM   4509  HZ  PHE H   4      95.280 122.310  56.920  1.00  0.00           H
ATOM   4510  CD2 PHE H   4      94.890 120.170  59.420  1.00  0.00           C
ATOM   4511  HD2 PHE H   4      94.040 119.880  60.030  1.00  0.00           H
ATOM   4512  CE2 PHE H   4      94.580 121.110  58.480  1.00  0.00           C
ATOM   4513  HE2 PHE H   4      93.610 121.580  58.430  1.00  0.00           H
ATOM   4514  C   PHE H   4      96.980 117.250  62.280  1.00  0.00           C
ATOM   4515  O   PHE H   4      97.720 116.330  61.940  1.00  0.00           O
ATOM   4516  N   ARG H   5      96.140 117.190  63.330  1.00  0.00           N
ATOM   4517  HN  ARG H   5      95.560 117.950  63.620  1.00  0.00           H
ATOM   4518  CA  ARG H   5      95.940 115.990  64.110  1.00  0.00           C
ATOM   4519  HA  ARG H   5      96.540 115.220  63.650  1.00  0.00           H
ATOM   4520  CB  ARG H   5      96.510 116.210  65.570  1.00  0.00           C
ATOM   4521  HB1 ARG H   5      96.280 115.220  66.030  1.00  0.00           H
ATOM   4522  HB2 ARG H   5      95.940 116.940  66.190  1.00  0.00           H
ATOM   4523  CG  ARG H   5      98.060 116.430  65.660  1.00  0.00           C
ATOM   4524  HG1 ARG H   5      98.180 117.530  65.710  1.00  0.00           H
ATOM   4525  HG2 ARG H   5      98.650 116.110  64.760  1.00  0.00           H
ATOM   4526  CD  ARG H   5      98.780 115.870  66.910  1.00  0.00           C
ATOM   4527  HD1 ARG H   5      98.500 116.380  67.860  1.00  0.00           H
ATOM   4528  HD2 ARG H   5      99.870 116.090  66.820  1.00  0.00           H
ATOM   4529  NE  ARG H   5      98.660 114.390  67.060  1.00  0.00           N
ATOM   4530  HE  ARG H   5      98.270 113.920  66.270  1.00  0.00           H
ATOM   4531  CZ  ARG H   5      99.190 113.640  68.050  1.00  0.00           C
ATOM   4532  NH1 ARG H   5      99.800 114.090  69.050  1.00  0.00           N
ATOM   4533 HH11 ARG H   5      99.950 115.070  69.140  1.00  0.00           H
ATOM   4534 HH12 ARG H   5     100.220 113.490  69.730  1.00  0.00           H
ATOM   4535  NH2 ARG H   5      99.030 112.320  67.970  1.00  0.00           N
ATOM   4536 HH21 ARG H   5      98.470 112.080  67.170  1.00  0.00           H
ATOM   4537 HH22 ARG H   5      99.250 111.800  68.790  1.00  0.00           H
ATOM   4538  C   ARG H   5      94.500 115.490  64.250  1.00  0.00           C
ATOM   4539  O   ARG H   5      93.600 116.250  64.650  1.00  0.00           O
ATOM   4540  N   HIS H   6      94.220 114.240  63.710  1.00  0.00           N
ATOM   4541  HN  HIS H   6      95.050 113.760  63.460  1.00  0.00           H
ATOM   4542  CA  HIS H   6      92.900 113.710  63.520  1.00  0.00           C
ATOM   4543  HA  HIS H   6      92.130 114.370  63.890  1.00  0.00           H
ATOM   4544  CB  HIS H   6      92.520 113.390  62.030  1.00  0.00           C
ATOM   4545  HB1 HIS H   6      91.440 113.130  62.080  1.00  0.00           H
ATOM   4546  HB2 HIS H   6      93.250 112.640  61.680  1.00  0.00           H
ATOM   4547  ND1 HIS H   6      91.510 114.970  60.500  1.00  0.00           N
ATOM   4548  CG  HIS H   6      92.680 114.520  61.140  1.00  0.00           C
ATOM   4549  CE1 HIS H   6      91.960 115.820  59.580  1.00  0.00           C
ATOM   4550  HE1 HIS H   6      91.350 116.320  58.830  1.00  0.00           H
ATOM   4551  NE2 HIS H   6      93.340 115.940  59.570  1.00  0.00           N
ATOM   4552  HE2 HIS H   6      93.900 116.420  58.900  1.00  0.00           H
ATOM   4553  CD2 HIS H   6      93.780 115.050  60.550  1.00  0.00           C
ATOM   4554  HD2 HIS H   6      94.800 115.000  60.920  1.00  0.00           H
ATOM   4555  C   HIS H   6      92.820 112.430  64.330  1.00  0.00           C
ATOM   4556  O   HIS H   6      93.680 111.650  64.320  1.00  0.00           O
ATOM   4557  N   ASP H   7      91.750 112.250  65.120  1.00  0.00           N
ATOM   4558  HN  ASP H   7      91.050 112.930  65.290  1.00  0.00           H
ATOM   4559  CA  ASP H   7      91.640 111.180  66.070  1.00  0.00           C
ATOM   4560  HA  ASP H   7      92.420 110.440  65.990  1.00  0.00           H
ATOM   4561  CB  ASP H   7      91.900 111.780  67.480  1.00  0.00           C
ATOM   4562  HB1 ASP H   7      91.080 112.450  67.830  1.00  0.00           H
ATOM   4563  HB2 ASP H   7      92.870 112.320  67.520  1.00  0.00           H
ATOM   4564  CG  ASP H   7      91.870 110.740  68.550  1.00  0.00           C
ATOM   4565  OD1 ASP H   7      92.070 109.500  68.290  1.00  0.00           O
ATOM   4566  OD2 ASP H   7      91.710 111.160  69.750  1.00  0.00           O
ATOM   4567  C   ASP H   7      90.340 110.370  65.910  1.00  0.00           C
ATOM   4568  O   ASP H   7      89.250 110.980  65.890  1.00  0.00           O
ATOM   4569  N   SER H   8      90.380 109.020  65.610  1.00  0.00           N
ATOM   4570  HN  SER H   8      91.260 108.590  65.440  1.00  0.00           H
ATOM   4571  CA  SER H   8      89.200 108.250  65.480  1.00  0.00           C
ATOM   4572  HA  SER H   8      88.280 108.750  65.740  1.00  0.00           H
ATOM   4573  CB  SER H   8      89.150 107.780  64.000  1.00  0.00           C
ATOM   4574  HB1 SER H   8      89.820 106.910  63.840  1.00  0.00           H
ATOM   4575  HB2 SER H   8      89.420 108.640  63.350  1.00  0.00           H
ATOM   4576  OG  SER H   8      87.750 107.380  63.660  1.00  0.00           O
ATOM   4577  HG1 SER H   8      87.790 107.100  62.740  1.00  0.00           H
ATOM   4578  C   SER H   8      89.150 107.030  66.400  1.00  0.00           C
ATOM   4579  O   SER H   8      88.440 106.040  66.180  1.00  0.00           O
ATOM   4580  N   GLY H   9      89.980 107.160  67.490  1.00  0.00           N
ATOM   4581  HN  GLY H   9      90.550 107.970  67.640  1.00  0.00           H
ATOM   4582  CA  GLY H   9      90.090 106.160  68.590  1.00  0.00           C
ATOM   4583  HA1 GLY H   9      90.780 105.380  68.300  1.00  0.00           H
ATOM   4584  HA2 GLY H   9      90.460 106.770  69.400  1.00  0.00           H
ATOM   4585  C   GLY H   9      88.890 105.350  69.120  1.00  0.00           C
ATOM   4586  O   GLY H   9      87.670 105.800  69.060  1.00  0.00           O
ATOM   4587  N   TYR H  10      89.180 104.200  69.780  1.00  0.00           N
ATOM   4588  HN  TYR H  10      90.130 103.950  69.930  1.00  0.00           H
ATOM   4589  CA  TYR H  10      88.210 103.380  70.480  1.00  0.00           C
ATOM   4590  HA  TYR H  10      87.270 103.890  70.630  1.00  0.00           H
ATOM   4591  CB  TYR H  10      87.890 102.090  69.580  1.00  0.00           C
ATOM   4592  HB1 TYR H  10      88.790 101.460  69.430  1.00  0.00           H
ATOM   4593  HB2 TYR H  10      87.360 102.370  68.650  1.00  0.00           H
ATOM   4594  CG  TYR H  10      86.880 101.190  70.320  1.00  0.00           C
ATOM   4595  CD1 TYR H  10      85.490 101.260  70.080  1.00  0.00           C
ATOM   4596  HD1 TYR H  10      85.090 101.880  69.280  1.00  0.00           H
ATOM   4597  CE1 TYR H  10      84.690 100.350  70.770  1.00  0.00           C
ATOM   4598  HE1 TYR H  10      83.630 100.260  70.620  1.00  0.00           H
ATOM   4599  CZ  TYR H  10      85.200  99.440  71.690  1.00  0.00           C
ATOM   4600  OH  TYR H  10      84.330  98.550  72.240  1.00  0.00           O
ATOM   4601  HH  TYR H  10      83.410  98.810  72.080  1.00  0.00           H
ATOM   4602  CD2 TYR H  10      87.360 100.370  71.310  1.00  0.00           C
ATOM   4603  HD2 TYR H  10      88.420 100.310  71.520  1.00  0.00           H
ATOM   4604  CE2 TYR H  10      86.540  99.510  72.040  1.00  0.00           C
ATOM   4605  HE2 TYR H  10      87.050  98.820  72.700  1.00  0.00           H
ATOM   4606  C   TYR H  10      88.810 103.130  71.860  1.00  0.00           C
ATOM   4607  O   TYR H  10      89.910 102.630  71.990  1.00  0.00           O
ATOM   4608  N   GLU H  11      88.070 103.580  72.880  1.00  0.00           N
ATOM   4609  HN  GLU H  11      87.130 103.840  72.660  1.00  0.00           H
ATOM   4610  CA  GLU H  11      88.420 103.790  74.260  1.00  0.00           C
ATOM   4611  HA  GLU H  11      89.420 103.420  74.430  1.00  0.00           H
ATOM   4612  CB  GLU H  11      88.320 105.290  74.670  1.00  0.00           C
ATOM   4613  HB1 GLU H  11      88.180 105.430  75.760  1.00  0.00           H
ATOM   4614  HB2 GLU H  11      87.380 105.710  74.260  1.00  0.00           H
ATOM   4615  CG  GLU H  11      89.600 106.030  74.200  1.00  0.00           C
ATOM   4616  HG1 GLU H  11      89.630 105.990  73.090  1.00  0.00           H
ATOM   4617  HG2 GLU H  11      90.500 105.470  74.540  1.00  0.00           H
ATOM   4618  CD  GLU H  11      89.620 107.440  74.720  1.00  0.00           C
ATOM   4619  OE1 GLU H  11      88.650 108.250  74.490  1.00  0.00           O
ATOM   4620  OE2 GLU H  11      90.670 107.760  75.320  1.00  0.00           O
ATOM   4621  C   GLU H  11      87.550 103.070  75.270  1.00  0.00           C
ATOM   4622  O   GLU H  11      86.450 103.530  75.430  1.00  0.00           O
ATOM   4623  N   VAL H  12      88.020 102.090  76.020  1.00  0.00           N
ATOM   4624  HN  VAL H  12      89.010 101.970  75.940  1.00  0.00           H
ATOM   4625  CA  VAL H  12      87.330 101.370  77.120  1.00  0.00           C
ATOM   4626  HA  VAL H  12      86.270 101.550  77.190  1.00  0.00           H
ATOM   4627  CB  VAL H  12      87.570  99.850  76.970  1.00  0.00           C
ATOM   4628  HB  VAL H  12      88.640  99.550  77.030  1.00  0.00           H
ATOM   4629  CG1 VAL H  12      86.830  99.060  78.100  1.00  0.00           C
ATOM   4630 HG11 VAL H  12      86.850  97.960  77.910  1.00  0.00           H
ATOM   4631 HG12 VAL H  12      87.290  99.170  79.100  1.00  0.00           H
ATOM   4632 HG13 VAL H  12      85.760  99.310  77.960  1.00  0.00           H
ATOM   4633  CG2 VAL H  12      86.930  99.430  75.630  1.00  0.00           C
ATOM   4634 HG21 VAL H  12      87.140  98.350  75.480  1.00  0.00           H
ATOM   4635 HG22 VAL H  12      85.820  99.410  75.580  1.00  0.00           H
ATOM   4636 HG23 VAL H  12      87.220 100.100  74.790  1.00  0.00           H
ATOM   4637  C   VAL H  12      88.030 101.820  78.380  1.00  0.00           C
ATOM   4638  O   VAL H  12      89.210 101.690  78.530  1.00  0.00           O
ATOM   4639  N   HIS H  13      87.230 102.530  79.250  1.00  0.00           N
ATOM   4640  HN  HIS H  13      86.280 102.680  79.010  1.00  0.00           H
ATOM   4641  CA  HIS H  13      87.810 103.100  80.460  1.00  0.00           C
ATOM   4642  HA  HIS H  13      88.850 102.820  80.540  1.00  0.00           H
ATOM   4643  CB  HIS H  13      87.680 104.640  80.330  1.00  0.00           C
ATOM   4644  HB1 HIS H  13      87.980 105.120  81.280  1.00  0.00           H
ATOM   4645  HB2 HIS H  13      86.610 104.920  80.230  1.00  0.00           H
ATOM   4646  ND1 HIS H  13      89.770 105.640  79.720  1.00  0.00           N
ATOM   4647  CG  HIS H  13      88.490 105.280  79.300  1.00  0.00           C
ATOM   4648  CE1 HIS H  13      90.210 106.460  78.770  1.00  0.00           C
ATOM   4649  HE1 HIS H  13      91.200 106.910  78.700  1.00  0.00           H
ATOM   4650  NE2 HIS H  13      89.330 106.610  77.790  1.00  0.00           N
ATOM   4651  HE2 HIS H  13      89.510 106.960  76.870  1.00  0.00           H
ATOM   4652  CD2 HIS H  13      88.210 105.880  78.160  1.00  0.00           C
ATOM   4653  HD2 HIS H  13      87.300 105.750  77.580  1.00  0.00           H
ATOM   4654  C   HIS H  13      86.970 102.620  81.580  1.00  0.00           C
ATOM   4655  O   HIS H  13      85.770 102.850  81.620  1.00  0.00           O
ATOM   4656  N   HIS H  14      87.550 101.800  82.540  1.00  0.00           N
ATOM   4657  HN  HIS H  14      88.470 101.440  82.380  1.00  0.00           H
ATOM   4658  CA  HIS H  14      86.870 101.460  83.750  1.00  0.00           C
ATOM   4659  HA  HIS H  14      87.630 101.020  84.370  1.00  0.00           H
ATOM   4660  CB  HIS H  14      86.400 102.700  84.590  1.00  0.00           C
ATOM   4661  HB1 HIS H  14      85.610 102.410  85.320  1.00  0.00           H
ATOM   4662  HB2 HIS H  14      85.790 103.400  83.980  1.00  0.00           H
ATOM   4663  ND1 HIS H  14      87.930 103.280  86.560  1.00  0.00           N
ATOM   4664  CG  HIS H  14      87.610 103.420  85.240  1.00  0.00           C
ATOM   4665  CE1 HIS H  14      88.930 104.100  86.760  1.00  0.00           C
ATOM   4666  HE1 HIS H  14      89.250 104.450  87.740  1.00  0.00           H
ATOM   4667  NE2 HIS H  14      89.300 104.750  85.630  1.00  0.00           N
ATOM   4668  HE2 HIS H  14      89.820 105.600  85.620  1.00  0.00           H
ATOM   4669  CD2 HIS H  14      88.450 104.310  84.650  1.00  0.00           C
ATOM   4670  HD2 HIS H  14      88.360 104.810  83.700  1.00  0.00           H
ATOM   4671  C   HIS H  14      85.800 100.370  83.750  1.00  0.00           C
ATOM   4672  O   HIS H  14      84.590 100.570  83.530  1.00  0.00           O
ATOM   4673  N   GLN H  15      86.280  99.140  83.930  1.00  0.00           N
ATOM   4674  HN  GLN H  15      87.260  98.960  83.890  1.00  0.00           H
ATOM   4675  CA  GLN H  15      85.390  98.010  84.080  1.00  0.00           C
ATOM   4676  HA  GLN H  15      84.370  98.350  84.080  1.00  0.00           H
ATOM   4677  CB  GLN H  15      85.570  97.160  82.820  1.00  0.00           C
ATOM   4678  HB1 GLN H  15      86.530  96.630  82.670  1.00  0.00           H
ATOM   4679  HB2 GLN H  15      85.430  97.850  81.960  1.00  0.00           H
ATOM   4680  CG  GLN H  15      84.500  96.010  82.630  1.00  0.00           C
ATOM   4681  HG1 GLN H  15      84.770  95.590  81.640  1.00  0.00           H
ATOM   4682  HG2 GLN H  15      83.530  96.550  82.550  1.00  0.00           H
ATOM   4683  CD  GLN H  15      84.440  94.910  83.710  1.00  0.00           C
ATOM   4684  OE1 GLN H  15      85.460  94.230  83.960  1.00  0.00           O
ATOM   4685  NE2 GLN H  15      83.250  94.780  84.370  1.00  0.00           N
ATOM   4686 HE21 GLN H  15      82.420  95.210  84.010  1.00  0.00           H
ATOM   4687 HE22 GLN H  15      83.270  94.220  85.190  1.00  0.00           H
ATOM   4688  C   GLN H  15      85.700  97.360  85.370  1.00  0.00           C
ATOM   4689  O   GLN H  15      86.770  96.820  85.610  1.00  0.00           O
ATOM   4690  N   LYS H  16      84.680  97.430  86.280  1.00  0.00           N
ATOM   4691  HN  LYS H  16      83.860  97.880  85.950  1.00  0.00           H
ATOM   4692  CA  LYS H  16      84.850  97.020  87.630  1.00  0.00           C
ATOM   4693  HA  LYS H  16      85.870  96.730  87.840  1.00  0.00           H
ATOM   4694  CB  LYS H  16      84.340  98.190  88.540  1.00  0.00           C
ATOM   4695  HB1 LYS H  16      84.470  97.890  89.600  1.00  0.00           H
ATOM   4696  HB2 LYS H  16      83.300  98.440  88.240  1.00  0.00           H
ATOM   4697  CG  LYS H  16      85.120  99.480  88.280  1.00  0.00           C
ATOM   4698  HG1 LYS H  16      85.070  99.800  87.220  1.00  0.00           H
ATOM   4699  HG2 LYS H  16      86.200  99.330  88.450  1.00  0.00           H
ATOM   4700  CD  LYS H  16      84.620 100.660  89.080  1.00  0.00           C
ATOM   4701  HD1 LYS H  16      83.510 100.630  89.010  1.00  0.00           H
ATOM   4702  HD2 LYS H  16      84.840 100.310  90.110  1.00  0.00           H
ATOM   4703  CE  LYS H  16      85.350 102.000  88.770  1.00  0.00           C
ATOM   4704  HE1 LYS H  16      84.800 102.850  89.240  1.00  0.00           H
ATOM   4705  HE2 LYS H  16      85.330 102.150  87.670  1.00  0.00           H
ATOM   4706  NZ  LYS H  16      86.790 102.010  89.160  1.00  0.00           N
ATOM   4707  HZ1 LYS H  16      87.320 101.190  88.820  1.00  0.00           H
ATOM   4708  HZ2 LYS H  16      87.360 102.770  88.730  1.00  0.00           H
ATOM   4709  HZ3 LYS H  16      86.830 102.070  90.190  1.00  0.00           H
ATOM   4710  C   LYS H  16      84.060  95.750  87.830  1.00  0.00           C
ATOM   4711  O   LYS H  16      82.860  95.540  87.740  1.00  0.00           O
ATOM   4712  N   LEU H  17      84.840  94.700  88.210  1.00  0.00           N
ATOM   4713  HN  LEU H  17      85.830  94.730  88.370  1.00  0.00           H
ATOM   4714  CA  LEU H  17      84.220  93.410  88.420  1.00  0.00           C
ATOM   4715  HA  LEU H  17      83.170  93.430  88.180  1.00  0.00           H
ATOM   4716  CB  LEU H  17      84.970  92.460  87.400  1.00  0.00           C
ATOM   4717  HB1 LEU H  17      86.010  92.460  87.810  1.00  0.00           H
ATOM   4718  HB2 LEU H  17      84.910  92.910  86.390  1.00  0.00           H
ATOM   4719  CG  LEU H  17      84.530  91.060  87.350  1.00  0.00           C
ATOM   4720  HG  LEU H  17      84.610  90.600  88.360  1.00  0.00           H
ATOM   4721  CD1 LEU H  17      83.030  91.010  86.980  1.00  0.00           C
ATOM   4722 HD11 LEU H  17      82.390  91.500  87.730  1.00  0.00           H
ATOM   4723 HD12 LEU H  17      82.820  91.500  86.000  1.00  0.00           H
ATOM   4724 HD13 LEU H  17      82.680  89.950  86.960  1.00  0.00           H
ATOM   4725  CD2 LEU H  17      85.360  90.190  86.370  1.00  0.00           C
ATOM   4726 HD21 LEU H  17      84.930  90.260  85.350  1.00  0.00           H
ATOM   4727 HD22 LEU H  17      86.460  90.370  86.380  1.00  0.00           H
ATOM   4728 HD23 LEU H  17      85.290  89.150  86.730  1.00  0.00           H
ATOM   4729  C   LEU H  17      84.400  92.970  89.850  1.00  0.00           C
ATOM   4730  O   LEU H  17      85.490  92.600  90.270  1.00  0.00           O
ATOM   4731  N   VAL H  18      83.370  93.060  90.690  1.00  0.00           N
ATOM   4732  HN  VAL H  18      82.500  93.390  90.330  1.00  0.00           H
ATOM   4733  CA  VAL H  18      83.530  92.920  92.120  1.00  0.00           C
ATOM   4734  HA  VAL H  18      84.510  92.540  92.360  1.00  0.00           H
ATOM   4735  CB  VAL H  18      83.280  94.180  92.930  1.00  0.00           C
ATOM   4736  HB  VAL H  18      82.220  94.480  92.900  1.00  0.00           H
ATOM   4737  CG1 VAL H  18      83.580  93.930  94.400  1.00  0.00           C
ATOM   4738 HG11 VAL H  18      84.510  93.410  94.740  1.00  0.00           H
ATOM   4739 HG12 VAL H  18      83.440  94.850  95.010  1.00  0.00           H
ATOM   4740 HG13 VAL H  18      82.740  93.300  94.760  1.00  0.00           H
ATOM   4741  CG2 VAL H  18      84.140  95.350  92.360  1.00  0.00           C
ATOM   4742 HG21 VAL H  18      83.640  95.680  91.420  1.00  0.00           H
ATOM   4743 HG22 VAL H  18      84.110  96.250  93.010  1.00  0.00           H
ATOM   4744 HG23 VAL H  18      85.190  94.990  92.310  1.00  0.00           H
ATOM   4745  C   VAL H  18      82.580  91.900  92.540  1.00  0.00           C
ATOM   4746  O   VAL H  18      81.450  91.900  92.110  1.00  0.00           O
ATOM   4747  N   PHE H  19      83.030  90.780  93.240  1.00  0.00           N
ATOM   4748  HN  PHE H  19      84.010  90.750  93.420  1.00  0.00           H
ATOM   4749  CA  PHE H  19      82.150  89.680  93.670  1.00  0.00           C
ATOM   4750  HA  PHE H  19      81.330  89.610  92.970  1.00  0.00           H
ATOM   4751  CB  PHE H  19      82.940  88.300  93.770  1.00  0.00           C
ATOM   4752  HB1 PHE H  19      82.340  87.580  94.380  1.00  0.00           H
ATOM   4753  HB2 PHE H  19      83.950  88.420  94.220  1.00  0.00           H
ATOM   4754  CG  PHE H  19      83.150  87.850  92.300  1.00  0.00           C
ATOM   4755  CD1 PHE H  19      82.220  86.860  91.880  1.00  0.00           C
ATOM   4756  HD1 PHE H  19      81.460  86.550  92.580  1.00  0.00           H
ATOM   4757  CE1 PHE H  19      82.280  86.300  90.610  1.00  0.00           C
ATOM   4758  HE1 PHE H  19      81.510  85.640  90.250  1.00  0.00           H
ATOM   4759  CZ  PHE H  19      83.360  86.690  89.710  1.00  0.00           C
ATOM   4760  HZ  PHE H  19      83.410  86.390  88.670  1.00  0.00           H
ATOM   4761  CD2 PHE H  19      84.250  88.170  91.470  1.00  0.00           C
ATOM   4762  HD2 PHE H  19      84.930  88.970  91.710  1.00  0.00           H
ATOM   4763  CE2 PHE H  19      84.290  87.630  90.160  1.00  0.00           C
ATOM   4764  HE2 PHE H  19      84.930  88.130  89.440  1.00  0.00           H
ATOM   4765  C   PHE H  19      81.460  89.960  94.970  1.00  0.00           C
ATOM   4766  O   PHE H  19      80.320  90.430  95.040  1.00  0.00           O
ATOM   4767  N   PHE H  20      82.100  89.690  96.110  1.00  0.00           N
ATOM   4768  HN  PHE H  20      83.040  89.350  96.090  1.00  0.00           H
ATOM   4769  CA  PHE H  20      81.570  90.080  97.440  1.00  0.00           C
ATOM   4770  HA  PHE H  20      80.490  90.180  97.430  1.00  0.00           H
ATOM   4771  CB  PHE H  20      81.840  89.110  98.580  1.00  0.00           C
ATOM   4772  HB1 PHE H  20      81.520  89.580  99.530  1.00  0.00           H
ATOM   4773  HB2 PHE H  20      82.950  89.020  98.630  1.00  0.00           H
ATOM   4774  CG  PHE H  20      81.240  87.750  98.330  1.00  0.00           C
ATOM   4775  CD1 PHE H  20      82.120  86.770  97.800  1.00  0.00           C
ATOM   4776  HD1 PHE H  20      83.170  86.860  97.580  1.00  0.00           H
ATOM   4777  CE1 PHE H  20      81.570  85.480  97.520  1.00  0.00           C
ATOM   4778  HE1 PHE H  20      82.210  84.650  97.280  1.00  0.00           H
ATOM   4779  CZ  PHE H  20      80.210  85.310  97.570  1.00  0.00           C
ATOM   4780  HZ  PHE H  20      79.830  84.370  97.200  1.00  0.00           H
ATOM   4781  CD2 PHE H  20      79.880  87.480  98.470  1.00  0.00           C
ATOM   4782  HD2 PHE H  20      79.240  88.220  98.910  1.00  0.00           H
ATOM   4783  CE2 PHE H  20      79.330  86.270  97.970  1.00  0.00           C
ATOM   4784  HE2 PHE H  20      78.270  86.070  97.950  1.00  0.00           H
ATOM   4785  C   PHE H  20      82.080  91.530  97.700  1.00  0.00           C
ATOM   4786  O   PHE H  20      83.270  91.790  97.960  1.00  0.00           O
ATOM   4787  N   ALA H  21      81.090  92.440  97.460  1.00  0.00           N
ATOM   4788  HN  ALA H  21      80.180  92.200  97.120  1.00  0.00           H
ATOM   4789  CA  ALA H  21      81.350  93.840  97.800  1.00  0.00           C
ATOM   4790  HA  ALA H  21      82.230  94.130  97.250  1.00  0.00           H
ATOM   4791  CB  ALA H  21      80.110  94.710  97.470  1.00  0.00           C
ATOM   4792  HB1 ALA H  21      79.190  94.400  98.010  1.00  0.00           H
ATOM   4793  HB2 ALA H  21      80.420  95.740  97.740  1.00  0.00           H
ATOM   4794  HB3 ALA H  21      79.880  94.770  96.380  1.00  0.00           H
ATOM   4795  C   ALA H  21      81.700  94.090  99.290  1.00  0.00           C
ATOM   4796  O   ALA H  21      82.550  94.910  99.590  1.00  0.00           O
ATOM   4797  N   GLU H  22      81.010  93.380 100.200  1.00  0.00           N
ATOM   4798  HN  GLU H  22      80.400  92.610 100.070  1.00  0.00           H
ATOM   4799  CA  GLU H  22      81.000  93.920 101.580  1.00  0.00           C
ATOM   4800  HA  GLU H  22      81.790  94.620 101.800  1.00  0.00           H
ATOM   4801  CB  GLU H  22      79.720  94.740 101.690  1.00  0.00           C
ATOM   4802  HB1 GLU H  22      79.390  94.800 102.750  1.00  0.00           H
ATOM   4803  HB2 GLU H  22      78.920  94.210 101.120  1.00  0.00           H
ATOM   4804  CG  GLU H  22      79.810  96.200 101.120  1.00  0.00           C
ATOM   4805  HG1 GLU H  22      79.630  96.230 100.030  1.00  0.00           H
ATOM   4806  HG2 GLU H  22      80.860  96.570 101.190  1.00  0.00           H
ATOM   4807  CD  GLU H  22      78.970  97.250 101.800  1.00  0.00           C
ATOM   4808  OE1 GLU H  22      79.050  98.370 101.290  1.00  0.00           O
ATOM   4809  OE2 GLU H  22      78.340  97.020 102.850  1.00  0.00           O
ATOM   4810  C   GLU H  22      81.010  92.800 102.640  1.00  0.00           C
ATOM   4811  O   GLU H  22      80.960  91.660 102.250  1.00  0.00           O
ATOM   4812  N   ASP H  23      81.130  93.070 103.890  1.00  0.00           N
ATOM   4813  HN  ASP H  23      81.200  94.020 104.210  1.00  0.00           H
ATOM   4814  CA  ASP H  23      81.160  92.270 105.060  1.00  0.00           C
ATOM   4815  HA  ASP H  23      82.150  92.490 105.420  1.00  0.00           H
ATOM   4816  CB  ASP H  23      80.060  92.750 106.080  1.00  0.00           C
ATOM   4817  HB1 ASP H  23      80.280  92.570 107.160  1.00  0.00           H
ATOM   4818  HB2 ASP H  23      79.010  92.420 105.890  1.00  0.00           H
ATOM   4819  CG  ASP H  23      80.030  94.290 106.140  1.00  0.00           C
ATOM   4820  OD1 ASP H  23      80.910  95.020 105.670  1.00  0.00           O
ATOM   4821  OD2 ASP H  23      78.910  94.760 106.580  1.00  0.00           O
ATOM   4822  C   ASP H  23      81.000  90.710 105.050  1.00  0.00           C
ATOM   4823  O   ASP H  23      79.930  90.170 104.910  1.00  0.00           O
ATOM   4824  N   VAL H  24      82.190  90.060 105.180  1.00  0.00           N
ATOM   4825  HN  VAL H  24      83.060  90.530 105.260  1.00  0.00           H
ATOM   4826  CA  VAL H  24      82.320  88.600 104.980  1.00  0.00           C
ATOM   4827  HA  VAL H  24      81.380  88.170 104.690  1.00  0.00           H
ATOM   4828  CB  VAL H  24      83.350  88.350 103.860  1.00  0.00           C
ATOM   4829  HB  VAL H  24      84.370  88.720 104.130  1.00  0.00           H
ATOM   4830  CG1 VAL H  24      83.420  86.900 103.540  1.00  0.00           C
ATOM   4831 HG11 VAL H  24      82.410  86.450 103.640  1.00  0.00           H
ATOM   4832 HG12 VAL H  24      83.800  86.670 102.520  1.00  0.00           H
ATOM   4833 HG13 VAL H  24      84.090  86.440 104.290  1.00  0.00           H
ATOM   4834  CG2 VAL H  24      82.950  89.180 102.570  1.00  0.00           C
ATOM   4835 HG21 VAL H  24      81.850  89.310 102.440  1.00  0.00           H
ATOM   4836 HG22 VAL H  24      83.400  90.200 102.580  1.00  0.00           H
ATOM   4837 HG23 VAL H  24      83.290  88.670 101.640  1.00  0.00           H
ATOM   4838  C   VAL H  24      82.630  87.910 106.300  1.00  0.00           C
ATOM   4839  O   VAL H  24      82.670  86.690 106.410  1.00  0.00           O
ATOM   4840  N   GLY H  25      82.830  88.630 107.410  1.00  0.00           N
ATOM   4841  HN  GLY H  25      82.690  89.620 107.430  1.00  0.00           H
ATOM   4842  CA  GLY H  25      83.360  88.150 108.630  1.00  0.00           C
ATOM   4843  HA1 GLY H  25      84.350  87.720 108.510  1.00  0.00           H
ATOM   4844  HA2 GLY H  25      83.410  89.040 109.250  1.00  0.00           H
ATOM   4845  C   GLY H  25      82.580  87.180 109.400  1.00  0.00           C
ATOM   4846  O   GLY H  25      81.310  87.320 109.410  1.00  0.00           O
ATOM   4847  N   SER H  26      83.270  86.110 109.980  1.00  0.00           N
ATOM   4848  HN  SER H  26      84.250  86.030 109.820  1.00  0.00           H
ATOM   4849  CA  SER H  26      82.640  85.120 110.810  1.00  0.00           C
ATOM   4850  HA  SER H  26      83.420  84.600 111.340  1.00  0.00           H
ATOM   4851  CB  SER H  26      81.850  85.800 111.960  1.00  0.00           C
ATOM   4852  HB1 SER H  26      80.920  86.300 111.590  1.00  0.00           H
ATOM   4853  HB2 SER H  26      82.560  86.540 112.380  1.00  0.00           H
ATOM   4854  OG  SER H  26      81.610  84.920 113.120  1.00  0.00           O
ATOM   4855  HG1 SER H  26      81.060  85.320 113.800  1.00  0.00           H
ATOM   4856  C   SER H  26      81.960  83.960 110.130  1.00  0.00           C
ATOM   4857  O   SER H  26      80.980  83.300 110.570  1.00  0.00           O
ATOM   4858  N   ASN H  27      82.490  83.500 108.920  1.00  0.00           N
ATOM   4859  HN  ASN H  27      83.310  83.960 108.600  1.00  0.00           H
ATOM   4860  CA  ASN H  27      81.920  82.320 108.170  1.00  0.00           C
ATOM   4861  HA  ASN H  27      80.850  82.400 108.150  1.00  0.00           H
ATOM   4862  CB  ASN H  27      82.550  82.330 106.750  1.00  0.00           C
ATOM   4863  HB1 ASN H  27      83.640  82.180 106.900  1.00  0.00           H
ATOM   4864  HB2 ASN H  27      82.200  83.210 106.170  1.00  0.00           H
ATOM   4865  CG  ASN H  27      82.050  81.070 105.960  1.00  0.00           C
ATOM   4866  OD1 ASN H  27      80.900  80.710 105.950  1.00  0.00           O
ATOM   4867  ND2 ASN H  27      83.040  80.380 105.370  1.00  0.00           N
ATOM   4868 HD21 ASN H  27      83.960  80.760 105.290  1.00  0.00           H
ATOM   4869 HD22 ASN H  27      82.750  79.660 104.730  1.00  0.00           H
ATOM   4870  C   ASN H  27      82.150  81.010 108.910  1.00  0.00           C
ATOM   4871  O   ASN H  27      83.270  80.780 109.510  1.00  0.00           O
ATOM   4872  N   LYS H  28      81.160  80.090 108.890  1.00  0.00           N
ATOM   4873  HN  LYS H  28      80.330  80.270 108.360  1.00  0.00           H
ATOM   4874  CA  LYS H  28      81.350  78.710 109.380  1.00  0.00           C
ATOM   4875  HA  LYS H  28      82.400  78.480 109.440  1.00  0.00           H
ATOM   4876  CB  LYS H  28      80.880  78.680 110.790  1.00  0.00           C
ATOM   4877  HB1 LYS H  28      81.370  79.440 111.440  1.00  0.00           H
ATOM   4878  HB2 LYS H  28      81.240  77.710 111.200  1.00  0.00           H
ATOM   4879  CG  LYS H  28      79.350  78.780 111.010  1.00  0.00           C
ATOM   4880  HG1 LYS H  28      78.970  78.190 110.160  1.00  0.00           H
ATOM   4881  HG2 LYS H  28      79.050  79.850 110.950  1.00  0.00           H
ATOM   4882  CD  LYS H  28      78.850  78.340 112.370  1.00  0.00           C
ATOM   4883  HD1 LYS H  28      77.840  78.790 112.240  1.00  0.00           H
ATOM   4884  HD2 LYS H  28      78.640  77.250 112.350  1.00  0.00           H
ATOM   4885  CE  LYS H  28      79.540  78.880 113.660  1.00  0.00           C
ATOM   4886  HE1 LYS H  28      79.880  79.940 113.640  1.00  0.00           H
ATOM   4887  HE2 LYS H  28      80.450  78.240 113.730  1.00  0.00           H
ATOM   4888  NZ  LYS H  28      78.780  78.690 114.880  1.00  0.00           N
ATOM   4889  HZ1 LYS H  28      79.000  79.480 115.510  1.00  0.00           H
ATOM   4890  HZ2 LYS H  28      77.750  78.640 114.720  1.00  0.00           H
ATOM   4891  HZ3 LYS H  28      79.110  77.790 115.270  1.00  0.00           H
ATOM   4892  C   LYS H  28      80.760  77.650 108.430  1.00  0.00           C
ATOM   4893  O   LYS H  28      80.490  76.510 108.730  1.00  0.00           O
ATOM   4894  N   GLY H  29      80.630  78.120 107.170  1.00  0.00           N
ATOM   4895  HN  GLY H  29      80.770  79.100 107.000  1.00  0.00           H
ATOM   4896  CA  GLY H  29      79.980  77.450 106.060  1.00  0.00           C
ATOM   4897  HA1 GLY H  29      80.020  76.390 106.250  1.00  0.00           H
ATOM   4898  HA2 GLY H  29      78.970  77.850 106.070  1.00  0.00           H
ATOM   4899  C   GLY H  29      80.800  77.690 104.830  1.00  0.00           C
ATOM   4900  O   GLY H  29      82.000  77.910 104.920  1.00  0.00           O
ATOM   4901  N   ALA H  30      80.090  77.560 103.660  1.00  0.00           N
ATOM   4902  HN  ALA H  30      79.100  77.540 103.570  1.00  0.00           H
ATOM   4903  CA  ALA H  30      80.780  77.550 102.350  1.00  0.00           C
ATOM   4904  HA  ALA H  30      81.850  77.510 102.460  1.00  0.00           H
ATOM   4905  CB  ALA H  30      80.150  76.360 101.520  1.00  0.00           C
ATOM   4906  HB1 ALA H  30      80.810  75.510 101.800  1.00  0.00           H
ATOM   4907  HB2 ALA H  30      79.070  76.360 101.810  1.00  0.00           H
ATOM   4908  HB3 ALA H  30      80.100  76.510 100.420  1.00  0.00           H
ATOM   4909  C   ALA H  30      80.410  78.860 101.560  1.00  0.00           C
ATOM   4910  O   ALA H  30      79.250  78.970 101.050  1.00  0.00           O
ATOM   4911  N   ILE H  31      81.370  79.760 101.410  1.00  0.00           N
ATOM   4912  HN  ILE H  31      82.290  79.590 101.770  1.00  0.00           H
ATOM   4913  CA  ILE H  31      81.260  81.010 100.680  1.00  0.00           C
ATOM   4914  HA  ILE H  31      80.260  81.230 100.360  1.00  0.00           H
ATOM   4915  CB  ILE H  31      81.630  82.230 101.460  1.00  0.00           C
ATOM   4916  HB  ILE H  31      82.720  82.220 101.660  1.00  0.00           H
ATOM   4917  CG2 ILE H  31      81.260  83.460 100.540  1.00  0.00           C
ATOM   4918 HG21 ILE H  31      80.250  83.190 100.180  1.00  0.00           H
ATOM   4919 HG22 ILE H  31      81.270  84.410 101.110  1.00  0.00           H
ATOM   4920 HG23 ILE H  31      81.950  83.460  99.670  1.00  0.00           H
ATOM   4921  CG1 ILE H  31      80.850  82.300 102.790  1.00  0.00           C
ATOM   4922 HG11 ILE H  31      81.270  81.430 103.340  1.00  0.00           H
ATOM   4923 HG12 ILE H  31      79.770  82.120 102.590  1.00  0.00           H
ATOM   4924  CD  ILE H  31      81.060  83.570 103.540  1.00  0.00           C
ATOM   4925  HD1 ILE H  31      80.710  84.460 102.970  1.00  0.00           H
ATOM   4926  HD2 ILE H  31      80.580  83.460 104.540  1.00  0.00           H
ATOM   4927  HD3 ILE H  31      82.140  83.740 103.780  1.00  0.00           H
ATOM   4928  C   ILE H  31      82.130  80.880  99.490  1.00  0.00           C
ATOM   4929  O   ILE H  31      83.360  80.860  99.630  1.00  0.00           O
ATOM   4930  N   ILE H  32      81.610  80.830  98.240  1.00  0.00           N
ATOM   4931  HN  ILE H  32      80.650  81.060  98.110  1.00  0.00           H
ATOM   4932  CA  ILE H  32      82.440  80.700  97.060  1.00  0.00           C
ATOM   4933  HA  ILE H  32      83.490  80.790  97.280  1.00  0.00           H
ATOM   4934  CB  ILE H  32      82.240  79.320  96.290  1.00  0.00           C
ATOM   4935  HB  ILE H  32      81.200  79.370  95.910  1.00  0.00           H
ATOM   4936  CG2 ILE H  32      83.240  79.140  95.190  1.00  0.00           C
ATOM   4937 HG21 ILE H  32      83.140  79.870  94.350  1.00  0.00           H
ATOM   4938 HG22 ILE H  32      84.220  79.280  95.680  1.00  0.00           H
ATOM   4939 HG23 ILE H  32      83.280  78.170  94.640  1.00  0.00           H
ATOM   4940  CG1 ILE H  32      82.410  78.140  97.250  1.00  0.00           C
ATOM   4941 HG11 ILE H  32      81.610  78.260  98.010  1.00  0.00           H
ATOM   4942 HG12 ILE H  32      83.400  78.150  97.740  1.00  0.00           H
ATOM   4943  CD  ILE H  32      82.220  76.770  96.600  1.00  0.00           C
ATOM   4944  HD1 ILE H  32      82.020  75.980  97.350  1.00  0.00           H
ATOM   4945  HD2 ILE H  32      81.300  76.680  95.990  1.00  0.00           H
ATOM   4946  HD3 ILE H  32      83.090  76.440  95.990  1.00  0.00           H
ATOM   4947  C   ILE H  32      82.170  81.850  96.120  1.00  0.00           C
ATOM   4948  O   ILE H  32      80.970  82.120  95.850  1.00  0.00           O
ATOM   4949  N   GLY H  33      83.170  82.610  95.620  1.00  0.00           N
ATOM   4950  HN  GLY H  33      84.130  82.390  95.790  1.00  0.00           H
ATOM   4951  CA  GLY H  33      82.900  83.800  94.800  1.00  0.00           C
ATOM   4952  HA1 GLY H  33      82.110  84.350  95.310  1.00  0.00           H
ATOM   4953  HA2 GLY H  33      83.840  84.330  94.710  1.00  0.00           H
ATOM   4954  C   GLY H  33      82.440  83.480  93.430  1.00  0.00           C
ATOM   4955  O   GLY H  33      81.430  83.950  93.010  1.00  0.00           O
ATOM   4956  N   LEU H  34      83.180  82.630  92.780  1.00  0.00           N
ATOM   4957  HN  LEU H  34      84.060  82.280  93.100  1.00  0.00           H
ATOM   4958  CA  LEU H  34      82.750  82.040  91.550  1.00  0.00           C
ATOM   4959  HA  LEU H  34      81.700  82.270  91.440  1.00  0.00           H
ATOM   4960  CB  LEU H  34      83.380  82.720  90.300  1.00  0.00           C
ATOM   4961  HB1 LEU H  34      84.440  82.970  90.500  1.00  0.00           H
ATOM   4962  HB2 LEU H  34      82.860  83.700  90.270  1.00  0.00           H
ATOM   4963  CG  LEU H  34      83.340  82.030  88.950  1.00  0.00           C
ATOM   4964  HG  LEU H  34      83.890  81.080  89.120  1.00  0.00           H
ATOM   4965  CD1 LEU H  34      81.960  81.670  88.360  1.00  0.00           C
ATOM   4966 HD11 LEU H  34      82.060  81.320  87.310  1.00  0.00           H
ATOM   4967 HD12 LEU H  34      81.530  80.820  88.910  1.00  0.00           H
ATOM   4968 HD13 LEU H  34      81.320  82.580  88.360  1.00  0.00           H
ATOM   4969  CD2 LEU H  34      84.000  82.900  87.910  1.00  0.00           C
ATOM   4970 HD21 LEU H  34      83.530  83.900  87.800  1.00  0.00           H
ATOM   4971 HD22 LEU H  34      85.070  82.960  88.190  1.00  0.00           H
ATOM   4972 HD23 LEU H  34      83.910  82.470  86.890  1.00  0.00           H
ATOM   4973  C   LEU H  34      82.960  80.570  91.570  1.00  0.00           C
ATOM   4974  O   LEU H  34      84.070  80.150  91.870  1.00  0.00           O
ATOM   4975  N   MET H  35      81.970  79.700  91.280  1.00  0.00           N
ATOM   4976  HN  MET H  35      81.110  80.120  91.020  1.00  0.00           H
ATOM   4977  CA  MET H  35      82.110  78.280  91.260  1.00  0.00           C
ATOM   4978  HA  MET H  35      83.110  78.030  91.580  1.00  0.00           H
ATOM   4979  CB  MET H  35      81.010  77.710  92.280  1.00  0.00           C
ATOM   4980  HB1 MET H  35      80.060  78.270  92.150  1.00  0.00           H
ATOM   4981  HB2 MET H  35      81.420  77.990  93.280  1.00  0.00           H
ATOM   4982  CG  MET H  35      80.730  76.160  92.190  1.00  0.00           C
ATOM   4983  HG1 MET H  35      81.680  75.680  92.510  1.00  0.00           H
ATOM   4984  HG2 MET H  35      80.300  75.940  91.190  1.00  0.00           H
ATOM   4985  SD  MET H  35      79.560  75.710  93.480  1.00  0.00           S
ATOM   4986  CE  MET H  35      79.750  74.010  92.950  1.00  0.00           C
ATOM   4987  HE1 MET H  35      79.530  73.910  91.860  1.00  0.00           H
ATOM   4988  HE2 MET H  35      80.740  73.530  93.120  1.00  0.00           H
ATOM   4989  HE3 MET H  35      78.970  73.430  93.480  1.00  0.00           H
ATOM   4990  C   MET H  35      81.780  77.750  89.930  1.00  0.00           C
ATOM   4991  O   MET H  35      80.700  78.030  89.450  1.00  0.00           O
ATOM   4992  N   VAL H  36      82.750  77.030  89.210  1.00  0.00           N
ATOM   4993  HN  VAL H  36      83.700  77.070  89.490  1.00  0.00           H
ATOM   4994  CA  VAL H  36      82.470  76.500  87.880  1.00  0.00           C
ATOM   4995  HA  VAL H  36      81.430  76.680  87.680  1.00  0.00           H
ATOM   4996  CB  VAL H  36      83.290  77.000  86.660  1.00  0.00           C
ATOM   4997  HB  VAL H  36      84.330  76.610  86.680  1.00  0.00           H
ATOM   4998  CG1 VAL H  36      82.580  76.520  85.360  1.00  0.00           C
ATOM   4999 HG11 VAL H  36      82.810  77.140  84.470  1.00  0.00           H
ATOM   5000 HG12 VAL H  36      82.880  75.460  85.200  1.00  0.00           H
ATOM   5001 HG13 VAL H  36      81.480  76.520  85.540  1.00  0.00           H
ATOM   5002  CG2 VAL H  36      83.320  78.550  86.650  1.00  0.00           C
ATOM   5003 HG21 VAL H  36      83.840  78.880  87.570  1.00  0.00           H
ATOM   5004 HG22 VAL H  36      83.870  78.780  85.710  1.00  0.00           H
ATOM   5005 HG23 VAL H  36      82.270  78.920  86.680  1.00  0.00           H
ATOM   5006  C   VAL H  36      82.760  75.030  88.070  1.00  0.00           C
ATOM   5007  O   VAL H  36      83.840  74.590  87.950  1.00  0.00           O
ATOM   5008  N   GLY H  37      81.770  74.220  88.290  1.00  0.00           N
ATOM   5009  HN  GLY H  37      80.880  74.660  88.270  1.00  0.00           H
ATOM   5010  CA  GLY H  37      81.720  72.820  88.670  1.00  0.00           C
ATOM   5011  HA1 GLY H  37      80.700  72.470  88.580  1.00  0.00           H
ATOM   5012  HA2 GLY H  37      82.320  72.370  87.900  1.00  0.00           H
ATOM   5013  C   GLY H  37      82.160  72.300  90.050  1.00  0.00           C
ATOM   5014  O   GLY H  37      82.190  73.030  91.060  1.00  0.00           O
ATOM   5015  N   GLY H  38      82.420  71.000  90.250  1.00  0.00           N
ATOM   5016  HN  GLY H  38      82.370  70.390  89.460  1.00  0.00           H
ATOM   5017  CA  GLY H  38      82.650  70.290  91.520  1.00  0.00           C
ATOM   5018  HA1 GLY H  38      82.940  69.290  91.250  1.00  0.00           H
ATOM   5019  HA2 GLY H  38      83.400  70.790  92.110  1.00  0.00           H
ATOM   5020  C   GLY H  38      81.400  70.110  92.320  1.00  0.00           C
ATOM   5021  O   GLY H  38      80.300  70.360  91.800  1.00  0.00           O
ATOM   5022  N   VAL H  39      81.590  69.580  93.570  1.00  0.00           N
ATOM   5023  HN  VAL H  39      82.510  69.640  93.950  1.00  0.00           H
ATOM   5024  CA  VAL H  39      80.590  69.290  94.540  1.00  0.00           C
ATOM   5025  HA  VAL H  39      79.610  69.550  94.180  1.00  0.00           H
ATOM   5026  CB  VAL H  39      80.700  67.820  94.930  1.00  0.00           C
ATOM   5027  HB  VAL H  39      81.750  67.490  95.070  1.00  0.00           H
ATOM   5028  CG1 VAL H  39      79.780  67.560  96.140  1.00  0.00           C
ATOM   5029 HG11 VAL H  39      78.790  68.020  95.900  1.00  0.00           H
ATOM   5030 HG12 VAL H  39      79.770  66.480  96.370  1.00  0.00           H
ATOM   5031 HG13 VAL H  39      80.110  68.050  97.080  1.00  0.00           H
ATOM   5032  CG2 VAL H  39      80.080  67.050  93.760  1.00  0.00           C
ATOM   5033 HG21 VAL H  39      78.970  67.020  93.730  1.00  0.00           H
ATOM   5034 HG22 VAL H  39      80.630  67.420  92.860  1.00  0.00           H
ATOM   5035 HG23 VAL H  39      80.350  65.980  93.860  1.00  0.00           H
ATOM   5036  C   VAL H  39      80.880  70.150  95.740  1.00  0.00           C
ATOM   5037  O   VAL H  39      82.020  70.230  96.200  1.00  0.00           O
ATOM   5038  N   VAL H  40      79.790  70.780  96.270  1.00  0.00           N
ATOM   5039  HN  VAL H  40      78.870  70.750  95.880  1.00  0.00           H
ATOM   5040  CA  VAL H  40      79.840  71.530  97.550  1.00  0.00           C
ATOM   5041  HA  VAL H  40      80.850  71.460  97.920  1.00  0.00           H
ATOM   5042  CB  VAL H  40      79.590  72.950  97.310  1.00  0.00           C
ATOM   5043  HB  VAL H  40      78.630  73.080  96.770  1.00  0.00           H
ATOM   5044  CG1 VAL H  40      79.380  73.640  98.680  1.00  0.00           C
ATOM   5045 HG11 VAL H  40      80.200  73.390  99.390  1.00  0.00           H
ATOM   5046 HG12 VAL H  40      79.430  74.720  98.440  1.00  0.00           H
ATOM   5047 HG13 VAL H  40      78.380  73.230  98.930  1.00  0.00           H
ATOM   5048  CG2 VAL H  40      80.710  73.520  96.450  1.00  0.00           C
ATOM   5049 HG21 VAL H  40      80.540  74.620  96.340  1.00  0.00           H
ATOM   5050 HG22 VAL H  40      81.710  73.440  96.920  1.00  0.00           H
ATOM   5051 HG23 VAL H  40      80.740  73.180  95.390  1.00  0.00           H
ATOM   5052  C   VAL H  40      78.970  70.800  98.630  1.00  0.00           C
ATOM   5053  O   VAL H  40      77.800  70.520  98.460  1.00  0.00           O
ATOM   5054  N   ILE H  41      79.590  70.400  99.720  1.00  0.00           N
ATOM   5055  HN  ILE H  41      80.540  70.600  99.910  1.00  0.00           H
ATOM   5056  CA  ILE H  41      78.880  69.830 100.830  1.00  0.00           C
ATOM   5057  HA  ILE H  41      77.880  69.550 100.520  1.00  0.00           H
ATOM   5058  CB  ILE H  41      79.360  68.430 101.260  1.00  0.00           C
ATOM   5059  HB  ILE H  41      80.450  68.340 101.420  1.00  0.00           H
ATOM   5060  CG2 ILE H  41      78.800  67.880 102.580  1.00  0.00           C
[truncated: 102,712 more chars]
