# Supplementary material for: Modulation of Aβ1–42 Aggregation by a SARS-CoV‑2 Protein Fragment
Source: J Chem Inf Model. 2025 Oct 1;65(20):11342–56. doi: 10.1021/acs.jcim.5c01811 (PMC12570137; doi:10.1021/acs.jcim.5c01811)
Supplement: Supplementary file 2 [file ci5c01811_si_002.zip › AB-coordinates/FIBRIL/7Q4B/CONTROL/PFC3_initial.pdb]

REMARK    GENERATED BY TRJCONV
TITLE     Protein in water
REMARK    THIS IS A SIMULATION BOX
CRYST1  171.189  171.189  171.189  90.00  90.00  90.00 P 1           1
MODEL        1
ATOM      1  CH3 ACE A   0      36.240  64.180  88.650  1.00  0.00           C
ATOM      2 HH31 ACE A   0      36.630  64.110  89.680  1.00  0.00           H
ATOM      3 HH32 ACE A   0      35.130  64.100  88.660  1.00  0.00           H
ATOM      4 HH33 ACE A   0      36.660  63.340  88.050  1.00  0.00           H
ATOM      5  C   ACE A   0      36.630  65.470  88.020  1.00  0.00           C
ATOM      6  O   ACE A   0      36.280  65.720  86.880  1.00  0.00           O
ATOM      7  N   ASP A   1      37.350  66.310  88.770  1.00  0.00           N
ATOM      8  HN  ASP A   1      37.670  66.040  89.680  1.00  0.00           H
ATOM      9  CA  ASP A   1      37.670  67.660  88.370  1.00  0.00           C
ATOM     10  HA  ASP A   1      37.210  67.850  87.410  1.00  0.00           H
ATOM     11  CB  ASP A   1      37.150  68.650  89.450  1.00  0.00           C
ATOM     12  HB1 ASP A   1      37.840  68.730  90.310  1.00  0.00           H
ATOM     13  HB2 ASP A   1      36.170  68.290  89.830  1.00  0.00           H
ATOM     14  CG  ASP A   1      36.900  70.030  88.870  1.00  0.00           C
ATOM     15  OD1 ASP A   1      36.720  70.120  87.630  1.00  0.00           O
ATOM     16  OD2 ASP A   1      36.730  70.980  89.670  1.00  0.00           O
ATOM     17  C   ASP A   1      39.180  67.810  88.190  1.00  0.00           C
ATOM     18  O   ASP A   1      39.970  67.210  88.910  1.00  0.00           O
ATOM     19  N   ALA A   2      39.620  68.570  87.170  1.00  0.00           N
ATOM     20  HN  ALA A   2      38.970  69.070  86.590  1.00  0.00           H
ATOM     21  CA  ALA A   2      41.020  68.860  86.990  1.00  0.00           C
ATOM     22  HA  ALA A   2      41.490  68.950  87.970  1.00  0.00           H
ATOM     23  CB  ALA A   2      41.730  67.760  86.180  1.00  0.00           C
ATOM     24  HB1 ALA A   2      41.650  66.790  86.700  1.00  0.00           H
ATOM     25  HB2 ALA A   2      41.260  67.670  85.180  1.00  0.00           H
ATOM     26  HB3 ALA A   2      42.810  68.000  86.040  1.00  0.00           H
ATOM     27  C   ALA A   2      41.190  70.200  86.290  1.00  0.00           C
ATOM     28  O   ALA A   2      40.620  70.420  85.230  1.00  0.00           O
ATOM     29  N   GLU A   3      42.020  71.100  86.850  1.00  0.00           N
ATOM     30  HN  GLU A   3      42.460  70.910  87.720  1.00  0.00           H
ATOM     31  CA  GLU A   3      42.160  72.450  86.330  1.00  0.00           C
ATOM     32  HA  GLU A   3      41.920  72.470  85.270  1.00  0.00           H
ATOM     33  CB  GLU A   3      41.230  73.430  87.100  1.00  0.00           C
ATOM     34  HB1 GLU A   3      41.570  73.530  88.150  1.00  0.00           H
ATOM     35  HB2 GLU A   3      40.210  72.990  87.140  1.00  0.00           H
ATOM     36  CG  GLU A   3      41.130  74.810  86.420  1.00  0.00           C
ATOM     37  HG1 GLU A   3      40.500  74.720  85.500  1.00  0.00           H
ATOM     38  HG2 GLU A   3      42.130  75.160  86.110  1.00  0.00           H
ATOM     39  CD  GLU A   3      40.540  75.910  87.300  1.00  0.00           C
ATOM     40  OE1 GLU A   3      39.390  76.340  87.040  1.00  0.00           O
ATOM     41  OE2 GLU A   3      41.310  76.480  88.110  1.00  0.00           O
ATOM     42  C   GLU A   3      43.620  72.870  86.500  1.00  0.00           C
ATOM     43  O   GLU A   3      43.970  73.670  87.360  1.00  0.00           O
ATOM     44  N   PHE A   4      44.550  72.290  85.720  1.00  0.00           N
ATOM     45  HN  PHE A   4      44.290  71.660  84.990  1.00  0.00           H
ATOM     46  CA  PHE A   4      45.980  72.510  85.930  1.00  0.00           C
ATOM     47  HA  PHE A   4      46.150  72.620  86.990  1.00  0.00           H
ATOM     48  CB  PHE A   4      46.820  71.300  85.440  1.00  0.00           C
ATOM     49  HB1 PHE A   4      47.890  71.450  85.670  1.00  0.00           H
ATOM     50  HB2 PHE A   4      46.710  71.180  84.340  1.00  0.00           H
ATOM     51  CG  PHE A   4      46.380  70.020  86.110  1.00  0.00           C
ATOM     52  CD1 PHE A   4      45.860  68.950  85.360  1.00  0.00           C
ATOM     53  HD1 PHE A   4      45.760  69.040  84.290  1.00  0.00           H
ATOM     54  CE1 PHE A   4      45.490  67.750  85.980  1.00  0.00           C
ATOM     55  HE1 PHE A   4      45.070  66.940  85.400  1.00  0.00           H
ATOM     56  CZ  PHE A   4      45.650  67.600  87.360  1.00  0.00           C
ATOM     57  HZ  PHE A   4      45.350  66.680  87.840  1.00  0.00           H
ATOM     58  CD2 PHE A   4      46.540  69.850  87.500  1.00  0.00           C
ATOM     59  HD2 PHE A   4      46.950  70.660  88.090  1.00  0.00           H
ATOM     60  CE2 PHE A   4      46.180  68.650  88.120  1.00  0.00           C
ATOM     61  HE2 PHE A   4      46.300  68.540  89.190  1.00  0.00           H
ATOM     62  C   PHE A   4      46.500  73.810  85.290  1.00  0.00           C
ATOM     63  O   PHE A   4      47.200  73.770  84.280  1.00  0.00           O
ATOM     64  N   ARG A   5      46.180  74.970  85.890  1.00  0.00           N
ATOM     65  HN  ARG A   5      45.610  74.970  86.720  1.00  0.00           H
ATOM     66  CA  ARG A   5      46.510  76.290  85.380  1.00  0.00           C
ATOM     67  HA  ARG A   5      46.490  76.230  84.300  1.00  0.00           H
ATOM     68  CB  ARG A   5      45.410  77.330  85.760  1.00  0.00           C
ATOM     69  HB1 ARG A   5      45.190  77.230  86.840  1.00  0.00           H
ATOM     70  HB2 ARG A   5      44.480  77.040  85.220  1.00  0.00           H
ATOM     71  CG  ARG A   5      45.740  78.800  85.470  1.00  0.00           C
ATOM     72  HG1 ARG A   5      45.950  78.900  84.380  1.00  0.00           H
ATOM     73  HG2 ARG A   5      46.650  79.100  86.040  1.00  0.00           H
ATOM     74  CD  ARG A   5      44.610  79.780  85.860  1.00  0.00           C
ATOM     75  HD1 ARG A   5      44.420  79.760  86.960  1.00  0.00           H
ATOM     76  HD2 ARG A   5      43.670  79.550  85.310  1.00  0.00           H
ATOM     77  NE  ARG A   5      45.110  81.110  85.420  1.00  0.00           N
ATOM     78  HE  ARG A   5      45.830  81.110  84.700  1.00  0.00           H
ATOM     79  CZ  ARG A   5      44.880  82.280  86.000  1.00  0.00           C
ATOM     80  NH1 ARG A   5      43.900  82.490  86.840  1.00  0.00           N
ATOM     81 HH11 ARG A   5      43.170  81.800  86.920  1.00  0.00           H
ATOM     82 HH12 ARG A   5      43.790  83.400  87.230  1.00  0.00           H
ATOM     83  NH2 ARG A   5      45.620  83.300  85.630  1.00  0.00           N
ATOM     84 HH21 ARG A   5      46.240  83.190  84.860  1.00  0.00           H
ATOM     85 HH22 ARG A   5      45.240  84.220  85.810  1.00  0.00           H
ATOM     86  C   ARG A   5      47.920  76.790  85.720  1.00  0.00           C
ATOM     87  O   ARG A   5      48.270  77.050  86.880  1.00  0.00           O
ATOM     88  N   HIS A   6      48.780  76.940  84.700  1.00  0.00           N
ATOM     89  HN  HIS A   6      48.520  76.650  83.770  1.00  0.00           H
ATOM     90  CA  HIS A   6      50.140  77.440  84.830  1.00  0.00           C
ATOM     91  HA  HIS A   6      50.330  77.730  85.860  1.00  0.00           H
ATOM     92  CB  HIS A   6      51.160  76.350  84.440  1.00  0.00           C
ATOM     93  HB1 HIS A   6      52.080  76.780  83.980  1.00  0.00           H
ATOM     94  HB2 HIS A   6      50.710  75.670  83.680  1.00  0.00           H
ATOM     95  ND1 HIS A   6      52.840  75.720  86.120  1.00  0.00           N
ATOM     96  CG  HIS A   6      51.560  75.550  85.630  1.00  0.00           C
ATOM     97  CE1 HIS A   6      52.910  74.960  87.190  1.00  0.00           C
ATOM     98  HE1 HIS A   6      53.770  74.910  87.860  1.00  0.00           H
ATOM     99  NE2 HIS A   6      51.760  74.260  87.380  1.00  0.00           N
ATOM    100  HE2 HIS A   6      51.590  73.600  88.120  1.00  0.00           H
ATOM    101  CD2 HIS A   6      50.890  74.640  86.380  1.00  0.00           C
ATOM    102  HD2 HIS A   6      49.870  74.280  86.280  1.00  0.00           H
ATOM    103  C   HIS A   6      50.380  78.690  84.000  1.00  0.00           C
ATOM    104  O   HIS A   6      50.410  78.630  82.780  1.00  0.00           O
ATOM    105  N   ASP A   7      50.610  79.830  84.680  1.00  0.00           N
ATOM    106  HN  ASP A   7      50.560  79.870  85.680  1.00  0.00           H
ATOM    107  CA  ASP A   7      50.920  81.110  84.080  1.00  0.00           C
ATOM    108  HA  ASP A   7      50.850  81.040  83.000  1.00  0.00           H
ATOM    109  CB  ASP A   7      49.950  82.180  84.670  1.00  0.00           C
ATOM    110  HB1 ASP A   7      50.400  82.750  85.510  1.00  0.00           H
ATOM    111  HB2 ASP A   7      49.050  81.650  85.070  1.00  0.00           H
ATOM    112  CG  ASP A   7      49.480  83.160  83.620  1.00  0.00           C
ATOM    113  OD1 ASP A   7      50.290  83.730  82.860  1.00  0.00           O
ATOM    114  OD2 ASP A   7      48.240  83.370  83.550  1.00  0.00           O
ATOM    115  C   ASP A   7      52.360  81.450  84.450  1.00  0.00           C
ATOM    116  O   ASP A   7      52.710  81.510  85.630  1.00  0.00           O
ATOM    117  N   SER A   8      53.260  81.610  83.460  1.00  0.00           N
ATOM    118  HN  SER A   8      52.980  81.560  82.500  1.00  0.00           H
ATOM    119  CA  SER A   8      54.640  81.930  83.770  1.00  0.00           C
ATOM    120  HA  SER A   8      54.680  82.450  84.720  1.00  0.00           H
ATOM    121  CB  SER A   8      55.520  80.650  83.920  1.00  0.00           C
ATOM    122  HB1 SER A   8      55.120  80.060  84.780  1.00  0.00           H
ATOM    123  HB2 SER A   8      56.570  80.920  84.160  1.00  0.00           H
ATOM    124  OG  SER A   8      55.490  79.820  82.750  1.00  0.00           O
ATOM    125  HG1 SER A   8      54.560  79.750  82.470  1.00  0.00           H
ATOM    126  C   SER A   8      55.250  82.890  82.770  1.00  0.00           C
ATOM    127  O   SER A   8      55.550  82.530  81.630  1.00  0.00           O
ATOM    128  N   GLY A   9      55.460  84.150  83.200  1.00  0.00           N
ATOM    129  HN  GLY A   9      55.110  84.440  84.100  1.00  0.00           H
ATOM    130  CA  GLY A   9      56.040  85.220  82.400  1.00  0.00           C
ATOM    131  HA1 GLY A   9      56.120  84.920  81.370  1.00  0.00           H
ATOM    132  HA2 GLY A   9      55.410  86.080  82.540  1.00  0.00           H
ATOM    133  C   GLY A   9      57.400  85.600  82.910  1.00  0.00           C
ATOM    134  O   GLY A   9      57.590  86.000  84.050  1.00  0.00           O
ATOM    135  N   TYR A  10      58.410  85.520  82.020  1.00  0.00           N
ATOM    136  HN  TYR A  10      58.250  85.130  81.110  1.00  0.00           H
ATOM    137  CA  TYR A  10      59.760  85.950  82.310  1.00  0.00           C
ATOM    138  HA  TYR A  10      59.830  86.350  83.310  1.00  0.00           H
ATOM    139  CB  TYR A  10      60.790  84.790  82.150  1.00  0.00           C
ATOM    140  HB1 TYR A  10      61.820  85.170  82.300  1.00  0.00           H
ATOM    141  HB2 TYR A  10      60.720  84.390  81.110  1.00  0.00           H
ATOM    142  CG  TYR A  10      60.560  83.630  83.090  1.00  0.00           C
ATOM    143  CD1 TYR A  10      61.350  83.480  84.240  1.00  0.00           C
ATOM    144  HD1 TYR A  10      62.070  84.250  84.490  1.00  0.00           H
ATOM    145  CE1 TYR A  10      61.260  82.320  85.030  1.00  0.00           C
ATOM    146  HE1 TYR A  10      61.890  82.220  85.900  1.00  0.00           H
ATOM    147  CZ  TYR A  10      60.370  81.300  84.670  1.00  0.00           C
ATOM    148  OH  TYR A  10      60.320  80.100  85.420  1.00  0.00           O
ATOM    149  HH  TYR A  10      59.520  79.640  85.150  1.00  0.00           H
ATOM    150  CD2 TYR A  10      59.660  82.610  82.760  1.00  0.00           C
ATOM    151  HD2 TYR A  10      59.070  82.700  81.860  1.00  0.00           H
ATOM    152  CE2 TYR A  10      59.560  81.450  83.550  1.00  0.00           C
ATOM    153  HE2 TYR A  10      58.880  80.670  83.260  1.00  0.00           H
ATOM    154  C   TYR A  10      60.130  87.040  81.330  1.00  0.00           C
ATOM    155  O   TYR A  10      60.230  86.790  80.130  1.00  0.00           O
ATOM    156  N   GLU A  11      60.380  88.280  81.790  1.00  0.00           N
ATOM    157  HN  GLU A  11      60.250  88.510  82.750  1.00  0.00           H
ATOM    158  CA  GLU A  11      60.910  89.310  80.910  1.00  0.00           C
ATOM    159  HA  GLU A  11      61.020  88.930  79.910  1.00  0.00           H
ATOM    160  CB  GLU A  11      60.010  90.570  80.800  1.00  0.00           C
ATOM    161  HB1 GLU A  11      60.180  91.290  81.630  1.00  0.00           H
ATOM    162  HB2 GLU A  11      58.970  90.200  80.910  1.00  0.00           H
ATOM    163  CG  GLU A  11      60.130  91.270  79.410  1.00  0.00           C
ATOM    164  HG1 GLU A  11      60.240  90.480  78.640  1.00  0.00           H
ATOM    165  HG2 GLU A  11      61.030  91.920  79.370  1.00  0.00           H
ATOM    166  CD  GLU A  11      58.900  92.080  78.990  1.00  0.00           C
ATOM    167  OE1 GLU A  11      59.070  93.200  78.430  1.00  0.00           O
ATOM    168  OE2 GLU A  11      57.770  91.550  79.140  1.00  0.00           O
ATOM    169  C   GLU A  11      62.300  89.670  81.400  1.00  0.00           C
ATOM    170  O   GLU A  11      62.540  89.880  82.600  1.00  0.00           O
ATOM    171  N   VAL A  12      63.280  89.670  80.480  1.00  0.00           N
ATOM    172  HN  VAL A  12      63.070  89.460  79.530  1.00  0.00           H
ATOM    173  CA  VAL A  12      64.670  89.980  80.800  1.00  0.00           C
ATOM    174  HA  VAL A  12      64.760  90.320  81.820  1.00  0.00           H
ATOM    175  CB  VAL A  12      65.590  88.770  80.600  1.00  0.00           C
ATOM    176  HB  VAL A  12      65.570  88.450  79.540  1.00  0.00           H
ATOM    177  CG1 VAL A  12      67.040  89.150  80.960  1.00  0.00           C
ATOM    178 HG11 VAL A  12      67.680  88.250  80.910  1.00  0.00           H
ATOM    179 HG12 VAL A  12      67.460  89.910  80.270  1.00  0.00           H
ATOM    180 HG13 VAL A  12      67.070  89.560  82.000  1.00  0.00           H
ATOM    181  CG2 VAL A  12      65.130  87.590  81.480  1.00  0.00           C
ATOM    182 HG21 VAL A  12      65.820  86.730  81.370  1.00  0.00           H
ATOM    183 HG22 VAL A  12      65.110  87.880  82.550  1.00  0.00           H
ATOM    184 HG23 VAL A  12      64.120  87.250  81.190  1.00  0.00           H
ATOM    185  C   VAL A  12      65.100  91.110  79.880  1.00  0.00           C
ATOM    186  O   VAL A  12      65.150  90.950  78.660  1.00  0.00           O
ATOM    187  N   HIS A  13      65.400  92.310  80.430  1.00  0.00           N
ATOM    188  HN  HIS A  13      65.340  92.460  81.410  1.00  0.00           H
ATOM    189  CA  HIS A  13      65.570  93.460  79.550  1.00  0.00           C
ATOM    190  HA  HIS A  13      65.970  93.090  78.620  1.00  0.00           H
ATOM    191  CB  HIS A  13      64.220  94.120  79.210  1.00  0.00           C
ATOM    192  HB1 HIS A  13      63.610  93.360  78.670  1.00  0.00           H
ATOM    193  HB2 HIS A  13      64.350  94.970  78.510  1.00  0.00           H
ATOM    194  ND1 HIS A  13      63.360  95.880  80.720  1.00  0.00           N
ATOM    195  CG  HIS A  13      63.390  94.540  80.380  1.00  0.00           C
ATOM    196  CE1 HIS A  13      62.360  96.000  81.570  1.00  0.00           C
ATOM    197  HE1 HIS A  13      62.010  96.940  82.020  1.00  0.00           H
ATOM    198  NE2 HIS A  13      61.760  94.820  81.810  1.00  0.00           N
ATOM    199  HE2 HIS A  13      60.950  94.700  82.420  1.00  0.00           H
ATOM    200  CD2 HIS A  13      62.410  93.870  81.050  1.00  0.00           C
ATOM    201  HD2 HIS A  13      62.120  92.830  81.010  1.00  0.00           H
ATOM    202  C   HIS A  13      66.610  94.490  79.970  1.00  0.00           C
ATOM    203  O   HIS A  13      66.860  94.760  81.150  1.00  0.00           O
ATOM    204  N   HIS A  14      67.280  95.070  78.960  1.00  0.00           N
ATOM    205  HN  HIS A  14      67.030  94.800  78.020  1.00  0.00           H
ATOM    206  CA  HIS A  14      68.200  96.190  79.090  1.00  0.00           C
ATOM    207  HA  HIS A  14      68.620  96.320  78.100  1.00  0.00           H
ATOM    208  CB  HIS A  14      67.470  97.530  79.400  1.00  0.00           C
ATOM    209  HB1 HIS A  14      68.180  98.300  79.750  1.00  0.00           H
ATOM    210  HB2 HIS A  14      66.720  97.370  80.210  1.00  0.00           H
ATOM    211  ND1 HIS A  14      65.480  97.960  77.940  1.00  0.00           N
ATOM    212  CG  HIS A  14      66.820  98.160  78.200  1.00  0.00           C
ATOM    213  CE1 HIS A  14      65.160  98.870  77.040  1.00  0.00           C
ATOM    214  HE1 HIS A  14      64.150  99.050  76.650  1.00  0.00           H
ATOM    215  NE2 HIS A  14      66.220  99.630  76.690  1.00  0.00           N
ATOM    216  HE2 HIS A  14      66.190 100.350  75.990  1.00  0.00           H
ATOM    217  CD2 HIS A  14      67.290  99.190  77.440  1.00  0.00           C
ATOM    218  HD2 HIS A  14      68.270  99.640  77.420  1.00  0.00           H
ATOM    219  C   HIS A  14      69.450  95.990  79.960  1.00  0.00           C
ATOM    220  O   HIS A  14      70.020  96.950  80.500  1.00  0.00           O
ATOM    221  N   GLN A  15      69.970  94.760  80.110  1.00  0.00           N
ATOM    222  HN  GLN A  15      69.460  93.950  79.810  1.00  0.00           H
ATOM    223  CA  GLN A  15      71.260  94.520  80.740  1.00  0.00           C
ATOM    224  HA  GLN A  15      71.240  95.010  81.710  1.00  0.00           H
ATOM    225  CB  GLN A  15      71.570  93.020  81.000  1.00  0.00           C
ATOM    226  HB1 GLN A  15      72.620  92.920  81.380  1.00  0.00           H
ATOM    227  HB2 GLN A  15      71.520  92.450  80.050  1.00  0.00           H
ATOM    228  CG  GLN A  15      70.670  92.330  82.060  1.00  0.00           C
ATOM    229  HG1 GLN A  15      70.710  92.920  83.000  1.00  0.00           H
ATOM    230  HG2 GLN A  15      71.060  91.310  82.270  1.00  0.00           H
ATOM    231  CD  GLN A  15      69.210  92.180  81.610  1.00  0.00           C
ATOM    232  OE1 GLN A  15      68.930  92.050  80.420  1.00  0.00           O
ATOM    233  NE2 GLN A  15      68.280  92.210  82.590  1.00  0.00           N
ATOM    234 HE21 GLN A  15      68.550  92.380  83.530  1.00  0.00           H
ATOM    235 HE22 GLN A  15      67.310  92.150  82.330  1.00  0.00           H
ATOM    236  C   GLN A  15      72.440  95.130  79.970  1.00  0.00           C
ATOM    237  O   GLN A  15      72.600  94.900  78.770  1.00  0.00           O
ATOM    238  N   LYS A  16      73.300  95.900  80.650  1.00  0.00           N
ATOM    239  HN  LYS A  16      73.190  96.040  81.640  1.00  0.00           H
ATOM    240  CA  LYS A  16      74.370  96.650  80.020  1.00  0.00           C
ATOM    241  HA  LYS A  16      74.380  96.460  78.960  1.00  0.00           H
ATOM    242  CB  LYS A  16      74.160  98.180  80.230  1.00  0.00           C
ATOM    243  HB1 LYS A  16      74.160  98.400  81.330  1.00  0.00           H
ATOM    244  HB2 LYS A  16      73.140  98.420  79.860  1.00  0.00           H
ATOM    245  CG  LYS A  16      75.170  99.100  79.520  1.00  0.00           C
ATOM    246  HG1 LYS A  16      75.170  98.840  78.430  1.00  0.00           H
ATOM    247  HG2 LYS A  16      76.190  98.910  79.920  1.00  0.00           H
ATOM    248  CD  LYS A  16      74.830 100.610  79.660  1.00  0.00           C
ATOM    249  HD1 LYS A  16      73.790 100.760  79.290  1.00  0.00           H
ATOM    250  HD2 LYS A  16      74.850 100.880  80.740  1.00  0.00           H
ATOM    251  CE  LYS A  16      75.790 101.520  78.870  1.00  0.00           C
ATOM    252  HE1 LYS A  16      75.790 101.210  77.800  1.00  0.00           H
ATOM    253  HE2 LYS A  16      76.830 101.410  79.260  1.00  0.00           H
ATOM    254  NZ  LYS A  16      75.440 102.950  78.930  1.00  0.00           N
ATOM    255  HZ1 LYS A  16      76.000 103.460  78.210  1.00  0.00           H
ATOM    256  HZ2 LYS A  16      74.430 103.130  78.730  1.00  0.00           H
ATOM    257  HZ3 LYS A  16      75.650 103.400  79.860  1.00  0.00           H
ATOM    258  C   LYS A  16      75.720  96.200  80.570  1.00  0.00           C
ATOM    259  O   LYS A  16      75.970  96.230  81.770  1.00  0.00           O
ATOM    260  N   LEU A  17      76.640  95.760  79.690  1.00  0.00           N
ATOM    261  HN  LEU A  17      76.420  95.690  78.710  1.00  0.00           H
ATOM    262  CA  LEU A  17      77.990  95.400  80.080  1.00  0.00           C
ATOM    263  HA  LEU A  17      78.150  95.610  81.120  1.00  0.00           H
ATOM    264  CB  LEU A  17      78.280  93.890  79.850  1.00  0.00           C
ATOM    265  HB1 LEU A  17      78.220  93.630  78.770  1.00  0.00           H
ATOM    266  HB2 LEU A  17      77.450  93.350  80.360  1.00  0.00           H
ATOM    267  CG  LEU A  17      79.610  93.370  80.440  1.00  0.00           C
ATOM    268  HG  LEU A  17      79.850  93.990  81.340  1.00  0.00           H
ATOM    269  CD1 LEU A  17      79.450  91.920  80.930  1.00  0.00           C
ATOM    270 HD11 LEU A  17      80.390  91.560  81.400  1.00  0.00           H
ATOM    271 HD12 LEU A  17      78.640  91.830  81.680  1.00  0.00           H
ATOM    272 HD13 LEU A  17      79.210  91.250  80.070  1.00  0.00           H
ATOM    273  CD2 LEU A  17      80.790  93.440  79.460  1.00  0.00           C
ATOM    274 HD21 LEU A  17      81.720  93.080  79.940  1.00  0.00           H
ATOM    275 HD22 LEU A  17      80.590  92.810  78.570  1.00  0.00           H
ATOM    276 HD23 LEU A  17      80.970  94.480  79.120  1.00  0.00           H
ATOM    277  C   LEU A  17      78.960  96.270  79.300  1.00  0.00           C
ATOM    278  O   LEU A  17      78.890  96.370  78.080  1.00  0.00           O
ATOM    279  N   VAL A  18      79.870  96.970  80.010  1.00  0.00           N
ATOM    280  HN  VAL A  18      79.900  96.890  81.010  1.00  0.00           H
ATOM    281  CA  VAL A  18      80.810  97.890  79.410  1.00  0.00           C
ATOM    282  HA  VAL A  18      80.800  97.790  78.330  1.00  0.00           H
ATOM    283  CB  VAL A  18      80.510  99.350  79.750  1.00  0.00           C
ATOM    284  HB  VAL A  18      80.610  99.520  80.850  1.00  0.00           H
ATOM    285  CG1 VAL A  18      81.480 100.300  79.020  1.00  0.00           C
ATOM    286 HG11 VAL A  18      81.170 101.350  79.160  1.00  0.00           H
ATOM    287 HG12 VAL A  18      82.520 100.200  79.410  1.00  0.00           H
ATOM    288 HG13 VAL A  18      81.500 100.090  77.930  1.00  0.00           H
ATOM    289  CG2 VAL A  18      79.070  99.690  79.350  1.00  0.00           C
ATOM    290 HG21 VAL A  18      78.890 100.780  79.500  1.00  0.00           H
ATOM    291 HG22 VAL A  18      78.890  99.450  78.280  1.00  0.00           H
ATOM    292 HG23 VAL A  18      78.350  99.130  79.980  1.00  0.00           H
ATOM    293  C   VAL A  18      82.220  97.560  79.870  1.00  0.00           C
ATOM    294  O   VAL A  18      82.500  97.480  81.070  1.00  0.00           O
ATOM    295  N   PHE A  19      83.170  97.370  78.940  1.00  0.00           N
ATOM    296  HN  PHE A  19      82.930  97.340  77.970  1.00  0.00           H
ATOM    297  CA  PHE A  19      84.570  97.270  79.320  1.00  0.00           C
ATOM    298  HA  PHE A  19      84.630  96.750  80.260  1.00  0.00           H
ATOM    299  CB  PHE A  19      85.410  96.460  78.300  1.00  0.00           C
ATOM    300  HB1 PHE A  19      86.490  96.550  78.520  1.00  0.00           H
ATOM    301  HB2 PHE A  19      85.230  96.810  77.270  1.00  0.00           H
ATOM    302  CG  PHE A  19      85.050  95.000  78.400  1.00  0.00           C
ATOM    303  CD1 PHE A  19      84.060  94.420  77.590  1.00  0.00           C
ATOM    304  HD1 PHE A  19      83.510  95.030  76.890  1.00  0.00           H
ATOM    305  CE1 PHE A  19      83.770  93.050  77.670  1.00  0.00           C
ATOM    306  HE1 PHE A  19      83.020  92.620  77.030  1.00  0.00           H
ATOM    307  CZ  PHE A  19      84.480  92.240  78.570  1.00  0.00           C
ATOM    308  HZ  PHE A  19      84.280  91.190  78.640  1.00  0.00           H
ATOM    309  CD2 PHE A  19      85.740  94.180  79.310  1.00  0.00           C
ATOM    310  HD2 PHE A  19      86.500  94.600  79.940  1.00  0.00           H
ATOM    311  CE2 PHE A  19      85.450  92.810  79.400  1.00  0.00           C
ATOM    312  HE2 PHE A  19      85.990  92.190  80.100  1.00  0.00           H
ATOM    313  C   PHE A  19      85.190  98.640  79.600  1.00  0.00           C
ATOM    314  O   PHE A  19      85.660  98.890  80.700  1.00  0.00           O
ATOM    315  N   PHE A  20      85.170  99.570  78.620  1.00  0.00           N
ATOM    316  HN  PHE A  20      84.850  99.350  77.700  1.00  0.00           H
ATOM    317  CA  PHE A  20      85.710 100.910  78.770  1.00  0.00           C
ATOM    318  HA  PHE A  20      85.960 101.100  79.810  1.00  0.00           H
ATOM    319  CB  PHE A  20      86.970 101.130  77.880  1.00  0.00           C
ATOM    320  HB1 PHE A  20      87.330 102.170  77.960  1.00  0.00           H
ATOM    321  HB2 PHE A  20      86.710 100.920  76.820  1.00  0.00           H
ATOM    322  CG  PHE A  20      88.080 100.200  78.290  1.00  0.00           C
ATOM    323  CD1 PHE A  20      88.160  98.880  77.800  1.00  0.00           C
ATOM    324  HD1 PHE A  20      87.390  98.540  77.120  1.00  0.00           H
ATOM    325  CE1 PHE A  20      89.210  98.040  78.150  1.00  0.00           C
ATOM    326  HE1 PHE A  20      89.260  97.030  77.760  1.00  0.00           H
ATOM    327  CZ  PHE A  20      90.220  98.500  79.010  1.00  0.00           C
ATOM    328  HZ  PHE A  20      91.030  97.840  79.290  1.00  0.00           H
ATOM    329  CD2 PHE A  20      89.120 100.660  79.130  1.00  0.00           C
ATOM    330  HD2 PHE A  20      89.080 101.670  79.500  1.00  0.00           H
ATOM    331  CE2 PHE A  20      90.170  99.810  79.490  1.00  0.00           C
ATOM    332  HE2 PHE A  20      90.950 100.170  80.150  1.00  0.00           H
ATOM    333  C   PHE A  20      84.640 101.930  78.390  1.00  0.00           C
ATOM    334  O   PHE A  20      84.090 101.880  77.290  1.00  0.00           O
ATOM    335  N   ALA A  21      84.290 102.840  79.310  1.00  0.00           N
ATOM    336  HN  ALA A  21      84.780 102.910  80.180  1.00  0.00           H
ATOM    337  CA  ALA A  21      83.130 103.690  79.160  1.00  0.00           C
ATOM    338  HA  ALA A  21      82.430 103.240  78.470  1.00  0.00           H
ATOM    339  CB  ALA A  21      82.440 103.800  80.530  1.00  0.00           C
ATOM    340  HB1 ALA A  21      82.200 102.790  80.930  1.00  0.00           H
ATOM    341  HB2 ALA A  21      83.110 104.310  81.260  1.00  0.00           H
ATOM    342  HB3 ALA A  21      81.490 104.390  80.460  1.00  0.00           H
ATOM    343  C   ALA A  21      83.420 105.090  78.630  1.00  0.00           C
ATOM    344  O   ALA A  21      82.610 105.630  77.870  1.00  0.00           O
ATOM    345  N   GLU A  22      84.570 105.690  78.970  1.00  0.00           N
ATOM    346  HN  GLU A  22      85.200 105.240  79.610  1.00  0.00           H
ATOM    347  CA  GLU A  22      84.940 107.040  78.540  1.00  0.00           C
ATOM    348  HA  GLU A  22      84.180 107.420  77.870  1.00  0.00           H
ATOM    349  CB  GLU A  22      85.010 108.020  79.750  1.00  0.00           C
ATOM    350  HB1 GLU A  22      85.200 109.050  79.380  1.00  0.00           H
ATOM    351  HB2 GLU A  22      85.870 107.730  80.390  1.00  0.00           H
ATOM    352  CG  GLU A  22      83.730 108.060  80.650  1.00  0.00           C
ATOM    353  HG1 GLU A  22      83.900 108.810  81.460  1.00  0.00           H
ATOM    354  HG2 GLU A  22      83.590 107.080  81.130  1.00  0.00           H
ATOM    355  CD  GLU A  22      82.410 108.440  79.970  1.00  0.00           C
ATOM    356  OE1 GLU A  22      82.360 109.460  79.250  1.00  0.00           O
ATOM    357  OE2 GLU A  22      81.400 107.720  80.220  1.00  0.00           O
ATOM    358  C   GLU A  22      86.240 106.960  77.730  1.00  0.00           C
ATOM    359  O   GLU A  22      86.540 105.910  77.150  1.00  0.00           O
ATOM    360  N   ASP A  23      87.040 108.050  77.600  1.00  0.00           N
ATOM    361  HN  ASP A  23      86.880 108.870  78.140  1.00  0.00           H
ATOM    362  CA  ASP A  23      88.220 108.120  76.720  1.00  0.00           C
ATOM    363  HA  ASP A  23      87.870 107.890  75.720  1.00  0.00           H
ATOM    364  CB  ASP A  23      88.870 109.540  76.740  1.00  0.00           C
ATOM    365  HB1 ASP A  23      89.960 109.500  76.580  1.00  0.00           H
ATOM    366  HB2 ASP A  23      88.690 110.010  77.730  1.00  0.00           H
ATOM    367  CG  ASP A  23      88.370 110.510  75.670  1.00  0.00           C
ATOM    368  OD1 ASP A  23      88.020 110.070  74.550  1.00  0.00           O
ATOM    369  OD2 ASP A  23      88.560 111.740  75.900  1.00  0.00           O
ATOM    370  C   ASP A  23      89.330 107.090  77.020  1.00  0.00           C
ATOM    371  O   ASP A  23      89.660 106.760  78.160  1.00  0.00           O
ATOM    372  N   VAL A  24      89.980 106.570  75.950  1.00  0.00           N
ATOM    373  HN  VAL A  24      89.640 106.770  75.030  1.00  0.00           H
ATOM    374  CA  VAL A  24      91.250 105.870  76.080  1.00  0.00           C
ATOM    375  HA  VAL A  24      91.590 105.880  77.110  1.00  0.00           H
ATOM    376  CB  VAL A  24      91.200 104.400  75.620  1.00  0.00           C
ATOM    377  HB  VAL A  24      90.920 104.360  74.540  1.00  0.00           H
ATOM    378  CG1 VAL A  24      92.580 103.720  75.820  1.00  0.00           C
ATOM    379 HG11 VAL A  24      92.500 102.650  75.560  1.00  0.00           H
ATOM    380 HG12 VAL A  24      93.350 104.170  75.170  1.00  0.00           H
ATOM    381 HG13 VAL A  24      92.900 103.810  76.880  1.00  0.00           H
ATOM    382  CG2 VAL A  24      90.140 103.640  76.420  1.00  0.00           C
ATOM    383 HG21 VAL A  24      90.110 102.570  76.120  1.00  0.00           H
ATOM    384 HG22 VAL A  24      90.360 103.680  77.510  1.00  0.00           H
ATOM    385 HG23 VAL A  24      89.120 104.060  76.250  1.00  0.00           H
ATOM    386  C   VAL A  24      92.270 106.630  75.250  1.00  0.00           C
ATOM    387  O   VAL A  24      92.370 106.480  74.030  1.00  0.00           O
ATOM    388  N   GLY A  25      93.100 107.480  75.910  1.00  0.00           N
ATOM    389  HN  GLY A  25      93.060 107.540  76.900  1.00  0.00           H
ATOM    390  CA  GLY A  25      93.960 108.440  75.220  1.00  0.00           C
ATOM    391  HA1 GLY A  25      93.750 108.450  74.160  1.00  0.00           H
ATOM    392  HA2 GLY A  25      93.750 109.400  75.680  1.00  0.00           H
ATOM    393  C   GLY A  25      95.420 108.180  75.420  1.00  0.00           C
ATOM    394  O   GLY A  25      95.880 107.910  76.530  1.00  0.00           O
ATOM    395  N   SER A  26      96.220 108.300  74.340  1.00  0.00           N
ATOM    396  HN  SER A  26      95.810 108.450  73.450  1.00  0.00           H
ATOM    397  CA  SER A  26      97.680 108.240  74.410  1.00  0.00           C
ATOM    398  HA  SER A  26      98.010 108.360  73.380  1.00  0.00           H
ATOM    399  CB  SER A  26      98.360 109.400  75.190  1.00  0.00           C
ATOM    400  HB1 SER A  26      99.470 109.270  75.210  1.00  0.00           H
ATOM    401  HB2 SER A  26      98.010 109.400  76.250  1.00  0.00           H
ATOM    402  OG  SER A  26      98.080 110.660  74.590  1.00  0.00           O
ATOM    403  HG1 SER A  26      97.350 111.040  75.130  1.00  0.00           H
ATOM    404  C   SER A  26      98.280 106.910  74.820  1.00  0.00           C
ATOM    405  O   SER A  26      99.340 106.840  75.460  1.00  0.00           O
ATOM    406  N   ASN A  27      97.620 105.780  74.490  1.00  0.00           N
ATOM    407  HN  ASN A  27      96.730 105.830  74.020  1.00  0.00           H
ATOM    408  CA  ASN A  27      98.140 104.460  74.760  1.00  0.00           C
ATOM    409  HA  ASN A  27      98.370 104.410  75.820  1.00  0.00           H
ATOM    410  CB  ASN A  27      97.050 103.390  74.450  1.00  0.00           C
ATOM    411  HB1 ASN A  27      96.730 103.500  73.400  1.00  0.00           H
ATOM    412  HB2 ASN A  27      96.170 103.570  75.100  1.00  0.00           H
ATOM    413  CG  ASN A  27      97.560 101.980  74.720  1.00  0.00           C
ATOM    414  OD1 ASN A  27      98.050 101.680  75.810  1.00  0.00           O
ATOM    415  ND2 ASN A  27      97.510 101.100  73.690  1.00  0.00           N
ATOM    416 HD21 ASN A  27      97.190 101.410  72.790  1.00  0.00           H
ATOM    417 HD22 ASN A  27      97.870 100.180  73.840  1.00  0.00           H
ATOM    418  C   ASN A  27      99.450 104.140  74.020  1.00  0.00           C
ATOM    419  O   ASN A  27      99.540 104.290  72.800  1.00  0.00           O
ATOM    420  N   LYS A  28     100.480 103.660  74.740  1.00  0.00           N
ATOM    421  HN  LYS A  28     100.440 103.680  75.750  1.00  0.00           H
ATOM    422  CA  LYS A  28     101.680 103.080  74.150  1.00  0.00           C
ATOM    423  HA  LYS A  28     101.600 103.040  73.080  1.00  0.00           H
ATOM    424  CB  LYS A  28     102.930 103.900  74.550  1.00  0.00           C
ATOM    425  HB1 LYS A  28     103.850 103.420  74.130  1.00  0.00           H
ATOM    426  HB2 LYS A  28     103.010 103.910  75.660  1.00  0.00           H
ATOM    427  CG  LYS A  28     102.880 105.350  74.040  1.00  0.00           C
ATOM    428  HG1 LYS A  28     101.920 105.820  74.370  1.00  0.00           H
ATOM    429  HG2 LYS A  28     102.890 105.360  72.930  1.00  0.00           H
ATOM    430  CD  LYS A  28     104.040 106.210  74.580  1.00  0.00           C
ATOM    431  HD1 LYS A  28     104.080 106.040  75.680  1.00  0.00           H
ATOM    432  HD2 LYS A  28     104.990 105.850  74.130  1.00  0.00           H
ATOM    433  CE  LYS A  28     103.830 107.700  74.290  1.00  0.00           C
ATOM    434  HE1 LYS A  28     102.800 108.000  74.620  1.00  0.00           H
ATOM    435  HE2 LYS A  28     103.940 107.930  73.210  1.00  0.00           H
ATOM    436  NZ  LYS A  28     104.790 108.500  75.070  1.00  0.00           N
ATOM    437  HZ1 LYS A  28     104.460 109.490  75.150  1.00  0.00           H
ATOM    438  HZ2 LYS A  28     104.840 108.120  76.030  1.00  0.00           H
ATOM    439  HZ3 LYS A  28     105.750 108.510  74.640  1.00  0.00           H
ATOM    440  C   LYS A  28     101.860 101.640  74.630  1.00  0.00           C
ATOM    441  O   LYS A  28     102.830 100.970  74.280  1.00  0.00           O
ATOM    442  N   GLY A  29     100.920 101.130  75.440  1.00  0.00           N
ATOM    443  HN  GLY A  29     100.110 101.670  75.650  1.00  0.00           H
ATOM    444  CA  GLY A  29     100.960  99.790  76.000  1.00  0.00           C
ATOM    445  HA1 GLY A  29     101.930  99.340  75.870  1.00  0.00           H
ATOM    446  HA2 GLY A  29     100.680  99.900  77.040  1.00  0.00           H
ATOM    447  C   GLY A  29      99.950  98.900  75.340  1.00  0.00           C
ATOM    448  O   GLY A  29      99.680  98.980  74.140  1.00  0.00           O
ATOM    449  N   ALA A  30      99.340  98.000  76.130  1.00  0.00           N
ATOM    450  HN  ALA A  30      99.590  97.940  77.100  1.00  0.00           H
ATOM    451  CA  ALA A  30      98.300  97.120  75.660  1.00  0.00           C
ATOM    452  HA  ALA A  30      98.070  97.310  74.620  1.00  0.00           H
ATOM    453  CB  ALA A  30      98.740  95.650  75.810  1.00  0.00           C
ATOM    454  HB1 ALA A  30      99.660  95.470  75.220  1.00  0.00           H
ATOM    455  HB2 ALA A  30      98.970  95.410  76.880  1.00  0.00           H
ATOM    456  HB3 ALA A  30      97.950  94.950  75.460  1.00  0.00           H
ATOM    457  C   ALA A  30      97.030  97.370  76.450  1.00  0.00           C
ATOM    458  O   ALA A  30      97.020  97.370  77.680  1.00  0.00           O
ATOM    459  N   ILE A  31      95.910  97.590  75.740  1.00  0.00           N
ATOM    460  HN  ILE A  31      95.930  97.650  74.740  1.00  0.00           H
ATOM    461  CA  ILE A  31      94.590  97.750  76.350  1.00  0.00           C
ATOM    462  HA  ILE A  31      94.650  97.660  77.420  1.00  0.00           H
ATOM    463  CB  ILE A  31      93.930  99.080  75.970  1.00  0.00           C
ATOM    464  HB  ILE A  31      93.750  99.090  74.870  1.00  0.00           H
ATOM    465  CG2 ILE A  31      92.570  99.220  76.690  1.00  0.00           C
ATOM    466 HG21 ILE A  31      92.110 100.210  76.470  1.00  0.00           H
ATOM    467 HG22 ILE A  31      91.850  98.430  76.390  1.00  0.00           H
ATOM    468 HG23 ILE A  31      92.710  99.150  77.790  1.00  0.00           H
ATOM    469  CG1 ILE A  31      94.830 100.320  76.230  1.00  0.00           C
ATOM    470 HG11 ILE A  31      94.320 101.210  75.800  1.00  0.00           H
ATOM    471 HG12 ILE A  31      95.780 100.190  75.670  1.00  0.00           H
ATOM    472  CD  ILE A  31      95.150 100.600  77.690  1.00  0.00           C
ATOM    473  HD1 ILE A  31      95.780 101.510  77.780  1.00  0.00           H
ATOM    474  HD2 ILE A  31      94.220 100.770  78.280  1.00  0.00           H
ATOM    475  HD3 ILE A  31      95.710  99.750  78.140  1.00  0.00           H
ATOM    476  C   ILE A  31      93.750  96.620  75.800  1.00  0.00           C
ATOM    477  O   ILE A  31      93.550  96.510  74.590  1.00  0.00           O
ATOM    478  N   ILE A  32      93.240  95.710  76.650  1.00  0.00           N
ATOM    479  HN  ILE A  32      93.420  95.770  77.640  1.00  0.00           H
ATOM    480  CA  ILE A  32      92.440  94.580  76.190  1.00  0.00           C
ATOM    481  HA  ILE A  32      92.120  94.750  75.180  1.00  0.00           H
ATOM    482  CB  ILE A  32      93.200  93.250  76.210  1.00  0.00           C
ATOM    483  HB  ILE A  32      93.500  93.010  77.250  1.00  0.00           H
ATOM    484  CG2 ILE A  32      92.270  92.120  75.690  1.00  0.00           C
ATOM    485 HG21 ILE A  32      92.830  91.170  75.570  1.00  0.00           H
ATOM    486 HG22 ILE A  32      91.440  91.920  76.400  1.00  0.00           H
ATOM    487 HG23 ILE A  32      91.840  92.390  74.700  1.00  0.00           H
ATOM    488  CG1 ILE A  32      94.500  93.320  75.360  1.00  0.00           C
ATOM    489 HG11 ILE A  32      95.080  94.230  75.630  1.00  0.00           H
ATOM    490 HG12 ILE A  32      94.220  93.410  74.290  1.00  0.00           H
ATOM    491  CD  ILE A  32      95.430  92.120  75.550  1.00  0.00           C
ATOM    492  HD1 ILE A  32      96.360  92.240  74.960  1.00  0.00           H
ATOM    493  HD2 ILE A  32      95.710  92.030  76.620  1.00  0.00           H
ATOM    494  HD3 ILE A  32      94.950  91.170  75.240  1.00  0.00           H
ATOM    495  C   ILE A  32      91.170  94.520  77.030  1.00  0.00           C
ATOM    496  O   ILE A  32      91.200  94.590  78.250  1.00  0.00           O
ATOM    497  N   GLY A  33      89.980  94.400  76.400  1.00  0.00           N
ATOM    498  HN  GLY A  33      89.930  94.370  75.400  1.00  0.00           H
ATOM    499  CA  GLY A  33      88.750  94.190  77.180  1.00  0.00           C
ATOM    500  HA1 GLY A  33      88.720  94.890  78.000  1.00  0.00           H
ATOM    501  HA2 GLY A  33      87.920  94.300  76.500  1.00  0.00           H
ATOM    502  C   GLY A  33      88.660  92.810  77.770  1.00  0.00           C
ATOM    503  O   GLY A  33      88.580  92.630  78.980  1.00  0.00           O
ATOM    504  N   LEU A  34      88.710  91.790  76.900  1.00  0.00           N
ATOM    505  HN  LEU A  34      88.780  91.990  75.920  1.00  0.00           H
ATOM    506  CA  LEU A  34      88.590  90.400  77.270  1.00  0.00           C
ATOM    507  HA  LEU A  34      88.690  90.290  78.340  1.00  0.00           H
ATOM    508  CB  LEU A  34      87.190  89.890  76.840  1.00  0.00           C
ATOM    509  HB1 LEU A  34      87.020  90.170  75.780  1.00  0.00           H
ATOM    510  HB2 LEU A  34      86.450  90.450  77.450  1.00  0.00           H
ATOM    511  CG  LEU A  34      86.900  88.380  76.980  1.00  0.00           C
ATOM    512  HG  LEU A  34      87.500  87.820  76.230  1.00  0.00           H
ATOM    513  CD1 LEU A  34      87.260  87.830  78.360  1.00  0.00           C
ATOM    514 HD11 LEU A  34      86.920  86.770  78.470  1.00  0.00           H
ATOM    515 HD12 LEU A  34      88.350  87.850  78.550  1.00  0.00           H
ATOM    516 HD13 LEU A  34      86.760  88.440  79.140  1.00  0.00           H
ATOM    517  CD2 LEU A  34      85.410  88.130  76.720  1.00  0.00           C
ATOM    518 HD21 LEU A  34      85.170  87.050  76.770  1.00  0.00           H
ATOM    519 HD22 LEU A  34      84.800  88.660  77.480  1.00  0.00           H
ATOM    520 HD23 LEU A  34      85.110  88.520  75.730  1.00  0.00           H
ATOM    521  C   LEU A  34      89.700  89.600  76.630  1.00  0.00           C
ATOM    522  O   LEU A  34      89.850  89.580  75.400  1.00  0.00           O
ATOM    523  N   MET A  35      90.530  88.900  77.440  1.00  0.00           N
ATOM    524  HN  MET A  35      90.420  88.960  78.440  1.00  0.00           H
ATOM    525  CA  MET A  35      91.540  88.000  76.930  1.00  0.00           C
ATOM    526  HA  MET A  35      91.470  87.940  75.860  1.00  0.00           H
ATOM    527  CB  MET A  35      92.980  88.440  77.270  1.00  0.00           C
ATOM    528  HB1 MET A  35      93.120  88.460  78.370  1.00  0.00           H
ATOM    529  HB2 MET A  35      93.120  89.480  76.900  1.00  0.00           H
ATOM    530  CG  MET A  35      94.040  87.530  76.610  1.00  0.00           C
ATOM    531  HG1 MET A  35      93.770  87.410  75.540  1.00  0.00           H
ATOM    532  HG2 MET A  35      93.990  86.520  77.070  1.00  0.00           H
ATOM    533  SD  MET A  35      95.750  88.120  76.700  1.00  0.00           S
ATOM    534  CE  MET A  35      96.020  87.810  78.450  1.00  0.00           C
ATOM    535  HE1 MET A  35      97.070  88.010  78.750  1.00  0.00           H
ATOM    536  HE2 MET A  35      95.360  88.470  79.060  1.00  0.00           H
ATOM    537  HE3 MET A  35      95.790  86.750  78.710  1.00  0.00           H
ATOM    538  C   MET A  35      91.300  86.590  77.460  1.00  0.00           C
ATOM    539  O   MET A  35      91.140  86.370  78.660  1.00  0.00           O
ATOM    540  N   VAL A  36      91.270  85.600  76.550  1.00  0.00           N
ATOM    541  HN  VAL A  36      91.360  85.820  75.580  1.00  0.00           H
ATOM    542  CA  VAL A  36      91.100  84.200  76.910  1.00  0.00           C
ATOM    543  HA  VAL A  36      91.080  84.090  77.980  1.00  0.00           H
ATOM    544  CB  VAL A  36      89.810  83.620  76.340  1.00  0.00           C
ATOM    545  HB  VAL A  36      89.830  83.650  75.230  1.00  0.00           H
ATOM    546  CG1 VAL A  36      89.640  82.160  76.820  1.00  0.00           C
ATOM    547 HG11 VAL A  36      88.650  81.790  76.490  1.00  0.00           H
ATOM    548 HG12 VAL A  36      90.410  81.500  76.390  1.00  0.00           H
ATOM    549 HG13 VAL A  36      89.680  82.100  77.920  1.00  0.00           H
ATOM    550  CG2 VAL A  36      88.610  84.470  76.820  1.00  0.00           C
ATOM    551 HG21 VAL A  36      87.660  84.020  76.490  1.00  0.00           H
ATOM    552 HG22 VAL A  36      88.610  84.540  77.930  1.00  0.00           H
ATOM    553 HG23 VAL A  36      88.660  85.500  76.420  1.00  0.00           H
ATOM    554  C   VAL A  36      92.310  83.420  76.400  1.00  0.00           C
ATOM    555  O   VAL A  36      92.540  83.290  75.200  1.00  0.00           O
ATOM    556  N   GLY A  37      93.130  82.880  77.320  1.00  0.00           N
ATOM    557  HN  GLY A  37      92.900  82.970  78.300  1.00  0.00           H
ATOM    558  CA  GLY A  37      94.470  82.360  77.020  1.00  0.00           C
ATOM    559  HA1 GLY A  37      94.840  81.880  77.910  1.00  0.00           H
ATOM    560  HA2 GLY A  37      94.400  81.690  76.180  1.00  0.00           H
ATOM    561  C   GLY A  37      95.440  83.460  76.670  1.00  0.00           C
ATOM    562  O   GLY A  37      95.390  84.540  77.260  1.00  0.00           O
ATOM    563  N   GLY A  38      96.350  83.220  75.720  1.00  0.00           N
ATOM    564  HN  GLY A  38      96.420  82.310  75.330  1.00  0.00           H
ATOM    565  CA  GLY A  38      97.250  84.250  75.190  1.00  0.00           C
ATOM    566  HA1 GLY A  38      97.750  83.820  74.330  1.00  0.00           H
ATOM    567  HA2 GLY A  38      96.650  85.100  74.920  1.00  0.00           H
ATOM    568  C   GLY A  38      98.340  84.780  76.100  1.00  0.00           C
ATOM    569  O   GLY A  38      98.510  84.340  77.240  1.00  0.00           O
ATOM    570  N   VAL A  39      99.150  85.710  75.580  1.00  0.00           N
ATOM    571  HN  VAL A  39      99.010  86.010  74.630  1.00  0.00           H
ATOM    572  CA  VAL A  39     100.280  86.290  76.290  1.00  0.00           C
ATOM    573  HA  VAL A  39     100.100  86.220  77.360  1.00  0.00           H
ATOM    574  CB  VAL A  39     101.620  85.610  75.970  1.00  0.00           C
ATOM    575  HB  VAL A  39     101.830  85.700  74.880  1.00  0.00           H
ATOM    576  CG1 VAL A  39     102.790  86.270  76.740  1.00  0.00           C
ATOM    577 HG11 VAL A  39     103.720  85.700  76.590  1.00  0.00           H
ATOM    578 HG12 VAL A  39     102.970  87.310  76.400  1.00  0.00           H
ATOM    579 HG13 VAL A  39     102.570  86.290  77.830  1.00  0.00           H
ATOM    580  CG2 VAL A  39     101.580  84.110  76.320  1.00  0.00           C
ATOM    581 HG21 VAL A  39     102.580  83.650  76.160  1.00  0.00           H
ATOM    582 HG22 VAL A  39     101.290  83.970  77.380  1.00  0.00           H
ATOM    583 HG23 VAL A  39     100.850  83.580  75.680  1.00  0.00           H
ATOM    584  C   VAL A  39     100.350  87.770  75.950  1.00  0.00           C
ATOM    585  O   VAL A  39     100.180  88.160  74.790  1.00  0.00           O
ATOM    586  N   VAL A  40     100.600  88.640  76.940  1.00  0.00           N
ATOM    587  HN  VAL A  40     100.690  88.320  77.890  1.00  0.00           H
ATOM    588  CA  VAL A  40     100.800  90.070  76.720  1.00  0.00           C
ATOM    589  HA  VAL A  40     100.780  90.280  75.660  1.00  0.00           H
ATOM    590  CB  VAL A  40      99.750  90.950  77.390  1.00  0.00           C
ATOM    591  HB  VAL A  40      99.830  90.860  78.500  1.00  0.00           H
ATOM    592  CG1 VAL A  40      99.940  92.430  76.990  1.00  0.00           C
ATOM    593 HG11 VAL A  40      99.130  93.050  77.430  1.00  0.00           H
ATOM    594 HG12 VAL A  40     100.910  92.840  77.370  1.00  0.00           H
ATOM    595 HG13 VAL A  40      99.920  92.550  75.890  1.00  0.00           H
ATOM    596  CG2 VAL A  40      98.350  90.490  76.950  1.00  0.00           C
ATOM    597 HG21 VAL A  40      97.580  91.140  77.410  1.00  0.00           H
ATOM    598 HG22 VAL A  40      98.250  90.530  75.850  1.00  0.00           H
ATOM    599 HG23 VAL A  40      98.170  89.450  77.290  1.00  0.00           H
ATOM    600  C   VAL A  40     102.170  90.480  77.220  1.00  0.00           C
ATOM    601  O   VAL A  40     102.530  90.250  78.380  1.00  0.00           O
ATOM    602  N   ILE A  41     102.970  91.100  76.340  1.00  0.00           N
ATOM    603  HN  ILE A  41     102.680  91.200  75.380  1.00  0.00           H
ATOM    604  CA  ILE A  41     104.260  91.690  76.660  1.00  0.00           C
ATOM    605  HA  ILE A  41     104.510  91.520  77.690  1.00  0.00           H
ATOM    606  CB  ILE A  41     105.370  91.140  75.760  1.00  0.00           C
ATOM    607  HB  ILE A  41     105.170  91.450  74.700  1.00  0.00           H
ATOM    608  CG2 ILE A  41     106.720  91.740  76.170  1.00  0.00           C
ATOM    609 HG21 ILE A  41     107.540  91.310  75.560  1.00  0.00           H
ATOM    610 HG22 ILE A  41     106.750  92.840  76.030  1.00  0.00           H
ATOM    611 HG23 ILE A  41     106.940  91.530  77.240  1.00  0.00           H
ATOM    612  CG1 ILE A  41     105.410  89.590  75.720  1.00  0.00           C
ATOM    613 HG11 ILE A  41     106.240  89.290  75.040  1.00  0.00           H
ATOM    614 HG12 ILE A  41     104.470  89.200  75.280  1.00  0.00           H
ATOM    615  CD  ILE A  41     105.640  88.910  77.080  1.00  0.00           C
ATOM    616  HD1 ILE A  41     105.670  87.810  76.960  1.00  0.00           H
ATOM    617  HD2 ILE A  41     106.600  89.240  77.530  1.00  0.00           H
ATOM    618  HD3 ILE A  41     104.810  89.150  77.780  1.00  0.00           H
ATOM    619  C   ILE A  41     104.120  93.190  76.430  1.00  0.00           C
ATOM    620  O   ILE A  41     104.000  93.650  75.290  1.00  0.00           O
ATOM    621  N   ALA A  42     104.100  94.000  77.500  1.00  0.00           N
ATOM    622  HN  ALA A  42     104.140  93.630  78.430  1.00  0.00           H
ATOM    623  CA  ALA A  42     104.000  95.440  77.370  1.00  0.00           C
ATOM    624  HA  ALA A  42     104.340  95.740  76.390  1.00  0.00           H
ATOM    625  CB  ALA A  42     102.540  95.900  77.550  1.00  0.00           C
ATOM    626  HB1 ALA A  42     101.890  95.410  76.800  1.00  0.00           H
ATOM    627  HB2 ALA A  42     102.170  95.620  78.560  1.00  0.00           H
ATOM    628  HB3 ALA A  42     102.450  97.000  77.430  1.00  0.00           H
ATOM    629  C   ALA A  42     104.910  96.140  78.370  1.00  0.00           C
ATOM    630  O   ALA A  42     104.760  96.000  79.580  1.00  0.00           O
ATOM    631  N   NME A  43     105.880  96.920  77.870  1.00  0.00           N
ATOM    632  HN  NME A  43     106.040  96.960  76.890  1.00  0.00           H
ATOM    633  CH3 NME A  43     106.790  97.650  78.730  1.00  0.00           C
ATOM    634 HH31 NME A  43     107.170  97.000  79.550  1.00  0.00           H
ATOM    635 HH32 NME A  43     107.670  98.010  78.140  1.00  0.00           H
ATOM    636 HH33 NME A  43     106.280  98.530  79.170  1.00  0.00           H
ATOM    637  CH3 ACE B   0     135.990 105.800  91.210  1.00  0.00           C
ATOM    638 HH31 ACE B   0     135.390 105.810  92.140  1.00  0.00           H
ATOM    639 HH32 ACE B   0     137.070 105.840  91.480  1.00  0.00           H
ATOM    640 HH33 ACE B   0     135.740 106.690  90.600  1.00  0.00           H
ATOM    641  C   ACE B   0     135.740 104.570  90.420  1.00  0.00           C
ATOM    642  O   ACE B   0     136.350 104.370  89.390  1.00  0.00           O
ATOM    643  N   ASP B   1     134.810 103.740  90.910  1.00  0.00           N
ATOM    644  HN  ASP B   1     134.300 103.980  91.720  1.00  0.00           H
ATOM    645  CA  ASP B   1     134.490 102.440  90.340  1.00  0.00           C
ATOM    646  HA  ASP B   1     134.880 102.390  89.330  1.00  0.00           H
ATOM    647  CB  ASP B   1     135.110 101.310  91.200  1.00  0.00           C
ATOM    648  HB1 ASP B   1     134.530 101.130  92.130  1.00  0.00           H
ATOM    649  HB2 ASP B   1     136.130 101.630  91.500  1.00  0.00           H
ATOM    650  CG  ASP B   1     135.280  99.990  90.460  1.00  0.00           C
ATOM    651  OD1 ASP B   1     134.700  99.800  89.360  1.00  0.00           O
ATOM    652  OD2 ASP B   1     136.000  99.120  91.010  1.00  0.00           O
ATOM    653  C   ASP B   1     132.970 102.340  90.230  1.00  0.00           C
ATOM    654  O   ASP B   1     132.230 103.170  90.770  1.00  0.00           O
ATOM    655  N   ALA B   2     132.470 101.360  89.470  1.00  0.00           N
ATOM    656  HN  ALA B   2     133.120 100.670  89.120  1.00  0.00           H
ATOM    657  CA  ALA B   2     131.090 101.300  89.060  1.00  0.00           C
ATOM    658  HA  ALA B   2     130.460 101.450  89.930  1.00  0.00           H
ATOM    659  CB  ALA B   2     130.810 102.370  87.980  1.00  0.00           C
ATOM    660  HB1 ALA B   2     130.980 103.380  88.390  1.00  0.00           H
ATOM    661  HB2 ALA B   2     131.490 102.230  87.120  1.00  0.00           H
ATOM    662  HB3 ALA B   2     129.760 102.330  87.620  1.00  0.00           H
ATOM    663  C   ALA B   2     130.690  99.960  88.470  1.00  0.00           C
ATOM    664  O   ALA B   2     130.210  99.920  87.350  1.00  0.00           O
ATOM    665  N   GLU B   3     130.820  98.830  89.200  1.00  0.00           N
ATOM    666  HN  GLU B   3     131.300  98.790  90.060  1.00  0.00           H
ATOM    667  CA  GLU B   3     130.170  97.590  88.760  1.00  0.00           C
ATOM    668  HA  GLU B   3     130.210  97.560  87.680  1.00  0.00           H
ATOM    669  CB  GLU B   3     130.940  96.320  89.200  1.00  0.00           C
ATOM    670  HB1 GLU B   3     131.320  96.440  90.240  1.00  0.00           H
ATOM    671  HB2 GLU B   3     131.830  96.260  88.540  1.00  0.00           H
ATOM    672  CG  GLU B   3     130.100  95.020  89.120  1.00  0.00           C
ATOM    673  HG1 GLU B   3     129.460  95.040  88.210  1.00  0.00           H
ATOM    674  HG2 GLU B   3     129.460  95.000  90.020  1.00  0.00           H
ATOM    675  CD  GLU B   3     130.880  93.710  89.030  1.00  0.00           C
ATOM    676  OE1 GLU B   3     132.040  93.700  88.560  1.00  0.00           O
ATOM    677  OE2 GLU B   3     130.280  92.660  89.390  1.00  0.00           O
ATOM    678  C   GLU B   3     128.680  97.530  89.110  1.00  0.00           C
ATOM    679  O   GLU B   3     128.270  97.680  90.270  1.00  0.00           O
ATOM    680  N   PHE B   4     127.820  97.340  88.090  1.00  0.00           N
ATOM    681  HN  PHE B   4     128.210  97.130  87.170  1.00  0.00           H
ATOM    682  CA  PHE B   4     126.370  97.290  88.220  1.00  0.00           C
ATOM    683  HA  PHE B   4     126.090  97.220  89.250  1.00  0.00           H
ATOM    684  CB  PHE B   4     125.670  98.520  87.540  1.00  0.00           C
ATOM    685  HB1 PHE B   4     124.590  98.310  87.360  1.00  0.00           H
ATOM    686  HB2 PHE B   4     126.140  98.700  86.550  1.00  0.00           H
ATOM    687  CG  PHE B   4     125.760  99.790  88.330  1.00  0.00           C
ATOM    688  CD1 PHE B   4     126.950 100.530  88.360  1.00  0.00           C
ATOM    689  HD1 PHE B   4     127.820 100.140  87.860  1.00  0.00           H
ATOM    690  CE1 PHE B   4     127.020 101.750  89.040  1.00  0.00           C
ATOM    691  HE1 PHE B   4     127.950 102.300  89.070  1.00  0.00           H
ATOM    692  CZ  PHE B   4     125.880 102.270  89.660  1.00  0.00           C
ATOM    693  HZ  PHE B   4     125.930 103.220  90.170  1.00  0.00           H
ATOM    694  CD2 PHE B   4     124.620 100.330  88.950  1.00  0.00           C
ATOM    695  HD2 PHE B   4     123.690  99.780  88.910  1.00  0.00           H
ATOM    696  CE2 PHE B   4     124.670 101.560  89.610  1.00  0.00           C
ATOM    697  HE2 PHE B   4     123.790 101.960  90.080  1.00  0.00           H
ATOM    698  C   PHE B   4     125.800  96.070  87.520  1.00  0.00           C
ATOM    699  O   PHE B   4     125.700  96.070  86.300  1.00  0.00           O
ATOM    700  N   ARG B   5     125.330  95.040  88.250  1.00  0.00           N
ATOM    701  HN  ARG B   5     125.390  95.030  89.260  1.00  0.00           H
ATOM    702  CA  ARG B   5     124.880  93.800  87.640  1.00  0.00           C
ATOM    703  HA  ARG B   5     124.920  93.860  86.570  1.00  0.00           H
ATOM    704  CB  ARG B   5     125.840  92.670  88.100  1.00  0.00           C
ATOM    705  HB1 ARG B   5     125.850  92.700  89.210  1.00  0.00           H
ATOM    706  HB2 ARG B   5     126.860  92.960  87.760  1.00  0.00           H
ATOM    707  CG  ARG B   5     125.570  91.210  87.690  1.00  0.00           C
ATOM    708  HG1 ARG B   5     125.560  91.110  86.590  1.00  0.00           H
ATOM    709  HG2 ARG B   5     124.580  90.880  88.080  1.00  0.00           H
ATOM    710  CD  ARG B   5     126.680  90.320  88.290  1.00  0.00           C
ATOM    711  HD1 ARG B   5     126.740  90.510  89.390  1.00  0.00           H
ATOM    712  HD2 ARG B   5     127.660  90.580  87.830  1.00  0.00           H
ATOM    713  NE  ARG B   5     126.370  88.880  88.060  1.00  0.00           N
ATOM    714  HE  ARG B   5     125.430  88.610  87.850  1.00  0.00           H
ATOM    715  CZ  ARG B   5     127.140  87.900  88.530  1.00  0.00           C
ATOM    716  NH1 ARG B   5     128.250  88.130  89.200  1.00  0.00           N
ATOM    717 HH11 ARG B   5     128.500  89.060  89.480  1.00  0.00           H
ATOM    718 HH12 ARG B   5     128.820  87.370  89.470  1.00  0.00           H
ATOM    719  NH2 ARG B   5     126.780  86.650  88.360  1.00  0.00           N
ATOM    720 HH21 ARG B   5     125.940  86.410  87.860  1.00  0.00           H
ATOM    721 HH22 ARG B   5     127.370  85.920  88.720  1.00  0.00           H
ATOM    722  C   ARG B   5     123.440  93.470  88.010  1.00  0.00           C
ATOM    723  O   ARG B   5     123.110  93.140  89.150  1.00  0.00           O
ATOM    724  N   HIS B   6     122.520  93.520  87.020  1.00  0.00           N
ATOM    725  HN  HIS B   6     122.790  93.830  86.110  1.00  0.00           H
ATOM    726  CA  HIS B   6     121.160  93.030  87.170  1.00  0.00           C
ATOM    727  HA  HIS B   6     120.970  92.760  88.200  1.00  0.00           H
ATOM    728  CB  HIS B   6     120.080  94.060  86.740  1.00  0.00           C
ATOM    729  HB1 HIS B   6     119.170  93.530  86.390  1.00  0.00           H
ATOM    730  HB2 HIS B   6     120.450  94.670  85.890  1.00  0.00           H
ATOM    731  ND1 HIS B   6     118.310  95.230  88.040  1.00  0.00           N
ATOM    732  CG  HIS B   6     119.660  94.950  87.870  1.00  0.00           C
ATOM    733  CE1 HIS B   6     118.230  95.860  89.200  1.00  0.00           C
ATOM    734  HE1 HIS B   6     117.310  96.210  89.670  1.00  0.00           H
ATOM    735  NE2 HIS B   6     119.450  96.020  89.760  1.00  0.00           N
ATOM    736  HE2 HIS B   6     119.640  96.500  90.620  1.00  0.00           H
ATOM    737  CD2 HIS B   6     120.370  95.430  88.920  1.00  0.00           C
ATOM    738  HD2 HIS B   6     121.430  95.360  89.120  1.00  0.00           H
ATOM    739  C   HIS B   6     120.990  91.770  86.370  1.00  0.00           C
ATOM    740  O   HIS B   6     121.040  91.790  85.140  1.00  0.00           O
ATOM    741  N   ASP B   7     120.790  90.640  87.060  1.00  0.00           N
ATOM    742  HN  ASP B   7     120.790  90.630  88.070  1.00  0.00           H
ATOM    743  CA  ASP B   7     120.550  89.340  86.470  1.00  0.00           C
ATOM    744  HA  ASP B   7     120.570  89.420  85.390  1.00  0.00           H
ATOM    745  CB  ASP B   7     121.660  88.380  86.970  1.00  0.00           C
ATOM    746  HB1 ASP B   7     121.520  88.140  88.040  1.00  0.00           H
ATOM    747  HB2 ASP B   7     122.640  88.890  86.850  1.00  0.00           H
ATOM    748  CG  ASP B   7     121.740  87.080  86.200  1.00  0.00           C
ATOM    749  OD1 ASP B   7     120.720  86.620  85.620  1.00  0.00           O
ATOM    750  OD2 ASP B   7     122.820  86.440  86.280  1.00  0.00           O
ATOM    751  C   ASP B   7     119.130  88.960  86.890  1.00  0.00           C
ATOM    752  O   ASP B   7     118.800  88.890  88.080  1.00  0.00           O
ATOM    753  N   SER B   8     118.220  88.790  85.910  1.00  0.00           N
ATOM    754  HN  SER B   8     118.520  88.730  84.950  1.00  0.00           H
ATOM    755  CA  SER B   8     116.820  88.590  86.220  1.00  0.00           C
ATOM    756  HA  SER B   8     116.750  88.090  87.170  1.00  0.00           H
ATOM    757  CB  SER B   8     116.040  89.930  86.360  1.00  0.00           C
ATOM    758  HB1 SER B   8     116.520  90.500  87.190  1.00  0.00           H
ATOM    759  HB2 SER B   8     114.990  89.720  86.670  1.00  0.00           H
ATOM    760  OG  SER B   8     116.050  90.760  85.190  1.00  0.00           O
ATOM    761  HG1 SER B   8     116.960  90.720  84.840  1.00  0.00           H
ATOM    762  C   SER B   8     116.160  87.650  85.240  1.00  0.00           C
ATOM    763  O   SER B   8     116.020  87.940  84.050  1.00  0.00           O
ATOM    764  N   GLY B   9     115.750  86.460  85.740  1.00  0.00           N
ATOM    765  HN  GLY B   9     115.860  86.270  86.720  1.00  0.00           H
ATOM    766  CA  GLY B   9     115.180  85.380  84.940  1.00  0.00           C
ATOM    767  HA1 GLY B   9     115.140  85.650  83.900  1.00  0.00           H
ATOM    768  HA2 GLY B   9     115.780  84.510  85.120  1.00  0.00           H
ATOM    769  C   GLY B   9     113.790  85.030  85.380  1.00  0.00           C
ATOM    770  O   GLY B   9     113.510  84.860  86.570  1.00  0.00           O
ATOM    771  N   TYR B  10     112.870  84.920  84.410  1.00  0.00           N
ATOM    772  HN  TYR B  10     113.120  85.130  83.460  1.00  0.00           H
ATOM    773  CA  TYR B  10     111.490  84.560  84.640  1.00  0.00           C
ATOM    774  HA  TYR B  10     111.380  84.120  85.620  1.00  0.00           H
ATOM    775  CB  TYR B  10     110.550  85.800  84.490  1.00  0.00           C
ATOM    776  HB1 TYR B  10     109.480  85.490  84.600  1.00  0.00           H
ATOM    777  HB2 TYR B  10     110.680  86.240  83.480  1.00  0.00           H
ATOM    778  CG  TYR B  10     110.840  86.890  85.500  1.00  0.00           C
ATOM    779  CD1 TYR B  10     109.990  87.070  86.610  1.00  0.00           C
ATOM    780  HD1 TYR B  10     109.180  86.390  86.770  1.00  0.00           H
ATOM    781  CE1 TYR B  10     110.210  88.130  87.500  1.00  0.00           C
ATOM    782  HE1 TYR B  10     109.570  88.250  88.360  1.00  0.00           H
ATOM    783  CZ  TYR B  10     111.270  89.010  87.290  1.00  0.00           C
ATOM    784  OH  TYR B  10     111.460  90.090  88.180  1.00  0.00           O
ATOM    785  HH  TYR B  10     112.350  90.430  88.040  1.00  0.00           H
ATOM    786  CD2 TYR B  10     111.880  87.810  85.280  1.00  0.00           C
ATOM    787  HD2 TYR B  10     112.510  87.700  84.410  1.00  0.00           H
ATOM    788  CE2 TYR B  10     112.100  88.860  86.180  1.00  0.00           C
ATOM    789  HE2 TYR B  10     112.900  89.560  85.990  1.00  0.00           H
ATOM    790  C   TYR B  10     111.050  83.520  83.620  1.00  0.00           C
ATOM    791  O   TYR B  10     110.690  83.870  82.490  1.00  0.00           O
ATOM    792  N   GLU B  11     111.000  82.220  83.980  1.00  0.00           N
ATOM    793  HN  GLU B  11     111.380  81.910  84.860  1.00  0.00           H
ATOM    794  CA  GLU B  11     110.400  81.200  83.140  1.00  0.00           C
ATOM    795  HA  GLU B  11     110.310  81.580  82.130  1.00  0.00           H
ATOM    796  CB  GLU B  11     111.240  79.900  83.040  1.00  0.00           C
ATOM    797  HB1 GLU B  11     111.240  79.380  84.020  1.00  0.00           H
ATOM    798  HB2 GLU B  11     112.290  80.190  82.820  1.00  0.00           H
ATOM    799  CG  GLU B  11     110.750  78.940  81.910  1.00  0.00           C
ATOM    800  HG1 GLU B  11     110.780  79.490  80.950  1.00  0.00           H
ATOM    801  HG2 GLU B  11     109.700  78.630  82.100  1.00  0.00           H
ATOM    802  CD  GLU B  11     111.590  77.680  81.760  1.00  0.00           C
ATOM    803  OE1 GLU B  11     111.970  77.360  80.600  1.00  0.00           O
ATOM    804  OE2 GLU B  11     111.870  76.980  82.770  1.00  0.00           O
ATOM    805  C   GLU B  11     108.990  80.900  83.640  1.00  0.00           C
ATOM    806  O   GLU B  11     108.760  80.500  84.780  1.00  0.00           O
ATOM    807  N   VAL B  12     107.990  81.130  82.770  1.00  0.00           N
ATOM    808  HN  VAL B  12     108.190  81.460  81.850  1.00  0.00           H
ATOM    809  CA  VAL B  12     106.590  80.880  83.100  1.00  0.00           C
ATOM    810  HA  VAL B  12     106.510  80.500  84.110  1.00  0.00           H
ATOM    811  CB  VAL B  12     105.720  82.130  82.980  1.00  0.00           C
ATOM    812  HB  VAL B  12     105.790  82.540  81.940  1.00  0.00           H
ATOM    813  CG1 VAL B  12     104.250  81.800  83.300  1.00  0.00           C
ATOM    814 HG11 VAL B  12     103.650  82.740  83.300  1.00  0.00           H
ATOM    815 HG12 VAL B  12     103.810  81.110  82.560  1.00  0.00           H
ATOM    816 HG13 VAL B  12     104.170  81.350  84.310  1.00  0.00           H
ATOM    817  CG2 VAL B  12     106.240  83.200  83.960  1.00  0.00           C
ATOM    818 HG21 VAL B  12     105.600  84.110  83.920  1.00  0.00           H
ATOM    819 HG22 VAL B  12     106.230  82.810  85.000  1.00  0.00           H
ATOM    820 HG23 VAL B  12     107.280  83.500  83.720  1.00  0.00           H
ATOM    821  C   VAL B  12     106.120  79.780  82.160  1.00  0.00           C
ATOM    822  O   VAL B  12     106.020  79.980  80.950  1.00  0.00           O
ATOM    823  N   HIS B  13     105.830  78.580  82.700  1.00  0.00           N
ATOM    824  HN  HIS B  13     105.890  78.420  83.690  1.00  0.00           H
ATOM    825  CA  HIS B  13     105.630  77.420  81.840  1.00  0.00           C
ATOM    826  HA  HIS B  13     105.320  77.770  80.870  1.00  0.00           H
ATOM    827  CB  HIS B  13     106.930  76.610  81.620  1.00  0.00           C
ATOM    828  HB1 HIS B  13     107.680  77.320  81.200  1.00  0.00           H
ATOM    829  HB2 HIS B  13     106.770  75.820  80.850  1.00  0.00           H
ATOM    830  ND1 HIS B  13     107.400  74.640  83.100  1.00  0.00           N
ATOM    831  CG  HIS B  13     107.580  75.990  82.830  1.00  0.00           C
ATOM    832  CE1 HIS B  13     108.240  74.370  84.090  1.00  0.00           C
ATOM    833  HE1 HIS B  13     108.350  73.410  84.590  1.00  0.00           H
ATOM    834  NE2 HIS B  13     108.960  75.460  84.450  1.00  0.00           N
ATOM    835  HE2 HIS B  13     109.660  75.500  85.180  1.00  0.00           H
ATOM    836  CD2 HIS B  13     108.540  76.500  83.650  1.00  0.00           C
ATOM    837  HD2 HIS B  13     108.960  77.490  83.700  1.00  0.00           H
ATOM    838  C   HIS B  13     104.500  76.510  82.280  1.00  0.00           C
ATOM    839  O   HIS B  13     104.190  76.330  83.460  1.00  0.00           O
ATOM    840  N   HIS B  14     103.800  75.940  81.270  1.00  0.00           N
ATOM    841  HN  HIS B  14     104.090  76.150  80.340  1.00  0.00           H
ATOM    842  CA  HIS B  14     102.960  74.760  81.440  1.00  0.00           C
ATOM    843  HA  HIS B  14     102.650  74.520  80.430  1.00  0.00           H
ATOM    844  CB  HIS B  14     103.770  73.530  81.930  1.00  0.00           C
ATOM    845  HB1 HIS B  14     103.130  72.760  82.400  1.00  0.00           H
ATOM    846  HB2 HIS B  14     104.510  73.840  82.690  1.00  0.00           H
ATOM    847  ND1 HIS B  14     105.470  73.510  80.120  1.00  0.00           N
ATOM    848  CG  HIS B  14     104.510  72.820  80.830  1.00  0.00           C
ATOM    849  CE1 HIS B  14     106.030  72.610  79.340  1.00  0.00           C
ATOM    850  HE1 HIS B  14     106.870  72.810  78.670  1.00  0.00           H
ATOM    851  NE2 HIS B  14     105.480  71.380  79.500  1.00  0.00           N
ATOM    852  HE2 HIS B  14     105.820  70.530  79.120  1.00  0.00           H
ATOM    853  CD2 HIS B  14     104.490  71.520  80.460  1.00  0.00           C
ATOM    854  HD2 HIS B  14     103.890  70.700  80.830  1.00  0.00           H
ATOM    855  C   HIS B  14     101.650  74.940  82.190  1.00  0.00           C
ATOM    856  O   HIS B  14     101.020  73.950  82.580  1.00  0.00           O
ATOM    857  N   GLN B  15     101.140  76.170  82.380  1.00  0.00           N
ATOM    858  HN  GLN B  15     101.690  76.980  82.160  1.00  0.00           H
ATOM    859  CA  GLN B  15      99.840  76.390  83.000  1.00  0.00           C
ATOM    860  HA  GLN B  15      99.870  75.900  83.970  1.00  0.00           H
ATOM    861  CB  GLN B  15      99.520  77.890  83.260  1.00  0.00           C
ATOM    862  HB1 GLN B  15      98.470  77.970  83.630  1.00  0.00           H
ATOM    863  HB2 GLN B  15      99.580  78.450  82.300  1.00  0.00           H
ATOM    864  CG  GLN B  15     100.400  78.590  84.330  1.00  0.00           C
ATOM    865  HG1 GLN B  15     100.370  77.990  85.260  1.00  0.00           H
ATOM    866  HG2 GLN B  15      99.990  79.590  84.550  1.00  0.00           H
ATOM    867  CD  GLN B  15     101.860  78.780  83.900  1.00  0.00           C
ATOM    868  OE1 GLN B  15     102.150  78.930  82.710  1.00  0.00           O
ATOM    869  NE2 GLN B  15     102.770  78.800  84.890  1.00  0.00           N
ATOM    870 HE21 GLN B  15     102.490  78.630  85.840  1.00  0.00           H
ATOM    871 HE22 GLN B  15     103.740  78.850  84.650  1.00  0.00           H
ATOM    872  C   GLN B  15      98.660  75.750  82.240  1.00  0.00           C
ATOM    873  O   GLN B  15      98.530  75.900  81.020  1.00  0.00           O
ATOM    874  N   LYS B  16      97.770  75.030  82.960  1.00  0.00           N
ATOM    875  HN  LYS B  16      97.880  74.950  83.960  1.00  0.00           H
ATOM    876  CA  LYS B  16      96.690  74.280  82.350  1.00  0.00           C
ATOM    877  HA  LYS B  16      96.690  74.440  81.280  1.00  0.00           H
ATOM    878  CB  LYS B  16      96.840  72.760  82.610  1.00  0.00           C
ATOM    879  HB1 LYS B  16      96.710  72.540  83.690  1.00  0.00           H
ATOM    880  HB2 LYS B  16      97.890  72.480  82.350  1.00  0.00           H
ATOM    881  CG  LYS B  16      95.900  71.880  81.760  1.00  0.00           C
ATOM    882  HG1 LYS B  16      96.130  72.080  80.680  1.00  0.00           H
ATOM    883  HG2 LYS B  16      94.850  72.180  81.940  1.00  0.00           H
ATOM    884  CD  LYS B  16      96.030  70.360  82.000  1.00  0.00           C
ATOM    885  HD1 LYS B  16      97.080  70.080  81.790  1.00  0.00           H
ATOM    886  HD2 LYS B  16      95.820  70.140  83.070  1.00  0.00           H
ATOM    887  CE  LYS B  16      95.090  69.520  81.100  1.00  0.00           C
ATOM    888  HE1 LYS B  16      95.270  69.770  80.030  1.00  0.00           H
ATOM    889  HE2 LYS B  16      94.030  69.750  81.340  1.00  0.00           H
ATOM    890  NZ  LYS B  16      95.290  68.060  81.260  1.00  0.00           N
ATOM    891  HZ1 LYS B  16      94.460  67.560  80.890  1.00  0.00           H
ATOM    892  HZ2 LYS B  16      96.120  67.750  80.690  1.00  0.00           H
ATOM    893  HZ3 LYS B  16      95.410  67.780  82.260  1.00  0.00           H
ATOM    894  C   LYS B  16      95.350  74.780  82.890  1.00  0.00           C
ATOM    895  O   LYS B  16      95.090  74.730  84.090  1.00  0.00           O
ATOM    896  N   LEU B  17      94.470  75.300  82.020  1.00  0.00           N
ATOM    897  HN  LEU B  17      94.710  75.380  81.050  1.00  0.00           H
ATOM    898  CA  LEU B  17      93.120  75.710  82.410  1.00  0.00           C
ATOM    899  HA  LEU B  17      92.970  75.490  83.450  1.00  0.00           H
ATOM    900  CB  LEU B  17      92.860  77.220  82.210  1.00  0.00           C
ATOM    901  HB1 LEU B  17      92.940  77.520  81.150  1.00  0.00           H
ATOM    902  HB2 LEU B  17      93.660  77.740  82.780  1.00  0.00           H
ATOM    903  CG  LEU B  17      91.530  77.750  82.800  1.00  0.00           C
ATOM    904  HG  LEU B  17      91.280  77.150  83.710  1.00  0.00           H
ATOM    905  CD1 LEU B  17      91.690  79.210  83.260  1.00  0.00           C
ATOM    906 HD11 LEU B  17      90.740  79.590  83.700  1.00  0.00           H
ATOM    907 HD12 LEU B  17      92.490  79.310  84.030  1.00  0.00           H
ATOM    908 HD13 LEU B  17      91.950  79.860  82.390  1.00  0.00           H
ATOM    909  CD2 LEU B  17      90.330  77.670  81.840  1.00  0.00           C
ATOM    910 HD21 LEU B  17      89.410  78.060  82.330  1.00  0.00           H
ATOM    911 HD22 LEU B  17      90.520  78.300  80.940  1.00  0.00           H
ATOM    912 HD23 LEU B  17      90.130  76.640  81.510  1.00  0.00           H
ATOM    913  C   LEU B  17      92.120  74.860  81.640  1.00  0.00           C
ATOM    914  O   LEU B  17      92.210  74.700  80.420  1.00  0.00           O
ATOM    915  N   VAL B  18      91.190  74.240  82.380  1.00  0.00           N
ATOM    916  HN  VAL B  18      91.140  74.390  83.370  1.00  0.00           H
ATOM    917  CA  VAL B  18      90.280  73.230  81.860  1.00  0.00           C
ATOM    918  HA  VAL B  18      90.340  73.180  80.780  1.00  0.00           H
ATOM    919  CB  VAL B  18      90.600  71.870  82.480  1.00  0.00           C
ATOM    920  HB  VAL B  18      90.400  71.900  83.570  1.00  0.00           H
ATOM    921  CG1 VAL B  18      89.750  70.750  81.840  1.00  0.00           C
ATOM    922 HG11 VAL B  18      90.000  69.780  82.310  1.00  0.00           H
ATOM    923 HG12 VAL B  18      88.670  70.940  81.970  1.00  0.00           H
ATOM    924 HG13 VAL B  18      89.990  70.670  80.760  1.00  0.00           H
ATOM    925  CG2 VAL B  18      92.090  71.530  82.290  1.00  0.00           C
ATOM    926 HG21 VAL B  18      92.290  70.500  82.650  1.00  0.00           H
ATOM    927 HG22 VAL B  18      92.370  71.590  81.210  1.00  0.00           H
ATOM    928 HG23 VAL B  18      92.740  72.220  82.860  1.00  0.00           H
ATOM    929  C   VAL B  18      88.870  73.640  82.240  1.00  0.00           C
ATOM    930  O   VAL B  18      88.550  73.790  83.420  1.00  0.00           O
ATOM    931  N   PHE B  19      87.950  73.810  81.270  1.00  0.00           N
ATOM    932  HN  PHE B  19      88.210  73.760  80.310  1.00  0.00           H
ATOM    933  CA  PHE B  19      86.550  74.010  81.620  1.00  0.00           C
ATOM    934  HA  PHE B  19      86.500  74.560  82.550  1.00  0.00           H
ATOM    935  CB  PHE B  19      85.770  74.850  80.580  1.00  0.00           C
ATOM    936  HB1 PHE B  19      84.670  74.780  80.750  1.00  0.00           H
ATOM    937  HB2 PHE B  19      85.980  74.510  79.550  1.00  0.00           H
ATOM    938  CG  PHE B  19      86.140  76.300  80.690  1.00  0.00           C
ATOM    939  CD1 PHE B  19      87.160  76.870  79.910  1.00  0.00           C
ATOM    940  HD1 PHE B  19      87.720  76.250  79.220  1.00  0.00           H
ATOM    941  CE1 PHE B  19      87.460  78.240  79.990  1.00  0.00           C
ATOM    942  HE1 PHE B  19      88.240  78.660  79.380  1.00  0.00           H
ATOM    943  CZ  PHE B  19      86.740  79.050  80.880  1.00  0.00           C
ATOM    944  HZ  PHE B  19      86.950  80.110  80.940  1.00  0.00           H
ATOM    945  CD2 PHE B  19      85.430  77.140  81.570  1.00  0.00           C
ATOM    946  HD2 PHE B  19      84.640  76.720  82.180  1.00  0.00           H
ATOM    947  CE2 PHE B  19      85.730  78.500  81.670  1.00  0.00           C
ATOM    948  HE2 PHE B  19      85.170  79.120  82.350  1.00  0.00           H
ATOM    949  C   PHE B  19      85.850  72.690  81.920  1.00  0.00           C
ATOM    950  O   PHE B  19      85.490  72.420  83.060  1.00  0.00           O
ATOM    951  N   PHE B  20      85.690  71.810  80.920  1.00  0.00           N
ATOM    952  HN  PHE B  20      85.920  72.070  79.980  1.00  0.00           H
ATOM    953  CA  PHE B  20      85.100  70.490  81.080  1.00  0.00           C
ATOM    954  HA  PHE B  20      84.770  70.350  82.100  1.00  0.00           H
ATOM    955  CB  PHE B  20      83.890  70.300  80.130  1.00  0.00           C
ATOM    956  HB1 PHE B  20      83.450  69.280  80.240  1.00  0.00           H
ATOM    957  HB2 PHE B  20      84.190  70.430  79.070  1.00  0.00           H
ATOM    958  CG  PHE B  20      82.830  71.320  80.440  1.00  0.00           C
ATOM    959  CD1 PHE B  20      82.800  72.560  79.790  1.00  0.00           C
ATOM    960  HD1 PHE B  20      83.530  72.790  79.040  1.00  0.00           H
ATOM    961  CE1 PHE B  20      81.820  73.510  80.110  1.00  0.00           C
ATOM    962  HE1 PHE B  20      81.790  74.460  79.590  1.00  0.00           H
ATOM    963  CZ  PHE B  20      80.850  73.220  81.080  1.00  0.00           C
ATOM    964  HZ  PHE B  20      80.100  73.960  81.330  1.00  0.00           H
ATOM    965  CD2 PHE B  20      81.840  71.030  81.390  1.00  0.00           C
ATOM    966  HD2 PHE B  20      81.850  70.070  81.890  1.00  0.00           H
ATOM    967  CE2 PHE B  20      80.860  71.970  81.710  1.00  0.00           C
ATOM    968  HE2 PHE B  20      80.120  71.740  82.460  1.00  0.00           H
ATOM    969  C   PHE B  20      86.150  69.430  80.790  1.00  0.00           C
ATOM    970  O   PHE B  20      86.640  69.310  79.660  1.00  0.00           O
ATOM    971  N   ALA B  21      86.570  68.670  81.820  1.00  0.00           N
ATOM    972  HN  ALA B  21      86.210  68.810  82.740  1.00  0.00           H
ATOM    973  CA  ALA B  21      87.680  67.740  81.700  1.00  0.00           C
ATOM    974  HA  ALA B  21      88.440  68.180  81.070  1.00  0.00           H
ATOM    975  CB  ALA B  21      88.290  67.530  83.100  1.00  0.00           C
ATOM    976  HB1 ALA B  21      88.530  68.510  83.570  1.00  0.00           H
ATOM    977  HB2 ALA B  21      87.570  67.000  83.760  1.00  0.00           H
ATOM    978  HB3 ALA B  21      89.220  66.920  83.050  1.00  0.00           H
ATOM    979  C   ALA B  21      87.350  66.380  81.100  1.00  0.00           C
ATOM    980  O   ALA B  21      88.230  65.760  80.510  1.00  0.00           O
ATOM    981  N   GLU B  22      86.100  65.900  81.230  1.00  0.00           N
ATOM    982  HN  GLU B  22      85.400  66.450  81.680  1.00  0.00           H
ATOM    983  CA  GLU B  22      85.680  64.570  80.820  1.00  0.00           C
ATOM    984  HA  GLU B  22      86.400  64.170  80.120  1.00  0.00           H
ATOM    985  CB  GLU B  22      85.590  63.590  82.030  1.00  0.00           C
ATOM    986  HB1 GLU B  22      85.120  62.620  81.750  1.00  0.00           H
ATOM    987  HB2 GLU B  22      84.930  64.060  82.800  1.00  0.00           H
ATOM    988  CG  GLU B  22      86.950  63.250  82.690  1.00  0.00           C
ATOM    989  HG1 GLU B  22      86.740  62.730  83.660  1.00  0.00           H
ATOM    990  HG2 GLU B  22      87.530  64.160  82.920  1.00  0.00           H
ATOM    991  CD  GLU B  22      87.820  62.290  81.870  1.00  0.00           C
ATOM    992  OE1 GLU B  22      87.360  61.160  81.570  1.00  0.00           O
ATOM    993  OE2 GLU B  22      89.010  62.620  81.600  1.00  0.00           O
ATOM    994  C   GLU B  22      84.360  64.680  80.040  1.00  0.00           C
ATOM    995  O   GLU B  22      84.050  65.730  79.490  1.00  0.00           O
ATOM    996  N   ASP B  23      83.580  63.580  79.950  1.00  0.00           N
ATOM    997  HN  ASP B  23      83.820  62.750  80.450  1.00  0.00           H
ATOM    998  CA  ASP B  23      82.360  63.460  79.150  1.00  0.00           C
ATOM    999  HA  ASP B  23      82.660  63.630  78.120  1.00  0.00           H
ATOM   1000  CB  ASP B  23      81.780  62.020  79.320  1.00  0.00           C
ATOM   1001  HB1 ASP B  23      80.670  62.030  79.390  1.00  0.00           H
ATOM   1002  HB2 ASP B  23      82.150  61.580  80.270  1.00  0.00           H
ATOM   1003  CG  ASP B  23      82.100  61.070  78.190  1.00  0.00           C
ATOM   1004  OD1 ASP B  23      82.170  61.490  77.010  1.00  0.00           O
ATOM   1005  OD2 ASP B  23      82.070  59.840  78.440  1.00  0.00           O
ATOM   1006  C   ASP B  23      81.250  64.490  79.440  1.00  0.00           C
ATOM   1007  O   ASP B  23      80.850  64.740  80.570  1.00  0.00           O
ATOM   1008  N   VAL B  24      80.680  65.070  78.360  1.00  0.00           N
ATOM   1009  HN  VAL B  24      81.110  64.940  77.460  1.00  0.00           H
ATOM   1010  CA  VAL B  24      79.470  65.890  78.430  1.00  0.00           C
ATOM   1011  HA  VAL B  24      79.120  65.930  79.460  1.00  0.00           H
ATOM   1012  CB  VAL B  24      79.700  67.330  77.970  1.00  0.00           C
ATOM   1013  HB  VAL B  24      79.980  67.350  76.890  1.00  0.00           H
ATOM   1014  CG1 VAL B  24      78.430  68.180  78.200  1.00  0.00           C
ATOM   1015 HG11 VAL B  24      78.630  69.230  77.890  1.00  0.00           H
ATOM   1016 HG12 VAL B  24      77.580  67.810  77.600  1.00  0.00           H
ATOM   1017 HG13 VAL B  24      78.150  68.180  79.270  1.00  0.00           H
ATOM   1018  CG2 VAL B  24      80.870  67.940  78.790  1.00  0.00           C
ATOM   1019 HG21 VAL B  24      80.970  69.020  78.560  1.00  0.00           H
ATOM   1020 HG22 VAL B  24      80.680  67.820  79.870  1.00  0.00           H
ATOM   1021 HG23 VAL B  24      81.830  67.430  78.550  1.00  0.00           H
ATOM   1022  C   VAL B  24      78.380  65.190  77.630  1.00  0.00           C
ATOM   1023  O   VAL B  24      77.980  65.600  76.550  1.00  0.00           O
ATOM   1024  N   GLY B  25      77.900  64.030  78.140  1.00  0.00           N
ATOM   1025  HN  GLY B  25      78.220  63.720  79.030  1.00  0.00           H
ATOM   1026  CA  GLY B  25      76.950  63.180  77.430  1.00  0.00           C
ATOM   1027  HA1 GLY B  25      77.140  63.240  76.360  1.00  0.00           H
ATOM   1028  HA2 GLY B  25      77.100  62.170  77.800  1.00  0.00           H
ATOM   1029  C   GLY B  25      75.490  63.500  77.660  1.00  0.00           C
ATOM   1030  O   GLY B  25      75.060  63.770  78.780  1.00  0.00           O
ATOM   1031  N   SER B  26      74.670  63.420  76.590  1.00  0.00           N
ATOM   1032  HN  SER B  26      75.080  63.250  75.690  1.00  0.00           H
ATOM   1033  CA  SER B  26      73.200  63.380  76.670  1.00  0.00           C
ATOM   1034  HA  SER B  26      72.880  63.180  75.660  1.00  0.00           H
ATOM   1035  CB  SER B  26      72.630  62.220  77.530  1.00  0.00           C
ATOM   1036  HB1 SER B  26      71.510  62.240  77.510  1.00  0.00           H
ATOM   1037  HB2 SER B  26      72.950  62.310  78.590  1.00  0.00           H
ATOM   1038  OG  SER B  26      73.030  60.940  77.010  1.00  0.00           O
ATOM   1039  HG1 SER B  26      73.940  60.830  77.290  1.00  0.00           H
ATOM   1040  C   SER B  26      72.510  64.690  77.040  1.00  0.00           C
ATOM   1041  O   SER B  26      71.370  64.700  77.510  1.00  0.00           O
ATOM   1042  N   ASN B  27      73.170  65.840  76.840  1.00  0.00           N
ATOM   1043  HN  ASN B  27      74.110  65.800  76.510  1.00  0.00           H
ATOM   1044  CA  ASN B  27      72.640  67.160  77.160  1.00  0.00           C
ATOM   1045  HA  ASN B  27      72.400  67.140  78.220  1.00  0.00           H
ATOM   1046  CB  ASN B  27      73.760  68.230  76.950  1.00  0.00           C
ATOM   1047  HB1 ASN B  27      74.160  68.130  75.920  1.00  0.00           H
ATOM   1048  HB2 ASN B  27      74.590  68.030  77.660  1.00  0.00           H
ATOM   1049  CG  ASN B  27      73.270  69.650  77.190  1.00  0.00           C
ATOM   1050  OD1 ASN B  27      72.790  69.990  78.270  1.00  0.00           O
ATOM   1051  ND2 ASN B  27      73.330  70.510  76.150  1.00  0.00           N
ATOM   1052 HD21 ASN B  27      73.630  70.180  75.250  1.00  0.00           H
ATOM   1053 HD22 ASN B  27      72.990  71.440  76.280  1.00  0.00           H
ATOM   1054  C   ASN B  27      71.340  67.540  76.430  1.00  0.00           C
ATOM   1055  O   ASN B  27      71.200  67.360  75.220  1.00  0.00           O
ATOM   1056  N   LYS B  28      70.370  68.130  77.170  1.00  0.00           N
ATOM   1057  HN  LYS B  28      70.460  68.160  78.170  1.00  0.00           H
ATOM   1058  CA  LYS B  28      69.170  68.750  76.630  1.00  0.00           C
ATOM   1059  HA  LYS B  28      69.200  68.740  75.550  1.00  0.00           H
ATOM   1060  CB  LYS B  28      67.910  68.000  77.130  1.00  0.00           C
ATOM   1061  HB1 LYS B  28      67.000  68.520  76.750  1.00  0.00           H
ATOM   1062  HB2 LYS B  28      67.880  68.040  78.240  1.00  0.00           H
ATOM   1063  CG  LYS B  28      67.820  66.540  76.690  1.00  0.00           C
ATOM   1064  HG1 LYS B  28      68.710  65.970  77.050  1.00  0.00           H
ATOM   1065  HG2 LYS B  28      67.830  66.490  75.570  1.00  0.00           H
ATOM   1066  CD  LYS B  28      66.530  65.880  77.220  1.00  0.00           C
ATOM   1067  HD1 LYS B  28      66.550  65.930  78.330  1.00  0.00           H
ATOM   1068  HD2 LYS B  28      65.670  66.480  76.860  1.00  0.00           H
ATOM   1069  CE  LYS B  28      66.370  64.420  76.760  1.00  0.00           C
ATOM   1070  HE1 LYS B  28      67.230  63.800  77.100  1.00  0.00           H
ATOM   1071  HE2 LYS B  28      66.300  64.370  75.650  1.00  0.00           H
ATOM   1072  NZ  LYS B  28      65.130  63.860  77.330  1.00  0.00           N
ATOM   1073  HZ1 LYS B  28      64.890  62.940  76.880  1.00  0.00           H
ATOM   1074  HZ2 LYS B  28      65.250  63.680  78.360  1.00  0.00           H
ATOM   1075  HZ3 LYS B  28      64.340  64.510  77.170  1.00  0.00           H
ATOM   1076  C   LYS B  28      69.040  70.210  77.050  1.00  0.00           C
ATOM   1077  O   LYS B  28      68.040  70.860  76.760  1.00  0.00           O
ATOM   1078  N   GLY B  29      70.040  70.770  77.770  1.00  0.00           N
ATOM   1079  HN  GLY B  29      70.870  70.240  77.970  1.00  0.00           H
ATOM   1080  CA  GLY B  29      70.030  72.140  78.260  1.00  0.00           C
ATOM   1081  HA1 GLY B  29      69.110  72.640  78.010  1.00  0.00           H
ATOM   1082  HA2 GLY B  29      70.200  72.090  79.330  1.00  0.00           H
ATOM   1083  C   GLY B  29      71.140  72.950  77.650  1.00  0.00           C
ATOM   1084  O   GLY B  29      71.500  72.780  76.490  1.00  0.00           O
ATOM   1085  N   ALA B  30      71.740  73.860  78.440  1.00  0.00           N
ATOM   1086  HN  ALA B  30      71.450  73.980  79.390  1.00  0.00           H
ATOM   1087  CA  ALA B  30      72.840  74.690  77.990  1.00  0.00           C
ATOM   1088  HA  ALA B  30      73.060  74.500  76.950  1.00  0.00           H
ATOM   1089  CB  ALA B  30      72.480  76.180  78.150  1.00  0.00           C
ATOM   1090  HB1 ALA B  30      71.580  76.410  77.540  1.00  0.00           H
ATOM   1091  HB2 ALA B  30      72.250  76.420  79.210  1.00  0.00           H
ATOM   1092  HB3 ALA B  30      73.310  76.830  77.800  1.00  0.00           H
ATOM   1093  C   ALA B  30      74.100  74.370  78.780  1.00  0.00           C
ATOM   1094  O   ALA B  30      74.130  74.460  80.010  1.00  0.00           O
ATOM   1095  N   ILE B  31      75.180  73.990  78.070  1.00  0.00           N
ATOM   1096  HN  ILE B  31      75.130  73.880  77.080  1.00  0.00           H
ATOM   1097  CA  ILE B  31      76.490  73.740  78.660  1.00  0.00           C
ATOM   1098  HA  ILE B  31      76.450  73.860  79.730  1.00  0.00           H
ATOM   1099  CB  ILE B  31      77.080  72.370  78.320  1.00  0.00           C
ATOM   1100  HB  ILE B  31      77.340  72.340  77.240  1.00  0.00           H
ATOM   1101  CG2 ILE B  31      78.380  72.160  79.130  1.00  0.00           C
ATOM   1102 HG21 ILE B  31      78.770  71.140  78.990  1.00  0.00           H
ATOM   1103 HG22 ILE B  31      79.160  72.880  78.820  1.00  0.00           H
ATOM   1104 HG23 ILE B  31      78.190  72.310  80.220  1.00  0.00           H
ATOM   1105  CG1 ILE B  31      76.080  71.210  78.550  1.00  0.00           C
ATOM   1106 HG11 ILE B  31      76.530  70.280  78.150  1.00  0.00           H
ATOM   1107 HG12 ILE B  31      75.170  71.410  77.940  1.00  0.00           H
ATOM   1108  CD  ILE B  31      75.670  70.980  80.000  1.00  0.00           C
ATOM   1109  HD1 ILE B  31      74.970  70.120  80.060  1.00  0.00           H
ATOM   1110  HD2 ILE B  31      76.550  70.760  80.640  1.00  0.00           H
ATOM   1111  HD3 ILE B  31      75.150  71.880  80.400  1.00  0.00           H
ATOM   1112  C   ILE B  31      77.420  74.800  78.100  1.00  0.00           C
ATOM   1113  O   ILE B  31      77.750  74.810  76.910  1.00  0.00           O
ATOM   1114  N   ILE B  32      77.860  75.750  78.950  1.00  0.00           N
ATOM   1115  HN  ILE B  32      77.590  75.740  79.920  1.00  0.00           H
ATOM   1116  CA  ILE B  32      78.620  76.890  78.510  1.00  0.00           C
ATOM   1117  HA  ILE B  32      78.950  76.730  77.500  1.00  0.00           H
ATOM   1118  CB  ILE B  32      77.770  78.170  78.460  1.00  0.00           C
ATOM   1119  HB  ILE B  32      77.340  78.350  79.470  1.00  0.00           H
ATOM   1120  CG2 ILE B  32      78.660  79.370  78.070  1.00  0.00           C
ATOM   1121 HG21 ILE B  32      78.050  80.290  77.970  1.00  0.00           H
ATOM   1122 HG22 ILE B  32      79.420  79.580  78.850  1.00  0.00           H
ATOM   1123 HG23 ILE B  32      79.180  79.190  77.100  1.00  0.00           H
ATOM   1124  CG1 ILE B  32      76.590  77.980  77.450  1.00  0.00           C
ATOM   1125 HG11 ILE B  32      76.030  77.060  77.720  1.00  0.00           H
ATOM   1126 HG12 ILE B  32      77.020  77.800  76.450  1.00  0.00           H
ATOM   1127  CD  ILE B  32      75.550  79.100  77.400  1.00  0.00           C
ATOM   1128  HD1 ILE B  32      74.890  78.990  76.510  1.00  0.00           H
ATOM   1129  HD2 ILE B  32      74.900  79.060  78.300  1.00  0.00           H
ATOM   1130  HD3 ILE B  32      76.010  80.110  77.380  1.00  0.00           H
ATOM   1131  C   ILE B  32      79.890  77.020  79.340  1.00  0.00           C
ATOM   1132  O   ILE B  32      79.870  76.970  80.570  1.00  0.00           O
ATOM   1133  N   GLY B  33      81.070  77.140  78.690  1.00  0.00           N
ATOM   1134  HN  GLY B  33      81.080  77.160  77.690  1.00  0.00           H
ATOM   1135  CA  GLY B  33      82.320  77.280  79.440  1.00  0.00           C
ATOM   1136  HA1 GLY B  33      82.340  76.580  80.260  1.00  0.00           H
ATOM   1137  HA2 GLY B  33      83.130  77.130  78.740  1.00  0.00           H
ATOM   1138  C   GLY B  33      82.510  78.660  80.020  1.00  0.00           C
ATOM   1139  O   GLY B  33      82.620  78.820  81.240  1.00  0.00           O
ATOM   1140  N   LEU B  34      82.530  79.670  79.150  1.00  0.00           N
ATOM   1141  HN  LEU B  34      82.460  79.490  78.170  1.00  0.00           H
ATOM   1142  CA  LEU B  34      82.700  81.060  79.530  1.00  0.00           C
ATOM   1143  HA  LEU B  34      82.580  81.160  80.600  1.00  0.00           H
ATOM   1144  CB  LEU B  34      84.130  81.530  79.150  1.00  0.00           C
ATOM   1145  HB1 LEU B  34      84.320  81.230  78.090  1.00  0.00           H
ATOM   1146  HB2 LEU B  34      84.840  80.970  79.790  1.00  0.00           H
ATOM   1147  CG  LEU B  34      84.450  83.040  79.270  1.00  0.00           C
ATOM   1148  HG  LEU B  34      83.890  83.590  78.480  1.00  0.00           H
ATOM   1149  CD1 LEU B  34      84.050  83.640  80.620  1.00  0.00           C
ATOM   1150 HD11 LEU B  34      84.410  84.680  80.710  1.00  0.00           H
ATOM   1151 HD12 LEU B  34      82.950  83.640  80.770  1.00  0.00           H
ATOM   1152 HD13 LEU B  34      84.500  83.030  81.430  1.00  0.00           H
ATOM   1153  CD2 LEU B  34      85.960  83.260  79.060  1.00  0.00           C
ATOM   1154 HD21 LEU B  34      86.200  84.340  79.090  1.00  0.00           H
ATOM   1155 HD22 LEU B  34      86.530  82.750  79.870  1.00  0.00           H
ATOM   1156 HD23 LEU B  34      86.290  82.840  78.090  1.00  0.00           H
ATOM   1157  C   LEU B  34      81.630  81.900  78.880  1.00  0.00           C
ATOM   1158  O   LEU B  34      81.530  81.970  77.650  1.00  0.00           O
ATOM   1159  N   MET B  35      80.810  82.590  79.690  1.00  0.00           N
ATOM   1160  HN  MET B  35      80.890  82.490  80.690  1.00  0.00           H
ATOM   1161  CA  MET B  35      79.830  83.540  79.210  1.00  0.00           C
ATOM   1162  HA  MET B  35      79.890  83.610  78.140  1.00  0.00           H
ATOM   1163  CB  MET B  35      78.370  83.130  79.540  1.00  0.00           C
ATOM   1164  HB1 MET B  35      78.280  82.970  80.640  1.00  0.00           H
ATOM   1165  HB2 MET B  35      78.170  82.150  79.050  1.00  0.00           H
ATOM   1166  CG  MET B  35      77.330  84.170  79.070  1.00  0.00           C
ATOM   1167  HG1 MET B  35      77.570  84.450  78.030  1.00  0.00           H
ATOM   1168  HG2 MET B  35      77.430  85.090  79.690  1.00  0.00           H
ATOM   1169  SD  MET B  35      75.600  83.620  79.130  1.00  0.00           S
ATOM   1170  CE  MET B  35      75.440  83.620  80.930  1.00  0.00           C
ATOM   1171  HE1 MET B  35      74.410  83.340  81.230  1.00  0.00           H
ATOM   1172  HE2 MET B  35      76.150  82.900  81.400  1.00  0.00           H
ATOM   1173  HE3 MET B  35      75.660  84.630  81.330  1.00  0.00           H
ATOM   1174  C   MET B  35      80.100  84.920  79.760  1.00  0.00           C
ATOM   1175  O   MET B  35      80.270  85.140  80.960  1.00  0.00           O
ATOM   1176  N   VAL B  36      80.150  85.910  78.860  1.00  0.00           N
ATOM   1177  HN  VAL B  36      80.080  85.700  77.880  1.00  0.00           H
ATOM   1178  CA  VAL B  36      80.300  87.310  79.200  1.00  0.00           C
ATOM   1179  HA  VAL B  36      80.320  87.430  80.280  1.00  0.00           H
ATOM   1180  CB  VAL B  36      81.580  87.880  78.620  1.00  0.00           C
ATOM   1181  HB  VAL B  36      81.660  87.600  77.540  1.00  0.00           H
ATOM   1182  CG1 VAL B  36      81.620  89.420  78.730  1.00  0.00           C
ATOM   1183 HG11 VAL B  36      82.630  89.790  78.470  1.00  0.00           H
ATOM   1184 HG12 VAL B  36      80.900  89.880  78.020  1.00  0.00           H
ATOM   1185 HG13 VAL B  36      81.350  89.740  79.750  1.00  0.00           H
ATOM   1186  CG2 VAL B  36      82.760  87.240  79.380  1.00  0.00           C
ATOM   1187 HG21 VAL B  36      83.730  87.660  79.030  1.00  0.00           H
ATOM   1188 HG22 VAL B  36      82.680  87.430  80.470  1.00  0.00           H
ATOM   1189 HG23 VAL B  36      82.790  86.140  79.210  1.00  0.00           H
ATOM   1190  C   VAL B  36      79.080  88.070  78.710  1.00  0.00           C
ATOM   1191  O   VAL B  36      78.800  88.120  77.510  1.00  0.00           O
ATOM   1192  N   GLY B  37      78.300  88.670  79.630  1.00  0.00           N
ATOM   1193  HN  GLY B  37      78.540  88.610  80.610  1.00  0.00           H
ATOM   1194  CA  GLY B  37      76.970  89.200  79.340  1.00  0.00           C
ATOM   1195  HA1 GLY B  37      76.620  89.710  80.210  1.00  0.00           H
ATOM   1196  HA2 GLY B  37      77.030  89.820  78.460  1.00  0.00           H
ATOM   1197  C   GLY B  37      76.000  88.080  79.070  1.00  0.00           C
ATOM   1198  O   GLY B  37      75.990  87.080  79.770  1.00  0.00           O
ATOM   1199  N   GLY B  38      75.150  88.230  78.030  1.00  0.00           N
ATOM   1200  HN  GLY B  38      75.130  89.080  77.490  1.00  0.00           H
ATOM   1201  CA  GLY B  38      74.230  87.190  77.610  1.00  0.00           C
ATOM   1202  HA1 GLY B  38      73.850  87.480  76.640  1.00  0.00           H
ATOM   1203  HA2 GLY B  38      74.770  86.250  77.560  1.00  0.00           H
ATOM   1204  C   GLY B  38      73.030  86.940  78.490  1.00  0.00           C
ATOM   1205  O   GLY B  38      72.890  87.450  79.600  1.00  0.00           O
ATOM   1206  N   VAL B  39      72.090  86.140  77.960  1.00  0.00           N
ATOM   1207  HN  VAL B  39      72.280  85.670  77.090  1.00  0.00           H
ATOM   1208  CA  VAL B  39      70.900  85.700  78.650  1.00  0.00           C
ATOM   1209  HA  VAL B  39      71.100  85.670  79.710  1.00  0.00           H
ATOM   1210  CB  VAL B  39      69.650  86.530  78.370  1.00  0.00           C
ATOM   1211  HB  VAL B  39      69.470  86.550  77.270  1.00  0.00           H
ATOM   1212  CG1 VAL B  39      68.420  85.930  79.090  1.00  0.00           C
ATOM   1213 HG11 VAL B  39      67.560  86.620  79.010  1.00  0.00           H
ATOM   1214 HG12 VAL B  39      68.120  84.960  78.630  1.00  0.00           H
ATOM   1215 HG13 VAL B  39      68.640  85.770  80.170  1.00  0.00           H
ATOM   1216  CG2 VAL B  39      69.870  87.980  78.850  1.00  0.00           C
ATOM   1217 HG21 VAL B  39      68.940  88.580  78.690  1.00  0.00           H
ATOM   1218 HG22 VAL B  39      70.120  88.000  79.930  1.00  0.00           H
ATOM   1219 HG23 VAL B  39      70.690  88.470  78.280  1.00  0.00           H
ATOM   1220  C   VAL B  39      70.670  84.280  78.180  1.00  0.00           C
ATOM   1221  O   VAL B  39      70.680  83.990  76.980  1.00  0.00           O
ATOM   1222  N   VAL B  40      70.480  83.340  79.130  1.00  0.00           N
ATOM   1223  HN  VAL B  40      70.480  83.600  80.100  1.00  0.00           H
ATOM   1224  CA  VAL B  40      70.300  81.940  78.790  1.00  0.00           C
ATOM   1225  HA  VAL B  40      70.210  81.830  77.720  1.00  0.00           H
ATOM   1226  CB  VAL B  40      71.450  81.060  79.260  1.00  0.00           C
ATOM   1227  HB  VAL B  40      71.520  81.110  80.370  1.00  0.00           H
ATOM   1228  CG1 VAL B  40      71.230  79.600  78.810  1.00  0.00           C
ATOM   1229 HG11 VAL B  40      72.130  78.990  79.050  1.00  0.00           H
ATOM   1230 HG12 VAL B  40      70.360  79.140  79.310  1.00  0.00           H
ATOM   1231 HG13 VAL B  40      71.070  79.560  77.710  1.00  0.00           H
ATOM   1232  CG2 VAL B  40      72.770  81.600  78.700  1.00  0.00           C
ATOM   1233 HG21 VAL B  40      73.610  80.920  78.970  1.00  0.00           H
ATOM   1234 HG22 VAL B  40      72.730  81.680  77.590  1.00  0.00           H
ATOM   1235 HG23 VAL B  40      72.990  82.610  79.100  1.00  0.00           H
ATOM   1236  C   VAL B  40      69.010  81.450  79.400  1.00  0.00           C
ATOM   1237  O   VAL B  40      68.800  81.520  80.620  1.00  0.00           O
ATOM   1238  N   ILE B  41      68.110  80.900  78.570  1.00  0.00           N
ATOM   1239  HN  ILE B  41      68.300  80.900  77.580  1.00  0.00           H
ATOM   1240  CA  ILE B  41      66.870  80.290  79.000  1.00  0.00           C
ATOM   1241  HA  ILE B  41      66.690  80.510  80.050  1.00  0.00           H
ATOM   1242  CB  ILE B  41      65.680  80.780  78.180  1.00  0.00           C
ATOM   1243  HB  ILE B  41      65.810  80.450  77.120  1.00  0.00           H
ATOM   1244  CG2 ILE B  41      64.380  80.140  78.720  1.00  0.00           C
ATOM   1245 HG21 ILE B  41      63.500  80.560  78.180  1.00  0.00           H
ATOM   1246 HG22 ILE B  41      64.370  79.040  78.600  1.00  0.00           H
ATOM   1247 HG23 ILE B  41      64.260  80.370  79.800  1.00  0.00           H
ATOM   1248  CG1 ILE B  41      65.590  82.330  78.140  1.00  0.00           C
ATOM   1249 HG11 ILE B  41      64.690  82.610  77.530  1.00  0.00           H
ATOM   1250 HG12 ILE B  41      66.470  82.720  77.590  1.00  0.00           H
ATOM   1251  CD  ILE B  41      65.500  83.030  79.500  1.00  0.00           C
ATOM   1252  HD1 ILE B  41      65.390  84.130  79.350  1.00  0.00           H
ATOM   1253  HD2 ILE B  41      64.630  82.670  80.080  1.00  0.00           H
ATOM   1254  HD3 ILE B  41      66.430  82.860  80.090  1.00  0.00           H
ATOM   1255  C   ILE B  41      67.020  78.790  78.860  1.00  0.00           C
ATOM   1256  O   ILE B  41      67.130  78.270  77.750  1.00  0.00           O
ATOM   1257  N   ALA B  42      67.060  78.040  79.980  1.00  0.00           N
ATOM   1258  HN  ALA B  42      66.970  78.460  80.890  1.00  0.00           H
ATOM   1259  CA  ALA B  42      67.250  76.610  79.950  1.00  0.00           C
ATOM   1260  HA  ALA B  42      67.150  76.240  78.940  1.00  0.00           H
ATOM   1261  CB  ALA B  42      68.660  76.230  80.440  1.00  0.00           C
ATOM   1262  HB1 ALA B  42      69.420  76.750  79.820  1.00  0.00           H
ATOM   1263  HB2 ALA B  42      68.810  76.540  81.500  1.00  0.00           H
ATOM   1264  HB3 ALA B  42      68.830  75.140  80.350  1.00  0.00           H
ATOM   1265  C   ALA B  42      66.190  75.890  80.780  1.00  0.00           C
ATOM   1266  O   ALA B  42      66.200  75.890  82.010  1.00  0.00           O
ATOM   1267  N   NME B  43      65.250  75.230  80.090  1.00  0.00           N
ATOM   1268  HN  NME B  43      65.260  75.240  79.090  1.00  0.00           H
ATOM   1269  CH3 NME B  43      64.170  74.520  80.750  1.00  0.00           C
ATOM   1270 HH31 NME B  43      63.530  75.230  81.320  1.00  0.00           H
ATOM   1271 HH32 NME B  43      63.530  74.010  80.010  1.00  0.00           H
ATOM   1272 HH33 NME B  43      64.570  73.770  81.460  1.00  0.00           H
ATOM   1273  CH3 ACE C   0      35.110  66.710  93.270  1.00  0.00           C
ATOM   1274 HH31 ACE C   0      35.790  66.460  94.110  1.00  0.00           H
ATOM   1275 HH32 ACE C   0      34.060  66.520  93.590  1.00  0.00           H
ATOM   1276 HH33 ACE C   0      35.340  66.050  92.400  1.00  0.00           H
ATOM   1277  C   ACE C   0      35.250  68.120  92.860  1.00  0.00           C
ATOM   1278  O   ACE C   0      34.560  68.570  91.960  1.00  0.00           O
ATOM   1279  N   ASP C   1      36.170  68.850  93.510  1.00  0.00           N
ATOM   1280  HN  ASP C   1      36.710  68.440  94.230  1.00  0.00           H
ATOM   1281  CA  ASP C   1      36.390  70.260  93.240  1.00  0.00           C
ATOM   1282  HA  ASP C   1      35.970  70.500  92.280  1.00  0.00           H
ATOM   1283  CB  ASP C   1      35.740  71.120  94.370  1.00  0.00           C
ATOM   1284  HB1 ASP C   1      36.430  71.330  95.210  1.00  0.00           H
ATOM   1285  HB2 ASP C   1      34.860  70.560  94.770  1.00  0.00           H
ATOM   1286  CG  ASP C   1      35.220  72.440  93.840  1.00  0.00           C
ATOM   1287  OD1 ASP C   1      35.820  72.990  92.890  1.00  0.00           O
ATOM   1288  OD2 ASP C   1      34.200  72.930  94.390  1.00  0.00           O
ATOM   1289  C   ASP C   1      37.890  70.520  93.140  1.00  0.00           C
ATOM   1290  O   ASP C   1      38.650  70.180  94.060  1.00  0.00           O
ATOM   1291  N   ALA C   2      38.370  71.070  92.000  1.00  0.00           N
ATOM   1292  HN  ALA C   2      37.750  71.270  91.230  1.00  0.00           H
ATOM   1293  CA  ALA C   2      39.770  71.370  91.810  1.00  0.00           C
ATOM   1294  HA  ALA C   2      40.250  71.460  92.780  1.00  0.00           H
ATOM   1295  CB  ALA C   2      40.440  70.240  91.010  1.00  0.00           C
ATOM   1296  HB1 ALA C   2      40.280  69.260  91.510  1.00  0.00           H
ATOM   1297  HB2 ALA C   2      39.990  70.170  89.990  1.00  0.00           H
ATOM   1298  HB3 ALA C   2      41.530  70.410  90.910  1.00  0.00           H
ATOM   1299  C   ALA C   2      40.000  72.700  91.100  1.00  0.00           C
ATOM   1300  O   ALA C   2      39.650  72.880  89.930  1.00  0.00           O
ATOM   1301  N   GLU C   3      40.690  73.640  91.770  1.00  0.00           N
ATOM   1302  HN  GLU C   3      40.860  73.550  92.740  1.00  0.00           H
ATOM   1303  CA  GLU C   3      41.280  74.810  91.160  1.00  0.00           C
ATOM   1304  HA  GLU C   3      41.210  74.750  90.080  1.00  0.00           H
ATOM   1305  CB  GLU C   3      40.600  76.140  91.600  1.00  0.00           C
ATOM   1306  HB1 GLU C   3      40.280  76.060  92.660  1.00  0.00           H
ATOM   1307  HB2 GLU C   3      39.680  76.240  90.990  1.00  0.00           H
ATOM   1308  CG  GLU C   3      41.490  77.410  91.450  1.00  0.00           C
ATOM   1309  HG1 GLU C   3      42.090  77.300  90.520  1.00  0.00           H
ATOM   1310  HG2 GLU C   3      42.190  77.500  92.300  1.00  0.00           H
ATOM   1311  CD  GLU C   3      40.750  78.730  91.310  1.00  0.00           C
ATOM   1312  OE1 GLU C   3      39.500  78.780  91.390  1.00  0.00           O
ATOM   1313  OE2 GLU C   3      41.450  79.750  91.050  1.00  0.00           O
ATOM   1314  C   GLU C   3      42.760  74.830  91.490  1.00  0.00           C
ATOM   1315  O   GLU C   3      43.130  74.890  92.660  1.00  0.00           O
ATOM   1316  N   PHE C   4      43.660  74.770  90.480  1.00  0.00           N
ATOM   1317  HN  PHE C   4      43.350  74.730  89.530  1.00  0.00           H
ATOM   1318  CA  PHE C   4      45.090  74.870  90.700  1.00  0.00           C
ATOM   1319  HA  PHE C   4      45.310  74.970  91.750  1.00  0.00           H
ATOM   1320  CB  PHE C   4      45.890  73.650  90.130  1.00  0.00           C
ATOM   1321  HB1 PHE C   4      46.980  73.810  90.290  1.00  0.00           H
ATOM   1322  HB2 PHE C   4      45.720  73.560  89.040  1.00  0.00           H
ATOM   1323  CG  PHE C   4      45.520  72.340  90.760  1.00  0.00           C
ATOM   1324  CD1 PHE C   4      44.560  71.500  90.160  1.00  0.00           C
ATOM   1325  HD1 PHE C   4      44.050  71.840  89.270  1.00  0.00           H
ATOM   1326  CE1 PHE C   4      44.280  70.240  90.700  1.00  0.00           C
ATOM   1327  HE1 PHE C   4      43.540  69.610  90.230  1.00  0.00           H
ATOM   1328  CZ  PHE C   4      44.940  69.810  91.860  1.00  0.00           C
ATOM   1329  HZ  PHE C   4      44.700  68.850  92.290  1.00  0.00           H
ATOM   1330  CD2 PHE C   4      46.200  71.880  91.900  1.00  0.00           C
ATOM   1331  HD2 PHE C   4      46.950  72.510  92.360  1.00  0.00           H
ATOM   1332  CE2 PHE C   4      45.910  70.630  92.460  1.00  0.00           C
ATOM   1333  HE2 PHE C   4      46.420  70.290  93.340  1.00  0.00           H
ATOM   1334  C   PHE C   4      45.620  76.100  90.010  1.00  0.00           C
ATOM   1335  O   PHE C   4      45.830  76.090  88.800  1.00  0.00           O
ATOM   1336  N   ARG C   5      45.920  77.190  90.750  1.00  0.00           N
ATOM   1337  HN  ARG C   5      45.790  77.210  91.740  1.00  0.00           H
ATOM   1338  CA  ARG C   5      46.260  78.460  90.140  1.00  0.00           C
ATOM   1339  HA  ARG C   5      46.190  78.410  89.070  1.00  0.00           H
ATOM   1340  CB  ARG C   5      45.250  79.540  90.620  1.00  0.00           C
ATOM   1341  HB1 ARG C   5      45.210  79.500  91.730  1.00  0.00           H
ATOM   1342  HB2 ARG C   5      44.240  79.240  90.250  1.00  0.00           H
ATOM   1343  CG  ARG C   5      45.540  80.990  90.180  1.00  0.00           C
ATOM   1344  HG1 ARG C   5      45.570  81.030  89.070  1.00  0.00           H
ATOM   1345  HG2 ARG C   5      46.530  81.310  90.570  1.00  0.00           H
ATOM   1346  CD  ARG C   5      44.460  81.960  90.680  1.00  0.00           C
ATOM   1347  HD1 ARG C   5      44.320  81.850  91.780  1.00  0.00           H
ATOM   1348  HD2 ARG C   5      43.500  81.730  90.160  1.00  0.00           H
ATOM   1349  NE  ARG C   5      44.910  83.350  90.370  1.00  0.00           N
ATOM   1350  HE  ARG C   5      45.840  83.500  90.070  1.00  0.00           H
ATOM   1351  CZ  ARG C   5      44.230  84.430  90.740  1.00  0.00           C
ATOM   1352  NH1 ARG C   5      42.990  84.380  91.160  1.00  0.00           N
ATOM   1353 HH11 ARG C   5      42.450  83.530  91.040  1.00  0.00           H
ATOM   1354 HH12 ARG C   5      42.540  85.230  91.480  1.00  0.00           H
ATOM   1355  NH2 ARG C   5      44.800  85.610  90.680  1.00  0.00           N
ATOM   1356 HH21 ARG C   5      45.780  85.720  90.470  1.00  0.00           H
ATOM   1357 HH22 ARG C   5      44.280  86.450  90.900  1.00  0.00           H
ATOM   1358  C   ARG C   5      47.690  78.880  90.470  1.00  0.00           C
ATOM   1359  O   ARG C   5      48.000  79.260  91.600  1.00  0.00           O
ATOM   1360  N   HIS C   6      48.590  78.840  89.470  1.00  0.00           N
ATOM   1361  HN  HIS C   6      48.330  78.480  88.570  1.00  0.00           H
ATOM   1362  CA  HIS C   6      49.940  79.350  89.610  1.00  0.00           C
ATOM   1363  HA  HIS C   6      50.140  79.620  90.640  1.00  0.00           H
ATOM   1364  CB  HIS C   6      51.010  78.310  89.200  1.00  0.00           C
ATOM   1365  HB1 HIS C   6      52.010  78.780  89.070  1.00  0.00           H
ATOM   1366  HB2 HIS C   6      50.720  77.850  88.230  1.00  0.00           H
ATOM   1367  ND1 HIS C   6      51.790  77.540  91.420  1.00  0.00           N
ATOM   1368  CG  HIS C   6      51.180  77.240  90.220  1.00  0.00           C
ATOM   1369  CE1 HIS C   6      51.880  76.390  92.060  1.00  0.00           C
ATOM   1370  HE1 HIS C   6      52.300  76.260  93.060  1.00  0.00           H
ATOM   1371  NE2 HIS C   6      51.380  75.370  91.330  1.00  0.00           N
ATOM   1372  HE2 HIS C   6      51.330  74.400  91.600  1.00  0.00           H
ATOM   1373  CD2 HIS C   6      50.920  75.910  90.150  1.00  0.00           C
ATOM   1374  HD2 HIS C   6      50.440  75.350  89.350  1.00  0.00           H
ATOM   1375  C   HIS C   6      50.140  80.600  88.790  1.00  0.00           C
ATOM   1376  O   HIS C   6      50.050  80.570  87.560  1.00  0.00           O
ATOM   1377  N   ASP C   7      50.410  81.740  89.460  1.00  0.00           N
ATOM   1378  HN  ASP C   7      50.350  81.780  90.460  1.00  0.00           H
ATOM   1379  CA  ASP C   7      50.830  82.980  88.850  1.00  0.00           C
ATOM   1380  HA  ASP C   7      50.830  82.890  87.770  1.00  0.00           H
ATOM   1381  CB  ASP C   7      49.880  84.140  89.290  1.00  0.00           C
ATOM   1382  HB1 ASP C   7      49.980  84.300  90.380  1.00  0.00           H
ATOM   1383  HB2 ASP C   7      48.840  83.840  89.080  1.00  0.00           H
ATOM   1384  CG  ASP C   7      50.130  85.460  88.580  1.00  0.00           C
ATOM   1385  OD1 ASP C   7      50.950  85.500  87.630  1.00  0.00           O
ATOM   1386  OD2 ASP C   7      49.450  86.460  88.950  1.00  0.00           O
ATOM   1387  C   ASP C   7      52.280  83.190  89.290  1.00  0.00           C
ATOM   1388  O   ASP C   7      52.560  83.410  90.480  1.00  0.00           O
ATOM   1389  N   SER C   8      53.240  83.060  88.360  1.00  0.00           N
ATOM   1390  HN  SER C   8      53.010  82.820  87.410  1.00  0.00           H
ATOM   1391  CA  SER C   8      54.650  83.260  88.670  1.00  0.00           C
ATOM   1392  HA  SER C   8      54.740  83.760  89.620  1.00  0.00           H
ATOM   1393  CB  SER C   8      55.480  81.940  88.730  1.00  0.00           C
ATOM   1394  HB1 SER C   8      55.090  81.340  89.580  1.00  0.00           H
ATOM   1395  HB2 SER C   8      56.550  82.170  88.940  1.00  0.00           H
ATOM   1396  OG  SER C   8      55.380  81.170  87.530  1.00  0.00           O
ATOM   1397  HG1 SER C   8      55.470  81.840  86.830  1.00  0.00           H
ATOM   1398  C   SER C   8      55.280  84.190  87.650  1.00  0.00           C
ATOM   1399  O   SER C   8      55.690  83.750  86.570  1.00  0.00           O
ATOM   1400  N   GLY C   9      55.430  85.480  88.020  1.00  0.00           N
ATOM   1401  HN  GLY C   9      55.070  85.780  88.910  1.00  0.00           H
ATOM   1402  CA  GLY C   9      56.080  86.490  87.200  1.00  0.00           C
ATOM   1403  HA1 GLY C   9      56.100  86.180  86.170  1.00  0.00           H
ATOM   1404  HA2 GLY C   9      55.530  87.410  87.340  1.00  0.00           H
ATOM   1405  C   GLY C   9      57.490  86.750  87.660  1.00  0.00           C
ATOM   1406  O   GLY C   9      57.780  86.810  88.860  1.00  0.00           O
ATOM   1407  N   TYR C  10      58.410  86.910  86.700  1.00  0.00           N
ATOM   1408  HN  TYR C  10      58.150  86.770  85.740  1.00  0.00           H
ATOM   1409  CA  TYR C  10      59.780  87.310  86.960  1.00  0.00           C
ATOM   1410  HA  TYR C  10      59.870  87.690  87.970  1.00  0.00           H
ATOM   1411  CB  TYR C  10      60.760  86.120  86.760  1.00  0.00           C
ATOM   1412  HB1 TYR C  10      61.820  86.470  86.820  1.00  0.00           H
ATOM   1413  HB2 TYR C  10      60.600  85.690  85.740  1.00  0.00           H
ATOM   1414  CG  TYR C  10      60.590  85.010  87.770  1.00  0.00           C
ATOM   1415  CD1 TYR C  10      61.360  85.010  88.940  1.00  0.00           C
ATOM   1416  HD1 TYR C  10      62.020  85.840  89.140  1.00  0.00           H
ATOM   1417  CE1 TYR C  10      61.340  83.920  89.820  1.00  0.00           C
ATOM   1418  HE1 TYR C  10      61.960  83.930  90.700  1.00  0.00           H
ATOM   1419  CZ  TYR C  10      60.580  82.790  89.520  1.00  0.00           C
ATOM   1420  OH  TYR C  10      60.680  81.660  90.360  1.00  0.00           O
ATOM   1421  HH  TYR C  10      60.170  80.940  89.960  1.00  0.00           H
ATOM   1422  CD2 TYR C  10      59.770  83.890  87.510  1.00  0.00           C
ATOM   1423  HD2 TYR C  10      59.180  83.870  86.600  1.00  0.00           H
ATOM   1424  CE2 TYR C  10      59.780  82.780  88.370  1.00  0.00           C
ATOM   1425  HE2 TYR C  10      59.170  81.920  88.130  1.00  0.00           H
ATOM   1426  C   TYR C  10      60.180  88.430  86.010  1.00  0.00           C
ATOM   1427  O   TYR C  10      60.300  88.210  84.810  1.00  0.00           O
ATOM   1428  N   GLU C  11      60.460  89.650  86.520  1.00  0.00           N
ATOM   1429  HN  GLU C  11      60.340  89.850  87.490  1.00  0.00           H
ATOM   1430  CA  GLU C  11      60.950  90.730  85.670  1.00  0.00           C
ATOM   1431  HA  GLU C  11      61.030  90.400  84.650  1.00  0.00           H
ATOM   1432  CB  GLU C  11      60.000  91.960  85.650  1.00  0.00           C
ATOM   1433  HB1 GLU C  11      59.970  92.450  86.650  1.00  0.00           H
ATOM   1434  HB2 GLU C  11      58.970  91.570  85.450  1.00  0.00           H
ATOM   1435  CG  GLU C  11      60.360  93.000  84.560  1.00  0.00           C
ATOM   1436  HG1 GLU C  11      60.500  92.470  83.590  1.00  0.00           H
ATOM   1437  HG2 GLU C  11      61.320  93.500  84.810  1.00  0.00           H
ATOM   1438  CD  GLU C  11      59.310  94.080  84.320  1.00  0.00           C
ATOM   1439  OE1 GLU C  11      59.670  95.090  83.650  1.00  0.00           O
ATOM   1440  OE2 GLU C  11      58.140  93.940  84.740  1.00  0.00           O
ATOM   1441  C   GLU C  11      62.350  91.120  86.120  1.00  0.00           C
ATOM   1442  O   GLU C  11      62.590  91.560  87.250  1.00  0.00           O
ATOM   1443  N   VAL C  12      63.340  90.930  85.230  1.00  0.00           N
ATOM   1444  HN  VAL C  12      63.130  90.590  84.310  1.00  0.00           H
ATOM   1445  CA  VAL C  12      64.750  91.160  85.530  1.00  0.00           C
ATOM   1446  HA  VAL C  12      64.870  91.500  86.550  1.00  0.00           H
ATOM   1447  CB  VAL C  12      65.600  89.900  85.340  1.00  0.00           C
ATOM   1448  HB  VAL C  12      65.540  89.550  84.290  1.00  0.00           H
ATOM   1449  CG1 VAL C  12      67.070  90.190  85.700  1.00  0.00           C
ATOM   1450 HG11 VAL C  12      67.670  89.260  85.640  1.00  0.00           H
ATOM   1451 HG12 VAL C  12      67.530  90.930  85.010  1.00  0.00           H
ATOM   1452 HG13 VAL C  12      67.140  90.590  86.740  1.00  0.00           H
ATOM   1453  CG2 VAL C  12      65.070  88.770  86.250  1.00  0.00           C
ATOM   1454 HG21 VAL C  12      65.700  87.860  86.150  1.00  0.00           H
ATOM   1455 HG22 VAL C  12      65.070  89.080  87.310  1.00  0.00           H
ATOM   1456 HG23 VAL C  12      64.030  88.480  85.970  1.00  0.00           H
ATOM   1457  C   VAL C  12      65.250  92.250  84.600  1.00  0.00           C
ATOM   1458  O   VAL C  12      65.310  92.080  83.380  1.00  0.00           O
ATOM   1459  N   HIS C  13      65.610  93.430  85.150  1.00  0.00           N
ATOM   1460  HN  HIS C  13      65.570  93.590  86.140  1.00  0.00           H
ATOM   1461  CA  HIS C  13      65.870  94.580  84.290  1.00  0.00           C
ATOM   1462  HA  HIS C  13      66.230  94.210  83.340  1.00  0.00           H
ATOM   1463  CB  HIS C  13      64.570  95.370  83.980  1.00  0.00           C
ATOM   1464  HB1 HIS C  13      63.860  94.660  83.500  1.00  0.00           H
ATOM   1465  HB2 HIS C  13      64.770  96.170  83.240  1.00  0.00           H
ATOM   1466  ND1 HIS C  13      63.750  97.330  85.280  1.00  0.00           N
ATOM   1467  CG  HIS C  13      63.830  95.960  85.160  1.00  0.00           C
ATOM   1468  CE1 HIS C  13      62.890  97.550  86.260  1.00  0.00           C
ATOM   1469  HE1 HIS C  13      62.590  98.530  86.630  1.00  0.00           H
ATOM   1470  NE2 HIS C  13      62.390  96.390  86.750  1.00  0.00           N
ATOM   1471  HE2 HIS C  13      61.690  96.330  87.480  1.00  0.00           H
ATOM   1472  CD2 HIS C  13      62.980  95.360  86.050  1.00  0.00           C
ATOM   1473  HD2 HIS C  13      62.770  94.320  86.210  1.00  0.00           H
ATOM   1474  C   HIS C  13      66.970  95.500  84.770  1.00  0.00           C
ATOM   1475  O   HIS C  13      67.230  95.680  85.950  1.00  0.00           O
ATOM   1476  N   HIS C  14      67.720  96.070  83.800  1.00  0.00           N
ATOM   1477  HN  HIS C  14      67.510  95.840  82.850  1.00  0.00           H
ATOM   1478  CA  HIS C  14      68.620  97.190  84.040  1.00  0.00           C
ATOM   1479  HA  HIS C  14      68.970  97.460  83.050  1.00  0.00           H
ATOM   1480  CB  HIS C  14      67.890  98.450  84.570  1.00  0.00           C
ATOM   1481  HB1 HIS C  14      68.570  99.170  85.080  1.00  0.00           H
ATOM   1482  HB2 HIS C  14      67.130  98.150  85.330  1.00  0.00           H
ATOM   1483  ND1 HIS C  14      65.920  99.630  83.620  1.00  0.00           N
ATOM   1484  CG  HIS C  14      67.220  99.220  83.480  1.00  0.00           C
ATOM   1485  CE1 HIS C  14      65.590 100.170  82.460  1.00  0.00           C
ATOM   1486  HE1 HIS C  14      64.590 100.490  82.170  1.00  0.00           H
ATOM   1487  NE2 HIS C  14      66.640 100.170  81.600  1.00  0.00           N
ATOM   1488  HE2 HIS C  14      66.590 100.460  80.640  1.00  0.00           H
ATOM   1489  CD2 HIS C  14      67.690  99.570  82.250  1.00  0.00           C
ATOM   1490  HD2 HIS C  14      68.660  99.400  81.810  1.00  0.00           H
ATOM   1491  C   HIS C  14      69.930  96.940  84.780  1.00  0.00           C
ATOM   1492  O   HIS C  14      70.610  97.890  85.170  1.00  0.00           O
ATOM   1493  N   GLN C  15      70.380  95.690  84.950  1.00  0.00           N
ATOM   1494  HN  GLN C  15      69.810  94.900  84.720  1.00  0.00           H
ATOM   1495  CA  GLN C  15      71.700  95.400  85.520  1.00  0.00           C
ATOM   1496  HA  GLN C  15      71.710  95.870  86.500  1.00  0.00           H
ATOM   1497  CB  GLN C  15      71.970  93.890  85.740  1.00  0.00           C
ATOM   1498  HB1 GLN C  15      73.010  93.760  86.130  1.00  0.00           H
ATOM   1499  HB2 GLN C  15      71.910  93.360  84.770  1.00  0.00           H
ATOM   1500  CG  GLN C  15      71.050  93.170  86.770  1.00  0.00           C
ATOM   1501  HG1 GLN C  15      71.140  93.680  87.750  1.00  0.00           H
ATOM   1502  HG2 GLN C  15      71.390  92.120  86.890  1.00  0.00           H
ATOM   1503  CD  GLN C  15      69.570  93.110  86.360  1.00  0.00           C
ATOM   1504  OE1 GLN C  15      69.250  92.990  85.160  1.00  0.00           O
ATOM   1505  NE2 GLN C  15      68.660  93.220  87.340  1.00  0.00           N
ATOM   1506 HE21 GLN C  15      68.970  93.390  88.290  1.00  0.00           H
ATOM   1507 HE22 GLN C  15      67.690  93.270  87.110  1.00  0.00           H
ATOM   1508  C   GLN C  15      72.860  96.010  84.730  1.00  0.00           C
ATOM   1509  O   GLN C  15      72.880  95.980  83.490  1.00  0.00           O
ATOM   1510  N   LYS C  16      73.860  96.600  85.420  1.00  0.00           N
ATOM   1511  HN  LYS C  16      73.820  96.630  86.430  1.00  0.00           H
ATOM   1512  CA  LYS C  16      74.970  97.290  84.790  1.00  0.00           C
ATOM   1513  HA  LYS C  16      74.950  97.110  83.720  1.00  0.00           H
ATOM   1514  CB  LYS C  16      74.880  98.830  85.020  1.00  0.00           C
ATOM   1515  HB1 LYS C  16      75.000  99.040  86.110  1.00  0.00           H
ATOM   1516  HB2 LYS C  16      73.850  99.150  84.750  1.00  0.00           H
ATOM   1517  CG  LYS C  16      75.880  99.670  84.200  1.00  0.00           C
ATOM   1518  HG1 LYS C  16      75.680  99.490  83.120  1.00  0.00           H
ATOM   1519  HG2 LYS C  16      76.920  99.320  84.410  1.00  0.00           H
ATOM   1520  CD  LYS C  16      75.800 101.190  84.480  1.00  0.00           C
ATOM   1521  HD1 LYS C  16      74.750 101.520  84.340  1.00  0.00           H
ATOM   1522  HD2 LYS C  16      76.060 101.360  85.550  1.00  0.00           H
ATOM   1523  CE  LYS C  16      76.710 102.040  83.570  1.00  0.00           C
ATOM   1524  HE1 LYS C  16      76.370 101.950  82.520  1.00  0.00           H
ATOM   1525  HE2 LYS C  16      77.760 101.680  83.630  1.00  0.00           H
ATOM   1526  NZ  LYS C  16      76.710 103.480  83.920  1.00  0.00           N
ATOM   1527  HZ1 LYS C  16      77.340 103.990  83.240  1.00  0.00           H
ATOM   1528  HZ2 LYS C  16      75.750 103.890  83.860  1.00  0.00           H
ATOM   1529  HZ3 LYS C  16      77.120 103.680  84.860  1.00  0.00           H
ATOM   1530  C   LYS C  16      76.280  96.750  85.320  1.00  0.00           C
ATOM   1531  O   LYS C  16      76.530  96.750  86.530  1.00  0.00           O
ATOM   1532  N   LEU C  17      77.180  96.260  84.440  1.00  0.00           N
ATOM   1533  HN  LEU C  17      76.970  96.240  83.460  1.00  0.00           H
ATOM   1534  CA  LEU C  17      78.500  95.810  84.850  1.00  0.00           C
ATOM   1535  HA  LEU C  17      78.670  96.030  85.890  1.00  0.00           H
ATOM   1536  CB  LEU C  17      78.670  94.280  84.660  1.00  0.00           C
ATOM   1537  HB1 LEU C  17      78.590  93.990  83.590  1.00  0.00           H
ATOM   1538  HB2 LEU C  17      77.820  93.810  85.200  1.00  0.00           H
ATOM   1539  CG  LEU C  17      79.970  93.680  85.260  1.00  0.00           C
ATOM   1540  HG  LEU C  17      80.280  94.310  86.130  1.00  0.00           H
ATOM   1541  CD1 LEU C  17      79.720  92.260  85.800  1.00  0.00           C
ATOM   1542 HD11 LEU C  17      80.640  91.850  86.260  1.00  0.00           H
ATOM   1543 HD12 LEU C  17      78.930  92.270  86.580  1.00  0.00           H
ATOM   1544 HD13 LEU C  17      79.400  91.590  84.980  1.00  0.00           H
ATOM   1545  CD2 LEU C  17      81.140  93.630  84.260  1.00  0.00           C
ATOM   1546 HD21 LEU C  17      82.040  93.210  84.750  1.00  0.00           H
ATOM   1547 HD22 LEU C  17      80.880  93.000  83.390  1.00  0.00           H
ATOM   1548 HD23 LEU C  17      81.400  94.650  83.890  1.00  0.00           H
ATOM   1549  C   LEU C  17      79.550  96.590  84.070  1.00  0.00           C
ATOM   1550  O   LEU C  17      79.500  96.660  82.850  1.00  0.00           O
ATOM   1551  N   VAL C  18      80.490  97.230  84.790  1.00  0.00           N
ATOM   1552  HN  VAL C  18      80.510  97.170  85.790  1.00  0.00           H
ATOM   1553  CA  VAL C  18      81.500  98.090  84.180  1.00  0.00           C
ATOM   1554  HA  VAL C  18      81.470  97.980  83.110  1.00  0.00           H
ATOM   1555  CB  VAL C  18      81.290  99.570  84.500  1.00  0.00           C
ATOM   1556  HB  VAL C  18      81.470  99.760  85.580  1.00  0.00           H
ATOM   1557  CG1 VAL C  18      82.260 100.450  83.680  1.00  0.00           C
ATOM   1558 HG11 VAL C  18      82.020 101.520  83.810  1.00  0.00           H
ATOM   1559 HG12 VAL C  18      83.310 100.300  84.010  1.00  0.00           H
ATOM   1560 HG13 VAL C  18      82.190 100.210  82.600  1.00  0.00           H
ATOM   1561  CG2 VAL C  18      79.840  99.980  84.180  1.00  0.00           C
ATOM   1562 HG21 VAL C  18      79.730 101.080  84.320  1.00  0.00           H
ATOM   1563 HG22 VAL C  18      79.590  99.730  83.130  1.00  0.00           H
ATOM   1564 HG23 VAL C  18      79.120  99.470  84.850  1.00  0.00           H
ATOM   1565  C   VAL C  18      82.880  97.690  84.650  1.00  0.00           C
ATOM   1566  O   VAL C  18      83.130  97.520  85.850  1.00  0.00           O
ATOM   1567  N   PHE C  19      83.850  97.550  83.730  1.00  0.00           N
ATOM   1568  HN  PHE C  19      83.640  97.620  82.750  1.00  0.00           H
ATOM   1569  CA  PHE C  19      85.240  97.370  84.120  1.00  0.00           C
ATOM   1570  HA  PHE C  19      85.270  96.840  85.070  1.00  0.00           H
ATOM   1571  CB  PHE C  19      86.050  96.520  83.110  1.00  0.00           C
ATOM   1572  HB1 PHE C  19      87.140  96.560  83.340  1.00  0.00           H
ATOM   1573  HB2 PHE C  19      85.900  96.870  82.080  1.00  0.00           H
ATOM   1574  CG  PHE C  19      85.610  95.080  83.210  1.00  0.00           C
ATOM   1575  CD1 PHE C  19      84.530  94.600  82.460  1.00  0.00           C
ATOM   1576  HD1 PHE C  19      83.980  95.270  81.810  1.00  0.00           H
ATOM   1577  CE1 PHE C  19      84.150  93.260  82.540  1.00  0.00           C
ATOM   1578  HE1 PHE C  19      83.320  92.900  81.950  1.00  0.00           H
ATOM   1579  CZ  PHE C  19      84.850  92.380  83.370  1.00  0.00           C
ATOM   1580  HZ  PHE C  19      84.570  91.340  83.420  1.00  0.00           H
ATOM   1581  CD2 PHE C  19      86.310  94.190  84.040  1.00  0.00           C
ATOM   1582  HD2 PHE C  19      87.140  94.550  84.630  1.00  0.00           H
ATOM   1583  CE2 PHE C  19      85.930  92.850  84.130  1.00  0.00           C
ATOM   1584  HE2 PHE C  19      86.480  92.170  84.770  1.00  0.00           H
ATOM   1585  C   PHE C  19      85.930  98.690  84.400  1.00  0.00           C
ATOM   1586  O   PHE C  19      86.380  98.930  85.520  1.00  0.00           O
ATOM   1587  N   PHE C  20      85.980  99.610  83.420  1.00  0.00           N
ATOM   1588  HN  PHE C  20      85.660  99.400  82.490  1.00  0.00           H
ATOM   1589  CA  PHE C  20      86.570 100.930  83.570  1.00  0.00           C
ATOM   1590  HA  PHE C  20      86.880 101.090  84.600  1.00  0.00           H
ATOM   1591  CB  PHE C  20      87.790 101.120  82.640  1.00  0.00           C
ATOM   1592  HB1 PHE C  20      88.230 102.130  82.750  1.00  0.00           H
ATOM   1593  HB2 PHE C  20      87.490 100.980  81.580  1.00  0.00           H
ATOM   1594  CG  PHE C  20      88.850 100.090  82.960  1.00  0.00           C
ATOM   1595  CD1 PHE C  20      88.870  98.840  82.320  1.00  0.00           C
ATOM   1596  HD1 PHE C  20      88.120  98.610  81.580  1.00  0.00           H
ATOM   1597  CE1 PHE C  20      89.830  97.880  82.660  1.00  0.00           C
ATOM   1598  HE1 PHE C  20      89.830  96.920  82.160  1.00  0.00           H
ATOM   1599  CZ  PHE C  20      90.800  98.170  83.620  1.00  0.00           C
ATOM   1600  HZ  PHE C  20      91.540  97.420  83.890  1.00  0.00           H
ATOM   1601  CD2 PHE C  20      89.850 100.380  83.900  1.00  0.00           C
ATOM   1602  HD2 PHE C  20      89.860 101.350  84.390  1.00  0.00           H
ATOM   1603  CE2 PHE C  20      90.820  99.430  84.230  1.00  0.00           C
ATOM   1604  HE2 PHE C  20      91.570  99.660  84.980  1.00  0.00           H
ATOM   1605  C   PHE C  20      85.500 101.960  83.260  1.00  0.00           C
ATOM   1606  O   PHE C  20      84.880 101.930  82.200  1.00  0.00           O
ATOM   1607  N   ALA C  21      85.210 102.880  84.210  1.00  0.00           N
ATOM   1608  HN  ALA C  21      85.670 102.850  85.100  1.00  0.00           H
ATOM   1609  CA  ALA C  21      84.070 103.770  84.100  1.00  0.00           C
ATOM   1610  HA  ALA C  21      83.390 103.400  83.340  1.00  0.00           H
ATOM   1611  CB  ALA C  21      83.330 103.760  85.460  1.00  0.00           C
ATOM   1612  HB1 ALA C  21      83.080 102.720  85.750  1.00  0.00           H
ATOM   1613  HB2 ALA C  21      83.970 104.210  86.240  1.00  0.00           H
ATOM   1614  HB3 ALA C  21      82.390 104.350  85.390  1.00  0.00           H
ATOM   1615  C   ALA C  21      84.380 105.220  83.730  1.00  0.00           C
ATOM   1616  O   ALA C  21      83.460 105.950  83.380  1.00  0.00           O
ATOM   1617  N   GLU C  22      85.660 105.630  83.770  1.00  0.00           N
ATOM   1618  HN  GLU C  22      86.380 105.000  84.010  1.00  0.00           H
ATOM   1619  CA  GLU C  22      86.110 106.990  83.480  1.00  0.00           C
ATOM   1620  HA  GLU C  22      85.450 107.440  82.750  1.00  0.00           H
ATOM   1621  CB  GLU C  22      86.220 107.890  84.740  1.00  0.00           C
ATOM   1622  HB1 GLU C  22      86.620 108.890  84.460  1.00  0.00           H
ATOM   1623  HB2 GLU C  22      86.950 107.420  85.430  1.00  0.00           H
ATOM   1624  CG  GLU C  22      84.900 108.110  85.550  1.00  0.00           C
ATOM   1625  HG1 GLU C  22      85.180 108.560  86.530  1.00  0.00           H
ATOM   1626  HG2 GLU C  22      84.410 107.140  85.780  1.00  0.00           H
ATOM   1627  CD  GLU C  22      83.850 109.060  84.950  1.00  0.00           C
ATOM   1628  OE1 GLU C  22      84.220 110.080  84.320  1.00  0.00           O
ATOM   1629  OE2 GLU C  22      82.630 108.840  85.210  1.00  0.00           O
ATOM   1630  C   GLU C  22      87.490 106.810  82.810  1.00  0.00           C
ATOM   1631  O   GLU C  22      87.960 105.670  82.720  1.00  0.00           O
ATOM   1632  N   ASP C  23      88.120 107.880  82.270  1.00  0.00           N
ATOM   1633  HN  ASP C  23      87.690 108.790  82.320  1.00  0.00           H
ATOM   1634  CA  ASP C  23      89.390 107.900  81.540  1.00  0.00           C
ATOM   1635  HA  ASP C  23      89.110 107.630  80.530  1.00  0.00           H
ATOM   1636  CB  ASP C  23      90.010 109.330  81.470  1.00  0.00           C
ATOM   1637  HB1 ASP C  23      91.070 109.290  81.130  1.00  0.00           H
ATOM   1638  HB2 ASP C  23      89.990 109.810  82.470  1.00  0.00           H
ATOM   1639  CG  ASP C  23      89.310 110.250  80.490  1.00  0.00           C
ATOM   1640  OD1 ASP C  23      88.160 109.960  80.080  1.00  0.00           O
ATOM   1641  OD2 ASP C  23      89.930 111.290  80.120  1.00  0.00           O
ATOM   1642  C   ASP C  23      90.510 106.910  81.910  1.00  0.00           C
ATOM   1643  O   ASP C  23      90.940 106.760  83.060  1.00  0.00           O
ATOM   1644  N   VAL C  24      91.100 106.270  80.880  1.00  0.00           N
ATOM   1645  HN  VAL C  24      90.720 106.400  79.960  1.00  0.00           H
ATOM   1646  CA  VAL C  24      92.290 105.430  81.000  1.00  0.00           C
ATOM   1647  HA  VAL C  24      92.600 105.390  82.040  1.00  0.00           H
ATOM   1648  CB  VAL C  24      92.050 103.990  80.550  1.00  0.00           C
ATOM   1649  HB  VAL C  24      91.770 103.970  79.470  1.00  0.00           H
ATOM   1650  CG1 VAL C  24      93.300 103.120  80.770  1.00  0.00           C
ATOM   1651 HG11 VAL C  24      93.070 102.060  80.510  1.00  0.00           H
ATOM   1652 HG12 VAL C  24      94.150 103.450  80.130  1.00  0.00           H
ATOM   1653 HG13 VAL C  24      93.630 103.150  81.830  1.00  0.00           H
ATOM   1654  CG2 VAL C  24      90.880 103.400  81.370  1.00  0.00           C
ATOM   1655 HG21 VAL C  24      90.730 102.330  81.130  1.00  0.00           H
ATOM   1656 HG22 VAL C  24      91.080 103.490  82.460  1.00  0.00           H
ATOM   1657 HG23 VAL C  24      89.930 103.930  81.150  1.00  0.00           H
ATOM   1658  C   VAL C  24      93.430 106.110  80.250  1.00  0.00           C
ATOM   1659  O   VAL C  24      93.850 105.700  79.160  1.00  0.00           O
ATOM   1660  N   GLY C  25      93.940 107.240  80.790  1.00  0.00           N
ATOM   1661  HN  GLY C  25      93.570 107.590  81.660  1.00  0.00           H
ATOM   1662  CA  GLY C  25      94.930 108.070  80.120  1.00  0.00           C
ATOM   1663  HA1 GLY C  25      94.650 108.170  79.080  1.00  0.00           H
ATOM   1664  HA2 GLY C  25      94.910 109.030  80.630  1.00  0.00           H
ATOM   1665  C   GLY C  25      96.370 107.600  80.170  1.00  0.00           C
ATOM   1666  O   GLY C  25      96.900 107.170  81.200  1.00  0.00           O
ATOM   1667  N   SER C  26      97.080 107.730  79.030  1.00  0.00           N
ATOM   1668  HN  SER C  26      96.580 108.000  78.200  1.00  0.00           H
ATOM   1669  CA  SER C  26      98.540 107.760  78.930  1.00  0.00           C
ATOM   1670  HA  SER C  26      98.720 107.900  77.870  1.00  0.00           H
ATOM   1671  CB  SER C  26      99.180 108.970  79.670  1.00  0.00           C
ATOM   1672  HB1 SER C  26      99.800 108.660  80.540  1.00  0.00           H
ATOM   1673  HB2 SER C  26      98.360 109.590  80.090  1.00  0.00           H
ATOM   1674  OG  SER C  26      99.950 109.790  78.790  1.00  0.00           O
ATOM   1675  HG1 SER C  26      99.530 110.680  78.860  1.00  0.00           H
ATOM   1676  C   SER C  26      99.260 106.460  79.270  1.00  0.00           C
ATOM   1677  O   SER C  26     100.440 106.460  79.610  1.00  0.00           O
ATOM   1678  N   ASN C  27      98.580 105.300  79.160  1.00  0.00           N
ATOM   1679  HN  ASN C  27      97.620 105.330  78.880  1.00  0.00           H
ATOM   1680  CA  ASN C  27      99.120 104.000  79.530  1.00  0.00           C
ATOM   1681  HA  ASN C  27      99.340 104.040  80.590  1.00  0.00           H
ATOM   1682  CB  ASN C  27      98.010 102.910  79.330  1.00  0.00           C
ATOM   1683  HB1 ASN C  27      97.610 103.000  78.300  1.00  0.00           H
ATOM   1684  HB2 ASN C  27      97.180 103.120  80.040  1.00  0.00           H
ATOM   1685  CG  ASN C  27      98.500 101.490  79.590  1.00  0.00           C
ATOM   1686  OD1 ASN C  27      99.010 101.170  80.670  1.00  0.00           O
ATOM   1687  ND2 ASN C  27      98.430 100.620  78.560  1.00  0.00           N
ATOM   1688 HD21 ASN C  27      98.090 100.920  77.670  1.00  0.00           H
ATOM   1689 HD22 ASN C  27      98.810  99.700  78.700  1.00  0.00           H
ATOM   1690  C   ASN C  27     100.440 103.600  78.830  1.00  0.00           C
ATOM   1691  O   ASN C  27     100.570 103.700  77.610  1.00  0.00           O
ATOM   1692  N   LYS C  28     101.420 103.100  79.610  1.00  0.00           N
ATOM   1693  HN  LYS C  28     101.320 103.100  80.610  1.00  0.00           H
ATOM   1694  CA  LYS C  28     102.660 102.530  79.120  1.00  0.00           C
ATOM   1695  HA  LYS C  28     102.690 102.560  78.040  1.00  0.00           H
ATOM   1696  CB  LYS C  28     103.890 103.280  79.690  1.00  0.00           C
ATOM   1697  HB1 LYS C  28     104.820 102.770  79.350  1.00  0.00           H
ATOM   1698  HB2 LYS C  28     103.870 103.220  80.800  1.00  0.00           H
ATOM   1699  CG  LYS C  28     104.060 104.760  79.290  1.00  0.00           C
ATOM   1700  HG1 LYS C  28     103.270 105.360  79.800  1.00  0.00           H
ATOM   1701  HG2 LYS C  28     103.920 104.870  78.190  1.00  0.00           H
ATOM   1702  CD  LYS C  28     105.470 105.270  79.690  1.00  0.00           C
ATOM   1703  HD1 LYS C  28     105.600 105.040  80.770  1.00  0.00           H
ATOM   1704  HD2 LYS C  28     106.220 104.680  79.120  1.00  0.00           H
ATOM   1705  CE  LYS C  28     105.710 106.770  79.460  1.00  0.00           C
ATOM   1706  HE1 LYS C  28     104.970 107.370  80.040  1.00  0.00           H
ATOM   1707  HE2 LYS C  28     105.610 107.020  78.380  1.00  0.00           H
ATOM   1708  NZ  LYS C  28     107.060 107.180  79.910  1.00  0.00           N
ATOM   1709  HZ1 LYS C  28     107.500 107.840  79.230  1.00  0.00           H
ATOM   1710  HZ2 LYS C  28     106.950 107.690  80.830  1.00  0.00           H
ATOM   1711  HZ3 LYS C  28     107.690 106.370  80.030  1.00  0.00           H
ATOM   1712  C   LYS C  28     102.800 101.050  79.520  1.00  0.00           C
ATOM   1713  O   LYS C  28     103.850 100.450  79.290  1.00  0.00           O
ATOM   1714  N   GLY C  29     101.770 100.440  80.150  1.00  0.00           N
ATOM   1715  HN  GLY C  29     100.920 100.950  80.320  1.00  0.00           H
ATOM   1716  CA  GLY C  29     101.790  99.050  80.620  1.00  0.00           C
ATOM   1717  HA1 GLY C  29     102.700  98.560  80.300  1.00  0.00           H
ATOM   1718  HA2 GLY C  29     101.680  99.070  81.690  1.00  0.00           H
ATOM   1719  C   GLY C  29     100.640  98.260  80.040  1.00  0.00           C
ATOM   1720  O   GLY C  29     100.290  98.400  78.870  1.00  0.00           O
ATOM   1721  N   ALA C  30     100.010  97.390  80.850  1.00  0.00           N
ATOM   1722  HN  ALA C  30     100.320  97.270  81.800  1.00  0.00           H
ATOM   1723  CA  ALA C  30      98.910  96.570  80.400  1.00  0.00           C
ATOM   1724  HA  ALA C  30      98.660  96.800  79.380  1.00  0.00           H
ATOM   1725  CB  ALA C  30      99.290  95.080  80.460  1.00  0.00           C
ATOM   1726  HB1 ALA C  30     100.150  94.900  79.770  1.00  0.00           H
ATOM   1727  HB2 ALA C  30      99.600  94.790  81.490  1.00  0.00           H
ATOM   1728  HB3 ALA C  30      98.450  94.430  80.140  1.00  0.00           H
ATOM   1729  C   ALA C  30      97.640  96.810  81.210  1.00  0.00           C
ATOM   1730  O   ALA C  30      97.610  96.710  82.440  1.00  0.00           O
ATOM   1731  N   ILE C  31      96.530  97.110  80.510  1.00  0.00           N
ATOM   1732  HN  ILE C  31      96.570  97.190  79.510  1.00  0.00           H
ATOM   1733  CA  ILE C  31      95.220  97.320  81.110  1.00  0.00           C
ATOM   1734  HA  ILE C  31      95.270  97.210  82.180  1.00  0.00           H
ATOM   1735  CB  ILE C  31      94.610  98.690  80.770  1.00  0.00           C
ATOM   1736  HB  ILE C  31      94.370  98.710  79.680  1.00  0.00           H
ATOM   1737  CG2 ILE C  31      93.300  98.880  81.550  1.00  0.00           C
ATOM   1738 HG21 ILE C  31      92.900  99.900  81.380  1.00  0.00           H
ATOM   1739 HG22 ILE C  31      92.520  98.160  81.230  1.00  0.00           H
ATOM   1740 HG23 ILE C  31      93.460  98.750  82.640  1.00  0.00           H
ATOM   1741  CG1 ILE C  31      95.590  99.870  81.000  1.00  0.00           C
ATOM   1742 HG11 ILE C  31      95.110 100.790  80.630  1.00  0.00           H
ATOM   1743 HG12 ILE C  31      96.510  99.710  80.390  1.00  0.00           H
ATOM   1744  CD  ILE C  31      96.000 100.100  82.460  1.00  0.00           C
ATOM   1745  HD1 ILE C  31      96.680 100.980  82.530  1.00  0.00           H
ATOM   1746  HD2 ILE C  31      95.110 100.310  83.090  1.00  0.00           H
ATOM   1747  HD3 ILE C  31      96.520  99.210  82.870  1.00  0.00           H
ATOM   1748  C   ILE C  31      94.300  96.230  80.560  1.00  0.00           C
ATOM   1749  O   ILE C  31      94.050  96.180  79.360  1.00  0.00           O
ATOM   1750  N   ILE C  32      93.800  95.320  81.420  1.00  0.00           N
ATOM   1751  HN  ILE C  32      94.000  95.370  82.400  1.00  0.00           H
ATOM   1752  CA  ILE C  32      92.930  94.240  80.970  1.00  0.00           C
ATOM   1753  HA  ILE C  32      92.620  94.440  79.970  1.00  0.00           H
ATOM   1754  CB  ILE C  32      93.610  92.860  80.930  1.00  0.00           C
ATOM   1755  HB  ILE C  32      93.850  92.530  81.970  1.00  0.00           H
ATOM   1756  CG2 ILE C  32      92.650  91.820  80.310  1.00  0.00           C
ATOM   1757 HG21 ILE C  32      93.120  90.830  80.230  1.00  0.00           H
ATOM   1758 HG22 ILE C  32      91.730  91.690  80.920  1.00  0.00           H
ATOM   1759 HG23 ILE C  32      92.340  92.140  79.290  1.00  0.00           H
ATOM   1760  CG1 ILE C  32      94.950  92.940  80.150  1.00  0.00           C
ATOM   1761 HG11 ILE C  32      95.640  93.650  80.670  1.00  0.00           H
ATOM   1762 HG12 ILE C  32      94.750  93.370  79.140  1.00  0.00           H
ATOM   1763  CD  ILE C  32      95.690  91.600  80.000  1.00  0.00           C
ATOM   1764  HD1 ILE C  32      96.690  91.760  79.560  1.00  0.00           H
ATOM   1765  HD2 ILE C  32      95.810  91.120  80.990  1.00  0.00           H
ATOM   1766  HD3 ILE C  32      95.130  90.910  79.330  1.00  0.00           H
ATOM   1767  C   ILE C  32      91.660  94.220  81.810  1.00  0.00           C
ATOM   1768  O   ILE C  32      91.700  94.290  83.030  1.00  0.00           O
ATOM   1769  N   GLY C  33      90.470  94.140  81.190  1.00  0.00           N
ATOM   1770  HN  GLY C  33      90.430  94.130  80.180  1.00  0.00           H
ATOM   1771  CA  GLY C  33      89.230  94.010  81.950  1.00  0.00           C
ATOM   1772  HA1 GLY C  33      89.220  94.720  82.760  1.00  0.00           H
ATOM   1773  HA2 GLY C  33      88.410  94.150  81.270  1.00  0.00           H
ATOM   1774  C   GLY C  33      89.050  92.640  82.560  1.00  0.00           C
ATOM   1775  O   GLY C  33      89.080  92.470  83.780  1.00  0.00           O
ATOM   1776  N   LEU C  34      88.910  91.620  81.700  1.00  0.00           N
ATOM   1777  HN  LEU C  34      88.890  91.810  80.710  1.00  0.00           H
ATOM   1778  CA  LEU C  34      88.750  90.240  82.100  1.00  0.00           C
ATOM   1779  HA  LEU C  34      88.880  90.140  83.170  1.00  0.00           H
ATOM   1780  CB  LEU C  34      87.330  89.730  81.740  1.00  0.00           C
ATOM   1781  HB1 LEU C  34      87.110  90.020  80.690  1.00  0.00           H
ATOM   1782  HB2 LEU C  34      86.600  90.280  82.380  1.00  0.00           H
ATOM   1783  CG  LEU C  34      87.050  88.210  81.880  1.00  0.00           C
ATOM   1784  HG  LEU C  34      87.670  87.660  81.130  1.00  0.00           H
ATOM   1785  CD1 LEU C  34      87.400  87.670  83.270  1.00  0.00           C
ATOM   1786 HD11 LEU C  34      87.080  86.610  83.370  1.00  0.00           H
ATOM   1787 HD12 LEU C  34      88.490  87.710  83.480  1.00  0.00           H
ATOM   1788 HD13 LEU C  34      86.880  88.270  84.030  1.00  0.00           H
ATOM   1789  CD2 LEU C  34      85.570  87.910  81.600  1.00  0.00           C
ATOM   1790 HD21 LEU C  34      85.370  86.820  81.640  1.00  0.00           H
ATOM   1791 HD22 LEU C  34      84.940  88.420  82.360  1.00  0.00           H
ATOM   1792 HD23 LEU C  34      85.270  88.300  80.610  1.00  0.00           H
ATOM   1793  C   LEU C  34      89.810  89.380  81.450  1.00  0.00           C
ATOM   1794  O   LEU C  34      89.970  89.370  80.220  1.00  0.00           O
ATOM   1795  N   MET C  35      90.580  88.640  82.260  1.00  0.00           N
ATOM   1796  HN  MET C  35      90.470  88.700  83.260  1.00  0.00           H
ATOM   1797  CA  MET C  35      91.600  87.740  81.770  1.00  0.00           C
ATOM   1798  HA  MET C  35      91.590  87.700  80.690  1.00  0.00           H
ATOM   1799  CB  MET C  35      92.990  88.210  82.230  1.00  0.00           C
ATOM   1800  HB1 MET C  35      93.080  88.170  83.340  1.00  0.00           H
ATOM   1801  HB2 MET C  35      93.090  89.280  81.930  1.00  0.00           H
ATOM   1802  CG  MET C  35      94.130  87.420  81.580  1.00  0.00           C
ATOM   1803  HG1 MET C  35      93.930  87.350  80.480  1.00  0.00           H
ATOM   1804  HG2 MET C  35      94.130  86.370  81.960  1.00  0.00           H
ATOM   1805  SD  MET C  35      95.750  88.180  81.820  1.00  0.00           S
ATOM   1806  CE  MET C  35      96.140  87.320  83.360  1.00  0.00           C
ATOM   1807  HE1 MET C  35      97.100  87.680  83.790  1.00  0.00           H
ATOM   1808  HE2 MET C  35      95.330  87.490  84.100  1.00  0.00           H
ATOM   1809  HE3 MET C  35      96.230  86.220  83.190  1.00  0.00           H
ATOM   1810  C   MET C  35      91.340  86.330  82.280  1.00  0.00           C
ATOM   1811  O   MET C  35      91.210  86.090  83.480  1.00  0.00           O
ATOM   1812  N   VAL C  36      91.260  85.350  81.360  1.00  0.00           N
ATOM   1813  HN  VAL C  36      91.330  85.580  80.390  1.00  0.00           H
ATOM   1814  CA  VAL C  36      91.000  83.970  81.710  1.00  0.00           C
ATOM   1815  HA  VAL C  36      90.960  83.850  82.780  1.00  0.00           H
ATOM   1816  CB  VAL C  36      89.680  83.470  81.130  1.00  0.00           C
ATOM   1817  HB  VAL C  36      89.710  83.530  80.020  1.00  0.00           H
ATOM   1818  CG1 VAL C  36      89.420  82.010  81.560  1.00  0.00           C
ATOM   1819 HG11 VAL C  36      88.420  81.700  81.210  1.00  0.00           H
ATOM   1820 HG12 VAL C  36      90.170  81.320  81.130  1.00  0.00           H
ATOM   1821 HG13 VAL C  36      89.440  81.920  82.670  1.00  0.00           H
ATOM   1822  CG2 VAL C  36      88.550  84.390  81.640  1.00  0.00           C
ATOM   1823 HG21 VAL C  36      87.560  84.010  81.320  1.00  0.00           H
ATOM   1824 HG22 VAL C  36      88.570  84.450  82.740  1.00  0.00           H
ATOM   1825 HG23 VAL C  36      88.660  85.420  81.230  1.00  0.00           H
ATOM   1826  C   VAL C  36      92.170  83.130  81.220  1.00  0.00           C
ATOM   1827  O   VAL C  36      92.410  82.990  80.020  1.00  0.00           O
ATOM   1828  N   GLY C  37      92.940  82.530  82.150  1.00  0.00           N
ATOM   1829  HN  GLY C  37      92.710  82.630  83.130  1.00  0.00           H
ATOM   1830  CA  GLY C  37      94.260  81.980  81.870  1.00  0.00           C
ATOM   1831  HA1 GLY C  37      94.620  81.530  82.780  1.00  0.00           H
ATOM   1832  HA2 GLY C  37      94.170  81.280  81.050  1.00  0.00           H
ATOM   1833  C   GLY C  37      95.260  83.040  81.470  1.00  0.00           C
ATOM   1834  O   GLY C  37      95.250  84.140  82.010  1.00  0.00           O
ATOM   1835  N   GLY C  38      96.160  82.730  80.520  1.00  0.00           N
ATOM   1836  HN  GLY C  38      96.160  81.820  80.120  1.00  0.00           H
ATOM   1837  CA  GLY C  38      97.130  83.680  79.990  1.00  0.00           C
ATOM   1838  HA1 GLY C  38      97.620  83.180  79.170  1.00  0.00           H
ATOM   1839  HA2 GLY C  38      96.580  84.560  79.650  1.00  0.00           H
ATOM   1840  C   GLY C  38      98.230  84.170  80.910  1.00  0.00           C
ATOM   1841  O   GLY C  38      98.320  83.820  82.080  1.00  0.00           O
ATOM   1842  N   VAL C  39      99.150  84.970  80.340  1.00  0.00           N
ATOM   1843  HN  VAL C  39      99.060  85.230  79.380  1.00  0.00           H
ATOM   1844  CA  VAL C  39     100.320  85.460  81.050  1.00  0.00           C
ATOM   1845  HA  VAL C  39     100.150  85.420  82.110  1.00  0.00           H
ATOM   1846  CB  VAL C  39     101.590  84.660  80.720  1.00  0.00           C
ATOM   1847  HB  VAL C  39     101.790  84.710  79.630  1.00  0.00           H
ATOM   1848  CG1 VAL C  39     102.820  85.230  81.470  1.00  0.00           C
ATOM   1849 HG11 VAL C  39     103.700  84.570  81.310  1.00  0.00           H
ATOM   1850 HG12 VAL C  39     103.090  86.240  81.110  1.00  0.00           H
ATOM   1851 HG13 VAL C  39     102.620  85.280  82.560  1.00  0.00           H
ATOM   1852  CG2 VAL C  39     101.400  83.180  81.120  1.00  0.00           C
ATOM   1853 HG21 VAL C  39     102.340  82.610  80.960  1.00  0.00           H
ATOM   1854 HG22 VAL C  39     101.120  83.100  82.190  1.00  0.00           H
ATOM   1855 HG23 VAL C  39     100.600  82.710  80.510  1.00  0.00           H
ATOM   1856  C   VAL C  39     100.530  86.930  80.700  1.00  0.00           C
ATOM   1857  O   VAL C  39     100.470  87.320  79.530  1.00  0.00           O
ATOM   1858  N   VAL C  40     100.780  87.780  81.710  1.00  0.00           N
ATOM   1859  HN  VAL C  40     100.810  87.440  82.650  1.00  0.00           H
ATOM   1860  CA  VAL C  40     101.030  89.210  81.530  1.00  0.00           C
ATOM   1861  HA  VAL C  40     101.030  89.460  80.480  1.00  0.00           H
ATOM   1862  CB  VAL C  40      99.970  90.060  82.220  1.00  0.00           C
ATOM   1863  HB  VAL C  40      99.820  89.680  83.260  1.00  0.00           H
ATOM   1864  CG1 VAL C  40     100.330  91.560  82.290  1.00  0.00           C
ATOM   1865 HG11 VAL C  40      99.490  92.120  82.760  1.00  0.00           H
ATOM   1866 HG12 VAL C  40     101.240  91.750  82.900  1.00  0.00           H
ATOM   1867 HG13 VAL C  40     100.480  91.950  81.270  1.00  0.00           H
ATOM   1868  CG2 VAL C  40      98.660  89.910  81.440  1.00  0.00           C
ATOM   1869 HG21 VAL C  40      97.830  90.440  81.960  1.00  0.00           H
ATOM   1870 HG22 VAL C  40      98.760  90.330  80.420  1.00  0.00           H
ATOM   1871 HG23 VAL C  40      98.380  88.840  81.340  1.00  0.00           H
ATOM   1872  C   VAL C  40     102.400  89.550  82.060  1.00  0.00           C
ATOM   1873  O   VAL C  40     102.700  89.340  83.240  1.00  0.00           O
ATOM   1874  N   ILE C  41     103.280  90.110  81.200  1.00  0.00           N
ATOM   1875  HN  ILE C  41     103.030  90.210  80.230  1.00  0.00           H
ATOM   1876  CA  ILE C  41     104.610  90.550  81.580  1.00  0.00           C
ATOM   1877  HA  ILE C  41     104.810  90.290  82.610  1.00  0.00           H
ATOM   1878  CB  ILE C  41     105.700  89.940  80.690  1.00  0.00           C
ATOM   1879  HB  ILE C  41     105.600  90.340  79.660  1.00  0.00           H
ATOM   1880  CG2 ILE C  41     107.090  90.350  81.220  1.00  0.00           C
ATOM   1881 HG21 ILE C  41     107.890  89.890  80.600  1.00  0.00           H
ATOM   1882 HG22 ILE C  41     107.230  91.450  81.180  1.00  0.00           H
ATOM   1883 HG23 ILE C  41     107.240  90.010  82.270  1.00  0.00           H
ATOM   1884  CG1 ILE C  41     105.590  88.390  80.570  1.00  0.00           C
ATOM   1885 HG11 ILE C  41     106.410  88.040  79.910  1.00  0.00           H
ATOM   1886 HG12 ILE C  41     104.630  88.140  80.050  1.00  0.00           H
ATOM   1887  CD  ILE C  41     105.660  87.620  81.890  1.00  0.00           C
ATOM   1888  HD1 ILE C  41     105.600  86.530  81.700  1.00  0.00           H
ATOM   1889  HD2 ILE C  41     106.630  87.810  82.400  1.00  0.00           H
ATOM   1890  HD3 ILE C  41     104.830  87.910  82.570  1.00  0.00           H
ATOM   1891  C   ILE C  41     104.650  92.060  81.460  1.00  0.00           C
ATOM   1892  O   ILE C  41     104.520  92.610  80.360  1.00  0.00           O
ATOM   1893  N   ALA C  42     104.790  92.790  82.580  1.00  0.00           N
ATOM   1894  HN  ALA C  42     104.860  92.330  83.480  1.00  0.00           H
ATOM   1895  CA  ALA C  42     104.740  94.230  82.600  1.00  0.00           C
ATOM   1896  HA  ALA C  42     104.940  94.610  81.600  1.00  0.00           H
ATOM   1897  CB  ALA C  42     103.360  94.720  83.070  1.00  0.00           C
ATOM   1898  HB1 ALA C  42     102.570  94.320  82.400  1.00  0.00           H
ATOM   1899  HB2 ALA C  42     103.150  94.370  84.100  1.00  0.00           H
ATOM   1900  HB3 ALA C  42     103.290  95.830  83.050  1.00  0.00           H
ATOM   1901  C   ALA C  42     105.820  94.820  83.500  1.00  0.00           C
ATOM   1902  O   ALA C  42     106.360  94.160  84.390  1.00  0.00           O
ATOM   1903  N   NME C  43     106.190  96.090  83.260  1.00  0.00           N
ATOM   1904  HN  NME C  43     105.750  96.610  82.530  1.00  0.00           H
ATOM   1905  CH3 NME C  43     107.230  96.750  84.020  1.00  0.00           C
ATOM   1906 HH31 NME C  43     107.090  96.610  85.110  1.00  0.00           H
ATOM   1907 HH32 NME C  43     108.230  96.350  83.730  1.00  0.00           H
ATOM   1908 HH33 NME C  43     107.230  97.840  83.810  1.00  0.00           H
ATOM   1909  CH3 ACE D   0     136.800 102.970  95.970  1.00  0.00           C
ATOM   1910 HH31 ACE D   0     136.020 103.250  96.710  1.00  0.00           H
ATOM   1911 HH32 ACE D   0     137.770 102.840  96.510  1.00  0.00           H
ATOM   1912 HH33 ACE D   0     136.920 103.790  95.230  1.00  0.00           H
ATOM   1913  C   ACE D   0     136.450 101.720  95.270  1.00  0.00           C
ATOM   1914  O   ACE D   0     136.890 101.500  94.150  1.00  0.00           O
ATOM   1915  N   ASP D   1     135.630 100.890  95.910  1.00  0.00           N
ATOM   1916  HN  ASP D   1     135.280 101.150  96.800  1.00  0.00           H
ATOM   1917  CA  ASP D   1     135.240  99.570  95.450  1.00  0.00           C
ATOM   1918  HA  ASP D   1     135.700  99.370  94.490  1.00  0.00           H
ATOM   1919  CB  ASP D   1     135.710  98.530  96.500  1.00  0.00           C
ATOM   1920  HB1 ASP D   1     135.170  98.670  97.460  1.00  0.00           H
ATOM   1921  HB2 ASP D   1     136.800  98.660  96.680  1.00  0.00           H
ATOM   1922  CG  ASP D   1     135.510  97.100  96.050  1.00  0.00           C
ATOM   1923  OD1 ASP D   1     135.320  96.870  94.830  1.00  0.00           O
ATOM   1924  OD2 ASP D   1     135.640  96.190  96.910  1.00  0.00           O
ATOM   1925  C   ASP D   1     133.720  99.530  95.240  1.00  0.00           C
ATOM   1926  O   ASP D   1     132.980 100.280  95.900  1.00  0.00           O
ATOM   1927  N   ALA D   2     133.210  98.700  94.320  1.00  0.00           N
ATOM   1928  HN  ALA D   2     133.830  98.050  93.860  1.00  0.00           H
ATOM   1929  CA  ALA D   2     131.790  98.470  94.150  1.00  0.00           C
ATOM   1930  HA  ALA D   2     131.320  98.470  95.130  1.00  0.00           H
ATOM   1931  CB  ALA D   2     131.150  99.570  93.260  1.00  0.00           C
ATOM   1932  HB1 ALA D   2     131.290 100.570  93.730  1.00  0.00           H
ATOM   1933  HB2 ALA D   2     131.640  99.580  92.260  1.00  0.00           H
ATOM   1934  HB3 ALA D   2     130.060  99.390  93.120  1.00  0.00           H
ATOM   1935  C   ALA D   2     131.510  97.110  93.530  1.00  0.00           C
ATOM   1936  O   ALA D   2     132.180  96.690  92.600  1.00  0.00           O
ATOM   1937  N   GLU D   3     130.460  96.420  94.010  1.00  0.00           N
ATOM   1938  HN  GLU D   3     130.010  96.680  94.850  1.00  0.00           H
ATOM   1939  CA  GLU D   3     129.980  95.190  93.390  1.00  0.00           C
ATOM   1940  HA  GLU D   3     130.190  95.210  92.330  1.00  0.00           H
ATOM   1941  CB  GLU D   3     130.630  93.920  94.020  1.00  0.00           C
ATOM   1942  HB1 GLU D   3     130.350  93.850  95.090  1.00  0.00           H
ATOM   1943  HB2 GLU D   3     131.740  94.040  93.980  1.00  0.00           H
ATOM   1944  CG  GLU D   3     130.250  92.610  93.270  1.00  0.00           C
ATOM   1945  HG1 GLU D   3     130.670  92.660  92.240  1.00  0.00           H
ATOM   1946  HG2 GLU D   3     129.150  92.520  93.190  1.00  0.00           H
ATOM   1947  CD  GLU D   3     130.730  91.310  93.900  1.00  0.00           C
ATOM   1948  OE1 GLU D   3     131.220  91.280  95.050  1.00  0.00           O
ATOM   1949  OE2 GLU D   3     130.590  90.270  93.190  1.00  0.00           O
ATOM   1950  C   GLU D   3     128.470  95.120  93.550  1.00  0.00           C
ATOM   1951  O   GLU D   3     127.950  94.400  94.400  1.00  0.00           O
ATOM   1952  N   PHE D   4     127.680  95.890  92.780  1.00  0.00           N
ATOM   1953  HN  PHE D   4     128.050  96.480  92.060  1.00  0.00           H
ATOM   1954  CA  PHE D   4     126.220  95.880  92.930  1.00  0.00           C
ATOM   1955  HA  PHE D   4     125.990  95.780  93.980  1.00  0.00           H
ATOM   1956  CB  PHE D   4     125.560  97.180  92.410  1.00  0.00           C
ATOM   1957  HB1 PHE D   4     124.460  97.160  92.570  1.00  0.00           H
ATOM   1958  HB2 PHE D   4     125.760  97.270  91.320  1.00  0.00           H
ATOM   1959  CG  PHE D   4     126.080  98.430  93.090  1.00  0.00           C
ATOM   1960  CD1 PHE D   4     126.310  99.580  92.310  1.00  0.00           C
ATOM   1961  HD1 PHE D   4     126.160  99.530  91.240  1.00  0.00           H
ATOM   1962  CE1 PHE D   4     126.740 100.770  92.900  1.00  0.00           C
ATOM   1963  HE1 PHE D   4     126.900 101.640  92.280  1.00  0.00           H
ATOM   1964  CZ  PHE D   4     126.950 100.830  94.280  1.00  0.00           C
ATOM   1965  HZ  PHE D   4     127.280 101.750  94.740  1.00  0.00           H
ATOM   1966  CD2 PHE D   4     126.290  98.510  94.480  1.00  0.00           C
ATOM   1967  HD2 PHE D   4     126.110  97.640  95.100  1.00  0.00           H
ATOM   1968  CE2 PHE D   4     126.720  99.700  95.070  1.00  0.00           C
ATOM   1969  HE2 PHE D   4     126.880  99.750  96.140  1.00  0.00           H
ATOM   1970  C   PHE D   4     125.560  94.670  92.260  1.00  0.00           C
ATOM   1971  O   PHE D   4     124.910  94.790  91.220  1.00  0.00           O
ATOM   1972  N   ARG D   5     125.700  93.480  92.870  1.00  0.00           N
ATOM   1973  HN  ARG D   5     126.280  93.420  93.690  1.00  0.00           H
ATOM   1974  CA  ARG D   5     125.260  92.210  92.310  1.00  0.00           C
ATOM   1975  HA  ARG D   5     125.260  92.280  91.230  1.00  0.00           H
ATOM   1976  CB  ARG D   5     126.280  91.110  92.710  1.00  0.00           C
ATOM   1977  HB1 ARG D   5     126.380  91.130  93.810  1.00  0.00           H
ATOM   1978  HB2 ARG D   5     127.270  91.380  92.290  1.00  0.00           H
ATOM   1979  CG  ARG D   5     125.950  89.660  92.320  1.00  0.00           C
ATOM   1980  HG1 ARG D   5     125.890  89.580  91.210  1.00  0.00           H
ATOM   1981  HG2 ARG D   5     124.960  89.370  92.730  1.00  0.00           H
ATOM   1982  CD  ARG D   5     127.010  88.680  92.840  1.00  0.00           C
ATOM   1983  HD1 ARG D   5     127.100  88.760  93.950  1.00  0.00           H
ATOM   1984  HD2 ARG D   5     128.010  88.870  92.370  1.00  0.00           H
ATOM   1985  NE  ARG D   5     126.540  87.310  92.460  1.00  0.00           N
ATOM   1986  HE  ARG D   5     125.790  87.210  91.820  1.00  0.00           H
ATOM   1987  CZ  ARG D   5     127.080  86.190  92.930  1.00  0.00           C
ATOM   1988  NH1 ARG D   5     128.130  86.150  93.730  1.00  0.00           N
ATOM   1989 HH11 ARG D   5     128.620  86.990  94.000  1.00  0.00           H
ATOM   1990 HH12 ARG D   5     128.430  85.250  94.060  1.00  0.00           H
ATOM   1991  NH2 ARG D   5     126.540  85.040  92.600  1.00  0.00           N
ATOM   1992 HH21 ARG D   5     125.640  84.990  92.180  1.00  0.00           H
ATOM   1993 HH22 ARG D   5     126.970  84.220  92.990  1.00  0.00           H
ATOM   1994  C   ARG D   5     123.860  91.820  92.740  1.00  0.00           C
ATOM   1995  O   ARG D   5     123.600  91.430  93.880  1.00  0.00           O
ATOM   1996  N   HIS D   6     122.890  91.880  91.800  1.00  0.00           N
ATOM   1997  HN  HIS D   6     123.100  92.260  90.890  1.00  0.00           H
ATOM   1998  CA  HIS D   6     121.560  91.360  91.990  1.00  0.00           C
ATOM   1999  HA  HIS D   6     121.410  91.080  93.030  1.00  0.00           H
ATOM   2000  CB  HIS D   6     120.450  92.360  91.610  1.00  0.00           C
ATOM   2001  HB1 HIS D   6     119.480  91.850  91.390  1.00  0.00           H
ATOM   2002  HB2 HIS D   6     120.750  92.900  90.690  1.00  0.00           H
ATOM   2003  ND1 HIS D   6     119.330  92.980  93.740  1.00  0.00           N
ATOM   2004  CG  HIS D   6     120.180  93.330  92.700  1.00  0.00           C
ATOM   2005  CE1 HIS D   6     119.220  94.080  94.470  1.00  0.00           C
ATOM   2006  HE1 HIS D   6     118.630  94.160  95.390  1.00  0.00           H
ATOM   2007  NE2 HIS D   6     119.950  95.100  93.970  1.00  0.00           N
ATOM   2008  HE2 HIS D   6     120.060  96.030  94.340  1.00  0.00           H
ATOM   2009  CD2 HIS D   6     120.560  94.630  92.820  1.00  0.00           C
ATOM   2010  HD2 HIS D   6     121.220  95.210  92.190  1.00  0.00           H
ATOM   2011  C   HIS D   6     121.360  90.100  91.190  1.00  0.00           C
ATOM   2012  O   HIS D   6     121.400  90.110  89.960  1.00  0.00           O
ATOM   2013  N   ASP D   7     121.130  88.980  91.880  1.00  0.00           N
ATOM   2014  HN  ASP D   7     121.210  88.930  92.880  1.00  0.00           H
ATOM   2015  CA  ASP D   7     120.640  87.750  91.300  1.00  0.00           C
ATOM   2016  HA  ASP D   7     120.770  87.790  90.220  1.00  0.00           H
ATOM   2017  CB  ASP D   7     121.410  86.560  91.940  1.00  0.00           C
ATOM   2018  HB1 ASP D   7     120.870  86.120  92.800  1.00  0.00           H
ATOM   2019  HB2 ASP D   7     122.390  86.940  92.310  1.00  0.00           H
ATOM   2020  CG  ASP D   7     121.740  85.470  90.950  1.00  0.00           C
ATOM   2021  OD1 ASP D   7     121.300  85.550  89.770  1.00  0.00           O
ATOM   2022  OD2 ASP D   7     122.500  84.550  91.340  1.00  0.00           O
ATOM   2023  C   ASP D   7     119.140  87.690  91.590  1.00  0.00           C
ATOM   2024  O   ASP D   7     118.670  88.260  92.590  1.00  0.00           O
ATOM   2025  N   SER D   8     118.360  87.030  90.730  1.00  0.00           N
ATOM   2026  HN  SER D   8     118.770  86.560  89.940  1.00  0.00           H
ATOM   2027  CA  SER D   8     116.910  86.970  90.890  1.00  0.00           C
ATOM   2028  HA  SER D   8     116.730  86.560  91.870  1.00  0.00           H
ATOM   2029  CB  SER D   8     116.180  88.350  90.830  1.00  0.00           C
ATOM   2030  HB1 SER D   8     116.510  88.960  91.700  1.00  0.00           H
ATOM   2031  HB2 SER D   8     115.080  88.190  90.940  1.00  0.00           H
ATOM   2032  OG  SER D   8     116.420  89.110  89.640  1.00  0.00           O
ATOM   2033  HG1 SER D   8     117.340  88.930  89.360  1.00  0.00           H
ATOM   2034  C   SER D   8     116.280  86.010  89.900  1.00  0.00           C
ATOM   2035  O   SER D   8     116.180  86.280  88.700  1.00  0.00           O
ATOM   2036  N   GLY D   9     115.840  84.840  90.410  1.00  0.00           N
ATOM   2037  HN  GLY D   9     115.940  84.650  91.380  1.00  0.00           H
ATOM   2038  CA  GLY D   9     115.250  83.780  89.590  1.00  0.00           C
ATOM   2039  HA1 GLY D   9     115.220  84.070  88.550  1.00  0.00           H
ATOM   2040  HA2 GLY D   9     115.840  82.890  89.750  1.00  0.00           H
ATOM   2041  C   GLY D   9     113.850  83.450  90.020  1.00  0.00           C
ATOM   2042  O   GLY D   9     113.600  83.060  91.160  1.00  0.00           O
ATOM   2043  N   TYR D  10     112.880  83.590  89.090  1.00  0.00           N
ATOM   2044  HN  TYR D  10     113.110  83.940  88.170  1.00  0.00           H
ATOM   2045  CA  TYR D  10     111.480  83.330  89.350  1.00  0.00           C
ATOM   2046  HA  TYR D  10     111.340  82.950  90.360  1.00  0.00           H
ATOM   2047  CB  TYR D  10     110.610  84.590  89.130  1.00  0.00           C
ATOM   2048  HB1 TYR D  10     109.530  84.360  89.230  1.00  0.00           H
ATOM   2049  HB2 TYR D  10     110.800  84.990  88.110  1.00  0.00           H
ATOM   2050  CG  TYR D  10     110.960  85.670  90.110  1.00  0.00           C
ATOM   2051  CD1 TYR D  10     110.210  85.800  91.290  1.00  0.00           C
ATOM   2052  HD1 TYR D  10     109.430  85.080  91.510  1.00  0.00           H
ATOM   2053  CE1 TYR D  10     110.430  86.880  92.160  1.00  0.00           C
ATOM   2054  HE1 TYR D  10     109.860  86.970  93.060  1.00  0.00           H
ATOM   2055  CZ  TYR D  10     111.400  87.840  91.840  1.00  0.00           C
ATOM   2056  OH  TYR D  10     111.590  88.940  92.680  1.00  0.00           O
ATOM   2057  HH  TYR D  10     112.410  89.380  92.370  1.00  0.00           H
ATOM   2058  CD2 TYR D  10     111.950  86.620  89.820  1.00  0.00           C
ATOM   2059  HD2 TYR D  10     112.520  86.530  88.900  1.00  0.00           H
ATOM   2060  CE2 TYR D  10     112.160  87.710  90.680  1.00  0.00           C
ATOM   2061  HE2 TYR D  10     112.900  88.450  90.420  1.00  0.00           H
ATOM   2062  C   TYR D  10     110.940  82.290  88.390  1.00  0.00           C
ATOM   2063  O   TYR D  10     110.630  82.590  87.250  1.00  0.00           O
ATOM   2064  N   GLU D  11     110.730  81.050  88.860  1.00  0.00           N
ATOM   2065  HN  GLU D  11     110.980  80.800  89.800  1.00  0.00           H
ATOM   2066  CA  GLU D  11     110.130  80.020  88.030  1.00  0.00           C
ATOM   2067  HA  GLU D  11     110.120  80.320  86.990  1.00  0.00           H
ATOM   2068  CB  GLU D  11     110.920  78.700  88.140  1.00  0.00           C
ATOM   2069  HB1 GLU D  11     110.740  78.220  89.120  1.00  0.00           H
ATOM   2070  HB2 GLU D  11     112.010  78.950  88.090  1.00  0.00           H
ATOM   2071  CG  GLU D  11     110.630  77.710  86.980  1.00  0.00           C
ATOM   2072  HG1 GLU D  11     111.020  78.130  86.020  1.00  0.00           H
ATOM   2073  HG2 GLU D  11     109.530  77.580  86.850  1.00  0.00           H
ATOM   2074  CD  GLU D  11     111.250  76.340  87.180  1.00  0.00           C
ATOM   2075  OE1 GLU D  11     110.710  75.360  86.600  1.00  0.00           O
ATOM   2076  OE2 GLU D  11     112.270  76.220  87.910  1.00  0.00           O
ATOM   2077  C   GLU D  11     108.690  79.850  88.500  1.00  0.00           C
ATOM   2078  O   GLU D  11     108.420  79.670  89.700  1.00  0.00           O
ATOM   2079  N   VAL D  12     107.720  79.960  87.580  1.00  0.00           N
ATOM   2080  HN  VAL D  12     107.960  80.140  86.620  1.00  0.00           H
ATOM   2081  CA  VAL D  12     106.310  79.810  87.910  1.00  0.00           C
ATOM   2082  HA  VAL D  12     106.190  79.460  88.930  1.00  0.00           H
ATOM   2083  CB  VAL D  12     105.510  81.110  87.760  1.00  0.00           C
ATOM   2084  HB  VAL D  12     105.550  81.450  86.700  1.00  0.00           H
ATOM   2085  CG1 VAL D  12     104.040  80.890  88.170  1.00  0.00           C
ATOM   2086 HG11 VAL D  12     103.480  81.850  88.140  1.00  0.00           H
ATOM   2087 HG12 VAL D  12     103.520  80.170  87.490  1.00  0.00           H
ATOM   2088 HG13 VAL D  12     103.980  80.490  89.210  1.00  0.00           H
ATOM   2089  CG2 VAL D  12     106.130  82.210  88.650  1.00  0.00           C
ATOM   2090 HG21 VAL D  12     105.530  83.140  88.580  1.00  0.00           H
ATOM   2091 HG22 VAL D  12     106.150  81.890  89.710  1.00  0.00           H
ATOM   2092 HG23 VAL D  12     107.160  82.450  88.330  1.00  0.00           H
ATOM   2093  C   VAL D  12     105.740  78.730  87.000  1.00  0.00           C
ATOM   2094  O   VAL D  12     105.670  78.910  85.780  1.00  0.00           O
ATOM   2095  N   HIS D  13     105.330  77.580  87.570  1.00  0.00           N
ATOM   2096  HN  HIS D  13     105.370  77.430  88.550  1.00  0.00           H
ATOM   2097  CA  HIS D  13     105.030  76.430  86.730  1.00  0.00           C
ATOM   2098  HA  HIS D  13     104.710  76.790  85.760  1.00  0.00           H
ATOM   2099  CB  HIS D  13     106.290  75.570  86.470  1.00  0.00           C
ATOM   2100  HB1 HIS D  13     107.040  76.240  86.000  1.00  0.00           H
ATOM   2101  HB2 HIS D  13     106.080  74.760  85.740  1.00  0.00           H
ATOM   2102  ND1 HIS D  13     106.720  73.660  88.030  1.00  0.00           N
ATOM   2103  CG  HIS D  13     106.970  74.980  87.680  1.00  0.00           C
ATOM   2104  CE1 HIS D  13     107.650  73.360  88.930  1.00  0.00           C
ATOM   2105  HE1 HIS D  13     107.760  72.400  89.420  1.00  0.00           H
ATOM   2106  NE2 HIS D  13     108.470  74.410  89.170  1.00  0.00           N
ATOM   2107  HE2 HIS D  13     109.300  74.400  89.750  1.00  0.00           H
ATOM   2108  CD2 HIS D  13     108.040  75.450  88.380  1.00  0.00           C
ATOM   2109  HD2 HIS D  13     108.530  76.410  88.330  1.00  0.00           H
ATOM   2110  C   HIS D  13     103.890  75.550  87.190  1.00  0.00           C
ATOM   2111  O   HIS D  13     103.580  75.410  88.370  1.00  0.00           O
ATOM   2112  N   HIS D  14     103.190  74.960  86.200  1.00  0.00           N
ATOM   2113  HN  HIS D  14     103.490  75.120  85.260  1.00  0.00           H
ATOM   2114  CA  HIS D  14     102.280  73.840  86.400  1.00  0.00           C
ATOM   2115  HA  HIS D  14     101.920  73.610  85.410  1.00  0.00           H
ATOM   2116  CB  HIS D  14     103.020  72.560  86.870  1.00  0.00           C
ATOM   2117  HB1 HIS D  14     102.340  71.830  87.350  1.00  0.00           H
ATOM   2118  HB2 HIS D  14     103.800  72.820  87.620  1.00  0.00           H
ATOM   2119  ND1 HIS D  14     104.670  72.440  85.010  1.00  0.00           N
ATOM   2120  CG  HIS D  14     103.680  71.830  85.730  1.00  0.00           C
ATOM   2121  CE1 HIS D  14     105.050  71.560  84.110  1.00  0.00           C
ATOM   2122  HE1 HIS D  14     105.830  71.740  83.360  1.00  0.00           H
ATOM   2123  NE2 HIS D  14     104.330  70.410  84.200  1.00  0.00           N
ATOM   2124  HE2 HIS D  14     104.400  69.630  83.580  1.00  0.00           H
ATOM   2125  CD2 HIS D  14     103.450  70.580  85.250  1.00  0.00           C
ATOM   2126  HD2 HIS D  14     102.720  69.860  85.570  1.00  0.00           H
ATOM   2127  C   HIS D  14     101.000  74.110  87.180  1.00  0.00           C
ATOM   2128  O   HIS D  14     100.320  73.180  87.610  1.00  0.00           O
ATOM   2129  N   GLN D  15     100.580  75.380  87.330  1.00  0.00           N
ATOM   2130  HN  GLN D  15     101.190  76.140  87.080  1.00  0.00           H
ATOM   2131  CA  GLN D  15      99.300  75.720  87.920  1.00  0.00           C
ATOM   2132  HA  GLN D  15      99.270  75.240  88.890  1.00  0.00           H
ATOM   2133  CB  GLN D  15      99.080  77.240  88.160  1.00  0.00           C
ATOM   2134  HB1 GLN D  15      98.040  77.390  88.540  1.00  0.00           H
ATOM   2135  HB2 GLN D  15      99.160  77.780  87.190  1.00  0.00           H
ATOM   2136  CG  GLN D  15     100.010  77.900  89.210  1.00  0.00           C
ATOM   2137  HG1 GLN D  15      99.960  77.310  90.150  1.00  0.00           H
ATOM   2138  HG2 GLN D  15      99.660  78.930  89.420  1.00  0.00           H
ATOM   2139  CD  GLN D  15     101.470  78.000  88.760  1.00  0.00           C
ATOM   2140  OE1 GLN D  15     101.770  78.120  87.570  1.00  0.00           O
ATOM   2141  NE2 GLN D  15     102.400  77.940  89.740  1.00  0.00           N
ATOM   2142 HE21 GLN D  15     102.110  77.780  90.690  1.00  0.00           H
ATOM   2143 HE22 GLN D  15     103.370  77.910  89.490  1.00  0.00           H
ATOM   2144  C   GLN D  15      98.100  75.170  87.140  1.00  0.00           C
ATOM   2145  O   GLN D  15      98.000  75.300  85.920  1.00  0.00           O
ATOM   2146  N   LYS D  16      97.140  74.550  87.860  1.00  0.00           N
ATOM   2147  HN  LYS D  16      97.230  74.470  88.860  1.00  0.00           H
ATOM   2148  CA  LYS D  16      96.000  73.900  87.250  1.00  0.00           C
ATOM   2149  HA  LYS D  16      96.040  74.000  86.180  1.00  0.00           H
ATOM   2150  CB  LYS D  16      95.990  72.380  87.600  1.00  0.00           C
ATOM   2151  HB1 LYS D  16      95.690  72.230  88.660  1.00  0.00           H
ATOM   2152  HB2 LYS D  16      97.030  72.010  87.500  1.00  0.00           H
ATOM   2153  CG  LYS D  16      95.110  71.530  86.650  1.00  0.00           C
ATOM   2154  HG1 LYS D  16      95.530  71.620  85.620  1.00  0.00           H
ATOM   2155  HG2 LYS D  16      94.080  71.950  86.630  1.00  0.00           H
ATOM   2156  CD  LYS D  16      95.050  70.040  87.050  1.00  0.00           C
ATOM   2157  HD1 LYS D  16      96.080  69.660  87.150  1.00  0.00           H
ATOM   2158  HD2 LYS D  16      94.550  69.980  88.040  1.00  0.00           H
ATOM   2159  CE  LYS D  16      94.290  69.180  86.020  1.00  0.00           C
ATOM   2160  HE1 LYS D  16      94.880  69.090  85.080  1.00  0.00           H
ATOM   2161  HE2 LYS D  16      93.320  69.650  85.780  1.00  0.00           H
ATOM   2162  NZ  LYS D  16      94.020  67.820  86.520  1.00  0.00           N
ATOM   2163  HZ1 LYS D  16      93.110  67.480  86.100  1.00  0.00           H
ATOM   2164  HZ2 LYS D  16      94.750  67.120  86.230  1.00  0.00           H
ATOM   2165  HZ3 LYS D  16      93.930  67.780  87.550  1.00  0.00           H
ATOM   2166  C   LYS D  16      94.740  74.580  87.760  1.00  0.00           C
ATOM   2167  O   LYS D  16      94.580  74.830  88.960  1.00  0.00           O
ATOM   2168  N   LEU D  17      93.820  74.940  86.850  1.00  0.00           N
ATOM   2169  HN  LEU D  17      93.980  74.790  85.870  1.00  0.00           H
ATOM   2170  CA  LEU D  17      92.510  75.450  87.230  1.00  0.00           C
ATOM   2171  HA  LEU D  17      92.340  75.250  88.280  1.00  0.00           H
ATOM   2172  CB  LEU D  17      92.390  76.980  87.010  1.00  0.00           C
ATOM   2173  HB1 LEU D  17      92.470  77.240  85.930  1.00  0.00           H
ATOM   2174  HB2 LEU D  17      93.270  77.430  87.520  1.00  0.00           H
ATOM   2175  CG  LEU D  17      91.120  77.620  87.630  1.00  0.00           C
ATOM   2176  HG  LEU D  17      90.820  77.000  88.510  1.00  0.00           H
ATOM   2177  CD1 LEU D  17      91.430  79.030  88.150  1.00  0.00           C
ATOM   2178 HD11 LEU D  17      90.530  79.480  88.620  1.00  0.00           H
ATOM   2179 HD12 LEU D  17      92.250  79.010  88.900  1.00  0.00           H
ATOM   2180 HD13 LEU D  17      91.740  79.680  87.300  1.00  0.00           H
ATOM   2181  CD2 LEU D  17      89.940  77.690  86.650  1.00  0.00           C
ATOM   2182 HD21 LEU D  17      89.070  78.160  87.140  1.00  0.00           H
ATOM   2183 HD22 LEU D  17      90.210  78.300  85.760  1.00  0.00           H
ATOM   2184 HD23 LEU D  17      89.640  76.680  86.300  1.00  0.00           H
ATOM   2185  C   LEU D  17      91.470  74.690  86.450  1.00  0.00           C
ATOM   2186  O   LEU D  17      91.530  74.600  85.220  1.00  0.00           O
ATOM   2187  N   VAL D  18      90.500  74.060  87.150  1.00  0.00           N
ATOM   2188  HN  VAL D  18      90.470  74.140  88.150  1.00  0.00           H
ATOM   2189  CA  VAL D  18      89.500  73.210  86.530  1.00  0.00           C
ATOM   2190  HA  VAL D  18      89.540  73.340  85.460  1.00  0.00           H
ATOM   2191  CB  VAL D  18      89.720  71.720  86.820  1.00  0.00           C
ATOM   2192  HB  VAL D  18      89.550  71.520  87.900  1.00  0.00           H
ATOM   2193  CG1 VAL D  18      88.740  70.860  86.000  1.00  0.00           C
ATOM   2194 HG11 VAL D  18      89.000  69.790  86.100  1.00  0.00           H
ATOM   2195 HG12 VAL D  18      87.700  70.990  86.360  1.00  0.00           H
ATOM   2196 HG13 VAL D  18      88.780  71.130  84.920  1.00  0.00           H
ATOM   2197  CG2 VAL D  18      91.180  71.350  86.480  1.00  0.00           C
ATOM   2198 HG21 VAL D  18      91.300  70.250  86.500  1.00  0.00           H
ATOM   2199 HG22 VAL D  18      91.450  71.720  85.470  1.00  0.00           H
ATOM   2200 HG23 VAL D  18      91.880  71.790  87.220  1.00  0.00           H
ATOM   2201  C   VAL D  18      88.110  73.610  86.990  1.00  0.00           C
ATOM   2202  O   VAL D  18      87.830  73.730  88.180  1.00  0.00           O
ATOM   2203  N   PHE D  19      87.170  73.820  86.050  1.00  0.00           N
ATOM   2204  HN  PHE D  19      87.400  73.780  85.070  1.00  0.00           H
ATOM   2205  CA  PHE D  19      85.790  74.060  86.420  1.00  0.00           C
ATOM   2206  HA  PHE D  19      85.770  74.600  87.350  1.00  0.00           H
ATOM   2207  CB  PHE D  19      85.040  74.940  85.380  1.00  0.00           C
ATOM   2208  HB1 PHE D  19      83.950  74.940  85.560  1.00  0.00           H
ATOM   2209  HB2 PHE D  19      85.220  74.580  84.350  1.00  0.00           H
ATOM   2210  CG  PHE D  19      85.530  76.360  85.500  1.00  0.00           C
ATOM   2211  CD1 PHE D  19      86.600  76.840  84.730  1.00  0.00           C
ATOM   2212  HD1 PHE D  19      87.100  76.190  84.030  1.00  0.00           H
ATOM   2213  CE1 PHE D  19      87.040  78.170  84.870  1.00  0.00           C
ATOM   2214  HE1 PHE D  19      87.860  78.540  84.270  1.00  0.00           H
ATOM   2215  CZ  PHE D  19      86.410  79.020  85.790  1.00  0.00           C
ATOM   2216  HZ  PHE D  19      86.740  80.040  85.920  1.00  0.00           H
ATOM   2217  CD2 PHE D  19      84.910  77.220  86.410  1.00  0.00           C
ATOM   2218  HD2 PHE D  19      84.090  76.860  87.010  1.00  0.00           H
ATOM   2219  CE2 PHE D  19      85.340  78.540  86.560  1.00  0.00           C
ATOM   2220  HE2 PHE D  19      84.850  79.200  87.270  1.00  0.00           H
ATOM   2221  C   PHE D  19      85.030  72.770  86.710  1.00  0.00           C
ATOM   2222  O   PHE D  19      84.540  72.580  87.820  1.00  0.00           O
ATOM   2223  N   PHE D  20      84.960  71.840  85.750  1.00  0.00           N
ATOM   2224  HN  PHE D  20      85.310  72.030  84.830  1.00  0.00           H
ATOM   2225  CA  PHE D  20      84.290  70.560  85.920  1.00  0.00           C
ATOM   2226  HA  PHE D  20      83.970  70.430  86.940  1.00  0.00           H
ATOM   2227  CB  PHE D  20      83.070  70.420  84.980  1.00  0.00           C
ATOM   2228  HB1 PHE D  20      82.560  69.440  85.110  1.00  0.00           H
ATOM   2229  HB2 PHE D  20      83.380  70.520  83.920  1.00  0.00           H
ATOM   2230  CG  PHE D  20      82.080  71.520  85.280  1.00  0.00           C
ATOM   2231  CD1 PHE D  20      82.100  72.730  84.560  1.00  0.00           C
ATOM   2232  HD1 PHE D  20      82.820  72.870  83.770  1.00  0.00           H
ATOM   2233  CE1 PHE D  20      81.180  73.740  84.850  1.00  0.00           C
ATOM   2234  HE1 PHE D  20      81.190  74.660  84.280  1.00  0.00           H
ATOM   2235  CZ  PHE D  20      80.240  73.570  85.880  1.00  0.00           C
ATOM   2236  HZ  PHE D  20      79.530  74.350  86.110  1.00  0.00           H
ATOM   2237  CD2 PHE D  20      81.130  71.350  86.290  1.00  0.00           C
ATOM   2238  HD2 PHE D  20      81.110  70.430  86.860  1.00  0.00           H
ATOM   2239  CE2 PHE D  20      80.210  72.370  86.590  1.00  0.00           C
ATOM   2240  HE2 PHE D  20      79.490  72.220  87.380  1.00  0.00           H
ATOM   2241  C   PHE D  20      85.290  69.460  85.620  1.00  0.00           C
ATOM   2242  O   PHE D  20      85.780  69.320  84.500  1.00  0.00           O
ATOM   2243  N   ALA D  21      85.650  68.660  86.650  1.00  0.00           N
ATOM   2244  HN  ALA D  21      85.250  68.790  87.560  1.00  0.00           H
ATOM   2245  CA  ALA D  21      86.770  67.750  86.550  1.00  0.00           C
ATOM   2246  HA  ALA D  21      87.450  68.090  85.780  1.00  0.00           H
ATOM   2247  CB  ALA D  21      87.520  67.780  87.900  1.00  0.00           C
ATOM   2248  HB1 ALA D  21      87.750  68.830  88.190  1.00  0.00           H
ATOM   2249  HB2 ALA D  21      86.880  67.340  88.700  1.00  0.00           H
ATOM   2250  HB3 ALA D  21      88.460  67.200  87.850  1.00  0.00           H
ATOM   2251  C   ALA D  21      86.410  66.310  86.230  1.00  0.00           C
ATOM   2252  O   ALA D  21      87.310  65.510  85.990  1.00  0.00           O
ATOM   2253  N   GLU D  22      85.110  65.970  86.160  1.00  0.00           N
ATOM   2254  HN  GLU D  22      84.410  66.660  86.270  1.00  0.00           H
ATOM   2255  CA  GLU D  22      84.590  64.640  85.910  1.00  0.00           C
ATOM   2256  HA  GLU D  22      85.230  64.120  85.210  1.00  0.00           H
ATOM   2257  CB  GLU D  22      84.380  63.790  87.200  1.00  0.00           C
ATOM   2258  HB1 GLU D  22      83.810  62.870  86.970  1.00  0.00           H
ATOM   2259  HB2 GLU D  22      83.770  64.390  87.910  1.00  0.00           H
ATOM   2260  CG  GLU D  22      85.690  63.370  87.930  1.00  0.00           C
ATOM   2261  HG1 GLU D  22      85.420  62.880  88.900  1.00  0.00           H
ATOM   2262  HG2 GLU D  22      86.280  64.270  88.180  1.00  0.00           H
ATOM   2263  CD  GLU D  22      86.570  62.400  87.160  1.00  0.00           C
ATOM   2264  OE1 GLU D  22      86.120  61.800  86.160  1.00  0.00           O
ATOM   2265  OE2 GLU D  22      87.750  62.190  87.570  1.00  0.00           O
ATOM   2266  C   GLU D  22      83.250  64.870  85.220  1.00  0.00           C
ATOM   2267  O   GLU D  22      82.840  66.030  85.080  1.00  0.00           O
ATOM   2268  N   ASP D  23      82.580  63.800  84.720  1.00  0.00           N
ATOM   2269  HN  ASP D  23      82.970  62.880  84.790  1.00  0.00           H
ATOM   2270  CA  ASP D  23      81.320  63.790  84.000  1.00  0.00           C
ATOM   2271  HA  ASP D  23      81.590  63.890  82.960  1.00  0.00           H
ATOM   2272  CB  ASP D  23      80.560  62.440  84.170  1.00  0.00           C
ATOM   2273  HB1 ASP D  23      79.550  62.540  83.720  1.00  0.00           H
ATOM   2274  HB2 ASP D  23      80.450  62.190  85.240  1.00  0.00           H
ATOM   2275  CG  ASP D  23      81.200  61.240  83.480  1.00  0.00           C
ATOM   2276  OD1 ASP D  23      82.420  61.230  83.220  1.00  0.00           O
ATOM   2277  OD2 ASP D  23      80.420  60.260  83.270  1.00  0.00           O
ATOM   2278  C   ASP D  23      80.270  64.890  84.270  1.00  0.00           C
ATOM   2279  O   ASP D  23      79.860  65.190  85.390  1.00  0.00           O
ATOM   2280  N   VAL D  24      79.730  65.450  83.160  1.00  0.00           N
ATOM   2281  HN  VAL D  24      80.120  65.220  82.270  1.00  0.00           H
ATOM   2282  CA  VAL D  24      78.550  66.300  83.180  1.00  0.00           C
ATOM   2283  HA  VAL D  24      78.170  66.380  84.200  1.00  0.00           H
ATOM   2284  CB  VAL D  24      78.820  67.720  82.680  1.00  0.00           C
ATOM   2285  HB  VAL D  24      79.130  67.690  81.610  1.00  0.00           H
ATOM   2286  CG1 VAL D  24      77.560  68.590  82.840  1.00  0.00           C
ATOM   2287 HG11 VAL D  24      77.800  69.650  82.580  1.00  0.00           H
ATOM   2288 HG12 VAL D  24      76.750  68.260  82.160  1.00  0.00           H
ATOM   2289 HG13 VAL D  24      77.180  68.560  83.880  1.00  0.00           H
ATOM   2290  CG2 VAL D  24      79.990  68.310  83.510  1.00  0.00           C
ATOM   2291 HG21 VAL D  24      80.110  69.390  83.300  1.00  0.00           H
ATOM   2292 HG22 VAL D  24      79.810  68.160  84.600  1.00  0.00           H
ATOM   2293 HG23 VAL D  24      80.940  67.790  83.260  1.00  0.00           H
ATOM   2294  C   VAL D  24      77.460  65.590  82.390  1.00  0.00           C
ATOM   2295  O   VAL D  24      77.080  65.980  81.280  1.00  0.00           O
ATOM   2296  N   GLY D  25      76.950  64.470  82.930  1.00  0.00           N
ATOM   2297  HN  GLY D  25      77.320  64.130  83.800  1.00  0.00           H
ATOM   2298  CA  GLY D  25      75.910  63.660  82.300  1.00  0.00           C
ATOM   2299  HA1 GLY D  25      76.160  63.540  81.250  1.00  0.00           H
ATOM   2300  HA2 GLY D  25      75.900  62.720  82.820  1.00  0.00           H
ATOM   2301  C   GLY D  25      74.510  64.220  82.390  1.00  0.00           C
ATOM   2302  O   GLY D  25      74.050  64.680  83.440  1.00  0.00           O
ATOM   2303  N   SER D  26      73.750  64.150  81.280  1.00  0.00           N
ATOM   2304  HN  SER D  26      74.190  63.890  80.420  1.00  0.00           H
ATOM   2305  CA  SER D  26      72.290  64.180  81.290  1.00  0.00           C
ATOM   2306  HA  SER D  26      72.000  64.030  80.260  1.00  0.00           H
ATOM   2307  CB  SER D  26      71.650  63.020  82.100  1.00  0.00           C
ATOM   2308  HB1 SER D  26      70.550  63.070  82.080  1.00  0.00           H
ATOM   2309  HB2 SER D  26      71.980  63.080  83.160  1.00  0.00           H
ATOM   2310  OG  SER D  26      72.010  61.740  81.570  1.00  0.00           O
ATOM   2311  HG1 SER D  26      71.710  61.110  82.260  1.00  0.00           H
ATOM   2312  C   SER D  26      71.630  65.490  81.690  1.00  0.00           C
ATOM   2313  O   SER D  26      70.480  65.490  82.150  1.00  0.00           O
ATOM   2314  N   ASN D  27      72.290  66.650  81.510  1.00  0.00           N
ATOM   2315  HN  ASN D  27      73.210  66.650  81.100  1.00  0.00           H
ATOM   2316  CA  ASN D  27      71.740  67.940  81.880  1.00  0.00           C
ATOM   2317  HA  ASN D  27      71.490  67.900  82.930  1.00  0.00           H
ATOM   2318  CB  ASN D  27      72.840  69.030  81.690  1.00  0.00           C
ATOM   2319  HB1 ASN D  27      73.230  68.950  80.650  1.00  0.00           H
ATOM   2320  HB2 ASN D  27      73.680  68.830  82.390  1.00  0.00           H
ATOM   2321  CG  ASN D  27      72.350  70.450  81.950  1.00  0.00           C
ATOM   2322  OD1 ASN D  27      71.910  70.790  83.050  1.00  0.00           O
ATOM   2323  ND2 ASN D  27      72.390  71.310  80.900  1.00  0.00           N
ATOM   2324 HD21 ASN D  27      72.700  70.990  80.010  1.00  0.00           H
ATOM   2325 HD22 ASN D  27      72.020  72.230  81.040  1.00  0.00           H
ATOM   2326  C   ASN D  27      70.450  68.320  81.140  1.00  0.00           C
ATOM   2327  O   ASN D  27      70.310  68.100  79.930  1.00  0.00           O
ATOM   2328  N   LYS D  28      69.490  68.940  81.850  1.00  0.00           N
ATOM   2329  HN  LYS D  28      69.560  69.000  82.850  1.00  0.00           H
ATOM   2330  CA  LYS D  28      68.330  69.580  81.240  1.00  0.00           C
ATOM   2331  HA  LYS D  28      68.340  69.440  80.170  1.00  0.00           H
ATOM   2332  CB  LYS D  28      67.020  68.980  81.820  1.00  0.00           C
ATOM   2333  HB1 LYS D  28      66.160  69.580  81.450  1.00  0.00           H
ATOM   2334  HB2 LYS D  28      67.040  69.070  82.930  1.00  0.00           H
ATOM   2335  CG  LYS D  28      66.770  67.530  81.410  1.00  0.00           C
ATOM   2336  HG1 LYS D  28      67.590  66.880  81.800  1.00  0.00           H
ATOM   2337  HG2 LYS D  28      66.770  67.460  80.300  1.00  0.00           H
ATOM   2338  CD  LYS D  28      65.420  67.040  81.960  1.00  0.00           C
ATOM   2339  HD1 LYS D  28      65.490  67.060  83.070  1.00  0.00           H
ATOM   2340  HD2 LYS D  28      64.640  67.770  81.650  1.00  0.00           H
ATOM   2341  CE  LYS D  28      65.010  65.650  81.480  1.00  0.00           C
ATOM   2342  HE1 LYS D  28      65.830  64.920  81.650  1.00  0.00           H
ATOM   2343  HE2 LYS D  28      64.760  65.670  80.390  1.00  0.00           H
ATOM   2344  NZ  LYS D  28      63.830  65.190  82.230  1.00  0.00           N
ATOM   2345  HZ1 LYS D  28      63.240  64.530  81.660  1.00  0.00           H
ATOM   2346  HZ2 LYS D  28      64.160  64.680  83.080  1.00  0.00           H
ATOM   2347  HZ3 LYS D  28      63.230  65.990  82.500  1.00  0.00           H
ATOM   2348  C   LYS D  28      68.310  71.080  81.480  1.00  0.00           C
ATOM   2349  O   LYS D  28      67.630  71.810  80.750  1.00  0.00           O
ATOM   2350  N   GLY D  29      69.070  71.580  82.470  1.00  0.00           N
ATOM   2351  HN  GLY D  29      69.670  70.960  82.980  1.00  0.00           H
ATOM   2352  CA  GLY D  29      69.110  72.970  82.880  1.00  0.00           C
ATOM   2353  HA1 GLY D  29      68.260  73.500  82.470  1.00  0.00           H
ATOM   2354  HA2 GLY D  29      69.120  72.990  83.960  1.00  0.00           H
ATOM   2355  C   GLY D  29      70.350  73.690  82.410  1.00  0.00           C
ATOM   2356  O   GLY D  29      70.730  73.640  81.240  1.00  0.00           O
ATOM   2357  N   ALA D  30      71.010  74.420  83.320  1.00  0.00           N
ATOM   2358  HN  ALA D  30      70.690  74.440  84.280  1.00  0.00           H
ATOM   2359  CA  ALA D  30      72.120  75.280  83.020  1.00  0.00           C
ATOM   2360  HA  ALA D  30      72.310  75.310  81.950  1.00  0.00           H
ATOM   2361  CB  ALA D  30      71.780  76.690  83.520  1.00  0.00           C
ATOM   2362  HB1 ALA D  30      70.920  77.100  82.930  1.00  0.00           H
ATOM   2363  HB2 ALA D  30      71.470  76.670  84.590  1.00  0.00           H
ATOM   2364  HB3 ALA D  30      72.640  77.370  83.410  1.00  0.00           H
ATOM   2365  C   ALA D  30      73.400  74.840  83.710  1.00  0.00           C
ATOM   2366  O   ALA D  30      73.460  74.720  84.930  1.00  0.00           O
ATOM   2367  N   ILE D  31      74.470  74.620  82.920  1.00  0.00           N
ATOM   2368  HN  ILE D  31      74.400  74.650  81.920  1.00  0.00           H
ATOM   2369  CA  ILE D  31      75.810  74.330  83.430  1.00  0.00           C
ATOM   2370  HA  ILE D  31      75.810  74.370  84.510  1.00  0.00           H
ATOM   2371  CB  ILE D  31      76.340  72.970  82.980  1.00  0.00           C
ATOM   2372  HB  ILE D  31      76.440  72.990  81.860  1.00  0.00           H
ATOM   2373  CG2 ILE D  31      77.730  72.730  83.580  1.00  0.00           C
ATOM   2374 HG21 ILE D  31      78.080  71.710  83.320  1.00  0.00           H
ATOM   2375 HG22 ILE D  31      78.490  73.450  83.190  1.00  0.00           H
ATOM   2376 HG23 ILE D  31      77.700  72.820  84.680  1.00  0.00           H
ATOM   2377  CG1 ILE D  31      75.370  71.810  83.300  1.00  0.00           C
ATOM   2378 HG11 ILE D  31      75.800  70.870  82.880  1.00  0.00           H
ATOM   2379 HG12 ILE D  31      74.410  71.990  82.780  1.00  0.00           H
ATOM   2380  CD  ILE D  31      75.090  71.570  84.790  1.00  0.00           C
ATOM   2381  HD1 ILE D  31      74.440  70.680  84.920  1.00  0.00           H
ATOM   2382  HD2 ILE D  31      76.030  71.390  85.350  1.00  0.00           H
ATOM   2383  HD3 ILE D  31      74.570  72.450  85.230  1.00  0.00           H
ATOM   2384  C   ILE D  31      76.750  75.390  82.920  1.00  0.00           C
ATOM   2385  O   ILE D  31      76.870  75.590  81.710  1.00  0.00           O
ATOM   2386  N   ILE D  32      77.440  76.120  83.820  1.00  0.00           N
ATOM   2387  HN  ILE D  32      77.300  75.980  84.810  1.00  0.00           H
ATOM   2388  CA  ILE D  32      78.300  77.230  83.450  1.00  0.00           C
ATOM   2389  HA  ILE D  32      78.550  77.130  82.410  1.00  0.00           H
ATOM   2390  CB  ILE D  32      77.640  78.600  83.630  1.00  0.00           C
ATOM   2391  HB  ILE D  32      77.540  78.810  84.720  1.00  0.00           H
ATOM   2392  CG2 ILE D  32      78.540  79.680  82.980  1.00  0.00           C
ATOM   2393 HG21 ILE D  32      78.060  80.680  83.030  1.00  0.00           H
ATOM   2394 HG22 ILE D  32      79.520  79.770  83.490  1.00  0.00           H
ATOM   2395 HG23 ILE D  32      78.710  79.450  81.910  1.00  0.00           H
ATOM   2396  CG1 ILE D  32      76.220  78.620  83.040  1.00  0.00           C
ATOM   2397 HG11 ILE D  32      75.600  77.810  83.490  1.00  0.00           H
ATOM   2398 HG12 ILE D  32      76.310  78.410  81.950  1.00  0.00           H
ATOM   2399  CD  ILE D  32      75.470  79.930  83.270  1.00  0.00           C
ATOM   2400  HD1 ILE D  32      74.440  79.860  82.890  1.00  0.00           H
ATOM   2401  HD2 ILE D  32      75.440  80.170  84.350  1.00  0.00           H
ATOM   2402  HD3 ILE D  32      75.970  80.760  82.740  1.00  0.00           H
ATOM   2403  C   ILE D  32      79.600  77.170  84.230  1.00  0.00           C
ATOM   2404  O   ILE D  32      79.610  76.990  85.450  1.00  0.00           O
ATOM   2405  N   GLY D  33      80.760  77.340  83.560  1.00  0.00           N
ATOM   2406  HN  GLY D  33      80.740  77.450  82.560  1.00  0.00           H
ATOM   2407  CA  GLY D  33      82.030  77.460  84.270  1.00  0.00           C
ATOM   2408  HA1 GLY D  33      82.070  76.750  85.090  1.00  0.00           H
ATOM   2409  HA2 GLY D  33      82.820  77.300  83.540  1.00  0.00           H
ATOM   2410  C   GLY D  33      82.230  78.840  84.850  1.00  0.00           C
ATOM   2411  O   GLY D  33      82.250  79.020  86.060  1.00  0.00           O
ATOM   2412  N   LEU D  34      82.380  79.840  83.970  1.00  0.00           N
ATOM   2413  HN  LEU D  34      82.340  79.650  82.990  1.00  0.00           H
ATOM   2414  CA  LEU D  34      82.630  81.210  84.360  1.00  0.00           C
ATOM   2415  HA  LEU D  34      82.520  81.320  85.430  1.00  0.00           H
ATOM   2416  CB  LEU D  34      84.070  81.620  83.960  1.00  0.00           C
ATOM   2417  HB1 LEU D  34      84.230  81.340  82.900  1.00  0.00           H
ATOM   2418  HB2 LEU D  34      84.770  80.990  84.570  1.00  0.00           H
ATOM   2419  CG  LEU D  34      84.470  83.100  84.150  1.00  0.00           C
ATOM   2420  HG  LEU D  34      83.860  83.730  83.460  1.00  0.00           H
ATOM   2421  CD1 LEU D  34      84.230  83.610  85.570  1.00  0.00           C
ATOM   2422 HD11 LEU D  34      84.600  84.650  85.690  1.00  0.00           H
ATOM   2423 HD12 LEU D  34      83.150  83.600  85.840  1.00  0.00           H
ATOM   2424 HD13 LEU D  34      84.770  82.960  86.290  1.00  0.00           H
ATOM   2425  CD2 LEU D  34      85.950  83.280  83.790  1.00  0.00           C
ATOM   2426 HD21 LEU D  34      86.250  84.340  83.900  1.00  0.00           H
ATOM   2427 HD22 LEU D  34      86.580  82.670  84.470  1.00  0.00           H
ATOM   2428 HD23 LEU D  34      86.150  82.950  82.760  1.00  0.00           H
ATOM   2429  C   LEU D  34      81.610  82.130  83.730  1.00  0.00           C
ATOM   2430  O   LEU D  34      81.410  82.140  82.510  1.00  0.00           O
ATOM   2431  N   MET D  35      80.920  82.930  84.560  1.00  0.00           N
ATOM   2432  HN  MET D  35      81.060  82.870  85.550  1.00  0.00           H
ATOM   2433  CA  MET D  35      79.880  83.820  84.130  1.00  0.00           C
ATOM   2434  HA  MET D  35      79.830  83.850  83.050  1.00  0.00           H
ATOM   2435  CB  MET D  35      78.540  83.330  84.690  1.00  0.00           C
ATOM   2436  HB1 MET D  35      78.500  83.440  85.800  1.00  0.00           H
ATOM   2437  HB2 MET D  35      78.490  82.230  84.490  1.00  0.00           H
ATOM   2438  CG  MET D  35      77.330  84.000  84.030  1.00  0.00           C
ATOM   2439  HG1 MET D  35      77.510  84.020  82.930  1.00  0.00           H
ATOM   2440  HG2 MET D  35      77.250  85.060  84.360  1.00  0.00           H
ATOM   2441  SD  MET D  35      75.810  83.100  84.370  1.00  0.00           S
ATOM   2442  CE  MET D  35      75.430  83.910  85.940  1.00  0.00           C
ATOM   2443  HE1 MET D  35      74.450  83.580  86.330  1.00  0.00           H
ATOM   2444  HE2 MET D  35      76.200  83.640  86.690  1.00  0.00           H
ATOM   2445  HE3 MET D  35      75.410  85.010  85.840  1.00  0.00           H
ATOM   2446  C   MET D  35      80.140  85.230  84.630  1.00  0.00           C
ATOM   2447  O   MET D  35      80.320  85.460  85.830  1.00  0.00           O
ATOM   2448  N   VAL D  36      80.160  86.220  83.730  1.00  0.00           N
ATOM   2449  HN  VAL D  36      80.060  86.020  82.750  1.00  0.00           H
ATOM   2450  CA  VAL D  36      80.350  87.610  84.130  1.00  0.00           C
ATOM   2451  HA  VAL D  36      80.330  87.690  85.210  1.00  0.00           H
ATOM   2452  CB  VAL D  36      81.700  88.170  83.680  1.00  0.00           C
ATOM   2453  HB  VAL D  36      81.760  88.140  82.560  1.00  0.00           H
ATOM   2454  CG1 VAL D  36      81.870  89.610  84.180  1.00  0.00           C
ATOM   2455 HG11 VAL D  36      82.900  89.970  83.980  1.00  0.00           H
ATOM   2456 HG12 VAL D  36      81.150  90.310  83.700  1.00  0.00           H
ATOM   2457 HG13 VAL D  36      81.700  89.660  85.280  1.00  0.00           H
ATOM   2458  CG2 VAL D  36      82.820  87.280  84.250  1.00  0.00           C
ATOM   2459 HG21 VAL D  36      83.820  87.720  84.040  1.00  0.00           H
ATOM   2460 HG22 VAL D  36      82.710  87.160  85.340  1.00  0.00           H
ATOM   2461 HG23 VAL D  36      82.800  86.270  83.790  1.00  0.00           H
ATOM   2462  C   VAL D  36      79.200  88.440  83.620  1.00  0.00           C
ATOM   2463  O   VAL D  36      79.010  88.610  82.410  1.00  0.00           O
ATOM   2464  N   GLY D  37      78.390  89.010  84.540  1.00  0.00           N
ATOM   2465  HN  GLY D  37      78.620  88.890  85.520  1.00  0.00           H
ATOM   2466  CA  GLY D  37      77.120  89.650  84.250  1.00  0.00           C
ATOM   2467  HA1 GLY D  37      76.760  90.090  85.170  1.00  0.00           H
ATOM   2468  HA2 GLY D  37      77.280  90.380  83.470  1.00  0.00           H
ATOM   2469  C   GLY D  37      76.040  88.700  83.780  1.00  0.00           C
ATOM   2470  O   GLY D  37      76.010  87.540  84.170  1.00  0.00           O
ATOM   2471  N   GLY D  38      75.110  89.200  82.940  1.00  0.00           N
ATOM   2472  HN  GLY D  38      75.150  90.170  82.690  1.00  0.00           H
ATOM   2473  CA  GLY D  38      74.040  88.400  82.340  1.00  0.00           C
ATOM   2474  HA1 GLY D  38      73.630  88.980  81.530  1.00  0.00           H
ATOM   2475  HA2 GLY D  38      74.470  87.470  82.000  1.00  0.00           H
ATOM   2476  C   GLY D  38      72.880  88.050  83.250  1.00  0.00           C
ATOM   2477  O   GLY D  38      72.780  88.500  84.390  1.00  0.00           O
ATOM   2478  N   VAL D  39      71.940  87.250  82.700  1.00  0.00           N
ATOM   2479  HN  VAL D  39      72.070  86.930  81.760  1.00  0.00           H
ATOM   2480  CA  VAL D  39      70.810  86.650  83.420  1.00  0.00           C
ATOM   2481  HA  VAL D  39      71.010  86.720  84.480  1.00  0.00           H
ATOM   2482  CB  VAL D  39      69.490  87.360  83.110  1.00  0.00           C
ATOM   2483  HB  VAL D  39      69.280  87.270  82.030  1.00  0.00           H
ATOM   2484  CG1 VAL D  39      68.320  86.740  83.900  1.00  0.00           C
ATOM   2485 HG11 VAL D  39      67.400  87.350  83.750  1.00  0.00           H
ATOM   2486 HG12 VAL D  39      68.100  85.710  83.570  1.00  0.00           H
ATOM   2487 HG13 VAL D  39      68.540  86.730  84.990  1.00  0.00           H
ATOM   2488  CG2 VAL D  39      69.630  88.860  83.460  1.00  0.00           C
ATOM   2489 HG21 VAL D  39      68.660  89.370  83.380  1.00  0.00           H
ATOM   2490 HG22 VAL D  39      70.020  88.990  84.490  1.00  0.00           H
ATOM   2491 HG23 VAL D  39      70.340  89.350  82.760  1.00  0.00           H
ATOM   2492  C   VAL D  39      70.680  85.160  83.090  1.00  0.00           C
ATOM   2493  O   VAL D  39      70.720  84.730  81.940  1.00  0.00           O
ATOM   2494  N   VAL D  40      70.500  84.300  84.120  1.00  0.00           N
ATOM   2495  HN  VAL D  40      70.540  84.650  85.070  1.00  0.00           H
ATOM   2496  CA  VAL D  40      70.220  82.880  83.990  1.00  0.00           C
ATOM   2497  HA  VAL D  40      70.270  82.590  82.950  1.00  0.00           H
ATOM   2498  CB  VAL D  40      71.190  82.010  84.800  1.00  0.00           C
ATOM   2499  HB  VAL D  40      71.300  82.450  85.820  1.00  0.00           H
ATOM   2500  CG1 VAL D  40      70.730  80.540  84.970  1.00  0.00           C
ATOM   2501 HG11 VAL D  40      71.550  79.940  85.430  1.00  0.00           H
ATOM   2502 HG12 VAL D  40      69.850  80.470  85.640  1.00  0.00           H
ATOM   2503 HG13 VAL D  40      70.470  80.090  84.000  1.00  0.00           H
ATOM   2504  CG2 VAL D  40      72.550  82.070  84.100  1.00  0.00           C
ATOM   2505 HG21 VAL D  40      73.270  81.370  84.580  1.00  0.00           H
ATOM   2506 HG22 VAL D  40      72.470  81.820  83.020  1.00  0.00           H
ATOM   2507 HG23 VAL D  40      72.960  83.090  84.190  1.00  0.00           H
ATOM   2508  C   VAL D  40      68.810  82.570  84.450  1.00  0.00           C
ATOM   2509  O   VAL D  40      68.450  82.820  85.600  1.00  0.00           O
ATOM   2510  N   ILE D  41      67.980  81.990  83.560  1.00  0.00           N
ATOM   2511  HN  ILE D  41      68.250  81.870  82.610  1.00  0.00           H
ATOM   2512  CA  ILE D  41      66.670  81.480  83.920  1.00  0.00           C
ATOM   2513  HA  ILE D  41      66.440  81.710  84.950  1.00  0.00           H
ATOM   2514  CB  ILE D  41      65.560  82.060  83.040  1.00  0.00           C
ATOM   2515  HB  ILE D  41      65.680  81.680  82.000  1.00  0.00           H
ATOM   2516  CG2 ILE D  41      64.200  81.560  83.570  1.00  0.00           C
ATOM   2517 HG21 ILE D  41      63.380  82.070  83.020  1.00  0.00           H
ATOM   2518 HG22 ILE D  41      64.080  80.470  83.420  1.00  0.00           H
ATOM   2519 HG23 ILE D  41      64.080  81.800  84.650  1.00  0.00           H
ATOM   2520  CG1 ILE D  41      65.590  83.610  82.950  1.00  0.00           C
ATOM   2521 HG11 ILE D  41      64.750  83.930  82.280  1.00  0.00           H
ATOM   2522 HG12 ILE D  41      66.530  83.930  82.450  1.00  0.00           H
ATOM   2523  CD  ILE D  41      65.450  84.360  84.270  1.00  0.00           C
ATOM   2524  HD1 ILE D  41      65.420  85.460  84.100  1.00  0.00           H
ATOM   2525  HD2 ILE D  41      64.510  84.080  84.790  1.00  0.00           H
ATOM   2526  HD3 ILE D  41      66.310  84.140  84.950  1.00  0.00           H
ATOM   2527  C   ILE D  41      66.690  79.960  83.780  1.00  0.00           C
ATOM   2528  O   ILE D  41      66.920  79.420  82.700  1.00  0.00           O
ATOM   2529  N   ALA D  42      66.500  79.220  84.890  1.00  0.00           N
ATOM   2530  HN  ALA D  42      66.360  79.670  85.780  1.00  0.00           H
ATOM   2531  CA  ALA D  42      66.660  77.780  84.900  1.00  0.00           C
ATOM   2532  HA  ALA D  42      66.470  77.390  83.910  1.00  0.00           H
ATOM   2533  CB  ALA D  42      68.110  77.410  85.310  1.00  0.00           C
ATOM   2534  HB1 ALA D  42      68.830  77.890  84.610  1.00  0.00           H
ATOM   2535  HB2 ALA D  42      68.320  77.780  86.330  1.00  0.00           H
ATOM   2536  HB3 ALA D  42      68.260  76.320  85.270  1.00  0.00           H
ATOM   2537  C   ALA D  42      65.650  77.080  85.820  1.00  0.00           C
ATOM   2538  O   ALA D  42      66.000  76.470  86.830  1.00  0.00           O
ATOM   2539  N   NME D  43      64.360  77.140  85.460  1.00  0.00           N
ATOM   2540  HN  NME D  43      64.060  77.650  84.650  1.00  0.00           H
ATOM   2541  CH3 NME D  43      63.330  76.460  86.210  1.00  0.00           C
ATOM   2542 HH31 NME D  43      63.260  76.850  87.250  1.00  0.00           H
ATOM   2543 HH32 NME D  43      62.330  76.610  85.730  1.00  0.00           H
ATOM   2544 HH33 NME D  43      63.520  75.360  86.260  1.00  0.00           H
ATOM   2545  CH3 ACE E   0      37.420  62.050  84.310  1.00  0.00           C
ATOM   2546 HH31 ACE E   0      37.960  62.100  85.280  1.00  0.00           H
ATOM   2547 HH32 ACE E   0      36.330  62.030  84.490  1.00  0.00           H
ATOM   2548 HH33 ACE E   0      37.710  61.110  83.790  1.00  0.00           H
ATOM   2549  C   ACE E   0      37.770  63.210  83.460  1.00  0.00           C
ATOM   2550  O   ACE E   0      37.480  63.230  82.260  1.00  0.00           O
ATOM   2551  N   ASP E   1      38.410  64.220  84.060  1.00  0.00           N
ATOM   2552  HN  ASP E   1      38.610  64.160  85.030  1.00  0.00           H
ATOM   2553  CA  ASP E   1      38.830  65.430  83.390  1.00  0.00           C
ATOM   2554  HA  ASP E   1      38.610  65.340  82.330  1.00  0.00           H
ATOM   2555  CB  ASP E   1      38.070  66.660  83.960  1.00  0.00           C
ATOM   2556  HB1 ASP E   1      38.480  66.980  84.940  1.00  0.00           H
ATOM   2557  HB2 ASP E   1      37.010  66.370  84.110  1.00  0.00           H
ATOM   2558  CG  ASP E   1      38.070  67.850  83.010  1.00  0.00           C
ATOM   2559  OD1 ASP E   1      38.770  67.820  81.970  1.00  0.00           O
ATOM   2560  OD2 ASP E   1      37.350  68.830  83.310  1.00  0.00           O
ATOM   2561  C   ASP E   1      40.350  65.580  83.500  1.00  0.00           C
ATOM   2562  O   ASP E   1      40.980  65.100  84.440  1.00  0.00           O
ATOM   2563  N   ALA E   2      40.960  66.240  82.520  1.00  0.00           N
ATOM   2564  HN  ALA E   2      40.370  66.700  81.840  1.00  0.00           H
ATOM   2565  CA  ALA E   2      42.390  66.280  82.350  1.00  0.00           C
ATOM   2566  HA  ALA E   2      42.870  66.280  83.320  1.00  0.00           H
ATOM   2567  CB  ALA E   2      42.840  65.060  81.530  1.00  0.00           C
ATOM   2568  HB1 ALA E   2      42.580  64.130  82.080  1.00  0.00           H
ATOM   2569  HB2 ALA E   2      42.330  65.040  80.550  1.00  0.00           H
ATOM   2570  HB3 ALA E   2      43.940  65.060  81.360  1.00  0.00           H
ATOM   2571  C   ALA E   2      42.810  67.570  81.660  1.00  0.00           C
ATOM   2572  O   ALA E   2      43.560  67.550  80.680  1.00  0.00           O
ATOM   2573  N   GLU E   3      42.330  68.740  82.150  1.00  0.00           N
ATOM   2574  HN  GLU E   3      41.660  68.760  82.890  1.00  0.00           H
ATOM   2575  CA  GLU E   3      42.720  70.030  81.610  1.00  0.00           C
ATOM   2576  HA  GLU E   3      42.620  69.960  80.540  1.00  0.00           H
ATOM   2577  CB  GLU E   3      41.820  71.200  82.080  1.00  0.00           C
ATOM   2578  HB1 GLU E   3      42.000  71.380  83.170  1.00  0.00           H
ATOM   2579  HB2 GLU E   3      40.750  70.910  81.990  1.00  0.00           H
ATOM   2580  CG  GLU E   3      42.070  72.500  81.270  1.00  0.00           C
ATOM   2581  HG1 GLU E   3      41.540  72.420  80.300  1.00  0.00           H
ATOM   2582  HG2 GLU E   3      43.150  72.640  81.080  1.00  0.00           H
ATOM   2583  CD  GLU E   3      41.620  73.790  81.940  1.00  0.00           C
ATOM   2584  OE1 GLU E   3      41.020  73.780  83.040  1.00  0.00           O
ATOM   2585  OE2 GLU E   3      41.940  74.860  81.360  1.00  0.00           O
ATOM   2586  C   GLU E   3      44.170  70.400  81.930  1.00  0.00           C
ATOM   2587  O   GLU E   3      44.530  70.650  83.080  1.00  0.00           O
ATOM   2588  N   PHE E   4      45.040  70.480  80.910  1.00  0.00           N
ATOM   2589  HN  PHE E   4      44.710  70.310  79.980  1.00  0.00           H
ATOM   2590  CA  PHE E   4      46.430  70.890  81.060  1.00  0.00           C
ATOM   2591  HA  PHE E   4      46.690  70.980  82.100  1.00  0.00           H
ATOM   2592  CB  PHE E   4      47.430  69.930  80.360  1.00  0.00           C
ATOM   2593  HB1 PHE E   4      48.470  70.300  80.480  1.00  0.00           H
ATOM   2594  HB2 PHE E   4      47.190  69.880  79.270  1.00  0.00           H
ATOM   2595  CG  PHE E   4      47.370  68.530  80.910  1.00  0.00           C
ATOM   2596  CD1 PHE E   4      46.700  67.520  80.220  1.00  0.00           C
ATOM   2597  HD1 PHE E   4      46.150  67.770  79.320  1.00  0.00           H
ATOM   2598  CE1 PHE E   4      46.730  66.190  80.660  1.00  0.00           C
ATOM   2599  HE1 PHE E   4      46.210  65.420  80.110  1.00  0.00           H
ATOM   2600  CZ  PHE E   4      47.470  65.860  81.800  1.00  0.00           C
ATOM   2601  HZ  PHE E   4      47.530  64.840  82.120  1.00  0.00           H
ATOM   2602  CD2 PHE E   4      48.110  68.190  82.060  1.00  0.00           C
ATOM   2603  HD2 PHE E   4      48.660  68.960  82.590  1.00  0.00           H
ATOM   2604  CE2 PHE E   4      48.160  66.860  82.510  1.00  0.00           C
ATOM   2605  HE2 PHE E   4      48.750  66.590  83.370  1.00  0.00           H
ATOM   2606  C   PHE E   4      46.620  72.250  80.410  1.00  0.00           C
ATOM   2607  O   PHE E   4      46.690  72.370  79.190  1.00  0.00           O
ATOM   2608  N   ARG E   5      46.760  73.320  81.220  1.00  0.00           N
ATOM   2609  HN  ARG E   5      46.680  73.250  82.210  1.00  0.00           H
ATOM   2610  CA  ARG E   5      46.990  74.650  80.690  1.00  0.00           C
ATOM   2611  HA  ARG E   5      46.910  74.660  79.610  1.00  0.00           H
ATOM   2612  CB  ARG E   5      45.940  75.620  81.260  1.00  0.00           C
ATOM   2613  HB1 ARG E   5      46.000  75.620  82.370  1.00  0.00           H
ATOM   2614  HB2 ARG E   5      44.940  75.200  81.020  1.00  0.00           H
ATOM   2615  CG  ARG E   5      46.010  77.070  80.740  1.00  0.00           C
ATOM   2616  HG1 ARG E   5      45.940  77.050  79.630  1.00  0.00           H
ATOM   2617  HG2 ARG E   5      46.990  77.520  81.020  1.00  0.00           H
ATOM   2618  CD  ARG E   5      44.880  77.950  81.290  1.00  0.00           C
ATOM   2619  HD1 ARG E   5      44.970  78.010  82.410  1.00  0.00           H
ATOM   2620  HD2 ARG E   5      43.890  77.530  81.010  1.00  0.00           H
ATOM   2621  NE  ARG E   5      45.030  79.310  80.690  1.00  0.00           N
ATOM   2622  HE  ARG E   5      45.350  79.390  79.740  1.00  0.00           H
ATOM   2623  CZ  ARG E   5      44.510  80.430  81.180  1.00  0.00           C
ATOM   2624  NH1 ARG E   5      43.700  80.460  82.210  1.00  0.00           N
ATOM   2625 HH11 ARG E   5      43.310  79.580  82.520  1.00  0.00           H
ATOM   2626 HH12 ARG E   5      43.330  81.330  82.520  1.00  0.00           H
ATOM   2627  NH2 ARG E   5      44.830  81.560  80.580  1.00  0.00           N
ATOM   2628 HH21 ARG E   5      45.590  81.580  79.920  1.00  0.00           H
ATOM   2629 HH22 ARG E   5      44.520  82.440  80.950  1.00  0.00           H
ATOM   2630  C   ARG E   5      48.400  75.100  81.050  1.00  0.00           C
ATOM   2631  O   ARG E   5      48.690  75.510  82.170  1.00  0.00           O
ATOM   2632  N   HIS E   6      49.310  75.070  80.060  1.00  0.00           N
ATOM   2633  HN  HIS E   6      49.070  74.660  79.180  1.00  0.00           H
ATOM   2634  CA  HIS E   6      50.660  75.580  80.180  1.00  0.00           C
ATOM   2635  HA  HIS E   6      50.880  75.850  81.210  1.00  0.00           H
ATOM   2636  CB  HIS E   6      51.720  74.570  79.680  1.00  0.00           C
ATOM   2637  HB1 HIS E   6      52.620  75.080  79.270  1.00  0.00           H
ATOM   2638  HB2 HIS E   6      51.290  73.970  78.850  1.00  0.00           H
ATOM   2639  ND1 HIS E   6      53.440  73.880  81.350  1.00  0.00           N
ATOM   2640  CG  HIS E   6      52.220  73.630  80.740  1.00  0.00           C
ATOM   2641  CE1 HIS E   6      53.690  72.820  82.090  1.00  0.00           C
ATOM   2642  HE1 HIS E   6      54.560  72.690  82.730  1.00  0.00           H
ATOM   2643  NE2 HIS E   6      52.700  71.900  81.990  1.00  0.00           N
ATOM   2644  HE2 HIS E   6      52.590  71.060  82.550  1.00  0.00           H
ATOM   2645  CD2 HIS E   6      51.760  72.410  81.120  1.00  0.00           C
ATOM   2646  HD2 HIS E   6      50.850  71.900  80.840  1.00  0.00           H
ATOM   2647  C   HIS E   6      50.780  76.840  79.350  1.00  0.00           C
ATOM   2648  O   HIS E   6      50.620  76.810  78.130  1.00  0.00           O
ATOM   2649  N   ASP E   7      51.100  77.970  80.000  1.00  0.00           N
ATOM   2650  HN  ASP E   7      51.100  78.040  81.000  1.00  0.00           H
ATOM   2651  CA  ASP E   7      51.430  79.200  79.320  1.00  0.00           C
ATOM   2652  HA  ASP E   7      51.450  79.020  78.260  1.00  0.00           H
ATOM   2653  CB  ASP E   7      50.390  80.290  79.690  1.00  0.00           C
ATOM   2654  HB1 ASP E   7      50.690  80.880  80.580  1.00  0.00           H
ATOM   2655  HB2 ASP E   7      49.430  79.800  79.930  1.00  0.00           H
ATOM   2656  CG  ASP E   7      50.120  81.230  78.540  1.00  0.00           C
ATOM   2657  OD1 ASP E   7      50.680  81.030  77.430  1.00  0.00           O
ATOM   2658  OD2 ASP E   7      49.240  82.110  78.700  1.00  0.00           O
ATOM   2659  C   ASP E   7      52.850  79.600  79.720  1.00  0.00           C
ATOM   2660  O   ASP E   7      53.180  79.720  80.900  1.00  0.00           O
ATOM   2661  N   SER E   8      53.730  79.750  78.720  1.00  0.00           N
ATOM   2662  HN  SER E   8      53.460  79.660  77.770  1.00  0.00           H
ATOM   2663  CA  SER E   8      55.130  80.050  78.950  1.00  0.00           C
ATOM   2664  HA  SER E   8      55.260  80.360  79.980  1.00  0.00           H
ATOM   2665  CB  SER E   8      56.080  78.830  78.740  1.00  0.00           C
ATOM   2666  HB1 SER E   8      55.890  78.140  79.590  1.00  0.00           H
ATOM   2667  HB2 SER E   8      57.140  79.140  78.790  1.00  0.00           H
ATOM   2668  OG  SER E   8      55.840  78.100  77.520  1.00  0.00           O
ATOM   2669  HG1 SER E   8      55.800  77.180  77.800  1.00  0.00           H
ATOM   2670  C   SER E   8      55.580  81.240  78.130  1.00  0.00           C
ATOM   2671  O   SER E   8      55.830  81.150  76.930  1.00  0.00           O
ATOM   2672  N   GLY E   9      55.720  82.400  78.790  1.00  0.00           N
ATOM   2673  HN  GLY E   9      55.510  82.460  79.770  1.00  0.00           H
ATOM   2674  CA  GLY E   9      56.170  83.650  78.180  1.00  0.00           C
ATOM   2675  HA1 GLY E   9      56.040  83.620  77.110  1.00  0.00           H
ATOM   2676  HA2 GLY E   9      55.610  84.450  78.650  1.00  0.00           H
ATOM   2677  C   GLY E   9      57.610  83.890  78.490  1.00  0.00           C
ATOM   2678  O   GLY E   9      58.020  83.940  79.650  1.00  0.00           O
ATOM   2679  N   TYR E  10      58.440  84.070  77.450  1.00  0.00           N
ATOM   2680  HN  TYR E  10      58.090  83.970  76.520  1.00  0.00           H
ATOM   2681  CA  TYR E  10      59.790  84.560  77.600  1.00  0.00           C
ATOM   2682  HA  TYR E  10      59.920  85.010  78.570  1.00  0.00           H
ATOM   2683  CB  TYR E  10      60.870  83.460  77.380  1.00  0.00           C
ATOM   2684  HB1 TYR E  10      61.890  83.910  77.420  1.00  0.00           H
ATOM   2685  HB2 TYR E  10      60.740  82.990  76.380  1.00  0.00           H
ATOM   2686  CG  TYR E  10      60.820  82.370  78.410  1.00  0.00           C
ATOM   2687  CD1 TYR E  10      61.690  82.380  79.520  1.00  0.00           C
ATOM   2688  HD1 TYR E  10      62.350  83.230  79.660  1.00  0.00           H
ATOM   2689  CE1 TYR E  10      61.710  81.320  80.430  1.00  0.00           C
ATOM   2690  HE1 TYR E  10      62.370  81.340  81.280  1.00  0.00           H
ATOM   2691  CZ  TYR E  10      60.880  80.210  80.230  1.00  0.00           C
ATOM   2692  OH  TYR E  10      60.900  79.140  81.160  1.00  0.00           O
ATOM   2693  HH  TYR E  10      60.050  78.680  81.080  1.00  0.00           H
ATOM   2694  CD2 TYR E  10      59.980  81.250  78.240  1.00  0.00           C
ATOM   2695  HD2 TYR E  10      59.310  81.230  77.390  1.00  0.00           H
ATOM   2696  CE2 TYR E  10      60.020  80.170  79.130  1.00  0.00           C
ATOM   2697  HE2 TYR E  10      59.370  79.320  78.980  1.00  0.00           H
ATOM   2698  C   TYR E  10      60.040  85.650  76.560  1.00  0.00           C
ATOM   2699  O   TYR E  10      60.110  85.350  75.360  1.00  0.00           O
ATOM   2700  N   GLU E  11      60.250  86.910  76.970  1.00  0.00           N
ATOM   2701  HN  GLU E  11      60.080  87.180  77.920  1.00  0.00           H
ATOM   2702  CA  GLU E  11      60.830  87.910  76.070  1.00  0.00           C
ATOM   2703  HA  GLU E  11      61.060  87.440  75.130  1.00  0.00           H
ATOM   2704  CB  GLU E  11      59.940  89.140  75.730  1.00  0.00           C
ATOM   2705  HB1 GLU E  11      59.860  89.820  76.600  1.00  0.00           H
ATOM   2706  HB2 GLU E  11      58.920  88.800  75.490  1.00  0.00           H
ATOM   2707  CG  GLU E  11      60.510  89.910  74.490  1.00  0.00           C
ATOM   2708  HG1 GLU E  11      60.390  89.260  73.600  1.00  0.00           H
ATOM   2709  HG2 GLU E  11      61.590  90.120  74.630  1.00  0.00           H
ATOM   2710  CD  GLU E  11      59.880  91.250  74.130  1.00  0.00           C
ATOM   2711  OE1 GLU E  11      60.400  91.860  73.160  1.00  0.00           O
ATOM   2712  OE2 GLU E  11      58.890  91.700  74.760  1.00  0.00           O
ATOM   2713  C   GLU E  11      62.150  88.340  76.660  1.00  0.00           C
ATOM   2714  O   GLU E  11      62.300  88.610  77.850  1.00  0.00           O
ATOM   2715  N   VAL E  12      63.190  88.350  75.810  1.00  0.00           N
ATOM   2716  HN  VAL E  12      63.080  88.060  74.870  1.00  0.00           H
ATOM   2717  CA  VAL E  12      64.520  88.780  76.190  1.00  0.00           C
ATOM   2718  HA  VAL E  12      64.500  89.240  77.160  1.00  0.00           H
ATOM   2719  CB  VAL E  12      65.490  87.620  76.210  1.00  0.00           C
ATOM   2720  HB  VAL E  12      65.500  87.110  75.210  1.00  0.00           H
ATOM   2721  CG1 VAL E  12      66.920  88.100  76.520  1.00  0.00           C
ATOM   2722 HG11 VAL E  12      67.600  87.230  76.560  1.00  0.00           H
ATOM   2723 HG12 VAL E  12      67.300  88.780  75.730  1.00  0.00           H
ATOM   2724 HG13 VAL E  12      66.940  88.630  77.490  1.00  0.00           H
ATOM   2725  CG2 VAL E  12      65.000  86.620  77.280  1.00  0.00           C
ATOM   2726 HG21 VAL E  12      65.800  85.940  77.620  1.00  0.00           H
ATOM   2727 HG22 VAL E  12      64.650  87.170  78.170  1.00  0.00           H
ATOM   2728 HG23 VAL E  12      64.150  86.020  76.890  1.00  0.00           H
ATOM   2729  C   VAL E  12      64.930  89.840  75.190  1.00  0.00           C
ATOM   2730  O   VAL E  12      65.010  89.580  73.990  1.00  0.00           O
ATOM   2731  N   HIS E  13      65.160  91.080  75.660  1.00  0.00           N
ATOM   2732  HN  HIS E  13      65.110  91.300  76.630  1.00  0.00           H
ATOM   2733  CA  HIS E  13      65.320  92.180  74.720  1.00  0.00           C
ATOM   2734  HA  HIS E  13      65.810  91.800  73.830  1.00  0.00           H
ATOM   2735  CB  HIS E  13      63.930  92.730  74.300  1.00  0.00           C
ATOM   2736  HB1 HIS E  13      63.380  91.930  73.770  1.00  0.00           H
ATOM   2737  HB2 HIS E  13      64.060  93.560  73.570  1.00  0.00           H
ATOM   2738  ND1 HIS E  13      62.760  94.520  75.560  1.00  0.00           N
ATOM   2739  CG  HIS E  13      63.050  93.170  75.430  1.00  0.00           C
ATOM   2740  CE1 HIS E  13      61.810  94.580  76.480  1.00  0.00           C
ATOM   2741  HE1 HIS E  13      61.320  95.500  76.820  1.00  0.00           H
ATOM   2742  NE2 HIS E  13      61.470  93.360  76.930  1.00  0.00           N
ATOM   2743  HE2 HIS E  13      60.660  93.160  77.520  1.00  0.00           H
ATOM   2744  CD2 HIS E  13      62.250  92.450  76.260  1.00  0.00           C
ATOM   2745  HD2 HIS E  13      62.170  91.380  76.390  1.00  0.00           H
ATOM   2746  C   HIS E  13      66.210  93.310  75.200  1.00  0.00           C
ATOM   2747  O   HIS E  13      66.300  93.650  76.380  1.00  0.00           O
ATOM   2748  N   HIS E  14      66.940  93.920  74.240  1.00  0.00           N
ATOM   2749  HN  HIS E  14      66.900  93.580  73.300  1.00  0.00           H
ATOM   2750  CA  HIS E  14      67.620  95.190  74.410  1.00  0.00           C
ATOM   2751  HA  HIS E  14      68.000  95.430  73.420  1.00  0.00           H
ATOM   2752  CB  HIS E  14      66.690  96.370  74.780  1.00  0.00           C
ATOM   2753  HB1 HIS E  14      67.250  97.240  75.170  1.00  0.00           H
ATOM   2754  HB2 HIS E  14      65.970  96.060  75.570  1.00  0.00           H
ATOM   2755  ND1 HIS E  14      65.430  96.070  72.610  1.00  0.00           N
ATOM   2756  CG  HIS E  14      65.890  96.900  73.620  1.00  0.00           C
ATOM   2757  CE1 HIS E  14      64.730  96.860  71.820  1.00  0.00           C
ATOM   2758  HE1 HIS E  14      64.160  96.530  70.940  1.00  0.00           H
ATOM   2759  NE2 HIS E  14      64.750  98.140  72.240  1.00  0.00           N
ATOM   2760  HE2 HIS E  14      64.200  98.890  71.850  1.00  0.00           H
ATOM   2761  CD2 HIS E  14      65.500  98.180  73.390  1.00  0.00           C
ATOM   2762  HD2 HIS E  14      65.700  99.070  73.970  1.00  0.00           H
ATOM   2763  C   HIS E  14      68.890  95.140  75.230  1.00  0.00           C
ATOM   2764  O   HIS E  14      69.380  96.150  75.740  1.00  0.00           O
ATOM   2765  N   GLN E  15      69.510  93.940  75.340  1.00  0.00           N
ATOM   2766  HN  GLN E  15      69.070  93.120  74.980  1.00  0.00           H
ATOM   2767  CA  GLN E  15      70.820  93.770  75.920  1.00  0.00           C
ATOM   2768  HA  GLN E  15      70.790  94.190  76.910  1.00  0.00           H
ATOM   2769  CB  GLN E  15      71.220  92.280  76.060  1.00  0.00           C
ATOM   2770  HB1 GLN E  15      72.300  92.210  76.330  1.00  0.00           H
ATOM   2771  HB2 GLN E  15      71.100  91.790  75.070  1.00  0.00           H
ATOM   2772  CG  GLN E  15      70.440  91.490  77.150  1.00  0.00           C
ATOM   2773  HG1 GLN E  15      70.530  92.020  78.120  1.00  0.00           H
ATOM   2774  HG2 GLN E  15      70.900  90.480  77.260  1.00  0.00           H
ATOM   2775  CD  GLN E  15      68.970  91.280  76.800  1.00  0.00           C
ATOM   2776  OE1 GLN E  15      68.620  91.100  75.630  1.00  0.00           O
ATOM   2777  NE2 GLN E  15      68.090  91.290  77.820  1.00  0.00           N
ATOM   2778 HE21 GLN E  15      68.400  91.470  78.760  1.00  0.00           H
ATOM   2779 HE22 GLN E  15      67.120  91.170  77.620  1.00  0.00           H
ATOM   2780  C   GLN E  15      71.920  94.540  75.180  1.00  0.00           C
ATOM   2781  O   GLN E  15      71.950  94.630  73.950  1.00  0.00           O
ATOM   2782  N   LYS E  16      72.850  95.140  75.940  1.00  0.00           N
ATOM   2783  HN  LYS E  16      72.800  95.070  76.940  1.00  0.00           H
ATOM   2784  CA  LYS E  16      73.870  95.990  75.380  1.00  0.00           C
ATOM   2785  HA  LYS E  16      73.870  95.950  74.300  1.00  0.00           H
ATOM   2786  CB  LYS E  16      73.610  97.450  75.820  1.00  0.00           C
ATOM   2787  HB1 LYS E  16      73.780  97.580  76.910  1.00  0.00           H
ATOM   2788  HB2 LYS E  16      72.520  97.650  75.640  1.00  0.00           H
ATOM   2789  CG  LYS E  16      74.410  98.470  75.010  1.00  0.00           C
ATOM   2790  HG1 LYS E  16      74.230  98.260  73.930  1.00  0.00           H
ATOM   2791  HG2 LYS E  16      75.490  98.340  75.200  1.00  0.00           H
ATOM   2792  CD  LYS E  16      74.000  99.930  75.280  1.00  0.00           C
ATOM   2793  HD1 LYS E  16      72.890 100.010  75.160  1.00  0.00           H
ATOM   2794  HD2 LYS E  16      74.240 100.190  76.330  1.00  0.00           H
ATOM   2795  CE  LYS E  16      74.670 100.890  74.300  1.00  0.00           C
ATOM   2796  HE1 LYS E  16      74.360 100.630  73.260  1.00  0.00           H
ATOM   2797  HE2 LYS E  16      75.770 100.820  74.370  1.00  0.00           H
ATOM   2798  NZ  LYS E  16      74.270 102.290  74.560  1.00  0.00           N
ATOM   2799  HZ1 LYS E  16      74.260 102.830  73.670  1.00  0.00           H
ATOM   2800  HZ2 LYS E  16      73.300 102.300  74.970  1.00  0.00           H
ATOM   2801  HZ3 LYS E  16      74.930 102.740  75.240  1.00  0.00           H
ATOM   2802  C   LYS E  16      75.230  95.520  75.860  1.00  0.00           C
ATOM   2803  O   LYS E  16      75.460  95.330  77.060  1.00  0.00           O
ATOM   2804  N   LEU E  17      76.180  95.300  74.930  1.00  0.00           N
ATOM   2805  HN  LEU E  17      75.990  95.430  73.960  1.00  0.00           H
ATOM   2806  CA  LEU E  17      77.540  94.930  75.280  1.00  0.00           C
ATOM   2807  HA  LEU E  17      77.710  95.140  76.320  1.00  0.00           H
ATOM   2808  CB  LEU E  17      77.820  93.430  75.050  1.00  0.00           C
ATOM   2809  HB1 LEU E  17      77.760  93.170  73.970  1.00  0.00           H
ATOM   2810  HB2 LEU E  17      77.010  92.880  75.570  1.00  0.00           H
ATOM   2811  CG  LEU E  17      79.170  92.940  75.640  1.00  0.00           C
ATOM   2812  HG  LEU E  17      79.420  93.570  76.520  1.00  0.00           H
ATOM   2813  CD1 LEU E  17      79.020  91.490  76.130  1.00  0.00           C
ATOM   2814 HD11 LEU E  17      79.980  91.130  76.560  1.00  0.00           H
ATOM   2815 HD12 LEU E  17      78.240  91.410  76.910  1.00  0.00           H
ATOM   2816 HD13 LEU E  17      78.750  90.830  75.280  1.00  0.00           H
ATOM   2817  CD2 LEU E  17      80.330  93.020  74.640  1.00  0.00           C
ATOM   2818 HD21 LEU E  17      81.260  92.610  75.090  1.00  0.00           H
ATOM   2819 HD22 LEU E  17      80.100  92.420  73.730  1.00  0.00           H
ATOM   2820 HD23 LEU E  17      80.540  94.060  74.330  1.00  0.00           H
ATOM   2821  C   LEU E  17      78.500  95.810  74.510  1.00  0.00           C
ATOM   2822  O   LEU E  17      78.520  95.840  73.280  1.00  0.00           O
ATOM   2823  N   VAL E  18      79.310  96.580  75.250  1.00  0.00           N
ATOM   2824  HN  VAL E  18      79.280  96.520  76.260  1.00  0.00           H
ATOM   2825  CA  VAL E  18      80.190  97.590  74.710  1.00  0.00           C
ATOM   2826  HA  VAL E  18      80.150  97.580  73.630  1.00  0.00           H
ATOM   2827  CB  VAL E  18      79.810  98.990  75.200  1.00  0.00           C
ATOM   2828  HB  VAL E  18      80.010  99.090  76.290  1.00  0.00           H
ATOM   2829  CG1 VAL E  18      80.650 100.040  74.440  1.00  0.00           C
ATOM   2830 HG11 VAL E  18      80.220 101.050  74.610  1.00  0.00           H
ATOM   2831 HG12 VAL E  18      81.700 100.040  74.790  1.00  0.00           H
ATOM   2832 HG13 VAL E  18      80.630  99.850  73.350  1.00  0.00           H
ATOM   2833  CG2 VAL E  18      78.320  99.260  74.960  1.00  0.00           C
ATOM   2834 HG21 VAL E  18      78.070 100.300  75.250  1.00  0.00           H
ATOM   2835 HG22 VAL E  18      78.060  99.130  73.890  1.00  0.00           H
ATOM   2836 HG23 VAL E  18      77.690  98.580  75.570  1.00  0.00           H
ATOM   2837  C   VAL E  18      81.610  97.290  75.130  1.00  0.00           C
ATOM   2838  O   VAL E  18      81.900  97.040  76.300  1.00  0.00           O
ATOM   2839  N   PHE E  19      82.570  97.320  74.180  1.00  0.00           N
ATOM   2840  HN  PHE E  19      82.350  97.550  73.230  1.00  0.00           H
ATOM   2841  CA  PHE E  19      83.970  97.230  74.530  1.00  0.00           C
ATOM   2842  HA  PHE E  19      84.090  96.700  75.460  1.00  0.00           H
ATOM   2843  CB  PHE E  19      84.790  96.500  73.440  1.00  0.00           C
ATOM   2844  HB1 PHE E  19      85.880  96.690  73.560  1.00  0.00           H
ATOM   2845  HB2 PHE E  19      84.480  96.830  72.420  1.00  0.00           H
ATOM   2846  CG  PHE E  19      84.590  95.010  73.580  1.00  0.00           C
ATOM   2847  CD1 PHE E  19      83.660  94.320  72.780  1.00  0.00           C
ATOM   2848  HD1 PHE E  19      83.070  94.870  72.070  1.00  0.00           H
ATOM   2849  CE1 PHE E  19      83.520  92.930  72.900  1.00  0.00           C
ATOM   2850  HE1 PHE E  19      82.810  92.400  72.280  1.00  0.00           H
ATOM   2851  CZ  PHE E  19      84.310  92.220  73.820  1.00  0.00           C
ATOM   2852  HZ  PHE E  19      84.210  91.150  73.910  1.00  0.00           H
ATOM   2853  CD2 PHE E  19      85.380  94.290  74.480  1.00  0.00           C
ATOM   2854  HD2 PHE E  19      86.100  94.810  75.100  1.00  0.00           H
ATOM   2855  CE2 PHE E  19      85.240  92.900  74.610  1.00  0.00           C
ATOM   2856  HE2 PHE E  19      85.850  92.360  75.320  1.00  0.00           H
ATOM   2857  C   PHE E  19      84.530  98.610  74.790  1.00  0.00           C
ATOM   2858  O   PHE E  19      85.090  98.870  75.850  1.00  0.00           O
ATOM   2859  N   PHE E  20      84.360  99.540  73.830  1.00  0.00           N
ATOM   2860  HN  PHE E  20      83.890  99.310  72.990  1.00  0.00           H
ATOM   2861  CA  PHE E  20      84.800 100.920  73.970  1.00  0.00           C
ATOM   2862  HA  PHE E  20      85.040 101.130  75.000  1.00  0.00           H
ATOM   2863  CB  PHE E  20      86.010 101.270  73.050  1.00  0.00           C
ATOM   2864  HB1 PHE E  20      86.330 102.330  73.200  1.00  0.00           H
ATOM   2865  HB2 PHE E  20      85.750 101.120  71.980  1.00  0.00           H
ATOM   2866  CG  PHE E  20      87.150 100.360  73.410  1.00  0.00           C
ATOM   2867  CD1 PHE E  20      87.250  99.090  72.810  1.00  0.00           C
ATOM   2868  HD1 PHE E  20      86.540  98.810  72.050  1.00  0.00           H
ATOM   2869  CE1 PHE E  20      88.180  98.160  73.280  1.00  0.00           C
ATOM   2870  HE1 PHE E  20      88.220  97.170  72.840  1.00  0.00           H
ATOM   2871  CZ  PHE E  20      89.020  98.490  74.350  1.00  0.00           C
ATOM   2872  HZ  PHE E  20      89.680  97.740  74.760  1.00  0.00           H
ATOM   2873  CD2 PHE E  20      88.070 100.720  74.400  1.00  0.00           C
ATOM   2874  HD2 PHE E  20      88.010 101.690  74.860  1.00  0.00           H
ATOM   2875  CE2 PHE E  20      89.000  99.790  74.870  1.00  0.00           C
ATOM   2876  HE2 PHE E  20      89.670 100.060  75.680  1.00  0.00           H
ATOM   2877  C   PHE E  20      83.610 101.780  73.600  1.00  0.00           C
ATOM   2878  O   PHE E  20      83.050 101.640  72.510  1.00  0.00           O
ATOM   2879  N   ALA E  21      83.170 102.660  74.520  1.00  0.00           N
ATOM   2880  HN  ALA E  21      83.570 102.700  75.430  1.00  0.00           H
ATOM   2881  CA  ALA E  21      81.950 103.420  74.320  1.00  0.00           C
ATOM   2882  HA  ALA E  21      81.320 102.940  73.580  1.00  0.00           H
ATOM   2883  CB  ALA E  21      81.180 103.480  75.650  1.00  0.00           C
ATOM   2884  HB1 ALA E  21      80.990 102.460  76.040  1.00  0.00           H
ATOM   2885  HB2 ALA E  21      81.770 104.010  76.410  1.00  0.00           H
ATOM   2886  HB3 ALA E  21      80.210 104.000  75.530  1.00  0.00           H
ATOM   2887  C   ALA E  21      82.190 104.840  73.830  1.00  0.00           C
ATOM   2888  O   ALA E  21      81.250 105.530  73.460  1.00  0.00           O
ATOM   2889  N   GLU E  22      83.460 105.290  73.750  1.00  0.00           N
ATOM   2890  HN  GLU E  22      84.210 104.680  74.000  1.00  0.00           H
ATOM   2891  CA  GLU E  22      83.850 106.660  73.470  1.00  0.00           C
ATOM   2892  HA  GLU E  22      83.100 107.120  72.840  1.00  0.00           H
ATOM   2893  CB  GLU E  22      83.990 107.500  74.760  1.00  0.00           C
ATOM   2894  HB1 GLU E  22      84.590 108.430  74.590  1.00  0.00           H
ATOM   2895  HB2 GLU E  22      84.540 106.900  75.520  1.00  0.00           H
ATOM   2896  CG  GLU E  22      82.640 107.970  75.370  1.00  0.00           C
ATOM   2897  HG1 GLU E  22      82.830 108.630  76.240  1.00  0.00           H
ATOM   2898  HG2 GLU E  22      82.060 107.090  75.730  1.00  0.00           H
ATOM   2899  CD  GLU E  22      81.790 108.740  74.370  1.00  0.00           C
ATOM   2900  OE1 GLU E  22      82.320 109.680  73.730  1.00  0.00           O
ATOM   2901  OE2 GLU E  22      80.590 108.390  74.170  1.00  0.00           O
ATOM   2902  C   GLU E  22      85.130 106.690  72.620  1.00  0.00           C
ATOM   2903  O   GLU E  22      85.610 105.640  72.200  1.00  0.00           O
ATOM   2904  N   ASP E  23      85.640 107.890  72.290  1.00  0.00           N
ATOM   2905  HN  ASP E  23      85.250 108.720  72.670  1.00  0.00           H
ATOM   2906  CA  ASP E  23      86.810 108.100  71.440  1.00  0.00           C
ATOM   2907  HA  ASP E  23      86.580 107.620  70.510  1.00  0.00           H
ATOM   2908  CB  ASP E  23      87.050 109.620  71.170  1.00  0.00           C
ATOM   2909  HB1 ASP E  23      88.130 109.830  71.040  1.00  0.00           H
ATOM   2910  HB2 ASP E  23      86.700 110.220  72.030  1.00  0.00           H
ATOM   2911  CG  ASP E  23      86.380 110.120  69.890  1.00  0.00           C
ATOM   2912  OD1 ASP E  23      86.410 109.380  68.870  1.00  0.00           O
ATOM   2913  OD2 ASP E  23      85.970 111.310  69.840  1.00  0.00           O
ATOM   2914  C   ASP E  23      88.090 107.420  71.930  1.00  0.00           C
ATOM   2915  O   ASP E  23      88.410 107.320  73.120  1.00  0.00           O
ATOM   2916  N   VAL E  24      88.890 106.910  70.980  1.00  0.00           N
ATOM   2917  HN  VAL E  24      88.620 106.980  70.010  1.00  0.00           H
ATOM   2918  CA  VAL E  24      90.180 106.310  71.260  1.00  0.00           C
ATOM   2919  HA  VAL E  24      90.450 106.450  72.300  1.00  0.00           H
ATOM   2920  CB  VAL E  24      90.210 104.810  70.930  1.00  0.00           C
ATOM   2921  HB  VAL E  24      89.910 104.660  69.870  1.00  0.00           H
ATOM   2922  CG1 VAL E  24      91.610 104.210  71.150  1.00  0.00           C
ATOM   2923 HG11 VAL E  24      91.580 103.110  71.000  1.00  0.00           H
ATOM   2924 HG12 VAL E  24      92.350 104.620  70.430  1.00  0.00           H
ATOM   2925 HG13 VAL E  24      91.970 104.410  72.190  1.00  0.00           H
ATOM   2926  CG2 VAL E  24      89.190 104.080  71.830  1.00  0.00           C
ATOM   2927 HG21 VAL E  24      89.210 102.990  71.630  1.00  0.00           H
ATOM   2928 HG22 VAL E  24      89.430 104.240  72.900  1.00  0.00           H
ATOM   2929 HG23 VAL E  24      88.160 104.440  71.660  1.00  0.00           H
ATOM   2930  C   VAL E  24      91.190 107.080  70.430  1.00  0.00           C
ATOM   2931  O   VAL E  24      91.320 106.870  69.220  1.00  0.00           O
ATOM   2932  N   GLY E  25      91.940 108.010  71.060  1.00  0.00           N
ATOM   2933  HN  GLY E  25      91.730 108.210  72.020  1.00  0.00           H
ATOM   2934  CA  GLY E  25      92.860 108.920  70.370  1.00  0.00           C
ATOM   2935  HA1 GLY E  25      92.700 108.880  69.300  1.00  0.00           H
ATOM   2936  HA2 GLY E  25      92.670 109.900  70.770  1.00  0.00           H
ATOM   2937  C   GLY E  25      94.310 108.620  70.630  1.00  0.00           C
ATOM   2938  O   GLY E  25      94.690 108.050  71.650  1.00  0.00           O
ATOM   2939  N   SER E  26      95.180 109.040  69.690  1.00  0.00           N
ATOM   2940  HN  SER E  26      94.830 109.490  68.870  1.00  0.00           H
ATOM   2941  CA  SER E  26      96.640 108.920  69.730  1.00  0.00           C
ATOM   2942  HA  SER E  26      96.950 108.980  68.700  1.00  0.00           H
ATOM   2943  CB  SER E  26      97.340 110.110  70.440  1.00  0.00           C
ATOM   2944  HB1 SER E  26      98.410 109.900  70.630  1.00  0.00           H
ATOM   2945  HB2 SER E  26      96.840 110.300  71.410  1.00  0.00           H
ATOM   2946  OG  SER E  26      97.280 111.280  69.610  1.00  0.00           O
ATOM   2947  HG1 SER E  26      97.590 112.020  70.160  1.00  0.00           H
ATOM   2948  C   SER E  26      97.230 107.590  70.190  1.00  0.00           C
ATOM   2949  O   SER E  26      98.090 107.510  71.060  1.00  0.00           O
ATOM   2950  N   ASN E  27      96.750 106.480  69.590  1.00  0.00           N
ATOM   2951  HN  ASN E  27      96.120 106.580  68.810  1.00  0.00           H
ATOM   2952  CA  ASN E  27      97.210 105.150  69.920  1.00  0.00           C
ATOM   2953  HA  ASN E  27      97.380 105.110  70.990  1.00  0.00           H
ATOM   2954  CB  ASN E  27      96.160 104.060  69.560  1.00  0.00           C
ATOM   2955  HB1 ASN E  27      95.870 104.160  68.490  1.00  0.00           H
ATOM   2956  HB2 ASN E  27      95.250 104.210  70.180  1.00  0.00           H
ATOM   2957  CG  ASN E  27      96.700 102.660  69.840  1.00  0.00           C
ATOM   2958  OD1 ASN E  27      97.260 102.420  70.920  1.00  0.00           O
ATOM   2959  ND2 ASN E  27      96.630 101.750  68.850  1.00  0.00           N
ATOM   2960 HD21 ASN E  27      96.190 101.960  67.980  1.00  0.00           H
ATOM   2961 HD22 ASN E  27      97.140 100.890  68.990  1.00  0.00           H
ATOM   2962  C   ASN E  27      98.550 104.850  69.240  1.00  0.00           C
ATOM   2963  O   ASN E  27      98.650 104.810  68.010  1.00  0.00           O
ATOM   2964  N   LYS E  28      99.580 104.550  70.030  1.00  0.00           N
ATOM   2965  HN  LYS E  28      99.490 104.610  71.040  1.00  0.00           H
ATOM   2966  CA  LYS E  28     100.860 104.090  69.540  1.00  0.00           C
ATOM   2967  HA  LYS E  28     100.840 103.980  68.470  1.00  0.00           H
ATOM   2968  CB  LYS E  28     101.980 105.100  69.890  1.00  0.00           C
ATOM   2969  HB1 LYS E  28     102.970 104.720  69.550  1.00  0.00           H
ATOM   2970  HB2 LYS E  28     102.020 105.230  70.990  1.00  0.00           H
ATOM   2971  CG  LYS E  28     101.740 106.480  69.250  1.00  0.00           C
ATOM   2972  HG1 LYS E  28     100.790 106.900  69.650  1.00  0.00           H
ATOM   2973  HG2 LYS E  28     101.600 106.360  68.150  1.00  0.00           H
ATOM   2974  CD  LYS E  28     102.870 107.490  69.520  1.00  0.00           C
ATOM   2975  HD1 LYS E  28     103.080 107.490  70.610  1.00  0.00           H
ATOM   2976  HD2 LYS E  28     103.790 107.140  69.000  1.00  0.00           H
ATOM   2977  CE  LYS E  28     102.480 108.900  69.070  1.00  0.00           C
ATOM   2978  HE1 LYS E  28     101.620 109.260  69.680  1.00  0.00           H
ATOM   2979  HE2 LYS E  28     102.180 108.900  68.000  1.00  0.00           H
ATOM   2980  NZ  LYS E  28     103.580 109.860  69.240  1.00  0.00           N
ATOM   2981  HZ1 LYS E  28     103.190 110.840  69.200  1.00  0.00           H
ATOM   2982  HZ2 LYS E  28     104.060 109.780  70.170  1.00  0.00           H
ATOM   2983  HZ3 LYS E  28     104.300 109.780  68.490  1.00  0.00           H
ATOM   2984  C   LYS E  28     101.180 102.700  70.090  1.00  0.00           C
ATOM   2985  O   LYS E  28     102.300 102.230  69.950  1.00  0.00           O
ATOM   2986  N   GLY E  29     100.190 102.020  70.700  1.00  0.00           N
ATOM   2987  HN  GLY E  29      99.280 102.440  70.790  1.00  0.00           H
ATOM   2988  CA  GLY E  29     100.300 100.660  71.210  1.00  0.00           C
ATOM   2989  HA1 GLY E  29     101.250 100.220  70.940  1.00  0.00           H
ATOM   2990  HA2 GLY E  29     100.160 100.710  72.280  1.00  0.00           H
ATOM   2991  C   GLY E  29      99.230  99.770  70.640  1.00  0.00           C
ATOM   2992  O   GLY E  29      98.780  99.960  69.510  1.00  0.00           O
ATOM   2993  N   ALA E  30      98.780  98.770  71.420  1.00  0.00           N
ATOM   2994  HN  ALA E  30      99.140  98.660  72.350  1.00  0.00           H
ATOM   2995  CA  ALA E  30      97.790  97.810  70.990  1.00  0.00           C
ATOM   2996  HA  ALA E  30      97.670  97.860  69.910  1.00  0.00           H
ATOM   2997  CB  ALA E  30      98.250  96.380  71.340  1.00  0.00           C
ATOM   2998  HB1 ALA E  30      99.230  96.180  70.850  1.00  0.00           H
ATOM   2999  HB2 ALA E  30      98.380  96.260  72.430  1.00  0.00           H
ATOM   3000  HB3 ALA E  30      97.520  95.630  70.980  1.00  0.00           H
ATOM   3001  C   ALA E  30      96.420  98.070  71.610  1.00  0.00           C
ATOM   3002  O   ALA E  30      96.260  98.110  72.830  1.00  0.00           O
ATOM   3003  N   ILE E  31      95.400  98.250  70.750  1.00  0.00           N
ATOM   3004  HN  ILE E  31      95.580  98.250  69.770  1.00  0.00           H
ATOM   3005  CA  ILE E  31      94.000  98.400  71.110  1.00  0.00           C
ATOM   3006  HA  ILE E  31      93.890  98.390  72.180  1.00  0.00           H
ATOM   3007  CB  ILE E  31      93.400  99.710  70.550  1.00  0.00           C
ATOM   3008  HB  ILE E  31      93.620  99.730  69.460  1.00  0.00           H
ATOM   3009  CG2 ILE E  31      91.860  99.800  70.700  1.00  0.00           C
ATOM   3010 HG21 ILE E  31      91.500 100.740  70.220  1.00  0.00           H
ATOM   3011 HG22 ILE E  31      91.340  98.950  70.230  1.00  0.00           H
ATOM   3012 HG23 ILE E  31      91.570  99.860  71.770  1.00  0.00           H
ATOM   3013  CG1 ILE E  31      94.100 100.950  71.160  1.00  0.00           C
ATOM   3014 HG11 ILE E  31      93.700 101.860  70.650  1.00  0.00           H
ATOM   3015 HG12 ILE E  31      95.180 100.870  70.940  1.00  0.00           H
ATOM   3016  CD  ILE E  31      93.950 101.130  72.680  1.00  0.00           C
ATOM   3017  HD1 ILE E  31      94.430 102.080  73.000  1.00  0.00           H
ATOM   3018  HD2 ILE E  31      92.890 101.160  72.990  1.00  0.00           H
ATOM   3019  HD3 ILE E  31      94.460 100.300  73.210  1.00  0.00           H
ATOM   3020  C   ILE E  31      93.270  97.180  70.560  1.00  0.00           C
ATOM   3021  O   ILE E  31      93.370  96.870  69.370  1.00  0.00           O
ATOM   3022  N   ILE E  32      92.590  96.420  71.440  1.00  0.00           N
ATOM   3023  HN  ILE E  32      92.510  96.750  72.390  1.00  0.00           H
ATOM   3024  CA  ILE E  32      91.890  95.180  71.140  1.00  0.00           C
ATOM   3025  HA  ILE E  32      91.530  95.220  70.130  1.00  0.00           H
ATOM   3026  CB  ILE E  32      92.750  93.910  71.340  1.00  0.00           C
ATOM   3027  HB  ILE E  32      93.020  93.830  72.420  1.00  0.00           H
ATOM   3028  CG2 ILE E  32      91.950  92.660  70.930  1.00  0.00           C
ATOM   3029 HG21 ILE E  32      92.590  91.760  70.950  1.00  0.00           H
ATOM   3030 HG22 ILE E  32      91.110  92.470  71.630  1.00  0.00           H
ATOM   3031 HG23 ILE E  32      91.550  92.770  69.900  1.00  0.00           H
ATOM   3032  CG1 ILE E  32      94.090  93.970  70.570  1.00  0.00           C
ATOM   3033 HG11 ILE E  32      94.610  94.930  70.770  1.00  0.00           H
ATOM   3034 HG12 ILE E  32      93.880  93.910  69.480  1.00  0.00           H
ATOM   3035  CD  ILE E  32      95.080  92.870  70.970  1.00  0.00           C
ATOM   3036  HD1 ILE E  32      96.040  92.990  70.420  1.00  0.00           H
ATOM   3037  HD2 ILE E  32      95.300  92.920  72.060  1.00  0.00           H
ATOM   3038  HD3 ILE E  32      94.690  91.850  70.750  1.00  0.00           H
ATOM   3039  C   ILE E  32      90.690  95.080  72.080  1.00  0.00           C
ATOM   3040  O   ILE E  32      90.790  95.290  73.280  1.00  0.00           O
ATOM   3041  N   GLY E  33      89.490  94.710  71.570  1.00  0.00           N
ATOM   3042  HN  GLY E  33      89.370  94.590  70.590  1.00  0.00           H
ATOM   3043  CA  GLY E  33      88.370  94.370  72.450  1.00  0.00           C
ATOM   3044  HA1 GLY E  33      88.350  95.040  73.300  1.00  0.00           H
ATOM   3045  HA2 GLY E  33      87.470  94.430  71.870  1.00  0.00           H
ATOM   3046  C   GLY E  33      88.430  92.980  73.000  1.00  0.00           C
ATOM   3047  O   GLY E  33      88.470  92.780  74.210  1.00  0.00           O
ATOM   3048  N   LEU E  34      88.460  91.980  72.110  1.00  0.00           N
ATOM   3049  HN  LEU E  34      88.440  92.160  71.130  1.00  0.00           H
ATOM   3050  CA  LEU E  34      88.380  90.580  72.470  1.00  0.00           C
ATOM   3051  HA  LEU E  34      88.500  90.460  73.540  1.00  0.00           H
ATOM   3052  CB  LEU E  34      86.990  90.030  72.070  1.00  0.00           C
ATOM   3053  HB1 LEU E  34      86.750  90.400  71.050  1.00  0.00           H
ATOM   3054  HB2 LEU E  34      86.250  90.490  72.760  1.00  0.00           H
ATOM   3055  CG  LEU E  34      86.780  88.500  72.070  1.00  0.00           C
ATOM   3056  HG  LEU E  34      87.430  88.060  71.270  1.00  0.00           H
ATOM   3057  CD1 LEU E  34      87.140  87.840  73.400  1.00  0.00           C
ATOM   3058 HD11 LEU E  34      86.900  86.760  73.380  1.00  0.00           H
ATOM   3059 HD12 LEU E  34      88.220  87.950  73.650  1.00  0.00           H
ATOM   3060 HD13 LEU E  34      86.550  88.310  74.210  1.00  0.00           H
ATOM   3061  CD2 LEU E  34      85.320  88.200  71.720  1.00  0.00           C
ATOM   3062 HD21 LEU E  34      85.150  87.100  71.650  1.00  0.00           H
ATOM   3063 HD22 LEU E  34      84.650  88.620  72.490  1.00  0.00           H
ATOM   3064 HD23 LEU E  34      85.050  88.670  70.750  1.00  0.00           H
ATOM   3065  C   LEU E  34      89.510  89.780  71.820  1.00  0.00           C
ATOM   3066  O   LEU E  34      89.600  89.680  70.590  1.00  0.00           O
ATOM   3067  N   MET E  35      90.390  89.190  72.640  1.00  0.00           N
ATOM   3068  HN  MET E  35      90.310  89.280  73.640  1.00  0.00           H
ATOM   3069  CA  MET E  35      91.470  88.350  72.150  1.00  0.00           C
ATOM   3070  HA  MET E  35      91.420  88.280  71.080  1.00  0.00           H
ATOM   3071  CB  MET E  35      92.870  88.940  72.460  1.00  0.00           C
ATOM   3072  HB1 MET E  35      92.990  89.070  73.550  1.00  0.00           H
ATOM   3073  HB2 MET E  35      92.920  89.950  71.990  1.00  0.00           H
ATOM   3074  CG  MET E  35      94.000  88.060  71.900  1.00  0.00           C
ATOM   3075  HG1 MET E  35      93.680  87.670  70.910  1.00  0.00           H
ATOM   3076  HG2 MET E  35      94.120  87.190  72.570  1.00  0.00           H
ATOM   3077  SD  MET E  35      95.590  88.890  71.670  1.00  0.00           S
ATOM   3078  CE  MET E  35      96.110  88.740  73.400  1.00  0.00           C
ATOM   3079  HE1 MET E  35      97.130  89.160  73.560  1.00  0.00           H
ATOM   3080  HE2 MET E  35      95.410  89.270  74.070  1.00  0.00           H
ATOM   3081  HE3 MET E  35      96.150  87.670  73.710  1.00  0.00           H
ATOM   3082  C   MET E  35      91.360  86.930  72.680  1.00  0.00           C
ATOM   3083  O   MET E  35      91.240  86.690  73.870  1.00  0.00           O
ATOM   3084  N   VAL E  36      91.380  85.950  71.760  1.00  0.00           N
ATOM   3085  HN  VAL E  36      91.410  86.150  70.790  1.00  0.00           H
ATOM   3086  CA  VAL E  36      91.310  84.540  72.110  1.00  0.00           C
ATOM   3087  HA  VAL E  36      91.300  84.420  73.190  1.00  0.00           H
ATOM   3088  CB  VAL E  36      90.070  83.870  71.540  1.00  0.00           C
ATOM   3089  HB  VAL E  36      90.080  83.930  70.430  1.00  0.00           H
ATOM   3090  CG1 VAL E  36      90.000  82.400  71.980  1.00  0.00           C
ATOM   3091 HG11 VAL E  36      89.030  81.960  71.670  1.00  0.00           H
ATOM   3092 HG12 VAL E  36      90.820  81.800  71.530  1.00  0.00           H
ATOM   3093 HG13 VAL E  36      90.070  82.330  73.090  1.00  0.00           H
ATOM   3094  CG2 VAL E  36      88.820  84.620  72.050  1.00  0.00           C
ATOM   3095 HG21 VAL E  36      87.890  84.130  71.670  1.00  0.00           H
ATOM   3096 HG22 VAL E  36      88.790  84.620  73.160  1.00  0.00           H
ATOM   3097 HG23 VAL E  36      88.800  85.680  71.710  1.00  0.00           H
ATOM   3098  C   VAL E  36      92.590  83.880  71.610  1.00  0.00           C
ATOM   3099  O   VAL E  36      92.880  83.830  70.410  1.00  0.00           O
ATOM   3100  N   GLY E  37      93.440  83.380  72.540  1.00  0.00           N
ATOM   3101  HN  GLY E  37      93.170  83.390  73.510  1.00  0.00           H
ATOM   3102  CA  GLY E  37      94.840  83.080  72.260  1.00  0.00           C
ATOM   3103  HA1 GLY E  37      95.260  82.620  73.140  1.00  0.00           H
ATOM   3104  HA2 GLY E  37      94.900  82.450  71.380  1.00  0.00           H
ATOM   3105  C   GLY E  37      95.640  84.330  72.000  1.00  0.00           C
ATOM   3106  O   GLY E  37      95.520  85.300  72.720  1.00  0.00           O
ATOM   3107  N   GLY E  38      96.490  84.340  70.950  1.00  0.00           N
ATOM   3108  HN  GLY E  38      96.580  83.540  70.360  1.00  0.00           H
ATOM   3109  CA  GLY E  38      97.280  85.500  70.550  1.00  0.00           C
ATOM   3110  HA1 GLY E  38      97.670  85.290  69.570  1.00  0.00           H
ATOM   3111  HA2 GLY E  38      96.640  86.370  70.560  1.00  0.00           H
ATOM   3112  C   GLY E  38      98.470  85.830  71.430  1.00  0.00           C
ATOM   3113  O   GLY E  38      98.550  85.460  72.600  1.00  0.00           O
ATOM   3114  N   VAL E  39      99.450  86.540  70.860  1.00  0.00           N
ATOM   3115  HN  VAL E  39      99.380  86.810  69.900  1.00  0.00           H
ATOM   3116  CA  VAL E  39     100.590  87.050  71.620  1.00  0.00           C
ATOM   3117  HA  VAL E  39     100.390  86.980  72.680  1.00  0.00           H
ATOM   3118  CB  VAL E  39     101.900  86.320  71.330  1.00  0.00           C
ATOM   3119  HB  VAL E  39     102.130  86.380  70.240  1.00  0.00           H
ATOM   3120  CG1 VAL E  39     103.050  86.960  72.130  1.00  0.00           C
ATOM   3121 HG11 VAL E  39     103.980  86.360  71.990  1.00  0.00           H
ATOM   3122 HG12 VAL E  39     103.270  87.990  71.800  1.00  0.00           H
ATOM   3123 HG13 VAL E  39     102.820  86.970  73.220  1.00  0.00           H
ATOM   3124  CG2 VAL E  39     101.760  84.840  71.710  1.00  0.00           C
ATOM   3125 HG21 VAL E  39     102.740  84.320  71.590  1.00  0.00           H
ATOM   3126 HG22 VAL E  39     101.430  84.730  72.760  1.00  0.00           H
ATOM   3127 HG23 VAL E  39     101.030  84.330  71.050  1.00  0.00           H
ATOM   3128  C   VAL E  39     100.730  88.520  71.280  1.00  0.00           C
ATOM   3129  O   VAL E  39     101.080  88.890  70.160  1.00  0.00           O
ATOM   3130  N   VAL E  40     100.470  89.430  72.250  1.00  0.00           N
ATOM   3131  HN  VAL E  40     100.250  89.110  73.180  1.00  0.00           H
ATOM   3132  CA  VAL E  40     100.540  90.860  72.030  1.00  0.00           C
ATOM   3133  HA  VAL E  40     100.480  91.070  70.970  1.00  0.00           H
ATOM   3134  CB  VAL E  40      99.380  91.620  72.690  1.00  0.00           C
ATOM   3135  HB  VAL E  40      99.240  91.230  73.720  1.00  0.00           H
ATOM   3136  CG1 VAL E  40      99.600  93.150  72.740  1.00  0.00           C
ATOM   3137 HG11 VAL E  40      98.680  93.640  73.120  1.00  0.00           H
ATOM   3138 HG12 VAL E  40     100.430  93.420  73.430  1.00  0.00           H
ATOM   3139 HG13 VAL E  40      99.830  93.550  71.730  1.00  0.00           H
ATOM   3140  CG2 VAL E  40      98.130  91.320  71.860  1.00  0.00           C
ATOM   3141 HG21 VAL E  40      97.220  91.700  72.380  1.00  0.00           H
ATOM   3142 HG22 VAL E  40      98.180  91.800  70.860  1.00  0.00           H
ATOM   3143 HG23 VAL E  40      98.010  90.230  71.710  1.00  0.00           H
ATOM   3144  C   VAL E  40     101.860  91.400  72.500  1.00  0.00           C
ATOM   3145  O   VAL E  40     102.260  91.210  73.640  1.00  0.00           O
ATOM   3146  N   ILE E  41     102.580  92.110  71.600  1.00  0.00           N
ATOM   3147  HN  ILE E  41     102.250  92.240  70.670  1.00  0.00           H
ATOM   3148  CA  ILE E  41     103.850  92.730  71.900  1.00  0.00           C
ATOM   3149  HA  ILE E  41     104.140  92.530  72.920  1.00  0.00           H
ATOM   3150  CB  ILE E  41     104.960  92.250  70.960  1.00  0.00           C
ATOM   3151  HB  ILE E  41     104.750  92.620  69.930  1.00  0.00           H
ATOM   3152  CG2 ILE E  41     106.310  92.840  71.420  1.00  0.00           C
ATOM   3153 HG21 ILE E  41     107.120  92.440  70.790  1.00  0.00           H
ATOM   3154 HG22 ILE E  41     106.320  93.950  71.330  1.00  0.00           H
ATOM   3155 HG23 ILE E  41     106.520  92.580  72.480  1.00  0.00           H
ATOM   3156  CG1 ILE E  41     105.030  90.700  70.850  1.00  0.00           C
ATOM   3157 HG11 ILE E  41     105.830  90.470  70.110  1.00  0.00           H
ATOM   3158 HG12 ILE E  41     104.080  90.320  70.430  1.00  0.00           H
ATOM   3159  CD  ILE E  41     105.340  89.960  72.150  1.00  0.00           C
ATOM   3160  HD1 ILE E  41     105.440  88.870  71.960  1.00  0.00           H
ATOM   3161  HD2 ILE E  41     106.300  90.310  72.600  1.00  0.00           H
ATOM   3162  HD3 ILE E  41     104.530  90.110  72.900  1.00  0.00           H
ATOM   3163  C   ILE E  41     103.660  94.230  71.750  1.00  0.00           C
ATOM   3164  O   ILE E  41     103.280  94.720  70.680  1.00  0.00           O
ATOM   3165  N   ALA E  42     103.890  95.000  72.820  1.00  0.00           N
ATOM   3166  HN  ALA E  42     104.120  94.590  73.710  1.00  0.00           H
ATOM   3167  CA  ALA E  42     103.800  96.440  72.780  1.00  0.00           C
ATOM   3168  HA  ALA E  42     103.820  96.790  71.760  1.00  0.00           H
ATOM   3169  CB  ALA E  42     102.490  96.930  73.440  1.00  0.00           C
ATOM   3170  HB1 ALA E  42     101.620  96.490  72.900  1.00  0.00           H
ATOM   3171  HB2 ALA E  42     102.440  96.590  74.500  1.00  0.00           H
ATOM   3172  HB3 ALA E  42     102.400  98.030  73.400  1.00  0.00           H
ATOM   3173  C   ALA E  42     105.010  97.050  73.470  1.00  0.00           C
ATOM   3174  O   ALA E  42     105.680  96.430  74.290  1.00  0.00           O
ATOM   3175  N   NME E  43     105.370  98.300  73.100  1.00  0.00           N
ATOM   3176  HN  NME E  43     104.810  98.780  72.410  1.00  0.00           H
ATOM   3177  CH3 NME E  43     106.560  98.950  73.590  1.00  0.00           C
ATOM   3178 HH31 NME E  43     106.770  98.700  74.650  1.00  0.00           H
ATOM   3179 HH32 NME E  43     107.440  98.640  72.990  1.00  0.00           H
ATOM   3180 HH33 NME E  43     106.450 100.060  73.510  1.00  0.00           H
ATOM   3181  CH3 ACE F   0     134.930 108.860  85.890  1.00  0.00           C
ATOM   3182 HH31 ACE F   0     134.610 108.900  86.950  1.00  0.00           H
ATOM   3183 HH32 ACE F   0     136.050 108.880  85.860  1.00  0.00           H
ATOM   3184 HH33 ACE F   0     134.570 109.750  85.340  1.00  0.00           H
ATOM   3185  C   ACE F   0     134.460 107.630  85.230  1.00  0.00           C
ATOM   3186  O   ACE F   0     134.660 107.470  84.030  1.00  0.00           O
ATOM   3187  N   ASP F   1     133.820 106.730  85.990  1.00  0.00           N
ATOM   3188  HN  ASP F   1     133.620 106.950  86.950  1.00  0.00           H
ATOM   3189  CA  ASP F   1     133.460 105.410  85.520  1.00  0.00           C
ATOM   3190  HA  ASP F   1     133.690 105.360  84.460  1.00  0.00           H
ATOM   3191  CB  ASP F   1     134.300 104.350  86.280  1.00  0.00           C
ATOM   3192  HB1 ASP F   1     133.880 104.160  87.290  1.00  0.00           H
ATOM   3193  HB2 ASP F   1     135.340 104.720  86.400  1.00  0.00           H
ATOM   3194  CG  ASP F   1     134.380 103.050  85.520  1.00  0.00           C
ATOM   3195  OD1 ASP F   1     134.070 103.050  84.300  1.00  0.00           O
ATOM   3196  OD2 ASP F   1     134.880 102.060  86.110  1.00  0.00           O
ATOM   3197  C   ASP F   1     131.970 105.120  85.640  1.00  0.00           C
ATOM   3198  O   ASP F   1     131.320 105.530  86.600  1.00  0.00           O
ATOM   3199  N   ALA F   2     131.390 104.400  84.650  1.00  0.00           N
ATOM   3200  HN  ALA F   2     131.990 103.950  83.990  1.00  0.00           H
ATOM   3201  CA  ALA F   2     129.980 104.080  84.630  1.00  0.00           C
ATOM   3202  HA  ALA F   2     129.630 103.970  85.650  1.00  0.00           H
ATOM   3203  CB  ALA F   2     129.170 105.200  83.940  1.00  0.00           C
ATOM   3204  HB1 ALA F   2     129.400 106.170  84.430  1.00  0.00           H
ATOM   3205  HB2 ALA F   2     129.430 105.280  82.870  1.00  0.00           H
ATOM   3206  HB3 ALA F   2     128.080 105.010  84.030  1.00  0.00           H
ATOM   3207  C   ALA F   2     129.660 102.770  83.910  1.00  0.00           C
ATOM   3208  O   ALA F   2     130.040 102.570  82.750  1.00  0.00           O
ATOM   3209  N   GLU F   3     128.900 101.870  84.570  1.00  0.00           N
ATOM   3210  HN  GLU F   3     128.640 102.010  85.520  1.00  0.00           H
ATOM   3211  CA  GLU F   3     128.380 100.650  83.980  1.00  0.00           C
ATOM   3212  HA  GLU F   3     128.660 100.590  82.940  1.00  0.00           H
ATOM   3213  CB  GLU F   3     128.900  99.380  84.690  1.00  0.00           C
ATOM   3214  HB1 GLU F   3     128.590  99.400  85.760  1.00  0.00           H
ATOM   3215  HB2 GLU F   3     130.010  99.420  84.660  1.00  0.00           H
ATOM   3216  CG  GLU F   3     128.400  98.050  84.090  1.00  0.00           C
ATOM   3217  HG1 GLU F   3     128.440  98.110  82.990  1.00  0.00           H
ATOM   3218  HG2 GLU F   3     127.360  97.840  84.410  1.00  0.00           H
ATOM   3219  CD  GLU F   3     129.250  96.870  84.540  1.00  0.00           C
ATOM   3220  OE1 GLU F   3     129.990  96.330  83.670  1.00  0.00           O
ATOM   3221  OE2 GLU F   3     129.150  96.490  85.720  1.00  0.00           O
ATOM   3222  C   GLU F   3     126.860 100.650  84.040  1.00  0.00           C
ATOM   3223  O   GLU F   3     126.250 101.230  84.950  1.00  0.00           O
ATOM   3224  N   PHE F   4     126.210 100.020  83.050  1.00  0.00           N
ATOM   3225  HN  PHE F   4     126.740  99.590  82.310  1.00  0.00           H
ATOM   3226  CA  PHE F   4     124.770  99.890  82.980  1.00  0.00           C
ATOM   3227  HA  PHE F   4     124.350 100.010  83.970  1.00  0.00           H
ATOM   3228  CB  PHE F   4     124.160 100.950  82.020  1.00  0.00           C
ATOM   3229  HB1 PHE F   4     123.070 100.800  81.910  1.00  0.00           H
ATOM   3230  HB2 PHE F   4     124.640 100.870  81.020  1.00  0.00           H
ATOM   3231  CG  PHE F   4     124.360 102.360  82.540  1.00  0.00           C
ATOM   3232  CD1 PHE F   4     125.190 103.270  81.870  1.00  0.00           C
ATOM   3233  HD1 PHE F   4     125.760 102.940  81.010  1.00  0.00           H
ATOM   3234  CE1 PHE F   4     125.270 104.610  82.280  1.00  0.00           C
ATOM   3235  HE1 PHE F   4     125.900 105.310  81.750  1.00  0.00           H
ATOM   3236  CZ  PHE F   4     124.500 105.040  83.380  1.00  0.00           C
ATOM   3237  HZ  PHE F   4     124.510 106.080  83.680  1.00  0.00           H
ATOM   3238  CD2 PHE F   4     123.630 102.800  83.650  1.00  0.00           C
ATOM   3239  HD2 PHE F   4     123.000 102.120  84.180  1.00  0.00           H
ATOM   3240  CE2 PHE F   4     123.700 104.140  84.070  1.00  0.00           C
ATOM   3241  HE2 PHE F   4     123.120 104.460  84.920  1.00  0.00           H
ATOM   3242  C   PHE F   4     124.370  98.500  82.520  1.00  0.00           C
ATOM   3243  O   PHE F   4     123.610  98.340  81.560  1.00  0.00           O
ATOM   3244  N   ARG F   5     124.880  97.420  83.170  1.00  0.00           N
ATOM   3245  HN  ARG F   5     125.480  97.510  83.960  1.00  0.00           H
ATOM   3246  CA  ARG F   5     124.560  96.050  82.770  1.00  0.00           C
ATOM   3247  HA  ARG F   5     124.590  96.010  81.690  1.00  0.00           H
ATOM   3248  CB  ARG F   5     125.580  95.010  83.320  1.00  0.00           C
ATOM   3249  HB1 ARG F   5     125.420  94.880  84.400  1.00  0.00           H
ATOM   3250  HB2 ARG F   5     126.610  95.420  83.190  1.00  0.00           H
ATOM   3251  CG  ARG F   5     125.520  93.600  82.690  1.00  0.00           C
ATOM   3252  HG1 ARG F   5     125.810  93.670  81.620  1.00  0.00           H
ATOM   3253  HG2 ARG F   5     124.470  93.230  82.740  1.00  0.00           H
ATOM   3254  CD  ARG F   5     126.420  92.570  83.400  1.00  0.00           C
ATOM   3255  HD1 ARG F   5     126.110  92.460  84.470  1.00  0.00           H
ATOM   3256  HD2 ARG F   5     127.490  92.870  83.360  1.00  0.00           H
ATOM   3257  NE  ARG F   5     126.230  91.270  82.680  1.00  0.00           N
ATOM   3258  HE  ARG F   5     125.480  91.200  82.030  1.00  0.00           H
ATOM   3259  CZ  ARG F   5     126.670  90.090  83.120  1.00  0.00           C
ATOM   3260  NH1 ARG F   5     127.580  89.930  84.050  1.00  0.00           N
ATOM   3261 HH11 ARG F   5     127.970  90.730  84.540  1.00  0.00           H
ATOM   3262 HH12 ARG F   5     127.700  89.020  84.430  1.00  0.00           H
ATOM   3263  NH2 ARG F   5     126.160  89.000  82.580  1.00  0.00           N
ATOM   3264 HH21 ARG F   5     125.260  89.040  82.140  1.00  0.00           H
ATOM   3265 HH22 ARG F   5     126.410  88.080  82.900  1.00  0.00           H
ATOM   3266  C   ARG F   5     123.150  95.680  83.210  1.00  0.00           C
ATOM   3267  O   ARG F   5     122.860  95.450  84.390  1.00  0.00           O
ATOM   3268  N   HIS F   6     122.210  95.610  82.250  1.00  0.00           N
ATOM   3269  HN  HIS F   6     122.420  95.930  81.330  1.00  0.00           H
ATOM   3270  CA  HIS F   6     120.930  94.970  82.430  1.00  0.00           C
ATOM   3271  HA  HIS F   6     120.740  94.740  83.470  1.00  0.00           H
ATOM   3272  CB  HIS F   6     119.730  95.760  81.840  1.00  0.00           C
ATOM   3273  HB1 HIS F   6     118.820  95.130  81.820  1.00  0.00           H
ATOM   3274  HB2 HIS F   6     119.960  96.040  80.790  1.00  0.00           H
ATOM   3275  ND1 HIS F   6     118.550  96.940  83.680  1.00  0.00           N
ATOM   3276  CG  HIS F   6     119.320  97.030  82.540  1.00  0.00           C
ATOM   3277  CE1 HIS F   6     117.950  98.110  83.790  1.00  0.00           C
ATOM   3278  HE1 HIS F   6     117.220  98.360  84.550  1.00  0.00           H
ATOM   3279  NE2 HIS F   6     118.310  98.950  82.790  1.00  0.00           N
ATOM   3280  HE2 HIS F   6     117.860  99.820  82.560  1.00  0.00           H
ATOM   3281  CD2 HIS F   6     119.190  98.260  81.980  1.00  0.00           C
ATOM   3282  HD2 HIS F   6     119.580  98.640  81.050  1.00  0.00           H
ATOM   3283  C   HIS F   6     120.980  93.680  81.650  1.00  0.00           C
ATOM   3284  O   HIS F   6     121.420  93.670  80.500  1.00  0.00           O
ATOM   3285  N   ASP F   7     120.510  92.570  82.230  1.00  0.00           N
ATOM   3286  HN  ASP F   7     120.290  92.510  83.200  1.00  0.00           H
ATOM   3287  CA  ASP F   7     120.100  91.440  81.440  1.00  0.00           C
ATOM   3288  HA  ASP F   7     119.980  91.750  80.410  1.00  0.00           H
ATOM   3289  CB  ASP F   7     121.150  90.300  81.480  1.00  0.00           C
ATOM   3290  HB1 ASP F   7     121.100  89.740  82.440  1.00  0.00           H
ATOM   3291  HB2 ASP F   7     122.160  90.760  81.410  1.00  0.00           H
ATOM   3292  CG  ASP F   7     121.030  89.340  80.310  1.00  0.00           C
ATOM   3293  OD1 ASP F   7     120.010  89.380  79.570  1.00  0.00           O
ATOM   3294  OD2 ASP F   7     121.940  88.490  80.160  1.00  0.00           O
ATOM   3295  C   ASP F   7     118.710  91.050  81.930  1.00  0.00           C
ATOM   3296  O   ASP F   7     118.290  91.380  83.040  1.00  0.00           O
ATOM   3297  N   SER F   8     117.930  90.430  81.050  1.00  0.00           N
ATOM   3298  HN  SER F   8     118.360  90.050  80.210  1.00  0.00           H
ATOM   3299  CA  SER F   8     116.510  90.280  81.230  1.00  0.00           C
ATOM   3300  HA  SER F   8     116.310  90.070  82.270  1.00  0.00           H
ATOM   3301  CB  SER F   8     115.740  91.570  80.810  1.00  0.00           C
ATOM   3302  HB1 SER F   8     116.020  92.380  81.520  1.00  0.00           H
ATOM   3303  HB2 SER F   8     114.650  91.410  80.900  1.00  0.00           H
ATOM   3304  OG  SER F   8     116.060  92.010  79.480  1.00  0.00           O
ATOM   3305  HG1 SER F   8     117.020  92.010  79.430  1.00  0.00           H
ATOM   3306  C   SER F   8     116.030  89.090  80.450  1.00  0.00           C
ATOM   3307  O   SER F   8     116.070  89.080  79.220  1.00  0.00           O
ATOM   3308  N   GLY F   9     115.570  88.030  81.150  1.00  0.00           N
ATOM   3309  HN  GLY F   9     115.580  88.030  82.160  1.00  0.00           H
ATOM   3310  CA  GLY F   9     115.120  86.800  80.520  1.00  0.00           C
ATOM   3311  HA1 GLY F   9     115.250  86.830  79.450  1.00  0.00           H
ATOM   3312  HA2 GLY F   9     115.690  86.000  80.970  1.00  0.00           H
ATOM   3313  C   GLY F   9     113.680  86.520  80.810  1.00  0.00           C
ATOM   3314  O   GLY F   9     113.320  86.140  81.920  1.00  0.00           O
ATOM   3315  N   TYR F  10     112.800  86.660  79.800  1.00  0.00           N
ATOM   3316  HN  TYR F  10     113.110  87.050  78.930  1.00  0.00           H
ATOM   3317  CA  TYR F  10     111.410  86.260  79.910  1.00  0.00           C
ATOM   3318  HA  TYR F  10     111.230  85.810  80.880  1.00  0.00           H
ATOM   3319  CB  TYR F  10     110.410  87.440  79.720  1.00  0.00           C
ATOM   3320  HB1 TYR F  10     109.360  87.080  79.870  1.00  0.00           H
ATOM   3321  HB2 TYR F  10     110.500  87.880  78.710  1.00  0.00           H
ATOM   3322  CG  TYR F  10     110.680  88.520  80.720  1.00  0.00           C
ATOM   3323  CD1 TYR F  10     110.050  88.510  81.980  1.00  0.00           C
ATOM   3324  HD1 TYR F  10     109.370  87.720  82.230  1.00  0.00           H
ATOM   3325  CE1 TYR F  10     110.340  89.510  82.930  1.00  0.00           C
ATOM   3326  HE1 TYR F  10     109.890  89.460  83.910  1.00  0.00           H
ATOM   3327  CZ  TYR F  10     111.260  90.520  82.620  1.00  0.00           C
ATOM   3328  OH  TYR F  10     111.660  91.440  83.610  1.00  0.00           O
ATOM   3329  HH  TYR F  10     112.600  91.660  83.430  1.00  0.00           H
ATOM   3330  CD2 TYR F  10     111.540  89.590  80.400  1.00  0.00           C
ATOM   3331  HD2 TYR F  10     112.000  89.610  79.430  1.00  0.00           H
ATOM   3332  CE2 TYR F  10     111.840  90.570  81.350  1.00  0.00           C
ATOM   3333  HE2 TYR F  10     112.520  91.370  81.090  1.00  0.00           H
ATOM   3334  C   TYR F  10     111.110  85.200  78.870  1.00  0.00           C
ATOM   3335  O   TYR F  10     111.030  85.480  77.670  1.00  0.00           O
ATOM   3336  N   GLU F  11     110.880  83.940  79.300  1.00  0.00           N
ATOM   3337  HN  GLU F  11     110.980  83.700  80.270  1.00  0.00           H
ATOM   3338  CA  GLU F  11     110.400  82.900  78.420  1.00  0.00           C
ATOM   3339  HA  GLU F  11     110.250  83.290  77.420  1.00  0.00           H
ATOM   3340  CB  GLU F  11     111.360  81.680  78.270  1.00  0.00           C
ATOM   3341  HB1 GLU F  11     111.320  81.030  79.180  1.00  0.00           H
ATOM   3342  HB2 GLU F  11     112.400  82.070  78.190  1.00  0.00           H
ATOM   3343  CG  GLU F  11     111.060  80.860  76.980  1.00  0.00           C
ATOM   3344  HG1 GLU F  11     111.170  81.530  76.100  1.00  0.00           H
ATOM   3345  HG2 GLU F  11     110.020  80.480  77.000  1.00  0.00           H
ATOM   3346  CD  GLU F  11     111.990  79.670  76.740  1.00  0.00           C
ATOM   3347  OE1 GLU F  11     111.470  78.570  76.430  1.00  0.00           O
ATOM   3348  OE2 GLU F  11     113.230  79.860  76.750  1.00  0.00           O
ATOM   3349  C   GLU F  11     109.040  82.470  78.940  1.00  0.00           C
ATOM   3350  O   GLU F  11     108.840  82.210  80.120  1.00  0.00           O
ATOM   3351  N   VAL F  12     108.040  82.470  78.040  1.00  0.00           N
ATOM   3352  HN  VAL F  12     108.210  82.690  77.090  1.00  0.00           H
ATOM   3353  CA  VAL F  12     106.680  82.130  78.380  1.00  0.00           C
ATOM   3354  HA  VAL F  12     106.620  81.720  79.370  1.00  0.00           H
ATOM   3355  CB  VAL F  12     105.740  83.340  78.260  1.00  0.00           C
ATOM   3356  HB  VAL F  12     105.730  83.720  77.220  1.00  0.00           H
ATOM   3357  CG1 VAL F  12     104.310  82.930  78.660  1.00  0.00           C
ATOM   3358 HG11 VAL F  12     103.650  83.820  78.650  1.00  0.00           H
ATOM   3359 HG12 VAL F  12     103.890  82.190  77.950  1.00  0.00           H
ATOM   3360 HG13 VAL F  12     104.300  82.490  79.680  1.00  0.00           H
ATOM   3361  CG2 VAL F  12     106.230  84.470  79.190  1.00  0.00           C
ATOM   3362 HG21 VAL F  12     105.520  85.330  79.160  1.00  0.00           H
ATOM   3363 HG22 VAL F  12     106.290  84.110  80.240  1.00  0.00           H
ATOM   3364 HG23 VAL F  12     107.230  84.850  78.880  1.00  0.00           H
ATOM   3365  C   VAL F  12     106.290  81.050  77.390  1.00  0.00           C
ATOM   3366  O   VAL F  12     106.210  81.310  76.190  1.00  0.00           O
ATOM   3367  N   HIS F  13     106.080  79.800  77.850  1.00  0.00           N
ATOM   3368  HN  HIS F  13     106.140  79.590  78.830  1.00  0.00           H
ATOM   3369  CA  HIS F  13     105.940  78.680  76.930  1.00  0.00           C
ATOM   3370  HA  HIS F  13     105.520  79.050  76.000  1.00  0.00           H
ATOM   3371  CB  HIS F  13     107.310  78.040  76.590  1.00  0.00           C
ATOM   3372  HB1 HIS F  13     107.960  78.820  76.140  1.00  0.00           H
ATOM   3373  HB2 HIS F  13     107.180  77.240  75.840  1.00  0.00           H
ATOM   3374  ND1 HIS F  13     107.990  76.110  78.030  1.00  0.00           N
ATOM   3375  CG  HIS F  13     108.060  77.470  77.760  1.00  0.00           C
ATOM   3376  CE1 HIS F  13     108.890  75.900  78.970  1.00  0.00           C
ATOM   3377  HE1 HIS F  13     109.110  74.940  79.440  1.00  0.00           H
ATOM   3378  NE2 HIS F  13     109.550  77.040  79.300  1.00  0.00           N
ATOM   3379  HE2 HIS F  13     110.380  77.110  79.880  1.00  0.00           H
ATOM   3380  CD2 HIS F  13     109.020  78.050  78.530  1.00  0.00           C
ATOM   3381  HD2 HIS F  13     109.380  79.060  78.550  1.00  0.00           H
ATOM   3382  C   HIS F  13     104.980  77.610  77.410  1.00  0.00           C
ATOM   3383  O   HIS F  13     104.770  77.390  78.600  1.00  0.00           O
ATOM   3384  N   HIS F  14     104.320  76.940  76.440  1.00  0.00           N
ATOM   3385  HN  HIS F  14     104.480  77.170  75.490  1.00  0.00           H
ATOM   3386  CA  HIS F  14     103.580  75.710  76.660  1.00  0.00           C
ATOM   3387  HA  HIS F  14     103.200  75.440  75.690  1.00  0.00           H
ATOM   3388  CB  HIS F  14     104.520  74.530  77.050  1.00  0.00           C
ATOM   3389  HB1 HIS F  14     103.950  73.710  77.540  1.00  0.00           H
ATOM   3390  HB2 HIS F  14     105.290  74.880  77.770  1.00  0.00           H
ATOM   3391  ND1 HIS F  14     106.260  74.550  75.210  1.00  0.00           N
ATOM   3392  CG  HIS F  14     105.220  73.910  75.860  1.00  0.00           C
ATOM   3393  CE1 HIS F  14     106.730  73.660  74.350  1.00  0.00           C
ATOM   3394  HE1 HIS F  14     107.590  73.790  73.690  1.00  0.00           H
ATOM   3395  NE2 HIS F  14     106.030  72.500  74.400  1.00  0.00           N
ATOM   3396  HE2 HIS F  14     106.210  71.700  73.830  1.00  0.00           H
ATOM   3397  CD2 HIS F  14     105.060  72.650  75.370  1.00  0.00           C
ATOM   3398  HD2 HIS F  14     104.350  71.890  75.650  1.00  0.00           H
ATOM   3399  C   HIS F  14     102.310  75.820  77.500  1.00  0.00           C
ATOM   3400  O   HIS F  14     101.780  74.840  78.030  1.00  0.00           O
ATOM   3401  N   GLN F  15     101.730  77.040  77.610  1.00  0.00           N
ATOM   3402  HN  GLN F  15     102.220  77.840  77.270  1.00  0.00           H
ATOM   3403  CA  GLN F  15     100.410  77.270  78.180  1.00  0.00           C
ATOM   3404  HA  GLN F  15     100.420  76.870  79.180  1.00  0.00           H
ATOM   3405  CB  GLN F  15     100.070  78.790  78.280  1.00  0.00           C
ATOM   3406  HB1 GLN F  15      99.000  78.920  78.540  1.00  0.00           H
ATOM   3407  HB2 GLN F  15     100.210  79.250  77.280  1.00  0.00           H
ATOM   3408  CG  GLN F  15     100.860  79.600  79.340  1.00  0.00           C
ATOM   3409  HG1 GLN F  15     100.730  79.120  80.340  1.00  0.00           H
ATOM   3410  HG2 GLN F  15     100.440  80.630  79.400  1.00  0.00           H
ATOM   3411  CD  GLN F  15     102.350  79.730  79.010  1.00  0.00           C
ATOM   3412  OE1 GLN F  15     102.720  79.890  77.840  1.00  0.00           O
ATOM   3413  NE2 GLN F  15     103.200  79.690  80.060  1.00  0.00           N
ATOM   3414 HE21 GLN F  15     102.850  79.500  80.980  1.00  0.00           H
ATOM   3415 HE22 GLN F  15     104.180  79.730  79.890  1.00  0.00           H
ATOM   3416  C   GLN F  15      99.270  76.570  77.440  1.00  0.00           C
ATOM   3417  O   GLN F  15      99.180  76.610  76.210  1.00  0.00           O
ATOM   3418  N   LYS F  16      98.340  75.930  78.180  1.00  0.00           N
ATOM   3419  HN  LYS F  16      98.440  75.870  79.180  1.00  0.00           H
ATOM   3420  CA  LYS F  16      97.270  75.140  77.580  1.00  0.00           C
ATOM   3421  HA  LYS F  16      97.250  75.310  76.510  1.00  0.00           H
ATOM   3422  CB  LYS F  16      97.550  73.630  77.790  1.00  0.00           C
ATOM   3423  HB1 LYS F  16      97.490  73.390  78.880  1.00  0.00           H
ATOM   3424  HB2 LYS F  16      98.600  73.450  77.470  1.00  0.00           H
ATOM   3425  CG  LYS F  16      96.630  72.700  76.980  1.00  0.00           C
ATOM   3426  HG1 LYS F  16      96.800  72.900  75.900  1.00  0.00           H
ATOM   3427  HG2 LYS F  16      95.570  72.930  77.200  1.00  0.00           H
ATOM   3428  CD  LYS F  16      96.890  71.200  77.270  1.00  0.00           C
ATOM   3429  HD1 LYS F  16      97.950  70.970  77.030  1.00  0.00           H
ATOM   3430  HD2 LYS F  16      96.740  71.020  78.360  1.00  0.00           H
ATOM   3431  CE  LYS F  16      95.950  70.290  76.470  1.00  0.00           C
ATOM   3432  HE1 LYS F  16      96.000  70.540  75.390  1.00  0.00           H
ATOM   3433  HE2 LYS F  16      94.900  70.450  76.810  1.00  0.00           H
ATOM   3434  NZ  LYS F  16      96.260  68.860  76.620  1.00  0.00           N
ATOM   3435  HZ1 LYS F  16      95.390  68.320  76.370  1.00  0.00           H
ATOM   3436  HZ2 LYS F  16      96.980  68.590  75.900  1.00  0.00           H
ATOM   3437  HZ3 LYS F  16      96.580  68.590  77.570  1.00  0.00           H
ATOM   3438  C   LYS F  16      95.900  75.510  78.130  1.00  0.00           C
ATOM   3439  O   LYS F  16      95.610  75.330  79.310  1.00  0.00           O
ATOM   3440  N   LEU F  17      94.980  76.000  77.280  1.00  0.00           N
ATOM   3441  HN  LEU F  17      95.220  76.230  76.330  1.00  0.00           H
ATOM   3442  CA  LEU F  17      93.590  76.260  77.660  1.00  0.00           C
ATOM   3443  HA  LEU F  17      93.430  75.970  78.690  1.00  0.00           H
ATOM   3444  CB  LEU F  17      93.230  77.760  77.550  1.00  0.00           C
ATOM   3445  HB1 LEU F  17      93.290  78.110  76.490  1.00  0.00           H
ATOM   3446  HB2 LEU F  17      94.030  78.310  78.100  1.00  0.00           H
ATOM   3447  CG  LEU F  17      91.870  78.170  78.160  1.00  0.00           C
ATOM   3448  HG  LEU F  17      91.660  77.500  79.020  1.00  0.00           H
ATOM   3449  CD1 LEU F  17      91.940  79.610  78.710  1.00  0.00           C
ATOM   3450 HD11 LEU F  17      90.970  79.900  79.170  1.00  0.00           H
ATOM   3451 HD12 LEU F  17      92.730  79.700  79.480  1.00  0.00           H
ATOM   3452 HD13 LEU F  17      92.160  80.320  77.890  1.00  0.00           H
ATOM   3453  CD2 LEU F  17      90.700  78.080  77.170  1.00  0.00           C
ATOM   3454 HD21 LEU F  17      89.750  78.410  77.660  1.00  0.00           H
ATOM   3455 HD22 LEU F  17      90.880  78.740  76.300  1.00  0.00           H
ATOM   3456 HD23 LEU F  17      90.540  77.050  76.800  1.00  0.00           H
ATOM   3457  C   LEU F  17      92.670  75.400  76.810  1.00  0.00           C
ATOM   3458  O   LEU F  17      92.780  75.340  75.580  1.00  0.00           O
ATOM   3459  N   VAL F  18      91.730  74.670  77.450  1.00  0.00           N
ATOM   3460  HN  VAL F  18      91.630  74.710  78.440  1.00  0.00           H
ATOM   3461  CA  VAL F  18      90.810  73.780  76.760  1.00  0.00           C
ATOM   3462  HA  VAL F  18      90.790  74.020  75.700  1.00  0.00           H
ATOM   3463  CB  VAL F  18      91.170  72.300  76.900  1.00  0.00           C
ATOM   3464  HB  VAL F  18      91.140  72.010  77.980  1.00  0.00           H
ATOM   3465  CG1 VAL F  18      90.220  71.400  76.100  1.00  0.00           C
ATOM   3466 HG11 VAL F  18      90.580  70.350  76.150  1.00  0.00           H
ATOM   3467 HG12 VAL F  18      89.190  71.410  76.520  1.00  0.00           H
ATOM   3468 HG13 VAL F  18      90.180  71.700  75.030  1.00  0.00           H
ATOM   3469  CG2 VAL F  18      92.600  72.060  76.370  1.00  0.00           C
ATOM   3470 HG21 VAL F  18      92.820  70.970  76.420  1.00  0.00           H
ATOM   3471 HG22 VAL F  18      92.690  72.390  75.320  1.00  0.00           H
ATOM   3472 HG23 VAL F  18      93.350  72.590  76.980  1.00  0.00           H
ATOM   3473  C   VAL F  18      89.400  74.030  77.280  1.00  0.00           C
ATOM   3474  O   VAL F  18      89.180  74.240  78.470  1.00  0.00           O
ATOM   3475  N   PHE F  19      88.390  74.040  76.370  1.00  0.00           N
ATOM   3476  HN  PHE F  19      88.580  73.920  75.410  1.00  0.00           H
ATOM   3477  CA  PHE F  19      87.000  74.160  76.760  1.00  0.00           C
ATOM   3478  HA  PHE F  19      86.940  74.710  77.690  1.00  0.00           H
ATOM   3479  CB  PHE F  19      86.180  74.940  75.700  1.00  0.00           C
ATOM   3480  HB1 PHE F  19      85.090  74.840  75.870  1.00  0.00           H
ATOM   3481  HB2 PHE F  19      86.400  74.570  74.680  1.00  0.00           H
ATOM   3482  CG  PHE F  19      86.530  76.400  75.780  1.00  0.00           C
ATOM   3483  CD1 PHE F  19      87.510  76.980  74.950  1.00  0.00           C
ATOM   3484  HD1 PHE F  19      88.030  76.360  74.230  1.00  0.00           H
ATOM   3485  CE1 PHE F  19      87.820  78.340  75.060  1.00  0.00           C
ATOM   3486  HE1 PHE F  19      88.580  78.780  74.430  1.00  0.00           H
ATOM   3487  CZ  PHE F  19      87.130  79.140  75.980  1.00  0.00           C
ATOM   3488  HZ  PHE F  19      87.360  80.190  76.060  1.00  0.00           H
ATOM   3489  CD2 PHE F  19      85.870  77.210  76.710  1.00  0.00           C
ATOM   3490  HD2 PHE F  19      85.120  76.780  77.360  1.00  0.00           H
ATOM   3491  CE2 PHE F  19      86.160  78.570  76.810  1.00  0.00           C
ATOM   3492  HE2 PHE F  19      85.640  79.180  77.540  1.00  0.00           H
ATOM   3493  C   PHE F  19      86.380  72.800  77.040  1.00  0.00           C
ATOM   3494  O   PHE F  19      86.040  72.510  78.180  1.00  0.00           O
ATOM   3495  N   PHE F  20      86.300  71.910  76.050  1.00  0.00           N
ATOM   3496  HN  PHE F  20      86.600  72.130  75.130  1.00  0.00           H
ATOM   3497  CA  PHE F  20      85.820  70.550  76.250  1.00  0.00           C
ATOM   3498  HA  PHE F  20      85.560  70.370  77.280  1.00  0.00           H
ATOM   3499  CB  PHE F  20      84.590  70.230  75.350  1.00  0.00           C
ATOM   3500  HB1 PHE F  20      84.240  69.180  75.510  1.00  0.00           H
ATOM   3501  HB2 PHE F  20      84.840  70.360  74.280  1.00  0.00           H
ATOM   3502  CG  PHE F  20      83.450  71.160  75.680  1.00  0.00           C
ATOM   3503  CD1 PHE F  20      83.310  72.400  75.010  1.00  0.00           C
ATOM   3504  HD1 PHE F  20      84.020  72.680  74.250  1.00  0.00           H
ATOM   3505  CE1 PHE F  20      82.270  73.270  75.350  1.00  0.00           C
ATOM   3506  HE1 PHE F  20      82.180  74.220  74.840  1.00  0.00           H
ATOM   3507  CZ  PHE F  20      81.350  72.920  76.340  1.00  0.00           C
ATOM   3508  HZ  PHE F  20      80.550  73.590  76.610  1.00  0.00           H
ATOM   3509  CD2 PHE F  20      82.510  70.800  76.650  1.00  0.00           C
ATOM   3510  HD2 PHE F  20      82.600  69.850  77.150  1.00  0.00           H
ATOM   3511  CE2 PHE F  20      81.460  71.670  76.980  1.00  0.00           C
ATOM   3512  HE2 PHE F  20      80.750  71.390  77.740  1.00  0.00           H
ATOM   3513  C   PHE F  20      86.950  69.610  75.890  1.00  0.00           C
ATOM   3514  O   PHE F  20      87.390  69.570  74.750  1.00  0.00           O
ATOM   3515  N   ALA F  21      87.490  68.860  76.880  1.00  0.00           N
ATOM   3516  HN  ALA F  21      87.140  68.890  77.820  1.00  0.00           H
ATOM   3517  CA  ALA F  21      88.690  68.080  76.670  1.00  0.00           C
ATOM   3518  HA  ALA F  21      89.350  68.610  76.000  1.00  0.00           H
ATOM   3519  CB  ALA F  21      89.420  67.910  78.020  1.00  0.00           C
ATOM   3520  HB1 ALA F  21      89.670  68.900  78.450  1.00  0.00           H
ATOM   3521  HB2 ALA F  21      88.770  67.370  78.740  1.00  0.00           H
ATOM   3522  HB3 ALA F  21      90.360  67.330  77.900  1.00  0.00           H
ATOM   3523  C   ALA F  21      88.460  66.720  76.030  1.00  0.00           C
ATOM   3524  O   ALA F  21      89.320  66.250  75.280  1.00  0.00           O
ATOM   3525  N   GLU F  22      87.300  66.090  76.290  1.00  0.00           N
ATOM   3526  HN  GLU F  22      86.640  66.510  76.900  1.00  0.00           H
ATOM   3527  CA  GLU F  22      86.940  64.780  75.790  1.00  0.00           C
ATOM   3528  HA  GLU F  22      87.690  64.440  75.090  1.00  0.00           H
ATOM   3529  CB  GLU F  22      86.850  63.730  76.940  1.00  0.00           C
ATOM   3530  HB1 GLU F  22      86.470  62.750  76.580  1.00  0.00           H
ATOM   3531  HB2 GLU F  22      86.130  64.110  77.700  1.00  0.00           H
ATOM   3532  CG  GLU F  22      88.190  63.430  77.650  1.00  0.00           C
ATOM   3533  HG1 GLU F  22      87.970  62.820  78.560  1.00  0.00           H
ATOM   3534  HG2 GLU F  22      88.690  64.360  77.990  1.00  0.00           H
ATOM   3535  CD  GLU F  22      89.200  62.630  76.830  1.00  0.00           C
ATOM   3536  OE1 GLU F  22      89.030  62.430  75.600  1.00  0.00           O
ATOM   3537  OE2 GLU F  22      90.200  62.160  77.450  1.00  0.00           O
ATOM   3538  C   GLU F  22      85.640  64.870  74.980  1.00  0.00           C
ATOM   3539  O   GLU F  22      85.290  65.920  74.430  1.00  0.00           O
ATOM   3540  N   ASP F  23      84.930  63.730  74.820  1.00  0.00           N
ATOM   3541  HN  ASP F  23      85.230  62.910  75.290  1.00  0.00           H
ATOM   3542  CA  ASP F  23      83.700  63.570  74.060  1.00  0.00           C
ATOM   3543  HA  ASP F  23      83.890  64.080  73.130  1.00  0.00           H
ATOM   3544  CB  ASP F  23      83.450  62.060  73.760  1.00  0.00           C
ATOM   3545  HB1 ASP F  23      82.390  61.870  73.510  1.00  0.00           H
ATOM   3546  HB2 ASP F  23      83.710  61.430  74.630  1.00  0.00           H
ATOM   3547  CG  ASP F  23      84.250  61.620  72.540  1.00  0.00           C
ATOM   3548  OD1 ASP F  23      84.310  62.410  71.560  1.00  0.00           O
ATOM   3549  OD2 ASP F  23      84.720  60.450  72.490  1.00  0.00           O
ATOM   3550  C   ASP F  23      82.440  64.290  74.560  1.00  0.00           C
ATOM   3551  O   ASP F  23      82.220  64.590  75.740  1.00  0.00           O
ATOM   3552  N   VAL F  24      81.570  64.610  73.590  1.00  0.00           N
ATOM   3553  HN  VAL F  24      81.790  64.360  72.650  1.00  0.00           H
ATOM   3554  CA  VAL F  24      80.340  65.360  73.770  1.00  0.00           C
ATOM   3555  HA  VAL F  24      80.070  65.370  74.820  1.00  0.00           H
ATOM   3556  CB  VAL F  24      80.460  66.800  73.260  1.00  0.00           C
ATOM   3557  HB  VAL F  24      80.630  66.800  72.160  1.00  0.00           H
ATOM   3558  CG1 VAL F  24      79.180  67.600  73.590  1.00  0.00           C
ATOM   3559 HG11 VAL F  24      79.310  68.650  73.240  1.00  0.00           H
ATOM   3560 HG12 VAL F  24      78.290  67.180  73.080  1.00  0.00           H
ATOM   3561 HG13 VAL F  24      78.990  67.600  74.680  1.00  0.00           H
ATOM   3562  CG2 VAL F  24      81.670  67.500  73.930  1.00  0.00           C
ATOM   3563 HG21 VAL F  24      81.700  68.570  73.640  1.00  0.00           H
ATOM   3564 HG22 VAL F  24      81.580  67.440  75.030  1.00  0.00           H
ATOM   3565 HG23 VAL F  24      82.630  67.030  73.630  1.00  0.00           H
ATOM   3566  C   VAL F  24      79.240  64.590  73.030  1.00  0.00           C
ATOM   3567  O   VAL F  24      78.670  65.020  72.030  1.00  0.00           O
ATOM   3568  N   GLY F  25      78.970  63.340  73.480  1.00  0.00           N
ATOM   3569  HN  GLY F  25      79.440  63.010  74.310  1.00  0.00           H
ATOM   3570  CA  GLY F  25      78.050  62.430  72.830  1.00  0.00           C
ATOM   3571  HA1 GLY F  25      78.290  62.390  71.780  1.00  0.00           H
ATOM   3572  HA2 GLY F  25      78.180  61.470  73.310  1.00  0.00           H
ATOM   3573  C   GLY F  25      76.580  62.760  72.970  1.00  0.00           C
ATOM   3574  O   GLY F  25      76.040  62.910  74.060  1.00  0.00           O
ATOM   3575  N   SER F  26      75.870  62.800  71.820  1.00  0.00           N
ATOM   3576  HN  SER F  26      76.360  62.740  70.950  1.00  0.00           H
ATOM   3577  CA  SER F  26      74.410  62.700  71.750  1.00  0.00           C
ATOM   3578  HA  SER F  26      74.170  62.600  70.710  1.00  0.00           H
ATOM   3579  CB  SER F  26      73.790  61.470  72.480  1.00  0.00           C
ATOM   3580  HB1 SER F  26      72.720  61.370  72.200  1.00  0.00           H
ATOM   3581  HB2 SER F  26      73.840  61.610  73.580  1.00  0.00           H
ATOM   3582  OG  SER F  26      74.470  60.250  72.140  1.00  0.00           O
ATOM   3583  HG1 SER F  26      74.910  59.990  72.980  1.00  0.00           H
ATOM   3584  C   SER F  26      73.680  63.960  72.210  1.00  0.00           C
ATOM   3585  O   SER F  26      72.590  63.890  72.790  1.00  0.00           O
ATOM   3586  N   ASN F  27      74.270  65.150  72.000  1.00  0.00           N
ATOM   3587  HN  ASN F  27      75.160  65.180  71.560  1.00  0.00           H
ATOM   3588  CA  ASN F  27      73.680  66.420  72.390  1.00  0.00           C
ATOM   3589  HA  ASN F  27      73.420  66.340  73.440  1.00  0.00           H
ATOM   3590  CB  ASN F  27      74.740  67.550  72.240  1.00  0.00           C
ATOM   3591  HB1 ASN F  27      75.140  67.520  71.200  1.00  0.00           H
ATOM   3592  HB2 ASN F  27      75.580  67.370  72.940  1.00  0.00           H
ATOM   3593  CG  ASN F  27      74.160  68.930  72.540  1.00  0.00           C
ATOM   3594  OD1 ASN F  27      73.580  69.160  73.600  1.00  0.00           O
ATOM   3595  ND2 ASN F  27      74.240  69.850  71.550  1.00  0.00           N
ATOM   3596 HD21 ASN F  27      74.920  69.720  70.830  1.00  0.00           H
ATOM   3597 HD22 ASN F  27      73.740  70.720  71.650  1.00  0.00           H
ATOM   3598  C   ASN F  27      72.370  66.780  71.660  1.00  0.00           C
ATOM   3599  O   ASN F  27      72.300  66.810  70.430  1.00  0.00           O
ATOM   3600  N   LYS F  28      71.330  67.160  72.420  1.00  0.00           N
ATOM   3601  HN  LYS F  28      71.370  67.090  73.420  1.00  0.00           H
ATOM   3602  CA  LYS F  28      70.110  67.740  71.880  1.00  0.00           C
ATOM   3603  HA  LYS F  28      70.130  67.720  70.800  1.00  0.00           H
ATOM   3604  CB  LYS F  28      68.870  66.950  72.350  1.00  0.00           C
ATOM   3605  HB1 LYS F  28      67.950  67.430  71.950  1.00  0.00           H
ATOM   3606  HB2 LYS F  28      68.810  66.960  73.460  1.00  0.00           H
ATOM   3607  CG  LYS F  28      68.860  65.500  71.860  1.00  0.00           C
ATOM   3608  HG1 LYS F  28      69.690  64.930  72.340  1.00  0.00           H
ATOM   3609  HG2 LYS F  28      69.050  65.490  70.760  1.00  0.00           H
ATOM   3610  CD  LYS F  28      67.520  64.800  72.120  1.00  0.00           C
ATOM   3611  HD1 LYS F  28      67.270  64.920  73.200  1.00  0.00           H
ATOM   3612  HD2 LYS F  28      66.730  65.310  71.530  1.00  0.00           H
ATOM   3613  CE  LYS F  28      67.550  63.310  71.760  1.00  0.00           C
ATOM   3614  HE1 LYS F  28      68.360  62.810  72.330  1.00  0.00           H
ATOM   3615  HE2 LYS F  28      67.730  63.180  70.670  1.00  0.00           H
ATOM   3616  NZ  LYS F  28      66.280  62.650  72.100  1.00  0.00           N
ATOM   3617  HZ1 LYS F  28      66.480  61.640  72.300  1.00  0.00           H
ATOM   3618  HZ2 LYS F  28      65.840  63.080  72.950  1.00  0.00           H
ATOM   3619  HZ3 LYS F  28      65.600  62.700  71.310  1.00  0.00           H
ATOM   3620  C   LYS F  28      69.930  69.200  72.270  1.00  0.00           C
ATOM   3621  O   LYS F  28      69.010  69.860  71.790  1.00  0.00           O
ATOM   3622  N   GLY F  29      70.800  69.760  73.130  1.00  0.00           N
ATOM   3623  HN  GLY F  29      71.580  69.220  73.460  1.00  0.00           H
ATOM   3624  CA  GLY F  29      70.750  71.140  73.610  1.00  0.00           C
ATOM   3625  HA1 GLY F  29      69.790  71.590  73.370  1.00  0.00           H
ATOM   3626  HA2 GLY F  29      70.930  71.120  74.670  1.00  0.00           H
ATOM   3627  C   GLY F  29      71.810  72.010  72.970  1.00  0.00           C
ATOM   3628  O   GLY F  29      72.090  71.910  71.780  1.00  0.00           O
ATOM   3629  N   ALA F  30      72.440  72.890  73.760  1.00  0.00           N
ATOM   3630  HN  ALA F  30      72.180  72.980  74.730  1.00  0.00           H
ATOM   3631  CA  ALA F  30      73.470  73.800  73.290  1.00  0.00           C
ATOM   3632  HA  ALA F  30      73.640  73.660  72.230  1.00  0.00           H
ATOM   3633  CB  ALA F  30      73.020  75.260  73.520  1.00  0.00           C
ATOM   3634  HB1 ALA F  30      72.060  75.450  73.000  1.00  0.00           H
ATOM   3635  HB2 ALA F  30      72.860  75.450  74.610  1.00  0.00           H
ATOM   3636  HB3 ALA F  30      73.780  75.980  73.150  1.00  0.00           H
ATOM   3637  C   ALA F  30      74.800  73.560  73.990  1.00  0.00           C
ATOM   3638  O   ALA F  30      74.880  73.540  75.220  1.00  0.00           O
ATOM   3639  N   ILE F  31      75.890  73.360  73.210  1.00  0.00           N
ATOM   3640  HN  ILE F  31      75.790  73.310  72.220  1.00  0.00           H
ATOM   3641  CA  ILE F  31      77.240  73.180  73.720  1.00  0.00           C
ATOM   3642  HA  ILE F  31      77.250  73.270  74.800  1.00  0.00           H
ATOM   3643  CB  ILE F  31      77.850  71.830  73.320  1.00  0.00           C
ATOM   3644  HB  ILE F  31      77.940  71.790  72.210  1.00  0.00           H
ATOM   3645  CG2 ILE F  31      79.260  71.680  73.930  1.00  0.00           C
ATOM   3646 HG21 ILE F  31      79.680  70.680  73.700  1.00  0.00           H
ATOM   3647 HG22 ILE F  31      79.970  72.430  73.530  1.00  0.00           H
ATOM   3648 HG23 ILE F  31      79.220  71.790  75.030  1.00  0.00           H
ATOM   3649  CG1 ILE F  31      76.940  70.630  73.710  1.00  0.00           C
ATOM   3650 HG11 ILE F  31      77.360  69.720  73.240  1.00  0.00           H
ATOM   3651 HG12 ILE F  31      75.950  70.790  73.240  1.00  0.00           H
ATOM   3652  CD  ILE F  31      76.750  70.390  75.200  1.00  0.00           C
ATOM   3653  HD1 ILE F  31      76.120  69.490  75.370  1.00  0.00           H
ATOM   3654  HD2 ILE F  31      77.720  70.240  75.720  1.00  0.00           H
ATOM   3655  HD3 ILE F  31      76.230  71.260  75.670  1.00  0.00           H
ATOM   3656  C   ILE F  31      78.130  74.280  73.150  1.00  0.00           C
ATOM   3657  O   ILE F  31      78.440  74.300  71.960  1.00  0.00           O
ATOM   3658  N   ILE F  32      78.570  75.240  73.990  1.00  0.00           N
ATOM   3659  HN  ILE F  32      78.340  75.220  74.970  1.00  0.00           H
ATOM   3660  CA  ILE F  32      79.330  76.390  73.510  1.00  0.00           C
ATOM   3661  HA  ILE F  32      79.760  76.170  72.550  1.00  0.00           H
ATOM   3662  CB  ILE F  32      78.460  77.650  73.360  1.00  0.00           C
ATOM   3663  HB  ILE F  32      78.010  77.860  74.360  1.00  0.00           H
ATOM   3664  CG2 ILE F  32      79.330  78.860  72.940  1.00  0.00           C
ATOM   3665 HG21 ILE F  32      78.690  79.750  72.780  1.00  0.00           H
ATOM   3666 HG22 ILE F  32      80.060  79.130  73.730  1.00  0.00           H
ATOM   3667 HG23 ILE F  32      79.870  78.650  71.990  1.00  0.00           H
ATOM   3668  CG1 ILE F  32      77.280  77.440  72.370  1.00  0.00           C
ATOM   3669 HG11 ILE F  32      76.770  76.480  72.570  1.00  0.00           H
ATOM   3670 HG12 ILE F  32      77.680  77.390  71.330  1.00  0.00           H
ATOM   3671  CD  ILE F  32      76.200  78.530  72.450  1.00  0.00           C
ATOM   3672  HD1 ILE F  32      75.370  78.320  71.750  1.00  0.00           H
ATOM   3673  HD2 ILE F  32      75.780  78.580  73.480  1.00  0.00           H
ATOM   3674  HD3 ILE F  32      76.610  79.530  72.200  1.00  0.00           H
ATOM   3675  C   ILE F  32      80.490  76.650  74.460  1.00  0.00           C
ATOM   3676  O   ILE F  32      80.340  76.730  75.670  1.00  0.00           O
ATOM   3677  N   GLY F  33      81.740  76.760  73.940  1.00  0.00           N
ATOM   3678  HN  GLY F  33      81.910  76.630  72.970  1.00  0.00           H
ATOM   3679  CA  GLY F  33      82.890  77.060  74.790  1.00  0.00           C
ATOM   3680  HA1 GLY F  33      82.850  76.430  75.670  1.00  0.00           H
ATOM   3681  HA2 GLY F  33      83.780  76.900  74.210  1.00  0.00           H
ATOM   3682  C   GLY F  33      82.940  78.490  75.280  1.00  0.00           C
ATOM   3683  O   GLY F  33      83.010  78.740  76.470  1.00  0.00           O
ATOM   3684  N   LEU F  34      82.890  79.450  74.340  1.00  0.00           N
ATOM   3685  HN  LEU F  34      82.820  79.220  73.380  1.00  0.00           H
ATOM   3686  CA  LEU F  34      83.010  80.860  74.660  1.00  0.00           C
ATOM   3687  HA  LEU F  34      82.900  81.010  75.720  1.00  0.00           H
ATOM   3688  CB  LEU F  34      84.390  81.390  74.210  1.00  0.00           C
ATOM   3689  HB1 LEU F  34      84.560  81.090  73.150  1.00  0.00           H
ATOM   3690  HB2 LEU F  34      85.160  80.880  74.840  1.00  0.00           H
ATOM   3691  CG  LEU F  34      84.630  82.910  74.310  1.00  0.00           C
ATOM   3692  HG  LEU F  34      83.950  83.440  73.600  1.00  0.00           H
ATOM   3693  CD1 LEU F  34      84.380  83.470  75.710  1.00  0.00           C
ATOM   3694 HD11 LEU F  34      84.630  84.560  75.750  1.00  0.00           H
ATOM   3695 HD12 LEU F  34      83.320  83.350  76.020  1.00  0.00           H
ATOM   3696 HD13 LEU F  34      85.020  82.940  76.440  1.00  0.00           H
ATOM   3697  CD2 LEU F  34      86.070  83.240  73.880  1.00  0.00           C
ATOM   3698 HD21 LEU F  34      86.240  84.340  73.900  1.00  0.00           H
ATOM   3699 HD22 LEU F  34      86.800  82.760  74.560  1.00  0.00           H
ATOM   3700 HD23 LEU F  34      86.260  82.880  72.850  1.00  0.00           H
ATOM   3701  C   LEU F  34      81.900  81.660  73.990  1.00  0.00           C
ATOM   3702  O   LEU F  34      81.700  81.600  72.780  1.00  0.00           O
ATOM   3703  N   MET F  35      81.150  82.440  74.800  1.00  0.00           N
ATOM   3704  HN  MET F  35      81.280  82.410  75.800  1.00  0.00           H
ATOM   3705  CA  MET F  35      80.150  83.350  74.310  1.00  0.00           C
ATOM   3706  HA  MET F  35      80.270  83.490  73.250  1.00  0.00           H
ATOM   3707  CB  MET F  35      78.730  82.810  74.560  1.00  0.00           C
ATOM   3708  HB1 MET F  35      78.650  82.540  75.640  1.00  0.00           H
ATOM   3709  HB2 MET F  35      78.650  81.860  73.980  1.00  0.00           H
ATOM   3710  CG  MET F  35      77.590  83.760  74.170  1.00  0.00           C
ATOM   3711  HG1 MET F  35      77.810  84.200  73.170  1.00  0.00           H
ATOM   3712  HG2 MET F  35      77.550  84.610  74.890  1.00  0.00           H
ATOM   3713  SD  MET F  35      75.960  82.960  74.090  1.00  0.00           S
ATOM   3714  CE  MET F  35      75.780  82.820  75.890  1.00  0.00           C
ATOM   3715  HE1 MET F  35      74.820  82.350  76.170  1.00  0.00           H
ATOM   3716  HE2 MET F  35      76.600  82.240  76.360  1.00  0.00           H
ATOM   3717  HE3 MET F  35      75.810  83.840  76.350  1.00  0.00           H
ATOM   3718  C   MET F  35      80.300  84.730  74.920  1.00  0.00           C
ATOM   3719  O   MET F  35      80.450  84.900  76.130  1.00  0.00           O
ATOM   3720  N   VAL F  36      80.250  85.770  74.070  1.00  0.00           N
ATOM   3721  HN  VAL F  36      80.120  85.620  73.090  1.00  0.00           H
ATOM   3722  CA  VAL F  36      80.290  87.150  74.480  1.00  0.00           C
ATOM   3723  HA  VAL F  36      80.250  87.230  75.560  1.00  0.00           H
ATOM   3724  CB  VAL F  36      81.530  87.860  73.960  1.00  0.00           C
ATOM   3725  HB  VAL F  36      81.550  87.830  72.840  1.00  0.00           H
ATOM   3726  CG1 VAL F  36      81.550  89.330  74.420  1.00  0.00           C
ATOM   3727 HG11 VAL F  36      82.490  89.810  74.090  1.00  0.00           H
ATOM   3728 HG12 VAL F  36      80.700  89.900  73.990  1.00  0.00           H
ATOM   3729 HG13 VAL F  36      81.500  89.390  75.530  1.00  0.00           H
ATOM   3730  CG2 VAL F  36      82.780  87.110  74.480  1.00  0.00           C
ATOM   3731 HG21 VAL F  36      83.700  87.650  74.190  1.00  0.00           H
ATOM   3732 HG22 VAL F  36      82.750  87.020  75.580  1.00  0.00           H
ATOM   3733 HG23 VAL F  36      82.850  86.090  74.050  1.00  0.00           H
ATOM   3734  C   VAL F  36      79.030  87.780  73.930  1.00  0.00           C
ATOM   3735  O   VAL F  36      78.810  87.800  72.710  1.00  0.00           O
ATOM   3736  N   GLY F  37      78.140  88.300  74.800  1.00  0.00           N
ATOM   3737  HN  GLY F  37      78.340  88.270  75.790  1.00  0.00           H
ATOM   3738  CA  GLY F  37      76.800  88.740  74.430  1.00  0.00           C
ATOM   3739  HA1 GLY F  37      76.310  89.060  75.340  1.00  0.00           H
ATOM   3740  HA2 GLY F  37      76.890  89.530  73.700  1.00  0.00           H
ATOM   3741  C   GLY F  37      75.930  87.650  73.830  1.00  0.00           C
ATOM   3742  O   GLY F  37      76.020  86.490  74.210  1.00  0.00           O
ATOM   3743  N   GLY F  38      75.050  88.000  72.880  1.00  0.00           N
ATOM   3744  HN  GLY F  38      74.940  88.960  72.600  1.00  0.00           H
ATOM   3745  CA  GLY F  38      74.160  87.020  72.240  1.00  0.00           C
ATOM   3746  HA1 GLY F  38      73.650  87.530  71.440  1.00  0.00           H
ATOM   3747  HA2 GLY F  38      74.760  86.200  71.910  1.00  0.00           H
ATOM   3748  C   GLY F  38      73.110  86.450  73.150  1.00  0.00           C
ATOM   3749  O   GLY F  38      72.890  86.920  74.260  1.00  0.00           O
ATOM   3750  N   VAL F  39      72.380  85.420  72.670  1.00  0.00           N
ATOM   3751  HN  VAL F  39      72.640  84.970  71.810  1.00  0.00           H
ATOM   3752  CA  VAL F  39      71.210  84.890  73.360  1.00  0.00           C
ATOM   3753  HA  VAL F  39      71.310  85.030  74.430  1.00  0.00           H
ATOM   3754  CB  VAL F  39      69.930  85.560  72.890  1.00  0.00           C
ATOM   3755  HB  VAL F  39      69.850  85.500  71.780  1.00  0.00           H
ATOM   3756  CG1 VAL F  39      68.710  84.870  73.510  1.00  0.00           C
ATOM   3757 HG11 VAL F  39      67.820  85.520  73.410  1.00  0.00           H
ATOM   3758 HG12 VAL F  39      68.490  83.890  73.030  1.00  0.00           H
ATOM   3759 HG13 VAL F  39      68.900  84.710  74.600  1.00  0.00           H
ATOM   3760  CG2 VAL F  39      69.900  87.050  73.300  1.00  0.00           C
ATOM   3761 HG21 VAL F  39      68.920  87.510  73.060  1.00  0.00           H
ATOM   3762 HG22 VAL F  39      70.070  87.140  74.400  1.00  0.00           H
ATOM   3763 HG23 VAL F  39      70.680  87.630  72.770  1.00  0.00           H
ATOM   3764  C   VAL F  39      71.120  83.380  73.130  1.00  0.00           C
ATOM   3765  O   VAL F  39      71.250  82.930  71.990  1.00  0.00           O
ATOM   3766  N   VAL F  40      70.870  82.580  74.190  1.00  0.00           N
ATOM   3767  HN  VAL F  40      70.770  82.970  75.110  1.00  0.00           H
ATOM   3768  CA  VAL F  40      70.720  81.130  74.090  1.00  0.00           C
ATOM   3769  HA  VAL F  40      70.750  80.840  73.050  1.00  0.00           H
ATOM   3770  CB  VAL F  40      71.840  80.360  74.800  1.00  0.00           C
ATOM   3771  HB  VAL F  40      71.940  80.770  75.830  1.00  0.00           H
ATOM   3772  CG1 VAL F  40      71.570  78.840  74.900  1.00  0.00           C
ATOM   3773 HG11 VAL F  40      72.460  78.330  75.330  1.00  0.00           H
ATOM   3774 HG12 VAL F  40      70.710  78.620  75.560  1.00  0.00           H
ATOM   3775 HG13 VAL F  40      71.370  78.420  73.890  1.00  0.00           H
ATOM   3776  CG2 VAL F  40      73.160  80.600  74.040  1.00  0.00           C
ATOM   3777 HG21 VAL F  40      74.000  80.090  74.540  1.00  0.00           H
ATOM   3778 HG22 VAL F  40      73.080  80.210  73.000  1.00  0.00           H
ATOM   3779 HG23 VAL F  40      73.380  81.690  73.970  1.00  0.00           H
ATOM   3780  C   VAL F  40      69.370  80.670  74.620  1.00  0.00           C
ATOM   3781  O   VAL F  40      69.020  80.890  75.780  1.00  0.00           O
ATOM   3782  N   ILE F  41      68.590  79.960  73.780  1.00  0.00           N
ATOM   3783  HN  ILE F  41      68.850  79.840  72.820  1.00  0.00           H
ATOM   3784  CA  ILE F  41      67.350  79.320  74.190  1.00  0.00           C
ATOM   3785  HA  ILE F  41      67.130  79.550  75.220  1.00  0.00           H
ATOM   3786  CB  ILE F  41      66.160  79.740  73.320  1.00  0.00           C
ATOM   3787  HB  ILE F  41      66.340  79.380  72.270  1.00  0.00           H
ATOM   3788  CG2 ILE F  41      64.870  79.070  73.840  1.00  0.00           C
ATOM   3789 HG21 ILE F  41      63.980  79.440  73.280  1.00  0.00           H
ATOM   3790 HG22 ILE F  41      64.910  77.970  73.710  1.00  0.00           H
ATOM   3791 HG23 ILE F  41      64.720  79.290  74.920  1.00  0.00           H
ATOM   3792  CG1 ILE F  41      65.980  81.280  73.230  1.00  0.00           C
ATOM   3793 HG11 ILE F  41      65.150  81.490  72.520  1.00  0.00           H
ATOM   3794 HG12 ILE F  41      66.900  81.730  72.790  1.00  0.00           H
ATOM   3795  CD  ILE F  41      65.660  81.970  74.550  1.00  0.00           C
ATOM   3796  HD1 ILE F  41      65.470  83.050  74.370  1.00  0.00           H
ATOM   3797  HD2 ILE F  41      64.750  81.550  75.020  1.00  0.00           H
ATOM   3798  HD3 ILE F  41      66.510  81.880  75.260  1.00  0.00           H
ATOM   3799  C   ILE F  41      67.550  77.810  74.070  1.00  0.00           C
ATOM   3800  O   ILE F  41      67.880  77.290  73.010  1.00  0.00           O
ATOM   3801  N   ALA F  42      67.380  77.060  75.180  1.00  0.00           N
ATOM   3802  HN  ALA F  42      67.180  77.480  76.070  1.00  0.00           H
ATOM   3803  CA  ALA F  42      67.550  75.620  75.150  1.00  0.00           C
ATOM   3804  HA  ALA F  42      67.380  75.260  74.150  1.00  0.00           H
ATOM   3805  CB  ALA F  42      68.970  75.230  75.600  1.00  0.00           C
ATOM   3806  HB1 ALA F  42      69.710  75.720  74.940  1.00  0.00           H
ATOM   3807  HB2 ALA F  42      69.160  75.570  76.640  1.00  0.00           H
ATOM   3808  HB3 ALA F  42      69.130  74.130  75.540  1.00  0.00           H
ATOM   3809  C   ALA F  42      66.510  74.920  76.010  1.00  0.00           C
ATOM   3810  O   ALA F  42      65.910  75.490  76.930  1.00  0.00           O
ATOM   3811  N   NME F  43      66.220  73.640  75.710  1.00  0.00           N
ATOM   3812  HN  NME F  43      66.690  73.180  74.950  1.00  0.00           H
ATOM   3813  CH3 NME F  43      65.230  72.880  76.430  1.00  0.00           C
ATOM   3814 HH31 NME F  43      65.420  72.930  77.530  1.00  0.00           H
ATOM   3815 HH32 NME F  43      64.210  73.270  76.230  1.00  0.00           H
ATOM   3816 HH33 NME F  43      65.260  71.810  76.120  1.00  0.00           H
ATOM   3817  CH3 ACE G   0      34.240  69.820  99.020  1.00  0.00           C
ATOM   3818 HH31 ACE G   0      35.130  69.580  99.640  1.00  0.00           H
ATOM   3819 HH32 ACE G   0      33.320  69.570  99.590  1.00  0.00           H
ATOM   3820 HH33 ACE G   0      34.260  69.210  98.090  1.00  0.00           H
ATOM   3821  C   ACE G   0      34.220  71.240  98.650  1.00  0.00           C
ATOM   3822  O   ACE G   0      33.150  71.820  98.530  1.00  0.00           O
ATOM   3823  N   ASP G   1      35.420  71.810  98.480  1.00  0.00           N
ATOM   3824  HN  ASP G   1      36.240  71.260  98.600  1.00  0.00           H
ATOM   3825  CA  ASP G   1      35.640  73.160  98.030  1.00  0.00           C
ATOM   3826  HA  ASP G   1      35.020  73.330  97.150  1.00  0.00           H
ATOM   3827  CB  ASP G   1      35.330  74.180  99.170  1.00  0.00           C
ATOM   3828  HB1 ASP G   1      36.070  74.120  99.980  1.00  0.00           H
ATOM   3829  HB2 ASP G   1      34.320  73.960  99.580  1.00  0.00           H
ATOM   3830  CG  ASP G   1      35.270  75.600  98.640  1.00  0.00           C
ATOM   3831  OD1 ASP G   1      35.070  75.760  97.410  1.00  0.00           O
ATOM   3832  OD2 ASP G   1      35.290  76.540  99.470  1.00  0.00           O
ATOM   3833  C   ASP G   1      37.110  73.230  97.590  1.00  0.00           C
ATOM   3834  O   ASP G   1      37.920  72.400  98.030  1.00  0.00           O
ATOM   3835  N   ALA G   2      37.500  74.180  96.720  1.00  0.00           N
ATOM   3836  HN  ALA G   2      36.830  74.860  96.410  1.00  0.00           H
ATOM   3837  CA  ALA G   2      38.890  74.350  96.330  1.00  0.00           C
ATOM   3838  HA  ALA G   2      39.500  74.220  97.220  1.00  0.00           H
ATOM   3839  CB  ALA G   2      39.300  73.300  95.270  1.00  0.00           C
ATOM   3840  HB1 ALA G   2      39.170  72.280  95.690  1.00  0.00           H
ATOM   3841  HB2 ALA G   2      38.650  73.390  94.380  1.00  0.00           H
ATOM   3842  HB3 ALA G   2      40.360  73.420  94.970  1.00  0.00           H
ATOM   3843  C   ALA G   2      39.220  75.760  95.810  1.00  0.00           C
ATOM   3844  O   ALA G   2      38.420  76.380  95.120  1.00  0.00           O
ATOM   3845  N   GLU G   3      40.460  76.230  96.090  1.00  0.00           N
ATOM   3846  HN  GLU G   3      41.080  75.630  96.610  1.00  0.00           H
ATOM   3847  CA  GLU G   3      40.990  77.520  95.670  1.00  0.00           C
ATOM   3848  HA  GLU G   3      40.810  77.640  94.610  1.00  0.00           H
ATOM   3849  CB  GLU G   3      40.360  78.740  96.440  1.00  0.00           C
ATOM   3850  HB1 GLU G   3      40.600  78.670  97.520  1.00  0.00           H
ATOM   3851  HB2 GLU G   3      39.250  78.670  96.360  1.00  0.00           H
ATOM   3852  CG  GLU G   3      40.790  80.150  95.890  1.00  0.00           C
ATOM   3853  HG1 GLU G   3      40.350  80.290  94.890  1.00  0.00           H
ATOM   3854  HG2 GLU G   3      41.890  80.190  95.790  1.00  0.00           H
ATOM   3855  CD  GLU G   3      40.400  81.380  96.730  1.00  0.00           C
ATOM   3856  OE1 GLU G   3      39.350  81.390  97.410  1.00  0.00           O
ATOM   3857  OE2 GLU G   3      41.150  82.400  96.630  1.00  0.00           O
ATOM   3858  C   GLU G   3      42.510  77.520  95.900  1.00  0.00           C
ATOM   3859  O   GLU G   3      43.030  78.210  96.760  1.00  0.00           O
ATOM   3860  N   PHE G   4      43.310  76.710  95.160  1.00  0.00           N
ATOM   3861  HN  PHE G   4      42.950  76.120  94.440  1.00  0.00           H
ATOM   3862  CA  PHE G   4      44.770  76.710  95.350  1.00  0.00           C
ATOM   3863  HA  PHE G   4      44.960  76.780  96.410  1.00  0.00           H
ATOM   3864  CB  PHE G   4      45.500  75.450  94.820  1.00  0.00           C
ATOM   3865  HB1 PHE G   4      46.600  75.550  94.950  1.00  0.00           H
ATOM   3866  HB2 PHE G   4      45.300  75.330  93.740  1.00  0.00           H
ATOM   3867  CG  PHE G   4      45.110  74.180  95.530  1.00  0.00           C
ATOM   3868  CD1 PHE G   4      44.660  73.070  94.810  1.00  0.00           C
ATOM   3869  HD1 PHE G   4      44.530  73.140  93.740  1.00  0.00           H
ATOM   3870  CE1 PHE G   4      44.370  71.860  95.450  1.00  0.00           C
ATOM   3871  HE1 PHE G   4      44.020  71.010  94.880  1.00  0.00           H
ATOM   3872  CZ  PHE G   4      44.550  71.760  96.840  1.00  0.00           C
ATOM   3873  HZ  PHE G   4      44.320  70.830  97.340  1.00  0.00           H
ATOM   3874  CD2 PHE G   4      45.300  74.060  96.910  1.00  0.00           C
ATOM   3875  HD2 PHE G   4      45.670  74.900  97.480  1.00  0.00           H
ATOM   3876  CE2 PHE G   4      45.020  72.860  97.570  1.00  0.00           C
ATOM   3877  HE2 PHE G   4      45.160  72.790  98.630  1.00  0.00           H
ATOM   3878  C   PHE G   4      45.460  77.920  94.720  1.00  0.00           C
ATOM   3879  O   PHE G   4      46.080  77.820  93.660  1.00  0.00           O
ATOM   3880  N   ARG G   5      45.380  79.080  95.380  1.00  0.00           N
ATOM   3881  HN  ARG G   5      44.780  79.150  96.180  1.00  0.00           H
ATOM   3882  CA  ARG G   5      45.940  80.320  94.880  1.00  0.00           C
ATOM   3883  HA  ARG G   5      45.860  80.330  93.800  1.00  0.00           H
ATOM   3884  CB  ARG G   5      45.100  81.510  95.410  1.00  0.00           C
ATOM   3885  HB1 ARG G   5      45.140  81.490  96.520  1.00  0.00           H
ATOM   3886  HB2 ARG G   5      44.040  81.350  95.120  1.00  0.00           H
ATOM   3887  CG  ARG G   5      45.580  82.880  94.940  1.00  0.00           C
ATOM   3888  HG1 ARG G   5      45.540  82.890  93.820  1.00  0.00           H
ATOM   3889  HG2 ARG G   5      46.630  83.050  95.260  1.00  0.00           H
ATOM   3890  CD  ARG G   5      44.740  84.040  95.470  1.00  0.00           C
ATOM   3891  HD1 ARG G   5      44.740  84.060  96.580  1.00  0.00           H
ATOM   3892  HD2 ARG G   5      43.690  83.970  95.090  1.00  0.00           H
ATOM   3893  NE  ARG G   5      45.400  85.270  94.940  1.00  0.00           N
ATOM   3894  HE  ARG G   5      46.110  85.150  94.220  1.00  0.00           H
ATOM   3895  CZ  ARG G   5      44.940  86.500  95.110  1.00  0.00           C
ATOM   3896  NH1 ARG G   5      43.890  86.750  95.860  1.00  0.00           N
ATOM   3897 HH11 ARG G   5      43.400  85.970  96.280  1.00  0.00           H
ATOM   3898 HH12 ARG G   5      43.340  87.550  95.600  1.00  0.00           H
ATOM   3899  NH2 ARG G   5      45.540  87.500  94.510  1.00  0.00           N
ATOM   3900 HH21 ARG G   5      46.420  87.340  94.040  1.00  0.00           H
ATOM   3901 HH22 ARG G   5      45.240  88.420  94.720  1.00  0.00           H
ATOM   3902  C   ARG G   5      47.410  80.540  95.230  1.00  0.00           C
ATOM   3903  O   ARG G   5      47.820  80.550  96.400  1.00  0.00           O
ATOM   3904  N   HIS G   6      48.250  80.790  94.200  1.00  0.00           N
ATOM   3905  HN  HIS G   6      47.940  80.620  93.260  1.00  0.00           H
ATOM   3906  CA  HIS G   6      49.590  81.330  94.330  1.00  0.00           C
ATOM   3907  HA  HIS G   6      49.820  81.530  95.370  1.00  0.00           H
ATOM   3908  CB  HIS G   6      50.650  80.370  93.740  1.00  0.00           C
ATOM   3909  HB1 HIS G   6      51.550  80.920  93.400  1.00  0.00           H
ATOM   3910  HB2 HIS G   6      50.220  79.850  92.860  1.00  0.00           H
ATOM   3911  ND1 HIS G   6      52.330  79.430  95.320  1.00  0.00           N
ATOM   3912  CG  HIS G   6      51.080  79.330  94.720  1.00  0.00           C
ATOM   3913  CE1 HIS G   6      52.470  78.320  96.010  1.00  0.00           C
ATOM   3914  HE1 HIS G   6      53.340  78.060  96.620  1.00  0.00           H
ATOM   3915  NE2 HIS G   6      51.390  77.520  95.890  1.00  0.00           N
ATOM   3916  HE2 HIS G   6      51.260  76.630  96.350  1.00  0.00           H
ATOM   3917  CD2 HIS G   6      50.500  78.150  95.050  1.00  0.00           C
ATOM   3918  HD2 HIS G   6      49.550  77.750  94.750  1.00  0.00           H
ATOM   3919  C   HIS G   6      49.690  82.660  93.590  1.00  0.00           C
ATOM   3920  O   HIS G   6      49.300  82.770  92.430  1.00  0.00           O
ATOM   3921  N   ASP G   7      50.220  83.700  94.260  1.00  0.00           N
ATOM   3922  HN  ASP G   7      50.410  83.650  95.240  1.00  0.00           H
ATOM   3923  CA  ASP G   7      50.590  84.960  93.660  1.00  0.00           C
ATOM   3924  HA  ASP G   7      50.500  84.910  92.580  1.00  0.00           H
ATOM   3925  CB  ASP G   7      49.680  86.080  94.270  1.00  0.00           C
ATOM   3926  HB1 ASP G   7      50.160  86.540  95.160  1.00  0.00           H
ATOM   3927  HB2 ASP G   7      48.740  85.610  94.610  1.00  0.00           H
ATOM   3928  CG  ASP G   7      49.330  87.170  93.290  1.00  0.00           C
ATOM   3929  OD1 ASP G   7      50.240  87.800  92.700  1.00  0.00           O
ATOM   3930  OD2 ASP G   7      48.110  87.480  93.140  1.00  0.00           O
ATOM   3931  C   ASP G   7      52.080  85.150  94.000  1.00  0.00           C
ATOM   3932  O   ASP G   7      52.440  85.350  95.160  1.00  0.00           O
ATOM   3933  N   SER G   8      52.980  85.010  93.010  1.00  0.00           N
ATOM   3934  HN  SER G   8      52.710  84.830  92.060  1.00  0.00           H
ATOM   3935  CA  SER G   8      54.420  85.110  93.280  1.00  0.00           C
ATOM   3936  HA  SER G   8      54.570  85.570  94.240  1.00  0.00           H
ATOM   3937  CB  SER G   8      55.120  83.720  93.330  1.00  0.00           C
ATOM   3938  HB1 SER G   8      54.660  83.130  94.160  1.00  0.00           H
ATOM   3939  HB2 SER G   8      56.200  83.850  93.580  1.00  0.00           H
ATOM   3940  OG  SER G   8      55.010  82.980  92.110  1.00  0.00           O
ATOM   3941  HG1 SER G   8      54.060  82.940  91.890  1.00  0.00           H
ATOM   3942  C   SER G   8      55.110  86.020  92.290  1.00  0.00           C
ATOM   3943  O   SER G   8      55.170  85.760  91.080  1.00  0.00           O
ATOM   3944  N   GLY G   9      55.660  87.140  92.790  1.00  0.00           N
ATOM   3945  HN  GLY G   9      55.600  87.330  93.770  1.00  0.00           H
ATOM   3946  CA  GLY G   9      56.250  88.180  91.960  1.00  0.00           C
ATOM   3947  HA1 GLY G   9      56.290  87.880  90.920  1.00  0.00           H
ATOM   3948  HA2 GLY G   9      55.650  89.060  92.110  1.00  0.00           H
ATOM   3949  C   GLY G   9      57.640  88.530  92.380  1.00  0.00           C
ATOM   3950  O   GLY G   9      57.880  88.900  93.530  1.00  0.00           O
ATOM   3951  N   TYR G  10      58.610  88.440  91.450  1.00  0.00           N
ATOM   3952  HN  TYR G  10      58.390  88.110  90.530  1.00  0.00           H
ATOM   3953  CA  TYR G  10      59.980  88.810  91.710  1.00  0.00           C
ATOM   3954  HA  TYR G  10      60.070  89.230  92.700  1.00  0.00           H
ATOM   3955  CB  TYR G  10      60.970  87.610  91.600  1.00  0.00           C
ATOM   3956  HB1 TYR G  10      62.020  87.930  91.790  1.00  0.00           H
ATOM   3957  HB2 TYR G  10      60.910  87.160  90.590  1.00  0.00           H
ATOM   3958  CG  TYR G  10      60.640  86.530  92.600  1.00  0.00           C
ATOM   3959  CD1 TYR G  10      61.330  86.420  93.810  1.00  0.00           C
ATOM   3960  HD1 TYR G  10      62.100  87.130  94.060  1.00  0.00           H
ATOM   3961  CE1 TYR G  10      61.020  85.390  94.710  1.00  0.00           C
ATOM   3962  HE1 TYR G  10      61.540  85.310  95.660  1.00  0.00           H
ATOM   3963  CZ  TYR G  10      60.020  84.450  94.400  1.00  0.00           C
ATOM   3964  OH  TYR G  10      59.710  83.420  95.300  1.00  0.00           O
ATOM   3965  HH  TYR G  10      59.060  82.840  94.880  1.00  0.00           H
ATOM   3966  CD2 TYR G  10      59.670  85.570  92.280  1.00  0.00           C
ATOM   3967  HD2 TYR G  10      59.160  85.640  91.330  1.00  0.00           H
ATOM   3968  CE2 TYR G  10      59.350  84.540  93.170  1.00  0.00           C
ATOM   3969  HE2 TYR G  10      58.590  83.830  92.910  1.00  0.00           H
ATOM   3970  C   TYR G  10      60.440  89.860  90.730  1.00  0.00           C
ATOM   3971  O   TYR G  10      60.670  89.590  89.550  1.00  0.00           O
ATOM   3972  N   GLU G  11      60.650  91.100  91.210  1.00  0.00           N
ATOM   3973  HN  GLU G  11      60.390  91.330  92.150  1.00  0.00           H
ATOM   3974  CA  GLU G  11      61.240  92.150  90.410  1.00  0.00           C
ATOM   3975  HA  GLU G  11      61.230  91.890  89.360  1.00  0.00           H
ATOM   3976  CB  GLU G  11      60.490  93.490  90.570  1.00  0.00           C
ATOM   3977  HB1 GLU G  11      60.670  93.910  91.580  1.00  0.00           H
ATOM   3978  HB2 GLU G  11      59.400  93.270  90.500  1.00  0.00           H
ATOM   3979  CG  GLU G  11      60.850  94.510  89.470  1.00  0.00           C
ATOM   3980  HG1 GLU G  11      60.530  94.110  88.480  1.00  0.00           H
ATOM   3981  HG2 GLU G  11      61.940  94.680  89.430  1.00  0.00           H
ATOM   3982  CD  GLU G  11      60.180  95.860  89.660  1.00  0.00           C
ATOM   3983  OE1 GLU G  11      60.490  96.760  88.830  1.00  0.00           O
ATOM   3984  OE2 GLU G  11      59.350  96.040  90.590  1.00  0.00           O
ATOM   3985  C   GLU G  11      62.690  92.330  90.850  1.00  0.00           C
ATOM   3986  O   GLU G  11      62.990  92.480  92.030  1.00  0.00           O
ATOM   3987  N   VAL G  12      63.640  92.260  89.900  1.00  0.00           N
ATOM   3988  HN  VAL G  12      63.380  92.090  88.940  1.00  0.00           H
ATOM   3989  CA  VAL G  12      65.060  92.370  90.200  1.00  0.00           C
ATOM   3990  HA  VAL G  12      65.200  92.670  91.220  1.00  0.00           H
ATOM   3991  CB  VAL G  12      65.800  91.050  89.980  1.00  0.00           C
ATOM   3992  HB  VAL G  12      65.680  90.720  88.920  1.00  0.00           H
ATOM   3993  CG1 VAL G  12      67.300  91.190  90.310  1.00  0.00           C
ATOM   3994 HG11 VAL G  12      67.800  90.200  90.210  1.00  0.00           H
ATOM   3995 HG12 VAL G  12      67.800  91.890  89.620  1.00  0.00           H
ATOM   3996 HG13 VAL G  12      67.440  91.540  91.360  1.00  0.00           H
ATOM   3997  CG2 VAL G  12      65.180  89.970  90.900  1.00  0.00           C
ATOM   3998 HG21 VAL G  12      65.650  88.980  90.700  1.00  0.00           H
ATOM   3999 HG22 VAL G  12      65.340  90.220  91.970  1.00  0.00           H
ATOM   4000 HG23 VAL G  12      64.090  89.860  90.730  1.00  0.00           H
ATOM   4001  C   VAL G  12      65.630  93.480  89.330  1.00  0.00           C
ATOM   4002  O   VAL G  12      65.680  93.350  88.100  1.00  0.00           O
ATOM   4003  N   HIS G  13      66.080  94.600  89.930  1.00  0.00           N
ATOM   4004  HN  HIS G  13      66.070  94.690  90.930  1.00  0.00           H
ATOM   4005  CA  HIS G  13      66.380  95.800  89.140  1.00  0.00           C
ATOM   4006  HA  HIS G  13      66.670  95.460  88.160  1.00  0.00           H
ATOM   4007  CB  HIS G  13      65.130  96.700  88.930  1.00  0.00           C
ATOM   4008  HB1 HIS G  13      64.370  96.050  88.430  1.00  0.00           H
ATOM   4009  HB2 HIS G  13      65.360  97.510  88.210  1.00  0.00           H
ATOM   4010  ND1 HIS G  13      64.540  98.630  90.410  1.00  0.00           N
ATOM   4011  CG  HIS G  13      64.440  97.270  90.140  1.00  0.00           C
ATOM   4012  CE1 HIS G  13      63.650  98.860  91.360  1.00  0.00           C
ATOM   4013  HE1 HIS G  13      63.440  99.830  91.820  1.00  0.00           H
ATOM   4014  NE2 HIS G  13      62.970  97.740  91.710  1.00  0.00           N
ATOM   4015  HE2 HIS G  13      62.220  97.700  92.380  1.00  0.00           H
ATOM   4016  CD2 HIS G  13      63.470  96.720  90.920  1.00  0.00           C
ATOM   4017  HD2 HIS G  13      63.090  95.710  90.950  1.00  0.00           H
ATOM   4018  C   HIS G  13      67.580  96.620  89.600  1.00  0.00           C
ATOM   4019  O   HIS G  13      67.890  96.760  90.780  1.00  0.00           O
ATOM   4020  N   HIS G  14      68.350  97.160  88.630  1.00  0.00           N
ATOM   4021  HN  HIS G  14      68.070  97.000  87.680  1.00  0.00           H
ATOM   4022  CA  HIS G  14      69.320  98.220  88.850  1.00  0.00           C
ATOM   4023  HA  HIS G  14      69.720  98.440  87.870  1.00  0.00           H
ATOM   4024  CB  HIS G  14      68.650  99.550  89.320  1.00  0.00           C
ATOM   4025  HB1 HIS G  14      69.390 100.270  89.720  1.00  0.00           H
ATOM   4026  HB2 HIS G  14      67.920  99.340  90.130  1.00  0.00           H
ATOM   4027  ND1 HIS G  14      66.900  99.690  87.550  1.00  0.00           N
ATOM   4028  CG  HIS G  14      67.930 100.300  88.230  1.00  0.00           C
ATOM   4029  CE1 HIS G  14      66.420 100.600  86.720  1.00  0.00           C
ATOM   4030  HE1 HIS G  14      65.580 100.450  86.030  1.00  0.00           H
ATOM   4031  NE2 HIS G  14      67.100 101.770  86.830  1.00  0.00           N
ATOM   4032  HE2 HIS G  14      66.860 102.640  86.390  1.00  0.00           H
ATOM   4033  CD2 HIS G  14      68.070 101.580  87.800  1.00  0.00           C
ATOM   4034  HD2 HIS G  14      68.750 102.350  88.140  1.00  0.00           H
ATOM   4035  C   HIS G  14      70.580  97.890  89.670  1.00  0.00           C
ATOM   4036  O   HIS G  14      71.240  98.770  90.210  1.00  0.00           O
ATOM   4037  N   GLN G  15      70.980  96.600  89.760  1.00  0.00           N
ATOM   4038  HN  GLN G  15      70.400  95.860  89.430  1.00  0.00           H
ATOM   4039  CA  GLN G  15      72.280  96.210  90.300  1.00  0.00           C
ATOM   4040  HA  GLN G  15      72.360  96.660  91.280  1.00  0.00           H
ATOM   4041  CB  GLN G  15      72.430  94.680  90.510  1.00  0.00           C
ATOM   4042  HB1 GLN G  15      73.470  94.480  90.870  1.00  0.00           H
ATOM   4043  HB2 GLN G  15      72.320  94.150  89.540  1.00  0.00           H
ATOM   4044  CG  GLN G  15      71.480  94.060  91.570  1.00  0.00           C
ATOM   4045  HG1 GLN G  15      71.540  94.670  92.500  1.00  0.00           H
ATOM   4046  HG2 GLN G  15      71.830  93.030  91.800  1.00  0.00           H
ATOM   4047  CD  GLN G  15      70.020  93.960  91.120  1.00  0.00           C
ATOM   4048  OE1 GLN G  15      69.700  93.920  89.940  1.00  0.00           O
ATOM   4049  NE2 GLN G  15      69.100  93.920  92.110  1.00  0.00           N
ATOM   4050 HE21 GLN G  15      69.380  94.000  93.070  1.00  0.00           H
ATOM   4051 HE22 GLN G  15      68.130  93.900  91.860  1.00  0.00           H
ATOM   4052  C   GLN G  15      73.470  96.740  89.490  1.00  0.00           C
ATOM   4053  O   GLN G  15      73.490  96.660  88.260  1.00  0.00           O
ATOM   4054  N   LYS G  16      74.490  97.310  90.170  1.00  0.00           N
ATOM   4055  HN  LYS G  16      74.440  97.420  91.160  1.00  0.00           H
ATOM   4056  CA  LYS G  16      75.610  97.960  89.510  1.00  0.00           C
ATOM   4057  HA  LYS G  16      75.590  97.740  88.450  1.00  0.00           H
ATOM   4058  CB  LYS G  16      75.530  99.500  89.680  1.00  0.00           C
ATOM   4059  HB1 LYS G  16      75.680  99.760  90.750  1.00  0.00           H
ATOM   4060  HB2 LYS G  16      74.500  99.830  89.410  1.00  0.00           H
ATOM   4061  CG  LYS G  16      76.540 100.280  88.810  1.00  0.00           C
ATOM   4062  HG1 LYS G  16      76.200 100.230  87.750  1.00  0.00           H
ATOM   4063  HG2 LYS G  16      77.540  99.790  88.870  1.00  0.00           H
ATOM   4064  CD  LYS G  16      76.720 101.750  89.240  1.00  0.00           C
ATOM   4065  HD1 LYS G  16      75.740 102.270  89.220  1.00  0.00           H
ATOM   4066  HD2 LYS G  16      77.090 101.750  90.280  1.00  0.00           H
ATOM   4067  CE  LYS G  16      77.710 102.480  88.310  1.00  0.00           C
ATOM   4068  HE1 LYS G  16      77.200 102.790  87.370  1.00  0.00           H
ATOM   4069  HE2 LYS G  16      78.530 101.780  88.040  1.00  0.00           H
ATOM   4070  NZ  LYS G  16      78.330 103.660  88.930  1.00  0.00           N
ATOM   4071  HZ1 LYS G  16      79.270 103.840  88.500  1.00  0.00           H
ATOM   4072  HZ2 LYS G  16      77.770 104.540  88.780  1.00  0.00           H
ATOM   4073  HZ3 LYS G  16      78.460 103.590  89.960  1.00  0.00           H
ATOM   4074  C   LYS G  16      76.950  97.460  90.060  1.00  0.00           C
ATOM   4075  O   LYS G  16      77.330  97.770  91.190  1.00  0.00           O
ATOM   4076  N   LEU G  17      77.730  96.730  89.240  1.00  0.00           N
ATOM   4077  HN  LEU G  17      77.410  96.510  88.310  1.00  0.00           H
ATOM   4078  CA  LEU G  17      79.040  96.220  89.630  1.00  0.00           C
ATOM   4079  HA  LEU G  17      79.210  96.420  90.670  1.00  0.00           H
ATOM   4080  CB  LEU G  17      79.150  94.690  89.420  1.00  0.00           C
ATOM   4081  HB1 LEU G  17      79.040  94.420  88.350  1.00  0.00           H
ATOM   4082  HB2 LEU G  17      78.280  94.250  89.960  1.00  0.00           H
ATOM   4083  CG  LEU G  17      80.430  94.040  90.010  1.00  0.00           C
ATOM   4084  HG  LEU G  17      80.760  94.650  90.880  1.00  0.00           H
ATOM   4085  CD1 LEU G  17      80.130  92.630  90.530  1.00  0.00           C
ATOM   4086 HD11 LEU G  17      81.020  92.180  91.000  1.00  0.00           H
ATOM   4087 HD12 LEU G  17      79.310  92.650  91.280  1.00  0.00           H
ATOM   4088 HD13 LEU G  17      79.810  91.980  89.680  1.00  0.00           H
ATOM   4089  CD2 LEU G  17      81.590  93.960  89.000  1.00  0.00           C
ATOM   4090 HD21 LEU G  17      82.470  93.470  89.460  1.00  0.00           H
ATOM   4091 HD22 LEU G  17      81.290  93.350  88.120  1.00  0.00           H
ATOM   4092 HD23 LEU G  17      81.900  94.960  88.640  1.00  0.00           H
ATOM   4093  C   LEU G  17      80.120  96.950  88.850  1.00  0.00           C
ATOM   4094  O   LEU G  17      80.080  97.040  87.620  1.00  0.00           O
ATOM   4095  N   VAL G  18      81.100  97.540  89.560  1.00  0.00           N
ATOM   4096  HN  VAL G  18      81.100  97.470  90.560  1.00  0.00           H
ATOM   4097  CA  VAL G  18      82.160  98.330  88.960  1.00  0.00           C
ATOM   4098  HA  VAL G  18      82.150  98.210  87.890  1.00  0.00           H
ATOM   4099  CB  VAL G  18      82.020  99.820  89.280  1.00  0.00           C
ATOM   4100  HB  VAL G  18      81.950  99.960  90.380  1.00  0.00           H
ATOM   4101  CG1 VAL G  18      83.210 100.630  88.740  1.00  0.00           C
ATOM   4102 HG11 VAL G  18      83.000 101.720  88.850  1.00  0.00           H
ATOM   4103 HG12 VAL G  18      84.140 100.420  89.310  1.00  0.00           H
ATOM   4104 HG13 VAL G  18      83.390 100.420  87.670  1.00  0.00           H
ATOM   4105  CG2 VAL G  18      80.730 100.350  88.630  1.00  0.00           C
ATOM   4106 HG21 VAL G  18      80.600 101.420  88.880  1.00  0.00           H
ATOM   4107 HG22 VAL G  18      80.780 100.250  87.530  1.00  0.00           H
ATOM   4108 HG23 VAL G  18      79.840  99.800  88.990  1.00  0.00           H
ATOM   4109  C   VAL G  18      83.510  97.840  89.440  1.00  0.00           C
ATOM   4110  O   VAL G  18      83.760  97.700  90.640  1.00  0.00           O
ATOM   4111  N   PHE G  19      84.460  97.580  88.520  1.00  0.00           N
ATOM   4112  HN  PHE G  19      84.240  97.610  87.540  1.00  0.00           H
ATOM   4113  CA  PHE G  19      85.840  97.330  88.900  1.00  0.00           C
ATOM   4114  HA  PHE G  19      85.840  96.790  89.840  1.00  0.00           H
ATOM   4115  CB  PHE G  19      86.600  96.450  87.880  1.00  0.00           C
ATOM   4116  HB1 PHE G  19      87.690  96.430  88.110  1.00  0.00           H
ATOM   4117  HB2 PHE G  19      86.470  96.820  86.850  1.00  0.00           H
ATOM   4118  CG  PHE G  19      86.100  95.030  87.960  1.00  0.00           C
ATOM   4119  CD1 PHE G  19      85.020  94.590  87.170  1.00  0.00           C
ATOM   4120  HD1 PHE G  19      84.520  95.280  86.510  1.00  0.00           H
ATOM   4121  CE1 PHE G  19      84.600  93.250  87.220  1.00  0.00           C
ATOM   4122  HE1 PHE G  19      83.780  92.920  86.600  1.00  0.00           H
ATOM   4123  CZ  PHE G  19      85.250  92.350  88.060  1.00  0.00           C
ATOM   4124  HZ  PHE G  19      84.950  91.310  88.090  1.00  0.00           H
ATOM   4125  CD2 PHE G  19      86.740  94.110  88.810  1.00  0.00           C
ATOM   4126  HD2 PHE G  19      87.560  94.430  89.430  1.00  0.00           H
ATOM   4127  CE2 PHE G  19      86.320  92.780  88.860  1.00  0.00           C
ATOM   4128  HE2 PHE G  19      86.820  92.080  89.520  1.00  0.00           H
ATOM   4129  C   PHE G  19      86.600  98.620  89.200  1.00  0.00           C
ATOM   4130  O   PHE G  19      87.030  98.840  90.330  1.00  0.00           O
ATOM   4131  N   PHE G  20      86.760  99.520  88.210  1.00  0.00           N
ATOM   4132  HN  PHE G  20      86.450  99.320  87.280  1.00  0.00           H
ATOM   4133  CA  PHE G  20      87.460 100.780  88.370  1.00  0.00           C
ATOM   4134  HA  PHE G  20      87.790 100.900  89.400  1.00  0.00           H
ATOM   4135  CB  PHE G  20      88.690 100.870  87.430  1.00  0.00           C
ATOM   4136  HB1 PHE G  20      89.200 101.850  87.530  1.00  0.00           H
ATOM   4137  HB2 PHE G  20      88.360 100.750  86.370  1.00  0.00           H
ATOM   4138  CG  PHE G  20      89.670  99.780  87.750  1.00  0.00           C
ATOM   4139  CD1 PHE G  20      89.610  98.530  87.100  1.00  0.00           C
ATOM   4140  HD1 PHE G  20      88.850  98.370  86.350  1.00  0.00           H
ATOM   4141  CE1 PHE G  20      90.520  97.520  87.410  1.00  0.00           C
ATOM   4142  HE1 PHE G  20      90.470  96.570  86.890  1.00  0.00           H
ATOM   4143  CZ  PHE G  20      91.510  97.730  88.370  1.00  0.00           C
ATOM   4144  HZ  PHE G  20      92.210  96.950  88.620  1.00  0.00           H
ATOM   4145  CD2 PHE G  20      90.680  99.990  88.690  1.00  0.00           C
ATOM   4146  HD2 PHE G  20      90.740 100.950  89.190  1.00  0.00           H
ATOM   4147  CE2 PHE G  20      91.600  98.980  89.000  1.00  0.00           C
ATOM   4148  HE2 PHE G  20      92.360  99.160  89.750  1.00  0.00           H
ATOM   4149  C   PHE G  20      86.510 101.930  88.080  1.00  0.00           C
ATOM   4150  O   PHE G  20      86.040 102.110  86.950  1.00  0.00           O
ATOM   4151  N   ALA G  21      86.170 102.730  89.110  1.00  0.00           N
ATOM   4152  HN  ALA G  21      86.510 102.560  90.030  1.00  0.00           H
ATOM   4153  CA  ALA G  21      85.100 103.710  88.990  1.00  0.00           C
ATOM   4154  HA  ALA G  21      84.380 103.380  88.260  1.00  0.00           H
ATOM   4155  CB  ALA G  21      84.400 103.830  90.360  1.00  0.00           C
ATOM   4156  HB1 ALA G  21      84.070 102.830  90.720  1.00  0.00           H
ATOM   4157  HB2 ALA G  21      85.090 104.250  91.120  1.00  0.00           H
ATOM   4158  HB3 ALA G  21      83.510 104.490  90.300  1.00  0.00           H
ATOM   4159  C   ALA G  21      85.540 105.110  88.570  1.00  0.00           C
ATOM   4160  O   ALA G  21      84.700 105.910  88.210  1.00  0.00           O
ATOM   4161  N   GLU G  22      86.860 105.400  88.590  1.00  0.00           N
ATOM   4162  HN  GLU G  22      87.540 104.700  88.760  1.00  0.00           H
ATOM   4163  CA  GLU G  22      87.400 106.730  88.380  1.00  0.00           C
ATOM   4164  HA  GLU G  22      86.760 107.280  87.700  1.00  0.00           H
ATOM   4165  CB  GLU G  22      87.560 107.540  89.710  1.00  0.00           C
ATOM   4166  HB1 GLU G  22      87.890 108.580  89.470  1.00  0.00           H
ATOM   4167  HB2 GLU G  22      88.380 107.060  90.290  1.00  0.00           H
ATOM   4168  CG  GLU G  22      86.320 107.610  90.650  1.00  0.00           C
ATOM   4169  HG1 GLU G  22      86.630 108.090  91.600  1.00  0.00           H
ATOM   4170  HG2 GLU G  22      85.970 106.590  90.900  1.00  0.00           H
ATOM   4171  CD  GLU G  22      85.100 108.410  90.170  1.00  0.00           C
ATOM   4172  OE1 GLU G  22      85.230 109.300  89.300  1.00  0.00           O
ATOM   4173  OE2 GLU G  22      84.000 108.160  90.760  1.00  0.00           O
ATOM   4174  C   GLU G  22      88.760 106.510  87.690  1.00  0.00           C
ATOM   4175  O   GLU G  22      89.140 105.360  87.460  1.00  0.00           O
ATOM   4176  N   ASP G  23      89.500 107.580  87.310  1.00  0.00           N
ATOM   4177  HN  ASP G  23      89.210 108.510  87.550  1.00  0.00           H
ATOM   4178  CA  ASP G  23      90.670 107.560  86.450  1.00  0.00           C
ATOM   4179  HA  ASP G  23      90.300 107.310  85.460  1.00  0.00           H
ATOM   4180  CB  ASP G  23      91.370 108.950  86.390  1.00  0.00           C
ATOM   4181  HB1 ASP G  23      92.430 108.890  86.070  1.00  0.00           H
ATOM   4182  HB2 ASP G  23      91.350 109.400  87.410  1.00  0.00           H
ATOM   4183  CG  ASP G  23      90.690 109.920  85.450  1.00  0.00           C
ATOM   4184  OD1 ASP G  23      89.450 110.080  85.520  1.00  0.00           O
ATOM   4185  OD2 ASP G  23      91.450 110.560  84.670  1.00  0.00           O
ATOM   4186  C   ASP G  23      91.790 106.540  86.720  1.00  0.00           C
ATOM   4187  O   ASP G  23      92.280 106.360  87.840  1.00  0.00           O
ATOM   4188  N   VAL G  24      92.310 105.910  85.640  1.00  0.00           N
ATOM   4189  HN  VAL G  24      91.860 106.040  84.750  1.00  0.00           H
ATOM   4190  CA  VAL G  24      93.470 105.030  85.690  1.00  0.00           C
ATOM   4191  HA  VAL G  24      93.840 104.960  86.710  1.00  0.00           H
ATOM   4192  CB  VAL G  24      93.140 103.600  85.240  1.00  0.00           C
ATOM   4193  HB  VAL G  24      92.870 103.600  84.150  1.00  0.00           H
ATOM   4194  CG1 VAL G  24      94.330 102.660  85.470  1.00  0.00           C
ATOM   4195 HG11 VAL G  24      94.040 101.620  85.200  1.00  0.00           H
ATOM   4196 HG12 VAL G  24      95.210 102.940  84.850  1.00  0.00           H
ATOM   4197 HG13 VAL G  24      94.640 102.670  86.540  1.00  0.00           H
ATOM   4198  CG2 VAL G  24      91.920 103.090  86.040  1.00  0.00           C
ATOM   4199 HG21 VAL G  24      91.730 102.020  85.800  1.00  0.00           H
ATOM   4200 HG22 VAL G  24      92.110 103.170  87.130  1.00  0.00           H
ATOM   4201 HG23 VAL G  24      91.000 103.660  85.800  1.00  0.00           H
ATOM   4202  C   VAL G  24      94.610 105.650  84.870  1.00  0.00           C
ATOM   4203  O   VAL G  24      95.000 105.160  83.800  1.00  0.00           O
ATOM   4204  N   GLY G  25      95.160 106.800  85.330  1.00  0.00           N
ATOM   4205  HN  GLY G  25      94.820 107.200  86.170  1.00  0.00           H
ATOM   4206  CA  GLY G  25      96.200 107.540  84.600  1.00  0.00           C
ATOM   4207  HA1 GLY G  25      95.960 107.500  83.540  1.00  0.00           H
ATOM   4208  HA2 GLY G  25      96.160 108.550  84.970  1.00  0.00           H
ATOM   4209  C   GLY G  25      97.630 107.060  84.780  1.00  0.00           C
ATOM   4210  O   GLY G  25      98.030 106.630  85.860  1.00  0.00           O
ATOM   4211  N   SER G  26      98.450 107.200  83.710  1.00  0.00           N
ATOM   4212  HN  SER G  26      98.040 107.550  82.870  1.00  0.00           H
ATOM   4213  CA  SER G  26      99.880 106.890  83.620  1.00  0.00           C
ATOM   4214  HA  SER G  26     100.020 106.690  82.570  1.00  0.00           H
ATOM   4215  CB  SER G  26     100.820 108.090  83.930  1.00  0.00           C
ATOM   4216  HB1 SER G  26     101.860 107.790  84.190  1.00  0.00           H
ATOM   4217  HB2 SER G  26     100.410 108.660  84.780  1.00  0.00           H
ATOM   4218  OG  SER G  26     100.940 108.940  82.790  1.00  0.00           O
ATOM   4219  HG1 SER G  26     100.590 109.820  83.050  1.00  0.00           H
ATOM   4220  C   SER G  26     100.410 105.600  84.240  1.00  0.00           C
ATOM   4221  O   SER G  26     101.470 105.560  84.870  1.00  0.00           O
ATOM   4222  N   ASN G  27      99.710 104.470  84.010  1.00  0.00           N
ATOM   4223  HN  ASN G  27      98.830 104.530  83.520  1.00  0.00           H
ATOM   4224  CA  ASN G  27     100.170 103.140  84.360  1.00  0.00           C
ATOM   4225  HA  ASN G  27     100.410 103.140  85.420  1.00  0.00           H
ATOM   4226  CB  ASN G  27      99.010 102.130  84.130  1.00  0.00           C
ATOM   4227  HB1 ASN G  27      98.630 102.260  83.090  1.00  0.00           H
ATOM   4228  HB2 ASN G  27      98.170 102.370  84.820  1.00  0.00           H
ATOM   4229  CG  ASN G  27      99.420 100.680  84.360  1.00  0.00           C
ATOM   4230  OD1 ASN G  27      99.860 100.330  85.460  1.00  0.00           O
ATOM   4231  ND2 ASN G  27      99.320  99.830  83.320  1.00  0.00           N
ATOM   4232 HD21 ASN G  27      99.020 100.180  82.420  1.00  0.00           H
ATOM   4233 HD22 ASN G  27      99.650  98.890  83.440  1.00  0.00           H
ATOM   4234  C   ASN G  27     101.460 102.710  83.630  1.00  0.00           C
ATOM   4235  O   ASN G  27     101.600 102.900  82.420  1.00  0.00           O
ATOM   4236  N   LYS G  28     102.410 102.070  84.350  1.00  0.00           N
ATOM   4237  HN  LYS G  28     102.340 102.040  85.350  1.00  0.00           H
ATOM   4238  CA  LYS G  28     103.550 101.380  83.780  1.00  0.00           C
ATOM   4239  HA  LYS G  28     103.540 101.450  82.700  1.00  0.00           H
ATOM   4240  CB  LYS G  28     104.880 101.990  84.300  1.00  0.00           C
ATOM   4241  HB1 LYS G  28     105.740 101.340  83.990  1.00  0.00           H
ATOM   4242  HB2 LYS G  28     104.860 102.000  85.420  1.00  0.00           H
ATOM   4243  CG  LYS G  28     105.180 103.400  83.780  1.00  0.00           C
ATOM   4244  HG1 LYS G  28     104.380 104.100  84.110  1.00  0.00           H
ATOM   4245  HG2 LYS G  28     105.170 103.380  82.670  1.00  0.00           H
ATOM   4246  CD  LYS G  28     106.550 103.920  84.260  1.00  0.00           C
ATOM   4247  HD1 LYS G  28     106.540 103.970  85.370  1.00  0.00           H
ATOM   4248  HD2 LYS G  28     107.330 103.180  83.950  1.00  0.00           H
ATOM   4249  CE  LYS G  28     106.910 105.300  83.690  1.00  0.00           C
ATOM   4250  HE1 LYS G  28     106.120 106.040  83.950  1.00  0.00           H
ATOM   4251  HE2 LYS G  28     106.990 105.250  82.580  1.00  0.00           H
ATOM   4252  NZ  LYS G  28     108.200 105.790  84.220  1.00  0.00           N
ATOM   4253  HZ1 LYS G  28     108.410 106.750  83.870  1.00  0.00           H
ATOM   4254  HZ2 LYS G  28     108.170 105.830  85.270  1.00  0.00           H
ATOM   4255  HZ3 LYS G  28     108.980 105.150  83.950  1.00  0.00           H
ATOM   4256  C   LYS G  28     103.560  99.890  84.100  1.00  0.00           C
ATOM   4257  O   LYS G  28     104.420  99.140  83.620  1.00  0.00           O
ATOM   4258  N   GLY G  29     102.600  99.420  84.930  1.00  0.00           N
ATOM   4259  HN  GLY G  29     101.870 100.020  85.240  1.00  0.00           H
ATOM   4260  CA  GLY G  29     102.520  98.040  85.390  1.00  0.00           C
ATOM   4261  HA1 GLY G  29     103.400  97.480  85.110  1.00  0.00           H
ATOM   4262  HA2 GLY G  29     102.380  98.070  86.460  1.00  0.00           H
ATOM   4263  C   GLY G  29     101.340  97.320  84.810  1.00  0.00           C
ATOM   4264  O   GLY G  29     101.010  97.450  83.630  1.00  0.00           O
ATOM   4265  N   ALA G  30     100.650  96.520  85.640  1.00  0.00           N
ATOM   4266  HN  ALA G  30     100.920  96.430  86.600  1.00  0.00           H
ATOM   4267  CA  ALA G  30      99.480  95.780  85.260  1.00  0.00           C
ATOM   4268  HA  ALA G  30      99.270  95.900  84.200  1.00  0.00           H
ATOM   4269  CB  ALA G  30      99.690  94.270  85.540  1.00  0.00           C
ATOM   4270  HB1 ALA G  30     100.560  93.900  84.970  1.00  0.00           H
ATOM   4271  HB2 ALA G  30      99.860  94.090  86.620  1.00  0.00           H
ATOM   4272  HB3 ALA G  30      98.800  93.680  85.220  1.00  0.00           H
ATOM   4273  C   ALA G  30      98.270  96.280  86.030  1.00  0.00           C
ATOM   4274  O   ALA G  30      98.290  96.430  87.250  1.00  0.00           O
ATOM   4275  N   ILE G  31      97.170  96.580  85.310  1.00  0.00           N
ATOM   4276  HN  ILE G  31      97.210  96.560  84.310  1.00  0.00           H
ATOM   4277  CA  ILE G  31      95.880  96.870  85.890  1.00  0.00           C
ATOM   4278  HA  ILE G  31      95.910  96.770  86.970  1.00  0.00           H
ATOM   4279  CB  ILE G  31      95.330  98.250  85.520  1.00  0.00           C
ATOM   4280  HB  ILE G  31      95.130  98.280  84.430  1.00  0.00           H
ATOM   4281  CG2 ILE G  31      94.000  98.500  86.250  1.00  0.00           C
ATOM   4282 HG21 ILE G  31      93.640  99.540  86.070  1.00  0.00           H
ATOM   4283 HG22 ILE G  31      93.200  97.810  85.900  1.00  0.00           H
ATOM   4284 HG23 ILE G  31      94.110  98.370  87.350  1.00  0.00           H
ATOM   4285  CG1 ILE G  31      96.350  99.390  85.800  1.00  0.00           C
ATOM   4286 HG11 ILE G  31      95.930 100.330  85.380  1.00  0.00           H
ATOM   4287 HG12 ILE G  31      97.290  99.180  85.250  1.00  0.00           H
ATOM   4288  CD  ILE G  31      96.670  99.640  87.280  1.00  0.00           C
ATOM   4289  HD1 ILE G  31      97.370 100.490  87.380  1.00  0.00           H
ATOM   4290  HD2 ILE G  31      95.750  99.880  87.850  1.00  0.00           H
ATOM   4291  HD3 ILE G  31      97.150  98.740  87.720  1.00  0.00           H
ATOM   4292  C   ILE G  31      94.940  95.810  85.340  1.00  0.00           C
ATOM   4293  O   ILE G  31      94.800  95.670  84.130  1.00  0.00           O
ATOM   4294  N   ILE G  32      94.320  95.000  86.210  1.00  0.00           N
ATOM   4295  HN  ILE G  32      94.430  95.100  87.210  1.00  0.00           H
ATOM   4296  CA  ILE G  32      93.420  93.940  85.770  1.00  0.00           C
ATOM   4297  HA  ILE G  32      93.070  94.190  84.790  1.00  0.00           H
ATOM   4298  CB  ILE G  32      94.070  92.550  85.690  1.00  0.00           C
ATOM   4299  HB  ILE G  32      94.360  92.230  86.710  1.00  0.00           H
ATOM   4300  CG2 ILE G  32      93.040  91.540  85.100  1.00  0.00           C
ATOM   4301 HG21 ILE G  32      93.480  90.520  85.040  1.00  0.00           H
ATOM   4302 HG22 ILE G  32      92.120  91.470  85.710  1.00  0.00           H
ATOM   4303 HG23 ILE G  32      92.750  91.850  84.070  1.00  0.00           H
ATOM   4304  CG1 ILE G  32      95.340  92.570  84.810  1.00  0.00           C
ATOM   4305 HG11 ILE G  32      96.040  93.360  85.160  1.00  0.00           H
ATOM   4306 HG12 ILE G  32      95.040  92.830  83.770  1.00  0.00           H
ATOM   4307  CD  ILE G  32      96.140  91.260  84.800  1.00  0.00           C
ATOM   4308  HD1 ILE G  32      97.050  91.360  84.160  1.00  0.00           H
ATOM   4309  HD2 ILE G  32      96.480  91.010  85.820  1.00  0.00           H
ATOM   4310  HD3 ILE G  32      95.540  90.410  84.410  1.00  0.00           H
ATOM   4311  C   ILE G  32      92.210  93.950  86.670  1.00  0.00           C
ATOM   4312  O   ILE G  32      92.320  94.020  87.890  1.00  0.00           O
ATOM   4313  N   GLY G  33      90.980  93.910  86.100  1.00  0.00           N
ATOM   4314  HN  GLY G  33      90.900  93.890  85.100  1.00  0.00           H
ATOM   4315  CA  GLY G  33      89.770  93.830  86.900  1.00  0.00           C
ATOM   4316  HA1 GLY G  33      89.830  94.510  87.740  1.00  0.00           H
ATOM   4317  HA2 GLY G  33      88.930  94.040  86.250  1.00  0.00           H
ATOM   4318  C   GLY G  33      89.540  92.450  87.470  1.00  0.00           C
ATOM   4319  O   GLY G  33      89.470  92.270  88.680  1.00  0.00           O
ATOM   4320  N   LEU G  34      89.430  91.450  86.570  1.00  0.00           N
ATOM   4321  HN  LEU G  34      89.470  91.650  85.590  1.00  0.00           H
ATOM   4322  CA  LEU G  34      89.170  90.080  86.940  1.00  0.00           C
ATOM   4323  HA  LEU G  34      89.300  89.960  88.010  1.00  0.00           H
ATOM   4324  CB  LEU G  34      87.710  89.710  86.580  1.00  0.00           C
ATOM   4325  HB1 LEU G  34      87.530  90.000  85.520  1.00  0.00           H
ATOM   4326  HB2 LEU G  34      87.060  90.340  87.210  1.00  0.00           H
ATOM   4327  CG  LEU G  34      87.270  88.230  86.760  1.00  0.00           C
ATOM   4328  HG  LEU G  34      87.790  87.600  86.000  1.00  0.00           H
ATOM   4329  CD1 LEU G  34      87.610  87.660  88.130  1.00  0.00           C
ATOM   4330 HD11 LEU G  34      87.160  86.650  88.260  1.00  0.00           H
ATOM   4331 HD12 LEU G  34      88.710  87.560  88.280  1.00  0.00           H
ATOM   4332 HD13 LEU G  34      87.220  88.330  88.920  1.00  0.00           H
ATOM   4333  CD2 LEU G  34      85.750  88.130  86.530  1.00  0.00           C
ATOM   4334 HD21 LEU G  34      85.410  87.080  86.610  1.00  0.00           H
ATOM   4335 HD22 LEU G  34      85.220  88.730  87.300  1.00  0.00           H
ATOM   4336 HD23 LEU G  34      85.460  88.530  85.540  1.00  0.00           H
ATOM   4337  C   LEU G  34      90.170  89.150  86.270  1.00  0.00           C
ATOM   4338  O   LEU G  34      90.280  89.110  85.050  1.00  0.00           O
ATOM   4339  N   MET G  35      90.920  88.370  87.070  1.00  0.00           N
ATOM   4340  HN  MET G  35      90.870  88.480  88.070  1.00  0.00           H
ATOM   4341  CA  MET G  35      91.790  87.320  86.580  1.00  0.00           C
ATOM   4342  HA  MET G  35      91.720  87.270  85.510  1.00  0.00           H
ATOM   4343  CB  MET G  35      93.290  87.570  86.910  1.00  0.00           C
ATOM   4344  HB1 MET G  35      93.380  87.800  87.990  1.00  0.00           H
ATOM   4345  HB2 MET G  35      93.610  88.470  86.330  1.00  0.00           H
ATOM   4346  CG  MET G  35      94.220  86.380  86.570  1.00  0.00           C
ATOM   4347  HG1 MET G  35      93.980  86.040  85.540  1.00  0.00           H
ATOM   4348  HG2 MET G  35      93.980  85.540  87.260  1.00  0.00           H
ATOM   4349  SD  MET G  35      96.000  86.720  86.660  1.00  0.00           S
ATOM   4350  CE  MET G  35      96.240  86.520  88.430  1.00  0.00           C
ATOM   4351  HE1 MET G  35      97.300  86.690  88.720  1.00  0.00           H
ATOM   4352  HE2 MET G  35      95.610  87.230  89.010  1.00  0.00           H
ATOM   4353  HE3 MET G  35      95.980  85.490  88.750  1.00  0.00           H
ATOM   4354  C   MET G  35      91.360  85.960  87.090  1.00  0.00           C
ATOM   4355  O   MET G  35      91.180  85.720  88.280  1.00  0.00           O
ATOM   4356  N   VAL G  36      91.200  85.000  86.160  1.00  0.00           N
ATOM   4357  HN  VAL G  36      91.300  85.240  85.190  1.00  0.00           H
ATOM   4358  CA  VAL G  36      90.880  83.630  86.470  1.00  0.00           C
ATOM   4359  HA  VAL G  36      90.780  83.490  87.540  1.00  0.00           H
ATOM   4360  CB  VAL G  36      89.570  83.210  85.810  1.00  0.00           C
ATOM   4361  HB  VAL G  36      89.570  83.540  84.750  1.00  0.00           H
ATOM   4362  CG1 VAL G  36      89.380  81.680  85.840  1.00  0.00           C
ATOM   4363 HG11 VAL G  36      88.350  81.420  85.530  1.00  0.00           H
ATOM   4364 HG12 VAL G  36      90.090  81.170  85.150  1.00  0.00           H
ATOM   4365 HG13 VAL G  36      89.550  81.280  86.860  1.00  0.00           H
ATOM   4366  CG2 VAL G  36      88.440  83.940  86.560  1.00  0.00           C
ATOM   4367 HG21 VAL G  36      87.440  83.610  86.190  1.00  0.00           H
ATOM   4368 HG22 VAL G  36      88.480  83.720  87.650  1.00  0.00           H
ATOM   4369 HG23 VAL G  36      88.510  85.040  86.430  1.00  0.00           H
ATOM   4370  C   VAL G  36      92.040  82.760  86.040  1.00  0.00           C
ATOM   4371  O   VAL G  36      92.360  82.630  84.860  1.00  0.00           O
ATOM   4372  N   GLY G  37      92.740  82.130  87.020  1.00  0.00           N
ATOM   4373  HN  GLY G  37      92.450  82.240  87.980  1.00  0.00           H
ATOM   4374  CA  GLY G  37      94.030  81.500  86.800  1.00  0.00           C
ATOM   4375  HA1 GLY G  37      94.300  80.970  87.700  1.00  0.00           H
ATOM   4376  HA2 GLY G  37      93.970  80.850  85.930  1.00  0.00           H
ATOM   4377  C   GLY G  37      95.100  82.530  86.550  1.00  0.00           C
ATOM   4378  O   GLY G  37      95.210  83.490  87.300  1.00  0.00           O
ATOM   4379  N   GLY G  38      95.910  82.360  85.500  1.00  0.00           N
ATOM   4380  HN  GLY G  38      95.880  81.500  84.980  1.00  0.00           H
ATOM   4381  CA  GLY G  38      96.870  83.340  85.010  1.00  0.00           C
ATOM   4382  HA1 GLY G  38      97.210  82.970  84.050  1.00  0.00           H
ATOM   4383  HA2 GLY G  38      96.360  84.290  84.920  1.00  0.00           H
ATOM   4384  C   GLY G  38      98.110  83.590  85.840  1.00  0.00           C
ATOM   4385  O   GLY G  38      98.210  83.240  87.020  1.00  0.00           O
ATOM   4386  N   VAL G  39      99.120  84.190  85.200  1.00  0.00           N
ATOM   4387  HN  VAL G  39      99.030  84.420  84.230  1.00  0.00           H
ATOM   4388  CA  VAL G  39     100.350  84.600  85.850  1.00  0.00           C
ATOM   4389  HA  VAL G  39     100.220  84.560  86.920  1.00  0.00           H
ATOM   4390  CB  VAL G  39     101.560  83.730  85.490  1.00  0.00           C
ATOM   4391  HB  VAL G  39     101.730  83.770  84.390  1.00  0.00           H
ATOM   4392  CG1 VAL G  39     102.830  84.230  86.210  1.00  0.00           C
ATOM   4393 HG11 VAL G  39     103.670  83.520  86.020  1.00  0.00           H
ATOM   4394 HG12 VAL G  39     103.150  85.230  85.840  1.00  0.00           H
ATOM   4395 HG13 VAL G  39     102.670  84.280  87.300  1.00  0.00           H
ATOM   4396  CG2 VAL G  39     101.270  82.270  85.890  1.00  0.00           C
ATOM   4397 HG21 VAL G  39     102.170  81.640  85.700  1.00  0.00           H
ATOM   4398 HG22 VAL G  39     101.020  82.200  86.970  1.00  0.00           H
ATOM   4399 HG23 VAL G  39     100.430  81.850  85.300  1.00  0.00           H
ATOM   4400  C   VAL G  39     100.620  86.050  85.500  1.00  0.00           C
ATOM   4401  O   VAL G  39     100.610  86.430  84.320  1.00  0.00           O
ATOM   4402  N   VAL G  40     100.850  86.910  86.510  1.00  0.00           N
ATOM   4403  HN  VAL G  40     100.810  86.590  87.460  1.00  0.00           H
ATOM   4404  CA  VAL G  40     101.170  88.310  86.300  1.00  0.00           C
ATOM   4405  HA  VAL G  40     101.200  88.540  85.240  1.00  0.00           H
ATOM   4406  CB  VAL G  40     100.170  89.260  86.960  1.00  0.00           C
ATOM   4407  HB  VAL G  40     100.090  89.020  88.050  1.00  0.00           H
ATOM   4408  CG1 VAL G  40     100.600  90.740  86.800  1.00  0.00           C
ATOM   4409 HG11 VAL G  40      99.790  91.410  87.170  1.00  0.00           H
ATOM   4410 HG12 VAL G  40     101.520  90.960  87.370  1.00  0.00           H
ATOM   4411 HG13 VAL G  40     100.770  90.980  85.730  1.00  0.00           H
ATOM   4412  CG2 VAL G  40      98.800  89.050  86.310  1.00  0.00           C
ATOM   4413 HG21 VAL G  40      98.050  89.720  86.770  1.00  0.00           H
ATOM   4414 HG22 VAL G  40      98.840  89.270  85.220  1.00  0.00           H
ATOM   4415 HG23 VAL G  40      98.460  88.000  86.440  1.00  0.00           H
ATOM   4416  C   VAL G  40     102.560  88.580  86.850  1.00  0.00           C
ATOM   4417  O   VAL G  40     102.830  88.380  88.030  1.00  0.00           O
ATOM   4418  N   ILE G  41     103.470  89.060  85.980  1.00  0.00           N
ATOM   4419  HN  ILE G  41     103.240  89.170  85.010  1.00  0.00           H
ATOM   4420  CA  ILE G  41     104.790  89.500  86.370  1.00  0.00           C
ATOM   4421  HA  ILE G  41     104.980  89.270  87.410  1.00  0.00           H
ATOM   4422  CB  ILE G  41     105.900  88.900  85.500  1.00  0.00           C
ATOM   4423  HB  ILE G  41     105.800  89.290  84.460  1.00  0.00           H
ATOM   4424  CG2 ILE G  41     107.270  89.340  86.050  1.00  0.00           C
ATOM   4425 HG21 ILE G  41     108.080  88.870  85.450  1.00  0.00           H
ATOM   4426 HG22 ILE G  41     107.400  90.440  85.990  1.00  0.00           H
ATOM   4427 HG23 ILE G  41     107.390  89.030  87.110  1.00  0.00           H
ATOM   4428  CG1 ILE G  41     105.800  87.350  85.380  1.00  0.00           C
ATOM   4429 HG11 ILE G  41     106.650  87.010  84.730  1.00  0.00           H
ATOM   4430 HG12 ILE G  41     104.860  87.090  84.830  1.00  0.00           H
ATOM   4431  CD  ILE G  41     105.850  86.580  86.690  1.00  0.00           C
ATOM   4432  HD1 ILE G  41     105.800  85.490  86.500  1.00  0.00           H
ATOM   4433  HD2 ILE G  41     106.790  86.790  87.250  1.00  0.00           H
ATOM   4434  HD3 ILE G  41     104.980  86.850  87.340  1.00  0.00           H
ATOM   4435  C   ILE G  41     104.780  91.010  86.220  1.00  0.00           C
ATOM   4436  O   ILE G  41     104.680  91.530  85.110  1.00  0.00           O
ATOM   4437  N   ALA G  42     104.840  91.770  87.330  1.00  0.00           N
ATOM   4438  HN  ALA G  42     104.910  91.360  88.240  1.00  0.00           H
ATOM   4439  CA  ALA G  42     104.740  93.220  87.260  1.00  0.00           C
ATOM   4440  HA  ALA G  42     104.850  93.550  86.240  1.00  0.00           H
ATOM   4441  CB  ALA G  42     103.350  93.670  87.760  1.00  0.00           C
ATOM   4442  HB1 ALA G  42     102.560  93.190  87.140  1.00  0.00           H
ATOM   4443  HB2 ALA G  42     103.200  93.390  88.820  1.00  0.00           H
ATOM   4444  HB3 ALA G  42     103.240  94.770  87.660  1.00  0.00           H
ATOM   4445  C   ALA G  42     105.830  93.910  88.060  1.00  0.00           C
ATOM   4446  O   ALA G  42     105.890  93.840  89.290  1.00  0.00           O
ATOM   4447  N   NME G  43     106.710  94.650  87.360  1.00  0.00           N
ATOM   4448  HN  NME G  43     106.650  94.660  86.360  1.00  0.00           H
ATOM   4449  CH3 NME G  43     107.740  95.450  87.990  1.00  0.00           C
ATOM   4450 HH31 NME G  43     108.110  94.980  88.930  1.00  0.00           H
ATOM   4451 HH32 NME G  43     108.610  95.570  87.310  1.00  0.00           H
ATOM   4452 HH33 NME G  43     107.350  96.460  88.250  1.00  0.00           H
ATOM   4453  CH3 ACE H   0     138.100 100.080  99.750  1.00  0.00           C
ATOM   4454 HH31 ACE H   0     137.570 100.510 100.620  1.00  0.00           H
ATOM   4455 HH32 ACE H   0     139.190 100.280  99.860  1.00  0.00           H
ATOM   4456 HH33 ACE H   0     137.750 100.570  98.820  1.00  0.00           H
ATOM   4457  C   ACE H   0     137.870  98.620  99.670  1.00  0.00           C
ATOM   4458  O   ACE H   0     138.720  97.890  99.190  1.00  0.00           O
ATOM   4459  N   ASP H   1     136.720  98.190 100.200  1.00  0.00           N
ATOM   4460  HN  ASP H   1     136.080  98.820 100.620  1.00  0.00           H
ATOM   4461  CA  ASP H   1     136.270  96.810 100.130  1.00  0.00           C
ATOM   4462  HA  ASP H   1     136.610  96.360  99.200  1.00  0.00           H
ATOM   4463  CB  ASP H   1     136.770  96.050 101.390  1.00  0.00           C
ATOM   4464  HB1 ASP H   1     136.080  96.160 102.250  1.00  0.00           H
ATOM   4465  HB2 ASP H   1     137.760  96.440 101.680  1.00  0.00           H
ATOM   4466  CG  ASP H   1     136.970  94.570 101.100  1.00  0.00           C
ATOM   4467  OD1 ASP H   1     137.920  94.240 100.340  1.00  0.00           O
ATOM   4468  OD2 ASP H   1     136.190  93.750 101.630  1.00  0.00           O
ATOM   4469  C   ASP H   1     134.750  96.930 100.100  1.00  0.00           C
ATOM   4470  O   ASP H   1     134.190  97.640 100.950  1.00  0.00           O
ATOM   4471  N   ALA H   2     134.030  96.320  99.150  1.00  0.00           N
ATOM   4472  HN  ALA H   2     134.500  95.880  98.370  1.00  0.00           H
ATOM   4473  CA  ALA H   2     132.600  96.570  99.040  1.00  0.00           C
ATOM   4474  HA  ALA H   2     132.170  96.540 100.030  1.00  0.00           H
ATOM   4475  CB  ALA H   2     132.340  97.960  98.410  1.00  0.00           C
ATOM   4476  HB1 ALA H   2     132.860  98.750  98.990  1.00  0.00           H
ATOM   4477  HB2 ALA H   2     132.730  97.980  97.370  1.00  0.00           H
ATOM   4478  HB3 ALA H   2     131.260  98.190  98.390  1.00  0.00           H
ATOM   4479  C   ALA H   2     131.820  95.520  98.240  1.00  0.00           C
ATOM   4480  O   ALA H   2     131.090  95.860  97.300  1.00  0.00           O
ATOM   4481  N   GLU H   3     131.900  94.240  98.650  1.00  0.00           N
ATOM   4482  HN  GLU H   3     132.600  93.950  99.300  1.00  0.00           H
ATOM   4483  CA  GLU H   3     130.970  93.200  98.220  1.00  0.00           C
ATOM   4484  HA  GLU H   3     131.070  93.100  97.150  1.00  0.00           H
ATOM   4485  CB  GLU H   3     131.340  91.820  98.860  1.00  0.00           C
ATOM   4486  HB1 GLU H   3     131.430  91.970  99.960  1.00  0.00           H
ATOM   4487  HB2 GLU H   3     132.350  91.520  98.490  1.00  0.00           H
ATOM   4488  CG  GLU H   3     130.340  90.660  98.610  1.00  0.00           C
ATOM   4489  HG1 GLU H   3     130.220  90.510  97.510  1.00  0.00           H
ATOM   4490  HG2 GLU H   3     129.340  90.900  99.030  1.00  0.00           H
ATOM   4491  CD  GLU H   3     130.760  89.340  99.240  1.00  0.00           C
ATOM   4492  OE1 GLU H   3     131.500  88.570  98.570  1.00  0.00           O
ATOM   4493  OE2 GLU H   3     130.300  89.060 100.380  1.00  0.00           O
ATOM   4494  C   GLU H   3     129.500  93.490  98.520  1.00  0.00           C
ATOM   4495  O   GLU H   3     129.150  94.000  99.580  1.00  0.00           O
ATOM   4496  N   PHE H   4     128.590  93.150  97.580  1.00  0.00           N
ATOM   4497  HN  PHE H   4     128.890  92.820  96.690  1.00  0.00           H
ATOM   4498  CA  PHE H   4     127.170  93.030  97.860  1.00  0.00           C
ATOM   4499  HA  PHE H   4     127.010  92.930  98.920  1.00  0.00           H
ATOM   4500  CB  PHE H   4     126.250  94.150  97.260  1.00  0.00           C
ATOM   4501  HB1 PHE H   4     125.200  93.940  97.540  1.00  0.00           H
ATOM   4502  HB2 PHE H   4     126.320  94.150  96.160  1.00  0.00           H
ATOM   4503  CG  PHE H   4     126.600  95.550  97.720  1.00  0.00           C
ATOM   4504  CD1 PHE H   4     127.760  96.190  97.240  1.00  0.00           C
ATOM   4505  HD1 PHE H   4     128.440  95.650  96.600  1.00  0.00           H
ATOM   4506  CE1 PHE H   4     128.060  97.500  97.620  1.00  0.00           C
ATOM   4507  HE1 PHE H   4     128.980  97.950  97.270  1.00  0.00           H
ATOM   4508  CZ  PHE H   4     127.180  98.210  98.440  1.00  0.00           C
ATOM   4509  HZ  PHE H   4     127.410  99.220  98.730  1.00  0.00           H
ATOM   4510  CD2 PHE H   4     125.720  96.280  98.530  1.00  0.00           C
ATOM   4511  HD2 PHE H   4     124.810  95.810  98.880  1.00  0.00           H
ATOM   4512  CE2 PHE H   4     126.000  97.600  98.890  1.00  0.00           C
ATOM   4513  HE2 PHE H   4     125.320  98.150  99.520  1.00  0.00           H
ATOM   4514  C   PHE H   4     126.760  91.740  97.180  1.00  0.00           C
ATOM   4515  O   PHE H   4     127.000  91.580  95.990  1.00  0.00           O
ATOM   4516  N   ARG H   5     126.130  90.780  97.880  1.00  0.00           N
ATOM   4517  HN  ARG H   5     126.070  90.810  98.880  1.00  0.00           H
ATOM   4518  CA  ARG H   5     125.580  89.610  97.220  1.00  0.00           C
ATOM   4519  HA  ARG H   5     125.580  89.750  96.150  1.00  0.00           H
ATOM   4520  CB  ARG H   5     126.420  88.350  97.510  1.00  0.00           C
ATOM   4521  HB1 ARG H   5     126.550  88.270  98.610  1.00  0.00           H
ATOM   4522  HB2 ARG H   5     127.430  88.520  97.080  1.00  0.00           H
ATOM   4523  CG  ARG H   5     125.860  87.010  97.010  1.00  0.00           C
ATOM   4524  HG1 ARG H   5     125.770  87.020  95.900  1.00  0.00           H
ATOM   4525  HG2 ARG H   5     124.850  86.830  97.440  1.00  0.00           H
ATOM   4526  CD  ARG H   5     126.790  85.870  97.450  1.00  0.00           C
ATOM   4527  HD1 ARG H   5     126.920  85.920  98.560  1.00  0.00           H
ATOM   4528  HD2 ARG H   5     127.780  85.970  96.960  1.00  0.00           H
ATOM   4529  NE  ARG H   5     126.170  84.560  97.080  1.00  0.00           N
ATOM   4530  HE  ARG H   5     125.450  84.510  96.390  1.00  0.00           H
ATOM   4531  CZ  ARG H   5     126.720  83.410  97.430  1.00  0.00           C
ATOM   4532  NH1 ARG H   5     127.770  83.360  98.220  1.00  0.00           N
ATOM   4533 HH11 ARG H   5     128.150  84.230  98.500  1.00  0.00           H
ATOM   4534 HH12 ARG H   5     128.470  82.680  97.960  1.00  0.00           H
ATOM   4535  NH2 ARG H   5     126.270  82.270  96.950  1.00  0.00           N
ATOM   4536 HH21 ARG H   5     125.660  82.270  96.150  1.00  0.00           H
ATOM   4537 HH22 ARG H   5     126.700  81.430  97.220  1.00  0.00           H
ATOM   4538  C   ARG H   5     124.130  89.410  97.600  1.00  0.00           C
ATOM   4539  O   ARG H   5     123.770  89.250  98.770  1.00  0.00           O
ATOM   4540  N   HIS H   6     123.250  89.430  96.590  1.00  0.00           N
ATOM   4541  HN  HIS H   6     123.540  89.650  95.660  1.00  0.00           H
ATOM   4542  CA  HIS H   6     121.840  89.130  96.740  1.00  0.00           C
ATOM   4543  HA  HIS H   6     121.570  88.960  97.780  1.00  0.00           H
ATOM   4544  CB  HIS H   6     120.980  90.260  96.140  1.00  0.00           C
ATOM   4545  HB1 HIS H   6     119.960  89.900  95.900  1.00  0.00           H
ATOM   4546  HB2 HIS H   6     121.430  90.610  95.190  1.00  0.00           H
ATOM   4547  ND1 HIS H   6     119.960  91.310  98.120  1.00  0.00           N
ATOM   4548  CG  HIS H   6     120.800  91.430  97.030  1.00  0.00           C
ATOM   4549  CE1 HIS H   6     119.790  92.540  98.570  1.00  0.00           C
ATOM   4550  HE1 HIS H   6     119.120  92.820  99.380  1.00  0.00           H
ATOM   4551  NE2 HIS H   6     120.490  93.440  97.830  1.00  0.00           N
ATOM   4552  HE2 HIS H   6     120.410  94.440  97.900  1.00  0.00           H
ATOM   4553  CD2 HIS H   6     121.140  92.740  96.840  1.00  0.00           C
ATOM   4554  HD2 HIS H   6     121.720  93.180  96.040  1.00  0.00           H
ATOM   4555  C   HIS H   6     121.500  87.870  95.980  1.00  0.00           C
ATOM   4556  O   HIS H   6     121.490  87.890  94.750  1.00  0.00           O
ATOM   4557  N   ASP H   7     121.180  86.770  96.680  1.00  0.00           N
ATOM   4558  HN  ASP H   7     121.230  86.750  97.690  1.00  0.00           H
ATOM   4559  CA  ASP H   7     120.670  85.560  96.090  1.00  0.00           C
ATOM   4560  HA  ASP H   7     120.690  85.630  95.010  1.00  0.00           H
ATOM   4561  CB  ASP H   7     121.550  84.350  96.520  1.00  0.00           C
ATOM   4562  HB1 ASP H   7     121.400  84.120  97.590  1.00  0.00           H
ATOM   4563  HB2 ASP H   7     122.620  84.620  96.370  1.00  0.00           H
ATOM   4564  CG  ASP H   7     121.280  83.080  95.720  1.00  0.00           C
ATOM   4565  OD1 ASP H   7     120.090  82.720  95.530  1.00  0.00           O
ATOM   4566  OD2 ASP H   7     122.260  82.390  95.340  1.00  0.00           O
ATOM   4567  C   ASP H   7     119.200  85.470  96.520  1.00  0.00           C
ATOM   4568  O   ASP H   7     118.880  85.370  97.710  1.00  0.00           O
ATOM   4569  N   SER H   8     118.270  85.580  95.550  1.00  0.00           N
ATOM   4570  HN  SER H   8     118.540  85.660  94.600  1.00  0.00           H
ATOM   4571  CA  SER H   8     116.850  85.440  95.810  1.00  0.00           C
ATOM   4572  HA  SER H   8     116.720  84.940  96.760  1.00  0.00           H
ATOM   4573  CB  SER H   8     116.040  86.770  95.910  1.00  0.00           C
ATOM   4574  HB1 SER H   8     116.420  87.330  96.790  1.00  0.00           H
ATOM   4575  HB2 SER H   8     114.970  86.540  96.110  1.00  0.00           H
ATOM   4576  OG  SER H   8     116.140  87.600  94.750  1.00  0.00           O
ATOM   4577  HG1 SER H   8     117.080  87.820  94.640  1.00  0.00           H
ATOM   4578  C   SER H   8     116.240  84.510  94.780  1.00  0.00           C
ATOM   4579  O   SER H   8     116.280  84.760  93.570  1.00  0.00           O
ATOM   4580  N   GLY H   9     115.690  83.370  95.240  1.00  0.00           N
ATOM   4581  HN  GLY H   9     115.710  83.180  96.220  1.00  0.00           H
ATOM   4582  CA  GLY H   9     115.080  82.370  94.380  1.00  0.00           C
ATOM   4583  HA1 GLY H   9     115.080  82.690  93.350  1.00  0.00           H
ATOM   4584  HA2 GLY H   9     115.630  81.450  94.520  1.00  0.00           H
ATOM   4585  C   GLY H   9     113.670  82.100  94.790  1.00  0.00           C
ATOM   4586  O   GLY H   9     113.380  81.820  95.950  1.00  0.00           O
ATOM   4587  N   TYR H  10     112.740  82.170  93.830  1.00  0.00           N
ATOM   4588  HN  TYR H  10     112.990  82.430  92.890  1.00  0.00           H
ATOM   4589  CA  TYR H  10     111.340  81.910  94.070  1.00  0.00           C
ATOM   4590  HA  TYR H  10     111.190  81.530  95.080  1.00  0.00           H
ATOM   4591  CB  TYR H  10     110.460  83.170  93.860  1.00  0.00           C
ATOM   4592  HB1 TYR H  10     109.380  82.920  93.910  1.00  0.00           H
ATOM   4593  HB2 TYR H  10     110.680  83.600  92.860  1.00  0.00           H
ATOM   4594  CG  TYR H  10     110.760  84.210  94.900  1.00  0.00           C
ATOM   4595  CD1 TYR H  10     109.990  84.270  96.070  1.00  0.00           C
ATOM   4596  HD1 TYR H  10     109.200  83.550  96.230  1.00  0.00           H
ATOM   4597  CE1 TYR H  10     110.240  85.250  97.040  1.00  0.00           C
ATOM   4598  HE1 TYR H  10     109.660  85.280  97.950  1.00  0.00           H
ATOM   4599  CZ  TYR H  10     111.260  86.190  96.850  1.00  0.00           C
ATOM   4600  OH  TYR H  10     111.500  87.140  97.850  1.00  0.00           O
ATOM   4601  HH  TYR H  10     112.280  87.680  97.610  1.00  0.00           H
ATOM   4602  CD2 TYR H  10     111.770  85.170  94.710  1.00  0.00           C
ATOM   4603  HD2 TYR H  10     112.360  85.140  93.800  1.00  0.00           H
ATOM   4604  CE2 TYR H  10     112.030  86.160  95.670  1.00  0.00           C
ATOM   4605  HE2 TYR H  10     112.800  86.880  95.510  1.00  0.00           H
ATOM   4606  C   TYR H  10     110.860  80.830  93.130  1.00  0.00           C
ATOM   4607  O   TYR H  10     110.950  80.970  91.900  1.00  0.00           O
ATOM   4608  N   GLU H  11     110.310  79.730  93.660  1.00  0.00           N
ATOM   4609  HN  GLU H  11     110.280  79.590  94.660  1.00  0.00           H
ATOM   4610  CA  GLU H  11     109.710  78.700  92.850  1.00  0.00           C
ATOM   4611  HA  GLU H  11     109.670  79.010  91.810  1.00  0.00           H
ATOM   4612  CB  GLU H  11     110.520  77.380  92.910  1.00  0.00           C
ATOM   4613  HB1 GLU H  11     110.400  76.880  93.900  1.00  0.00           H
ATOM   4614  HB2 GLU H  11     111.590  77.660  92.810  1.00  0.00           H
ATOM   4615  CG  GLU H  11     110.160  76.410  91.760  1.00  0.00           C
ATOM   4616  HG1 GLU H  11     110.220  76.950  90.790  1.00  0.00           H
ATOM   4617  HG2 GLU H  11     109.120  76.040  91.860  1.00  0.00           H
ATOM   4618  CD  GLU H  11     111.090  75.220  91.650  1.00  0.00           C
ATOM   4619  OE1 GLU H  11     110.670  74.210  91.040  1.00  0.00           O
ATOM   4620  OE2 GLU H  11     112.270  75.300  92.090  1.00  0.00           O
ATOM   4621  C   GLU H  11     108.290  78.490  93.320  1.00  0.00           C
ATOM   4622  O   GLU H  11     108.020  78.120  94.470  1.00  0.00           O
ATOM   4623  N   VAL H  12     107.310  78.780  92.440  1.00  0.00           N
ATOM   4624  HN  VAL H  12     107.540  79.060  91.510  1.00  0.00           H
ATOM   4625  CA  VAL H  12     105.900  78.690  92.770  1.00  0.00           C
ATOM   4626  HA  VAL H  12     105.760  78.350  93.790  1.00  0.00           H
ATOM   4627  CB  VAL H  12     105.170  80.020  92.590  1.00  0.00           C
ATOM   4628  HB  VAL H  12     105.230  80.360  91.530  1.00  0.00           H
ATOM   4629  CG1 VAL H  12     103.690  79.880  93.010  1.00  0.00           C
ATOM   4630 HG11 VAL H  12     103.190  80.870  92.960  1.00  0.00           H
ATOM   4631 HG12 VAL H  12     103.140  79.190  92.340  1.00  0.00           H
ATOM   4632 HG13 VAL H  12     103.620  79.500  94.050  1.00  0.00           H
ATOM   4633  CG2 VAL H  12     105.850  81.090  93.470  1.00  0.00           C
ATOM   4634 HG21 VAL H  12     105.290  82.040  93.410  1.00  0.00           H
ATOM   4635 HG22 VAL H  12     105.880  80.750  94.530  1.00  0.00           H
ATOM   4636 HG23 VAL H  12     106.890  81.290  93.130  1.00  0.00           H
ATOM   4637  C   VAL H  12     105.320  77.630  91.860  1.00  0.00           C
ATOM   4638  O   VAL H  12     105.270  77.800  90.630  1.00  0.00           O
ATOM   4639  N   HIS H  13     104.890  76.490  92.430  1.00  0.00           N
ATOM   4640  HN  HIS H  13     104.910  76.360  93.420  1.00  0.00           H
ATOM   4641  CA  HIS H  13     104.590  75.320  91.610  1.00  0.00           C
ATOM   4642  HA  HIS H  13     104.350  75.660  90.620  1.00  0.00           H
ATOM   4643  CB  HIS H  13     105.820  74.390  91.450  1.00  0.00           C
ATOM   4644  HB1 HIS H  13     106.640  75.010  91.030  1.00  0.00           H
ATOM   4645  HB2 HIS H  13     105.600  73.600  90.700  1.00  0.00           H
ATOM   4646  ND1 HIS H  13     105.960  72.460  93.040  1.00  0.00           N
ATOM   4647  CG  HIS H  13     106.390  73.730  92.690  1.00  0.00           C
ATOM   4648  CE1 HIS H  13     106.810  72.040  93.960  1.00  0.00           C
ATOM   4649  HE1 HIS H  13     106.760  71.070  94.460  1.00  0.00           H
ATOM   4650  NE2 HIS H  13     107.770  72.960  94.210  1.00  0.00           N
ATOM   4651  HE2 HIS H  13     108.560  72.830  94.840  1.00  0.00           H
ATOM   4652  CD2 HIS H  13     107.510  74.040  93.400  1.00  0.00           C
ATOM   4653  HD2 HIS H  13     108.130  74.920  93.360  1.00  0.00           H
ATOM   4654  C   HIS H  13     103.370  74.560  92.070  1.00  0.00           C
ATOM   4655  O   HIS H  13     103.060  74.430  93.250  1.00  0.00           O
ATOM   4656  N   HIS H  14     102.600  74.060  91.080  1.00  0.00           N
ATOM   4657  HN  HIS H  14     102.900  74.210  90.140  1.00  0.00           H
ATOM   4658  CA  HIS H  14     101.600  73.020  91.280  1.00  0.00           C
ATOM   4659  HA  HIS H  14     101.210  72.830  90.290  1.00  0.00           H
ATOM   4660  CB  HIS H  14     102.240  71.670  91.720  1.00  0.00           C
ATOM   4661  HB1 HIS H  14     101.490  70.950  92.090  1.00  0.00           H
ATOM   4662  HB2 HIS H  14     102.960  71.850  92.540  1.00  0.00           H
ATOM   4663  ND1 HIS H  14     104.090  71.540  90.080  1.00  0.00           N
ATOM   4664  CG  HIS H  14     102.960  70.970  90.610  1.00  0.00           C
ATOM   4665  CE1 HIS H  14     104.570  70.670  89.230  1.00  0.00           C
ATOM   4666  HE1 HIS H  14     105.490  70.810  88.650  1.00  0.00           H
ATOM   4667  NE2 HIS H  14     103.810  69.550  89.180  1.00  0.00           N
ATOM   4668  HE2 HIS H  14     104.120  68.680  88.770  1.00  0.00           H
ATOM   4669  CD2 HIS H  14     102.760  69.740  90.060  1.00  0.00           C
ATOM   4670  HD2 HIS H  14     101.990  69.010  90.260  1.00  0.00           H
ATOM   4671  C   HIS H  14     100.370  73.380  92.100  1.00  0.00           C
ATOM   4672  O   HIS H  14      99.670  72.500  92.620  1.00  0.00           O
ATOM   4673  N   GLN H  15      99.990  74.670  92.200  1.00  0.00           N
ATOM   4674  HN  GLN H  15     100.610  75.400  91.890  1.00  0.00           H
ATOM   4675  CA  GLN H  15      98.710  75.080  92.750  1.00  0.00           C
ATOM   4676  HA  GLN H  15      98.640  74.640  93.740  1.00  0.00           H
ATOM   4677  CB  GLN H  15      98.550  76.620  92.910  1.00  0.00           C
ATOM   4678  HB1 GLN H  15      97.510  76.840  93.250  1.00  0.00           H
ATOM   4679  HB2 GLN H  15      98.670  77.100  91.920  1.00  0.00           H
ATOM   4680  CG  GLN H  15      99.490  77.300  93.940  1.00  0.00           C
ATOM   4681  HG1 GLN H  15      99.320  76.840  94.940  1.00  0.00           H
ATOM   4682  HG2 GLN H  15      99.230  78.380  94.010  1.00  0.00           H
ATOM   4683  CD  GLN H  15     100.970  77.220  93.580  1.00  0.00           C
ATOM   4684  OE1 GLN H  15     101.350  77.300  92.410  1.00  0.00           O
ATOM   4685  NE2 GLN H  15     101.840  77.050  94.610  1.00  0.00           N
ATOM   4686 HE21 GLN H  15     101.480  76.890  95.530  1.00  0.00           H
ATOM   4687 HE22 GLN H  15     102.800  76.910  94.400  1.00  0.00           H
ATOM   4688  C   GLN H  15      97.520  74.530  91.950  1.00  0.00           C
ATOM   4689  O   GLN H  15      97.500  74.570  90.720  1.00  0.00           O
ATOM   4690  N   LYS H  16      96.500  73.980  92.650  1.00  0.00           N
ATOM   4691  HN  LYS H  16      96.500  73.980  93.650  1.00  0.00           H
ATOM   4692  CA  LYS H  16      95.390  73.310  91.990  1.00  0.00           C
ATOM   4693  HA  LYS H  16      95.420  73.470  90.920  1.00  0.00           H
ATOM   4694  CB  LYS H  16      95.440  71.780  92.270  1.00  0.00           C
ATOM   4695  HB1 LYS H  16      95.310  71.600  93.360  1.00  0.00           H
ATOM   4696  HB2 LYS H  16      96.470  71.430  92.010  1.00  0.00           H
ATOM   4697  CG  LYS H  16      94.440  70.940  91.470  1.00  0.00           C
ATOM   4698  HG1 LYS H  16      94.710  70.990  90.400  1.00  0.00           H
ATOM   4699  HG2 LYS H  16      93.410  71.350  91.590  1.00  0.00           H
ATOM   4700  CD  LYS H  16      94.420  69.460  91.920  1.00  0.00           C
ATOM   4701  HD1 LYS H  16      95.470  69.100  91.970  1.00  0.00           H
ATOM   4702  HD2 LYS H  16      94.000  69.410  92.950  1.00  0.00           H
ATOM   4703  CE  LYS H  16      93.630  68.530  90.980  1.00  0.00           C
ATOM   4704  HE1 LYS H  16      94.120  68.530  89.980  1.00  0.00           H
ATOM   4705  HE2 LYS H  16      92.590  68.890  90.860  1.00  0.00           H
ATOM   4706  NZ  LYS H  16      93.600  67.150  91.480  1.00  0.00           N
ATOM   4707  HZ1 LYS H  16      93.290  66.510  90.710  1.00  0.00           H
ATOM   4708  HZ2 LYS H  16      94.540  66.820  91.810  1.00  0.00           H
ATOM   4709  HZ3 LYS H  16      92.900  67.030  92.250  1.00  0.00           H
ATOM   4710  C   LYS H  16      94.070  73.870  92.500  1.00  0.00           C
ATOM   4711  O   LYS H  16      93.710  73.690  93.660  1.00  0.00           O
ATOM   4712  N   LEU H  17      93.280  74.520  91.630  1.00  0.00           N
ATOM   4713  HN  LEU H  17      93.580  74.670  90.690  1.00  0.00           H
ATOM   4714  CA  LEU H  17      91.980  75.060  92.000  1.00  0.00           C
ATOM   4715  HA  LEU H  17      91.780  74.870  93.050  1.00  0.00           H
ATOM   4716  CB  LEU H  17      91.930  76.590  91.790  1.00  0.00           C
ATOM   4717  HB1 LEU H  17      92.060  76.860  90.720  1.00  0.00           H
ATOM   4718  HB2 LEU H  17      92.810  77.000  92.340  1.00  0.00           H
ATOM   4719  CG  LEU H  17      90.660  77.280  92.360  1.00  0.00           C
ATOM   4720  HG  LEU H  17      90.300  76.690  93.230  1.00  0.00           H
ATOM   4721  CD1 LEU H  17      91.010  78.690  92.880  1.00  0.00           C
ATOM   4722 HD11 LEU H  17      90.120  79.170  93.330  1.00  0.00           H
ATOM   4723 HD12 LEU H  17      91.810  78.640  93.650  1.00  0.00           H
ATOM   4724 HD13 LEU H  17      91.370  79.320  92.030  1.00  0.00           H
ATOM   4725  CD2 LEU H  17      89.520  77.400  91.340  1.00  0.00           C
ATOM   4726 HD21 LEU H  17      88.650  77.910  91.810  1.00  0.00           H
ATOM   4727 HD22 LEU H  17      89.840  78.000  90.470  1.00  0.00           H
ATOM   4728 HD23 LEU H  17      89.180  76.410  90.990  1.00  0.00           H
ATOM   4729  C   LEU H  17      90.900  74.360  91.210  1.00  0.00           C
ATOM   4730  O   LEU H  17      90.970  74.280  89.980  1.00  0.00           O
ATOM   4731  N   VAL H  18      89.890  73.800  91.890  1.00  0.00           N
ATOM   4732  HN  VAL H  18      89.830  73.860  92.890  1.00  0.00           H
ATOM   4733  CA  VAL H  18      88.820  73.050  91.250  1.00  0.00           C
ATOM   4734  HA  VAL H  18      88.830  73.270  90.200  1.00  0.00           H
ATOM   4735  CB  VAL H  18      88.960  71.530  91.400  1.00  0.00           C
ATOM   4736  HB  VAL H  18      88.890  71.250  92.480  1.00  0.00           H
ATOM   4737  CG1 VAL H  18      87.850  70.790  90.620  1.00  0.00           C
ATOM   4738 HG11 VAL H  18      88.030  69.700  90.660  1.00  0.00           H
ATOM   4739 HG12 VAL H  18      86.850  70.970  91.070  1.00  0.00           H
ATOM   4740 HG13 VAL H  18      87.830  71.110  89.560  1.00  0.00           H
ATOM   4741  CG2 VAL H  18      90.330  71.090  90.860  1.00  0.00           C
ATOM   4742 HG21 VAL H  18      90.410  69.980  90.860  1.00  0.00           H
ATOM   4743 HG22 VAL H  18      90.480  71.450  89.820  1.00  0.00           H
ATOM   4744 HG23 VAL H  18      91.150  71.490  91.480  1.00  0.00           H
ATOM   4745  C   VAL H  18      87.480  73.530  91.780  1.00  0.00           C
ATOM   4746  O   VAL H  18      87.280  73.710  92.980  1.00  0.00           O
ATOM   4747  N   PHE H  19      86.500  73.750  90.880  1.00  0.00           N
ATOM   4748  HN  PHE H  19      86.700  73.680  89.900  1.00  0.00           H
ATOM   4749  CA  PHE H  19      85.140  74.080  91.270  1.00  0.00           C
ATOM   4750  HA  PHE H  19      85.160  74.610  92.210  1.00  0.00           H
ATOM   4751  CB  PHE H  19      84.430  74.990  90.240  1.00  0.00           C
ATOM   4752  HB1 PHE H  19      83.330  75.050  90.440  1.00  0.00           H
ATOM   4753  HB2 PHE H  19      84.570  74.610  89.210  1.00  0.00           H
ATOM   4754  CG  PHE H  19      84.990  76.370  90.330  1.00  0.00           C
ATOM   4755  CD1 PHE H  19      86.090  76.780  89.560  1.00  0.00           C
ATOM   4756  HD1 PHE H  19      86.560  76.080  88.880  1.00  0.00           H
ATOM   4757  CE1 PHE H  19      86.580  78.090  89.660  1.00  0.00           C
ATOM   4758  HE1 PHE H  19      87.420  78.380  89.050  1.00  0.00           H
ATOM   4759  CZ  PHE H  19      85.980  79.000  90.530  1.00  0.00           C
ATOM   4760  HZ  PHE H  19      86.340  80.010  90.610  1.00  0.00           H
ATOM   4761  CD2 PHE H  19      84.400  77.300  91.200  1.00  0.00           C
ATOM   4762  HD2 PHE H  19      83.560  76.990  91.810  1.00  0.00           H
ATOM   4763  CE2 PHE H  19      84.880  78.600  91.310  1.00  0.00           C
ATOM   4764  HE2 PHE H  19      84.410  79.300  91.990  1.00  0.00           H
ATOM   4765  C   PHE H  19      84.320  72.830  91.550  1.00  0.00           C
ATOM   4766  O   PHE H  19      83.910  72.600  92.690  1.00  0.00           O
ATOM   4767  N   PHE H  20      84.110  71.970  90.550  1.00  0.00           N
ATOM   4768  HN  PHE H  20      84.420  72.170  89.620  1.00  0.00           H
ATOM   4769  CA  PHE H  20      83.360  70.730  90.700  1.00  0.00           C
ATOM   4770  HA  PHE H  20      83.010  70.620  91.720  1.00  0.00           H
ATOM   4771  CB  PHE H  20      82.150  70.700  89.740  1.00  0.00           C
ATOM   4772  HB1 PHE H  20      81.600  69.730  89.820  1.00  0.00           H
ATOM   4773  HB2 PHE H  20      82.490  70.830  88.690  1.00  0.00           H
ATOM   4774  CG  PHE H  20      81.220  71.820  90.100  1.00  0.00           C
ATOM   4775  CD1 PHE H  20      81.300  73.070  89.480  1.00  0.00           C
ATOM   4776  HD1 PHE H  20      82.050  73.230  88.710  1.00  0.00           H
ATOM   4777  CE1 PHE H  20      80.430  74.110  89.830  1.00  0.00           C
ATOM   4778  HE1 PHE H  20      80.490  75.060  89.320  1.00  0.00           H
ATOM   4779  CZ  PHE H  20      79.470  73.910  90.830  1.00  0.00           C
ATOM   4780  HZ  PHE H  20      78.800  74.710  91.110  1.00  0.00           H
ATOM   4781  CD2 PHE H  20      80.240  71.620  91.080  1.00  0.00           C
ATOM   4782  HD2 PHE H  20      80.170  70.660  91.570  1.00  0.00           H
ATOM   4783  CE2 PHE H  20      79.370  72.660  91.450  1.00  0.00           C
ATOM   4784  HE2 PHE H  20      78.630  72.490  92.220  1.00  0.00           H
ATOM   4785  C   PHE H  20      84.280  69.560  90.420  1.00  0.00           C
ATOM   4786  O   PHE H  20      84.790  69.390  89.310  1.00  0.00           O
ATOM   4787  N   ALA H  21      84.570  68.750  91.450  1.00  0.00           N
ATOM   4788  HN  ALA H  21      84.120  68.860  92.340  1.00  0.00           H
ATOM   4789  CA  ALA H  21      85.580  67.720  91.360  1.00  0.00           C
ATOM   4790  HA  ALA H  21      86.330  68.010  90.630  1.00  0.00           H
ATOM   4791  CB  ALA H  21      86.270  67.580  92.730  1.00  0.00           C
ATOM   4792  HB1 ALA H  21      86.700  68.560  93.040  1.00  0.00           H
ATOM   4793  HB2 ALA H  21      85.550  67.250  93.500  1.00  0.00           H
ATOM   4794  HB3 ALA H  21      87.100  66.830  92.670  1.00  0.00           H
ATOM   4795  C   ALA H  21      85.040  66.370  90.940  1.00  0.00           C
ATOM   4796  O   ALA H  21      85.770  65.580  90.360  1.00  0.00           O
ATOM   4797  N   GLU H  22      83.740  66.120  91.180  1.00  0.00           N
ATOM   4798  HN  GLU H  22      83.160  66.810  91.600  1.00  0.00           H
ATOM   4799  CA  GLU H  22      83.110  64.840  90.890  1.00  0.00           C
ATOM   4800  HA  GLU H  22      83.700  64.260  90.200  1.00  0.00           H
ATOM   4801  CB  GLU H  22      82.860  64.030  92.190  1.00  0.00           C
ATOM   4802  HB1 GLU H  22      82.240  63.120  91.960  1.00  0.00           H
ATOM   4803  HB2 GLU H  22      82.270  64.660  92.880  1.00  0.00           H
ATOM   4804  CG  GLU H  22      84.130  63.550  92.940  1.00  0.00           C
ATOM   4805  HG1 GLU H  22      83.830  63.010  93.860  1.00  0.00           H
ATOM   4806  HG2 GLU H  22      84.740  64.420  93.240  1.00  0.00           H
ATOM   4807  CD  GLU H  22      84.990  62.600  92.120  1.00  0.00           C
ATOM   4808  OE1 GLU H  22      84.450  61.590  91.600  1.00  0.00           O
ATOM   4809  OE2 GLU H  22      86.230  62.840  92.050  1.00  0.00           O
ATOM   4810  C   GLU H  22      81.770  65.110  90.230  1.00  0.00           C
ATOM   4811  O   GLU H  22      81.240  66.230  90.320  1.00  0.00           O
ATOM   4812  N   ASP H  23      81.200  64.090  89.550  1.00  0.00           N
ATOM   4813  HN  ASP H  23      81.670  63.200  89.490  1.00  0.00           H
ATOM   4814  CA  ASP H  23      79.970  64.060  88.780  1.00  0.00           C
ATOM   4815  HA  ASP H  23      80.270  64.220  87.760  1.00  0.00           H
ATOM   4816  CB  ASP H  23      79.300  62.660  88.890  1.00  0.00           C
ATOM   4817  HB1 ASP H  23      78.330  62.650  88.350  1.00  0.00           H
ATOM   4818  HB2 ASP H  23      79.130  62.410  89.960  1.00  0.00           H
ATOM   4819  CG  ASP H  23      80.140  61.540  88.300  1.00  0.00           C
ATOM   4820  OD1 ASP H  23      81.390  61.600  88.350  1.00  0.00           O
ATOM   4821  OD2 ASP H  23      79.510  60.540  87.880  1.00  0.00           O
ATOM   4822  C   ASP H  23      78.870  65.080  89.080  1.00  0.00           C
ATOM   4823  O   ASP H  23      78.370  65.210  90.200  1.00  0.00           O
ATOM   4824  N   VAL H  24      78.390  65.760  88.030  1.00  0.00           N
ATOM   4825  HN  VAL H  24      78.840  65.660  87.130  1.00  0.00           H
ATOM   4826  CA  VAL H  24      77.260  66.670  88.110  1.00  0.00           C
ATOM   4827  HA  VAL H  24      76.890  66.710  89.120  1.00  0.00           H
ATOM   4828  CB  VAL H  24      77.630  68.090  87.710  1.00  0.00           C
ATOM   4829  HB  VAL H  24      77.870  68.120  86.620  1.00  0.00           H
ATOM   4830  CG1 VAL H  24      76.470  69.050  88.010  1.00  0.00           C
ATOM   4831 HG11 VAL H  24      76.770  70.090  87.730  1.00  0.00           H
ATOM   4832 HG12 VAL H  24      75.560  68.800  87.430  1.00  0.00           H
ATOM   4833 HG13 VAL H  24      76.210  69.040  89.090  1.00  0.00           H
ATOM   4834  CG2 VAL H  24      78.890  68.550  88.490  1.00  0.00           C
ATOM   4835 HG21 VAL H  24      79.090  69.620  88.290  1.00  0.00           H
ATOM   4836 HG22 VAL H  24      78.750  68.410  89.580  1.00  0.00           H
ATOM   4837 HG23 VAL H  24      79.790  67.960  88.180  1.00  0.00           H
ATOM   4838  C   VAL H  24      76.140  66.110  87.240  1.00  0.00           C
ATOM   4839  O   VAL H  24      75.790  66.630  86.180  1.00  0.00           O
ATOM   4840  N   GLY H  25      75.560  64.960  87.650  1.00  0.00           N
ATOM   4841  HN  GLY H  25      75.850  64.530  88.500  1.00  0.00           H
ATOM   4842  CA  GLY H  25      74.550  64.240  86.860  1.00  0.00           C
ATOM   4843  HA1 GLY H  25      74.790  64.360  85.810  1.00  0.00           H
ATOM   4844  HA2 GLY H  25      74.600  63.210  87.160  1.00  0.00           H
ATOM   4845  C   GLY H  25      73.130  64.670  87.080  1.00  0.00           C
ATOM   4846  O   GLY H  25      72.680  64.910  88.200  1.00  0.00           O
ATOM   4847  N   SER H  26      72.350  64.730  85.980  1.00  0.00           N
ATOM   4848  HN  SER H  26      72.770  64.560  85.090  1.00  0.00           H
ATOM   4849  CA  SER H  26      70.900  64.970  86.000  1.00  0.00           C
ATOM   4850  HA  SER H  26      70.620  65.000  84.950  1.00  0.00           H
ATOM   4851  CB  SER H  26      70.050  63.830  86.610  1.00  0.00           C
ATOM   4852  HB1 SER H  26      68.990  64.120  86.710  1.00  0.00           H
ATOM   4853  HB2 SER H  26      70.430  63.570  87.630  1.00  0.00           H
ATOM   4854  OG  SER H  26      70.080  62.680  85.760  1.00  0.00           O
ATOM   4855  HG1 SER H  26      70.940  62.230  85.920  1.00  0.00           H
ATOM   4856  C   SER H  26      70.460  66.330  86.500  1.00  0.00           C
ATOM   4857  O   SER H  26      69.410  66.470  87.140  1.00  0.00           O
ATOM   4858  N   ASN H  27      71.240  67.400  86.240  1.00  0.00           N
ATOM   4859  HN  ASN H  27      72.100  67.280  85.730  1.00  0.00           H
ATOM   4860  CA  ASN H  27      70.870  68.750  86.590  1.00  0.00           C
ATOM   4861  HA  ASN H  27      70.620  68.750  87.640  1.00  0.00           H
ATOM   4862  CB  ASN H  27      72.090  69.710  86.400  1.00  0.00           C
ATOM   4863  HB1 ASN H  27      72.460  69.600  85.360  1.00  0.00           H
ATOM   4864  HB2 ASN H  27      72.900  69.410  87.090  1.00  0.00           H
ATOM   4865  CG  ASN H  27      71.720  71.160  86.690  1.00  0.00           C
ATOM   4866  OD1 ASN H  27      71.320  71.510  87.800  1.00  0.00           O
ATOM   4867  ND2 ASN H  27      71.790  72.030  85.650  1.00  0.00           N
ATOM   4868 HD21 ASN H  27      72.040  71.700  84.740  1.00  0.00           H
ATOM   4869 HD22 ASN H  27      71.540  72.990  85.820  1.00  0.00           H
ATOM   4870  C   ASN H  27      69.630  69.280  85.860  1.00  0.00           C
ATOM   4871  O   ASN H  27      69.500  69.190  84.640  1.00  0.00           O
ATOM   4872  N   LYS H  28      68.700  69.890  86.620  1.00  0.00           N
ATOM   4873  HN  LYS H  28      68.770  69.870  87.620  1.00  0.00           H
ATOM   4874  CA  LYS H  28      67.560  70.600  86.100  1.00  0.00           C
ATOM   4875  HA  LYS H  28      67.530  70.570  85.020  1.00  0.00           H
ATOM   4876  CB  LYS H  28      66.270  69.960  86.670  1.00  0.00           C
ATOM   4877  HB1 LYS H  28      65.390  70.520  86.270  1.00  0.00           H
ATOM   4878  HB2 LYS H  28      66.270  70.060  87.780  1.00  0.00           H
ATOM   4879  CG  LYS H  28      66.070  68.480  86.330  1.00  0.00           C
ATOM   4880  HG1 LYS H  28      66.880  67.860  86.760  1.00  0.00           H
ATOM   4881  HG2 LYS H  28      66.120  68.380  85.220  1.00  0.00           H
ATOM   4882  CD  LYS H  28      64.700  68.010  86.840  1.00  0.00           C
ATOM   4883  HD1 LYS H  28      64.720  67.970  87.950  1.00  0.00           H
ATOM   4884  HD2 LYS H  28      63.960  68.790  86.530  1.00  0.00           H
ATOM   4885  CE  LYS H  28      64.260  66.670  86.250  1.00  0.00           C
ATOM   4886  HE1 LYS H  28      64.910  65.840  86.600  1.00  0.00           H
ATOM   4887  HE2 LYS H  28      64.290  66.710  85.140  1.00  0.00           H
ATOM   4888  NZ  LYS H  28      62.870  66.390  86.660  1.00  0.00           N
ATOM   4889  HZ1 LYS H  28      62.410  65.790  85.930  1.00  0.00           H
ATOM   4890  HZ2 LYS H  28      62.840  65.890  87.580  1.00  0.00           H
ATOM   4891  HZ3 LYS H  28      62.320  67.280  86.720  1.00  0.00           H
ATOM   4892  C   LYS H  28      67.580  72.070  86.510  1.00  0.00           C
ATOM   4893  O   LYS H  28      66.690  72.850  86.150  1.00  0.00           O
ATOM   4894  N   GLY H  29      68.590  72.500  87.300  1.00  0.00           N
ATOM   4895  HN  GLY H  29      69.320  71.860  87.540  1.00  0.00           H
ATOM   4896  CA  GLY H  29      68.710  73.840  87.840  1.00  0.00           C
ATOM   4897  HA1 GLY H  29      67.830  74.430  87.640  1.00  0.00           H
ATOM   4898  HA2 GLY H  29      68.900  73.730  88.900  1.00  0.00           H
ATOM   4899  C   GLY H  29      69.880  74.580  87.240  1.00  0.00           C
ATOM   4900  O   GLY H  29      70.180  74.450  86.060  1.00  0.00           O
ATOM   4901  N   ALA H  30      70.580  75.390  88.060  1.00  0.00           N
ATOM   4902  HN  ALA H  30      70.300  75.490  89.020  1.00  0.00           H
ATOM   4903  CA  ALA H  30      71.720  76.170  87.610  1.00  0.00           C
ATOM   4904  HA  ALA H  30      71.930  75.970  86.570  1.00  0.00           H
ATOM   4905  CB  ALA H  30      71.430  77.680  87.770  1.00  0.00           C
ATOM   4906  HB1 ALA H  30      70.530  77.950  87.180  1.00  0.00           H
ATOM   4907  HB2 ALA H  30      71.240  77.940  88.830  1.00  0.00           H
ATOM   4908  HB3 ALA H  30      72.280  78.290  87.410  1.00  0.00           H
ATOM   4909  C   ALA H  30      72.990  75.810  88.380  1.00  0.00           C
ATOM   4910  O   ALA H  30      73.100  76.050  89.580  1.00  0.00           O
ATOM   4911  N   ILE H  31      73.990  75.250  87.690  1.00  0.00           N
ATOM   4912  HN  ILE H  31      73.880  75.040  86.710  1.00  0.00           H
ATOM   4913  CA  ILE H  31      75.280  74.890  88.260  1.00  0.00           C
ATOM   4914  HA  ILE H  31      75.260  75.000  89.330  1.00  0.00           H
ATOM   4915  CB  ILE H  31      75.730  73.470  87.890  1.00  0.00           C
ATOM   4916  HB  ILE H  31      75.940  73.420  86.800  1.00  0.00           H
ATOM   4917  CG2 ILE H  31      77.040  73.130  88.630  1.00  0.00           C
ATOM   4918 HG21 ILE H  31      77.330  72.080  88.430  1.00  0.00           H
ATOM   4919 HG22 ILE H  31      77.870  73.780  88.310  1.00  0.00           H
ATOM   4920 HG23 ILE H  31      76.910  73.240  89.730  1.00  0.00           H
ATOM   4921  CG1 ILE H  31      74.630  72.420  88.150  1.00  0.00           C
ATOM   4922 HG11 ILE H  31      74.990  71.440  87.750  1.00  0.00           H
ATOM   4923 HG12 ILE H  31      73.730  72.690  87.560  1.00  0.00           H
ATOM   4924  CD  ILE H  31      74.240  72.220  89.610  1.00  0.00           C
ATOM   4925  HD1 ILE H  31      73.490  71.410  89.700  1.00  0.00           H
ATOM   4926  HD2 ILE H  31      75.120  71.950  90.230  1.00  0.00           H
ATOM   4927  HD3 ILE H  31      73.790  73.150  90.020  1.00  0.00           H
ATOM   4928  C   ILE H  31      76.310  75.860  87.700  1.00  0.00           C
ATOM   4929  O   ILE H  31      76.620  75.830  86.510  1.00  0.00           O
ATOM   4930  N   ILE H  32      76.830  76.780  88.530  1.00  0.00           N
ATOM   4931  HN  ILE H  32      76.580  76.810  89.510  1.00  0.00           H
ATOM   4932  CA  ILE H  32      77.670  77.860  88.040  1.00  0.00           C
ATOM   4933  HA  ILE H  32      78.010  77.630  87.040  1.00  0.00           H
ATOM   4934  CB  ILE H  32      76.920  79.190  87.950  1.00  0.00           C
ATOM   4935  HB  ILE H  32      76.640  79.500  88.980  1.00  0.00           H
ATOM   4936  CG2 ILE H  32      77.850  80.270  87.330  1.00  0.00           C
ATOM   4937 HG21 ILE H  32      77.330  81.240  87.270  1.00  0.00           H
ATOM   4938 HG22 ILE H  32      78.760  80.440  87.950  1.00  0.00           H
ATOM   4939 HG23 ILE H  32      78.190  79.980  86.320  1.00  0.00           H
ATOM   4940  CG1 ILE H  32      75.600  79.020  87.140  1.00  0.00           C
ATOM   4941 HG11 ILE H  32      74.960  78.250  87.630  1.00  0.00           H
ATOM   4942 HG12 ILE H  32      75.850  78.640  86.130  1.00  0.00           H
ATOM   4943  CD  ILE H  32      74.740  80.280  87.030  1.00  0.00           C
ATOM   4944  HD1 ILE H  32      73.830  80.070  86.420  1.00  0.00           H
ATOM   4945  HD2 ILE H  32      74.410  80.620  88.030  1.00  0.00           H
ATOM   4946  HD3 ILE H  32      75.290  81.100  86.540  1.00  0.00           H
ATOM   4947  C   ILE H  32      78.920  77.970  88.900  1.00  0.00           C
ATOM   4948  O   ILE H  32      78.850  78.250  90.100  1.00  0.00           O
ATOM   4949  N   GLY H  33      80.120  77.730  88.320  1.00  0.00           N
ATOM   4950  HN  GLY H  33      80.150  77.520  87.340  1.00  0.00           H
ATOM   4951  CA  GLY H  33      81.380  77.760  89.070  1.00  0.00           C
ATOM   4952  HA1 GLY H  33      81.300  77.070  89.890  1.00  0.00           H
ATOM   4953  HA2 GLY H  33      82.170  77.510  88.380  1.00  0.00           H
ATOM   4954  C   GLY H  33      81.720  79.100  89.660  1.00  0.00           C
ATOM   4955  O   GLY H  33      81.760  79.260  90.880  1.00  0.00           O
ATOM   4956  N   LEU H  34      81.930  80.110  88.800  1.00  0.00           N
ATOM   4957  HN  LEU H  34      81.900  79.930  87.810  1.00  0.00           H
ATOM   4958  CA  LEU H  34      82.210  81.460  89.220  1.00  0.00           C
ATOM   4959  HA  LEU H  34      82.040  81.560  90.280  1.00  0.00           H
ATOM   4960  CB  LEU H  34      83.680  81.850  88.910  1.00  0.00           C
ATOM   4961  HB1 LEU H  34      83.900  81.560  87.860  1.00  0.00           H
ATOM   4962  HB2 LEU H  34      84.320  81.210  89.560  1.00  0.00           H
ATOM   4963  CG  LEU H  34      84.080  83.330  89.120  1.00  0.00           C
ATOM   4964  HG  LEU H  34      83.590  83.950  88.340  1.00  0.00           H
ATOM   4965  CD1 LEU H  34      83.690  83.890  90.490  1.00  0.00           C
ATOM   4966 HD11 LEU H  34      84.140  84.890  90.650  1.00  0.00           H
ATOM   4967 HD12 LEU H  34      82.590  83.990  90.600  1.00  0.00           H
ATOM   4968 HD13 LEU H  34      84.040  83.200  91.280  1.00  0.00           H
ATOM   4969  CD2 LEU H  34      85.610  83.480  88.960  1.00  0.00           C
ATOM   4970 HD21 LEU H  34      85.900  84.550  89.020  1.00  0.00           H
ATOM   4971 HD22 LEU H  34      86.120  82.920  89.770  1.00  0.00           H
ATOM   4972 HD23 LEU H  34      85.950  83.070  87.990  1.00  0.00           H
ATOM   4973  C   LEU H  34      81.240  82.410  88.540  1.00  0.00           C
ATOM   4974  O   LEU H  34      81.150  82.450  87.320  1.00  0.00           O
ATOM   4975  N   MET H  35      80.500  83.190  89.340  1.00  0.00           N
ATOM   4976  HN  MET H  35      80.570  83.120  90.340  1.00  0.00           H
ATOM   4977  CA  MET H  35      79.650  84.250  88.860  1.00  0.00           C
ATOM   4978  HA  MET H  35      79.720  84.320  87.790  1.00  0.00           H
ATOM   4979  CB  MET H  35      78.150  84.030  89.220  1.00  0.00           C
ATOM   4980  HB1 MET H  35      78.070  83.870  90.320  1.00  0.00           H
ATOM   4981  HB2 MET H  35      77.830  83.110  88.700  1.00  0.00           H
ATOM   4982  CG  MET H  35      77.230  85.200  88.810  1.00  0.00           C
ATOM   4983  HG1 MET H  35      77.410  85.410  87.730  1.00  0.00           H
ATOM   4984  HG2 MET H  35      77.550  86.110  89.360  1.00  0.00           H
ATOM   4985  SD  MET H  35      75.440  84.950  89.070  1.00  0.00           S
ATOM   4986  CE  MET H  35      75.300  84.980  90.870  1.00  0.00           C
ATOM   4987  HE1 MET H  35      74.250  84.770  91.190  1.00  0.00           H
ATOM   4988  HE2 MET H  35      75.950  84.210  91.340  1.00  0.00           H
ATOM   4989  HE3 MET H  35      75.570  85.970  91.280  1.00  0.00           H
ATOM   4990  C   MET H  35      80.150  85.560  89.430  1.00  0.00           C
ATOM   4991  O   MET H  35      80.440  85.670  90.620  1.00  0.00           O
ATOM   4992  N   VAL H  36      80.290  86.580  88.560  1.00  0.00           N
ATOM   4993  HN  VAL H  36      80.150  86.420  87.590  1.00  0.00           H
ATOM   4994  CA  VAL H  36      80.610  87.930  88.980  1.00  0.00           C
ATOM   4995  HA  VAL H  36      80.590  88.000  90.060  1.00  0.00           H
ATOM   4996  CB  VAL H  36      81.980  88.390  88.490  1.00  0.00           C
ATOM   4997  HB  VAL H  36      82.020  88.350  87.380  1.00  0.00           H
ATOM   4998  CG1 VAL H  36      82.250  89.830  88.960  1.00  0.00           C
ATOM   4999 HG11 VAL H  36      83.290  90.110  88.710  1.00  0.00           H
ATOM   5000 HG12 VAL H  36      81.570  90.560  88.470  1.00  0.00           H
ATOM   5001 HG13 VAL H  36      82.130  89.910  90.060  1.00  0.00           H
ATOM   5002  CG2 VAL H  36      83.040  87.430  89.060  1.00  0.00           C
ATOM   5003 HG21 VAL H  36      84.060  87.790  88.840  1.00  0.00           H
ATOM   5004 HG22 VAL H  36      82.940  87.340  90.160  1.00  0.00           H
ATOM   5005 HG23 VAL H  36      82.930  86.410  88.620  1.00  0.00           H
ATOM   5006  C   VAL H  36      79.500  88.820  88.470  1.00  0.00           C
ATOM   5007  O   VAL H  36      79.220  88.880  87.270  1.00  0.00           O
ATOM   5008  N   GLY H  37      78.810  89.530  89.380  1.00  0.00           N
ATOM   5009  HN  GLY H  37      79.090  89.490  90.350  1.00  0.00           H
ATOM   5010  CA  GLY H  37      77.520  90.180  89.110  1.00  0.00           C
ATOM   5011  HA1 GLY H  37      77.250  90.700  90.010  1.00  0.00           H
ATOM   5012  HA2 GLY H  37      77.620  90.810  88.250  1.00  0.00           H
ATOM   5013  C   GLY H  37      76.450  89.150  88.860  1.00  0.00           C
ATOM   5014  O   GLY H  37      76.370  88.160  89.570  1.00  0.00           O
ATOM   5015  N   GLY H  38      75.590  89.340  87.840  1.00  0.00           N
ATOM   5016  HN  GLY H  38      75.580  90.220  87.360  1.00  0.00           H
ATOM   5017  CA  GLY H  38      74.680  88.300  87.370  1.00  0.00           C
ATOM   5018  HA1 GLY H  38      74.410  88.560  86.360  1.00  0.00           H
ATOM   5019  HA2 GLY H  38      75.200  87.360  87.390  1.00  0.00           H
ATOM   5020  C   GLY H  38      73.400  88.120  88.150  1.00  0.00           C
ATOM   5021  O   GLY H  38      73.250  88.520  89.300  1.00  0.00           O
ATOM   5022  N   VAL H  39      72.410  87.500  87.490  1.00  0.00           N
ATOM   5023  HN  VAL H  39      72.530  87.230  86.540  1.00  0.00           H
ATOM   5024  CA  VAL H  39      71.130  87.150  88.080  1.00  0.00           C
ATOM   5025  HA  VAL H  39      71.150  87.300  89.150  1.00  0.00           H
ATOM   5026  CB  VAL H  39      69.980  87.970  87.490  1.00  0.00           C
ATOM   5027  HB  VAL H  39      70.030  87.920  86.380  1.00  0.00           H
ATOM   5028  CG1 VAL H  39      68.610  87.440  87.950  1.00  0.00           C
ATOM   5029 HG11 VAL H  39      67.800  88.160  87.690  1.00  0.00           H
ATOM   5030 HG12 VAL H  39      68.370  86.470  87.480  1.00  0.00           H
ATOM   5031 HG13 VAL H  39      68.610  87.320  89.050  1.00  0.00           H
ATOM   5032  CG2 VAL H  39      70.140  89.440  87.920  1.00  0.00           C
ATOM   5033 HG21 VAL H  39      69.320  90.060  87.490  1.00  0.00           H
ATOM   5034 HG22 VAL H  39      70.090  89.520  89.020  1.00  0.00           H
ATOM   5035 HG23 VAL H  39      71.100  89.860  87.560  1.00  0.00           H
ATOM   5036  C   VAL H  39      70.880  85.680  87.840  1.00  0.00           C
ATOM   5037  O   VAL H  39      70.980  85.210  86.710  1.00  0.00           O
ATOM   5038  N   VAL H  40      70.540  84.910  88.900  1.00  0.00           N
ATOM   5039  HN  VAL H  40      70.520  85.290  89.820  1.00  0.00           H
ATOM   5040  CA  VAL H  40      70.170  83.500  88.750  1.00  0.00           C
ATOM   5041  HA  VAL H  40      70.170  83.220  87.710  1.00  0.00           H
ATOM   5042  CB  VAL H  40      71.120  82.550  89.480  1.00  0.00           C
ATOM   5043  HB  VAL H  40      71.160  82.830  90.560  1.00  0.00           H
ATOM   5044  CG1 VAL H  40      70.660  81.080  89.360  1.00  0.00           C
ATOM   5045 HG11 VAL H  40      71.430  80.410  89.800  1.00  0.00           H
ATOM   5046 HG12 VAL H  40      69.710  80.910  89.910  1.00  0.00           H
ATOM   5047 HG13 VAL H  40      70.520  80.810  88.300  1.00  0.00           H
ATOM   5048  CG2 VAL H  40      72.530  82.700  88.890  1.00  0.00           C
ATOM   5049 HG21 VAL H  40      73.240  82.030  89.420  1.00  0.00           H
ATOM   5050 HG22 VAL H  40      72.540  82.440  87.810  1.00  0.00           H
ATOM   5051 HG23 VAL H  40      72.900  83.740  89.000  1.00  0.00           H
ATOM   5052  C   VAL H  40      68.760  83.290  89.250  1.00  0.00           C
ATOM   5053  O   VAL H  40      68.460  83.480  90.430  1.00  0.00           O
ATOM   5054  N   ILE H  41      67.850  82.860  88.360  1.00  0.00           N
ATOM   5055  HN  ILE H  41      68.090  82.790  87.380  1.00  0.00           H
ATOM   5056  CA  ILE H  41      66.510  82.470  88.720  1.00  0.00           C
ATOM   5057  HA  ILE H  41      66.300  82.700  89.760  1.00  0.00           H
ATOM   5058  CB  ILE H  41      65.460  83.150  87.840  1.00  0.00           C
ATOM   5059  HB  ILE H  41      65.590  82.810  86.780  1.00  0.00           H
ATOM   5060  CG2 ILE H  41      64.050  82.740  88.300  1.00  0.00           C
ATOM   5061 HG21 ILE H  41      63.280  83.290  87.710  1.00  0.00           H
[truncated: 102,633 more chars]
